# Supplementary material for: Deciphering the Contribution of Oriens-Lacunosum/Moleculare (OLM) Cells to Intrinsic θ Rhythms Using Biophysical Local Field Potential (LFP) Models
Source: eNeuro. 2018 Sep 4;5(4):ENEURO.0146-18.2018. doi: 10.1523/ENEURO.0146-18.2018 (PMC6140113; doi:10.1523/ENEURO.0146-18.2018)
Supplement: Supplementary file 2 — Supplementary Code. Download supplement 2, GZ file [file sup_enu-eN-NWR-0146-18-s02.gz › LFP_microcircuit-master/SOM-350-SOM12915016-dSD3.5ms-shift5.32ms-gnSD0.12-gsb5.0-csb0.21-gbs0.75-cbs0.1344-spiketimes.txt]

16080

350


52 0.01373 0.10588 0.16929 0.17792 0.19527 0.32291 0.33116 0.34516 0.51416 0.52747 0.5621 0.65241 0.66611 0.82495 0.83707 0.85244 1.00204 1.01457 1.17629 1.18629 1.20824 1.34039 1.3557 1.51289 1.53256 1.66702 1.68423 1.85866 1.87452 2.07688 2.09957 2.20502 2.22753 2.34686 2.64889 2.83254 2.85167 2.99872 3.17247 3.19059 3.32111 3.45675 3.47126 3.60225 3.7768 4.10479 4.12537 4.35085 4.51674 4.65309 4.82643 4.84446 
36 0.01237 0.10318 0.16195 0.17304 0.31524 0.32652 0.50685 0.53161 0.64654 0.81089 0.8273 0.84351 0.99399 1.02009 1.16951 1.18582 1.33372 1.50901 1.65975 1.85066 1.88572 2.07174 2.19922 2.33907 2.64378 2.82595 2.99242 3.16553 3.31387 3.44976 3.59581 3.77225 4.09701 4.34291 4.51203 4.81872 
44 0.01931 0.11172 0.17119 0.18121 0.21499 0.32499 0.33521 0.51611 0.53451 0.65505 0.68612 0.82721 0.83933 0.87247 1.00376 1.02343 1.17813 1.19038 1.22271 1.34252 1.3677 1.51558 1.55271 1.6695 1.86066 1.88667 2.08094 2.20765 2.24483 2.34852 2.65125 2.83533 3.00091 3.17437 3.32284 3.45874 3.48985 3.6044 3.78018 4.10647 4.35304 4.51941 4.65895 4.82864 
59 0.01229 0.09073 0.15669 0.16508 0.17393 0.19688 0.31362 0.32052 0.3303 0.50529 0.517 0.53898 0.64361 0.65502 0.79979 0.82346 0.832 0.85279 0.9925 1.00208 1.16737 1.17611 1.19202 1.3313 1.34406 1.50337 1.51927 1.65718 1.67077 1.84886 1.86138 2.06694 2.08446 2.19507 2.21222 2.33755 2.35694 2.63921 2.65582 2.82307 2.8401 2.98939 3.01027 3.16332 3.177 3.31203 3.32612 3.44757 3.45918 3.59286 3.7672 4.09562 4.10872 4.3412 4.507 4.53144 4.64258 4.81715 4.83184 
46 0.00852 0.10573 0.16865 0.17828 0.20565 0.3224 0.3322 0.51338 0.5304 0.65207 0.67758 0.82206 0.83542 0.85315 1.001 1.01753 1.17563 1.18728 1.21703 1.33986 1.36214 1.51252 1.53856 1.66702 1.6998 1.85817 1.88274 2.07803 2.20536 2.24012 2.34604 2.64864 2.83239 2.85826 2.99864 3.17171 3.32037 3.45602 3.47953 3.60162 3.77685 4.10385 4.35029 4.51637 4.65498 4.8259 
52 0.00792 0.09696 0.16121 0.1697 0.18625 0.31498 0.3231 0.33644 0.50639 0.51997 0.56707 0.64461 0.65855 0.81516 0.82826 0.84101 0.99401 1.00627 1.16846 1.17833 1.19957 1.33259 1.34801 1.50475 1.52412 1.65908 1.67644 1.8507 1.86659 2.0691 2.09249 2.19709 2.21852 2.33898 2.64067 2.82472 2.8441 2.99085 3.16455 3.18284 3.31323 3.44886 3.46299 3.59417 3.76862 4.09691 4.12033 4.3429 4.5084 4.64245 4.81856 4.83708 
48 0.01809 0.09949 0.16538 0.17376 0.19059 0.31978 0.32842 0.34779 0.51114 0.52708 0.65015 0.67428 0.80929 0.82923 0.83859 0.99812 1.01102 1.17322 1.18347 1.20728 1.33734 1.35603 1.51025 1.53239 1.66392 1.68352 1.85511 1.87234 2.07474 2.20219 2.22651 2.3431 2.64552 2.82952 2.85112 2.99567 3.16899 3.31769 3.4533 3.46968 3.59867 3.77358 4.10099 4.34708 4.51302 4.64936 4.82271 4.84191 
56 0.01645 0.09657 0.16322 0.17104 0.18212 0.31794 0.32516 0.33546 0.50974 0.522 0.54607 0.64803 0.65971 0.80654 0.82828 0.83713 0.89196 0.99716 1.00753 1.17187 1.18086 1.19782 1.33586 1.34933 1.50795 1.52428 1.662 1.67659 1.85371 1.86717 2.07199 2.08976 2.19989 2.21748 2.34208 2.36326 2.64396 2.82782 2.84547 2.99392 3.01313 3.16787 3.18192 3.31655 3.33297 3.45214 3.46442 3.59742 3.77205 4.10019 4.11519 4.34605 4.51195 4.64688 4.82181 4.83753 
54 0.01796 0.09351 0.1597 0.16762 0.17938 0.31352 0.32078 0.33102 0.50575 0.51849 0.54537 0.64413 0.65717 0.80353 0.82479 0.83366 0.99303 1.00315 1.1678 1.17714 1.19503 1.33187 1.34591 1.5044 1.52506 1.65761 1.67186 1.84946 1.86291 2.06763 2.0875 2.19575 2.21446 2.33824 2.36039 2.64061 2.82367 2.84222 2.99003 3.16419 3.18069 3.31268 3.33144 3.44834 3.46119 3.59373 3.76823 4.09638 4.11208 4.34185 4.50839 4.64708 4.81771 4.83405 
48 0.01575 0.11026 0.175 0.18389 0.20323 0.32886 0.33766 0.3569 0.52044 0.53602 0.65875 0.67644 0.82912 0.8422 0.85756 1.00758 1.0209 1.1822 1.19273 1.21792 1.34633 1.364 1.51877 1.53896 1.67288 1.69164 1.8646 1.88206 2.08416 2.21108 2.23597 2.35259 2.65458 2.83889 2.86033 3.0048 3.17835 3.32695 3.46259 3.47939 3.60798 3.78298 4.11057 4.35673 4.52234 4.65729 4.83242 4.85431 
48 0.02023 0.10585 0.16797 0.17681 0.19614 0.32183 0.33061 0.35 0.5132 0.52905 0.65216 0.67668 0.82013 0.83424 0.84731 1.00043 1.01355 1.17547 1.18637 1.21327 1.33959 1.35979 1.51271 1.53769 1.66569 1.68408 1.85737 1.87454 2.07679 2.20467 2.23437 2.34552 2.64849 2.83184 2.85428 2.99806 3.17154 3.32004 3.45576 3.47506 3.60133 3.77677 4.10347 4.34934 4.51649 4.6541 4.82522 4.849 
47 0.01543 0.10116 0.16264 0.17168 0.19213 0.31618 0.32502 0.34414 0.5077 0.52439 0.64624 0.67153 0.8164 0.82966 0.8445 0.99509 1.00849 1.16964 1.18062 1.20787 1.33391 1.35382 1.50737 1.54295 1.66034 1.67994 1.85198 1.87067 2.07158 2.19862 2.22681 2.34019 2.64335 2.82622 2.85124 2.9924 3.16622 3.31461 3.4502 3.46993 3.59589 3.77104 4.09821 4.34411 4.51143 4.64832 4.81979 
47 0.012 0.10327 0.16798 0.17668 0.19518 0.32237 0.33146 0.35911 0.51393 0.53076 0.65324 0.68569 0.81811 0.83344 0.84465 1.0009 1.0152 1.17604 1.187 1.21407 1.34028 1.36192 1.51384 1.54516 1.66697 1.69097 1.85818 1.87875 2.07899 2.20593 2.2382 2.34613 2.64922 2.83281 2.85685 2.99912 3.17197 3.32069 3.45646 3.4802 3.60228 3.77786 4.104 4.3503 4.51722 4.65851 4.82607 
48 0.01839 0.09932 0.16013 0.1691 0.18905 0.3136 0.3223 0.33995 0.50481 0.52028 0.64285 0.66288 0.81443 0.82739 0.84302 0.99256 1.00592 1.16689 1.17785 1.20502 1.33103 1.35027 1.50334 1.53124 1.65765 1.67623 1.84926 1.86617 2.06751 2.19559 2.22416 2.33738 2.6393 2.82312 2.84495 2.98926 3.16308 3.31164 3.44726 3.46531 3.59271 3.76705 4.09536 4.34126 4.50709 4.6441 4.81684 4.83976 
55 0.01081 0.09377 0.15997 0.16799 0.18088 0.31384 0.32129 0.33205 0.50589 0.51872 0.54598 0.6441 0.6569 0.80725 0.8255 0.83465 0.99315 1.00382 1.16788 1.17719 1.19509 1.33194 1.34575 1.50423 1.5226 1.65792 1.67295 1.84969 1.86369 2.06797 2.08778 2.19602 2.21423 2.33836 2.36814 2.64032 2.82399 2.84256 2.99015 3.01407 3.16427 3.18199 3.31289 3.34198 3.44852 3.46213 3.59387 3.76838 4.09651 4.11479 4.34219 4.50836 4.64443 4.818 4.83508 
38 0.01494 0.11039 0.16876 0.17957 0.32175 0.33228 0.51373 0.53554 0.65279 0.81987 0.83503 0.85514 1.001 1.02327 1.17603 1.19011 1.23304 1.34087 1.51439 1.6667 1.85786 1.8875 2.07921 2.20613 2.34608 2.6496 2.83309 2.99946 3.17226 3.32083 3.45628 3.60222 3.77893 4.10396 4.35037 4.5181 4.65917 4.8263 
49 0.01944 0.10524 0.17043 0.1789 0.19648 0.32463 0.33328 0.35252 0.51567 0.5303 0.65419 0.6704 0.81711 0.83475 0.84463 1.00289 1.01541 1.17774 1.1878 1.21055 1.34178 1.3584 1.51437 1.53411 1.66849 1.68685 1.86002 1.87688 2.07903 2.2065 2.22914 2.34784 2.65024 2.83399 2.85374 3.00013 3.17335 3.19102 3.32232 3.4577 3.47213 3.60321 3.77806 4.10571 4.35169 4.51768 4.65318 4.8276 4.84712 
42 0.01532 0.11338 0.17307 0.18331 0.22055 0.3271 0.33775 0.51804 0.53662 0.65739 0.82686 0.84042 0.86348 1.00562 1.02554 1.18026 1.19311 1.22753 1.34456 1.37037 1.51846 1.67164 1.86262 1.88905 2.08276 2.21017 2.35037 2.65364 2.83683 2.86471 3.00335 3.17616 3.3248 3.46053 3.48894 3.60656 3.78236 4.10836 4.35462 4.52168 4.66464 4.83042 
53 0.01674 0.10327 0.16979 0.17799 0.19343 0.32403 0.33211 0.34569 0.51524 0.52869 0.56233 0.65369 0.66734 0.81889 0.83497 0.84468 1.0026 1.01419 1.17738 1.18702 1.20733 1.34138 1.35637 1.51345 1.53038 1.66788 1.68435 1.85933 1.87432 2.07807 2.09991 2.20617 2.22789 2.34758 2.64965 2.83347 2.85226 2.99962 3.03102 3.17321 3.1899 3.32204 3.45759 3.47157 3.60281 3.7776 4.10547 4.12395 4.35142 4.51738 4.65206 4.82719 4.84447 
36 0.01861 0.11105 0.16674 0.17849 0.32003 0.33195 0.51188 0.53667 0.65145 0.81982 0.83374 0.86643 0.99901 1.17394 1.18938 1.33872 1.51329 1.66482 1.8557 1.89577 2.07783 2.20508 2.34403 2.64799 2.83121 2.99807 3.17023 3.31871 3.45446 3.60081 3.77915 4.10201 4.34858 4.51627 4.66559 4.8243 
45 0.01916 0.10504 0.16403 0.17376 0.20141 0.31747 0.32714 0.36328 0.50868 0.52669 0.64722 0.67523 0.82285 0.83411 0.99632 1.01241 1.1708 1.18273 1.21381 1.33505 1.35851 1.50793 1.55283 1.66185 1.68685 1.85324 1.87506 2.07242 2.20024 2.23545 2.34131 2.64384 2.82747 2.99349 3.16709 3.31566 3.45139 3.47765 3.59694 3.77161 4.09918 4.34528 4.51164 4.64972 4.82089 
44 0.0118 0.10037 0.16156 0.17097 0.19554 0.31517 0.32461 0.35643 0.50666 0.52657 0.64579 0.81266 0.82762 0.84143 0.99382 1.00887 1.16876 1.18055 1.21066 1.33291 1.35936 1.5068 1.65901 1.68035 1.85061 1.87035 2.07038 2.19772 2.23375 2.33898 2.64245 2.82506 2.99134 3.16517 3.31341 3.44934 3.47663 3.595 3.77014 4.09701 4.34274 4.51006 4.65326 4.81854 
46 0.01627 0.10706 0.16836 0.17785 0.20387 0.3221 0.33183 0.51317 0.5304 0.65213 0.68015 0.82102 0.83478 0.85106 1.00067 1.01698 1.17537 1.18689 1.21608 1.33969 1.36248 1.51259 1.53955 1.6667 1.69874 1.85778 1.88057 2.07793 2.20558 2.24647 2.34568 2.64837 2.8322 2.85894 2.99882 3.17162 3.32023 3.45588 3.48225 3.60163 3.77747 4.10365 4.34996 4.51636 4.6544 4.8256 
45 0.02031 0.10967 0.17028 0.18 0.20889 0.32401 0.33399 0.51495 0.53209 0.65369 0.67918 0.82385 0.83706 0.85534 1.00255 1.01936 1.17727 1.1891 1.21942 1.34151 1.36461 1.51477 1.54606 1.66862 1.8597 1.88455 2.07916 2.20672 2.23956 2.34751 2.65018 2.83394 2.8596 2.99999 3.17318 3.32191 3.45744 3.47931 3.60331 3.77832 4.10522 4.35165 4.51799 4.65553 4.82727 
43 0.01519 0.11351 0.17506 0.18498 0.21678 0.32925 0.33964 0.52048 0.53953 0.65911 0.69037 0.83059 0.84291 0.86872 1.00807 1.03027 1.18247 1.19506 1.22856 1.3467 1.37239 1.5207 1.6736 1.86485 1.89125 2.08513 2.21229 2.25229 2.35261 2.6553 2.83946 3.00537 3.17836 3.32718 3.4625 3.48823 3.60861 3.7842 4.11039 4.35735 4.52347 4.66072 4.83272 
48 0.00968 0.1004 0.16832 0.17693 0.19486 0.32316 0.3322 0.36061 0.51424 0.53035 0.65304 0.67659 0.81592 0.83304 0.8431 1.00146 1.01545 1.17639 1.18699 1.21246 1.34038 1.35926 1.51337 1.5362 1.66748 1.69038 1.85858 1.8771 2.0786 2.20589 2.23392 2.34632 2.64926 2.83282 2.8549 2.99898 3.17198 3.32079 3.45634 3.47369 3.60176 3.77718 4.10407 4.35032 4.51687 4.65306 4.82598 4.84729 
44 0.01767 0.10243 0.16403 0.17332 0.19726 0.31781 0.32745 0.50931 0.5278 0.64855 0.68539 0.81349 0.82925 0.8416 0.99632 1.01217 1.17176 1.18386 1.21441 1.33581 1.36039 1.51023 1.66202 1.68742 1.8535 1.87966 2.07463 2.20115 2.23632 2.34183 2.64539 2.82848 2.99446 3.1679 3.31648 3.45191 3.47926 3.59803 3.77425 4.0995 4.3457 4.51336 4.65219 4.82153 
41 0.0205 0.11305 0.17215 0.18256 0.22579 0.32634 0.33745 0.51735 0.53739 0.65606 0.6951 0.82907 0.84081 1.00506 1.03487 1.17943 1.19271 1.22903 1.34382 1.3734 1.51743 1.67097 1.86206 1.8957 2.08205 2.20961 2.34949 2.65204 2.83637 3.00214 3.17518 3.32387 3.45946 3.48905 3.60537 3.78132 4.1072 4.35418 4.5203 4.65732 4.82965 
46 0.01617 0.10633 0.16959 0.17851 0.19938 0.32375 0.33306 0.36577 0.51522 0.53304 0.65461 0.69186 0.82107 0.83529 0.84813 1.00222 1.01738 1.17731 1.18862 1.21701 1.34174 1.36614 1.51569 1.66805 1.69171 1.85928 1.88 2.08018 2.20755 2.24353 2.3472 2.65093 2.83412 2.86177 3.00077 3.17336 3.32193 3.45757 3.4814 3.60367 3.78019 4.1052 4.35149 4.5188 4.6693 4.82717 
45 0.00784 0.10316 0.17024 0.17975 0.20416 0.32449 0.33416 0.37505 0.51575 0.53315 0.65474 0.68447 0.82868 0.84 1.0033 1.02013 1.17786 1.18964 1.21992 1.34205 1.36448 1.51625 1.6686 1.69198 1.86007 1.88063 2.0804 2.20751 2.24344 2.34802 2.65148 2.83448 2.85946 3.00136 3.17423 3.32264 3.45823 3.4819 3.6042 3.78046 4.10608 4.35216 4.51926 4.66052 4.82804 
33 0.00809 0.11636 0.17597 0.19421 0.32995 0.34699 0.52246 0.56281 0.66244 0.83359 0.84731 1.00857 1.18439 1.21211 1.34916 1.52679 1.67591 1.86725 2.09135 2.2182 2.35484 2.66015 2.84326 3.01103 3.18039 3.32887 3.46488 3.6167 3.79487 4.11155 4.36197 4.53082 4.83588 
40 0.01271 0.1094 0.17099 0.18112 0.21851 0.32522 0.33603 0.51637 0.53645 0.65629 0.82164 0.83665 0.85306 1.00355 1.0249 1.17845 1.19142 1.22501 1.34307 1.37586 1.51776 1.67002 1.86072 1.89022 2.08237 2.20976 2.34849 2.65229 2.83549 3.0023 3.1743 3.32289 3.45863 3.60484 3.78195 4.10629 4.35274 4.52015 4.67012 4.82854 
41 0.00856 0.10724 0.16933 0.17981 0.24215 0.32346 0.33467 0.51482 0.53628 0.65369 0.82137 0.83552 0.85446 1.00203 1.0296 1.17695 1.19087 1.23078 1.34123 1.38081 1.51568 1.66844 1.85923 1.89774 2.08008 2.20745 2.34693 2.64998 2.83385 3.00024 3.17259 3.32124 3.45671 3.49608 3.60304 3.77845 4.10447 4.35154 4.51773 4.6588 4.82686 
45 0.00943 0.04532 0.12777 0.17656 0.1866 0.22466 0.32996 0.33997 0.52103 0.53906 0.66039 0.69904 0.83344 0.84478 1.00816 1.02451 1.18279 1.19446 1.22433 1.34739 1.37137 1.52086 1.5574 1.67421 1.70475 1.8656 1.89126 2.08599 2.21269 2.24966 2.35342 2.65648 2.84004 3.00614 3.17922 3.3278 3.46342 3.48944 3.60934 3.78529 4.1112 4.3575 4.52455 4.66508 4.83316 
40 0.01877 0.11006 0.16714 0.17788 0.31897 0.32892 0.36349 0.51187 0.53274 0.65095 0.82242 0.83516 0.87815 0.9994 1.02028 1.17415 1.18824 1.33829 1.36591 1.51244 1.66489 1.69908 1.85626 1.88507 2.07671 2.20427 2.34425 2.64806 2.83084 2.99755 3.17055 3.31876 3.45469 3.60059 3.77622 4.10223 4.34856 4.51616 4.65908 4.82424 
48 0.01914 0.1043 0.16819 0.1769 0.19624 0.32234 0.33133 0.35761 0.51375 0.53032 0.65276 0.68045 0.81648 0.83274 0.8432 1.0009 1.0158 1.17582 1.1866 1.21287 1.33985 1.35979 1.51332 1.53926 1.66669 1.68865 1.85791 1.87663 2.07896 2.20527 2.2339 2.34574 2.6489 2.83243 2.85536 2.99866 3.17186 3.32034 3.456 3.47608 3.60171 3.77728 4.10368 4.34996 4.51678 4.65822 4.82574 4.85551 
52 0.01151 0.10011 0.17178 0.18005 0.19544 0.32683 0.33523 0.35203 0.51776 0.53176 0.65587 0.66949 0.81797 0.83659 0.84617 1.00508 1.01726 1.17967 1.18938 1.2099 1.3437 1.35892 1.51576 1.53289 1.67066 1.68819 1.86204 1.87788 2.08058 2.10323 2.20817 2.2286 2.34988 2.65147 2.67399 2.83599 2.85524 3.00211 3.17544 3.1921 3.32443 3.45981 3.47379 3.60507 3.77992 4.10776 4.12761 4.35403 4.51928 4.6543 4.82955 4.84722 
44 0.01442 0.10482 0.16571 0.1752 0.2008 0.31957 0.32935 0.51069 0.52923 0.64963 0.69068 0.81885 0.83245 0.84924 0.9982 1.01524 1.17299 1.18503 1.21597 1.33713 1.36133 1.51124 1.66374 1.68932 1.85518 1.87928 2.07566 2.20219 2.23621 2.34328 2.64653 2.82984 2.99578 3.16913 3.31766 3.45327 3.47865 3.59926 3.7748 4.10113 4.34734 4.51465 4.66435 4.82302 
44 0.01808 0.10701 0.16639 0.17635 0.20889 0.31993 0.32984 0.51102 0.52912 0.64988 0.68008 0.82169 0.83418 0.85704 0.99867 1.01558 1.17334 1.18561 1.21792 1.33767 1.36339 1.51109 1.66417 1.68921 1.85557 1.87877 2.0755 2.20321 2.24507 2.34363 2.64666 2.83014 2.99635 3.16956 3.31817 3.45385 3.48068 3.59961 3.77474 4.10159 4.34784 4.51456 4.65719 4.82345 
48 0.01846 0.10602 0.16802 0.17697 0.19715 0.32192 0.33091 0.35342 0.51334 0.52944 0.65228 0.67904 0.82129 0.83471 0.84915 1.00069 1.01499 1.1756 1.18667 1.21433 1.33962 1.35952 1.5129 1.53948 1.6663 1.68799 1.85794 1.87864 2.07829 2.205 2.23612 2.34582 2.64888 2.83203 2.85477 2.99822 3.17163 3.32023 3.45582 3.47541 3.60148 3.77762 4.10355 4.34978 4.51714 4.65479 4.82537 4.84964 
46 0.01632 0.10432 0.16597 0.17504 0.19629 0.31984 0.32908 0.35765 0.51141 0.52935 0.6504 0.68069 0.82009 0.833 0.84878 0.99863 1.01402 1.17352 1.18496 1.21416 1.3379 1.36283 1.51174 1.66398 1.68568 1.85548 1.87471 2.07553 2.20326 2.23963 2.34356 2.64689 2.83015 2.85785 2.99652 3.16976 3.31825 3.45393 3.48061 3.59986 3.77534 4.10166 4.34792 4.51465 4.65351 4.82346 
51 0.01437 0.10245 0.16793 0.17631 0.19227 0.32188 0.32991 0.34293 0.51347 0.5274 0.6514 0.66522 0.81514 0.83295 0.84276 1.0006 1.01212 1.17548 1.18535 1.20652 1.33959 1.35527 1.51218 1.53087 1.66572 1.68202 1.85742 1.87277 2.07682 2.20439 2.22754 2.34571 2.64807 2.83168 2.85071 2.99787 3.03867 3.17173 3.19299 3.32029 3.45607 3.47163 3.60146 3.77621 4.10381 4.12726 4.34984 4.51625 4.65323 4.82555 4.84386 
54 0.01584 0.09951 0.16713 0.17502 0.18768 0.32189 0.3295 0.34096 0.51349 0.52644 0.55341 0.6521 0.66553 0.8103 0.83166 0.84053 1.00042 1.01071 1.17554 1.18475 1.20281 1.33967 1.35409 1.51183 1.52833 1.66568 1.68087 1.85739 1.87187 2.07581 2.09392 2.2042 2.22325 2.3457 2.64754 2.66841 2.8318 2.85014 2.99774 3.01943 3.17132 3.18574 3.32033 3.45575 3.4685 3.601 3.77582 4.10359 4.11869 4.34961 4.51535 4.65056 4.82539 4.84152 
48 0.01637 0.10146 0.16765 0.1759 0.19163 0.3224 0.33099 0.34981 0.51392 0.52976 0.65262 0.67498 0.81211 0.83187 0.84126 1.00072 1.01339 1.17577 1.18585 1.20879 1.34001 1.35836 1.51345 1.53766 1.66649 1.6854 1.85785 1.87501 2.07779 2.20515 2.23046 2.34581 2.64903 2.83232 2.85313 2.9987 3.17179 3.32034 3.45598 3.47246 3.60158 3.77738 4.10356 4.34957 4.51622 4.65356 4.82561 4.84606 
48 0.01557 0.10055 0.16165 0.17071 0.19136 0.31516 0.32404 0.3436 0.50648 0.52217 0.64471 0.66855 0.81601 0.82892 0.84476 0.99411 1.00827 1.16867 1.17973 1.20745 1.33274 1.35145 1.50521 1.53453 1.65936 1.67909 1.85087 1.86972 2.06972 2.19757 2.22583 2.33906 2.64115 2.82493 2.84723 2.99109 3.16487 3.31344 3.44902 3.46676 3.59446 3.76901 4.09695 4.34285 4.50919 4.64738 4.81854 4.84029 
48 0.0085 0.09943 0.16809 0.17657 0.19251 0.32285 0.33134 0.34791 0.51414 0.52897 0.65296 0.6726 0.81802 0.83406 0.84465 1.00145 1.01412 1.17634 1.18669 1.21095 1.34038 1.35777 1.51297 1.53326 1.66678 1.68455 1.85821 1.87424 2.07738 2.20513 2.22952 2.34633 2.6488 2.83236 2.8523 2.99861 3.1723 3.32086 3.45654 3.47249 3.60195 3.77689 4.10434 4.35012 4.51673 4.65386 4.82598 4.84499 
49 0.0126 0.10271 0.17095 0.17929 0.19564 0.32559 0.33412 0.35222 0.51683 0.53187 0.65573 0.67721 0.81737 0.8355 0.84521 1.00401 1.01692 1.17895 1.18914 1.2127 1.34295 1.36043 1.516 1.53756 1.66939 1.68732 1.86085 1.87709 2.08063 2.2082 2.23317 2.3487 2.65127 2.83522 2.85546 3.00165 3.17466 3.32331 3.45884 3.47395 3.60439 3.77948 4.10662 4.13016 4.35271 4.51907 4.65538 4.82855 4.84745 
52 0.01737 0.10584 0.16852 0.17713 0.19456 0.32209 0.33033 0.34431 0.51343 0.52699 0.57451 0.6517 0.66548 0.82354 0.83594 0.85048 1.00118 1.0137 1.17557 1.1856 1.20789 1.33968 1.35532 1.51198 1.53055 1.6662 1.68345 1.85783 1.8737 2.07624 2.10062 2.20444 2.22773 2.34603 2.64786 2.83185 2.85126 2.99802 3.17165 3.18939 3.32038 3.45592 3.47026 3.60147 3.77618 4.10395 4.1244 4.35002 4.51582 4.65124 4.82567 4.84411 
37 0.02109 0.11588 0.17033 0.18185 0.32347 0.33475 0.51516 0.53759 0.65453 0.82459 0.83803 1.00234 1.02674 1.1774 1.19245 1.34156 1.37776 1.51554 1.6683 1.85922 1.88805 2.08065 2.20707 2.3474 2.65106 2.83444 3.0003 3.17388 3.32203 3.45795 3.60386 3.77983 4.10545 4.35202 4.51967 4.6642 4.82762 
51 0.01459 0.0983 0.16234 0.17075 0.18686 0.3161 0.32407 0.33671 0.50759 0.52138 0.57598 0.64602 0.66123 0.81443 0.82867 0.8396 0.99511 1.00683 1.1697 1.17959 1.20092 1.33378 1.34948 1.50607 1.52582 1.66013 1.6767 1.8518 1.86737 2.07018 2.19789 2.21805 2.34005 2.64186 2.82571 2.84498 2.99189 3.16568 3.1844 3.31432 3.44995 3.4645 3.59529 3.76972 4.09802 4.11827 4.34389 4.50968 4.64496 4.8196 4.83727 
43 0.01938 0.10661 0.16786 0.17745 0.20501 0.32172 0.3317 0.51296 0.53166 0.65211 0.68815 0.81993 0.83392 0.84965 1.00027 1.018 1.17508 1.18713 1.21782 1.33949 1.36591 1.51375 1.66625 1.85727 1.88119 2.07839 2.20454 2.23755 2.34526 2.64854 2.83203 2.99814 3.17116 3.31977 3.45532 3.48034 3.60137 3.77703 4.10307 4.34943 4.51653 4.65509 4.82505 
51 0.01708 0.10288 0.17003 0.17806 0.19248 0.32441 0.33227 0.34477 0.5159 0.52967 0.57823 0.65505 0.67342 0.81756 0.83498 0.84429 1.003 1.01416 1.17783 1.1873 1.20665 1.3422 1.35819 1.51551 1.53638 1.66815 1.68399 1.85982 1.87471 2.07939 2.20628 2.22567 2.34802 2.65096 2.83411 2.8529 3.00053 3.17403 3.19351 3.3227 3.45813 3.47185 3.60381 3.77953 4.10596 4.1231 4.352 4.51881 4.65487 4.82785 4.84554 
41 0.01562 0.11348 0.17566 0.1858 0.22309 0.32979 0.34047 0.52112 0.54126 0.66 0.82609 0.8412 0.85776 1.00825 1.03002 1.18313 1.19624 1.23049 1.34755 1.37705 1.52094 1.6743 1.86531 1.89345 2.08602 2.21406 2.35302 2.65548 2.83997 3.00617 3.17872 3.32749 3.46294 3.49013 3.60877 3.7849 4.11056 4.35741 4.52366 4.66157 4.833 
36 0.02251 0.11577 0.17448 0.18621 0.32819 0.3401 0.51997 0.54337 0.65958 0.82493 0.83998 0.86026 1.00657 1.03723 1.18198 1.19757 1.34669 1.52123 1.67324 1.86427 2.08615 2.21346 2.35153 2.65531 2.83907 3.00691 3.178 3.32632 3.46193 3.60863 3.78552 4.10938 4.3565 4.52327 4.67253 4.83202 
42 0.01614 0.10222 0.16119 0.17103 0.20033 0.31469 0.32475 0.5059 0.52647 0.64459 0.67393 0.81652 0.82906 0.85131 0.9935 1.01145 1.16811 1.18051 1.21346 1.33242 1.36079 1.50612 1.65889 1.69108 1.85044 1.87903 2.07032 2.19753 2.33854 2.64199 2.82477 2.99078 3.16464 3.31285 3.44868 3.59439 3.76924 4.09643 4.34237 4.50946 4.64645 4.81807 
48 0.01585 0.10427 0.1704 0.17885 0.19629 0.32502 0.33382 0.35636 0.51641 0.53287 0.6548 0.67622 0.8171 0.83473 0.8446 1.00333 1.01702 1.17805 1.18832 1.2123 1.34223 1.36101 1.51561 1.53871 1.66912 1.68943 1.86045 1.87821 2.08056 2.2074 2.23319 2.34797 2.65081 2.83484 2.85669 3.00108 3.17394 3.32269 3.45804 3.47393 3.60386 3.77904 4.10594 4.3523 4.51808 4.65452 4.82811 4.85122 
40 0.0122 0.10218 0.16121 0.17142 0.20924 0.31471 0.32527 0.50602 0.52687 0.64513 0.8139 0.82808 0.84686 0.99329 1.01184 1.16827 1.18145 1.2172 1.3326 1.36535 1.50644 1.65902 1.85002 1.87685 2.06992 2.19791 2.33829 2.64168 2.82475 2.99098 3.16452 3.31292 3.44889 3.59433 3.76926 4.09629 4.34204 4.50953 4.65398 4.81792 
39 0.01162 0.11152 0.17416 0.18468 0.2378 0.32833 0.33939 0.5201 0.54229 0.65857 0.82741 0.84101 0.86274 1.00669 1.02872 1.18205 1.19636 1.34632 1.39239 1.5207 1.67233 1.86404 1.89511 2.08567 2.21324 2.35179 2.65497 2.8391 3.00535 3.17789 3.32655 3.46188 3.60841 3.78472 4.10964 4.35637 4.52268 4.66037 4.83223 
48 0.01101 0.09907 0.16446 0.17285 0.18876 0.31839 0.32656 0.34015 0.51013 0.52527 0.64889 0.66796 0.8117 0.82954 0.83935 0.99718 1.00908 1.17241 1.1828 1.20717 1.33635 1.35339 1.50955 1.53339 1.66262 1.68014 1.85399 1.86974 2.073 2.20096 2.22608 2.34242 2.64529 2.82835 2.84882 2.99478 3.16854 3.31696 3.45259 3.46908 3.59812 3.77297 4.10038 4.346 4.51311 4.64987 4.82189 4.8407 
46 0.01224 0.10581 0.16679 0.17652 0.20525 0.32033 0.3301 0.51131 0.5281 0.64996 0.67389 0.82065 0.8338 0.85238 0.99904 1.01576 1.17366 1.18535 1.21531 1.3379 1.3602 1.51074 1.5374 1.6648 1.69479 1.85613 1.88038 2.07568 2.20345 2.24049 2.34406 2.64667 2.83043 2.85668 2.99682 3.16979 3.31852 3.45417 3.48073 3.60001 3.77494 4.10193 4.3482 4.51424 4.65222 4.82378 
34 0.01871 0.10662 0.16449 0.17648 0.3182 0.33108 0.51042 0.54026 0.65067 0.81474 0.83005 0.84943 0.99696 1.1731 1.19399 1.33769 1.5143 1.66355 1.85384 2.0784 2.20491 2.34232 2.6481 2.83012 2.99807 3.16908 3.31725 3.45316 3.60135 3.78008 4.09989 4.34655 4.51722 4.8222 
43 0.0126 0.09982 0.15973 0.16956 0.19923 0.31322 0.32318 0.50445 0.52307 0.64322 0.68676 0.81377 0.82697 0.84528 0.99195 1.00922 1.1669 1.17941 1.21242 1.33111 1.35745 1.50434 1.65768 1.84856 1.87169 2.06776 2.19602 2.23382 2.33695 2.63985 2.82326 2.85768 2.98964 3.16301 3.31161 3.44736 3.59285 3.76756 4.09487 4.34072 4.50761 4.6512 4.81654 
43 0.01881 0.10972 0.16836 0.17845 0.21309 0.32204 0.33231 0.51295 0.53064 0.65197 0.68659 0.82537 0.83718 1.00072 1.01942 1.1753 1.18766 1.2198 1.33942 1.36299 1.51246 1.54467 1.6665 1.70101 1.85798 1.88732 2.07794 2.20506 2.34578 2.64863 2.83197 2.86002 2.99812 3.17156 3.32015 3.45589 3.60154 3.77675 4.10356 4.34971 4.5167 4.65566 4.82547 
48 0.01389 0.10763 0.16942 0.17845 0.1987 0.32297 0.33178 0.35055 0.5144 0.52974 0.6531 0.67475 0.82463 0.83712 0.85447 1.00194 1.01559 1.17628 1.18687 1.21227 1.34053 1.35852 1.51363 1.53724 1.66709 1.68596 1.85867 1.87585 2.07811 2.20513 2.23046 2.34682 2.64965 2.83295 2.85463 2.99944 3.17288 3.32112 3.45705 3.47573 3.60274 3.7777 4.10488 4.351 4.51697 4.65252 4.82655 4.84847 
49 0.01619 0.10478 0.1716 0.17998 0.19701 0.32621 0.33493 0.35594 0.51736 0.53284 0.65613 0.67785 0.81758 0.83578 0.84547 1.00456 1.01806 1.1795 1.18981 1.214 1.34347 1.36169 1.51624 1.53699 1.67024 1.6896 1.86155 1.87865 2.08087 2.20838 2.23219 2.34925 2.6514 2.83579 2.85644 3.00194 3.17499 3.32377 3.45923 3.47461 3.60471 3.77956 4.10689 4.12771 4.35322 4.51913 4.65425 4.82905 4.84895 
57 0.01338 0.09989 0.16868 0.17644 0.18657 0.22594 0.32462 0.33187 0.34242 0.51609 0.52854 0.55358 0.65457 0.66686 0.81351 0.83419 0.84283 0.87618 1.00306 1.013 1.17799 1.18682 1.20344 1.34213 1.35571 1.51445 1.53039 1.66813 1.68238 1.85967 1.87275 2.0785 2.09625 2.2066 2.22446 2.3481 2.36971 2.65038 2.67374 2.8342 2.85188 3.00044 3.02271 3.17395 3.1883 3.32288 3.45819 3.47023 3.60345 3.77851 4.10614 4.12035 4.35199 4.51813 4.65233 4.82794 4.84344 
48 0.02012 0.10296 0.16456 0.17348 0.19332 0.31809 0.32683 0.34518 0.50937 0.52474 0.64781 0.66704 0.81763 0.83121 0.84535 0.99693 1.01033 1.17151 1.18231 1.20868 1.33558 1.35346 1.50821 1.53227 1.66217 1.68115 1.85375 1.87093 2.07238 2.20031 2.22614 2.34188 2.64407 2.82776 2.84921 2.9939 3.16768 3.31625 3.45193 3.46917 3.59737 3.77194 4.09978 4.34569 4.51205 4.65126 4.82139 4.8415 
44 0.01864 0.10311 0.16446 0.1738 0.19855 0.31825 0.32801 0.50954 0.52731 0.64851 0.67785 0.81487 0.82995 0.84346 0.99686 1.01406 1.1717 1.18319 1.21209 1.33617 1.36087 1.50946 1.54534 1.66291 1.85387 1.87778 2.07439 2.20174 2.23732 2.34187 2.64483 2.82868 2.99494 3.16783 3.31648 3.45189 3.47317 3.59761 3.77314 4.09975 4.34615 4.51283 4.65182 4.82182 
53 0.00659 0.09559 0.16438 0.17252 0.18664 0.31878 0.3266 0.33871 0.51035 0.52344 0.5521 0.64894 0.6633 0.81277 0.8299 0.8393 0.99764 1.00887 1.17245 1.18195 1.20127 1.33654 1.35123 1.50883 1.52633 1.66288 1.67927 1.85434 1.86916 2.07287 2.0937 2.20119 2.22196 2.34273 2.64471 2.82855 2.84695 2.99473 3.02918 3.16838 3.18503 3.31721 3.45271 3.46602 3.5981 3.77263 4.10064 4.117 4.34655 4.51252 4.64823 4.82233 4.8388 
47 0.01918 0.10379 0.16386 0.17317 0.19623 0.31734 0.32654 0.35124 0.50863 0.52572 0.64733 0.67385 0.8201 0.83204 0.85265 0.99632 1.01197 1.17113 1.18292 1.21367 1.33518 1.3584 1.50819 1.53769 1.66162 1.68319 1.85318 1.87317 2.07256 2.20015 2.2359 2.34136 2.64437 2.8273 2.85327 2.99371 3.16737 3.31596 3.45149 3.4776 3.59722 3.7723 4.09922 4.34516 4.51257 4.6517 4.82084 
47 0.01191 0.10503 0.17374 0.18286 0.20333 0.32843 0.33781 0.36947 0.51984 0.53714 0.65849 0.68383 0.82965 0.84189 0.86034 1.00708 1.02271 1.18181 1.1932 1.22235 1.3461 1.36846 1.51932 1.54729 1.67265 1.69584 1.86428 1.8863 2.08462 2.21177 2.24796 2.35216 2.65474 2.83871 2.86523 3.00501 3.17812 3.3268 3.46202 3.4832 3.60776 3.78352 4.11003 4.35643 4.52305 4.66188 4.83206 
34 0.01454 0.11307 0.16719 0.17985 0.3205 0.33322 0.51275 0.54087 0.65224 0.82222 0.83521 0.99933 1.17415 1.19008 1.33893 1.5148 1.66497 1.85628 2.07869 2.20429 2.34445 2.64894 2.83214 2.99825 3.17107 3.31934 3.45501 3.60211 3.77979 4.10265 4.34949 4.51705 4.66647 4.82508 
48 0.01076 0.09482 0.1723 0.18097 0.19781 0.32759 0.33641 0.35769 0.51876 0.53431 0.65806 0.68348 0.82309 0.83854 0.84961 1.00608 1.01979 1.18094 1.19152 1.21697 1.34483 1.36282 1.51868 1.5439 1.67156 1.69093 1.86285 1.87977 2.08343 2.21046 2.23843 2.3509 2.6538 2.83743 2.85914 3.00387 3.17677 3.32539 3.46096 3.47786 3.60657 3.78216 4.1088 4.35508 4.52152 4.65913 4.83072 4.85244 
48 0.01428 0.10238 0.16838 0.17693 0.19461 0.32276 0.33146 0.35132 0.51418 0.53016 0.65305 0.67613 0.81494 0.83281 0.8426 1.00101 1.01378 1.17633 1.1868 1.2117 1.34042 1.35963 1.5132 1.53553 1.66685 1.68617 1.85825 1.87558 2.07806 2.20562 2.23273 2.34622 2.64881 2.83269 2.85421 2.99887 3.1721 3.32081 3.45626 3.47268 3.60181 3.77697 4.10396 4.34995 4.51657 4.65383 4.82601 4.84857 
33 0.01618 0.12001 0.17206 0.18661 0.32526 0.33887 0.5174 0.54636 0.65691 0.82898 0.84167 1.00413 1.17937 1.19881 1.34362 1.5204 1.67037 1.86156 2.08511 2.21072 2.34949 2.65443 2.83689 3.00427 3.1759 3.3243 3.45998 3.60777 3.78557 4.10743 4.35507 4.52323 4.82974 
38 0.05425 0.12567 0.16276 0.17384 0.31474 0.32521 0.50633 0.52894 0.64569 0.81019 0.82702 0.84234 0.99361 1.01336 1.16877 1.18323 1.3329 1.37234 1.50806 1.65922 1.85039 1.87874 2.07057 2.1981 2.33881 2.64308 2.82532 2.99146 3.16529 3.31341 3.44917 3.59502 3.77057 4.09675 4.34262 4.51153 4.66157 4.81848 
55 0.01855 0.10313 0.16871 0.17682 0.19095 0.32346 0.3314 0.34423 0.51461 0.52763 0.55595 0.65284 0.66558 0.81811 0.83443 0.84406 1.00215 1.01368 1.17659 1.18602 1.20491 1.34059 1.35483 1.51306 1.53038 1.66695 1.68256 1.85878 1.87347 2.0775 2.09926 2.20507 2.22459 2.34688 2.37547 2.6489 2.67658 2.83299 2.85184 2.99895 3.0281 3.17268 3.18895 3.32154 3.45688 3.4701 3.60249 3.77726 4.10499 4.12392 4.35103 4.51675 4.65145 4.82674 4.84413 
48 0.01866 0.10562 0.16795 0.17689 0.19737 0.32179 0.33085 0.3557 0.51314 0.52913 0.65147 0.67029 0.82048 0.83423 0.84801 1.00034 1.0141 1.17517 1.18591 1.21213 1.33934 1.35877 1.51203 1.53441 1.66614 1.6877 1.85759 1.87718 2.07666 2.20446 2.23271 2.34549 2.64748 2.83189 2.85466 2.99778 3.17113 3.31989 3.45532 3.47264 3.60084 3.77558 4.10322 4.34946 4.51509 4.65103 4.82512 4.84871 
58 0.01653 0.10072 0.17 0.17763 0.19001 0.32518 0.33287 0.34499 0.5161 0.52861 0.55324 0.65452 0.66671 0.8085 0.83335 0.84205 0.86419 1.0034 1.014 1.1781 1.18697 1.20385 1.342 1.35532 1.51416 1.52954 1.66855 1.68356 1.86024 1.87436 2.07889 2.0976 2.20628 2.22318 2.34803 2.3692 2.64971 2.66626 2.83432 2.85222 3.00036 3.02231 3.17373 3.18753 3.32273 3.3473 3.45811 3.47026 3.60343 3.77811 4.10611 4.1212 4.35216 4.51747 4.54144 4.65265 4.82805 4.84439 
41 0.02005 0.10677 0.16962 0.17951 0.215 0.32377 0.33442 0.51515 0.53562 0.65413 0.81337 0.83258 0.84356 1.00217 1.02728 1.17717 1.18993 1.22112 1.34148 1.37034 1.51557 1.66918 1.85964 1.89529 2.08115 2.20757 2.34688 2.64935 2.83413 3.00048 3.17264 3.32151 3.45682 3.482 3.60261 3.77932 4.10446 4.35161 4.51764 4.65431 4.82707 
59 0.01653 0.0948 0.16173 0.16964 0.17914 0.20875 0.31807 0.32517 0.33534 0.50947 0.52121 0.54285 0.64752 0.6585 0.80478 0.82745 0.83602 0.85892 0.99669 1.00674 1.17132 1.17984 1.19504 1.33532 1.34751 1.50737 1.52275 1.66139 1.67506 1.85326 1.86615 2.07142 2.08845 2.19917 2.21501 2.34158 2.36045 2.64307 2.65906 2.82741 2.84413 2.99338 3.01177 3.16723 3.18027 3.31607 3.32985 3.45144 3.46265 3.59668 3.77133 4.0996 4.11211 4.34549 4.51081 4.53361 4.64538 4.82133 4.8358 
59 0.01171 0.09714 0.16359 0.17236 0.18087 0.20169 0.32182 0.32882 0.33878 0.51344 0.52548 0.54804 0.65186 0.66323 0.80706 0.83103 0.83956 0.85979 1.00034 1.00977 1.1754 1.18401 1.19973 1.33952 1.35262 1.51163 1.52665 1.66526 1.6787 1.85698 1.86961 2.07538 2.092 2.20349 2.21975 2.34541 2.36462 2.64725 2.66319 2.83148 2.84863 2.99757 3.01624 3.1712 3.18379 3.32017 3.33589 3.45547 3.46682 3.60079 3.77542 4.10347 4.11639 4.34927 4.51505 4.53713 4.65014 4.82531 4.84035 
62 0.01539 0.08976 0.15385 0.16369 0.17156 0.18865 0.31258 0.31923 0.32813 0.50463 0.51509 0.53368 0.64267 0.65245 0.79451 0.82239 0.83084 0.84764 0.99184 1.00088 1.16661 1.17476 1.18813 1.21452 1.33066 1.34179 1.50257 1.517 1.6565 1.66897 1.8482 1.85962 2.06614 2.08235 2.19412 2.20914 2.33699 2.35314 2.63831 2.65272 2.82229 2.83676 2.98861 3.00425 3.16268 3.17341 3.31132 3.32217 3.44686 3.45721 3.59207 3.76633 3.78532 4.09513 4.10645 4.34058 4.38721 4.50617 4.52465 4.64 4.8166 4.8301 
48 0.00722 0.09534 0.16893 0.17772 0.19543 0.32358 0.33244 0.35292 0.51495 0.53042 0.65335 0.67132 0.82199 0.83599 0.84927 1.00229 1.01592 1.1768 1.18724 1.21195 1.34105 1.35934 1.5141 1.53673 1.66758 1.68661 1.8592 1.87684 2.07879 2.20576 2.2304 2.3472 2.64951 2.83349 2.85492 2.99971 3.17302 3.32175 3.45715 3.47374 3.60268 3.7776 4.10512 4.35129 4.51712 4.65271 4.82701 4.84941 
45 0.01201 0.10627 0.16872 0.17791 0.20059 0.32278 0.33229 0.36886 0.51445 0.53321 0.65356 0.69025 0.82345 0.83595 0.8532 1.00162 1.01883 1.17646 1.18835 1.21897 1.34069 1.36564 1.51414 1.55426 1.66741 1.69719 1.85862 1.88157 2.08021 2.20657 2.34636 2.64948 2.83335 2.99963 3.17263 3.32092 3.45687 3.48541 3.60258 3.77858 4.10451 4.35085 4.51774 4.65916 4.82652 
61 0.01179 0.08843 0.15365 0.16237 0.17055 0.18905 0.31076 0.31742 0.32636 0.5026 0.51301 0.53246 0.64054 0.65048 0.7964 0.82114 0.82964 0.84871 0.99011 0.99906 1.16453 1.17285 1.18677 1.21538 1.32863 1.34021 1.50051 1.51506 1.6546 1.66685 1.8464 1.85772 2.06404 2.08045 2.19205 2.20775 2.33511 2.35274 2.63649 2.65173 2.82029 2.83509 2.98658 3.00343 3.16077 3.17236 3.30931 3.32068 3.44491 3.45568 3.59019 3.76428 3.78296 4.09324 4.10488 4.33875 4.50431 4.52462 4.63799 4.81461 4.82808 
50 0.01056 0.09967 0.16747 0.17565 0.19031 0.32207 0.33018 0.34382 0.51359 0.52778 0.65197 0.66701 0.81218 0.83215 0.84151 1.00058 1.01196 1.17552 1.18528 1.20597 1.33966 1.3553 1.5124 1.53172 1.66574 1.68202 1.85752 1.87316 2.07692 2.20435 2.22689 2.34581 2.64827 2.8318 2.85095 2.99789 3.03608 3.17163 3.19201 3.32039 3.45588 3.47048 3.60136 3.77652 4.10379 4.34965 4.51599 4.65264 4.82546 4.84333 
37 0.02114 0.11388 0.16902 0.18128 0.32205 0.33376 0.51341 0.53612 0.65318 0.8223 0.83597 0.8774 1.00101 1.05071 1.17594 1.19151 1.34017 1.51492 1.6669 1.85783 1.89437 2.07937 2.20635 2.34589 2.64979 2.83274 2.99933 3.17202 3.32039 3.45644 3.60268 3.77874 4.10365 4.35032 4.51798 4.66712 4.82582 
46 0.00782 0.09951 0.17068 0.17997 0.20335 0.32536 0.33513 0.51617 0.53312 0.65534 0.68366 0.82257 0.83701 0.85182 1.00369 1.0201 1.17843 1.19001 1.21923 1.34264 1.36504 1.5157 1.54253 1.66969 1.69892 1.861 1.88552 2.08153 2.20822 2.24279 2.34855 2.65156 2.83519 2.86117 3.00199 3.17446 3.32306 3.45889 3.4868 3.60483 3.7806 4.10654 4.35286 4.51931 4.65893 4.82845 
55 0.00821 0.09321 0.1607 0.16864 0.18017 0.31493 0.32223 0.33257 0.5072 0.52004 0.54684 0.6458 0.65861 0.80352 0.82567 0.8345 0.87224 0.99441 1.00486 1.16941 1.17876 1.19732 1.33348 1.34824 1.50587 1.52286 1.65922 1.67476 1.85094 1.86507 2.06963 2.09027 2.19761 2.21799 2.33963 2.64153 2.66275 2.82537 2.8441 2.99169 3.02159 3.16546 3.18116 3.31418 3.44978 3.46303 3.59507 3.76981 4.09771 4.11452 4.34332 4.50956 4.64432 4.8192 4.83561 
36 0.01259 0.10949 0.1658 0.17731 0.3192 0.33086 0.5108 0.53417 0.65063 0.8194 0.83321 0.86869 0.99821 1.04352 1.17334 1.18914 1.33783 1.51263 1.66389 1.85487 1.8883 2.07665 2.2038 2.3431 2.64755 2.83012 2.9969 3.16923 3.31786 3.4536 3.59973 3.77666 4.1011 4.34759 4.51613 4.82296 
45 0.01627 0.10612 0.16541 0.17521 0.20409 0.31911 0.32906 0.51004 0.52733 0.64879 0.67752 0.82098 0.83337 0.85778 0.99796 1.01654 1.17235 1.18441 1.21594 1.33655 1.3596 1.50973 1.54795 1.66369 1.69842 1.85498 1.88067 2.07498 2.20261 2.3427 2.64548 2.82907 2.85622 2.99533 3.16862 3.31713 3.45294 3.48166 3.59876 3.77388 4.10077 4.34707 4.51348 4.65481 4.8226 
41 0.00968 0.10847 0.16996 0.17996 0.21311 0.32388 0.33423 0.51516 0.53459 0.65455 0.82266 0.83677 0.85587 1.00234 1.02018 1.17743 1.19036 1.22453 1.34192 1.37215 1.5157 1.66816 1.69915 1.85966 1.88945 2.08055 2.20822 2.34758 2.65079 2.8343 3.00037 3.17359 3.32216 3.45795 3.60381 3.77902 4.10546 4.35187 4.51863 4.65887 4.82733 
45 0.01139 0.10733 0.168 0.17779 0.20674 0.32172 0.3316 0.51276 0.5305 0.65136 0.67792 0.82314 0.83568 0.85785 1.00066 1.01987 1.175 1.18699 1.21813 1.33918 1.36258 1.51274 1.55419 1.66603 1.69274 1.85772 1.88595 2.07826 2.20438 2.24183 2.34571 2.64854 2.83197 2.99802 3.17131 3.31998 3.45544 3.48201 3.60135 3.77705 4.10353 4.34991 4.51647 4.65679 4.82526 
57 0.01074 0.09684 0.16448 0.17237 0.18313 0.31886 0.32595 0.33578 0.51113 0.52294 0.54513 0.6494 0.66087 0.80733 0.82971 0.83852 0.87361 0.99849 1.00834 1.17332 1.18222 1.19873 1.33734 1.3505 1.50946 1.5255 1.66326 1.67717 1.85501 1.86809 2.07331 2.09138 2.20143 2.21884 2.34356 2.36387 2.64539 2.66463 2.82935 2.84671 2.9955 3.01576 3.16942 3.18388 3.31813 3.33456 3.45365 3.46579 3.59902 3.77354 4.10171 4.11656 4.34746 4.51337 4.64853 4.8233 4.83856 
40 0.00878 0.11096 0.16972 0.18069 0.32246 0.33283 0.51393 0.53287 0.65255 0.6821 0.82773 0.83983 1.00182 1.0219 1.17622 1.18934 1.22559 1.34055 1.36681 1.51382 1.66738 1.70149 1.85879 1.88637 2.0784 2.20629 2.34676 2.64974 2.83315 2.99944 3.17271 3.32105 3.45686 3.60262 3.77746 4.10469 4.35096 4.51729 4.65402 4.82665 
47 0.01263 0.10473 0.16722 0.17622 0.19692 0.32101 0.33014 0.35588 0.51252 0.52921 0.65149 0.67875 0.82085 0.83404 0.84911 0.99972 1.01409 1.17464 1.18575 1.21362 1.33878 1.35967 1.51185 1.53839 1.66545 1.68793 1.85674 1.87621 2.07714 2.2044 2.23824 2.34476 2.64774 2.83129 2.85554 2.99758 3.1708 3.31926 3.45514 3.47797 3.60072 3.77661 4.10291 4.34901 4.51591 4.65487 4.82471 
48 0.01576 0.10101 0.16545 0.17386 0.18984 0.31995 0.32844 0.34501 0.51149 0.5268 0.65027 0.67344 0.81272 0.83053 0.84033 0.99855 1.01104 1.17336 1.18343 1.20603 1.3376 1.3553 1.51097 1.53496 1.66379 1.68191 1.85548 1.87194 2.07531 2.20216 2.22612 2.34356 2.6465 2.82983 2.85063 2.99606 3.16971 3.31811 3.45378 3.46984 3.59926 3.77467 4.10168 4.34766 4.51417 4.65195 4.8233 4.84328 
57 0.01209 0.09912 0.16871 0.17651 0.18689 0.32305 0.3301 0.33981 0.51615 0.52893 0.55477 0.65479 0.6678 0.80985 0.83368 0.84242 0.86878 1.00303 1.01302 1.17794 1.1868 1.20343 1.34219 1.35608 1.51434 1.5302 1.66816 1.68257 1.85987 1.87345 2.07866 2.09682 2.20663 2.22449 2.34809 2.37017 2.65006 2.66861 2.83447 2.85276 3.00033 3.02161 3.174 3.18879 3.32284 3.35253 3.45824 3.47055 3.60351 3.77849 4.10622 4.12163 4.35238 4.51822 4.65317 4.82818 4.84484 
39 0.02135 0.11765 0.17662 0.18804 0.33025 0.34173 0.52151 0.54255 0.66068 0.82753 0.84242 0.86342 1.00903 1.0527 1.18336 1.19712 1.23579 1.34806 1.39404 1.52277 1.6753 1.8662 1.90615 2.08736 2.21404 2.35353 2.65688 2.84074 3.00688 3.17935 3.32808 3.46343 3.60973 3.78639 4.11139 4.35867 4.52498 4.66529 4.83378 
42 0.01986 0.11235 0.17436 0.18465 0.228 0.32817 0.33876 0.51931 0.53884 0.65822 0.69927 0.82693 0.84022 0.85819 1.00662 1.02862 1.1816 1.19467 1.22919 1.34571 1.37327 1.52002 1.67289 1.86371 1.89251 2.08359 2.21162 2.35114 2.65458 2.83803 3.00442 3.17694 3.32567 3.46103 3.48444 3.60695 3.78252 4.10869 4.35544 4.52239 4.66427 4.83117 
42 0.01157 0.10858 0.17091 0.18066 0.21001 0.3248 0.33488 0.51612 0.53486 0.6555 0.8194 0.83592 0.84985 1.00307 1.01928 1.17832 1.19068 1.22199 1.34272 1.36887 1.5166 1.66913 1.69922 1.86026 1.88305 2.08213 2.20844 2.34839 2.65163 2.83514 3.00181 3.17433 3.32284 3.45864 3.48689 3.60463 3.78115 4.1063 4.3526 4.51973 4.66107 4.82816 
46 0.01005 0.10447 0.1689 0.17784 0.19761 0.32316 0.33235 0.36054 0.51481 0.53234 0.65373 0.68161 0.82283 0.83597 0.85113 1.00193 1.01733 1.1769 1.18828 1.21714 1.34125 1.36454 1.51515 1.66755 1.68994 1.85881 1.87842 2.07962 2.20658 2.23976 2.34681 2.65012 2.83358 2.85857 3.00017 3.17317 3.32156 3.4571 3.47879 3.6031 3.77884 4.10479 4.35099 4.51858 4.6584 4.82682 
43 0.00711 0.10327 0.16828 0.17797 0.20727 0.32221 0.33223 0.51338 0.53175 0.65252 0.69003 0.82018 0.83426 0.84977 1.0007 1.01852 1.17557 1.1875 1.21773 1.33999 1.36586 1.51366 1.66685 1.85762 1.88152 2.0779 2.20564 2.24386 2.34554 2.64861 2.83239 2.99849 3.17136 3.32005 3.45581 3.48152 3.60146 3.77708 4.10346 4.34993 4.51609 4.65456 4.82539 
34 0.01019 0.11007 0.16572 0.1786 0.31915 0.33259 0.51123 0.54003 0.65119 0.82025 0.83338 0.998 1.17316 1.19078 1.33785 1.5133 1.66402 1.85484 2.07717 2.20434 2.34302 2.64713 2.83064 2.99711 3.1697 3.31781 3.45375 3.60023 3.77882 4.10096 4.34796 4.51653 4.66986 4.82356 
49 0.01313 0.10288 0.17157 0.17986 0.19577 0.32617 0.33453 0.35063 0.51762 0.53257 0.65652 0.67724 0.81702 0.83599 0.8455 1.00436 1.01607 1.17955 1.18952 1.2118 1.34364 1.36039 1.51645 1.53617 1.66974 1.6864 1.8614 1.87708 2.08106 2.20854 2.23143 2.3495 2.65163 2.83602 2.85609 3.00202 3.17526 3.19453 3.32403 3.45969 3.47494 3.60513 3.78012 4.10753 4.35354 4.51966 4.65537 4.82938 4.84848 
40 0.02285 0.11481 0.17114 0.18219 0.32408 0.33466 0.51548 0.53468 0.65481 0.82359 0.83802 0.86245 1.00302 1.02255 1.17759 1.19059 1.22557 1.3421 1.36894 1.51586 1.66879 1.8601 1.88764 2.08099 2.20727 2.24717 2.34807 2.65157 2.83487 3.00147 3.17423 3.3226 3.45857 3.60432 3.78027 4.10622 4.35272 4.5194 4.6591 4.82821 
39 0.01646 0.11108 0.17091 0.18178 0.32435 0.33528 0.51596 0.53691 0.65498 0.8191 0.83572 0.85166 1.00317 1.02788 1.17837 1.19259 1.23399 1.34274 1.39522 1.51734 1.66982 1.86036 1.89252 2.08172 2.20925 2.3481 2.65149 2.83549 3.00223 3.17408 3.32286 3.45841 3.60437 3.78045 4.10567 4.35261 4.51925 4.65971 4.82823 
48 0.00741 0.09486 0.15884 0.16766 0.18588 0.31253 0.32111 0.33845 0.50434 0.52097 0.64315 0.66431 0.80739 0.82428 0.83445 0.99145 1.004 1.16655 1.17743 1.20408 1.33066 1.35151 1.50382 1.52872 1.65658 1.67691 1.84811 1.86651 2.06692 2.19523 2.2258 2.33663 2.63968 2.82252 2.84616 2.98899 3.16281 3.31127 3.44701 3.46617 3.59249 3.76722 4.09463 4.34008 4.50734 4.64457 4.81601 4.84372 
36 0.01165 0.11478 0.17029 0.18235 0.32404 0.33641 0.51561 0.5399 0.65524 0.82625 0.83902 1.00284 1.17724 1.19242 1.34177 1.38582 1.51664 1.66884 1.85986 1.90385 2.08109 2.20776 2.34764 2.65167 2.83484 3.00199 3.17395 3.32232 3.45793 3.60385 3.78112 4.10544 4.35273 4.51974 4.66054 4.82817 
49 0.01384 0.09764 0.16356 0.17183 0.18738 0.31761 0.32579 0.33959 0.50937 0.52436 0.64789 0.66428 0.80764 0.82784 0.83717 0.99627 1.00811 1.17122 1.18109 1.20234 1.33543 1.35193 1.50821 1.53022 1.6616 1.6794 1.85334 1.86983 2.07243 2.19992 2.22173 2.34156 2.64398 2.82762 2.84754 2.99372 3.16744 3.19644 3.31608 3.45158 3.46608 3.59705 3.77194 4.09947 4.34539 4.51175 4.64912 4.82119 4.83992 
49 0.0153 0.10335 0.16529 0.174 0.19203 0.31934 0.32803 0.34631 0.51042 0.52491 0.64875 0.66502 0.81822 0.83205 0.84566 0.99812 1.01144 1.17244 1.18275 1.20658 1.33658 1.35326 1.50903 1.52966 1.66326 1.68159 1.85486 1.87156 2.07356 2.20114 2.22468 2.34287 2.64487 2.82878 2.84907 2.99493 3.16852 3.19194 3.31726 3.45277 3.46833 3.5982 3.77301 4.10082 4.34697 4.51255 4.64741 4.82251 4.84233 
48 0.01831 0.10711 0.16992 0.17877 0.19868 0.3239 0.33288 0.35662 0.51517 0.53118 0.65395 0.67658 0.82155 0.83581 0.84863 1.00238 1.01622 1.17723 1.18793 1.21394 1.34147 1.36157 1.51446 1.53774 1.66809 1.68885 1.85945 1.87773 2.0797 2.20708 2.23787 2.34729 2.64993 2.83408 2.85738 3.00036 3.1732 3.32195 3.45739 3.47518 3.60308 3.77844 4.10526 4.35148 4.51774 4.65367 4.82731 4.85458 
41 0.0199 0.10568 0.1664 0.17623 0.20843 0.32032 0.33079 0.51175 0.5314 0.65113 0.81422 0.83102 0.84417 0.99874 1.01834 1.17376 1.18642 1.21852 1.33833 1.36717 1.51224 1.66484 1.85595 1.8855 2.07709 2.20368 2.24189 2.34397 2.6476 2.83092 2.99714 3.16986 3.31839 3.45416 3.59988 3.77568 4.10165 4.34817 4.51521 4.6595 4.82387 
44 0.02269 0.10682 0.16448 0.17458 0.20923 0.31787 0.32781 0.50882 0.52686 0.64747 0.67435 0.82156 0.83339 0.99656 1.01275 1.17102 1.18333 1.2155 1.33527 1.35866 1.50847 1.66187 1.68525 1.85339 1.87454 2.07269 2.20038 2.23732 2.34158 2.64473 2.82775 2.85933 2.99424 3.16768 3.31606 3.45172 3.48461 3.59748 3.77251 4.09957 4.34585 4.51265 4.65334 4.8214 
49 0.00792 0.03152 0.11298 0.17332 0.18181 0.20001 0.32744 0.33616 0.35692 0.51875 0.53456 0.65756 0.68006 0.82489 0.83885 0.85025 1.00549 1.01789 1.18073 1.19114 1.21612 1.34485 1.36374 1.51763 1.53888 1.67092 1.68876 1.86255 1.87905 2.08332 2.21027 2.2375 2.35054 2.65345 2.83707 2.85805 3.00405 3.17669 3.32533 3.46085 3.47792 3.6063 3.78177 4.1086 4.35449 4.52122 4.65795 4.83056 4.85212 
57 0.01104 0.09746 0.16512 0.17298 0.18363 0.3194 0.3265 0.33632 0.51169 0.52315 0.54438 0.64999 0.66126 0.80824 0.8304 0.83923 0.877 0.99922 1.0094 1.17398 1.18287 1.19936 1.33788 1.35057 1.50992 1.52513 1.66395 1.67795 1.85576 1.86894 2.07393 2.09142 2.20197 2.21901 2.34424 2.36468 2.64598 2.66391 2.82987 2.84665 2.9961 3.01541 3.16996 3.18338 3.31878 3.33449 3.45422 3.46605 3.59956 3.77422 4.10233 4.11671 4.34818 4.51387 4.64879 4.82379 4.83826 
48 0.02016 0.10183 0.16232 0.17151 0.19356 0.31586 0.325 0.34876 0.50717 0.52336 0.64544 0.66972 0.81737 0.82984 0.84727 0.99479 1.00924 1.16933 1.18046 1.20859 1.33346 1.35394 1.50594 1.53231 1.66017 1.68164 1.85163 1.87025 2.0705 2.19853 2.23056 2.33972 2.64185 2.82578 2.84912 2.9919 3.16538 3.31404 3.44966 3.46944 3.59513 3.76973 4.0976 4.3436 4.50963 4.6479 4.81929 4.84551 
45 0.01622 0.10177 0.16316 0.17242 0.19564 0.31686 0.32623 0.35724 0.50861 0.52798 0.64779 0.68945 0.81733 0.8302 0.84614 0.99564 1.01095 1.17083 1.18293 1.21425 1.33517 1.36338 1.50927 1.66121 1.68644 1.85253 1.87539 2.07334 2.20022 2.24168 2.34089 2.64424 2.82747 2.99398 3.16696 3.31545 3.45125 3.48305 3.59704 3.77236 4.09874 4.34469 4.51205 4.65208 4.82051 
36 0.02457 0.11327 0.16698 0.17928 0.32001 0.33192 0.51205 0.53882 0.65154 0.82048 0.83408 0.87887 0.99903 1.174 1.19016 1.33836 1.51336 1.66464 1.8557 1.89197 2.07843 2.20406 2.34397 2.64847 2.83131 2.99776 3.17067 3.31871 3.45466 3.60084 3.77916 4.10217 4.34887 4.517 4.66421 4.82446 
34 0.09457 0.15572 0.16825 0.3087 0.32072 0.49984 0.52545 0.63852 0.81187 0.82522 0.98801 1.0318 1.1623 1.17925 1.3266 1.49926 1.65344 1.84466 2.06346 2.19142 2.33267 2.63528 2.81897 2.98495 3.15861 3.30699 3.44285 3.58855 3.76318 4.09075 4.3371 4.50369 4.64766 4.81259 
57 0.00961 0.09505 0.16376 0.17313 0.18176 0.20319 0.32252 0.32953 0.3395 0.51405 0.52575 0.54763 0.65256 0.66452 0.81318 0.83289 0.84156 1.00112 1.01065 1.17581 1.18441 1.1996 1.33991 1.35211 1.51232 1.52813 1.66566 1.67865 1.85769 1.87012 2.07599 2.09273 2.20362 2.21961 2.34626 2.36527 2.64858 2.66946 2.83192 2.84837 2.9982 3.01697 3.17222 3.18637 3.3209 3.33639 3.45631 3.468 3.60172 3.77637 4.10436 4.11726 4.35014 4.51642 4.6519 4.82591 4.84013 
53 0.01145 0.09677 0.16244 0.17066 0.1855 0.31638 0.32413 0.33589 0.50798 0.52133 0.55336 0.64642 0.66063 0.81216 0.82812 0.83785 0.99539 1.0067 1.17002 1.17951 1.19855 1.33406 1.34871 1.50618 1.52357 1.66042 1.67642 1.85201 1.86673 2.07041 2.09281 2.19842 2.21833 2.3404 2.64205 2.82609 2.84503 2.99221 3.01843 3.16621 3.18448 3.31481 3.45052 3.46492 3.59569 3.77019 4.09846 4.1211 4.34429 4.51001 4.64497 4.82002 4.83706 
50 0.01468 0.10452 0.16779 0.17637 0.19365 0.32166 0.33008 0.34555 0.51296 0.52694 0.65041 0.66306 0.81844 0.83364 0.84497 1.00051 1.01319 1.17484 1.1848 1.20634 1.33882 1.35387 1.51132 1.52984 1.66545 1.68246 1.85753 1.87424 2.07624 2.20324 2.22402 2.34548 2.64725 2.83119 2.85035 2.99706 3.02622 3.17109 3.18993 3.31999 3.45508 3.46889 3.60064 3.77564 4.10343 4.34945 4.5152 4.64833 4.82509 4.84387 
52 0.01722 0.10243 0.16541 0.17388 0.19048 0.31913 0.32732 0.34106 0.51063 0.52447 0.62962 0.65077 0.67362 0.81953 0.83247 0.84556 0.99817 1.01046 1.17273 1.18278 1.20534 1.33687 1.35292 1.50913 1.52752 1.66324 1.68051 1.85482 1.87045 2.07344 2.09911 2.20149 2.22415 2.34315 2.64501 2.82908 2.84879 2.99521 3.16876 3.18705 3.31755 3.45312 3.46818 3.5985 3.77298 4.10106 4.12383 4.34708 4.51278 4.64821 4.82281 4.84167 
47 0.0126 0.1007 0.16143 0.17053 0.19148 0.315 0.32413 0.3473 0.50634 0.52303 0.64467 0.6662 0.81695 0.82924 0.84748 0.99395 1.00857 1.16839 1.17942 1.20708 1.33254 1.35266 1.5054 1.53142 1.65916 1.67969 1.85086 1.87155 2.06994 2.1974 2.2264 2.33894 2.64168 2.82494 2.84951 2.99092 3.16489 3.31331 3.44897 3.47005 3.59454 3.76938 4.0969 4.34294 4.50962 4.64458 4.81857 
47 0.00722 0.10139 0.16532 0.17439 0.19571 0.3192 0.3284 0.35634 0.51065 0.5273 0.64937 0.67464 0.81886 0.83209 0.84704 0.99798 1.01315 1.17288 1.18411 1.21247 1.33703 1.35853 1.51011 1.53627 1.66354 1.68677 1.85498 1.87519 2.07526 2.20232 2.23353 2.3431 2.64587 2.82943 2.8535 2.9958 3.16892 3.31765 3.453 3.4728 3.59858 3.77414 4.10088 4.34702 4.51378 4.65014 4.82279 
56 0.01386 0.09846 0.16569 0.17356 0.18479 0.32019 0.32736 0.33751 0.51218 0.52411 0.54667 0.65065 0.66239 0.80921 0.8308 0.83966 0.99937 1.00944 1.17415 1.18302 1.19925 1.33827 1.35129 1.51044 1.52611 1.66423 1.67839 1.85602 1.86911 2.07439 2.09193 2.20229 2.21949 2.34453 2.36519 2.64644 2.66442 2.83048 2.84806 2.99671 3.01844 3.17037 3.18424 3.31918 3.33705 3.45457 3.46656 3.59988 3.77466 4.10268 4.1175 4.34857 4.51451 4.64884 4.82439 4.84035 
38 0.02396 0.11951 0.17297 0.18534 0.32584 0.33739 0.51716 0.53856 0.65631 0.82764 0.84074 1.00457 1.02872 1.17921 1.19352 1.34349 1.37246 1.51765 1.67071 1.8617 1.8932 2.08228 2.20854 2.25366 2.34986 2.65323 2.83654 3.00296 3.17558 3.3241 3.45998 3.60571 3.78115 4.10745 4.35449 4.52141 4.6665 4.8296 
48 0.0195 0.10621 0.16975 0.1783 0.19579 0.3238 0.33235 0.34962 0.51519 0.53007 0.65398 0.67427 0.81881 0.83491 0.84547 1.00246 1.0153 1.17705 1.18716 1.21001 1.34127 1.35825 1.51468 1.53808 1.66756 1.6851 1.85957 1.87669 2.07906 2.20561 2.22775 2.34747 2.65021 2.83375 2.8544 2.99981 3.17324 3.32202 3.45718 3.47182 3.60305 3.77831 4.10523 4.3514 4.51775 4.6534 4.82713 4.84667 
48 0.01939 0.10508 0.16804 0.17672 0.19513 0.32217 0.33101 0.35188 0.5135 0.52918 0.65203 0.67089 0.81778 0.83333 0.84431 1.00077 1.01447 1.17548 1.18591 1.21061 1.33969 1.3587 1.51244 1.53382 1.66621 1.68572 1.85774 1.87553 2.07793 2.20466 2.23097 2.34566 2.64814 2.83207 2.85377 2.99816 3.17157 3.32027 3.45577 3.47293 3.60121 3.77708 4.1037 4.34978 4.51601 4.65013 4.82549 4.84808 
45 0.00744 0.10411 0.16531 0.17487 0.2003 0.31913 0.32892 0.51025 0.52816 0.64883 0.67383 0.82001 0.83295 0.85238 0.99791 1.01445 1.17261 1.18489 1.21707 1.33678 1.3602 1.51031 1.66309 1.6858 1.85479 1.87714 2.07421 2.20202 2.24495 2.34295 2.64644 2.82921 2.85793 2.99546 3.16906 3.31749 3.45313 3.48159 3.59908 3.77423 4.10084 4.34697 4.51376 4.6535 4.82269 
49 0.01352 0.10104 0.16537 0.17402 0.192 0.31918 0.32771 0.34432 0.51067 0.52569 0.64926 0.66638 0.81366 0.83034 0.8406 0.99782 1.01007 1.17273 1.18294 1.20635 1.33692 1.35455 1.50928 1.52891 1.66322 1.68162 1.85474 1.87137 2.07395 2.2017 2.22637 2.34291 2.64511 2.82898 2.84949 2.99511 3.16869 3.19336 3.31745 3.4531 3.46981 3.59842 3.77333 4.10095 4.34687 4.51298 4.64785 4.8226 4.84331 
47 0.00958 0.10684 0.1684 0.17797 0.20355 0.32197 0.33141 0.36159 0.51323 0.52983 0.65199 0.67818 0.82657 0.83789 1.00073 1.0157 1.17512 1.18637 1.21475 1.33936 1.3593 1.51216 1.53779 1.66607 1.68723 1.85769 1.87752 2.07727 2.20434 2.23408 2.3457 2.64856 2.83193 2.85594 2.99821 3.17177 3.3201 3.45603 3.48092 3.60166 3.77679 4.10385 4.34994 4.51663 4.65633 4.82548 4.85564 
57 0.01667 0.09724 0.16422 0.17207 0.18309 0.31846 0.32562 0.33565 0.51079 0.52307 0.54715 0.64949 0.66235 0.80634 0.82914 0.83794 0.87036 0.99805 1.00812 1.17309 1.18224 1.19996 1.33704 1.3509 1.50957 1.52638 1.66294 1.67747 1.85455 1.86788 2.07313 2.09238 2.20142 2.22034 2.34315 2.36452 2.64527 2.66626 2.8291 2.84724 2.99533 3.02049 3.16919 3.18509 3.31785 3.34813 3.45357 3.46698 3.59884 3.77369 4.10136 4.11976 4.34707 4.51329 4.65016 4.8229 4.83881 
54 0.01664 0.09749 0.16276 0.17092 0.18555 0.31672 0.32447 0.33624 0.5083 0.52135 0.55002 0.64651 0.65953 0.81174 0.82824 0.83781 0.99571 1.00706 1.17038 1.17986 1.19889 1.33443 1.34866 1.50652 1.52415 1.66065 1.67672 1.85237 1.86716 2.07089 2.09253 2.19878 2.21817 2.34075 2.64256 2.82642 2.84458 2.99265 3.0207 3.16648 3.18289 3.31516 3.34632 3.45075 3.4642 3.59602 3.77082 4.09885 4.12235 4.34476 4.51041 4.64539 4.82047 4.83859 
51 0.01122 0.10065 0.16476 0.17328 0.19018 0.31896 0.32741 0.34354 0.51011 0.52423 0.64822 0.66241 0.81422 0.83024 0.84085 0.99761 1.01023 1.172 1.18188 1.20308 1.33609 1.35142 1.50845 1.52798 1.66282 1.68024 1.85437 1.87034 2.07301 2.09953 2.20063 2.22221 2.34245 2.64449 2.82844 2.84842 2.99445 3.03766 3.16817 3.18887 3.3169 3.45248 3.4674 3.59772 3.7728 4.10046 4.34665 4.51245 4.64685 4.82221 4.84171 
41 0.00873 0.10804 0.16978 0.17986 0.21461 0.32337 0.33355 0.51503 0.53489 0.65441 0.82289 0.83679 0.85682 1.002 1.01936 1.17726 1.19037 1.2256 1.34157 1.37016 1.51616 1.66764 1.69581 1.85907 1.885 2.08118 2.20756 2.34734 2.65085 2.83427 3.00113 3.17356 3.32179 3.4577 3.60378 3.77951 4.10535 4.35171 4.51846 4.66081 4.82724 
52 0.01649 0.10141 0.16387 0.17234 0.18889 0.31749 0.32566 0.33919 0.50891 0.52244 0.56863 0.64713 0.66162 0.81835 0.83112 0.84472 0.99664 1.00908 1.17101 1.18092 1.20239 1.33517 1.35077 1.5075 1.52709 1.66159 1.67876 1.85332 1.86914 2.07159 2.096 2.19979 2.22233 2.34154 2.64362 2.82729 2.84664 2.99337 3.1672 3.1881 3.31588 3.45136 3.46558 3.59688 3.77142 4.09946 4.12175 4.34552 4.51157 4.64705 4.82115 4.83942 
42 0.02143 0.10646 0.1661 0.17585 0.20454 0.31981 0.32987 0.51119 0.53026 0.65025 0.68983 0.82034 0.83331 0.85265 0.99855 1.01743 1.17368 1.18646 1.22041 1.33795 1.36651 1.51179 1.66449 1.85556 1.88334 2.07571 2.20302 2.24062 2.34382 2.64666 2.83025 2.99632 3.16968 3.31828 3.45386 3.59955 3.77497 4.10134 4.34755 4.51454 4.65473 4.82332 
48 0.00855 0.09976 0.16319 0.17196 0.19028 0.31684 0.32541 0.34176 0.50844 0.52455 0.64711 0.67015 0.81453 0.82931 0.8412 0.99568 1.00837 1.17053 1.18128 1.20738 1.33462 1.35297 1.50751 1.53196 1.66106 1.67992 1.85245 1.86957 2.07167 2.19929 2.22592 2.34084 2.64329 2.82679 2.84913 2.99299 3.16686 3.31524 3.45109 3.46985 3.59646 3.7713 4.09887 4.3446 4.5116 4.6482 4.82038 4.84478 
43 0.01852 0.10609 0.16671 0.17633 0.20358 0.32082 0.33095 0.51206 0.53103 0.65126 0.81474 0.8316 0.84473 0.9991 1.0159 1.17405 1.18617 1.21664 1.33829 1.36258 1.51219 1.66493 1.6912 1.85638 1.88185 2.07716 2.20381 2.23934 2.34435 2.64784 2.83127 2.99713 3.1704 3.3188 3.45452 3.48896 3.6008 3.77677 4.10218 4.34851 4.51548 4.65412 4.82433 
48 0.01038 0.10132 0.16771 0.1763 0.19392 0.32174 0.33025 0.34702 0.51333 0.52868 0.65182 0.66942 0.81632 0.83279 0.84316 1.00031 1.01275 1.17516 1.18533 1.2086 1.3394 1.35702 1.51227 1.5331 1.66585 1.68424 1.8575 1.87457 2.07725 2.20384 2.22678 2.34558 2.6478 2.83198 2.85353 2.99797 3.17126 3.32 3.45537 3.47055 3.60091 3.77594 4.10334 4.34962 4.51538 4.64977 4.82528 4.84641 
47 0.01941 0.10756 0.16931 0.17828 0.19875 0.323 0.33197 0.35352 0.51453 0.53095 0.65361 0.6795 0.82325 0.83625 0.85181 1.00182 1.01598 1.17649 1.18737 1.21429 1.34065 1.36025 1.51424 1.54096 1.66721 1.68732 1.85868 1.87666 2.07947 2.20577 2.23518 2.34676 2.65001 2.83337 2.85777 2.99965 3.17313 3.3213 3.45711 3.47807 3.60299 3.77948 4.10494 4.35123 4.51804 4.65498 4.82694 
52 0.01093 0.10032 0.17065 0.17895 0.19393 0.32553 0.3338 0.34859 0.51691 0.53114 0.65537 0.67068 0.81806 0.83603 0.84578 1.00407 1.01601 1.17866 1.18836 1.20862 1.34299 1.35884 1.51545 1.53406 1.66942 1.68646 1.86089 1.87635 2.07958 2.10226 2.20768 2.22984 2.34898 2.65129 2.83519 2.85456 3.00114 3.03533 3.1749 3.1957 3.32369 3.459 3.47315 3.6045 3.77976 4.10697 4.12861 4.35316 4.51934 4.65594 4.82891 4.84776 
33 0.01092 0.11874 0.16891 0.1861 0.32208 0.33741 0.51413 0.54781 0.65382 0.8264 0.83966 1.00125 1.17642 1.19944 1.34129 1.51803 1.66819 1.85843 2.08339 2.20934 2.34619 2.65221 2.83413 3.00281 3.17281 3.32128 3.45686 3.6087 3.7845 4.10415 4.35204 4.52269 4.82719 
46 0.01123 0.10619 0.16871 0.17796 0.20102 0.32287 0.33245 0.38014 0.51444 0.53278 0.65348 0.6913 0.82373 0.83612 0.8538 1.00167 1.01885 1.17629 1.18782 1.2174 1.34069 1.36489 1.51439 1.55877 1.66755 1.70275 1.85895 1.8851 2.08065 2.2065 2.34657 2.65023 2.83329 2.86338 2.99965 3.17269 3.32117 3.45679 3.48481 3.6031 3.77943 4.10474 4.35093 4.51824 4.65829 4.82681 
55 0.01444 0.10076 0.17118 0.17885 0.19229 0.32617 0.33402 0.34712 0.51696 0.52977 0.55552 0.65588 0.6703 0.80963 0.83413 0.84284 0.86601 1.00423 1.01511 1.17912 1.18818 1.20608 1.34306 1.3572 1.51555 1.53223 1.66979 1.68567 1.86124 1.87593 2.08046 2.10274 2.20805 2.22768 2.34899 2.65122 2.67898 2.83524 2.85336 3.00142 3.03007 3.17463 3.18934 3.32365 3.45905 3.4717 3.60439 3.77956 4.10702 4.12434 4.35303 4.51921 4.65453 4.82884 4.84512 
48 0.01097 0.09077 0.17146 0.18039 0.19514 0.32817 0.33703 0.35762 0.51969 0.53574 0.65924 0.68895 0.82738 0.84086 0.85513 1.0068 1.02043 1.18149 1.19208 1.2176 1.34596 1.36592 1.51957 1.54591 1.6722 1.69143 1.86368 1.88102 2.08451 2.21098 2.23892 2.35171 2.65564 2.83835 2.86087 3.00491 3.17808 3.32635 3.46229 3.48297 3.60785 3.78384 4.10983 4.35607 4.52351 4.66483 4.83166 4.85536 
38 0.02287 0.11939 0.1745 0.18598 0.3278 0.33908 0.51908 0.53963 0.6581 0.82767 0.84178 0.88116 1.00667 1.0308 1.1812 1.19513 1.34557 1.37508 1.51859 1.67239 1.86375 1.89584 2.08371 2.21141 2.35147 2.65426 2.83808 3.00455 3.17763 3.32596 3.46161 3.60749 3.78262 4.10948 4.35619 4.52207 4.66191 4.83152 
49 0.01638 0.10216 0.16682 0.17516 0.19065 0.32139 0.32971 0.34476 0.51291 0.5277 0.65184 0.67345 0.81398 0.83197 0.84172 0.99991 1.01179 1.17499 1.18522 1.20883 1.33897 1.35563 1.51187 1.53277 1.66497 1.68146 1.85677 1.8725 2.07637 2.20356 2.22666 2.34501 2.6475 2.83121 2.85123 2.99725 3.17099 3.31942 3.45521 3.4707 3.60068 3.77555 4.10292 4.12415 4.34902 4.5155 4.65281 4.82477 4.8437 
49 0.01462 0.10027 0.16691 0.17499 0.18948 0.32167 0.32982 0.34401 0.51298 0.52733 0.6523 0.67683 0.81002 0.83114 0.84036 1.0 1.01155 1.17516 1.18507 1.20689 1.33914 1.35508 1.51262 1.53521 1.66544 1.68201 1.85693 1.87218 2.07643 2.204 2.22692 2.34501 2.64824 2.83122 2.85065 2.99757 3.17119 3.31959 3.45543 3.47172 3.60091 3.7761 4.10295 4.12305 4.34885 4.51625 4.65518 4.82472 4.84226 
46 0.00846 0.10247 0.16741 0.17649 0.19829 0.32168 0.3311 0.36646 0.51306 0.53098 0.65196 0.68053 0.82052 0.83389 0.84844 1.00023 1.0162 1.17528 1.1869 1.2164 1.33943 1.3632 1.51282 1.54374 1.66623 1.69451 1.85742 1.88135 2.07804 2.20543 2.34521 2.64789 2.83188 2.85892 2.99809 3.17094 3.31982 3.45526 3.47673 3.6012 3.77593 4.10301 4.34926 4.51597 4.65333 4.82499 
48 0.0193 0.10493 0.16646 0.17532 0.19454 0.32002 0.32869 0.34618 0.51151 0.52713 0.65002 0.66962 0.82011 0.83342 0.84814 0.99889 1.01197 1.1736 1.18428 1.21017 1.33773 1.35627 1.5103 1.53435 1.66415 1.68264 1.85567 1.87284 2.07481 2.2026 2.23037 2.3439 2.6462 2.82999 2.85193 2.99608 3.16984 3.31831 3.4541 3.47191 3.59944 3.7742 4.10196 4.34782 4.51452 4.65378 4.82352 4.84586 
39 0.00912 0.10837 0.16872 0.17923 0.22695 0.32256 0.33349 0.51406 0.53547 0.65328 0.82275 0.83607 0.86034 1.00123 1.02364 1.17643 1.19071 1.34071 1.38375 1.51503 1.6672 1.85809 1.88769 2.07928 2.20666 2.34625 2.64958 2.83319 2.99984 3.17244 3.32095 3.45642 3.60235 3.77839 4.10413 4.35084 4.51778 4.65797 4.82638 
34 0.01176 0.11889 0.17149 0.1861 0.32459 0.33802 0.51596 0.54089 0.65521 0.8291 0.84201 1.00341 1.17821 1.19571 1.34249 1.51592 1.66961 1.86031 2.08138 2.20918 2.34824 2.65113 2.83512 3.00179 3.1739 3.32271 3.45849 3.60483 3.78024 4.10622 4.35325 4.51969 4.66856 4.82835 
49 0.00695 0.0315 0.11512 0.17386 0.18284 0.20522 0.32778 0.33704 0.36955 0.51904 0.53611 0.65772 0.68319 0.82882 0.84069 0.85719 1.0063 1.02182 1.18099 1.19204 1.22005 1.34499 1.36535 1.51869 1.54678 1.67202 1.69581 1.86358 1.88612 2.08353 2.21075 2.24306 2.35119 2.65394 2.83767 2.8617 3.00382 3.177 3.32564 3.46099 3.48006 3.6068 3.78226 4.10871 4.35544 4.5219 4.65919 4.83075 4.85619 
46 0.01691 0.10687 0.16882 0.17798 0.20041 0.32251 0.33162 0.35663 0.51417 0.5321 0.65315 0.68169 0.82293 0.83577 0.8518 1.00125 1.01583 1.17638 1.18798 1.21767 1.34056 1.36388 1.51458 1.66653 1.6867 1.85818 1.87689 2.07924 2.2053 2.23586 2.34641 2.64997 2.83299 2.86096 2.99954 3.17247 3.32117 3.45668 3.47996 3.6024 3.77861 4.10448 4.35053 4.51852 4.65765 4.82646 
33 0.02214 0.11467 0.169 0.18245 0.32217 0.335 0.51419 0.5415 0.65461 0.8225 0.83586 1.00082 1.17634 1.19423 1.34092 1.51689 1.66704 1.85773 2.08034 2.20772 2.34579 2.65109 2.83331 3.00061 3.17256 3.32089 3.45668 3.60452 3.78209 4.10393 4.35113 4.51995 4.82623 
41 0.02058 0.113 0.17084 0.18126 0.22309 0.32446 0.33501 0.51593 0.53625 0.65469 0.69124 0.8293 0.84095 1.00327 1.02421 1.1782 1.19171 1.23054 1.34253 1.37316 1.51595 1.66893 1.86003 1.88556 2.08111 2.20876 2.34812 2.65152 2.83488 3.00139 3.17421 3.32273 3.45832 3.49153 3.60428 3.78013 4.10623 4.35252 4.51964 4.66189 4.82835 
46 0.00948 0.10286 0.16477 0.17431 0.20027 0.31844 0.32796 0.36238 0.5099 0.52764 0.64886 0.67981 0.81989 0.83224 0.85018 0.99726 1.01303 1.1722 1.18406 1.21482 1.3364 1.36014 1.5099 1.66261 1.68594 1.85406 1.87549 2.07434 2.20154 2.23657 2.34223 2.64547 2.82871 2.85919 2.99528 3.16836 3.31693 3.45249 3.47762 3.59818 3.77363 4.10021 4.34631 4.51328 4.65791 4.82201 
52 0.00674 0.09519 0.16167 0.16989 0.18431 0.31563 0.32333 0.33478 0.50733 0.5204 0.54959 0.64565 0.65948 0.81179 0.82769 0.83746 0.99478 1.00581 1.16934 1.17903 1.19884 1.33341 1.34788 1.50588 1.52485 1.65963 1.67524 1.85138 1.866 2.06968 2.09447 2.19769 2.21898 2.33986 2.64196 2.82545 2.84408 2.99156 3.16561 3.18247 3.3142 3.34177 3.44981 3.46396 3.59532 3.76981 4.09794 4.34357 4.50982 4.64511 4.81932 4.83689 
48 0.01136 0.10432 0.17055 0.17928 0.197 0.32496 0.33373 0.35305 0.51656 0.53249 0.65524 0.67735 0.82345 0.83744 0.85074 1.00378 1.01751 1.17814 1.18848 1.21263 1.34272 1.36201 1.51515 1.53625 1.66903 1.68806 1.86057 1.8777 2.08035 2.20773 2.23525 2.34851 2.65115 2.83522 2.85755 3.00119 3.17461 3.32325 3.45871 3.47583 3.6042 3.77946 4.10666 4.35281 4.51898 4.65422 4.82855 4.85152 
40 0.01614 0.11165 0.17279 0.18294 0.22068 0.32696 0.33781 0.5183 0.53876 0.65745 0.82359 0.83851 0.85521 1.00545 1.02828 1.18042 1.19378 1.22923 1.34495 1.38615 1.51917 1.67164 1.86267 1.89424 2.08384 2.21121 2.35028 2.65345 2.83763 3.00443 3.1762 3.32501 3.46065 3.60654 3.78292 4.10786 4.35462 4.52124 4.66006 4.83033 
48 0.01694 0.10315 0.16762 0.1762 0.1944 0.32164 0.33032 0.34951 0.51285 0.52795 0.65127 0.66864 0.81534 0.83219 0.84237 1.00012 1.01323 1.17494 1.18523 1.20924 1.33893 1.35592 1.51147 1.53155 1.66575 1.68474 1.85709 1.8741 2.07644 2.2039 2.22852 2.34501 2.64742 2.83114 2.85147 2.99727 3.17079 3.31942 3.45494 3.4702 3.60021 3.77527 4.10287 4.3489 4.51498 4.65094 4.82466 4.84436 
46 0.00923 0.10367 0.16894 0.17812 0.20128 0.32296 0.33246 0.37183 0.51441 0.53198 0.6531 0.67938 0.82235 0.83545 0.8507 1.00172 1.01883 1.17667 1.18832 1.2179 1.34067 1.36319 1.51398 1.54255 1.66786 1.85875 1.88176 2.07931 2.20593 2.23661 2.34662 2.64895 2.8331 2.85764 2.99939 3.17235 3.32108 3.45654 3.4775 3.60218 3.77766 4.10428 4.35092 4.51703 4.65432 4.82646 
46 0.00858 0.10155 0.16958 0.17859 0.19894 0.3242 0.33363 0.36891 0.51566 0.53343 0.65433 0.68064 0.82344 0.8366 0.85168 1.0028 1.01861 1.17769 1.18915 1.21825 1.34195 1.36505 1.51479 1.54027 1.66863 1.69475 1.86003 1.88386 2.08053 2.20765 2.24454 2.34773 2.65022 2.83468 3.00055 3.17344 3.32216 3.45785 3.47945 3.60338 3.77963 4.10556 4.35188 4.51827 4.65667 4.82767 
49 0.01927 0.10333 0.1659 0.17447 0.19188 0.3201 0.3287 0.34652 0.51123 0.52582 0.64971 0.66631 0.81565 0.83136 0.8422 0.99863 1.01122 1.17318 1.18328 1.20597 1.33728 1.3536 1.50974 1.52911 1.66394 1.68192 1.85551 1.87226 2.07442 2.20175 2.2242 2.34351 2.64568 2.82953 2.84957 2.99562 3.16929 3.19378 3.31783 3.45353 3.4689 3.59905 3.77365 4.10149 4.34753 4.51318 4.64894 4.82321 4.84272 
44 0.0197 0.10949 0.16983 0.17953 0.20767 0.32367 0.33363 0.51479 0.5326 0.65354 0.68098 0.82377 0.83686 0.85571 1.00244 1.02108 1.17715 1.18934 1.22088 1.34121 1.3646 1.51502 1.66812 1.69867 1.85932 1.88342 2.07946 2.20728 2.34702 2.65057 2.83359 2.85897 3.0003 3.17314 3.32157 3.45732 3.48254 3.60326 3.7791 4.10505 4.35151 4.51864 4.66158 4.82719 
48 0.00895 0.10026 0.16618 0.17473 0.19124 0.32022 0.32845 0.34241 0.51192 0.52719 0.65057 0.67021 0.81582 0.83195 0.84249 0.99906 1.01124 1.17382 1.18397 1.20677 1.33795 1.35493 1.51103 1.53374 1.66408 1.68103 1.85596 1.8719 2.07558 2.20265 2.22738 2.34415 2.64699 2.83026 2.85125 2.99646 3.17026 3.31872 3.45433 3.47025 3.60002 3.77498 4.10228 4.34804 4.51469 4.65262 4.82385 4.84306 
41 0.00954 0.10592 0.17267 0.18245 0.21001 0.32692 0.33704 0.51832 0.53732 0.65801 0.82558 0.83981 0.85849 1.00565 1.02423 1.1805 1.19312 1.22589 1.34474 1.37025 1.51963 1.67112 1.69786 1.86251 1.88579 2.08544 2.21053 2.35062 2.655 2.83738 3.00412 3.17713 3.32532 3.46117 3.60731 3.78467 4.1088 4.3551 4.52343 4.66675 4.83086 
51 0.0159 0.09862 0.16444 0.17258 0.18674 0.31833 0.32591 0.33703 0.51027 0.52427 0.64828 0.66162 0.80763 0.82898 0.83818 0.99725 1.00787 1.17229 1.18196 1.20167 1.33635 1.35137 1.50898 1.52792 1.66224 1.67748 1.85391 1.86792 2.07255 2.09421 2.20046 2.22086 2.34262 2.64515 2.82829 2.84746 2.99467 3.16859 3.18887 3.31717 3.45282 3.46698 3.59818 3.77295 4.10065 4.11954 4.34629 4.513 4.6502 4.82217 4.83932 
42 0.01979 0.11171 0.17029 0.1806 0.22022 0.3241 0.33466 0.51512 0.5339 0.65435 0.69585 0.82768 0.83939 1.00275 1.0229 1.17724 1.18984 1.22303 1.3415 1.36668 1.51548 1.66846 1.85951 1.88463 2.07989 2.20657 2.24262 2.34751 2.65069 2.83429 3.00035 3.17351 3.32193 3.45767 3.48664 3.60337 3.77934 4.1055 4.35211 4.51896 4.65968 4.82754 
42 0.0167 0.10669 0.16686 0.17644 0.20253 0.32089 0.33095 0.51229 0.53172 0.65161 0.8165 0.8325 0.84688 0.99939 1.01675 1.17458 1.18741 1.22048 1.33865 1.36451 1.51339 1.66473 1.68793 1.85657 1.8827 2.0783 2.20415 2.34456 2.64869 2.83143 2.99753 3.17102 3.31945 3.45484 3.49076 3.60088 3.77773 4.10251 4.3487 4.51703 4.6594 4.82458 
63 0.01185 0.07711 0.13813 0.17289 0.18017 0.19352 0.32456 0.33122 0.3403 0.51631 0.52639 0.54422 0.65414 0.66341 0.81036 0.83469 0.84321 0.8629 1.0037 1.0127 1.17824 1.18635 1.19953 1.2261 1.34233 1.35337 1.51428 1.52777 1.66834 1.68071 1.86011 1.87155 2.07783 2.09293 2.20588 2.22068 2.34871 2.3646 2.65009 2.66373 2.83404 2.84742 3.00028 3.01538 3.17428 3.18472 3.32297 3.33366 3.45844 3.46855 3.60378 3.63567 3.77828 3.79589 4.10684 4.11784 4.35253 4.38724 4.51782 4.53411 4.65155 4.82844 4.84156 
53 0.01809 0.10063 0.16659 0.17464 0.18815 0.3207 0.32814 0.33896 0.51256 0.52564 0.55424 0.65123 0.66511 0.81453 0.8321 0.84139 0.99986 1.01077 1.17469 1.18413 1.20303 1.33869 1.3531 1.51122 1.52883 1.66458 1.67947 1.85649 1.87053 2.07547 2.09842 2.2029 2.22187 2.34494 2.64734 2.83063 2.84876 2.99705 3.02785 3.17092 3.1879 3.31962 3.45493 3.46786 3.6005 3.77531 4.10294 4.12003 4.34861 4.51529 4.65048 4.82461 4.84142 
48 0.00898 0.10117 0.16604 0.17476 0.19309 0.32016 0.32901 0.34951 0.51157 0.5279 0.6504 0.67642 0.8171 0.83194 0.84374 0.99885 1.01279 1.17374 1.18453 1.21092 1.33775 1.35702 1.51098 1.53644 1.66456 1.68522 1.85581 1.87367 2.07527 2.20302 2.23177 2.34378 2.64661 2.83011 2.85274 2.99634 3.16983 3.31834 3.45398 3.47311 3.59959 3.7746 4.10169 4.34775 4.51479 4.65139 4.82349 4.84589 
45 0.01465 0.10445 0.1656 0.17495 0.19907 0.31943 0.32903 0.37051 0.51102 0.52955 0.64983 0.68295 0.82103 0.8332 0.85205 0.99821 1.01468 1.17303 1.18478 1.21516 1.33739 1.3629 1.51112 1.66387 1.69036 1.85522 1.87907 2.07527 2.20286 2.24208 2.34321 2.64652 2.83004 2.99607 3.16928 3.31779 3.45341 3.47969 3.59935 3.77451 4.10109 4.34729 4.5142 4.66226 4.82303 
46 0.01038 0.10608 0.16905 0.1782 0.20001 0.32304 0.33237 0.36263 0.51475 0.5327 0.65384 0.68657 0.82409 0.83654 0.85402 1.00173 1.01681 1.17669 1.18816 1.21754 1.34109 1.36529 1.51515 1.66723 1.68885 1.85889 1.88057 2.0799 2.20686 2.2474 2.34699 2.65045 2.83372 2.86447 3.00027 3.17299 3.32163 3.45731 3.48609 3.6033 3.77953 4.10522 4.35136 4.5183 4.65675 4.8272 
45 0.01882 0.10589 0.16736 0.1767 0.20125 0.32111 0.33058 0.3648 0.51264 0.53106 0.65193 0.81785 0.83295 0.84655 0.99965 1.015 1.17458 1.18619 1.21554 1.33877 1.36082 1.51283 1.66523 1.688 1.85666 1.87665 2.07724 2.20434 2.2397 2.34462 2.64871 2.83119 2.85682 2.99797 3.17121 3.31929 3.45522 3.48864 3.60119 3.77676 4.10265 4.34884 4.51636 4.65975 4.82468 
48 0.00702 0.09704 0.16838 0.17714 0.19475 0.32293 0.33171 0.35112 0.51425 0.52973 0.65288 0.67213 0.82133 0.83538 0.84859 1.00157 1.01476 1.17627 1.1868 1.21198 1.34039 1.35861 1.51283 1.53345 1.66699 1.68589 1.85845 1.87556 2.07777 2.20503 2.22949 2.34646 2.64873 2.83282 2.85454 2.99871 3.17246 3.32091 3.45666 3.47378 3.60199 3.77707 4.10451 4.35044 4.51679 4.65401 4.82632 4.84881 
46 0.01048 0.10136 0.16464 0.17371 0.19585 0.31858 0.328 0.3636 0.51018 0.5286 0.64886 0.67687 0.81638 0.83048 0.84359 0.99716 1.01393 1.17233 1.18387 1.21306 1.33653 1.36058 1.50979 1.54056 1.66332 1.69866 1.8543 1.8779 2.07477 2.20207 2.23774 2.34226 2.64552 2.82906 2.99528 3.16813 3.3168 3.45243 3.47564 3.59802 3.77347 4.10005 4.34628 4.51315 4.65142 4.82208 
46 0.01726 0.10555 0.16743 0.17659 0.19942 0.32135 0.33078 0.36471 0.5127 0.53086 0.6519 0.68987 0.82144 0.83423 0.85038 0.99997 1.01576 1.17486 1.18649 1.21626 1.33898 1.36152 1.51319 1.66571 1.68989 1.8569 1.87738 2.07718 2.20433 2.23738 2.34477 2.64829 2.83142 2.85934 2.99852 3.17106 3.31944 3.45509 3.47877 3.60105 3.77641 4.10285 4.34902 4.51597 4.65547 4.82474 
43 0.00751 0.10213 0.1638 0.17322 0.1974 0.3176 0.32727 0.40009 0.50933 0.52866 0.64839 0.81661 0.83062 0.8464 0.99626 1.01202 1.17118 1.18305 1.21346 1.33552 1.36129 1.5102 1.6615 1.6839 1.85332 1.87864 2.07442 2.20047 2.23737 2.34164 2.64566 2.82822 2.99399 3.16784 3.31625 3.45182 3.59787 3.77382 4.0995 4.34549 4.51373 4.65606 4.8213 
40 0.0123 0.10449 0.16426 0.17455 0.21542 0.3181 0.329 0.50935 0.52964 0.64869 0.8163 0.8307 0.84883 0.99659 1.01844 1.17174 1.18522 1.22211 1.33598 1.37095 1.50987 1.66258 1.85361 1.88622 2.07535 2.20185 2.34178 2.64515 2.82851 2.99469 3.16786 3.31634 3.45195 3.59762 3.77412 4.09954 4.34577 4.51354 4.65338 4.82157 
55 0.0084 0.09296 0.16523 0.17392 0.18387 0.21978 0.3231 0.33081 0.34279 0.51421 0.52692 0.55399 0.65286 0.66671 0.81996 0.83454 0.84416 1.00159 1.01237 1.17603 1.18517 1.20269 1.34014 1.35401 1.5128 1.53045 1.66621 1.68076 1.85809 1.87183 2.07733 2.0995 2.20423 2.22242 2.34638 2.36879 2.64879 2.83231 2.85047 2.99834 3.01996 3.17245 3.18973 3.32106 3.45644 3.46919 3.60197 3.77708 4.10461 4.12172 4.3506 4.51679 4.65251 4.82639 4.84395 
43 0.02072 0.10609 0.16746 0.17678 0.20114 0.32133 0.33092 0.45496 0.51336 0.53338 0.65237 0.81782 0.83298 0.84639 0.99982 1.01517 1.17517 1.18728 1.21791 1.33951 1.36659 1.51363 1.66542 1.68897 1.85702 1.87965 2.07837 2.20514 2.34513 2.64844 2.83191 2.99785 3.17111 3.31975 3.45531 3.48054 3.6014 3.77729 4.10302 4.34918 4.51622 4.65623 4.82499 
48 0.02029 0.1045 0.16616 0.17513 0.19566 0.31976 0.32868 0.3495 0.51099 0.52623 0.64924 0.66568 0.81957 0.83285 0.84769 0.99855 1.01237 1.17301 1.18354 1.20869 1.33717 1.35487 1.50953 1.53011 1.66404 1.68417 1.85542 1.87339 2.07436 2.20204 2.22741 2.34341 2.64546 2.82941 2.85013 2.99565 3.16905 3.31769 3.45326 3.46951 3.59872 3.7735 4.1013 4.34741 4.51309 4.64861 4.82309 4.84507 
48 0.0105 0.10093 0.16419 0.17288 0.19062 0.31782 0.32619 0.34091 0.50938 0.52436 0.64759 0.66302 0.81517 0.83021 0.84174 0.99672 1.00909 1.17144 1.18167 1.20499 1.33547 1.35205 1.5082 1.53001 1.66187 1.67937 1.85359 1.87068 2.07262 2.1999 2.22391 2.3419 2.64427 2.82769 2.84837 2.99392 3.1678 3.3163 3.45171 3.46655 3.59723 3.77213 4.09976 4.34559 4.51189 4.64687 4.82136 4.84168 
48 0.01741 0.10163 0.16322 0.17217 0.19179 0.31673 0.32543 0.34298 0.50816 0.52314 0.6464 0.66318 0.81626 0.82998 0.84383 0.99564 1.00866 1.17024 1.18084 1.20617 1.33437 1.35212 1.50681 1.52946 1.66078 1.67977 1.85241 1.86957 2.07108 2.19902 2.22586 2.34068 2.64279 2.82652 2.84734 2.99265 3.16642 3.31501 3.45067 3.46717 3.59605 3.77071 4.09862 4.34446 4.51062 4.64637 4.82015 4.83959 
41 0.01562 0.10806 0.16804 0.17815 0.21448 0.32153 0.3317 0.513 0.53261 0.65228 0.81968 0.83432 0.8518 1.00002 1.01684 1.17537 1.18843 1.22303 1.33966 1.36874 1.51362 1.66588 1.69618 1.85717 1.88379 2.07839 2.20605 2.34532 2.64888 2.83213 2.9987 3.17157 3.31989 3.45576 3.60158 3.77708 4.10321 4.34944 4.51705 4.66269 4.82517 
44 0.02042 0.10315 0.16297 0.17262 0.19953 0.31647 0.32615 0.42088 0.50801 0.52646 0.64685 0.68174 0.81965 0.83133 0.85467 0.99541 1.0122 1.17036 1.18263 1.21522 1.33452 1.3614 1.5079 1.66087 1.68899 1.85218 1.87562 2.07186 2.19985 2.34032 2.64361 2.82656 2.85453 2.99289 3.16634 3.31494 3.45065 3.48535 3.59638 3.77129 4.0983 4.34423 4.51157 4.81986 
52 0.00658 0.02953 0.11079 0.17163 0.17989 0.19642 0.3253 0.33341 0.34719 0.51684 0.53113 0.65518 0.66995 0.82085 0.83649 0.8464 1.0037 1.01492 1.17865 1.18835 1.20893 1.34283 1.35844 1.51551 1.53442 1.66887 1.68499 1.86047 1.87534 2.07949 2.1024 2.20733 2.22878 2.3489 2.65145 2.83495 2.85415 3.00125 3.17487 3.19636 3.32345 3.45884 3.4726 3.60445 3.77933 4.10677 4.12466 4.35271 4.51903 4.65542 4.82871 4.84704 
48 0.01412 0.10401 0.16885 0.17731 0.19401 0.32319 0.33169 0.34861 0.51462 0.52996 0.65346 0.67464 0.81769 0.83412 0.8445 1.00174 1.01429 1.1766 1.18692 1.21107 1.34072 1.35852 1.51362 1.53506 1.66714 1.68513 1.85868 1.87504 2.07858 2.20509 2.22826 2.34673 2.64922 2.83301 2.8539 2.99901 3.1726 3.32116 3.45686 3.473 3.60246 3.77738 4.1047 4.3507 4.51752 4.65403 4.82642 4.84633 
50 0.00872 0.09786 0.16559 0.17387 0.18919 0.31988 0.328 0.34158 0.51151 0.52591 0.65006 0.66695 0.81048 0.83018 0.83957 0.99847 1.0101 1.17352 1.18332 1.20428 1.33759 1.35327 1.51043 1.53144 1.66391 1.68098 1.85533 1.8708 2.07431 2.20211 2.22305 2.34362 2.64607 2.82963 2.84875 2.99587 3.1695 3.18973 3.31816 3.45372 3.46806 3.59929 3.774 4.1016 4.12269 4.3475 4.51399 4.65147 4.8233 4.84146 
48 0.01971 0.10398 0.166 0.17466 0.19253 0.31966 0.32815 0.34402 0.5111 0.52587 0.64942 0.66472 0.81753 0.83214 0.84431 0.99854 1.0112 1.17313 1.1834 1.20701 1.33733 1.35463 1.50974 1.52936 1.66372 1.68154 1.85535 1.87167 2.07451 2.20199 2.22623 2.34355 2.64558 2.82941 2.84977 2.99569 3.16932 3.31788 3.45352 3.46927 3.59894 3.77366 4.10161 4.34751 4.5135 4.64775 4.82314 4.84299 
45 0.01555 0.10253 0.16343 0.17293 0.19868 0.31706 0.32672 0.50169 0.51329 0.53696 0.64739 0.68387 0.81893 0.83104 0.85005 0.99594 1.013 1.17074 1.18304 1.21555 1.3349 1.36058 1.50862 1.66141 1.68753 1.85278 1.8753 2.07281 2.20035 2.34082 2.64396 2.82723 2.85908 2.99335 3.16681 3.31539 3.45093 3.47821 3.59687 3.77192 4.09876 4.34482 4.51184 4.65247 4.82056 
41 0.02111 0.10939 0.16985 0.17929 0.20423 0.32386 0.33365 0.51559 0.53507 0.65536 0.8183 0.83501 0.84823 1.00228 1.01832 1.17742 1.18942 1.21951 1.34209 1.3692 1.51686 1.66792 1.69131 1.85955 1.88213 2.0816 2.20827 2.34756 2.65168 2.83491 3.00136 3.17412 3.32251 3.45821 3.60412 3.78056 4.10553 4.35199 4.51927 4.65959 4.82774 
35 0.0098 0.11567 0.16837 0.18173 0.32138 0.33406 0.51274 0.53658 0.65201 0.8261 0.83886 1.00033 1.17499 1.19127 1.33927 1.5128 1.66601 1.85689 1.8927 2.07789 2.20573 2.34518 2.64841 2.83198 2.99857 3.17093 3.31958 3.45543 3.60169 3.77728 4.10325 4.34986 4.51661 4.65755 4.82531 
45 0.02033 0.09625 0.15625 0.16555 0.19135 0.30973 0.31884 0.3492 0.501 0.52008 0.63934 0.66868 0.81113 0.82373 0.84061 0.98865 1.00345 1.16315 1.17524 1.20806 1.32728 1.35424 1.49993 1.65372 1.67736 1.84525 1.8656 2.06369 2.19184 2.23334 2.33346 2.6357 2.81933 2.98536 3.15918 3.30771 3.4434 3.47589 3.58884 3.76327 4.09135 4.3372 4.5034 4.64105 4.81288 
48 0.01916 0.10151 0.16515 0.17363 0.19076 0.3191 0.32761 0.34433 0.51071 0.52628 0.6491 0.67013 0.81281 0.82995 0.84001 0.99777 1.01074 1.17269 1.18289 1.20635 1.33664 1.35363 1.50972 1.53405 1.66316 1.68147 1.85487 1.87226 2.07434 2.20142 2.22502 2.34287 2.64559 2.82908 2.85012 2.995 3.16876 3.31736 3.45272 3.46835 3.59852 3.7737 4.10073 4.34673 4.51346 4.65125 4.82254 4.84322 
47 0.06048 0.13063 0.16162 0.17161 0.20709 0.31368 0.32321 0.35652 0.50501 0.52239 0.64324 0.66771 0.81645 0.82831 0.8496 0.99259 1.00924 1.16715 1.17896 1.21003 1.33128 1.35257 1.50416 1.54266 1.65818 1.6836 1.84953 1.87242 2.0687 2.1965 2.23466 2.33759 2.63993 2.8238 2.85217 2.98984 3.16335 3.31201 3.4476 3.4728 3.59323 3.76794 4.09547 4.34157 4.50785 4.64432 4.8172 
39 0.0151 0.1089 0.17019 0.18066 0.25577 0.32447 0.33581 0.51568 0.5371 0.65489 0.82023 0.83538 0.8514 1.00266 1.02681 1.17778 1.19169 1.23006 1.34231 1.51675 1.66901 1.85974 1.89039 2.08215 2.20858 2.34759 2.65089 2.83475 3.00127 3.17332 3.32211 3.45758 3.60362 3.78036 4.10531 4.35223 4.51874 4.65951 4.82757 
54 0.01871 0.10222 0.16737 0.17561 0.191 0.32167 0.32975 0.34328 0.51289 0.52628 0.55897 0.6511 0.66433 0.81745 0.83293 0.84288 1.00035 1.01215 1.17488 1.18447 1.2043 1.33893 1.35367 1.51106 1.5282 1.66547 1.68197 1.8572 1.8727 2.07551 2.09628 2.2034 2.22366 2.34524 2.64685 2.67054 2.83124 2.8503 2.99718 3.02698 3.17083 3.18696 3.31979 3.45512 3.46861 3.60054 3.77523 4.10315 4.12133 4.34934 4.51473 4.64945 4.82499 4.84291 
43 0.02043 0.10529 0.16432 0.17413 0.20325 0.31809 0.32815 0.50925 0.52802 0.64807 0.68639 0.81948 0.83206 0.85384 0.99687 1.01492 1.17152 1.18377 1.21587 1.3358 1.36193 1.50954 1.66243 1.69383 1.85382 1.881 2.074 2.201 2.23893 2.34185 2.64489 2.82834 2.99417 3.16783 3.31629 3.45197 3.59755 3.77269 4.09967 4.3459 4.51279 4.65571 4.82146 
50 0.01441 0.09828 0.16445 0.17265 0.18761 0.31867 0.3267 0.33975 0.51037 0.52474 0.64865 0.66279 0.80766 0.8287 0.83793 0.99733 1.00891 1.17232 1.182 1.20221 1.33639 1.3518 1.50898 1.5274 1.66251 1.67924 1.85421 1.86964 2.07336 2.2009 2.2225 2.34252 2.64476 2.82841 2.84734 2.99461 3.16842 3.18726 3.31702 3.45248 3.46592 3.59794 3.77296 4.10046 4.1208 4.3463 4.51235 4.64711 4.82224 4.84113 
48 0.01394 0.09485 0.15853 0.16696 0.18323 0.31211 0.32007 0.33271 0.50366 0.51796 0.6418 0.65632 0.80567 0.8236 0.83337 0.99104 1.00274 1.1657 1.17603 1.19974 1.32974 1.34641 1.50203 1.52267 1.656 1.67289 1.84766 1.86365 2.06594 2.19372 2.21821 2.33614 2.63806 2.82158 2.84142 2.98784 3.162 3.31037 3.446 3.46083 3.59138 3.76565 4.09413 4.33965 4.50595 4.64113 4.81542 4.83326 
41 0.01377 0.10402 0.1656 0.17502 0.2003 0.31937 0.32907 0.51078 0.52987 0.65037 0.81207 0.83008 0.84189 0.99763 1.01294 1.1729 1.18497 1.21517 1.33728 1.36252 1.51165 1.66374 1.69016 1.85483 1.87688 2.07578 2.20282 2.34297 2.64689 2.82963 2.99592 3.16931 3.31754 3.45364 3.59933 3.7747 4.10087 4.34681 4.5146 4.6546 4.82264 
43 0.01283 0.10703 0.17227 0.18129 0.20244 0.3268 0.33634 0.51853 0.53751 0.65789 0.8161 0.83621 0.84684 1.00485 1.01943 1.18055 1.19244 1.22153 1.3451 1.37123 1.51954 1.67073 1.69252 1.86224 1.88275 2.08417 2.21081 2.24673 2.35056 2.65376 2.83777 3.00441 3.17626 3.32517 3.46058 3.48443 3.60672 3.78288 4.10815 4.35486 4.52183 4.66637 4.8306 
48 0.01541 0.10037 0.16689 0.17536 0.19295 0.32112 0.32983 0.34999 0.51279 0.52927 0.65192 0.67979 0.81117 0.83065 0.84008 0.9994 1.01217 1.17487 1.18535 1.21024 1.33913 1.36013 1.51226 1.53609 1.66547 1.68602 1.8566 1.87434 2.07759 2.20456 2.23375 2.34477 2.64745 2.83148 2.85415 2.99774 3.17047 3.31936 3.45495 3.47315 3.60044 3.77595 4.10264 4.34894 4.51515 4.65296 4.82461 4.85104 
53 0.0116 0.09387 0.16021 0.16819 0.18077 0.31425 0.32168 0.33233 0.5063 0.51944 0.54915 0.64463 0.6587 0.80681 0.82562 0.8347 0.99351 1.00415 1.16828 1.1777 1.19622 1.33235 1.34641 1.50474 1.52489 1.65834 1.67336 1.85012 1.86425 2.06841 2.09054 2.19648 2.21568 2.33871 2.6407 2.82434 2.84286 2.99043 3.16442 3.18061 3.31308 3.34175 3.4486 3.46132 3.59403 3.76846 4.09671 4.11379 4.34241 4.50855 4.64498 4.81826 4.8349 
38 0.02168 0.11347 0.17181 0.18324 0.32529 0.33667 0.51677 0.53839 0.65589 0.82221 0.83743 0.85719 1.00397 1.03186 1.17867 1.19264 1.23287 1.34307 1.38054 1.51756 1.67027 1.86144 2.08317 2.20923 2.34872 2.65163 2.83619 3.00203 3.17497 3.32324 3.45903 3.60484 3.78116 4.1067 4.35361 4.51984 4.65859 4.82882 
59 0.01548 0.09313 0.15969 0.1675 0.17768 0.21827 0.31476 0.32169 0.33145 0.50621 0.51716 0.53736 0.64415 0.65446 0.80652 0.8257 0.83441 0.99365 1.00318 1.16816 1.17677 1.19173 1.22735 1.33221 1.34414 1.50413 1.51898 1.65829 1.67143 1.85009 1.86237 2.06792 2.08482 2.19586 2.21206 2.33871 2.35699 2.64012 2.65597 2.82401 2.83996 2.9903 3.00775 3.16443 3.17697 3.31306 3.32628 3.44852 3.4596 3.59381 3.76816 4.09678 4.10913 4.34243 4.50807 4.53037 4.64165 4.81824 4.83241 
46 0.00978 0.09225 0.15354 0.16244 0.18266 0.30704 0.31571 0.33502 0.49833 0.51482 0.63641 0.6606 0.80706 0.8205 0.83485 0.98597 0.99931 1.16044 1.17137 1.20057 1.32453 1.3456 1.49682 1.65092 1.67052 1.84251 1.85975 2.06066 2.18878 2.21897 2.33078 2.63261 2.81647 2.84012 2.98265 3.15648 3.30504 3.44076 3.46019 3.58608 3.76036 4.08873 4.33452 4.50026 4.63584 4.81021 
35 0.07712 0.16002 0.17121 0.21729 0.31555 0.32785 0.50681 0.53038 0.64608 0.81936 0.83197 0.99439 1.03935 1.1691 1.18459 1.33348 1.50693 1.65992 1.85106 2.07077 2.19841 2.33915 2.64248 2.82578 2.99206 3.16537 3.31368 3.44957 3.5954 3.77073 4.09723 4.34353 4.51059 4.6582 4.81918 
38 0.02139 0.11474 0.17095 0.18213 0.32444 0.33563 0.51615 0.53825 0.65526 0.82391 0.83802 0.86621 1.00332 1.02729 1.17821 1.19284 1.34237 1.37645 1.51817 1.66878 1.86049 1.89498 2.0828 2.2084 2.34846 2.65238 2.83555 3.00154 3.17446 3.32291 3.45874 3.60545 3.78274 4.10649 4.35357 4.52019 4.67074 4.82864 
58 0.01596 0.10259 0.17061 0.17841 0.18893 0.32515 0.33216 0.34193 0.51726 0.52863 0.54942 0.65554 0.6665 0.81304 0.83574 0.84454 0.87744 1.00461 1.01439 1.17925 1.18792 1.20347 1.34325 1.35548 1.51562 1.53085 1.66937 1.6829 1.86137 1.87436 2.07946 2.09622 2.20719 2.22342 2.34968 2.36893 2.65159 2.66863 2.83533 2.85169 3.00151 3.01958 3.17527 3.18768 3.32419 3.33888 3.4595 3.47085 3.60499 3.77964 4.1078 4.12147 4.35352 4.5193 4.54478 4.65374 4.82956 4.84478 
50 0.01419 0.10356 0.17034 0.17869 0.19498 0.32475 0.33314 0.34931 0.51617 0.53108 0.65458 0.67056 0.81696 0.83498 0.84472 1.00324 1.01572 1.17826 1.18839 1.21159 1.34223 1.3592 1.51475 1.53393 1.66846 1.68558 1.86002 1.87577 2.07935 2.20685 2.22953 2.34822 2.65037 2.83456 2.85471 3.00047 3.17375 3.19139 3.32273 3.4582 3.47299 3.60375 3.77854 4.10605 4.12974 4.35236 4.51832 4.65333 4.82794 4.84684 
42 0.02308 0.10479 0.16401 0.17389 0.20528 0.31753 0.32742 0.50866 0.52699 0.6477 0.69308 0.81852 0.83137 0.8513 0.99631 1.01398 1.17132 1.18433 1.21977 1.33537 1.36113 1.50893 1.66184 1.68907 1.85319 1.87828 2.07339 2.2008 2.34132 2.64454 2.8275 2.99368 3.16738 3.31579 3.45146 3.59704 3.77226 4.09905 4.34503 4.51256 4.65796 4.82071 
38 0.02265 0.11144 0.17005 0.18086 0.32347 0.33443 0.51523 0.53712 0.65462 0.81896 0.8352 0.85178 1.00233 1.02652 1.17764 1.19231 1.34164 1.3737 1.51759 1.66831 1.85938 1.8894 2.08154 2.2084 2.34736 2.65174 2.83451 3.00159 3.17387 3.32209 3.45768 3.60424 3.78161 4.10523 4.3518 4.51977 4.66405 4.82761 
48 0.01529 0.10416 0.16613 0.17502 0.19434 0.3199 0.32886 0.3498 0.51146 0.52739 0.64992 0.66919 0.8195 0.833 0.84727 0.99879 1.0127 1.17355 1.18444 1.21135 1.33768 1.35697 1.51054 1.53336 1.66404 1.68397 1.85571 1.87414 2.07546 2.2028 2.23266 2.34384 2.64629 2.83007 2.85257 2.9961 3.16985 3.31834 3.45398 3.47287 3.5996 3.77477 4.10186 4.34785 4.5143 4.65064 4.82357 4.84953 
47 0.01899 0.10181 0.16376 0.17278 0.1937 0.31734 0.32636 0.34909 0.50897 0.52623 0.64788 0.67451 0.81601 0.82999 0.8433 0.99605 1.0102 1.17115 1.18224 1.20995 1.3353 1.35654 1.50857 1.53706 1.66167 1.68349 1.85296 1.87199 2.07281 2.20046 2.23261 2.34121 2.64436 2.82754 2.85297 2.99394 3.16734 3.31583 3.45163 3.47492 3.59719 3.77236 4.0993 4.34526 4.51201 4.64962 4.8209 
50 0.01129 0.09825 0.172 0.18043 0.19595 0.32702 0.33545 0.35173 0.51848 0.53346 0.65712 0.67487 0.82066 0.83772 0.84781 1.00532 1.01717 1.18026 1.19025 1.21241 1.34448 1.36107 1.5175 1.53816 1.67085 1.68815 1.86251 1.87874 2.08146 2.20944 2.2329 2.35059 2.65318 2.83673 2.85665 3.00287 3.17635 3.19909 3.32505 3.46053 3.47548 3.60631 3.78122 4.10836 4.13024 4.35471 4.52103 4.65587 4.83036 4.84987 
51 0.009 0.09657 0.16494 0.17295 0.18676 0.3197 0.32766 0.34061 0.5113 0.52554 0.64994 0.66608 0.8053 0.82888 0.8379 0.89545 0.99841 1.01015 1.17321 1.18267 1.20207 1.33748 1.35351 1.51073 1.53275 1.66366 1.68047 1.85525 1.8709 2.07453 2.20183 2.22219 2.34334 2.64625 2.82963 2.84917 2.99576 3.16926 3.19412 3.31794 3.45331 3.46682 3.59891 3.77423 4.1013 4.12035 4.34751 4.51392 4.65127 4.82321 4.8418 
57 0.01187 0.09804 0.16623 0.17401 0.18527 0.32134 0.32861 0.33915 0.51273 0.52471 0.5472 0.65108 0.66299 0.80835 0.83092 0.83973 0.87359 1.0001 1.01036 1.17469 1.18353 1.1999 1.33868 1.35149 1.51091 1.52689 1.66504 1.6794 1.8568 1.87037 2.07532 2.09397 2.20261 2.21907 2.34501 2.36629 2.64689 2.6665 2.83088 2.8482 2.99686 3.01692 3.17071 3.18524 3.31948 3.33547 3.45502 3.4672 3.60035 3.77512 4.10313 4.1185 4.34912 4.51492 4.64978 4.82481 4.84036 
48 0.01185 0.10644 0.16833 0.1775 0.19905 0.32214 0.33132 0.3568 0.51358 0.53023 0.65232 0.67696 0.82389 0.83616 0.85449 1.00102 1.01584 1.17577 1.18713 1.21623 1.33999 1.36152 1.51302 1.54112 1.66634 1.68718 1.85793 1.87719 2.07745 2.20514 2.23688 2.34605 2.64903 2.8324 2.85693 2.99874 3.17192 3.32052 3.45628 3.47898 3.60192 3.77715 4.10399 4.35032 4.51674 4.65553 4.82572 4.85411 
49 0.01584 0.10514 0.16908 0.17767 0.19545 0.32337 0.33206 0.35131 0.51438 0.52921 0.65293 0.67007 0.81868 0.83437 0.84522 1.00183 1.01492 1.1766 1.18696 1.21132 1.34061 1.35799 1.51306 1.5335 1.66722 1.68552 1.85869 1.87531 2.0777 2.20539 2.22996 2.34666 2.64883 2.83263 2.85274 2.99871 3.17233 3.19544 3.32113 3.4567 3.4729 3.60203 3.77693 4.10451 4.35062 4.51663 4.65272 4.82624 4.84571 
50 0.0189 0.09473 0.15979 0.16803 0.18273 0.3135 0.32119 0.3326 0.50538 0.51906 0.56798 0.64408 0.66062 0.80803 0.82521 0.83458 0.99266 1.00359 1.16753 1.17726 1.19751 1.33159 1.34731 1.50402 1.52428 1.65767 1.6741 1.84922 1.86388 2.06758 2.09661 2.19586 2.21927 2.33784 2.64015 2.82347 2.84295 2.98976 3.16367 3.31218 3.44779 3.46265 3.59318 3.76757 4.09581 4.34128 4.50759 4.64426 4.81711 4.83477 
46 0.01515 0.10121 0.16456 0.17343 0.19338 0.31843 0.32746 0.35234 0.51024 0.52863 0.6493 0.67973 0.81382 0.82958 0.84035 0.99697 1.01098 1.17241 1.18381 1.21248 1.33648 1.35899 1.51052 1.66255 1.68376 1.85402 1.87413 2.07499 2.20183 2.23676 2.34226 2.64591 2.82882 2.85514 2.99526 3.16863 3.31696 3.45265 3.47574 3.59862 3.77413 4.10025 4.34623 4.51344 4.65509 4.82214 
48 0.01738 0.11295 0.17493 0.18433 0.20903 0.32874 0.33822 0.37148 0.5196 0.53556 0.6583 0.68062 0.83117 0.84297 0.86511 1.00737 1.02301 1.18174 1.19289 1.22121 1.34589 1.36585 1.51953 1.54804 1.6731 1.69772 1.8643 1.88456 2.08415 2.21129 2.24255 2.35214 2.65517 2.8384 2.86179 3.00452 3.17789 3.32652 3.46193 3.48046 3.60796 3.78319 4.1101 4.35651 4.52271 4.66087 4.83186 4.8588 
55 0.01178 0.09538 0.16216 0.17009 0.18179 0.31677 0.32405 0.33447 0.50843 0.52089 0.54635 0.64693 0.65965 0.80702 0.82747 0.83639 0.99581 1.00587 1.1706 1.17984 1.19754 1.33468 1.3485 1.50686 1.52393 1.66053 1.67462 1.85233 1.86561 2.07042 2.08925 2.19843 2.21664 2.34086 2.36505 2.64292 2.6662 2.82649 2.84465 2.99284 3.01706 3.1668 3.18273 3.31557 3.45093 3.46354 3.59642 3.77093 4.09895 4.11389 4.34468 4.51089 4.64671 4.82045 4.83641 
46 0.01959 0.10593 0.16806 0.17724 0.20063 0.32229 0.33188 0.51305 0.52957 0.65168 0.67393 0.81678 0.83285 0.8448 1.00065 1.0168 1.17525 1.18633 1.21364 1.3394 1.36017 1.51234 1.5364 1.66666 1.69467 1.85782 1.87998 2.07789 2.20479 2.23567 2.34541 2.64811 2.83202 2.85628 2.99855 3.17127 3.31995 3.45524 3.47371 3.60085 3.77636 4.10318 4.34968 4.51567 4.6513 4.82539 
38 0.02046 0.10946 0.16802 0.17876 0.32103 0.33166 0.51288 0.53374 0.6531 0.81701 0.83326 0.8498 1.00005 1.02097 1.17518 1.18887 1.22627 1.33969 1.38235 1.51678 1.66634 1.85726 1.88844 2.07953 2.20585 2.34522 2.65145 2.83226 2.99976 3.17175 3.31986 3.45578 3.60245 3.78044 4.10335 4.34984 4.51851 4.82511 
52 0.0092 0.06929 0.13751 0.17323 0.18182 0.20156 0.32574 0.33401 0.34868 0.51708 0.53129 0.6555 0.67073 0.82536 0.83856 0.85122 1.00434 1.01627 1.17895 1.18887 1.21059 1.34316 1.35902 1.51581 1.53523 1.66928 1.68572 1.86095 1.87615 2.07967 2.10269 2.20776 2.23024 2.34932 2.65157 2.83532 2.85492 3.00145 3.17516 3.19494 3.3239 3.45941 3.47418 3.60489 3.77975 4.10723 4.12644 4.35341 4.51951 4.6545 4.82906 4.84756 
48 0.01736 0.10466 0.16878 0.17747 0.19645 0.32273 0.33154 0.35237 0.51427 0.53089 0.65344 0.68072 0.81739 0.83351 0.84405 1.00114 1.0143 1.17656 1.18749 1.21438 1.3406 1.36127 1.51396 1.53958 1.66703 1.68719 1.85834 1.8766 2.07891 2.20624 2.23706 2.34642 2.64905 2.83315 2.85718 2.99956 3.17226 3.3211 3.45654 3.47526 3.60211 3.77738 4.10418 4.35047 4.51696 4.65508 4.82621 4.85235 
49 0.01551 0.10466 0.1686 0.1772 0.19454 0.3224 0.33074 0.34552 0.51404 0.52866 0.65245 0.66839 0.81798 0.83403 0.84462 1.00112 1.01312 1.17618 1.18648 1.21044 1.34027 1.35724 1.51311 1.53395 1.66642 1.68387 1.85804 1.87403 2.07774 2.2052 2.23005 2.34631 2.64873 2.83244 2.85248 2.99882 3.17226 3.32083 3.45638 3.47161 3.60186 3.77683 4.10426 4.13236 4.35023 4.51645 4.65202 4.82611 4.84605 
43 0.00806 0.10799 0.16995 0.18005 0.21452 0.32388 0.33429 0.51493 0.53361 0.65337 0.681 0.82743 0.83916 1.00255 1.02189 1.17689 1.18925 1.2215 1.34109 1.36433 1.51486 1.66801 1.69717 1.85944 1.88437 2.07969 2.20639 2.24202 2.34744 2.65033 2.83407 2.99999 3.17316 3.32179 3.45742 3.4843 3.60341 3.7787 4.10536 4.35195 4.51792 4.65475 4.82741 
53 0.01624 0.10182 0.16874 0.17677 0.19073 0.32304 0.3307 0.34232 0.51456 0.52761 0.55584 0.65352 0.66845 0.81617 0.83389 0.84315 1.00174 1.01244 1.17663 1.18603 1.20484 1.34067 1.35498 1.51331 1.53087 1.66697 1.68251 1.85855 1.87289 2.07739 2.09844 2.2055 2.22619 2.34685 2.64911 2.83271 2.85097 2.99913 3.03639 3.17274 3.18952 3.3214 3.45707 3.47073 3.6024 3.77747 4.10493 4.12247 4.3508 4.51708 4.65281 4.82651 4.84285 
49 0.01761 0.09619 0.16188 0.17005 0.18451 0.31602 0.32399 0.33651 0.50804 0.52304 0.64691 0.66951 0.80402 0.82613 0.83527 0.9948 1.00614 1.16999 1.17974 1.20026 1.33415 1.35082 1.50695 1.5279 1.65983 1.67662 1.85164 1.86723 2.07083 2.19858 2.22113 2.34014 2.64289 2.82613 2.84617 2.99238 3.16617 3.1887 3.31477 3.45039 3.46559 3.59581 3.77094 4.09817 4.34382 4.51034 4.64778 4.81979 4.83948 
44 0.01191 0.10632 0.16782 0.17736 0.2035 0.32166 0.33142 0.51269 0.53034 0.65171 0.68113 0.8212 0.83463 0.85201 1.00023 1.0165 1.17504 1.18689 1.21721 1.33931 1.36376 1.51262 1.55704 1.66616 1.69615 1.85742 1.88291 2.07757 2.20519 2.34522 2.64823 2.83197 2.99805 3.17107 3.31969 3.45528 3.47834 3.60088 3.77643 4.10306 4.34933 4.51612 4.65919 4.82505 
48 0.01339 0.10226 0.16495 0.17365 0.19157 0.31868 0.32724 0.34368 0.51018 0.525 0.64861 0.66537 0.81611 0.83099 0.84272 0.99755 1.01056 1.17235 1.18283 1.20766 1.33635 1.35373 1.5093 1.53276 1.66256 1.68057 1.85441 1.87151 2.07359 2.20076 2.22449 2.34272 2.64521 2.82855 2.84899 2.99462 3.16846 3.31708 3.45259 3.46843 3.59825 3.77324 4.1006 4.34653 4.51314 4.64891 4.82215 4.84207 
48 0.01274 0.10088 0.16315 0.17192 0.19024 0.3171 0.32579 0.34387 0.50843 0.5245 0.64696 0.67031 0.81502 0.82949 0.84191 0.99585 1.00876 1.17051 1.18126 1.20738 1.33464 1.35443 1.50758 1.53374 1.66112 1.67938 1.8527 1.87052 2.07166 2.1991 2.22638 2.34085 2.64353 2.82677 2.84917 2.99287 3.16672 3.31532 3.45089 3.46953 3.59647 3.77117 4.09878 4.34465 4.51127 4.64996 4.82034 4.84475 
48 0.01905 0.09543 0.16012 0.16836 0.18322 0.31432 0.3223 0.3352 0.50599 0.52102 0.64463 0.66615 0.80411 0.82468 0.83396 0.99301 1.00458 1.16802 1.17803 1.19994 1.33216 1.3489 1.50491 1.53152 1.65807 1.67535 1.84979 1.86552 2.06873 2.19618 2.21816 2.33822 2.64071 2.82397 2.84458 2.9903 3.16419 3.31257 3.44826 3.46319 3.59364 3.76837 4.09619 4.34175 4.50811 4.64555 4.8176 4.83761 
39 0.0189 0.11213 0.16582 0.17735 0.31857 0.32937 0.50984 0.53122 0.64869 0.71491 0.82429 0.83643 0.99771 1.02006 1.17216 1.18607 1.33635 1.36614 1.50981 1.66315 1.70255 1.85471 1.88537 2.07507 2.20199 2.34269 2.64581 2.82917 2.99509 3.16885 3.31719 3.45297 3.59875 3.77408 4.10074 4.34703 4.51408 4.66252 4.82256 
41 0.02279 0.10988 0.16811 0.17847 0.22022 0.32161 0.33201 0.51291 0.53292 0.65251 0.82144 0.83513 0.8563 1.00016 1.018 1.17522 1.18847 1.22484 1.33963 1.37107 1.51431 1.66592 1.69713 1.85724 1.88429 2.07827 2.20583 2.34532 2.64926 2.83206 2.99859 3.1716 3.32002 3.45594 3.60188 3.77773 4.10339 4.34941 4.51716 4.66506 4.8251 
48 0.01798 0.1108 0.17531 0.18403 0.20264 0.32984 0.33884 0.36439 0.52091 0.5366 0.65971 0.68189 0.82719 0.84146 0.85426 1.00811 1.02179 1.18283 1.19337 1.21866 1.34703 1.36586 1.51978 1.54165 1.67363 1.69321 1.86531 1.88368 2.08479 2.21208 2.23838 2.353 2.65524 2.83965 2.86182 3.00527 3.17886 3.32747 3.46294 3.47965 3.60831 3.78357 4.11072 4.35724 4.52317 4.65766 4.83278 4.85452 
36 0.01325 0.11685 0.1766 0.18866 0.32993 0.34166 0.52183 0.54492 0.6613 0.83118 0.84439 1.00852 1.03325 1.18378 1.19903 1.34851 1.52221 1.67441 1.86542 1.89452 2.0874 2.21483 2.35363 2.65714 2.8411 3.00723 3.17999 3.3286 3.46422 3.61046 3.78685 4.11172 4.35837 4.52568 4.67469 4.83418 
40 0.02762 0.10531 0.16279 0.17303 0.21186 0.31629 0.32675 0.50769 0.5287 0.64683 0.81531 0.82951 0.84817 0.99486 1.01422 1.16988 1.18297 1.21813 1.33425 1.3661 1.50861 1.66059 1.85171 1.87847 2.07192 2.19959 2.33999 2.64378 2.8266 2.99263 3.16617 3.31461 3.45025 3.59603 3.77137 4.09788 4.34381 4.51155 4.65712 4.81969 
56 0.01609 0.10058 0.16669 0.17472 0.18805 0.32055 0.32789 0.33841 0.51246 0.52484 0.55017 0.65061 0.66234 0.81497 0.83232 0.84166 0.99979 1.01023 1.17425 1.18331 1.20008 1.3383 1.35119 1.51055 1.5264 1.66449 1.67886 1.8563 1.86962 2.07477 2.09314 2.20228 2.21962 2.34481 2.36573 2.64665 2.66498 2.83065 2.8485 2.99692 3.02027 3.17085 3.18661 3.31931 3.33649 3.45502 3.46781 3.60028 3.77504 4.10315 4.12035 4.34903 4.51456 4.64799 4.82485 4.84201 
41 0.00682 0.10249 0.1673 0.17702 0.20816 0.32142 0.33173 0.51269 0.53217 0.65199 0.81268 0.83107 0.84258 0.99987 1.02266 1.17507 1.18795 1.21996 1.33916 1.36565 1.51339 1.66633 1.85712 1.8868 2.07927 2.20527 2.34469 2.64797 2.83161 2.99779 3.1706 3.3192 3.45489 3.48222 3.60101 3.77719 4.10251 4.34909 4.51677 4.65771 4.8247 
45 0.00711 0.1033 0.16633 0.17573 0.1999 0.32004 0.32947 0.36083 0.51191 0.53087 0.65095 0.68393 0.82187 0.8341 0.85262 0.99895 1.01468 1.17424 1.18673 1.21982 1.33839 1.36499 1.51247 1.66421 1.68632 1.85587 1.87753 2.07706 2.20345 2.2385 2.34419 2.64782 2.83091 2.99718 3.17048 3.31896 3.45457 3.48654 3.60032 3.77606 4.10212 4.3482 4.51583 4.65612 4.82408 
37 0.01691 0.10995 0.16834 0.17964 0.32161 0.33292 0.51399 0.53915 0.6539 0.819 0.83422 0.85386 1.00047 1.02627 1.17633 1.19296 1.34094 1.5176 1.66649 1.85759 1.8952 2.08127 2.20782 2.3461 2.65192 2.83359 3.00104 3.17284 3.32081 3.45673 3.60431 3.78291 4.10395 4.35073 4.52021 4.66684 4.82655 
37 0.01214 0.11003 0.16863 0.17962 0.32164 0.33235 0.51357 0.53575 0.65296 0.82055 0.83521 0.85711 1.00076 1.02385 1.17634 1.19179 1.34041 1.51442 1.66643 1.85742 1.88436 2.07918 2.20578 2.34615 2.64966 2.83277 2.99915 3.17221 3.3208 3.45637 3.60214 3.77974 4.10403 4.35056 4.5184 4.66461 4.82592 
44 0.0131 0.10564 0.16668 0.17608 0.20044 0.32062 0.33023 0.36975 0.51214 0.5312 0.6512 0.68911 0.82302 0.83486 0.85649 0.99942 1.01608 1.17439 1.18662 1.21884 1.33879 1.36699 1.51302 1.66478 1.68848 1.85635 1.88121 2.0768 2.20434 2.34454 2.64799 2.83104 2.99716 3.17059 3.31902 3.45458 3.4827 3.60082 3.77646 4.10226 4.34838 4.51597 4.65803 4.8241 
43 0.01718 0.11258 0.17097 0.18143 0.22452 0.32461 0.33515 0.51538 0.53332 0.65386 0.68008 0.82948 0.84114 1.00334 1.02376 1.17757 1.19002 1.22291 1.34176 1.36535 1.51479 1.54855 1.66917 1.86022 1.88689 2.07948 2.2073 2.24731 2.34805 2.65038 2.83441 3.00044 3.17361 3.32231 3.45791 3.48264 3.60379 3.77856 4.10594 4.35236 4.51829 4.65598 4.82789 
42 0.00978 0.1091 0.16722 0.17789 0.24063 0.32085 0.33157 0.5117 0.53054 0.65023 0.67859 0.82672 0.83856 0.99964 1.02078 1.17389 1.18678 1.22249 1.33834 1.36491 1.51141 1.66518 1.85635 1.88238 2.0757 2.20342 2.24642 2.34441 2.64712 2.83074 2.99698 3.1702 3.31885 3.45429 3.48202 3.60005 3.77515 4.10235 4.34864 4.51502 4.65391 4.82427 
48 0.01937 0.11422 0.17746 0.18656 0.20873 0.33159 0.34094 0.37293 0.52241 0.53824 0.66125 0.68424 0.83153 0.84431 0.86058 1.00989 1.02454 1.18444 1.19529 1.22209 1.34854 1.36769 1.52157 1.54506 1.67573 1.6986 1.86702 1.88662 2.08631 2.21367 2.24177 2.35463 2.65726 2.84079 2.8625 3.00727 3.18035 3.32907 3.46466 3.48291 3.61008 3.78547 4.11248 4.35876 4.5249 4.66329 4.83435 4.85725 
48 0.00902 0.09941 0.16413 0.1728 0.1908 0.31795 0.32656 0.34388 0.50953 0.52524 0.64829 0.67224 0.81349 0.82943 0.84009 0.99664 1.00943 1.17163 1.18206 1.20669 1.33581 1.35514 1.50866 1.53236 1.66213 1.68104 1.85348 1.87043 2.07282 2.20092 2.22914 2.34177 2.6442 2.82796 2.84969 2.99423 3.16764 3.31632 3.45199 3.46973 3.5974 3.77213 4.09973 4.34561 4.51193 4.64977 4.82136 4.84237 
56 0.07897 0.14479 0.1592 0.16759 0.18728 0.30878 0.31592 0.32608 0.50075 0.51272 0.53727 0.63886 0.65045 0.79839 0.81988 0.82874 0.98815 0.99805 1.16278 1.17184 1.18869 1.32681 1.33999 1.49876 1.51452 1.65287 1.66708 1.84458 1.85746 2.06242 2.08102 2.19056 2.20813 2.33329 2.35533 2.63484 2.65388 2.81875 2.8367 2.98503 3.0069 3.15907 3.174 3.30773 3.32397 3.44338 3.45632 3.58863 3.76288 4.09144 4.10703 4.33709 4.50276 4.63731 4.81286 4.82879 
36 0.01005 0.11528 0.17435 0.18693 0.32792 0.34037 0.51943 0.54304 0.6585 0.83114 0.84377 1.00667 1.18114 1.19636 1.34555 1.38818 1.5201 1.67232 1.8635 1.89888 2.08586 2.21141 2.35153 2.6545 2.83886 3.00514 3.17748 3.32617 3.46166 3.60806 3.78465 4.10983 4.35671 4.52273 4.66001 4.83212 
48 0.01229 0.1065 0.16791 0.17719 0.19995 0.32167 0.33096 0.35912 0.51286 0.52887 0.6511 0.66965 0.8241 0.83606 0.85647 1.00057 1.01593 1.175 1.18615 1.21447 1.33919 1.35938 1.51202 1.53878 1.66594 1.68781 1.85747 1.87745 2.07641 2.20427 2.23455 2.34541 2.64786 2.83158 2.85467 2.99756 3.17112 3.31977 3.45535 3.47432 3.60106 3.77577 4.10319 4.34939 4.51558 4.65433 4.82506 4.85077 
48 0.01605 0.11077 0.17284 0.18201 0.20399 0.32684 0.33612 0.36513 0.51789 0.53383 0.65617 0.67484 0.82831 0.84053 0.85911 1.00581 1.02211 1.18003 1.19109 1.21894 1.34396 1.36302 1.51703 1.54079 1.67083 1.69186 1.86262 1.88284 2.08198 2.2089 2.23671 2.35043 2.65266 2.83651 2.8591 3.00252 3.17589 3.32479 3.46007 3.47768 3.60608 3.78077 4.10821 4.35448 4.52035 4.65512 4.83008 4.85621 
44 0.01276 0.10848 0.16928 0.17917 0.21079 0.32295 0.33302 0.51413 0.53243 0.65283 0.68111 0.82421 0.83677 0.85879 1.00169 1.02016 1.17645 1.18889 1.22171 1.34068 1.36591 1.51379 1.54946 1.66772 1.85864 1.88399 2.07833 2.20632 2.34651 2.64923 2.83303 2.86168 2.9996 3.17242 3.321 3.45672 3.48366 3.6023 3.77792 4.10439 4.35077 4.51712 4.65537 4.82637 
43 0.01632 0.10574 0.16599 0.17594 0.20967 0.3196 0.32968 0.51084 0.53009 0.6498 0.68223 0.8201 0.83304 0.85256 0.99834 1.01746 1.1734 1.18638 1.22135 1.33751 1.3652 1.51121 1.66425 1.85537 1.88323 2.07622 2.20262 2.24062 2.34349 2.6466 2.82994 2.99618 3.16928 3.31788 3.45348 3.48291 3.59938 3.77501 4.10118 4.34749 4.51476 4.65094 4.82313 
40 0.01116 0.1066 0.16478 0.17526 0.21872 0.31861 0.32947 0.5099 0.5311 0.64863 0.69133 0.82353 0.83519 0.99732 1.01947 1.17197 1.18568 1.22688 1.33633 1.36918 1.51014 1.66317 1.85424 1.88444 2.07521 2.20137 2.34224 2.6452 2.82897 2.99495 3.16816 3.31668 3.45246 3.59822 3.7737 4.10024 4.34664 4.51345 4.65118 4.82218 
56 0.01735 0.09875 0.16597 0.17377 0.18569 0.32035 0.32756 0.33789 0.51221 0.52474 0.55015 0.65079 0.66364 0.80892 0.83058 0.83944 0.9992 1.00931 1.17421 1.18328 1.20047 1.33823 1.35162 1.51053 1.52665 1.66429 1.67872 1.8559 1.86908 2.07425 2.09209 2.20236 2.21996 2.3444 2.36534 2.64649 2.66892 2.83033 2.84796 2.99667 3.02113 3.17036 3.18584 3.31905 3.33911 3.4545 3.46683 3.59994 3.77466 4.10248 4.11728 4.34836 4.51439 4.65048 4.82431 4.84083 
44 0.01615 0.11582 0.17719 0.18741 0.2247 0.331 0.34138 0.5219 0.54001 0.66079 0.6899 0.83436 0.8461 1.00979 1.03029 1.18387 1.19605 1.22756 1.34796 1.37052 1.52148 1.55381 1.67509 1.70611 1.86676 1.89485 2.08771 2.21353 2.25177 2.35453 2.65737 2.84121 3.00725 3.18042 3.329 3.46438 3.49104 3.61026 3.78567 4.11222 4.3591 4.52522 4.66375 4.8344 
48 0.00847 0.09809 0.16063 0.16952 0.18893 0.31475 0.32375 0.34659 0.506 0.52174 0.64444 0.66519 0.81268 0.82695 0.83972 0.99345 1.00843 1.16821 1.17899 1.20536 1.33224 1.35132 1.50469 1.52795 1.65901 1.68027 1.85036 1.86959 2.06944 2.19701 2.22331 2.3384 2.64051 2.82448 2.84672 2.99061 3.16415 3.31282 3.44831 3.46664 3.5937 3.76847 4.09616 4.34222 4.50834 4.64462 4.8179 4.84144 
38 0.00856 0.10879 0.1657 0.17746 0.31861 0.33 0.50996 0.53167 0.64908 0.81969 0.83324 0.88858 0.99772 1.02598 1.17251 1.1874 1.33672 1.38629 1.51031 1.66366 1.85447 1.88869 2.07488 2.20251 2.34265 2.64557 2.8293 2.99549 3.16871 3.3172 3.45303 3.59874 3.77404 4.10057 4.34689 4.51362 4.66017 4.8225 
51 0.01678 0.10078 0.16836 0.17645 0.19185 0.32286 0.33112 0.34662 0.51401 0.52823 0.65276 0.66944 0.809 0.83164 0.84073 1.00103 1.01268 1.17607 1.18576 1.20639 1.34009 1.3559 1.51286 1.53283 1.66658 1.6834 1.85807 1.87373 2.07689 2.09998 2.20497 2.22709 2.34606 2.64862 2.83231 2.85165 2.99831 3.17176 3.19006 3.32056 3.45617 3.47057 3.60167 3.77645 4.10383 4.12135 4.34995 4.51625 4.65376 4.82577 4.8435 
45 0.01878 0.10641 0.16752 0.17704 0.20334 0.32142 0.33116 0.5125 0.52985 0.65162 0.68194 0.81964 0.83376 0.8492 0.99982 1.01514 1.17494 1.18692 1.21741 1.33913 1.36274 1.51263 1.66563 1.69024 1.85686 1.87813 2.07708 2.20499 2.24383 2.34499 2.64821 2.83159 2.85879 2.9981 3.17092 3.31952 3.45518 3.48106 3.60118 3.77677 4.10289 4.34904 4.51617 4.6639 4.82475 
48 0.00814 0.10178 0.16914 0.17816 0.19782 0.32316 0.33209 0.35249 0.51454 0.53012 0.65289 0.67038 0.82431 0.83696 0.85372 1.00214 1.01644 1.17658 1.18731 1.21351 1.3407 1.35921 1.51331 1.53491 1.66739 1.68712 1.85909 1.87801 2.07841 2.20566 2.23348 2.3471 2.64922 2.83315 2.85518 2.99938 3.17281 3.32138 3.45712 3.47579 3.60253 3.77784 4.10495 4.35108 4.51687 4.65203 4.82666 4.8494 
48 0.01729 0.10597 0.16736 0.17639 0.19706 0.32172 0.33109 0.36312 0.51274 0.52909 0.65086 0.66886 0.82198 0.83467 0.85125 1.00043 1.01651 1.17474 1.18579 1.2135 1.33892 1.35914 1.51147 1.53451 1.66585 1.6885 1.85739 1.87889 2.07636 2.20386 2.23264 2.34511 2.64713 2.83152 2.85522 2.99738 3.17072 3.31948 3.45488 3.47314 3.60047 3.77519 4.10282 4.3492 4.5149 4.65108 4.82478 4.85111 
39 0.02368 0.11384 0.16794 0.17905 0.32069 0.33125 0.51226 0.53259 0.65127 0.69296 0.82578 0.83788 1.00006 1.02262 1.1747 1.18861 1.23301 1.33918 1.37514 1.51289 1.66575 1.8571 1.88757 2.07804 2.20414 2.34527 2.64836 2.83158 2.99802 3.17135 3.31964 3.45533 3.60125 3.77674 4.10317 4.34975 4.51644 4.65399 4.82493 
48 0.01095 0.10258 0.16698 0.17568 0.19372 0.32098 0.32965 0.34775 0.51259 0.5283 0.65116 0.67066 0.81769 0.83281 0.84424 0.99966 1.01241 1.17456 1.18504 1.20997 1.33886 1.35784 1.51148 1.53295 1.66524 1.68474 1.85674 1.87424 2.07665 2.20371 2.22978 2.34489 2.64695 2.83108 2.85256 2.99735 3.17058 3.31929 3.4549 3.47209 3.60044 3.77571 4.10288 4.34893 4.51483 4.64988 4.82457 4.84776 
48 0.01568 0.10503 0.16776 0.17639 0.19391 0.32133 0.32959 0.34367 0.51289 0.52757 0.65134 0.66745 0.81897 0.83384 0.8456 1.00024 1.01245 1.17503 1.18536 1.20932 1.3391 1.35571 1.51199 1.53421 1.66527 1.68217 1.85693 1.87255 2.07618 2.20385 2.22867 2.34525 2.64807 2.83105 2.8509 2.99775 3.17142 3.31976 3.45541 3.47112 3.60094 3.77569 4.10341 4.34888 4.51577 4.65324 4.82489 4.84444 
41 0.01187 0.10839 0.16796 0.17836 0.22103 0.32164 0.33225 0.51269 0.53211 0.65154 0.68393 0.82526 0.83698 1.0002 1.01937 1.17494 1.18784 1.22242 1.33946 1.36929 1.51296 1.66585 1.69867 1.85735 1.88821 2.07761 2.20486 2.34531 2.64847 2.8318 2.99778 3.17108 3.31971 3.45538 3.60117 3.77666 4.10299 4.34939 4.51641 4.65607 4.82509 
47 0.01519 0.10672 0.16904 0.17799 0.19825 0.323 0.33208 0.35706 0.51461 0.53213 0.65363 0.68407 0.82281 0.83593 0.85117 1.00176 1.0165 1.17668 1.18798 1.21663 1.34081 1.36242 1.51438 1.54563 1.66732 1.68869 1.85874 1.87818 2.07931 2.20696 2.25424 2.34676 2.65024 2.83337 2.859 2.99989 3.17297 3.32139 3.45712 3.48012 3.6027 3.77825 4.10467 4.35099 4.51819 4.65878 4.82669 
47 0.01539 0.11232 0.17506 0.18446 0.20887 0.32887 0.33829 0.36961 0.52035 0.53763 0.65931 0.68695 0.83147 0.84326 0.86549 1.00764 1.02336 1.18245 1.19403 1.22397 1.34679 1.36972 1.51996 1.54912 1.67305 1.69565 1.86478 1.88672 2.08498 2.21237 2.25011 2.35272 2.65584 2.83931 2.86662 3.0058 3.17848 3.3273 3.46284 3.48677 3.60844 3.78432 4.11047 4.35687 4.52356 4.66481 4.83256 
45 0.01633 0.0996 0.16027 0.16943 0.19092 0.31416 0.32359 0.35569 0.50556 0.5238 0.64435 0.81117 0.82631 0.83977 0.99278 1.00793 1.16758 1.17908 1.2082 1.33183 1.35603 1.50482 1.65811 1.68034 1.8496 1.87025 2.06882 2.19657 2.22945 2.3378 2.64065 2.82405 2.85075 2.99028 3.16376 3.31235 3.44802 3.4751 3.59351 3.76848 4.09576 4.34174 4.50857 4.66298 4.81747 
39 0.02007 0.11427 0.17268 0.18402 0.32615 0.33749 0.51726 0.53756 0.65616 0.70596 0.82737 0.84005 0.88483 1.00512 1.05476 1.17961 1.19365 1.34367 1.37281 1.51758 1.6711 1.86211 1.89788 2.08348 2.20996 2.34957 2.65253 2.83638 3.00249 3.17537 3.324 3.45955 3.60588 3.78158 4.10759 4.35434 4.52054 4.65896 4.82947 
42 0.00848 0.10473 0.17141 0.18122 0.21104 0.32615 0.33697 0.51717 0.53668 0.65613 0.69696 0.82595 0.83873 0.85903 1.00473 1.02888 1.1794 1.19245 1.22754 1.34392 1.37807 1.5171 1.671 1.8618 1.89298 2.08229 2.20943 2.34935 2.65196 2.83621 3.00221 3.17499 3.32383 3.45929 3.48822 3.6052 3.78084 4.107 4.35382 4.52 4.65665 4.8293 
36 0.0137 0.1094 0.16605 0.17739 0.319 0.33006 0.51084 0.53496 0.65101 0.81918 0.83324 0.86254 0.9981 1.02063 1.17328 1.18867 1.33793 1.51361 1.66348 1.85475 1.88475 2.07733 2.20335 2.34322 2.64883 2.83018 2.99731 3.17 3.3182 3.45407 3.60058 3.77804 4.10152 4.34761 4.51679 4.82331 
41 0.01128 0.11326 0.17214 0.18304 0.32471 0.33495 0.51627 0.5346 0.65516 0.68487 0.82994 0.84204 1.00423 1.02395 1.17851 1.19131 1.22566 1.34284 1.36765 1.51589 1.55434 1.67005 1.86119 1.88804 2.08115 2.20806 2.24761 2.34929 2.65224 2.83576 3.00154 3.17517 3.32351 3.45948 3.60499 3.78056 4.10731 4.35368 4.52046 4.66132 4.82921 
46 0.0083 0.1013 0.17046 0.1797 0.20268 0.32458 0.33399 0.36679 0.51595 0.53331 0.65485 0.68232 0.82526 0.83777 0.85502 1.00342 1.02018 1.17841 1.19029 1.22079 1.34232 1.36507 1.51577 1.54686 1.66905 1.69466 1.86055 1.88489 2.08171 2.20882 2.34815 2.65095 2.83465 2.85921 3.00107 3.17425 3.32272 3.45834 3.48124 3.60428 3.77982 4.10593 4.35223 4.51913 4.65579 4.82798 
45 0.01861 0.10565 0.16668 0.17585 0.19774 0.32072 0.33006 0.36067 0.51217 0.53037 0.65143 0.69766 0.82168 0.83415 0.85144 0.99947 1.01521 1.17432 1.18601 1.21612 1.33852 1.36289 1.51232 1.66481 1.68693 1.85621 1.87583 2.07662 2.20394 2.34426 2.64776 2.83064 2.8558 2.99728 3.17059 3.31879 3.45476 3.48458 3.60058 3.77605 4.1023 4.34824 4.51555 4.65607 4.82414 
54 0.00729 0.09144 0.16411 0.17297 0.1831 0.22357 0.3218 0.32942 0.34096 0.51341 0.52676 0.56101 0.65211 0.6671 0.81985 0.83389 0.84383 1.00059 1.01162 1.17535 1.18482 1.20413 1.33941 1.354 1.5119 1.52934 1.66536 1.68063 1.85728 1.87167 2.07648 2.10141 2.20332 2.22196 2.3457 2.64802 2.83147 2.85003 2.99768 3.02651 3.17164 3.1905 3.32022 3.45584 3.46978 3.60126 3.77627 4.10371 4.12315 4.34953 4.51592 4.65146 4.8254 4.84283 
42 0.0092 0.08619 0.17309 0.1827 0.20547 0.32939 0.34007 0.52027 0.53914 0.65869 0.6868 0.82965 0.84222 0.86416 1.00803 1.03228 1.1824 1.19509 1.22871 1.34673 1.3736 1.52028 1.67404 1.865 1.8942 2.08574 2.21247 2.3523 2.65488 2.83909 3.00536 3.1781 3.32686 3.46214 3.48552 3.60819 3.78344 4.11003 4.35686 4.52266 4.65983 4.83238 
48 0.01437 0.10015 0.16219 0.17086 0.18861 0.31571 0.32407 0.33868 0.50707 0.52235 0.64529 0.66285 0.81375 0.82843 0.84049 0.99465 1.00693 1.1692 1.17997 1.20598 1.33329 1.35094 1.50578 1.52941 1.65963 1.67703 1.85131 1.86735 2.06959 2.19761 2.22368 2.33958 2.64181 2.82521 2.8466 2.99146 3.1654 3.31391 3.44952 3.46601 3.59495 3.76949 4.09763 4.34334 4.50975 4.6472 4.81896 4.83867 
57 0.01182 0.09771 0.16713 0.17487 0.18727 0.32224 0.32989 0.3417 0.51343 0.52617 0.55176 0.65196 0.66471 0.80633 0.83079 0.8395 0.86275 1.00065 1.01137 1.17547 1.18443 1.20167 1.33952 1.35347 1.51165 1.52763 1.66602 1.68172 1.85753 1.87196 2.07593 2.094 2.20407 2.22231 2.34548 2.37069 2.64731 2.66566 2.8318 2.85014 2.99767 3.01924 3.1712 3.18578 3.32011 3.34972 3.45553 3.46787 3.60076 3.77606 4.10342 4.11823 4.34958 4.51518 4.64964 4.82535 4.84156 
42 0.02032 0.10878 0.17006 0.17949 0.20498 0.32411 0.33389 0.51553 0.53429 0.65493 0.81682 0.83453 0.84666 1.00232 1.01796 1.1777 1.18986 1.22013 1.34212 1.36839 1.51622 1.6684 1.69453 1.85974 1.88314 2.08088 2.20802 2.34758 2.65123 2.83459 3.00093 3.17364 3.32214 3.45798 3.48568 3.60405 3.78009 4.10559 4.35158 4.51967 4.67011 4.82765 
48 0.01057 0.09909 0.16023 0.16938 0.1908 0.31375 0.32281 0.34483 0.50506 0.5214 0.64316 0.65989 0.81515 0.82777 0.84457 0.9927 1.00718 1.16709 1.17793 1.20459 1.33122 1.34983 1.50384 1.52888 1.65783 1.67821 1.84952 1.86833 2.06827 2.19594 2.22435 2.33765 2.63992 2.82353 2.84644 2.98958 3.16346 3.31194 3.44753 3.46529 3.59313 3.76771 4.09562 4.34154 4.50743 4.64256 4.81717 4.84798 
54 0.01705 0.09938 0.16603 0.17399 0.1866 0.32054 0.328 0.33891 0.51248 0.5256 0.55394 0.65108 0.66515 0.81171 0.83121 0.84021 0.9994 1.00968 1.17437 1.18365 1.2018 1.33848 1.35258 1.51108 1.52889 1.66435 1.67909 1.85633 1.87067 2.07473 2.09371 2.20274 2.22141 2.34469 2.38201 2.6473 2.83073 2.84911 2.99678 3.02474 3.17057 3.18685 3.31933 3.45475 3.46783 3.60021 3.77491 4.10266 4.11852 4.34858 4.51491 4.65105 4.82453 4.8415 
44 0.0149 0.10348 0.16381 0.17349 0.20097 0.31752 0.32728 0.50862 0.52673 0.64756 0.67583 0.81742 0.83082 0.84832 0.9962 1.01235 1.17102 1.18317 1.21462 1.33523 1.36034 1.50838 1.53942 1.66186 1.69106 1.85326 1.87952 2.07353 2.20101 2.34124 2.64418 2.82763 2.99375 3.16728 3.31565 3.45142 3.47972 3.59712 3.77246 4.09919 4.34522 4.51235 4.65168 4.82095 
33 0.0241 0.11902 0.16858 0.18216 0.32154 0.33435 0.51313 0.53889 0.65311 0.82491 0.83754 1.00039 1.17529 1.19205 1.33975 1.51518 1.6661 1.85708 2.07849 2.20562 2.34514 2.65101 2.83251 2.99981 3.17162 3.31998 3.45597 3.60274 3.78082 4.10326 4.34997 4.51898 4.82535 
35 0.02405 0.12138 0.17486 0.18746 0.32829 0.34074 0.51995 0.54395 0.65933 0.82981 0.84276 1.00692 1.18203 1.19812 1.3467 1.52002 1.67289 1.86394 1.90004 2.08517 2.21375 2.35191 2.65538 2.83916 3.00591 3.17792 3.32679 3.46234 3.60885 3.78435 4.10984 4.35671 4.52358 4.6649 4.83223 
46 0.01358 0.10128 0.16136 0.17086 0.19593 0.31483 0.32415 0.35205 0.50602 0.52442 0.64472 0.67664 0.81826 0.82992 0.85376 0.99384 1.0091 1.16819 1.18025 1.21237 1.33234 1.35594 1.50546 1.65889 1.68025 1.85046 1.86953 2.06943 2.19712 2.23213 2.33861 2.64163 2.8245 2.8525 2.99082 3.16471 3.31299 3.44881 3.47921 3.59438 3.76908 4.09664 4.34259 4.50944 4.65214 4.81822 
39 0.01673 0.1108 0.16915 0.18009 0.32215 0.33271 0.51377 0.53416 0.65295 0.81903 0.83489 0.85334 1.00106 1.02141 1.17619 1.1899 1.2282 1.34052 1.37095 1.51457 1.66719 1.85816 1.88651 2.07885 2.20627 2.34621 2.64967 2.83302 2.99927 3.17236 3.32079 3.45646 3.60248 3.77815 4.10402 4.35044 4.51729 4.65607 4.82614 
51 0.0111 0.09993 0.16695 0.17519 0.19003 0.32101 0.32883 0.34086 0.51281 0.52656 0.57637 0.65179 0.66899 0.817 0.83276 0.84257 0.99999 1.0113 1.17492 1.18464 1.20526 1.33908 1.35488 1.51196 1.53168 1.66515 1.68138 1.85673 1.87221 2.07608 2.2036 2.22574 2.34515 2.64765 2.83108 2.85011 2.99737 3.171 3.1894 3.31959 3.45533 3.46989 3.60084 3.77557 4.10314 4.12961 4.34898 4.51558 4.65221 4.82482 4.84295 
42 0.01015 0.06436 0.13723 0.17656 0.18663 0.22788 0.33032 0.34079 0.52151 0.54116 0.66058 0.82647 0.84107 0.85572 1.00849 1.02893 1.18351 1.19614 1.22809 1.34782 1.37517 1.52153 1.67497 1.86571 1.89282 2.08648 2.21437 2.35309 2.65554 2.84028 3.00664 3.17876 3.32758 3.46309 3.48651 3.60903 3.78455 4.11056 4.35744 4.52317 4.65958 4.83306 
39 0.00733 0.10563 0.16522 0.17664 0.31826 0.32948 0.50962 0.52988 0.64859 0.81589 0.8311 0.85105 0.99717 1.02266 1.1721 1.18619 1.22925 1.33647 1.36953 1.50996 1.66361 1.85428 1.89776 2.07468 2.20274 2.34223 2.64511 2.82892 2.99524 3.16791 3.31659 3.45227 3.59808 3.77347 4.09991 4.34645 4.51297 4.65396 4.82202 
48 0.01885 0.10243 0.16651 0.17485 0.19059 0.32086 0.32926 0.34485 0.51257 0.52794 0.65084 0.66703 0.81367 0.83154 0.84133 0.99956 1.01214 1.17435 1.18445 1.20719 1.33859 1.35595 1.5118 1.53359 1.66456 1.682 1.85663 1.87329 2.07629 2.20317 2.22707 2.34465 2.64739 2.83106 2.85203 2.99705 3.17062 3.31935 3.45459 3.46947 3.60019 3.77591 4.1026 4.3485 4.51514 4.65058 4.82442 4.84456 
48 0.01266 0.10498 0.16727 0.17615 0.19543 0.32113 0.33004 0.35051 0.51267 0.52854 0.65129 0.67368 0.82113 0.83435 0.84933 1.00002 1.01399 1.17449 1.18506 1.21043 1.33888 1.35802 1.51186 1.53602 1.66548 1.68622 1.85698 1.87539 2.07624 2.20358 2.22944 2.34495 2.64763 2.83131 2.85372 2.99756 3.17078 3.31936 3.45502 3.47308 3.60057 3.77549 4.10287 4.3491 4.5149 4.65091 4.82472 4.84824 
35 0.01578 0.10859 0.16322 0.17615 0.31609 0.32864 0.50794 0.53589 0.64776 0.81693 0.83049 0.88182 0.99509 1.17051 1.18851 1.33483 1.51037 1.66085 1.8516 2.07322 2.20057 2.3401 2.64447 2.82714 2.99386 3.16674 3.31501 3.45094 3.59753 3.77415 4.09819 4.34422 4.51328 4.66226 4.82014 
48 0.01212 0.09721 0.15908 0.16783 0.1864 0.31261 0.3213 0.3391 0.50405 0.51998 0.64223 0.6588 0.81121 0.82553 0.83822 0.99153 1.00474 1.16607 1.17677 1.20264 1.33018 1.34934 1.50304 1.52767 1.65652 1.67465 1.8483 1.86591 2.06686 2.19457 2.21923 2.33657 2.63912 2.8223 2.84548 2.98841 3.16247 3.31091 3.44646 3.46345 3.59206 3.76671 4.09457 4.34035 4.50682 4.64173 4.81602 4.84107 
46 0.01405 0.10611 0.16955 0.17877 0.2031 0.32362 0.33331 0.51472 0.53215 0.65361 0.68264 0.81727 0.83387 0.84533 1.00197 1.0184 1.17674 1.18802 1.216 1.341 1.3632 1.51483 1.55809 1.66808 1.69964 1.85939 1.88583 2.08008 2.20689 2.24209 2.34696 2.65057 2.83375 2.86061 3.00028 3.17287 3.32152 3.45709 3.48123 3.60279 3.77908 4.10489 4.3515 4.51847 4.65972 4.82704 
48 0.01339 0.10379 0.16844 0.1771 0.19509 0.32308 0.33207 0.35773 0.51438 0.53053 0.65311 0.67704 0.81794 0.83377 0.84451 1.00148 1.01517 1.17643 1.18716 1.21323 1.34049 1.3599 1.51371 1.53867 1.66699 1.687 1.85883 1.87834 2.07905 2.20533 2.23112 2.34664 2.64926 2.83294 2.85495 2.99895 3.17234 3.32106 3.45651 3.47438 3.60208 3.77757 4.1043 4.35051 4.51699 4.65494 4.82625 4.84942 
34 0.01009 0.11573 0.16996 0.18304 0.32315 0.33568 0.51449 0.53845 0.65411 0.82741 0.84009 1.00226 1.17679 1.19309 1.34078 1.38272 1.51544 1.66789 1.85907 2.08036 2.20651 2.34705 2.65085 2.83379 3.00005 3.17324 3.32137 3.45712 3.60323 3.78073 4.10472 4.35159 4.52066 4.82675 
37 0.01784 0.11052 0.16706 0.17881 0.31996 0.33138 0.51181 0.53583 0.65161 0.81954 0.83371 0.86059 0.99892 1.0247 1.17413 1.18971 1.3384 1.51347 1.66481 1.8556 1.88706 2.07727 2.20481 2.34389 2.64846 2.83098 2.99833 3.17065 3.31857 3.45475 3.60102 3.77752 4.10204 4.34847 4.5163 4.66725 4.82425 
35 0.01692 0.11665 0.17162 0.18404 0.32491 0.33707 0.51642 0.53928 0.65558 0.82642 0.83947 1.00365 1.04848 1.17832 1.19331 1.34284 1.51743 1.67012 1.86098 2.08152 2.20802 2.3486 2.65259 2.83561 3.00172 3.17451 3.32318 3.45831 3.6047 3.78062 4.10637 4.35383 4.52042 4.66037 4.82876 
38 0.01244 0.10612 0.16674 0.17746 0.31978 0.33044 0.51162 0.5326 0.65128 0.81301 0.83097 0.84479 0.99855 1.01839 1.17414 1.18801 1.22514 1.33864 1.51263 1.6648 1.85551 1.88414 2.07714 2.20481 2.34386 2.64739 2.83084 2.99722 3.17001 3.31853 3.45437 3.60019 3.77665 4.10178 4.34785 4.51552 4.66043 4.82378 
39 0.02284 0.11953 0.17724 0.18828 0.33041 0.34113 0.52178 0.54122 0.66055 0.69204 0.83331 0.84562 1.00917 1.02958 1.18382 1.19695 1.23245 1.34832 1.37588 1.52139 1.67518 1.86641 1.89545 2.08642 2.21443 2.35429 2.65675 2.84089 3.00676 3.17985 3.32849 3.46437 3.60975 3.78495 4.11208 4.35882 4.52473 4.66508 4.83411 
48 0.01517 0.10048 0.16394 0.17256 0.19059 0.31788 0.32654 0.34497 0.50918 0.52479 0.64791 0.66927 0.8127 0.82894 0.83941 0.99646 1.00942 1.1712 1.18143 1.20499 1.33539 1.35383 1.50829 1.53147 1.66202 1.68107 1.85336 1.87086 2.07286 2.20021 2.2265 2.34141 2.64391 2.82756 2.84931 2.99384 3.16729 3.31585 3.45152 3.46778 3.59703 3.77187 4.09944 4.34531 4.51156 4.64709 4.82106 4.84461 
43 0.02049 0.11176 0.17382 0.18343 0.21167 0.32799 0.3381 0.51916 0.5378 0.65847 0.82022 0.83786 0.85011 1.00631 1.0249 1.18086 1.19256 1.22159 1.34536 1.36963 1.51922 1.67221 1.70255 1.86331 1.88684 2.08507 2.2108 2.24458 2.35086 2.65438 2.83827 3.00407 3.17711 3.32541 3.46145 3.49148 3.6072 3.78431 4.10897 4.35572 4.52226 4.66129 4.83125 
59 0.01678 0.09818 0.16556 0.17328 0.18362 0.29734 0.32268 0.33049 0.34385 0.51225 0.52384 0.54539 0.65039 0.66144 0.81148 0.83112 0.83979 0.99939 1.00901 1.17394 1.18242 1.19713 1.22932 1.33812 1.35022 1.51023 1.52531 1.66426 1.6778 1.856 1.86854 2.07397 2.09046 2.20191 2.21783 2.34441 2.36249 2.6463 2.66343 2.8301 2.84632 2.99628 3.014 3.17026 3.18321 3.31883 3.33184 3.45441 3.46587 3.59976 3.77427 4.1025 4.11521 4.34832 4.514 4.53867 4.64795 4.82426 4.83892 
50 0.01955 0.10301 0.1674 0.17576 0.19195 0.32139 0.32965 0.34409 0.51302 0.52767 0.65144 0.66701 0.8143 0.83218 0.84197 0.99996 1.0117 1.17484 1.1847 1.20591 1.33916 1.35583 1.51161 1.53064 1.66555 1.68322 1.85703 1.87312 2.07609 2.20388 2.22715 2.34516 2.6472 2.83127 2.85096 2.99741 3.17096 3.1907 3.31967 3.45525 3.46995 3.60064 3.77549 4.10313 4.12752 4.34923 4.51501 4.64955 4.82493 4.84386 
50 0.01703 0.10137 0.16849 0.17666 0.19231 0.32282 0.33105 0.34592 0.51416 0.52858 0.65287 0.66914 0.81045 0.83206 0.84124 1.00108 1.01256 1.1762 1.18596 1.20693 1.34023 1.35599 1.51285 1.53136 1.66667 1.68368 1.85804 1.8734 2.07751 2.20509 2.22701 2.34627 2.64825 2.83255 2.85223 2.99864 3.17192 3.1896 3.3208 3.45629 3.47049 3.60153 3.77651 4.10404 4.12211 4.35029 4.51599 4.65067 4.82603 4.84425 
42 0.02024 0.11155 0.17144 0.18182 0.22554 0.32519 0.33584 0.51634 0.53591 0.65513 0.69024 0.82684 0.83901 0.87022 1.00393 1.02735 1.17859 1.19168 1.2279 1.34304 1.3744 1.51663 1.67 1.86091 1.89167 2.08127 2.20926 2.34867 2.65136 2.83545 3.00157 3.17412 3.32296 3.45864 3.48877 3.60454 3.78037 4.10638 4.35321 4.51917 4.65721 4.82859 
54 0.01257 0.09949 0.16942 0.1772 0.18952 0.32424 0.33165 0.34259 0.5161 0.52965 0.56103 0.65472 0.66837 0.80942 0.83333 0.84207 0.86814 1.00277 1.01292 1.17822 1.18749 1.20638 1.34236 1.35777 1.51476 1.53178 1.66807 1.68309 1.85986 1.87423 2.07925 2.10072 2.20665 2.22565 2.34817 2.65021 2.83453 2.85337 3.00054 3.03241 3.17379 3.18908 3.32279 3.45816 3.47099 3.60349 3.77847 4.10595 4.12166 4.35208 4.51802 4.65361 4.82797 4.84505 
50 0.0127 0.09921 0.16492 0.1732 0.18815 0.31935 0.32734 0.34024 0.5109 0.52518 0.64951 0.66509 0.81062 0.82988 0.83934 0.99793 1.00931 1.17286 1.1826 1.203 1.33695 1.3526 1.50987 1.52962 1.66304 1.67921 1.85469 1.86958 2.07397 2.20107 2.22205 2.34304 2.64572 2.82894 2.84827 2.99544 3.16911 3.19033 3.31765 3.45323 3.46777 3.59862 3.77348 4.10112 4.12171 4.347 4.51327 4.64841 4.8229 4.8431 
38 0.0103 0.10449 0.1625 0.17346 0.31565 0.32666 0.50715 0.52955 0.6463 0.81382 0.8289 0.84903 0.99459 1.01806 1.16964 1.18412 1.3338 1.3853 1.50845 1.66058 1.85151 1.88602 2.0718 2.19942 2.33969 2.64343 2.82643 2.99245 3.16587 3.31432 3.44994 3.59607 3.77143 4.09754 4.34372 4.51142 4.65637 4.8195 
44 0.01484 0.10666 0.17009 0.17904 0.20025 0.32468 0.33435 0.5159 0.53386 0.65481 0.68459 0.81739 0.83451 0.84556 1.00307 1.02014 1.17814 1.18992 1.2191 1.34225 1.36579 1.51652 1.66901 1.69569 1.86027 1.8842 2.08167 2.20838 2.2444 2.34794 2.65126 2.83495 3.0013 3.17407 3.32248 3.45799 3.48002 3.60402 3.78014 4.10562 4.3523 4.51922 4.65778 4.82791 
48 0.00853 0.10493 0.16687 0.17624 0.20001 0.3205 0.32981 0.35795 0.51177 0.52851 0.65051 0.67707 0.82369 0.83537 0.85901 0.99945 1.01481 1.1739 1.18526 1.21453 1.33811 1.35909 1.5113 1.54051 1.6649 1.68762 1.85627 1.87637 2.07583 2.20355 2.23742 2.34434 2.64719 2.83055 2.85554 2.99689 3.17035 3.31876 3.45454 3.47878 3.60028 3.77503 4.10229 4.34846 4.51519 4.6532 4.82405 4.85353 
34 0.02056 0.12367 0.17259 0.18778 0.32554 0.33901 0.51706 0.54298 0.65664 0.83008 0.84308 1.00436 1.17877 1.19556 1.34331 1.5174 1.67041 1.8612 2.0822 2.20898 2.34886 2.65294 2.83615 3.00307 3.17529 3.32329 3.45932 3.606 3.78253 4.10699 4.35425 4.5209 4.66847 4.82971 
41 0.01106 0.10471 0.16659 0.17627 0.20491 0.32097 0.33134 0.51214 0.53179 0.65155 0.81395 0.83119 0.8438 0.99925 1.01795 1.17454 1.18773 1.22143 1.33872 1.36709 1.51229 1.6656 1.85632 1.88213 2.07736 2.20447 2.34412 2.64772 2.83107 2.9975 3.17019 3.31868 3.45447 3.49035 3.60023 3.77614 4.10208 4.34844 4.51548 4.6599 4.82399 
45 0.01469 0.10267 0.16251 0.17202 0.19717 0.31607 0.32576 0.36596 0.50742 0.52592 0.6461 0.67769 0.82006 0.83147 0.86623 0.99507 1.01209 1.16966 1.18185 1.21442 1.3338 1.35908 1.5068 1.54497 1.66054 1.68851 1.85197 1.87575 2.07159 2.19927 2.33991 2.64258 2.82613 2.99207 3.16575 3.31427 3.45006 3.48449 3.59554 3.7705 4.09792 4.34394 4.51069 4.65032 4.81954 
48 0.01292 0.1047 0.16649 0.1755 0.19582 0.32008 0.32895 0.34861 0.51142 0.52739 0.65016 0.67569 0.82107 0.83383 0.85012 0.99898 1.01292 1.17368 1.18468 1.21218 1.33774 1.35671 1.51094 1.539 1.66437 1.68422 1.85578 1.87334 2.07476 2.20241 2.22872 2.34399 2.64699 2.82993 2.85233 2.99621 3.16988 3.31842 3.45404 3.47278 3.5997 3.7745 4.10184 4.34783 4.5148 4.65525 4.8235 4.84567 
37 0.02108 0.11465 0.16942 0.18101 0.32299 0.33471 0.51427 0.5365 0.65332 0.82323 0.83686 0.88102 1.00198 1.04612 1.17673 1.19201 1.3411 1.51419 1.66759 1.85885 1.89971 2.07952 2.2068 2.34679 2.64949 2.83351 2.99994 3.17259 3.32116 3.45688 3.6027 3.77824 4.10454 4.35141 4.51791 4.65706 4.82669 
49 0.00719 0.09562 0.16708 0.17547 0.19053 0.32225 0.33074 0.34757 0.51382 0.52905 0.65251 0.67301 0.81439 0.83259 0.84227 1.00071 1.01288 1.17563 1.18559 1.20763 1.33991 1.3572 1.51261 1.53312 1.66624 1.68432 1.85783 1.87445 2.07699 2.20473 2.22805 2.3458 2.64862 2.83211 2.85215 2.99836 3.1718 3.32036 3.4559 3.47138 3.6014 3.77649 4.10366 4.12637 4.34974 4.51612 4.65333 4.82566 4.84545 
48 0.01019 0.1031 0.16996 0.17874 0.1971 0.32433 0.33317 0.35359 0.51542 0.53046 0.6536 0.66916 0.82276 0.83669 0.85014 1.00295 1.0166 1.17737 1.18776 1.21219 1.34149 1.35884 1.51415 1.53461 1.66808 1.6866 1.85983 1.8771 2.07885 2.20601 2.2298 2.34782 2.64999 2.83394 2.85484 2.99992 3.1735 3.3222 3.4575 3.4726 3.6031 3.77792 4.10567 4.35168 4.5177 4.65201 4.82746 4.84805 
47 0.01937 0.11008 0.17283 0.18183 0.20326 0.32692 0.33622 0.36772 0.51807 0.53452 0.65714 0.68367 0.82585 0.83919 0.85385 1.00519 1.01944 1.18013 1.19113 1.21853 1.34442 1.36554 1.51809 1.54734 1.67145 1.69682 1.86275 1.88429 2.08295 2.20972 2.24003 2.35043 2.6535 2.8368 2.86007 3.00346 3.17606 3.32487 3.46025 3.47914 3.60623 3.78185 4.10823 4.35454 4.52136 4.66023 4.83028 
47 0.01347 0.10375 0.17109 0.17968 0.19818 0.32548 0.33445 0.3614 0.517 0.53396 0.65631 0.68909 0.81817 0.83538 0.8454 1.00373 1.01743 1.17903 1.18983 1.21613 1.34308 1.36349 1.51776 1.6695 1.6897 1.86078 1.87849 2.0826 2.2086 2.23715 2.3487 2.65248 2.83572 2.8589 3.0019 3.17497 3.32352 3.45899 3.47749 3.60489 3.78153 4.10672 4.35302 4.52067 4.66155 4.82883 4.85549 
40 0.00716 0.10857 0.17077 0.18159 0.32347 0.33376 0.51525 0.53435 0.65412 0.68581 0.82705 0.83941 1.00297 1.02323 1.17773 1.19105 1.22759 1.34207 1.36999 1.51512 1.56149 1.66899 1.86022 1.8908 2.08097 2.20789 2.34821 2.65081 2.83465 3.00089 3.174 3.32259 3.45814 3.60373 3.77953 4.10594 4.35239 4.51851 4.65524 4.82786 
42 0.02067 0.10506 0.16648 0.17584 0.20081 0.32059 0.33036 0.51196 0.5312 0.65149 0.81192 0.83061 0.84188 0.99883 1.01543 1.17408 1.18609 1.21585 1.33832 1.36347 1.51263 1.66475 1.69012 1.8559 1.87725 2.07732 2.20382 2.24031 2.34393 2.64766 2.83092 2.99752 3.17024 3.31857 3.45456 3.60037 3.77588 4.10182 4.34803 4.51508 4.65571 4.82365 
44 0.01835 0.10324 0.1632 0.17275 0.19844 0.31681 0.32645 0.36407 0.50838 0.52836 0.64727 0.6859 0.81976 0.83154 0.85381 0.99578 1.01249 1.17057 1.18279 1.21519 1.33497 1.36269 1.50902 1.66093 1.68646 1.85264 1.87897 2.07264 2.20014 2.3407 2.64426 2.82708 2.99313 3.16681 3.31533 3.45084 3.47565 3.59686 3.77227 4.09861 4.3446 4.51219 4.65157 4.82038 
46 0.01079 0.10497 0.16862 0.17754 0.19737 0.32284 0.33199 0.3595 0.51454 0.53232 0.65347 0.68268 0.82231 0.83552 0.85048 1.00169 1.01738 1.17651 1.18788 1.21672 1.34085 1.36427 1.51438 1.54563 1.66735 1.6912 1.8588 1.87991 2.07962 2.20595 2.23763 2.34669 2.64978 2.83361 2.99975 3.17268 3.32141 3.45671 3.47791 3.60245 3.77844 4.10438 4.35098 4.51789 4.65441 4.82667 
45 0.02049 0.10337 0.16476 0.17384 0.19513 0.31853 0.32765 0.35269 0.51022 0.52926 0.64952 0.81355 0.82992 0.84164 0.99713 1.01173 1.1722 1.18375 1.21281 1.33639 1.36102 1.5104 1.66243 1.68291 1.85412 1.87473 2.07469 2.20113 2.23583 2.3424 2.64585 2.82877 2.85747 2.99521 3.16888 3.31704 3.45283 3.48035 3.59839 3.77441 4.10038 4.34627 4.51412 4.65979 4.82221 
48 0.01033 0.10177 0.16833 0.17688 0.19395 0.32235 0.33077 0.34638 0.5137 0.52799 0.65238 0.66926 0.81773 0.83378 0.84438 1.00107 1.01347 1.17578 1.1859 1.20871 1.33978 1.35583 1.51254 1.53267 1.66631 1.68374 1.85783 1.87381 2.07725 2.20451 2.22739 2.34592 2.64848 2.8321 2.85199 2.99836 3.172 3.32041 3.45612 3.47153 3.6015 3.77636 4.10405 4.34987 4.51608 4.65279 4.82572 4.8446 
54 0.01256 0.09756 0.16343 0.17161 0.1862 0.31729 0.32498 0.33645 0.50893 0.52166 0.54859 0.64734 0.66052 0.81259 0.82901 0.83861 0.9964 1.00763 1.17104 1.1805 1.19937 1.33509 1.34936 1.50729 1.5254 1.6613 1.67717 1.85305 1.86764 2.07138 2.09161 2.1994 2.21894 2.34146 2.64344 2.82706 2.84508 2.99322 3.01515 3.16722 3.18472 3.31585 3.33909 3.45151 3.46492 3.59689 3.77151 4.0995 4.11728 4.34541 4.51161 4.6475 4.82114 4.83833 
48 0.01047 0.10132 0.16958 0.17807 0.1948 0.32414 0.33272 0.35077 0.51569 0.53137 0.65414 0.67319 0.81782 0.83473 0.84488 1.00274 1.01596 1.17776 1.18823 1.21313 1.34182 1.3604 1.51522 1.53882 1.66802 1.68603 1.85966 1.87653 2.07984 2.2069 2.23288 2.34772 2.65052 2.8342 2.8554 3.0003 3.17371 3.32241 3.45776 3.47415 3.60323 3.77879 4.10551 4.3517 4.51826 4.6534 4.82762 4.85011 
48 0.0131 0.09494 0.1591 0.16757 0.18379 0.31289 0.32112 0.33486 0.50473 0.52029 0.64299 0.66125 0.80572 0.82409 0.83373 0.99173 1.00389 1.1667 1.17711 1.20163 1.3308 1.34815 1.50349 1.53047 1.65682 1.67441 1.8485 1.86457 2.06731 2.19511 2.22024 2.337 2.63937 2.82285 2.84445 2.989 3.1629 3.3114 3.44698 3.46281 3.59243 3.76702 4.09502 4.34054 4.50699 4.64446 4.81641 4.83549 
58 0.00675 0.08885 0.15798 0.17 0.17824 0.19706 0.32003 0.32708 0.33711 0.51166 0.52379 0.54739 0.65037 0.66309 0.80999 0.83032 0.83897 0.87511 0.99886 1.0086 1.17373 1.1826 1.19915 1.33769 1.35077 1.51015 1.52625 1.66342 1.67697 1.85536 1.86807 2.07392 2.09226 2.2016 2.21857 2.34394 2.36592 2.64601 2.66636 2.82967 2.8472 2.9959 3.01819 3.16985 3.18466 3.31856 3.33567 3.45419 3.46653 3.59954 3.77426 4.10207 4.11634 4.3478 4.51405 4.64993 4.82363 4.83856 
56 0.01538 0.09557 0.16128 0.16921 0.18196 0.31513 0.32241 0.33277 0.5069 0.51886 0.54213 0.64512 0.65727 0.8089 0.8268 0.83602 0.99441 1.00471 1.16884 1.17793 1.19473 1.33295 1.34588 1.505 1.52171 1.65907 1.67321 1.85089 1.864 2.06886 2.08756 2.19687 2.21405 2.33941 2.35983 2.64121 2.66476 2.82505 2.84257 2.99128 3.01306 3.16527 3.18057 3.31388 3.32981 3.44951 3.46259 3.5948 3.7693 4.09762 4.11341 4.34343 4.50909 4.64383 4.81916 4.83526 
48 0.01371 0.10194 0.16348 0.1725 0.19307 0.3171 0.32607 0.3471 0.50838 0.52517 0.64707 0.67465 0.81775 0.83064 0.84651 0.99595 1.01035 1.17061 1.18193 1.21077 1.3347 1.35525 1.50758 1.53861 1.66132 1.68153 1.85278 1.87148 2.07179 2.19963 2.22929 2.34088 2.64374 2.82688 2.85147 2.99313 3.16682 3.31534 3.45108 3.47356 3.59661 3.77121 4.0988 4.34474 4.51179 4.6548 4.82041 4.8448 
48 0.0202 0.10985 0.17273 0.18174 0.20358 0.32663 0.33586 0.36588 0.51787 0.53431 0.65702 0.68395 0.82519 0.83877 0.85286 1.00514 1.02 1.18006 1.1911 1.21864 1.34416 1.36485 1.51755 1.54341 1.67122 1.69594 1.86229 1.88226 2.08284 2.20982 2.24155 2.35011 2.65306 2.83669 2.86016 3.00353 3.17599 3.32465 3.46029 3.48116 3.60581 3.78132 4.10794 4.35442 4.52106 4.65913 4.83002 4.86017 
52 0.01276 0.099 0.16565 0.17377 0.18803 0.32022 0.32815 0.34085 0.51172 0.52553 0.57617 0.65057 0.66649 0.81408 0.83107 0.84049 0.99891 1.01021 1.1738 1.18346 1.20383 1.33794 1.35379 1.5104 1.52857 1.66407 1.68019 1.85591 1.87186 2.07474 2.09943 2.20234 2.22346 2.34411 2.64604 2.83011 2.84956 2.99618 3.16991 3.19135 3.31858 3.45407 3.46841 3.5995 3.77442 4.10188 4.12018 4.34787 4.514 4.64848 4.82369 4.84146 
41 0.01704 0.10832 0.16868 0.17858 0.21107 0.32253 0.33285 0.51426 0.5352 0.65349 0.81906 0.83436 0.85006 1.00113 1.02103 1.1762 1.1894 1.22413 1.34053 1.37004 1.51607 1.66714 1.85815 1.88434 2.08005 2.20581 2.24463 2.34624 2.65097 2.83336 3.00036 3.17275 3.32096 3.45672 3.60296 3.77913 4.10411 4.35062 4.5185 4.66876 4.82637 
46 0.00648 0.09584 0.16401 0.17249 0.18906 0.31862 0.32728 0.34629 0.51044 0.52784 0.64992 0.8032 0.82749 0.83679 0.99677 1.00918 1.17245 1.18314 1.20852 1.33681 1.35883 1.51077 1.5468 1.66273 1.68207 1.85405 1.87162 2.07483 2.20144 2.22816 2.34239 2.64634 2.82899 2.85299 2.99547 3.16862 3.31711 3.45293 3.47838 3.59867 3.77465 4.10027 4.34612 4.51407 4.65664 4.82212 
37 0.00798 0.10501 0.16385 0.1747 0.31728 0.32832 0.50894 0.53236 0.64857 0.81491 0.83017 0.84976 0.99636 1.02259 1.17144 1.18671 1.336 1.51048 1.66202 1.85306 1.88672 2.07439 2.20095 2.34125 2.6454 2.82806 2.99464 3.16769 3.316 3.45166 3.5977 3.77376 4.09919 4.34548 4.51356 4.66074 4.82119 
39 0.02806 0.11504 0.16465 0.17632 0.31722 0.32801 0.50829 0.52965 0.64722 0.69032 0.82316 0.83538 0.99641 1.01847 1.17068 1.18485 1.33486 1.36671 1.50852 1.6618 1.69755 1.85322 1.88345 2.07326 2.20065 2.34122 2.64495 2.82755 2.99387 3.16747 3.31555 3.45154 3.59728 3.77225 4.09927 4.34552 4.51291 4.65327 4.82109 

63
