# Supplementary material for: Deciphering the Contribution of Oriens-Lacunosum/Moleculare (OLM) Cells to Intrinsic θ Rhythms Using Biophysical Local Field Potential (LFP) Models
Source: eNeuro. 2018 Sep 4;5(4):ENEURO.0146-18.2018. doi: 10.1523/ENEURO.0146-18.2018 (PMC6140113; doi:10.1523/ENEURO.0146-18.2018)
Supplement: Supplementary file 2 — Supplementary Code. Download supplement 2, GZ file [file sup_enu-eN-NWR-0146-18-s02.gz › LFP_microcircuit-master/BC-380-gi-0-gi_SD-0-PV12913020-dSD6.6ms-gnSD0.21-gpv-3.0-gsb4.75-csb0.21-gbs2.5-cbs0.1344-spiketimes.txt]

16455

343


79 0.14389 0.14822 0.15141 0.30009 0.30386 0.30796 0.48661 0.49147 0.49475 0.6193 0.62381 0.62779 0.80939 0.81324 0.81651 0.82209 0.98174 0.98535 0.99154 1.14629 1.1507 1.15761 1.31109 1.3164 1.32111 1.47922 1.48382 1.48747 1.64053 1.64801 1.83647 1.83938 1.84412 2.04973 2.0529 2.1751 2.18141 2.32134 2.32462 2.32946 2.45807 2.4647 2.4685 2.61389 2.61865 2.62193 2.80491 2.80951 2.81288 2.96871 2.97412 2.97824 3.14149 3.14489 3.14923 3.2907 3.29541 3.30008 3.42353 3.42949 3.43583 3.57057 3.57516 3.57998 3.74519 3.74927 3.75262 4.07864 4.08161 4.32763 4.33013 4.48185 4.48559 4.4891 4.60601 4.61306 4.80077 4.80396 4.80698 
88 0.14442 0.14831 0.15136 0.15697 0.30051 0.30426 0.30815 0.48729 0.49137 0.49447 0.49919 0.61885 0.62319 0.62692 0.63278 0.80976 0.81348 0.81691 0.81973 0.98256 0.98539 0.99042 1.14662 1.15072 1.15702 1.31154 1.31528 1.3201 1.47958 1.48373 1.48765 1.64081 1.64837 1.65225 1.83726 1.83982 1.84379 2.0505 2.0531 2.05661 2.17567 2.18122 2.32215 2.32506 2.32882 2.45744 2.46418 2.46826 2.61409 2.61874 2.62225 2.80574 2.80987 2.81314 2.96924 2.97348 2.97732 3.14208 3.14529 3.14937 3.15398 3.29121 3.29479 3.30011 3.42394 3.4304 3.43438 3.5713 3.57526 3.5789 3.74602 3.74908 3.75283 4.07947 4.08211 4.08583 4.3283 4.33055 4.33385 4.48241 4.48557 4.48978 4.60644 4.61289 4.61906 4.8017 4.80459 4.80723 
33 0.16821 0.32574 0.5115 0.64404 0.83438 1.00634 1.17379 1.33652 1.50357 1.66695 1.67395 1.86019 2.07041 2.20232 2.3424 2.34994 2.48503 2.63838 2.8289 2.99287 2.99939 3.16692 3.31795 3.45249 3.59356 3.60042 3.77084 4.09918 4.34728 4.35553 4.50715 4.63445 4.82334 
0 
68 0.1653 0.16987 0.3207 0.32535 0.33124 0.50915 0.5132 0.52066 0.64092 0.64624 0.65502 0.83142 0.83559 1.00114 1.00648 1.01335 1.16792 1.17344 1.33224 1.33851 1.50131 1.50667 1.6656 1.67123 1.85572 1.86075 1.86593 2.07001 2.07574 2.19643 2.20648 2.34161 2.34599 2.35425 2.48381 2.4905 2.6363 2.64128 2.82668 2.83151 2.83673 2.99176 2.99702 3.16183 3.16664 3.17379 3.31201 3.31769 3.44892 3.45317 3.59263 3.59779 3.61071 3.76639 3.77016 3.77889 4.09831 4.10375 4.34588 4.35118 4.50163 4.50695 4.52097 4.62835 4.63977 4.82113 4.82523 4.83446 
0 
23 0.1696 0.32567 0.51095 0.83337 1.00564 1.17648 1.33916 1.50801 1.66947 1.86067 2.34688 2.63932 2.83263 2.99712 3.16939 3.3177 3.45248 3.59733 3.7705 4.10447 4.34961 4.50692 4.82415 
80 0.15376 0.15777 0.16127 0.31089 0.31457 0.31868 0.49642 0.50075 0.5041 0.62949 0.63344 0.63823 0.81944 0.82321 0.82676 0.99137 0.99566 1.00007 1.15703 1.16173 1.1673 1.32075 1.32597 1.33054 1.48917 1.49379 1.49893 1.64988 1.65672 1.66032 1.84609 1.84974 1.85417 2.05935 2.06264 2.18421 2.19005 2.33144 2.33487 2.34001 2.46927 2.47435 2.4792 2.62513 2.62877 2.63258 2.81466 2.81891 2.82234 2.97843 2.98357 2.98916 3.15159 3.15541 3.15869 3.30063 3.30524 3.30971 3.43563 3.43949 3.44406 3.58061 3.58467 3.58962 3.75454 3.75886 3.76191 4.08838 4.09162 4.33708 4.33972 4.49176 4.49619 4.49976 4.61508 4.62243 4.62671 4.81074 4.8135 4.81782 
0 
55 0.15888 0.1644 0.31518 0.31948 0.50296 0.5076 0.63587 0.6404 0.82561 0.83029 0.99504 1.00051 1.16343 1.17017 1.32748 1.33265 1.49522 1.49977 1.65957 1.66527 1.84857 1.85516 2.06196 2.06781 2.19244 2.33494 2.34022 2.3485 2.47717 2.48263 2.63006 2.63411 2.82135 2.82575 2.98533 2.99046 3.15769 3.16221 3.30647 3.31188 3.44103 3.44579 3.58602 3.59109 3.75989 3.76346 4.09052 4.09646 4.3393 4.34574 4.49814 4.50299 4.6255 4.8147 4.81947 
89 0.14468 0.14912 0.1523 0.3011 0.30478 0.30856 0.31269 0.48763 0.49266 0.49565 0.62021 0.62507 0.62898 0.81009 0.81398 0.81733 0.8222 0.98275 0.98639 0.99096 1.14715 1.15154 1.15687 1.31198 1.31757 1.32122 1.47988 1.4849 1.48816 1.64104 1.64891 1.65293 1.83747 1.84031 1.84456 2.05074 2.05398 2.05908 2.17595 2.18242 2.18968 2.32237 2.32559 2.33 2.45831 2.46514 2.4689 2.61452 2.61952 2.62255 2.80585 2.81066 2.81367 2.81907 2.96968 2.97536 2.97885 3.14264 3.14596 3.14997 3.15419 3.29172 3.29658 3.30046 3.424 3.43031 3.43473 3.57158 3.57634 3.58045 3.74617 3.75053 3.75346 4.07965 4.08258 4.08778 4.32862 4.33104 4.33678 4.4829 4.48678 4.48994 4.60675 4.61423 4.61889 4.80176 4.80491 4.80773 4.81195 
54 0.17622 0.18129 0.33183 0.33589 0.51877 0.52306 0.6528 0.65786 0.84192 0.84661 1.01218 1.01684 1.18035 1.18568 1.34501 1.35014 1.51279 1.5184 1.67635 1.68464 1.86672 1.87112 2.07931 2.08674 2.20859 2.35186 2.36273 2.49439 2.50508 2.64706 2.65758 2.8375 2.84363 3.00179 3.17526 3.17993 3.32526 3.3301 3.45854 3.46332 3.60388 3.61133 3.77796 3.78319 4.10776 4.114 4.35586 4.36255 4.51469 4.52081 4.64343 4.83066 4.835 4.84244 
0 
130 0.14186 0.14515 0.14787 0.15014 0.15465 0.29798 0.30156 0.30411 0.30654 0.30962 0.48482 0.48828 0.49092 0.49306 0.49604 0.6158 0.61968 0.62272 0.62538 0.62826 0.80725 0.81061 0.81344 0.81556 0.81906 0.98006 0.98241 0.98543 0.98817 1.14408 1.14795 1.15124 1.15484 1.15903 1.30905 1.31229 1.31595 1.31868 1.32234 1.47708 1.48076 1.48368 1.48609 1.48989 1.63825 1.64433 1.64752 1.65065 1.65576 1.83478 1.83701 1.83956 1.84203 1.84628 2.04802 2.05024 2.05275 2.05569 2.17317 2.1772 2.18069 2.18725 2.31967 2.3223 2.3248 2.32753 2.45482 2.46069 2.46407 2.46673 2.4705 2.61158 2.61595 2.61858 2.6208 2.80327 2.80687 2.80933 2.81149 2.81505 2.96674 2.97034 2.9736 2.97588 3.13956 3.14239 3.14482 3.1474 3.15011 3.28861 3.29176 3.29493 3.29795 3.30089 3.42145 3.42711 3.42951 3.43292 3.4362 3.5688 3.57232 3.57486 3.57787 3.74351 3.74588 3.74872 3.75095 3.75371 4.07699 4.07928 4.08168 4.08449 4.32579 4.32785 4.33002 4.33322 4.47991 4.48273 4.48597 4.48803 4.49213 4.60393 4.60855 4.61207 4.61577 4.79924 4.80183 4.80389 4.80605 4.80962 
0 
59 0.15537 0.15995 0.16489 0.31264 0.31849 0.49912 0.50281 0.50824 0.63176 0.63657 0.82092 0.8259 0.99269 0.99948 1.15892 1.1672 1.32406 1.33095 1.49115 1.49625 1.65404 1.65901 1.66729 1.84755 1.85412 2.06055 2.06867 2.18685 2.19725 2.33291 2.33896 2.47176 2.47695 2.62692 2.63111 2.81756 2.82181 2.8272 2.98025 2.98518 3.15365 3.15911 3.30337 3.30998 3.43805 3.44434 3.58304 3.5885 3.75709 3.76222 4.0897 4.33852 4.34496 4.4937 4.49905 4.61801 4.62493 4.81249 4.81666 
65 0.16604 0.16928 0.32235 0.32589 0.33253 0.50973 0.51372 0.64249 0.64623 0.83099 0.83458 0.83974 1.00052 1.00588 1.01238 1.16739 1.17391 1.33519 1.33933 1.50266 1.50654 1.66573 1.67047 1.67592 1.85605 1.86027 1.8666 2.069 2.07306 2.19744 2.20572 2.34192 2.34649 2.35364 2.4839 2.48826 2.63676 2.64006 2.8273 2.83087 2.83642 2.9926 2.99773 3.16251 3.16692 3.17236 3.31415 3.31794 3.4487 3.45281 3.59314 3.59769 3.76646 3.76993 4.09801 4.10193 4.34648 4.35321 4.50359 4.50689 4.63031 4.63589 4.82114 4.82408 4.8285 
36 0.14916 0.15482 0.30626 0.49298 0.49905 0.62571 0.81453 0.82031 0.98638 1.15255 1.31654 1.48537 1.65254 1.8411 2.05437 2.18195 2.32654 2.46923 2.62126 2.81131 2.81748 2.97534 3.14687 3.15331 3.2964 3.43358 3.57704 3.74989 3.75572 4.08344 4.33209 4.48709 4.49339 4.61495 4.80592 4.81104 
3 0.51565 3.1724 4.8257 
3 0.50994 0.82907 2.82848 
0 
21 0.1694 0.32605 0.51219 0.64764 0.83492 1.17576 1.50541 1.86212 2.074 2.34776 2.63887 2.8315 2.9961 3.16791 3.31872 3.59722 3.76954 4.34946 4.50788 4.63774 4.825 
27 0.15853 0.31705 0.50314 0.63552 0.82341 0.99918 1.16334 1.32846 1.49613 1.6597 1.85229 2.06486 2.33859 2.47789 2.63121 2.82155 2.98602 3.15945 3.30768 3.443 3.58884 3.76217 4.09436 4.34156 4.49887 4.62843 4.81506 
74 0.15379 0.15815 0.16408 0.31117 0.31534 0.31949 0.49773 0.50127 0.50465 0.63081 0.63496 0.63978 0.81895 0.823 0.82549 0.99125 0.99634 1.00131 1.15749 1.1635 1.16796 1.32113 1.32657 1.3305 1.48981 1.49424 1.4988 1.65439 1.65883 1.66492 1.84588 1.85107 1.85578 2.05926 2.06351 2.18509 2.1907 2.33141 2.33548 2.47184 2.47604 2.48173 2.62601 2.6295 2.81622 2.81994 2.82465 2.98037 2.98407 3.15191 3.15653 3.16069 3.30126 3.30666 3.3099 3.43699 3.44198 3.58207 3.58605 3.75475 3.75921 3.76256 4.0883 4.09281 4.33692 4.34138 4.49195 4.49656 4.6153 4.62332 4.62882 4.8108 4.81398 4.81969 
7 0.33329 0.51915 0.65299 1.34592 2.64566 3.77691 4.51306 
34 0.16771 0.32343 0.51032 0.51543 0.64359 0.64926 0.8332 0.83849 1.00381 1.1724 1.33673 1.50441 1.6676 1.8567 1.86184 2.07186 2.20054 2.34291 2.48518 2.63883 2.82901 2.83783 2.99304 3.16579 3.31671 3.45002 3.59449 3.76865 4.09951 4.34729 4.50587 4.63436 4.82298 4.82822 
34 0.16017 0.31311 0.31851 0.50108 0.63337 0.82493 0.9928 0.99969 1.15896 1.1684 1.32771 1.49526 1.65926 1.84744 1.85448 2.06134 2.19133 2.33279 2.47656 2.62831 2.81973 2.98456 3.15369 3.15922 3.30743 3.43859 3.58526 3.75956 4.08988 4.33799 4.49693 4.62467 4.81254 4.81859 
57 0.15015 0.15463 0.30673 0.31124 0.49299 0.49806 0.62559 0.63069 0.81611 0.82052 0.98802 0.99525 1.15329 1.16287 1.31765 1.32541 1.4857 1.49173 1.64647 1.65475 1.84287 1.84769 2.05607 2.05991 2.18141 2.18938 2.3278 2.3318 2.46581 2.47252 2.62152 2.62624 2.81113 2.81638 2.97518 2.9816 3.14814 3.1529 3.29698 3.30485 3.42964 3.43575 3.4426 3.57691 3.58187 3.75132 3.75666 4.08504 4.08858 4.33393 4.33704 4.4884 4.49433 4.61235 4.62172 4.80707 4.81046 
98 0.15421 0.15779 0.16103 0.16557 0.31069 0.31365 0.31707 0.3203 0.49691 0.50139 0.5044 0.50792 0.62945 0.63341 0.63714 0.82006 0.82371 0.82642 0.8303 0.99186 0.99573 0.99904 1.1569 1.1608 1.16538 1.16949 1.32138 1.32628 1.32972 1.48962 1.49398 1.49711 1.50081 1.64963 1.65641 1.65954 1.66479 1.8467 1.84979 1.8538 2.05997 2.06347 2.06824 2.18492 2.19016 2.19512 2.33179 2.33485 2.33844 2.46729 2.47311 2.47677 2.48112 2.62462 2.6285 2.63121 2.81495 2.81913 2.82213 2.82647 2.979 2.98402 2.98677 3.15205 3.15522 3.15847 3.16229 3.30084 3.30506 3.30881 3.31296 3.43261 3.43862 3.4431 3.448 3.58076 3.58482 3.58821 3.75521 3.7591 3.76202 4.08898 4.09226 4.09698 4.33798 4.34098 4.34577 4.49241 4.49673 4.49955 4.61547 4.62194 4.6255 4.6321 4.81117 4.81411 4.81732 4.82215 
24 0.16849 0.32585 0.51117 0.64345 0.83425 1.0023 1.17394 1.66976 1.86123 2.06912 2.34197 2.48422 2.82813 2.99147 3.16648 3.31988 3.45329 3.59764 3.7715 4.09809 4.34613 4.5101 4.63473 4.82399 
59 0.16714 0.17117 0.32305 0.32805 0.51088 0.51481 0.64343 0.64787 0.83162 0.83536 0.8515 1.00239 1.00695 1.16979 1.17612 1.33691 1.34667 1.50328 1.50794 1.66636 1.67208 1.85692 1.86189 1.8695 2.07006 2.07508 2.1961 2.2031 2.34314 2.34799 2.48413 2.48804 2.63717 2.64102 2.82856 2.83313 2.99157 2.99546 3.16403 3.16831 3.31398 3.31911 3.44939 3.45399 3.59361 3.59871 3.76763 3.77173 4.0995 4.1042 4.3478 4.35552 4.50376 4.50811 4.63081 4.63566 4.82237 4.82573 4.83128 
41 0.16012 0.16459 0.31828 0.32469 0.50493 0.50991 0.63722 0.64324 0.82488 0.82894 0.99645 1.00229 1.16307 1.1713 1.33009 1.49851 1.66094 1.66878 1.85108 1.85716 2.06475 2.19337 2.33682 2.34327 2.47977 2.63333 2.82365 2.82966 2.98717 3.16016 3.30996 3.44379 3.58785 3.5989 3.76334 4.09356 4.34214 4.50056 4.62685 4.81725 4.8222 
91 0.17717 0.18042 0.18438 0.33332 0.33699 0.34017 0.52044 0.52323 0.52636 0.53168 0.65384 0.65743 0.66148 0.84215 0.84568 0.84886 0.85516 1.01365 1.01774 1.0217 1.1801 1.18447 1.18871 1.34643 1.34957 1.35342 1.51419 1.51735 1.5215 1.67776 1.68132 1.68613 1.86823 1.87194 1.87526 1.88277 2.08089 2.08428 2.08913 2.20895 2.21304 2.21984 2.35321 2.35676 2.36053 2.36725 2.49553 2.49891 2.50396 2.64799 2.65112 2.65576 2.8391 2.84202 2.84577 2.852 3.00303 3.00605 3.01052 3.17507 3.17857 3.18155 3.18891 3.32479 3.32848 3.33174 3.45952 3.46323 3.46685 3.60445 3.60782 3.61214 3.77817 3.78142 3.78416 3.79072 4.10993 4.11311 4.11819 4.35848 4.36135 4.36575 4.51465 4.51833 4.52211 4.64347 4.6482 4.83285 4.8355 4.83858 4.8431 
78 0.15304 0.15727 0.16196 0.30894 0.31238 0.31679 0.49546 0.50019 0.50469 0.62778 0.63254 0.63633 0.81861 0.82298 0.82586 0.9904 0.99476 1.00044 1.15531 1.16041 1.16727 1.32012 1.3253 1.3324 1.48824 1.49306 1.49894 1.64901 1.65615 1.65963 1.84521 1.84901 1.85382 2.05845 2.06223 2.18395 2.18977 2.33023 2.33368 2.34017 2.46605 2.47247 2.47608 2.62211 2.62685 2.63008 2.81374 2.81819 2.82284 2.97756 2.98283 3.15046 3.15406 3.15794 3.29947 3.30429 3.30893 3.43206 3.43768 3.4421 3.57933 3.58379 3.58994 3.75379 3.75836 3.76323 4.0874 4.09116 4.33629 4.34002 4.49075 4.49551 4.6146 4.62114 4.62908 4.80959 4.81292 4.81785 
53 0.15241 0.15747 0.3104 0.31576 0.49764 0.50208 0.62991 0.63526 0.81785 0.82233 0.82734 0.99079 0.99709 1.15712 1.32153 1.32766 1.48984 1.49472 1.65536 1.66188 1.84532 1.85115 2.05875 2.06622 2.18723 2.33069 2.33652 2.47195 2.47782 2.62586 2.62997 2.81559 2.81999 2.97988 2.98482 3.15121 3.15685 3.30088 3.30733 3.43643 3.44313 3.5812 3.58672 3.75437 3.7594 4.08768 4.33634 4.49152 4.49636 4.6184 4.62757 4.81032 4.81454 
32 0.15486 0.30999 0.49739 0.63043 0.82014 0.98973 1.15714 1.32191 1.49032 1.65493 1.84416 2.05745 2.18772 2.32982 2.47264 2.62537 2.81527 2.9797 3.15062 3.15864 3.30083 3.43623 3.58093 3.75321 3.759 4.08656 4.33505 4.49081 4.49719 4.62178 4.80926 4.81505 
32 0.16441 0.31987 0.32517 0.50874 0.64034 0.82804 0.83366 0.99989 1.16759 1.33342 1.50024 1.66432 1.85463 1.8601 2.06737 2.19636 2.34021 2.48199 2.63532 2.82646 2.98986 3.16144 3.31205 3.44651 3.59118 3.76472 3.77166 4.09652 4.34547 4.50133 4.63053 4.82033 
83 0.14527 0.14956 0.15322 0.30147 0.3051 0.30907 0.48806 0.49272 0.49618 0.50061 0.62067 0.62509 0.62928 0.81081 0.81468 0.81822 0.82444 0.9832 0.987 0.99171 1.14767 1.15176 1.15744 1.31255 1.31756 1.32175 1.48066 1.48521 1.48895 1.64189 1.64847 1.6523 1.83793 1.84096 1.8453 2.05118 2.05455 2.1765 2.18237 2.18955 2.32279 2.32611 2.33056 2.45959 2.46508 2.46951 2.61529 2.61963 2.62306 2.80637 2.81078 2.8143 2.97012 2.97507 2.97883 3.14293 3.14627 3.15041 3.29211 3.29658 3.30096 3.42491 3.43037 3.4352 3.572 3.57644 3.58096 3.74661 3.75077 3.7541 4.08008 4.08315 4.32906 4.33174 4.48332 4.48711 4.49063 4.60742 4.61418 4.61872 4.80223 4.80546 4.80855 
142 0.13728 0.14047 0.14316 0.14537 0.14821 0.29339 0.29682 0.29931 0.30168 0.30396 0.48019 0.48349 0.48623 0.48827 0.49061 0.49475 0.61148 0.61516 0.61814 0.6206 0.62283 0.62689 0.80265 0.80588 0.80866 0.81076 0.8132 0.81653 0.97545 0.97784 0.98072 0.98333 0.98683 1.1395 1.14317 1.14635 1.14934 1.15283 1.30444 1.30756 1.3112 1.31359 1.31646 1.47248 1.47596 1.47891 1.48118 1.48409 1.63368 1.63936 1.64248 1.6449 1.64887 1.83016 1.8324 1.83477 1.83725 1.83979 2.0434 2.04564 2.04801 2.05082 2.16857 2.17232 2.17591 2.17973 2.31504 2.31764 2.32003 2.32267 2.32591 2.45028 2.45568 2.45894 2.46151 2.46414 2.60698 2.61108 2.61374 2.6159 2.61896 2.79864 2.80206 2.80462 2.80667 2.80942 2.81316 2.96213 2.96554 2.96887 2.97093 2.97474 3.13496 3.13776 3.14008 3.14263 3.14466 3.14823 3.28406 3.28714 3.29029 3.29307 3.29549 3.41684 3.42217 3.42454 3.42731 3.42989 3.56419 3.56755 3.57015 3.57284 3.57631 3.7389 3.74133 3.74404 3.74621 3.74819 4.07236 4.07467 4.07693 4.07964 4.32119 4.32324 4.32529 4.32841 4.4753 4.47808 4.48123 4.48325 4.48578 4.59933 4.60339 4.607 4.61016 4.61482 4.7946 4.79717 4.79917 4.80131 4.80392 4.99802 
38 0.15289 0.15793 0.31045 0.31745 0.49664 0.50157 0.62971 0.63641 0.8183 0.82338 0.99064 1.1568 1.32073 1.48939 1.49552 1.65387 1.84536 2.0586 2.18577 2.33077 2.47074 2.47644 2.6251 2.81523 2.979 2.9846 3.15108 3.16059 3.30055 3.30938 3.43645 3.58087 3.75404 4.08767 4.33635 4.49136 4.6187 4.81015 
0 
61 0.17426 0.17914 0.3305 0.33457 0.34509 0.51828 0.52271 0.65149 0.65655 0.84018 0.84519 1.01101 1.01604 1.18051 1.18541 1.34387 1.34903 1.51109 1.51535 1.67474 1.682 1.86512 1.86959 1.87577 2.07718 2.0815 2.2078 2.35095 2.35776 2.3697 2.49305 2.49875 2.64536 2.65072 2.83689 2.84217 3.00066 3.00557 3.17239 3.17611 3.18275 3.32322 3.32707 3.4571 3.46142 3.60202 3.6069 3.77538 3.77918 3.78777 4.10645 4.11114 4.35465 4.35997 4.51303 4.51787 4.64183 4.65333 4.8303 4.83469 4.84231 
91 0.17684 0.1798 0.18397 0.3322 0.33568 0.33901 0.34574 0.5202 0.52314 0.52672 0.53517 0.65294 0.65639 0.66009 0.84301 0.84564 0.8495 1.01233 1.0167 1.02112 1.18047 1.18503 1.18902 1.34526 1.3486 1.35249 1.51296 1.51611 1.51949 1.67677 1.68072 1.685 1.86666 1.87073 1.8743 1.88114 2.07982 2.08323 2.08745 2.20836 2.21318 2.21987 2.35235 2.35631 2.36077 2.36787 2.49594 2.50018 2.50596 2.64777 2.65055 2.65576 2.83854 2.84145 2.84534 2.85352 3.00309 3.00639 3.01105 3.17319 3.17714 3.18028 3.18813 3.32389 3.32787 3.33113 3.45824 3.46233 3.46651 3.6037 3.60759 3.61258 3.77817 3.78098 3.78449 3.7941 4.10854 4.11204 4.11826 4.35731 4.36037 4.36597 4.5154 4.51828 4.52291 4.64315 4.64786 4.83187 4.83473 4.83805 4.84318 
7 0.16865 0.32572 0.83593 1.00558 1.66722 1.86053 4.50618 
2 0.5198 3.77474 
55 0.15766 0.16142 0.3144 0.31877 0.50168 0.50523 0.63425 0.63833 0.82294 0.82691 0.83129 0.99489 1.00009 1.16076 1.16806 1.32576 1.33062 1.49439 1.49822 1.65897 1.6642 1.84931 1.85493 2.06267 2.18927 2.20036 2.33454 2.33967 2.476 2.47995 2.62957 2.63288 2.81998 2.82325 2.82951 2.98363 2.98747 3.15526 3.1598 3.30502 3.31009 3.44012 3.44499 3.58572 3.59024 3.75882 3.76291 4.0918 4.34009 4.49592 4.49997 4.62123 4.62728 4.81415 4.81721 
80 0.14496 0.14912 0.15252 0.30146 0.305 0.30879 0.48799 0.49258 0.49575 0.62046 0.62493 0.62886 0.81053 0.81429 0.8176 0.98295 0.9869 0.99129 1.14787 1.1519 1.15689 1.31257 1.3177 1.32146 1.48043 1.48501 1.48845 1.64168 1.64872 1.65284 1.83769 1.84084 1.84479 2.05094 2.05437 2.17644 2.18227 2.32262 2.32593 2.33013 2.4595 2.46513 2.46908 2.61546 2.61965 2.62284 2.80625 2.81065 2.81385 2.97016 2.97538 2.97901 3.14289 3.14627 3.14996 3.29203 3.29648 3.30044 3.42472 3.43019 3.43499 3.57191 3.57632 3.58036 3.74633 3.75052 3.75354 4.07985 4.08299 4.32879 4.33157 4.48324 4.48743 4.49042 4.60726 4.61388 4.61897 4.802 4.80517 4.8082 
1 3.77219 
27 0.16968 0.32639 0.51343 0.64694 0.83453 1.00808 1.17715 1.34029 1.5072 1.67336 1.8611 2.07531 2.34633 2.48915 2.63946 2.83443 2.9979 3.16823 3.31859 3.45451 3.60093 3.77101 4.10338 4.35016 4.50777 4.63607 4.82477 
29 0.15877 0.31615 0.5017 0.63507 0.8238 0.99542 1.16419 1.32756 1.49483 1.65919 1.84984 2.06161 2.19193 2.334 2.47625 2.62912 2.81987 2.98398 3.15686 3.30744 3.44174 3.58471 3.75945 4.09037 4.33822 4.49631 4.62613 4.81344 4.81925 
56 0.15269 0.15753 0.309 0.31404 0.49516 0.50019 0.6283 0.63374 0.81806 0.82298 0.98963 0.99565 1.15533 1.16244 1.31957 1.32567 1.48787 1.49336 1.65017 1.65633 1.84436 1.84964 2.05761 2.06245 2.18365 2.19102 2.32965 2.33489 2.46811 2.47427 2.62332 2.62823 2.81344 2.81853 2.97725 2.98292 3.14981 3.15532 3.29928 3.30561 3.43278 3.43774 3.57913 3.58449 3.75304 3.75848 4.08663 4.09145 4.33539 4.34048 4.49013 4.49564 4.61419 4.62273 4.809 4.81303 
30 0.16551 0.32198 0.50864 0.64218 0.83097 1.00294 1.17245 1.33485 1.50229 1.6657 1.85699 2.06889 2.20034 2.34157 2.34816 2.48559 2.63645 2.82756 2.99093 3.16401 3.31481 3.44896 3.59419 3.7672 4.09825 4.34549 4.50452 4.63305 4.82094 4.82676 
97 0.1769 0.17986 0.18373 0.33282 0.33614 0.33932 0.35021 0.52044 0.52318 0.52626 0.53191 0.6526 0.6561 0.65968 0.84295 0.84547 0.84906 0.86152 1.01249 1.01644 1.02062 1.02807 1.18018 1.18441 1.18817 1.3451 1.34825 1.35222 1.51313 1.51626 1.51985 1.67712 1.68116 1.68668 1.86735 1.87093 1.87422 1.88157 2.07969 2.083 2.08771 2.11074 2.20939 2.21458 2.35228 2.35615 2.36142 2.36756 2.49464 2.49818 2.50303 2.64718 2.64995 2.65503 2.8379 2.84106 2.84477 2.8496 3.00278 3.00574 3.011 3.17344 3.17692 3.17979 3.18572 3.32473 3.32787 3.33091 3.34115 3.45853 3.46229 3.46605 3.48534 3.60414 3.60797 3.6127 3.6269 3.7773 3.7806 3.78405 3.79213 4.10862 4.1118 4.11733 4.35715 4.36037 4.36488 4.51351 4.51696 4.52059 4.52783 4.64338 4.64769 4.83249 4.83509 4.83833 4.84397 
69 0.15686 0.16064 0.16404 0.31434 0.31819 0.32158 0.50185 0.50541 0.50998 0.63436 0.63839 0.82247 0.82639 0.82943 0.99424 0.99875 1.00216 1.16061 1.16564 1.17094 1.32492 1.33033 1.49392 1.49782 1.65873 1.66238 1.66659 1.84907 1.85321 1.8566 2.06215 2.06592 2.18992 2.19417 2.33428 2.33884 2.34363 2.47576 2.47923 2.62926 2.6328 2.8198 2.82335 2.82841 2.98367 2.98735 3.15522 3.15995 3.16522 3.30528 3.31045 3.44044 3.44509 3.58502 3.58863 3.59525 3.75866 3.76323 4.09114 4.09515 4.33965 4.34374 4.4954 4.49989 4.61992 4.62622 4.81391 4.81715 4.82184 
32 0.16721 0.32348 0.50991 0.64125 0.64768 0.83318 1.00328 1.1684 1.1781 1.33443 1.50332 1.66888 1.85902 2.07012 2.19879 2.34146 2.48332 2.63598 2.82851 2.99007 3.16229 3.16743 3.31396 3.44836 3.5923 3.76604 3.77167 4.09835 4.34629 4.50411 4.62956 4.8219 
18 0.16431 0.32199 0.50898 0.83214 1.00383 1.49985 1.66972 1.85796 2.34198 2.4813 2.63426 2.82625 3.59313 3.76529 4.09684 4.34419 4.50309 4.8197 
36 0.15639 0.31124 0.49919 0.50572 0.63213 0.82086 0.82589 0.99138 1.15771 1.32135 1.49054 1.65606 1.84589 2.05912 2.18524 2.33137 2.47313 2.62675 2.81788 2.98011 3.15209 3.159 3.30139 3.30962 3.43765 3.44512 3.58181 3.75469 3.76135 4.08812 4.33683 4.49194 4.49997 4.61575 4.81078 4.81779 
111 0.14474 0.14852 0.15129 0.15438 0.30086 0.30426 0.30743 0.3102 0.48747 0.49147 0.49396 0.49657 0.50105 0.61983 0.62364 0.62655 0.62939 0.81008 0.81348 0.81665 0.81914 0.98268 0.98548 0.989 0.99294 1.14695 1.1507 1.15456 1.15828 1.31182 1.31537 1.3189 1.3221 1.47992 1.48383 1.48685 1.48964 1.64126 1.6476 1.65049 1.65388 1.83739 1.83991 1.84312 1.84643 2.05064 2.05324 2.05606 2.17593 2.18099 2.18432 2.32227 2.32507 2.32808 2.33165 2.45819 2.46373 2.46714 2.46985 2.47484 2.61446 2.61867 2.62162 2.62419 2.80584 2.80985 2.8125 2.81525 2.82032 2.9695 2.97363 2.97662 2.97995 3.14233 3.14537 3.14858 3.15106 3.29155 3.29503 3.29865 3.30147 3.42422 3.42991 3.43301 3.43602 3.57146 3.57533 3.57804 3.58129 3.74616 3.74935 3.75221 3.7545 4.07958 4.08217 4.08517 4.32854 4.33073 4.33374 4.48267 4.48565 4.48905 4.4916 4.60677 4.61241 4.61642 4.62102 4.80175 4.80457 4.80688 4.80969 
34 0.15105 0.30737 0.49334 0.50161 0.62663 0.81638 0.82414 0.98797 1.1535 1.31766 1.32647 1.48603 1.49421 1.65213 1.84266 2.0559 2.1816 2.32796 2.4664 2.47365 2.62161 2.81157 2.9754 3.14809 3.29749 3.43372 3.57747 3.75135 3.75915 4.08495 4.33366 4.48835 4.61252 4.80726 
41 0.154 0.15954 0.30925 0.31708 0.49679 0.502 0.62965 0.81897 0.82347 0.98929 1.15548 1.1649 1.32008 1.32749 1.4895 1.65515 1.84383 1.85182 2.05709 2.18649 2.32933 2.47221 2.62455 2.81461 2.82063 2.97924 3.1501 3.15709 3.29955 3.30714 3.4367 3.58038 3.75303 3.75857 4.08617 4.33479 4.48995 4.49571 4.61729 4.8088 4.81423 
6 0.16314 0.32184 0.82825 1.00181 1.66448 1.85542 
64 0.14388 0.14826 0.30019 0.30425 0.30885 0.4864 0.49081 0.49507 0.61946 0.62372 0.63023 0.80927 0.81378 0.81879 0.98096 0.98578 1.14661 1.15225 1.31087 1.31651 1.47912 1.48397 1.64215 1.64801 1.8357 1.83979 2.04892 2.0527 2.17509 2.18153 2.32089 2.32471 2.45964 2.46558 2.61458 2.61886 2.80464 2.80907 2.81449 2.96862 2.97379 3.14112 3.14528 3.14917 3.29052 3.296 3.42544 3.43058 3.57038 3.57468 3.74432 3.74879 3.75223 4.07794 4.08165 4.32676 4.33014 4.48141 4.48619 4.60598 4.61404 4.80018 4.80339 4.80766 
29 0.1768 0.33273 0.51888 0.65188 0.84222 1.01547 1.18338 1.34483 1.51213 1.67842 1.86835 2.0771 2.21122 2.3599 2.497 2.64437 2.83848 3.00275 3.17489 3.32404 3.46046 3.60722 3.77578 3.79292 4.10706 4.35622 4.51311 4.64418 4.83214 
32 0.16974 0.17853 0.3267 0.51286 0.64596 0.83548 0.84201 1.0063 1.17317 1.33868 1.50623 1.66921 1.86013 1.86638 2.07333 2.20093 2.34526 2.48781 2.6416 2.83124 2.83781 2.99567 3.16862 3.31867 3.45283 3.59684 3.7731 4.10157 4.34968 4.50841 4.63595 4.82491 
29 0.15665 0.31393 0.5004 0.63373 0.82181 0.82887 0.99449 1.16243 1.32591 1.49358 1.65758 1.84724 2.06062 2.18977 2.33373 2.47489 2.62828 2.8184 2.98332 3.15452 3.30559 3.44051 3.58416 3.75799 4.08906 4.33705 4.49534 4.6249 4.81223 
32 0.16377 0.3196 0.50751 0.51281 0.63981 0.83095 1.00099 1.16752 1.33269 1.50018 1.66455 1.85401 1.86048 2.06659 2.19644 2.33929 2.48118 2.63447 2.82532 2.83145 2.98951 3.16215 3.3126 3.44587 3.58992 3.7655 4.09526 4.34403 4.50262 4.63075 4.81907 4.82501 
6 0.16531 0.83017 1.00155 1.66587 1.86027 2.34464 
24 0.16368 0.32104 0.50797 0.64152 1.33364 1.50021 1.66486 1.85773 2.06665 2.19728 2.33998 2.48366 2.63366 2.82519 2.98889 3.16152 3.31229 3.44881 3.59057 3.76438 4.0953 4.34216 4.50085 4.8181 
28 0.16154 0.31913 0.50634 0.63948 0.82714 0.99938 1.16948 1.33423 1.49881 1.6608 1.85173 1.85758 2.06575 2.33787 2.48013 2.6327 2.824 2.98782 3.16155 3.3126 3.44614 3.58832 3.76379 4.09458 4.34241 4.50083 4.63339 4.81739 
57 0.17676 0.18165 0.33328 0.33712 0.51967 0.52383 0.65193 0.65658 0.84263 0.84707 1.01424 1.0192 1.18318 1.18909 1.34582 1.35287 1.5127 1.51732 1.67652 1.68432 1.86703 1.87105 1.87966 2.07905 2.08359 2.20973 2.35294 2.36101 2.49327 2.49832 2.64599 2.64956 2.83821 2.8432 3.00193 3.00732 3.17535 3.17951 3.32565 3.3311 3.45927 3.4639 3.60393 3.60932 3.77815 3.78205 4.10839 4.11364 4.35617 4.36127 4.51409 4.51822 4.64201 4.65118 4.83116 4.83497 4.84119 
79 0.15462 0.15778 0.16083 0.31176 0.31552 0.31924 0.49892 0.50164 0.50525 0.63159 0.63459 0.63847 0.8196 0.82272 0.82512 0.82853 0.99141 0.99533 0.99895 1.15786 1.16258 1.16784 1.32143 1.32643 1.33052 1.49091 1.49426 1.49885 1.65567 1.65869 1.66471 1.8462 1.85004 1.85431 2.05943 2.06281 2.18581 2.19053 2.33182 2.3353 2.34122 2.4724 2.47579 2.48124 2.62672 2.6297 2.817 2.8201 2.82556 2.9801 2.984 2.98924 3.15251 3.15697 3.16059 3.30138 3.30579 3.30913 3.4378 3.44139 3.44681 3.5824 3.58536 3.59108 3.75487 3.75894 3.76184 4.08856 4.09183 4.33733 4.34009 4.49228 4.49647 4.49971 4.61634 4.62402 4.81124 4.81409 4.81839 
37 0.16802 0.17588 0.32496 0.33361 0.51264 0.64555 0.83407 1.00264 1.00815 1.17195 1.33711 1.50458 1.66777 1.67581 1.85683 1.86305 2.07261 2.20046 2.34503 2.48593 2.63926 2.8292 2.83451 2.9939 3.16586 3.17162 3.31701 3.45154 3.59474 3.60458 3.76975 4.10111 4.34849 4.50627 4.63429 4.8229 4.82843 
73 0.16188 0.1648 0.1687 0.31802 0.32153 0.3246 0.50543 0.50843 0.51232 0.63796 0.64161 0.82736 0.83036 0.83395 0.99746 1.00219 1.00646 1.1639 1.16938 1.17303 1.32811 1.33243 1.33615 1.49823 1.5012 1.66204 1.66591 1.67092 1.85236 1.85617 1.85941 2.06569 2.06925 2.19446 2.20061 2.33777 2.34169 2.34762 2.47911 2.48254 2.63287 2.63561 2.82325 2.82627 2.83095 2.98763 2.99032 3.15884 3.16276 3.16682 3.30969 3.3134 3.31804 3.44396 3.44827 3.45472 3.58814 3.59203 3.59981 3.76249 3.76601 3.77508 4.09425 4.09774 4.34285 4.34577 4.4988 4.50244 4.62519 4.63067 4.8172 4.81969 4.82474 
3 1.8475 4.33738 4.81368 
100 0.1467 0.15112 0.15386 0.15901 0.30295 0.30684 0.31012 0.31371 0.48939 0.49429 0.49705 0.50054 0.62225 0.62698 0.63049 0.81238 0.81646 0.81919 0.82321 0.98442 0.98839 0.99195 1.14918 1.15368 1.15789 1.16198 1.31387 1.31949 1.32276 1.48207 1.48717 1.48986 1.49439 1.64288 1.65037 1.65359 1.65903 1.83916 1.84209 1.84558 1.85022 2.05242 2.0556 2.05926 2.17782 2.1841 2.19027 2.32406 2.32737 2.33096 2.46034 2.4671 2.47022 2.47462 2.61676 2.62161 2.62429 2.80758 2.81237 2.81504 2.81927 2.97153 2.97711 2.97996 3.14438 3.14777 3.15137 3.15473 3.29345 3.29854 3.30185 3.30544 3.42585 3.43201 3.4359 3.43956 3.57332 3.57808 3.58172 3.74785 3.75218 3.75486 3.75969 4.08134 4.08418 4.08778 4.3303 4.33262 4.33708 4.48467 4.48915 4.49167 4.49787 4.60874 4.6154 4.61931 4.80346 4.80664 4.80931 4.813 
1 4.34687 
56 0.14723 0.15244 0.30342 0.30841 0.48962 0.49471 0.62269 0.62805 0.81267 0.81799 0.98439 0.99164 1.14998 1.1572 1.31429 1.32093 1.48243 1.48817 1.64605 1.65301 1.83913 1.84462 2.05235 2.05709 2.17823 2.18868 2.32422 2.32893 2.46373 2.47012 2.61808 2.62294 2.8078 2.81303 2.97188 2.97784 3.14449 3.14981 3.29381 3.30051 3.42936 3.43606 3.57356 3.57865 3.74774 3.75325 4.08133 4.086 4.33018 4.33438 4.48483 4.49051 4.60909 4.61937 4.8035 4.80719 
94 0.16091 0.16425 0.16759 0.31745 0.32063 0.32403 0.50258 0.50684 0.50939 0.51259 0.63648 0.63964 0.64296 0.64741 0.82626 0.82976 0.83238 0.99748 1.00107 1.00419 1.16317 1.16706 1.17093 1.17482 1.3275 1.33229 1.3358 1.33983 1.49568 1.49959 1.5027 1.50776 1.66025 1.66399 1.66852 1.85224 1.85492 1.85862 2.06553 2.06868 2.07243 2.19095 2.19579 2.19996 2.33745 2.34031 2.34418 2.47729 2.48119 2.48431 2.63176 2.63467 2.63725 2.82046 2.82478 2.82774 2.83164 2.98518 2.98949 2.99202 3.15778 3.16127 3.16431 3.16774 3.30738 3.31173 3.31472 3.31843 3.44341 3.4469 3.45009 3.58706 3.59048 3.59418 3.76094 3.76457 3.76742 3.7713 4.09449 4.09702 4.10085 4.34332 4.34566 4.35064 4.49816 4.50234 4.5049 4.62247 4.6274 4.63079 4.63567 4.8172 4.81976 4.82311 
61 0.15593 0.16025 0.31251 0.31736 0.49852 0.50295 0.50736 0.63254 0.63728 0.8216 0.82567 0.8304 0.99243 0.9981 1.15847 1.16437 1.32219 1.32796 1.4907 1.49596 1.65505 1.65924 1.84725 1.85222 2.06039 2.06505 2.18637 2.19241 2.3325 2.33766 2.47206 2.47766 2.62661 2.6313 2.81567 2.82082 2.82562 2.97992 2.98533 3.15317 3.15827 3.16288 3.30193 3.30827 3.43853 3.44301 3.58157 3.58616 3.75591 3.76142 4.08955 4.09418 4.33836 4.34319 4.49272 4.49818 4.6185 4.62516 4.81213 4.81544 4.82098 
46 0.16034 0.16355 0.31653 0.3203 0.50433 0.50873 0.63607 0.64066 0.82438 0.82803 0.99577 1.00153 1.1619 1.16861 1.32859 1.33276 1.49653 1.50049 1.66077 1.66482 1.85116 1.85548 2.06476 2.19216 2.33707 2.47791 2.48416 2.63172 2.82246 2.82854 2.98665 3.15748 3.16195 3.30854 3.31222 3.44224 3.44845 3.58759 3.76152 3.76505 4.09317 4.34156 4.49983 4.62669 4.81589 4.81912 
6 0.51881 1.86594 2.07454 3.45794 3.77134 4.50781 
64 0.18071 0.1853 0.33633 0.3402 0.52377 0.52767 0.65554 0.65989 0.66946 0.8462 0.8506 1.01755 1.02222 1.18426 1.18962 1.34855 1.35295 1.51598 1.5202 1.68025 1.686 1.87109 1.87529 1.88383 2.08272 2.08687 2.21303 2.2224 2.35748 2.36287 2.37544 2.49807 2.50337 2.65041 2.65403 2.84217 2.84681 2.86268 3.00558 3.01036 3.17697 3.18077 3.18617 3.32799 3.33189 3.46232 3.46668 3.60708 3.61277 3.78102 3.78434 3.79321 4.11182 4.11624 4.36004 4.36467 4.51774 4.52126 4.53155 4.64652 4.6537 4.83533 4.8393 4.84549 
36 0.16465 0.31972 0.32472 0.50816 0.64133 0.83089 1.00006 1.00595 1.16793 1.33396 1.50166 1.66509 1.85452 1.86104 2.06733 2.19948 2.3402 2.34726 2.48282 2.63579 2.82624 2.83412 2.99063 3.1613 3.1675 3.31353 3.44826 3.59188 3.7656 3.77138 4.09631 4.34471 4.50321 4.63143 4.81955 4.8253 
56 0.16576 0.16925 0.32228 0.32604 0.51004 0.5133 0.6423 0.64664 0.83079 0.83461 1.00187 1.00661 1.1685 1.17403 1.17966 1.33492 1.33901 1.50235 1.50589 1.66646 1.67041 1.85685 1.8606 2.06948 2.0731 2.1985 2.20571 2.34292 2.34796 2.48488 2.48854 2.63776 2.6407 2.82794 2.83132 2.99304 2.99759 3.163 3.16703 3.31381 3.31831 3.44824 3.45296 3.59394 3.59812 3.76694 3.77041 4.09854 4.10226 4.34698 4.35204 4.50277 4.50697 4.6343 4.82244 4.82646 
0 
27 0.16545 0.32127 0.50801 0.64113 0.83076 1.00167 1.17275 1.33454 1.50096 1.6646 1.85579 2.06835 2.34038 2.48275 2.63557 2.8265 2.99057 3.16312 3.31433 3.44754 3.59134 3.76587 4.09702 4.34526 4.50309 4.63258 4.81965 
28 0.16484 0.32161 0.50862 0.641 0.83133 0.99984 1.16754 1.33311 1.50084 1.66429 1.85449 2.06786 2.19593 2.33947 2.48237 2.63582 2.82645 2.99058 3.16361 3.31362 3.44803 3.59156 3.76681 4.09635 4.34434 4.50343 4.63115 4.81962 
43 0.16187 0.31787 0.32175 0.50529 0.5102 0.63814 0.6429 0.8275 0.83119 0.99815 1.00329 1.16485 1.1714 1.33027 1.49844 1.66314 1.85216 1.85635 2.06534 2.19503 2.33781 2.3456 2.47997 2.63301 2.82342 2.82897 2.98779 2.99369 3.15953 3.16357 3.30964 3.31515 3.44486 3.44996 3.58868 3.59465 3.76302 4.09396 4.3421 4.50037 4.62756 4.81686 4.82135 
56 0.1585 0.1623 0.31497 0.31915 0.50229 0.50653 0.63458 0.63874 0.82289 0.82671 0.99473 1.00005 1.16147 1.16671 1.32725 1.33118 1.49485 1.49858 1.65889 1.66339 1.84929 1.85371 2.06224 2.06659 2.19138 2.1982 2.33479 2.33917 2.47643 2.48109 2.62984 2.63305 2.82032 2.82425 2.98491 2.9892 3.15547 3.15949 3.30626 3.31031 3.44079 3.44525 3.58579 3.59027 3.75979 3.7631 4.09124 4.09575 4.33936 4.34419 4.4974 4.50078 4.62154 4.6266 4.8142 4.8177 
95 0.14999 0.15387 0.15715 0.30616 0.30949 0.3133 0.31738 0.49269 0.49678 0.49967 0.50315 0.62533 0.62914 0.63303 0.6384 0.81539 0.81884 0.82239 0.82642 0.98789 0.99076 0.99513 1.15227 1.15594 1.16099 1.16741 1.31709 1.3208 1.32497 1.32972 1.48522 1.48917 1.49287 1.64631 1.65305 1.65602 1.8426 1.84514 1.84911 1.85377 2.05591 2.05853 2.0622 2.18114 2.18652 2.32747 2.33027 2.33387 2.46336 2.46903 2.47265 2.47688 2.61974 2.62387 2.62729 2.81099 2.81502 2.81813 2.82336 2.97476 2.97893 2.98242 3.1476 3.15065 3.15461 3.15845 3.29682 3.30039 3.30493 3.30874 3.42925 3.43528 3.43884 3.44346 3.57668 3.58049 3.58403 3.75135 3.75478 3.75813 4.08482 4.08739 4.09136 4.33388 4.33602 4.48792 4.49097 4.49479 4.61191 4.61804 4.62209 4.80694 4.80977 4.81232 4.81805 
20 0.16103 0.31952 0.63923 0.82598 0.99707 1.49982 1.66398 1.85091 2.06437 2.33687 2.6326 2.82361 2.98755 3.1622 3.58807 3.76353 4.09292 4.34105 4.50074 4.81562 
56 0.14893 0.15457 0.30522 0.31049 0.49146 0.49685 0.62434 0.62993 0.81451 0.82024 0.98617 0.99319 1.1518 1.16135 1.31612 1.3239 1.48428 1.49056 1.6475 1.65323 1.84096 1.84626 2.05418 2.05927 2.18018 2.19063 2.32597 2.33094 2.46493 2.47101 2.61981 2.62528 2.80972 2.81538 2.97372 2.98011 3.14628 3.15195 3.29551 3.30324 3.43096 3.43652 3.57539 3.58111 3.74951 3.75529 4.08311 4.08803 4.33203 4.33662 4.48666 4.49256 4.61108 4.62002 4.80527 4.80921 
56 0.14938 0.15557 0.30587 0.31151 0.49194 0.49763 0.62454 0.6311 0.81524 0.8211 0.98692 0.99385 1.15236 1.16053 1.31666 1.32399 1.48482 1.49133 1.64677 1.65345 1.84177 1.84742 2.05494 2.05984 2.18052 2.18947 2.32673 2.3319 2.46524 2.47183 2.62038 2.62575 2.81011 2.81607 2.9742 2.98078 3.14702 3.15289 3.29608 3.30358 3.43272 3.43918 3.5759 3.58172 3.75023 3.75607 4.08391 4.0887 4.33285 4.33678 4.48734 4.49332 4.61149 4.62121 4.80601 4.80996 
24 0.16035 0.31647 0.50524 0.63748 0.82559 0.9977 1.49624 1.66148 1.85184 2.06314 2.33653 2.47746 2.63082 2.82381 2.9857 3.15894 3.30937 3.44388 3.58701 3.76145 4.09209 4.34032 4.49835 4.81532 
28 0.15826 0.31298 0.50096 0.63375 0.82243 0.99427 1.16191 1.32649 1.49393 1.65858 1.84773 2.06163 2.19123 2.33332 2.47612 2.62842 2.81887 2.98401 3.15375 3.30501 3.43929 3.58467 3.75759 4.0899 4.33844 4.49455 4.62793 4.81277 
4 0.16889 1.86102 2.34361 4.34775 
67 0.17282 0.17707 0.33033 0.33418 0.5155 0.5188 0.52294 0.64769 0.65232 0.6665 0.8387 0.8427 1.01031 1.0147 1.17772 1.18234 1.34088 1.34549 1.50857 1.51248 1.67228 1.67776 1.86196 1.86615 1.86986 1.88426 2.07532 2.08052 2.2051 2.21136 2.34729 2.35259 2.35788 2.48978 2.49489 2.64316 2.64737 2.83393 2.83792 2.84209 2.99771 3.00228 3.17095 3.17407 3.17898 3.32171 3.32556 3.45481 3.45823 3.59868 3.60389 3.61106 3.77439 3.77787 3.78912 4.10374 4.10781 4.13429 4.35201 4.35658 4.51082 4.51483 4.6399 4.64664 4.82732 4.83118 4.83515 
89 0.16806 0.17116 0.17546 0.32334 0.32709 0.3302 0.34075 0.51131 0.51409 0.51712 0.53342 0.64414 0.64764 0.65179 0.83424 0.83688 0.84091 1.00406 1.00815 1.01227 1.17197 1.1762 1.17995 1.33642 1.33988 1.34374 1.50427 1.50746 1.51323 1.66788 1.67166 1.67702 1.85795 1.86194 1.86528 1.87389 2.07168 2.07489 2.08237 2.2016 2.2072 2.34411 2.34734 2.3518 2.35871 2.48614 2.48945 2.49424 2.63893 2.6418 2.65017 2.82889 2.83193 2.83515 2.83932 2.99427 2.99744 3.00235 3.16463 3.16832 3.17127 3.18241 3.31536 3.31902 3.32233 3.44993 3.45366 3.45741 3.59538 3.59902 3.60451 3.76949 3.77237 3.77783 4.09981 4.10316 4.10903 4.34838 4.35159 4.35636 4.50673 4.50951 4.51814 4.63514 4.63965 4.82287 4.82557 4.82876 4.83526 
78 0.16485 0.16818 0.1712 0.32125 0.32497 0.32815 0.50716 0.51063 0.51356 0.51879 0.64113 0.64553 0.83031 0.83409 0.83818 1.00113 1.00555 1.00958 1.16816 1.17324 1.17719 1.3318 1.3361 1.33983 1.50046 1.50458 1.50947 1.66583 1.66887 1.67438 1.85593 1.8597 1.8633 2.06929 2.07281 2.19605 2.20077 2.34131 2.34535 2.35025 2.36199 2.48319 2.48659 2.63623 2.63942 2.82685 2.83001 2.83411 2.98985 2.99393 3.16235 3.16639 3.16955 3.31232 3.31676 3.32 3.44757 3.45201 3.45685 3.59222 3.59585 3.60103 3.7646 3.76898 3.77153 4.09872 4.10209 4.34682 4.34974 4.3618 4.50192 4.50634 4.51126 4.63071 4.63534 4.82058 4.82345 4.8279 
62 0.15703 0.16076 0.31231 0.31675 0.50031 0.50376 0.63193 0.63664 0.8217 0.82597 0.99266 0.99727 1.15895 1.16421 1.3237 1.32854 1.33337 1.4922 1.49623 1.65564 1.65996 1.84703 1.8513 2.06023 2.06414 2.18929 2.1955 2.3324 2.33657 2.47253 2.47727 2.62695 2.63066 2.81798 2.8218 2.98194 2.98585 3.15319 3.15805 3.16243 3.30296 3.30829 3.3127 3.43822 3.44269 3.583 3.58775 3.75644 3.76091 3.76474 4.08914 4.09326 4.33791 4.34216 4.49322 4.49791 4.50287 4.62065 4.62679 4.81199 4.81578 4.82051 
59 0.14808 0.15293 0.3043 0.3089 0.31539 0.49072 0.49615 0.50123 0.62354 0.62874 0.81374 0.81832 0.82229 0.98581 0.99233 1.15074 1.15976 1.31538 1.32321 1.48349 1.48952 1.64455 1.65279 1.84056 1.84509 2.05383 2.05812 2.17924 2.32541 2.32965 2.4633 2.47081 2.61847 2.62343 2.80893 2.81451 2.97292 2.97964 3.1457 3.15028 3.15501 3.29483 3.30312 3.42759 3.43378 3.57466 3.57991 3.7492 3.75503 4.08272 4.08678 4.33176 4.33528 4.48602 4.49187 4.61011 4.61976 4.80479 4.80853 
0 
113 0.14965 0.15348 0.15632 0.15962 0.30585 0.3093 0.31277 0.31577 0.4925 0.49651 0.49907 0.50172 0.50669 0.62463 0.62864 0.63165 0.6344 0.81495 0.81843 0.82156 0.82389 0.82781 0.98775 0.99056 0.99436 0.99859 1.15191 1.15577 1.15974 1.16354 1.31672 1.32047 1.32402 1.32717 1.48477 1.48888 1.49198 1.49467 1.6463 1.65279 1.65572 1.65941 1.84252 1.84513 1.84887 1.85221 2.05581 2.05852 2.06144 2.18089 2.18623 2.18987 2.19654 2.32738 2.33018 2.33334 2.33757 2.46292 2.46886 2.47231 2.47495 2.48061 2.61942 2.62366 2.6268 2.62947 2.81087 2.81484 2.81773 2.82074 2.82513 2.97447 2.97869 2.98176 2.98542 3.14741 3.15048 3.15406 3.15657 3.29654 3.30013 3.30401 3.30705 3.42926 3.43522 3.43835 3.44154 3.57651 3.58034 3.58322 3.58664 3.75125 3.75459 3.75753 3.75983 4.08472 4.08739 4.09084 4.33374 4.33596 4.3395 4.48765 4.4907 4.49426 4.49691 4.61172 4.61758 4.62174 4.62603 4.80684 4.80981 4.81216 4.81561 
63 0.15302 0.1573 0.30919 0.31422 0.49517 0.50003 0.50486 0.62833 0.63274 0.63915 0.81842 0.82353 0.99 0.99609 1.15559 1.16279 1.31972 1.32623 1.48815 1.49312 1.64865 1.65564 1.66581 1.84471 1.85002 2.05797 2.06211 2.18321 2.19045 2.32974 2.33397 2.46827 2.47329 2.48015 2.62414 2.62802 2.81299 2.81814 2.82415 2.97746 2.98281 3.15021 3.156 3.29941 3.30685 3.43188 3.43711 3.44313 3.57911 3.58369 3.75331 3.75888 4.08693 4.09098 4.33582 4.33932 4.49047 4.496 4.61409 4.62306 4.80911 4.81269 4.81813 
1 3.76806 
20 0.16313 0.31921 0.5051 0.63888 0.82916 1.17071 1.33193 1.50045 1.85515 2.3416 2.82362 3.15991 3.31213 3.44638 3.59186 3.76335 4.09584 4.34266 4.50145 4.81878 
44 0.16762 0.17474 0.32309 0.32895 0.51016 0.51538 0.64318 0.6525 0.83475 0.83981 1.00346 1.01088 1.1679 1.17619 1.33248 1.34212 1.50318 1.66991 1.67864 1.85806 1.8646 2.07945 2.20293 2.34825 2.48974 2.64702 2.82843 2.83644 2.99924 3.16358 3.17189 3.3136 3.32098 3.44802 3.45768 3.59311 3.60278 3.76684 3.77553 4.10384 4.35287 4.50315 4.51239 4.82502 
39 0.16968 0.32715 0.51246 0.51864 0.64586 0.83545 1.00811 1.17332 1.17927 1.3375 1.34275 1.50477 1.50965 1.66931 1.86129 2.07228 2.20151 2.34552 2.3562 2.48658 2.63934 2.83092 2.99443 3.00014 3.16602 3.17069 3.31737 3.3224 3.45119 3.4564 3.5953 3.59985 3.77027 4.10019 4.1051 4.34921 4.50702 4.63595 4.82383 
19 0.17368 0.32974 0.51553 0.83714 1.01149 1.34692 1.67927 1.86613 2.20624 2.34859 2.83526 2.99761 3.1706 3.32353 3.60399 3.77573 4.10371 4.35055 4.82741 
28 0.16518 0.32293 0.51055 0.64351 0.83098 1.00128 1.17335 1.33601 1.50302 1.66477 1.8594 2.06869 2.20167 2.34112 2.35005 2.4832 2.63588 2.8276 2.99074 3.16434 3.31554 3.44985 3.59497 3.76725 4.09894 4.34907 4.50392 4.82102 
0 
68 0.1622 0.16499 0.17017 0.3194 0.32243 0.32746 0.50641 0.5097 0.51477 0.63885 0.64271 0.82764 0.83076 0.83494 0.99855 1.00255 1.00964 1.16455 1.16973 1.17453 1.3315 1.33595 1.49927 1.50282 1.66274 1.66597 1.67287 1.85319 1.85654 1.86046 2.06609 2.06928 2.19461 2.19934 2.33834 2.3418 2.34751 2.4804 2.48413 2.63377 2.63693 2.82457 2.82755 2.8332 2.9882 2.99109 3.15985 3.16341 3.16977 3.31063 3.31437 3.44512 3.44924 3.58981 3.59367 3.76333 3.76668 4.09493 4.09845 4.34356 4.34683 4.50045 4.50362 4.62708 4.63179 4.81816 4.82073 4.82508 
117 0.17571 0.17888 0.18222 0.18788 0.33127 0.33522 0.33807 0.34265 0.51948 0.52243 0.52509 0.52889 0.65206 0.65531 0.65842 0.66508 0.84046 0.84385 0.84642 0.8496 0.86299 1.01122 1.0155 1.01888 1.02412 1.17785 1.18234 1.18586 1.1897 1.34252 1.34614 1.34937 1.35502 1.51215 1.51481 1.51812 1.52661 1.676 1.67909 1.68331 1.69236 1.86594 1.86995 1.87317 1.87699 1.88852 2.07912 2.08215 2.08541 2.097 2.20661 2.21128 2.21597 2.35156 2.35495 2.35848 2.36338 2.37445 2.49361 2.49637 2.49978 2.50433 2.64655 2.64938 2.65265 2.65999 2.83702 2.84032 2.84333 2.84655 2.86172 3.00163 3.00414 3.00752 3.01386 3.17272 3.17633 3.17893 3.18285 3.3221 3.32588 3.32861 3.33217 3.4577 3.46128 3.46407 3.46972 3.60245 3.60554 3.6093 3.61485 3.77653 3.77978 3.78227 3.78677 3.79883 4.10811 4.11093 4.11432 4.12405 4.35664 4.35911 4.36262 4.37251 4.51326 4.51643 4.51905 4.52384 4.63981 4.6438 4.6478 4.65624 4.83113 4.83374 4.83638 4.83915 4.84603 
72 0.16927 0.17287 0.1773 0.32433 0.32873 0.33231 0.51342 0.51685 0.52197 0.64654 0.65005 0.65726 0.83546 0.83878 0.84264 1.00436 1.00924 1.01416 1.17252 1.17776 1.18689 1.3386 1.34269 1.5065 1.51023 1.6695 1.67401 1.68037 1.85955 1.86422 1.86771 2.07363 2.07734 2.20256 2.20796 2.34555 2.35009 2.35542 2.48826 2.49235 2.50015 2.64137 2.64489 2.83188 2.83595 2.84021 2.99589 2.99995 3.16555 3.17013 3.17434 3.31813 3.32179 3.45251 3.4564 3.59678 3.6013 3.60929 3.77222 3.77539 3.78333 4.10209 4.10549 4.35013 4.35406 4.50866 4.51209 4.63593 4.64149 4.8247 4.8281 4.83129 
26 0.17194 0.33129 0.51575 0.64875 0.83761 1.1803 1.34233 1.5086 1.67553 1.86595 2.07497 2.35807 2.49102 2.64166 2.837 2.99698 3.1701 3.32146 3.45695 3.59964 3.7726 4.10424 4.35035 4.50955 4.64183 4.82856 
91 0.15186 0.15597 0.15911 0.3084 0.3117 0.31516 0.31905 0.49469 0.49907 0.50191 0.50551 0.62747 0.63165 0.63543 0.81749 0.82103 0.82401 0.82854 0.98971 0.99343 0.99785 1.15488 1.15872 1.16414 1.3192 1.32428 1.32774 1.48753 1.49197 1.49508 1.64857 1.65511 1.65819 1.66376 1.84449 1.84742 1.85163 2.05778 2.06089 2.06552 2.18304 2.18874 2.32945 2.33252 2.33678 2.46705 2.47215 2.47551 2.4804 2.62266 2.62646 2.62944 2.8129 2.81707 2.81986 2.82435 2.97687 2.98174 2.9846 3.14974 3.15289 3.15653 3.16052 3.29882 3.30322 3.30695 3.43169 3.43682 3.44092 3.44524 3.57866 3.58275 3.58653 3.75309 3.75727 3.76004 4.08671 4.08949 4.09486 4.33565 4.33817 4.48999 4.49399 4.49673 4.61397 4.62025 4.62434 4.80884 4.81184 4.81453 4.81934 
50 0.156 0.16026 0.31151 0.31792 0.49834 0.50273 0.63191 0.63668 0.82091 0.82535 0.99141 1.15753 1.16733 1.32151 1.32805 1.49137 1.49584 1.65603 1.66054 1.84614 1.85282 2.05923 2.18694 2.33163 2.47264 2.47689 2.62635 2.63047 2.81664 2.82083 2.98009 2.985 3.15219 3.15765 3.30155 3.30842 3.43808 3.44537 3.58193 3.58807 3.75518 3.76061 4.08831 4.33696 4.49239 4.49769 4.61933 4.62692 4.81128 4.81518 
22 0.16778 0.32677 0.51099 0.64322 0.83562 1.33654 1.50408 1.85969 2.06824 2.34333 2.63662 2.83182 2.99186 3.16672 3.31576 3.45029 3.59376 3.76837 4.09702 4.345 4.50517 4.82048 
80 0.14689 0.15107 0.15464 0.30365 0.30773 0.31142 0.48994 0.49433 0.49773 0.62264 0.62707 0.63101 0.81247 0.81673 0.81987 0.98454 0.98918 0.99425 1.15011 1.15522 1.16108 1.31446 1.31984 1.32439 1.48262 1.48724 1.49148 1.64511 1.65076 1.65492 1.83928 1.84318 1.84721 2.05252 2.05619 2.17863 2.18418 2.32442 2.32812 2.33268 2.46267 2.46817 2.4719 2.61806 2.62233 2.62619 2.8082 2.81251 2.81609 2.97215 2.97722 2.98226 3.14465 3.14874 3.15209 3.294 3.29909 3.30297 3.42875 3.4331 3.43712 3.57391 3.57821 3.58277 3.7479 3.75228 3.75541 4.08151 4.08506 4.33036 4.33357 4.485 4.48968 4.49338 4.60948 4.61627 4.62115 4.80383 4.80694 4.81039 
1 0.82571 
45 0.15269 0.15774 0.30988 0.31608 0.49626 0.50105 0.62937 0.63552 0.81812 0.8233 0.98972 0.99609 1.15612 1.31973 1.32626 1.48862 1.49401 1.65571 1.84462 1.85117 2.05775 2.18517 2.33004 2.47329 2.62502 2.62904 2.81491 2.81971 2.97799 2.98328 3.15048 3.15673 3.29982 3.30649 3.43676 3.58037 3.75325 3.75903 4.08685 4.33556 4.49052 4.49609 4.61567 4.80944 4.81509 
38 0.1702 0.18144 0.32696 0.33147 0.51371 0.51937 0.6474 0.83586 0.84069 1.00781 1.01588 1.17635 1.33868 1.34784 1.50722 1.67054 1.86118 1.86623 2.07379 2.20311 2.34795 2.3569 2.49034 2.64023 2.83194 2.83698 2.99614 3.16952 3.31885 3.45331 3.59781 3.77195 4.10393 4.35077 4.50841 4.63914 4.82544 4.83013 
46 0.17499 0.18261 0.33093 0.33552 0.51782 0.52271 0.65189 0.66244 0.84052 0.84602 1.01086 1.01674 1.17939 1.18619 1.34335 1.34841 1.51117 1.67516 1.6842 1.865 1.87101 2.07834 2.20831 2.35007 2.35868 2.49361 2.64587 2.83631 2.84262 3.00075 3.17289 3.17835 3.32354 3.32984 3.45698 3.46305 3.60437 3.77642 3.78509 4.10656 4.11372 4.35469 4.51354 4.64235 4.82935 4.83363 
9 0.16657 0.32443 0.5108 0.83126 1.00551 1.66774 1.85953 2.34729 4.82279 
77 0.16314 0.1662 0.17065 0.31837 0.3221 0.32568 0.34589 0.50682 0.51067 0.51592 0.63931 0.64289 0.82842 0.83114 0.83521 0.99885 1.00293 1.00842 1.16454 1.16992 1.17432 1.33169 1.3355 1.49919 1.50268 1.66295 1.66651 1.67177 1.85297 1.85688 1.86047 1.8778 2.06617 2.06957 2.08839 2.19519 2.2014 2.3385 2.34194 2.34712 2.35255 2.48061 2.48406 2.49081 2.63394 2.63702 2.82436 2.82806 2.8316 2.98904 2.99302 3.16004 3.16382 3.16751 3.31056 3.31466 3.32531 3.44454 3.44875 3.45369 3.58947 3.59343 3.59813 3.76396 3.76715 3.77208 4.09518 4.09944 4.34381 4.34897 4.50092 4.50418 4.62943 4.63495 4.81835 4.82223 4.82564 
1 0.82173 
82 0.16923 0.17252 0.17804 0.32553 0.32906 0.33338 0.51307 0.51592 0.51999 0.64616 0.65002 0.65763 0.83569 0.83851 0.8432 1.006 1.01021 1.01808 1.17212 1.17686 1.18133 1.33817 1.34175 1.34873 1.50646 1.51017 1.52624 1.66948 1.67332 1.68113 1.85984 1.86397 1.86841 1.88398 2.07306 2.07698 2.10381 2.20233 2.20832 2.34517 2.34881 2.35337 2.36079 2.48821 2.49217 2.50406 2.64117 2.64428 2.83139 2.83431 2.83889 2.99583 2.99918 3.16684 3.17062 3.17559 3.31746 3.32111 3.32552 3.45177 3.45588 3.46302 3.59743 3.60139 3.60948 3.77025 3.77388 3.77811 4.10217 4.10624 4.12275 4.35056 4.35411 4.36705 4.50844 4.51167 4.51936 4.63517 4.63992 4.82506 4.82785 4.83181 
0 
79 0.16891 0.17183 0.17752 0.32466 0.32795 0.33227 0.51167 0.51463 0.51824 0.64389 0.64748 0.65159 0.83498 0.83837 1.00478 1.00985 1.01728 1.17138 1.17643 1.18114 1.33703 1.34071 1.34894 1.50421 1.50713 1.51227 1.66885 1.67271 1.85857 1.86351 1.86713 2.07171 2.07477 2.20012 2.2058 2.344 2.34843 2.35521 2.48568 2.48844 2.49402 2.63852 2.64112 2.64816 2.82897 2.83248 2.83649 2.99385 2.99671 3.003 3.16448 3.1684 3.17216 3.31521 3.31911 3.32286 3.44971 3.45356 3.45849 3.59462 3.59852 3.60387 3.76873 3.77173 3.77549 4.10046 4.10404 4.11849 4.34888 4.35305 4.50518 4.50808 4.51226 4.63343 4.63693 4.64503 4.8232 4.826 4.82971 
83 0.14627 0.15061 0.15373 0.30238 0.30623 0.31003 0.48903 0.49385 0.49679 0.62106 0.62584 0.62939 0.81167 0.81553 0.81873 0.82292 0.98423 0.98772 0.99261 1.14841 1.1527 1.15799 1.31343 1.31848 1.3223 1.48151 1.4863 1.48958 1.64248 1.65005 1.65374 1.83894 1.84188 1.84626 2.0522 2.0554 2.17747 2.1836 2.32381 2.32714 2.33161 2.45921 2.46628 2.46997 2.47566 2.61578 2.62086 2.62398 2.80738 2.81192 2.81502 2.97104 2.97622 2.97928 3.14389 3.14739 3.15172 3.29308 3.29747 3.30185 3.30608 3.42549 3.43184 3.43603 3.57301 3.57756 3.58157 3.74769 3.7516 3.75511 4.08112 4.08413 4.33011 4.33259 4.48427 4.48796 4.49152 4.60833 4.61487 4.61975 4.80326 4.80648 4.80953 
72 0.16594 0.17037 0.17414 0.32255 0.32664 0.32954 0.51195 0.51518 0.51884 0.64284 0.64759 0.65244 0.83072 0.83567 0.83947 1.00266 1.00746 1.01124 1.16925 1.17478 1.17868 1.333 1.3384 1.34223 1.50606 1.51018 1.66833 1.67217 1.67877 1.85734 1.86128 1.865 2.07281 2.07601 2.20189 2.20814 2.34359 2.34748 2.35186 2.4872 2.49161 2.6406 2.64462 2.82897 2.83232 2.83646 2.99526 3.0 3.16528 3.16942 3.17403 3.31481 3.31938 3.32268 3.44956 3.45384 3.45805 3.59618 3.60057 3.77095 3.77376 4.10164 4.10477 4.34915 4.35294 4.50776 4.51111 4.62892 4.63642 4.82408 4.82727 4.83089 
36 0.15979 0.16514 0.31515 0.32013 0.50368 0.63616 0.82506 0.82888 0.99572 1.0016 1.16311 1.32857 1.49591 1.66039 1.84988 1.85588 2.06332 2.19125 2.33554 2.47721 2.63048 2.82109 2.98607 3.15685 3.16222 3.30737 3.4421 3.44884 3.58712 3.75973 3.76555 4.09216 4.34056 4.49655 4.62697 4.81455 
59 0.15107 0.15612 0.30743 0.31226 0.4931 0.49842 0.50268 0.62638 0.63129 0.81647 0.82156 0.98784 0.99343 1.15372 1.16075 1.31762 1.32407 1.48584 1.4917 1.64657 1.65387 1.84265 1.84739 2.05587 2.05967 2.18154 2.18866 2.32792 2.33219 2.46632 2.47221 2.62177 2.62645 2.81112 2.81671 2.97531 2.98143 3.1481 3.1531 3.2972 3.30383 3.42988 3.43553 3.44021 3.57711 3.58236 3.75111 3.75633 3.75939 4.08494 4.0886 4.33374 4.33733 4.4883 4.49366 4.61229 4.6212 4.80715 4.81048 
26 0.16105 0.31711 0.50517 0.63943 0.82471 0.99743 1.16815 1.33072 1.49994 1.6601 1.85104 2.33679 2.48181 2.6319 2.82376 2.98931 3.1591 3.31007 3.44521 3.58924 3.76195 4.09236 4.34057 4.49921 4.62736 4.81501 
84 0.1643 0.16746 0.17227 0.31957 0.32341 0.32657 0.50792 0.51074 0.51398 0.64044 0.64413 0.64867 0.82835 0.83202 0.83484 0.83978 0.99901 1.00367 1.00698 1.16522 1.1715 1.17549 1.32914 1.33445 1.3378 1.50052 1.50355 1.50748 1.66459 1.66808 1.67365 1.85438 1.858 1.86161 2.06738 2.07089 2.07678 2.19347 2.19858 2.20605 2.33942 2.34337 2.34708 2.35351 2.48197 2.48543 2.49085 2.63566 2.63857 2.82562 2.82864 2.83252 2.99064 2.99352 3.16099 3.16514 3.16828 3.30944 3.31466 3.31763 3.44581 3.4502 3.45423 3.59002 3.59403 3.59722 3.76305 3.76751 3.77003 3.77811 4.09644 4.10002 4.34516 4.34845 4.35635 4.50038 4.50481 4.50797 4.62521 4.63226 4.63757 4.82029 4.82299 4.82677 
28 0.15062 0.30689 0.49326 0.62702 0.81597 0.98708 1.15333 1.3173 1.48622 1.65237 1.84177 2.05491 2.18196 2.32711 2.46871 2.622 2.81151 2.97542 3.14758 3.29724 3.4335 3.57722 3.75059 4.08396 4.33266 4.48781 4.61509 4.80651 
0 
75 0.16566 0.16948 0.17513 0.32239 0.32654 0.3311 0.51043 0.51428 0.51914 0.64331 0.64777 0.65459 0.83077 0.83501 0.83988 1.00264 1.00753 1.01545 1.17051 1.17565 1.18338 1.33569 1.34023 1.50284 1.50672 1.51518 1.66693 1.67137 1.6814 1.85709 1.86141 1.86581 2.07098 2.07548 2.19994 2.20877 2.34289 2.34711 2.35477 2.48545 2.48929 2.63828 2.64187 2.82828 2.83202 2.8367 2.99298 2.99712 3.1636 3.16842 3.17327 3.31485 3.31906 3.32721 3.44879 3.45378 3.46505 3.59413 3.59887 3.60621 3.76694 3.77132 3.77655 4.09991 4.10522 4.34788 4.35289 4.50372 4.50818 4.51405 4.63356 4.63985 4.82191 4.82527 4.82947 
28 0.16919 0.32535 0.51077 0.64525 0.83442 1.00639 1.17316 1.33672 1.50456 1.66955 1.85992 2.07222 2.20032 2.34566 2.48621 2.63936 2.83023 2.99429 3.16712 3.31682 3.45113 3.59543 3.7694 4.1013 4.34942 4.50648 4.63551 4.82364 
19 0.16666 0.50885 0.64147 0.8298 1.17211 1.66653 1.85765 2.0668 2.19885 2.34166 2.48245 2.82926 3.16501 3.31557 3.44785 3.76705 4.09666 4.34534 4.82364 
0 
28 0.16715 0.32337 0.50926 0.6424 0.83246 1.0071 1.17266 1.33486 1.50213 1.66498 1.85625 2.06856 2.19784 2.34129 2.48404 2.63614 2.82818 2.99092 3.1649 3.31539 3.4488 3.59204 3.76695 4.09695 4.34568 4.50375 4.633 4.82039 
1 4.34588 
75 0.1745 0.17822 0.33045 0.33381 0.33986 0.51733 0.52108 0.52716 0.64964 0.65344 0.65988 0.83988 0.84355 0.84905 1.01012 1.01451 1.0209 1.17859 1.18378 1.34226 1.34667 1.3617 1.50989 1.51414 1.53203 1.67393 1.67887 1.86562 1.86949 1.8751 2.07695 2.08069 2.09656 2.20594 2.21313 2.34927 2.35361 2.36057 2.49144 2.49577 2.50438 2.64385 2.6472 2.66002 2.83509 2.8392 2.8434 2.99977 3.00433 3.17133 3.1745 3.17871 3.32289 3.3267 3.45669 3.46095 3.60062 3.60577 3.61197 3.77496 3.7779 3.78355 4.10567 4.10929 4.11724 4.35378 4.35761 4.51192 4.51571 4.52568 4.64038 4.6474 4.82891 4.83251 4.83654 
40 0.16784 0.3244 0.51024 0.51702 0.64277 0.65013 0.8312 0.83903 1.00616 1.17241 1.33684 1.50387 1.66787 1.85789 1.87057 2.07001 2.2 2.34262 2.34932 2.48487 2.63876 2.82972 2.83652 2.99393 3.16297 3.1713 3.31691 3.44818 3.4566 3.59472 3.76767 3.77439 4.09928 4.11814 4.34788 4.50486 4.51147 4.63206 4.82201 4.82792 
117 0.14166 0.14535 0.14812 0.15091 0.29776 0.30119 0.30431 0.30706 0.4844 0.48821 0.49083 0.49343 0.49713 0.61667 0.62045 0.62335 0.62628 0.63113 0.80699 0.81037 0.81352 0.81591 0.8207 0.97963 0.98234 0.98593 0.98938 1.14386 1.14762 1.15154 1.15538 1.30873 1.31219 1.31588 1.31916 1.47682 1.48064 1.48376 1.48656 1.63816 1.64433 1.64748 1.65102 1.83433 1.83679 1.83992 1.84293 2.04758 2.05009 2.05278 2.05839 2.17285 2.17748 2.18107 2.31921 2.32198 2.32489 2.32817 2.45501 2.46055 2.46404 2.46687 2.47148 2.61135 2.61559 2.61852 2.62109 2.80278 2.80663 2.80941 2.81213 2.81616 2.96641 2.97035 2.97354 2.97707 3.13926 3.14226 3.14538 3.14784 3.15196 3.28847 3.29187 3.2956 3.29841 3.42113 3.42677 3.42989 3.43311 3.5684 3.57214 3.57493 3.57825 3.74311 3.74612 3.74907 3.75136 4.07653 4.07906 4.08191 4.32547 4.32762 4.33033 4.33689 4.47959 4.48253 4.48596 4.48842 4.60368 4.609 4.6133 4.61776 4.7987 4.80147 4.80368 4.80641 4.81064 
20 0.15748 0.31579 0.50081 0.63626 0.82271 0.99664 1.49469 1.84669 2.06122 2.33604 2.62943 2.81913 3.15705 3.44446 3.58828 3.75962 4.08934 4.33702 4.49674 4.8124 
26 0.17623 0.33345 0.51969 0.65474 0.84166 1.01541 1.18464 1.34661 1.51325 1.67737 1.86904 2.08031 2.21376 2.35485 2.64685 2.83907 3.00617 3.17534 3.32589 3.461 3.60603 3.77803 4.10819 4.35574 4.5153 4.83106 
29 0.16261 0.31763 0.50573 0.63785 0.82684 0.83076 0.99699 1.16289 1.33118 1.49843 1.66147 1.85135 2.06562 2.19484 2.33745 2.48042 2.63281 2.82369 2.98807 3.15912 3.31043 3.44283 3.58863 3.76393 4.09417 4.34242 4.50107 4.62781 4.81776 
63 0.16443 0.16786 0.31997 0.32382 0.508 0.51142 0.64059 0.644 0.64854 0.8294 0.83274 0.83857 0.99997 1.00451 1.16781 1.17274 1.3328 1.33716 1.50057 1.50368 1.66463 1.66884 1.85468 1.85911 1.86659 2.06758 2.07104 2.19686 2.20384 2.33985 2.34332 2.48247 2.4859 2.63535 2.63825 2.82585 2.82903 2.83311 2.99069 2.99508 3.16218 3.16591 3.31227 3.31644 3.44602 3.45035 3.59109 3.59471 3.6022 3.76514 3.76846 4.09653 4.10009 4.34496 4.34828 4.50204 4.50514 4.51007 4.63086 4.63592 4.81936 4.82254 4.82648 
27 0.16915 0.32601 0.51392 0.64911 0.83463 1.006 1.17771 1.34167 1.66976 1.85972 1.86668 2.07705 2.21353 2.3467 2.49203 2.64467 2.83176 2.9998 3.17037 3.32053 3.4558 3.60125 3.77286 4.10446 4.35067 4.51157 4.82485 
0 
137 0.14264 0.14591 0.14861 0.15086 0.15391 0.29879 0.30234 0.30463 0.30697 0.30938 0.48571 0.48902 0.4917 0.49366 0.49608 0.61599 0.62034 0.62337 0.6257 0.62813 0.6331 0.80809 0.81141 0.8141 0.81626 0.81879 0.9809 0.98321 0.98596 0.9885 0.99195 1.14486 1.14868 1.15157 1.15459 1.15857 1.30991 1.31309 1.31661 1.31899 1.32213 1.47793 1.48147 1.48435 1.4866 1.48943 1.63903 1.64489 1.64801 1.65046 1.65417 1.83567 1.8379 1.84021 1.84258 1.84539 2.0489 2.05112 2.05352 2.05597 2.17403 2.1778 2.18116 2.18495 2.32055 2.32317 2.32552 2.32791 2.33127 2.45555 2.46123 2.46445 2.46701 2.46991 2.61242 2.61669 2.61922 2.62139 2.62446 2.80418 2.80763 2.81004 2.81208 2.81474 2.96757 2.97097 2.97412 2.97614 2.97996 3.14035 3.14316 3.1454 3.14795 3.15005 3.28928 3.29247 3.29547 3.29832 3.30073 3.42231 3.42779 3.43002 3.43289 3.43561 3.56966 3.57301 3.57554 3.57803 3.58101 3.74435 3.74664 3.74937 3.75149 3.7535 4.07787 4.08015 4.08237 4.08478 4.32663 4.32875 4.33074 4.33348 4.48077 4.48359 4.48659 4.48857 4.49104 4.60476 4.60873 4.61217 4.61572 4.62228 4.80016 4.80272 4.80472 4.80667 4.80933 
98 0.14618 0.15028 0.1534 0.30238 0.30581 0.30928 0.31288 0.48887 0.49323 0.49595 0.4996 0.62172 0.62583 0.62949 0.81165 0.81526 0.81865 0.82291 0.98401 0.98704 0.99129 1.14851 1.15229 1.15724 1.1623 1.31323 1.31742 1.32105 1.32544 1.48144 1.48568 1.48891 1.49426 1.64263 1.6493 1.65263 1.83873 1.84138 1.845 1.8496 2.05199 2.05475 2.05794 2.17729 2.18287 2.32361 2.32651 2.32992 2.45994 2.46576 2.46951 2.47415 2.61609 2.62025 2.62343 2.80713 2.81134 2.81436 2.81904 2.97095 2.97538 2.97853 3.14382 3.14697 3.15076 3.15418 3.29298 3.29698 3.30106 3.30481 3.42559 3.43129 3.43508 3.43967 3.57285 3.5769 3.58045 3.74748 3.75107 3.75418 3.75767 4.08093 4.08358 4.08693 4.32991 4.33212 4.33576 4.48411 4.48735 4.49077 4.49576 4.60816 4.61444 4.61923 4.80307 4.806 4.80841 4.8122 
44 0.17025 0.32699 0.51273 0.51645 0.64762 0.83579 0.8414 1.00755 1.01638 1.1771 1.33972 1.50612 1.5174 1.67131 1.67728 1.86188 1.86688 2.07301 2.20625 2.34558 2.35387 2.48788 2.49738 2.64029 2.83282 2.83743 2.99582 3.16798 3.17528 3.31899 3.45327 3.59755 3.6059 3.77088 3.77682 4.10195 4.10972 4.3497 4.3554 4.50787 4.51425 4.63681 4.8248 4.82892 
0 
57 0.15542 0.1596 0.312 0.31635 0.49797 0.50257 0.63114 0.63568 0.8205 0.82511 0.83135 0.99229 0.99822 1.15821 1.1649 1.32224 1.3285 1.49066 1.49578 1.655 1.65918 1.84721 1.85158 2.06048 2.06485 2.18643 2.19198 2.3326 2.33711 2.47198 2.47727 2.62688 2.63087 2.81617 2.821 2.98017 2.98534 3.15285 3.15833 3.30197 3.30922 3.4379 3.44233 3.58199 3.58676 3.75576 3.7613 4.08938 4.09352 4.3382 4.34253 4.49282 4.49818 4.61735 4.62552 4.81199 4.81537 
37 0.16706 0.32347 0.50911 0.5133 0.64297 0.83174 0.83548 1.0026 1.00981 1.17309 1.33536 1.50307 1.66719 1.8578 1.86535 2.06997 2.19933 2.34178 2.34649 2.484 2.48951 2.63774 2.82814 2.83398 2.9925 3.16494 3.31534 3.44881 3.59385 3.768 3.77252 4.09852 4.34637 4.50555 4.63308 4.82159 4.82635 
0 
53 0.14974 0.15597 0.30583 0.3111 0.49255 0.49866 0.62443 0.63037 0.81514 0.82157 0.98773 0.99807 1.1518 1.15769 1.16521 1.31701 1.32498 1.48499 1.49167 1.64598 1.65439 1.84247 1.85093 2.05573 2.18102 2.32732 2.33471 2.46266 2.47143 2.61919 2.62571 2.81092 2.81752 2.97455 2.98168 3.14741 3.1546 3.29657 3.30478 3.42895 3.43602 3.57652 3.5835 3.75117 3.75843 4.08462 4.33363 4.48781 4.4951 4.61189 4.62106 4.80676 4.81153 
76 0.16017 0.16422 0.17043 0.31715 0.32164 0.50359 0.50739 0.51109 0.63588 0.63943 0.64417 0.82546 0.8299 0.83539 0.99721 1.00255 1.16309 1.16839 1.17511 1.32697 1.33214 1.33682 1.49614 1.50007 1.50847 1.66007 1.66381 1.67286 1.85189 1.8564 1.86102 2.06557 2.06934 2.19157 2.19671 2.3376 2.34164 2.35182 2.47483 2.48004 2.48389 2.63158 2.63534 2.82184 2.82565 2.83049 2.98504 2.98969 2.99989 3.15775 3.16249 3.16591 3.30703 3.31258 3.3165 3.44201 3.44567 3.44982 3.58763 3.59127 3.59762 3.76058 3.76559 3.77217 4.09446 4.09864 4.3433 4.34932 4.4979 4.50237 4.62234 4.62918 4.63699 4.81719 4.82023 4.82492 
53 0.14812 0.1532 0.30457 0.3103 0.4907 0.49545 0.62418 0.63033 0.81351 0.81868 0.98497 1.1511 1.31498 1.32488 1.48345 1.48951 1.64896 1.65464 1.83971 1.84573 2.05292 2.05825 2.17935 2.32499 2.33116 2.46631 2.47154 2.61947 2.62442 2.80898 2.814 2.97293 2.97898 3.14524 3.15146 3.2947 3.30347 3.43129 3.43767 3.57466 3.58072 3.74835 3.75398 4.08196 4.08719 4.3307 4.33586 4.48554 4.49161 4.61026 4.61968 4.80424 4.80787 
100 0.17612 0.17915 0.18275 0.33148 0.33514 0.33821 0.34478 0.51961 0.52254 0.52548 0.5306 0.65212 0.65565 0.65948 0.84143 0.84455 0.84803 0.85776 1.01142 1.01582 1.0194 1.0264 1.17953 1.18423 1.18775 1.34291 1.34669 1.3505 1.35912 1.5122 1.51529 1.51875 1.53445 1.676 1.68005 1.6846 1.86598 1.87024 1.87347 1.87996 2.07907 2.08247 2.08751 2.11022 2.20819 2.2131 2.22005 2.35173 2.35523 2.3591 2.36526 2.49383 2.49738 2.50164 2.64632 2.64933 2.65395 2.83757 2.84075 2.84429 2.84899 3.0021 3.00507 3.00905 3.17276 3.17635 3.17895 3.18302 3.32302 3.32679 3.32961 3.33733 3.45795 3.46179 3.46545 3.60317 3.60709 3.61164 3.62326 3.77658 3.77993 3.78285 3.7884 4.10795 4.11109 4.11563 4.35643 4.35945 4.36347 4.51308 4.51644 4.51973 4.52849 4.64222 4.64632 4.65375 4.83108 4.83397 4.83719 4.84135 
57 0.15897 0.16236 0.3154 0.31898 0.50329 0.50688 0.63497 0.63851 0.82362 0.82669 0.8303 0.99503 0.9993 1.16199 1.16672 1.32735 1.331 1.49526 1.49852 1.65905 1.6627 1.84977 1.85378 2.06299 2.06714 2.19048 2.19579 2.33518 2.33933 2.47666 2.4806 2.62977 2.63277 2.82067 2.82419 2.985 2.98878 3.15682 3.16009 3.30706 3.31071 3.44092 3.44498 3.58592 3.58999 3.75988 3.76317 4.09162 4.09556 4.33972 4.34469 4.49773 4.50076 4.62543 4.62961 4.81448 4.81757 
0 
22 0.16417 0.50694 0.6408 0.83062 1.17302 1.3339 1.50032 2.34025 2.48163 2.6345 2.82569 2.99057 3.16262 3.31302 3.44908 3.59057 3.76486 4.09653 4.34438 4.50198 4.63072 4.82021 
57 0.15342 0.15775 0.30953 0.31398 0.49558 0.50022 0.5051 0.62953 0.63377 0.81907 0.82364 0.99017 0.99552 1.15597 1.16184 1.32004 1.32582 1.48833 1.49335 1.65453 1.65955 1.84494 1.84952 2.0581 2.06218 2.18409 2.19104 2.33028 2.33441 2.47098 2.4756 2.62424 2.62852 2.81369 2.81862 2.97783 2.98307 3.15056 3.15543 3.29969 3.30559 3.4368 3.44217 3.57981 3.58419 3.7534 3.75858 4.08712 4.09115 4.33602 4.33962 4.49054 4.49561 4.61501 4.62364 4.80945 4.81302 
25 0.15839 0.31243 0.50146 0.63552 0.82557 0.9961 1.32785 1.49495 1.66158 1.84695 2.06045 2.33239 2.47666 2.62884 2.82 2.98429 3.15303 3.30782 3.44296 3.58577 3.75933 4.08884 4.33717 4.49626 4.81188 
69 0.16788 0.17148 0.17597 0.32359 0.32743 0.33059 0.5113 0.51405 0.51755 0.64466 0.64838 0.83199 0.83612 0.84022 1.00327 1.00788 1.01201 1.16982 1.17529 1.18016 1.33409 1.33898 1.34382 1.50503 1.50919 1.66828 1.67255 1.85792 1.86209 1.86555 2.07172 2.07563 2.1978 2.20323 2.34351 2.34757 2.3531 2.48637 2.49069 2.6396 2.64302 2.8301 2.8331 2.83779 2.99505 2.99912 3.1672 3.1704 3.31468 3.31938 3.3231 3.44975 3.45468 3.46105 3.59536 3.59932 3.77104 3.77459 4.10073 4.10444 4.34914 4.35379 4.50781 4.51127 4.63337 4.63792 4.82386 4.82679 4.8304 
59 0.16506 0.16827 0.32099 0.32429 0.50907 0.51257 0.64167 0.64582 0.83039 0.8334 0.83938 1.00026 1.00507 1.17049 1.17584 1.33468 1.33905 1.50202 1.50623 1.66514 1.66915 1.85578 1.85957 1.86611 2.06929 2.07332 2.19798 2.20553 2.34108 2.34514 2.35274 2.48354 2.48798 2.63677 2.64223 2.82757 2.83156 2.99161 2.99676 3.16383 3.167 3.31492 3.31862 3.44825 3.4517 3.59272 3.59713 3.76676 3.76949 4.09781 4.1018 4.34573 4.35143 4.50398 4.50724 4.63185 4.64031 4.82118 4.82616 
6 0.16047 0.5055 0.82487 2.82434 4.34104 4.8156 
4 0.85047 3.33295 3.78123 4.51907 
49 0.15243 0.15755 0.30871 0.31435 0.49655 0.50157 0.62881 0.63688 0.81738 0.82234 0.98918 0.99677 1.15581 1.16361 1.3209 1.32673 1.48876 1.49438 1.65298 1.66087 1.8436 1.85033 2.05703 2.18574 2.32905 2.33734 2.47001 2.47665 2.62405 2.81425 2.81952 2.97913 3.14951 3.15502 3.2999 3.3056 3.43446 3.44114 3.58 3.5886 3.75323 3.75825 4.08589 4.33421 4.49003 4.49548 4.61724 4.80865 4.8142 
70 0.16381 0.16732 0.17289 0.31913 0.3229 0.32651 0.5073 0.51016 0.51352 0.63985 0.64358 0.82889 0.83199 0.83588 0.99816 1.00311 1.00742 1.16551 1.17264 1.33189 1.33611 1.50059 1.50481 1.66398 1.66837 1.67488 1.85341 1.85811 1.86161 2.06645 2.06995 2.19507 2.19917 2.3393 2.34449 2.35656 2.48144 2.48558 2.63465 2.63741 2.82523 2.82828 2.83213 2.9891 2.99333 3.16065 3.16425 3.16828 3.31211 3.31544 3.3208 3.44485 3.44972 3.58944 3.59402 3.5997 3.76544 3.76804 4.09537 4.09916 4.34388 4.3473 4.50228 4.5051 4.6275 4.63134 4.63723 4.81846 4.82153 4.82495 
25 0.15351 0.31049 0.49697 0.63049 0.81893 0.9916 1.32296 1.49027 1.65977 1.84338 2.05733 2.32943 2.47259 2.62511 2.81536 2.98009 3.15046 3.3029 3.43781 3.58103 3.7547 4.08579 4.33364 4.49214 4.80828 
29 0.17275 0.32927 0.51591 0.65 0.83831 1.01137 1.18062 1.34145 1.50999 1.6729 1.86496 2.07559 2.20908 2.34872 2.64305 2.83457 2.99728 3.17261 3.3223 3.45634 3.6004 3.7738 4.10339 4.35121 4.35868 4.51139 4.64284 4.82698 4.83162 
49 0.16861 0.17389 0.32443 0.32872 0.51212 0.51615 0.64562 0.83473 0.83968 1.00561 1.01086 1.17327 1.17974 1.33702 1.34197 1.50462 1.51059 1.66894 1.67537 1.8592 1.86455 2.07261 2.20123 2.34421 2.34919 2.48681 2.49432 2.64071 2.83074 2.83566 2.99506 3.16603 3.17121 3.31684 3.32098 3.45183 3.46031 3.59606 3.60567 3.771 3.77736 4.10103 4.10706 4.34897 4.35419 4.50772 4.63537 4.82397 4.82837 
68 0.16026 0.16359 0.16801 0.31575 0.32008 0.50366 0.50642 0.50954 0.63598 0.63993 0.82506 0.82856 0.8325 0.99596 1.00056 1.16227 1.16769 1.1747 1.32681 1.33078 1.33457 1.4963 1.4995 1.66028 1.66405 1.85044 1.8549 1.86015 2.06327 2.06713 2.19079 2.19481 2.33586 2.34016 2.47762 2.48083 2.63095 2.63419 2.82122 2.82448 2.82801 2.98515 2.98829 3.15669 3.1612 3.16508 3.30756 3.31194 3.31522 3.44165 3.44645 3.58662 3.59003 3.75962 3.76365 3.76659 4.0923 4.09614 4.34102 4.34465 4.49684 4.50093 4.50558 4.62427 4.62889 4.81524 4.81814 4.82133 
8 0.17281 0.52009 1.34261 1.67994 1.86444 2.83675 3.32032 4.82809 
5 1.33757 1.67166 1.86067 3.31589 4.63416 
36 0.16536 0.32373 0.5094 0.6428 0.83084 0.83611 1.00336 1.17252 1.33482 1.5017 1.66409 1.67296 1.85714 1.86136 2.06858 2.19812 2.34213 2.348 2.48284 2.63605 2.82705 2.83405 2.99055 3.16443 3.31475 3.44849 3.45696 3.5924 3.60683 3.7672 4.09739 4.34532 4.5036 4.63187 4.81954 4.82521 
36 0.15968 0.16452 0.31602 0.32052 0.5035 0.50842 0.63626 0.82407 0.82812 0.99626 1.16171 1.16797 1.32989 1.49733 1.6599 1.85037 1.85552 2.06419 2.19202 2.33585 2.47818 2.63154 2.822 2.98669 3.15657 3.16157 3.30959 3.4439 3.58727 3.76226 4.09268 4.34064 4.49906 4.62351 4.81517 4.82109 
47 0.15057 0.15503 0.3067 0.3138 0.49301 0.49785 0.62618 0.63214 0.81589 0.82066 0.98697 1.153 1.31697 1.32492 1.48577 1.49078 1.64988 1.65645 1.84171 2.05498 2.18181 2.32712 2.46676 2.47253 2.62132 2.62576 2.81139 2.81663 2.97512 2.98038 3.14746 3.15449 3.29679 3.30472 3.43259 3.57716 3.58392 3.75046 3.75707 4.08408 4.33276 4.48748 4.49371 4.61329 4.62137 4.80651 4.81163 
103 0.14719 0.1508 0.15348 0.1579 0.30324 0.30678 0.30999 0.31406 0.48989 0.49388 0.49634 0.50005 0.62226 0.62609 0.62885 0.63297 0.81246 0.81583 0.81897 0.82232 0.98521 0.98796 0.99219 1.14931 1.15323 1.1583 1.16287 1.31421 1.31773 1.32167 1.32607 1.48226 1.48613 1.48923 1.49386 1.64356 1.65013 1.65332 1.66032 1.83989 1.84233 1.8459 1.85054 2.05315 2.05565 2.05854 2.1783 2.18317 2.1894 2.32477 2.32757 2.33074 2.46036 2.46623 2.47005 2.47367 2.61677 2.62123 2.62415 2.80824 2.81225 2.815 2.8195 2.9719 2.97601 2.97914 3.14481 3.14788 3.15119 3.15467 3.29404 3.29754 3.30214 3.30549 3.42657 3.43245 3.43613 3.44086 3.5739 3.57777 3.58047 3.58706 3.74868 3.75178 3.755 3.75825 4.0821 4.08463 4.0879 4.33107 4.33314 4.33662 4.48512 4.4881 4.49173 4.49618 4.60912 4.61479 4.61977 4.80425 4.80707 4.80925 4.81409 
29 0.16105 0.31724 0.32325 0.50496 0.63843 0.8251 0.83123 0.9973 1.16582 1.3301 1.49739 1.66166 1.85165 2.06808 2.19597 2.3378 2.48075 2.63297 2.823 2.98724 3.15946 3.30955 3.44795 3.58841 3.76233 4.0961 4.49985 4.62752 4.81883 
77 0.14733 0.15227 0.15612 0.30348 0.30737 0.31171 0.49005 0.49527 0.49884 0.62262 0.62765 0.6321 0.81271 0.81715 0.82061 0.98524 0.98914 0.99481 1.14961 1.15415 1.16136 1.31443 1.32061 1.32563 1.48255 1.48799 1.49225 1.64395 1.65144 1.65485 1.83995 1.84303 1.84807 2.05321 2.05655 2.17853 2.18587 2.32483 2.32825 2.33666 2.46129 2.46693 2.47096 2.61719 2.62184 2.6255 2.80841 2.81342 2.8171 2.9721 2.97821 3.14492 3.1485 3.15287 3.29414 3.29953 3.30386 3.42692 3.43311 3.43826 3.57404 3.57899 3.74871 3.75351 3.75683 4.08214 4.08527 4.33112 4.33375 4.48526 4.48919 4.49297 4.60939 4.61824 4.8043 4.80763 4.81128 
53 0.1545 0.1597 0.3114 0.31752 0.49882 0.50339 0.63035 0.63728 0.81997 0.82483 0.82933 0.9914 0.99722 1.15753 1.16708 1.32165 1.33015 1.49035 1.49631 1.65558 1.66168 1.84608 1.85204 2.05938 2.06703 2.18897 2.33146 2.33807 2.47232 2.4794 2.62585 2.63115 2.81722 2.82272 2.98021 2.98563 3.15195 3.15832 3.30145 3.3089 3.43739 3.44427 3.5815 3.58854 3.75523 3.7613 4.08841 4.33732 4.49209 4.49828 4.62108 4.8112 4.81568 
26 0.16067 0.31678 0.50509 0.63671 0.82445 0.99745 1.16693 1.33166 1.49805 1.66136 1.85288 2.06372 2.33677 2.47799 2.6314 2.823 2.9881 3.15847 3.30956 3.44397 3.58842 3.76166 4.0922 4.34004 4.4985 4.81539 
52 0.15092 0.15657 0.30725 0.31332 0.49362 0.4988 0.6268 0.63277 0.81629 0.82197 0.98786 0.99557 1.15371 1.16375 1.31789 1.32514 1.4864 1.49256 1.65083 1.65705 1.84246 1.84949 2.05571 2.18267 2.32776 2.33434 2.46751 2.47365 2.62175 2.62699 2.81204 2.81756 2.9759 2.98221 3.14804 3.15411 3.2976 3.30488 3.43339 3.43996 3.5777 3.58426 3.75129 3.75707 4.08474 4.33346 4.48834 4.49443 4.61407 4.62331 4.80711 4.81153 
46 0.1607 0.31457 0.49992 0.50719 0.63343 0.64212 0.82524 0.99526 1.16102 1.16845 1.32527 1.33615 1.49294 1.5001 1.65303 1.66418 1.85042 2.06531 2.18839 2.33524 2.3416 2.47109 2.48053 2.62838 2.63446 2.81906 2.82588 2.98229 2.99097 3.15546 3.16229 3.30513 3.31298 3.4355 3.44552 3.58502 3.59163 3.7587 3.76472 4.09415 4.34155 4.4957 4.50181 4.61918 4.63042 4.81612 
81 0.15412 0.15806 0.16107 0.31206 0.31545 0.31885 0.49774 0.5016 0.50505 0.63084 0.63438 0.63801 0.81965 0.82303 0.8261 0.83077 0.99226 0.99601 1.00028 1.15786 1.16259 1.16785 1.32191 1.32731 1.33123 1.49037 1.4944 1.49753 1.65176 1.65768 1.66099 1.84721 1.85121 1.85518 2.06033 2.0635 2.18566 2.19128 2.33246 2.33553 2.3468 2.47081 2.47527 2.47879 2.62643 2.62973 2.63299 2.81578 2.81957 2.82331 2.97973 2.98445 2.98882 3.15271 3.15583 3.15952 3.30171 3.306 3.30971 3.43637 3.43978 3.44436 3.58171 3.58536 3.58955 3.75577 3.75956 3.76249 4.08943 4.09233 4.33822 4.34094 4.49302 4.49753 4.50066 4.61647 4.62289 4.62678 4.81169 4.81445 4.81804 
25 0.16056 0.31683 0.50304 0.63981 0.82463 1.00025 1.16837 1.3313 1.49668 1.65986 1.85343 2.06235 2.33866 2.47719 2.63065 2.82113 3.15817 3.30951 3.44445 3.59005 3.76146 4.09092 4.33909 4.49873 4.81374 
4 0.17326 0.32743 0.83437 3.16898 
79 0.14743 0.15152 0.1553 0.30376 0.30755 0.31161 0.48979 0.49405 0.49743 0.62283 0.62687 0.63075 0.81285 0.81716 0.8208 0.98448 0.98895 1.15019 1.15492 1.16193 1.31445 1.3195 1.32518 1.48264 1.48715 1.49246 1.64444 1.65025 1.65529 1.83922 1.8431 1.84745 2.05243 2.05601 2.17827 2.18392 2.32443 2.32801 2.33451 2.46303 2.46803 2.47244 2.61813 2.62208 2.6255 2.80787 2.81213 2.8153 2.97206 2.97692 2.9846 3.14463 3.14857 3.15204 3.29405 3.29875 3.3037 3.42842 3.43227 3.4371 3.57374 3.57788 3.58406 3.74779 3.7521 3.75547 4.08144 4.08492 4.33024 4.33335 4.485 4.48952 4.49486 4.6091 4.61562 4.62122 4.80364 4.80671 4.80981 
0 
40 0.15679 0.31175 0.31799 0.50002 0.506 0.63309 0.82038 0.82575 0.99179 0.99908 1.1585 1.16784 1.32153 1.32829 1.49337 1.65724 1.84612 1.85438 2.05949 2.18975 2.33156 2.47516 2.6282 2.81802 2.98329 3.15222 3.15843 3.30175 3.30912 3.43889 3.58371 3.75497 3.76051 4.08847 4.33697 4.49206 4.4977 4.62322 4.81098 4.81577 
23 0.15314 0.30931 0.49698 0.6295 0.81804 0.98924 1.4904 1.84331 2.05681 2.32888 2.47249 2.62512 2.8154 2.98033 3.14961 3.30609 3.43621 3.58082 3.75432 4.08565 4.33395 4.49211 4.80849 
98 0.16692 0.17055 0.17414 0.32319 0.32697 0.33003 0.335 0.51187 0.51444 0.51744 0.52404 0.64442 0.64789 0.65147 0.8322 0.83596 0.83849 0.84207 1.00312 1.00704 1.01062 1.01645 1.16981 1.17574 1.17947 1.33372 1.33899 1.34235 1.35122 1.50352 1.50694 1.51067 1.66837 1.67145 1.67602 1.85843 1.86212 1.86513 1.87012 2.07166 2.07459 2.0794 2.19723 2.20304 2.20779 2.34374 2.34689 2.35046 2.35514 2.48499 2.48834 2.49205 2.49823 2.63849 2.64169 2.64536 2.82878 2.83209 2.83532 2.83945 2.9916 2.99602 2.99998 3.16413 3.16844 3.17097 3.17497 3.3145 3.31933 3.32281 3.45022 3.45397 3.45766 3.5939 3.59734 3.60129 3.60736 3.76749 3.77166 3.77434 3.77931 4.10056 4.10357 4.10843 4.34929 4.3524 4.35663 4.50436 4.50865 4.51194 4.51849 4.6309 4.6365 4.64093 4.82337 4.82604 4.82919 4.83246 
0 
0 
27 0.1578 0.31531 0.50194 0.63475 0.82375 0.99741 1.16459 1.32664 1.494 1.66363 1.84606 2.06194 2.33522 2.47527 2.62834 2.81985 2.9838 3.15645 3.30688 3.44122 3.58725 3.75877 4.08794 4.336 4.49567 4.62593 4.81203 
30 0.16519 0.32211 0.50818 0.64233 0.83098 1.00202 1.17184 1.334 1.50199 1.66483 1.85744 2.06863 2.19968 2.34128 2.48333 2.63585 2.82661 2.83232 2.99067 3.16337 3.31467 3.4489 3.59229 3.76687 4.09688 4.34495 4.50323 4.63176 4.81989 4.82514 
69 0.15781 0.16094 0.16497 0.31397 0.31774 0.32172 0.50177 0.50509 0.63441 0.63779 0.82283 0.82621 0.82932 0.99399 0.99835 1.16014 1.16454 1.16956 1.32506 1.32891 1.33237 1.49367 1.49699 1.50105 1.6581 1.66186 1.8484 1.85233 1.85594 2.06151 2.06506 2.18945 2.19374 2.33401 2.33752 2.47513 2.4788 2.48445 2.62892 2.63185 2.81946 2.82296 2.82788 2.98403 2.98694 3.15478 3.15906 3.3044 3.30914 3.31305 3.44003 3.4444 3.58501 3.58843 3.75856 3.76204 3.7665 4.09052 4.09413 4.33895 4.34265 4.49512 4.49855 4.50214 4.62147 4.62607 4.81357 4.81641 4.8199 
28 0.15912 0.31673 0.5038 0.63578 0.8248 0.99974 1.16448 1.32816 1.4954 1.65943 1.85038 2.06398 2.19311 2.33727 2.47628 2.63115 2.8214 2.98565 3.15723 3.30729 3.44136 3.58689 3.76235 4.09239 4.34079 4.49834 4.62608 4.8157 
77 0.15484 0.15887 0.16255 0.31191 0.31605 0.31982 0.4984 0.50204 0.50565 0.63144 0.63518 0.63864 0.82076 0.82509 0.8303 0.99205 0.99695 1.15841 1.16392 1.16903 1.32206 1.32706 1.33124 1.49013 1.49459 1.49845 1.65469 1.65909 1.6639 1.84683 1.85118 1.8554 2.05983 2.0634 2.18645 2.19216 2.33218 2.33604 2.34161 2.47161 2.47614 2.48092 2.62614 2.62997 2.81683 2.8205 2.82447 2.97994 2.98461 2.99004 3.1531 3.15722 3.16126 3.30209 3.30738 3.31076 3.43753 3.44177 3.44607 3.58185 3.5857 3.59027 3.7558 3.75983 3.76281 4.08886 4.09225 4.3376 4.34063 4.49284 4.49721 4.50085 4.61879 4.62542 4.8117 4.81463 4.81897 
26 0.16528 0.32155 0.50943 0.64216 0.83332 1.00159 1.17364 1.33506 1.50319 1.6663 1.85554 2.06883 2.19941 2.34143 2.48468 2.6387 2.82787 2.99207 3.16842 3.31647 3.45258 3.59257 4.09801 4.34625 4.63204 4.82206 
1 0.83593 
128 0.16761 0.17042 0.17261 0.17541 0.18004 0.32419 0.32721 0.32956 0.33193 0.3367 0.51139 0.51374 0.51603 0.51823 0.52165 0.64506 0.64773 0.65004 0.65313 0.8336 0.8368 0.83904 0.84177 0.84851 1.00407 1.00746 1.01003 1.01291 1.01885 1.17126 1.17509 1.17797 1.18087 1.33528 1.33883 1.34133 1.34392 1.35063 1.50425 1.50701 1.50928 1.512 1.66895 1.67142 1.67434 1.67804 1.85883 1.86161 1.86401 1.86641 1.86974 1.88301 2.0717 2.07425 2.07664 2.08059 2.19892 2.20264 2.20608 2.21009 2.34435 2.34697 2.34969 2.35251 2.35666 2.48587 2.48851 2.49118 2.49435 2.49988 2.63912 2.64162 2.64373 2.64815 2.82952 2.83209 2.83424 2.83686 2.83954 2.99371 2.99652 2.99893 3.00192 3.16571 3.1689 3.17091 3.17334 3.17729 3.31513 3.31881 3.32105 3.3234 3.3297 3.45062 3.45376 3.45609 3.45896 3.59546 3.59795 3.60053 3.60342 3.6085 3.76883 3.77162 3.77402 3.77683 3.78166 4.10082 4.10308 4.10549 4.10999 4.34963 4.35162 4.35436 4.35834 4.5054 4.50874 4.51073 4.51349 4.63352 4.63679 4.64018 4.64485 4.82363 4.82591 4.82809 4.83057 4.83362 
61 0.16283 0.16597 0.17105 0.31903 0.32266 0.50723 0.51057 0.63911 0.64333 0.82892 0.83196 0.83648 0.99781 1.00207 1.00626 1.16451 1.172 1.33262 1.3374 1.50006 1.50495 1.66354 1.66823 1.85252 1.85733 1.86085 2.06643 2.07003 2.19438 2.20152 2.33833 2.34209 2.34951 2.48117 2.48872 2.63426 2.63723 2.82512 2.82946 2.98928 2.99439 3.16171 3.16606 3.3129 3.31692 3.44458 3.44951 3.59015 3.59569 3.76498 3.76781 4.09529 4.09916 4.34353 4.34809 4.50206 4.50777 4.62843 4.63414 4.81858 4.82273 
8 0.16504 0.31957 1.66313 1.85304 3.15882 3.31004 4.62657 4.815 
89 0.17848 0.18187 0.18785 0.33331 0.33751 0.34101 0.522 0.52567 0.5305 0.65316 0.65741 0.66137 0.84212 0.8462 0.85041 1.01335 1.0184 1.02373 1.17986 1.18627 1.19196 1.34407 1.34938 1.35406 1.51426 1.5177 1.52251 1.67864 1.68325 1.69393 1.86899 1.87373 1.87842 2.08136 2.08496 2.0919 2.20809 2.21325 2.22145 2.35334 2.35742 2.36281 2.37285 2.49471 2.4987 2.50418 2.64861 2.65172 2.65856 2.83942 2.84275 2.84728 3.00287 3.0064 3.01125 3.17405 3.17847 3.18202 3.18836 3.32399 3.32902 3.33334 3.45997 3.46484 3.4718 3.60371 3.60815 3.61307 3.62692 3.77737 3.78152 3.78466 3.79151 4.11037 4.11411 4.12846 4.35897 4.36299 4.37388 4.51392 4.51853 4.52243 4.64137 4.64698 4.65574 4.8334 4.83658 4.8404 4.85076 
31 0.1704 0.32641 0.51224 0.51953 0.64505 0.83466 1.007 1.17321 1.33797 1.50595 1.66973 1.86223 2.07157 2.20012 2.34443 2.35429 2.48904 2.63949 2.83017 2.83643 2.99379 3.16738 3.31765 3.45209 3.59686 3.77106 4.10113 4.34763 4.50667 4.63623 4.82464 
0 
33 0.15351 0.30909 0.49652 0.50274 0.62902 0.81859 0.82564 0.98955 1.15587 1.32058 1.48898 1.65421 1.84397 2.05726 2.18636 2.32935 2.47098 2.62449 2.81433 2.97879 3.15001 3.15804 3.29983 3.30926 3.43552 3.57996 3.75342 3.75938 4.08627 4.33474 4.49024 4.62183 4.80872 
30 0.15824 0.31423 0.50219 0.6345 0.82298 0.83106 0.99459 1.16523 1.33024 1.49511 1.65881 1.84919 1.85659 2.06141 2.1948 2.33403 2.47643 2.6294 2.81985 2.98547 3.15483 3.31075 3.44016 3.58543 3.75886 4.09065 4.3391 4.49557 4.6273 4.81366 
81 0.1531 0.15756 0.16132 0.30922 0.31337 0.31715 0.49579 0.50093 0.50505 0.62844 0.63343 0.63767 0.81845 0.82259 0.82623 0.99149 0.99563 0.99957 1.15528 1.1598 1.16435 1.32024 1.32544 1.32895 1.4883 1.49342 1.49727 1.64952 1.65625 1.6595 1.84627 1.84967 1.85461 2.0595 2.06332 2.18429 2.18997 2.19565 2.33097 2.33441 2.33863 2.46636 2.47248 2.47644 2.62285 2.62783 2.63132 2.81418 2.81907 2.823 2.97795 2.98336 2.99012 3.15099 3.15461 3.15856 3.30002 3.30498 3.30932 3.43252 3.43879 3.44338 3.57986 3.58472 3.5887 3.75478 3.7591 3.76267 4.08837 4.0918 4.33756 4.34092 4.49122 4.49544 4.4989 4.61484 4.62083 4.62608 4.8106 4.81396 4.81917 
56 0.15077 0.155 0.30706 0.31189 0.49383 0.49794 0.62688 0.63186 0.81604 0.82048 0.98717 0.99257 1.15359 1.16267 1.31735 1.32402 1.48647 1.49105 1.65178 1.65658 1.84187 1.84657 2.05499 2.05906 2.18271 2.32728 2.33192 2.4684 2.47282 2.6219 2.62597 2.81204 2.8164 2.97592 2.98054 3.14788 3.15291 3.29754 3.30391 3.43323 3.43886 3.57769 3.58334 3.75066 3.75541 4.08407 4.08815 4.33271 4.3366 4.48803 4.49289 4.61489 4.62191 4.80667 4.80993 4.81483 
0 
84 0.1675 0.17077 0.17486 0.32247 0.32627 0.3301 0.5106 0.51414 0.5176 0.64293 0.64724 0.8333 0.83634 0.84029 1.00262 1.00681 1.01122 1.16742 1.17312 1.17725 1.33216 1.33722 1.34089 1.50292 1.50687 1.52501 1.6668 1.67085 1.67557 1.85644 1.86072 1.86403 1.87146 2.07159 2.07548 2.1984 2.20326 2.20979 2.34206 2.34623 2.34986 2.35565 2.48491 2.48954 2.49936 2.63814 2.64272 2.82788 2.8313 2.83483 2.84395 2.99307 2.99734 3.00796 3.16308 3.16729 3.1718 3.31235 3.31746 3.3208 3.44909 3.45281 3.45781 3.59315 3.59782 3.60262 3.76712 3.77091 3.77842 4.1 4.10356 4.1193 4.34756 4.35143 4.35706 4.50321 4.50727 4.51241 4.63001 4.63503 4.65118 4.82224 4.8256 4.82909 
35 0.16642 0.32389 0.50942 0.5145 0.64173 0.64772 0.83293 1.00281 1.17275 1.33619 1.50273 1.66701 1.85596 1.86203 2.06982 2.20237 2.34167 2.34647 2.48466 2.63719 2.82861 2.83614 2.99211 3.1658 3.31579 3.44917 3.45426 3.59305 3.76738 4.09848 4.3463 4.50568 4.63426 4.82183 4.82862 
65 0.16125 0.16412 0.31651 0.32022 0.32412 0.50512 0.50817 0.63734 0.64073 0.82534 0.82889 0.83387 0.99601 1.00091 1.16248 1.16776 1.17223 1.32648 1.33125 1.33577 1.49767 1.50028 1.6614 1.66457 1.85058 1.85491 1.85917 2.06428 2.06725 2.19324 2.19876 2.33674 2.34003 2.47887 2.48158 2.6326 2.63498 2.82296 2.82559 2.83248 2.98766 2.99043 3.15762 3.16148 3.16492 3.30638 3.3114 3.31464 3.44268 3.44655 3.58815 3.59151 3.76228 3.76499 4.09337 4.09639 4.3418 4.3447 4.49995 4.50233 4.62451 4.62919 4.81664 4.81913 4.82371 
29 0.1618 0.31746 0.50544 0.63838 0.82673 0.99849 1.16602 1.3301 1.49757 1.66102 1.85019 1.8568 2.06444 2.19436 2.33864 2.47826 2.63227 2.82263 2.98703 3.15945 3.31003 3.44311 3.58962 3.76229 4.09445 4.34085 4.49951 4.62923 4.81558 
89 0.15123 0.15561 0.15831 0.16277 0.30751 0.3111 0.31492 0.32089 0.49377 0.49881 0.50176 0.62608 0.63081 0.63445 0.81698 0.82132 0.82394 0.82772 0.98889 0.99275 0.99647 1.15384 1.15766 1.16249 1.16859 1.31833 1.32438 1.32804 1.48662 1.49183 1.49467 1.64726 1.65505 1.65928 1.8436 1.84651 1.85048 1.85481 2.05689 2.06008 2.18225 2.18889 2.32855 2.33177 2.33613 2.46373 2.47124 2.47474 2.48154 2.62124 2.62591 2.62879 2.81198 2.8169 2.81956 2.82476 2.9759 2.98189 2.9868 3.14884 3.15212 3.15614 3.16214 3.29791 3.30297 3.30639 3.43009 3.43637 3.441 3.57777 3.58252 3.58671 3.75224 3.75673 3.75939 4.0858 4.08862 4.33484 4.33717 4.48918 4.49398 4.49643 4.61321 4.62098 4.62485 4.8079 4.81094 4.81431 4.81903 
74 0.15329 0.15822 0.16318 0.31023 0.31483 0.31896 0.49646 0.50128 0.50593 0.62894 0.63395 0.63821 0.819 0.82397 0.82959 0.99135 0.99684 1.15673 1.16242 1.16781 1.32111 1.32677 1.33168 1.48924 1.49439 1.50019 1.65064 1.65736 1.66246 1.8461 1.85106 1.85604 2.05932 2.06368 2.18515 2.19123 2.33119 2.3355 2.46808 2.47441 2.47923 2.62447 2.62912 2.8147 2.81951 2.82387 2.97871 2.98415 3.15143 3.15614 3.16003 3.3006 3.30612 3.31005 3.43298 3.43879 3.4448 3.58046 3.58522 3.75466 3.75945 3.76354 4.08829 4.09276 4.33732 4.34264 4.4918 4.49682 4.61619 4.62229 4.62738 4.81046 4.81392 4.81959 
42 0.16588 0.17167 0.32262 0.32641 0.51023 0.5142 0.64384 0.83208 0.83651 1.00085 1.00674 1.17191 1.33514 1.50304 1.66571 1.67229 1.85584 1.86045 2.06949 2.19945 2.34128 2.34583 2.48442 2.63745 2.82805 2.83277 2.99237 3.16507 3.31545 3.31966 3.45036 3.59295 3.60095 3.76838 4.09803 4.10389 4.34593 4.35234 4.50466 4.63404 4.82098 4.82596 
5 0.51804 0.64847 0.84099 2.83632 4.82995 
56 0.14614 0.1511 0.30224 0.30685 0.48873 0.49416 0.62156 0.62685 0.81169 0.81637 0.98388 0.9889 1.14845 1.15442 1.31325 1.31951 1.4815 1.48726 1.64288 1.6506 1.83861 1.84198 2.05186 2.05558 2.17728 2.18443 2.32347 2.32742 2.4607 2.46756 2.61616 2.62145 2.80706 2.81244 2.97084 2.97705 3.14359 3.14751 3.29285 3.29884 3.42592 3.43208 3.57271 3.57803 3.74733 3.75227 4.08077 4.08421 4.32979 4.33252 4.48398 4.48923 4.60824 4.61818 4.8029 4.80653 
44 0.15744 0.16198 0.31431 0.32041 0.50281 0.50753 0.63514 0.82272 0.82746 0.99489 1.16107 1.32664 1.33373 1.49501 1.50006 1.65913 1.84916 1.85591 2.06252 2.1887 2.1949 2.33457 2.47635 2.62991 2.63436 2.8204 2.82501 2.98489 3.15558 3.16146 3.30542 3.31164 3.4405 3.58555 3.75884 3.76371 4.0913 4.09678 4.34002 4.49564 4.5011 4.62351 4.81445 4.81861 
58 0.17451 0.17998 0.32953 0.33329 0.34913 0.51684 0.52099 0.6497 0.65371 0.83899 0.84218 0.84917 1.0105 1.01545 1.17761 1.18409 1.34298 1.34767 1.51122 1.51615 1.6738 1.67875 1.86499 1.86954 2.07639 2.08091 2.2066 2.3497 2.35403 2.36636 2.49121 2.49603 2.64418 2.64824 2.83582 2.84028 3.00033 3.00842 3.17239 3.17585 3.32298 3.32748 3.4555 3.46009 3.60025 3.60539 3.77561 3.77876 4.10526 4.11057 4.3538 4.35845 4.51198 4.51657 4.64031 4.82894 4.83252 4.83861 
61 0.15364 0.15788 0.31051 0.31496 0.31945 0.49657 0.50111 0.50593 0.62939 0.63402 0.63863 0.81888 0.8233 0.82694 0.99096 0.99711 1.15678 1.16383 1.32093 1.32684 1.4893 1.49431 1.6508 1.6572 1.8457 1.85136 2.05881 2.06361 2.18486 2.19334 2.33101 2.33579 2.4696 2.47542 2.62492 2.62917 2.81474 2.81942 2.97875 2.98397 3.15121 3.15684 3.30076 3.30741 3.43597 3.44032 3.58055 3.58504 3.75436 3.75919 3.76263 4.08784 4.0917 4.33665 4.34084 4.49152 4.49688 4.61524 4.62462 4.81022 4.81362 
33 0.16357 0.32091 0.50801 0.64001 0.83081 0.99906 1.1645 1.17206 1.33202 1.50058 1.66396 1.85381 1.85999 2.06733 2.19653 2.33905 2.35141 2.48151 2.63536 2.8258 2.99005 3.1629 3.31377 3.44581 3.59038 3.59791 3.766 4.09587 4.34419 4.50283 4.62957 4.81911 4.82506 
55 0.15159 0.15663 0.30891 0.31475 0.49503 0.50065 0.62746 0.63311 0.81723 0.82149 0.82459 0.83027 0.98974 0.99683 1.15535 1.16471 1.31961 1.3272 1.48776 1.49447 1.64876 1.65642 1.84455 1.85131 2.05776 2.1835 2.32966 2.33689 2.46655 2.47403 2.62323 2.62879 2.81324 2.81914 2.97717 2.98392 3.14991 3.1562 3.29912 3.30691 3.43161 3.43703 3.44388 3.579 3.58684 3.75305 3.75919 4.08675 4.33561 4.49026 4.49632 4.61431 4.6255 4.80887 4.81268 
54 0.16299 0.16652 0.1735 0.32065 0.32407 0.50739 0.51217 0.64177 0.82854 0.83194 0.83656 0.99869 1.00349 1.01013 1.16707 1.17301 1.33272 1.33818 1.49999 1.66371 1.66862 1.85316 1.85793 1.86139 2.06715 2.19701 2.33938 2.34386 2.35177 2.48192 2.49158 2.63484 2.82569 2.83156 2.98983 3.16283 3.16937 3.31334 3.31808 3.44794 3.45506 3.59052 3.5985 3.76546 3.77484 4.0957 4.10384 4.34394 4.34905 4.50234 4.63064 4.81892 4.82248 4.82703 
56 0.14835 0.15301 0.30459 0.30906 0.49099 0.49621 0.62367 0.62867 0.81402 0.81864 0.98606 0.99212 1.15096 1.15681 1.3156 1.32232 1.48376 1.48935 1.64524 1.65307 1.84084 1.84561 2.05407 2.0584 2.17954 2.18799 2.3257 2.32988 2.46342 2.46998 2.6187 2.6236 2.80922 2.81448 2.97317 2.97926 3.14594 3.15038 3.29507 3.30163 3.42843 3.43399 3.57493 3.57997 3.74942 3.75498 4.08298 4.087 4.33197 4.33538 4.4863 4.49203 4.61049 4.61985 4.80506 4.80872 
37 0.16457 0.31997 0.32413 0.50787 0.51161 0.64051 0.64747 0.82924 0.83521 1.00043 1.0066 1.17446 1.33365 1.50076 1.50683 1.66428 1.85465 1.86101 2.06752 2.34037 2.48321 2.63525 2.63872 2.82627 2.9906 3.16361 3.31381 3.44682 3.59172 3.76596 3.76941 4.09618 4.34447 4.50315 4.63109 4.81959 4.82416 
25 0.17321 0.32709 0.52496 0.64834 0.83876 1.01223 1.17659 1.34138 1.51441 1.67514 1.86467 2.07534 2.20625 2.34789 2.49321 2.64167 3.16847 3.32068 3.45372 3.59984 3.77178 4.10406 4.35202 4.50941 4.82878 
2 1.51865 3.18023 
4 0.65272 3.77684 4.51068 4.82803 
54 0.17549 0.18823 0.33196 0.34033 0.51785 0.52365 0.65258 0.67356 0.84112 0.84804 1.01272 1.025 1.1806 1.1865 1.34384 1.34973 1.51106 1.51609 1.67496 1.68362 1.86694 1.87385 2.07853 2.08499 2.20821 2.35123 2.35822 2.49242 2.5002 2.64598 2.65373 2.83654 2.84335 3.00049 3.00633 3.17265 3.17655 3.32373 3.32935 3.4578 3.46282 3.60116 3.60683 3.77622 3.78051 4.10682 4.11278 4.35476 4.36089 4.51385 4.51971 4.64169 4.83002 4.83547 
57 0.16057 0.16415 0.31543 0.32042 0.50302 0.50672 0.63556 0.64014 0.82554 0.82912 0.99527 1.0011 1.16126 1.16724 1.32592 1.33115 1.49561 1.49947 1.65974 1.66396 1.85037 1.85458 2.06312 2.06663 2.19054 2.19662 2.33552 2.33939 2.47625 2.48053 2.63082 2.63404 2.82086 2.82437 2.98492 2.98864 3.15624 3.16121 3.30542 3.31157 3.4411 3.44739 3.58646 3.59113 3.75899 3.7633 3.76679 4.09212 4.09559 4.34065 4.34363 4.49592 4.50047 4.62318 4.62838 4.81519 4.81778 
56 0.16052 0.16396 0.31621 0.32073 0.50479 0.50887 0.63673 0.64106 0.82497 0.82882 0.99641 1.00108 1.16278 1.16984 1.32925 1.33465 1.49673 1.50059 1.66102 1.66534 1.85093 1.85611 2.06411 2.0687 2.19202 2.19653 2.33649 2.34152 2.47863 2.4844 2.63175 2.63507 2.82265 2.82776 2.98676 2.99117 3.15748 3.16203 3.30821 3.31321 3.44256 3.44764 3.58775 3.59287 3.76107 3.76449 4.09313 4.09799 4.34162 4.34641 4.49786 4.50134 4.626 4.6316 4.817 4.82133 
88 0.14397 0.14815 0.15129 0.30012 0.30375 0.30728 0.48669 0.49102 0.49382 0.49983 0.61918 0.62341 0.62711 0.80936 0.81316 0.81647 0.82064 0.98189 0.98509 0.98901 1.14622 1.15026 1.15512 1.31108 1.31532 1.31915 1.47919 1.4835 1.48699 1.64052 1.64695 1.65078 1.83659 1.83941 1.84287 2.04985 2.05284 2.05604 2.17517 2.18045 2.32148 2.32461 2.32789 2.45761 2.46337 2.46749 2.61375 2.61819 2.62156 2.80505 2.80925 2.81232 2.81913 2.96874 2.97324 2.97661 3.14156 3.1449 3.14852 3.15461 3.29078 3.29476 3.29905 3.42348 3.42916 3.4334 3.57068 3.57482 3.57832 3.74536 3.74894 3.75202 4.07879 4.08167 4.085 4.32776 4.33018 4.33375 4.48191 4.48531 4.48876 4.60603 4.61183 4.61904 4.80094 4.80402 4.80652 4.81102 
1 4.81296 
0 
0 
1 0.82801 
22 0.17171 0.51625 0.64811 1.18039 1.33987 1.50736 1.86569 2.07447 2.20641 2.48901 2.64185 2.83292 2.99738 3.16955 3.32071 3.4556 3.60212 3.7724 4.10349 4.35037 4.50966 4.64232 
0 
27 0.17463 0.33103 0.51817 0.65249 0.84082 1.0124 1.18076 1.34407 1.51221 1.67506 1.8663 2.07843 2.21181 2.353 2.49589 2.64576 2.8387 3.00176 3.17212 3.32284 3.45805 3.60548 3.77732 4.10564 4.3535 4.51484 4.83154 
13 0.16859 0.32548 0.64365 1.00627 1.86124 2.34496 2.63796 2.82875 3.44925 3.76837 4.34599 4.50475 4.82829 
83 0.16668 0.16982 0.17461 0.322 0.32577 0.3292 0.51045 0.51396 0.51752 0.64252 0.6464 0.65042 0.83204 0.83516 0.83931 1.00214 1.00675 1.01094 1.16991 1.17469 1.17902 1.33468 1.33775 1.34207 1.50285 1.5064 1.5112 1.66708 1.67167 1.67862 1.85665 1.86073 1.86467 2.06997 2.07359 2.08058 2.19839 2.2032 2.3422 2.34656 2.35148 2.35967 2.48463 2.48785 2.49336 2.63757 2.64074 2.8277 2.83104 2.83533 2.99198 2.99498 3.00028 3.16305 3.16765 3.17092 3.31344 3.3173 3.32106 3.44855 3.45302 3.45798 3.59319 3.59709 3.6017 3.76695 3.77089 3.77429 4.09896 4.10278 4.11319 4.3473 4.35058 4.35729 4.5031 4.50747 4.51164 4.63278 4.63659 4.82146 4.82442 4.82809 4.84157 
91 0.16473 0.16745 0.17091 0.32047 0.32361 0.3262 0.50828 0.51058 0.51332 0.51831 0.64083 0.64393 0.64699 0.82933 0.83272 0.83514 0.83908 1.00075 1.00452 1.00758 1.16705 1.17093 1.17416 1.17853 1.33318 1.3358 1.33893 1.50084 1.50353 1.50711 1.66512 1.66821 1.6722 1.85495 1.85822 1.8611 1.86456 2.06782 2.07079 2.07449 2.19589 2.19921 2.20595 2.34007 2.34309 2.34625 2.35309 2.48255 2.48528 2.48924 2.63556 2.63816 2.64357 2.82635 2.82885 2.83191 2.83607 2.99064 2.99304 2.99765 3.16152 3.16496 3.1674 3.3121 3.31531 3.31795 3.44654 3.44989 3.45276 3.59152 3.5942 3.59763 3.7645 3.76757 3.77002 4.09688 4.09998 4.10402 4.34555 4.34833 4.35259 4.50172 4.50487 4.50757 4.62759 4.63254 4.6366 4.81958 4.82212 4.82466 4.82773 
88 0.15621 0.15953 0.16218 0.31303 0.31675 0.31942 0.49947 0.50296 0.50584 0.50954 0.63278 0.63567 0.63846 0.82156 0.82543 0.82778 0.83171 0.99299 0.99654 0.99956 1.00407 1.15961 1.16406 1.16802 1.32336 1.32795 1.33106 1.49213 1.49581 1.49848 1.65719 1.6598 1.66379 1.84783 1.85119 1.85436 1.85785 2.06092 2.06401 2.06819 2.18753 2.1924 2.33329 2.3363 2.34002 2.34687 2.47461 2.47778 2.48088 2.62776 2.63088 2.63342 2.81724 2.82112 2.82383 2.82892 2.98174 2.98549 2.98875 3.15353 3.15781 3.1604 3.30331 3.30775 3.31031 3.43933 3.44289 3.44602 3.58326 3.58638 3.58969 3.7563 3.76046 3.76285 4.08991 4.09273 4.09717 4.33885 4.34169 4.4937 4.49791 4.50024 4.6186 4.62438 4.62729 4.81245 4.81518 4.81803 
112 0.17148 0.17491 0.1775 0.18146 0.32851 0.33213 0.33481 0.34009 0.5152 0.51803 0.52093 0.52381 0.53468 0.64932 0.65267 0.65612 0.83805 0.84115 0.84387 0.84692 1.00845 1.01264 1.01577 1.02277 1.17561 1.17984 1.18412 1.20056 1.33965 1.34386 1.34707 1.35609 1.50962 1.51225 1.51608 1.53068 1.67251 1.67525 1.67893 1.68434 1.86301 1.86637 1.86955 1.87274 1.88013 2.07637 2.07922 2.0829 2.09795 2.20375 2.20785 2.21309 2.3483 2.3515 2.35485 2.36037 2.37408 2.49103 2.49372 2.49816 2.51347 2.6444 2.64686 2.65284 2.83368 2.83687 2.84012 2.84346 2.99765 3.0009 3.00462 3.0229 3.16963 3.17357 3.176 3.17976 3.31963 3.32378 3.32647 3.33086 3.45459 3.45826 3.4614 3.46705 3.59951 3.60259 3.60615 3.61205 3.77312 3.77663 3.77899 3.78376 4.10533 4.10819 4.11147 4.13093 4.35378 4.35614 4.36 4.3723 4.50977 4.51362 4.51679 4.52237 4.63697 4.64159 4.64634 4.82802 4.83052 4.83334 4.83617 4.84333 
31 0.16493 0.32078 0.32608 0.5082 0.64163 0.83063 1.00332 1.17243 1.33352 1.50083 1.66505 1.8561 2.06773 2.19743 2.34132 2.48315 2.63578 2.82671 2.83295 2.99001 3.16397 3.31454 3.44887 3.59298 3.76633 4.09638 4.34436 4.50371 4.63471 4.81948 4.82769 
24 0.15859 0.3155 0.50176 0.63583 0.82478 1.16805 1.3298 1.49477 1.65944 1.85096 2.0607 2.33746 2.47611 2.629 2.81997 2.98476 3.15775 3.30818 3.44438 3.75976 4.08905 4.33708 4.49689 4.81246 
0 
64 0.1444 0.1489 0.30069 0.30489 0.30981 0.48681 0.49138 0.49582 0.62004 0.62456 0.80981 0.81451 0.98142 0.98621 1.1471 1.15265 1.31136 1.317 1.4796 1.48457 1.64244 1.64799 1.8362 1.84021 1.84643 2.04943 2.05318 2.1755 2.18183 2.32132 2.32507 2.46017 2.46554 2.61513 2.61953 2.80498 2.80953 2.81472 2.96906 2.97432 3.14165 3.14596 3.15053 3.29095 3.29644 3.30179 3.42599 3.43061 3.57077 3.57523 3.74476 3.74931 3.75325 4.07842 4.08205 4.32729 4.33053 4.48191 4.48677 4.6064 4.61434 4.80059 4.80382 4.80827 
64 0.15702 0.16088 0.16437 0.31435 0.31808 0.32213 0.50227 0.50492 0.6339 0.6378 0.64337 0.82328 0.827 0.83041 0.99462 0.99898 1.16146 1.16752 1.32554 1.32975 1.33445 1.49378 1.49742 1.65931 1.6627 1.84912 1.85316 1.85718 2.06236 2.06612 2.19001 2.19492 2.33437 2.3385 2.47595 2.47919 2.62866 2.63225 2.81948 2.82294 2.82917 2.9838 2.98717 3.15546 3.15992 3.30539 3.31 3.44068 3.44468 3.58489 3.58839 3.75822 3.76236 3.76823 4.09139 4.09508 4.34012 4.34389 4.49511 4.4996 4.62289 4.62809 4.81436 4.81752 
27 0.1634 0.32094 0.50712 0.64381 0.8291 1.00141 1.33415 1.50113 1.66277 1.85558 2.06764 2.19784 2.34033 2.48122 2.63454 2.82845 2.98956 3.163 3.3129 3.44733 3.59217 3.7656 4.097 4.3452 4.50233 4.63122 4.81837 
18 0.15899 0.31507 0.50052 0.63507 0.99665 2.06103 2.33366 2.47643 2.62865 2.81985 2.98434 3.1559 3.58594 3.75929 4.09 4.33798 4.49655 4.81233 
39 0.16446 0.16964 0.31978 0.32505 0.50887 0.5142 0.64162 0.83085 0.83518 1.00089 1.00594 1.17135 1.33386 1.33982 1.50191 1.665 1.6712 1.85506 1.85959 2.06865 2.1978 2.341 2.34688 2.48342 2.63618 2.82686 2.83247 2.99119 3.16497 3.31496 3.44794 3.59203 3.76716 4.09737 4.34505 4.50423 4.63166 4.82076 4.82597 
57 0.15549 0.16015 0.31279 0.31737 0.50048 0.5045 0.63308 0.63784 0.82091 0.82572 0.83022 0.99278 0.99878 1.15927 1.16603 1.32339 1.32855 1.49237 1.49689 1.65738 1.66431 1.84722 1.85269 2.06051 2.06581 2.18794 2.1961 2.33266 2.33849 2.47416 2.47929 2.62767 2.63158 2.81778 2.82192 2.98186 2.98623 3.15346 3.15841 3.30305 3.309 3.43881 3.44429 3.58316 3.58849 3.75661 3.76135 4.08953 4.09494 4.33819 4.34597 4.49353 4.49849 4.62075 4.62643 4.81245 4.81637 
40 0.16824 0.17431 0.3239 0.32943 0.51304 0.51895 0.64685 0.83277 0.83814 1.00397 1.0103 1.17614 1.33965 1.50658 1.67085 1.86007 1.86625 2.07445 2.20552 2.34637 2.35847 2.48895 2.63976 2.83177 2.83676 2.99733 3.16793 3.17539 3.31798 3.32728 3.45298 3.59856 3.77059 4.10258 4.12581 4.35146 4.50801 4.63566 4.82372 4.82831 
68 0.15923 0.1623 0.31478 0.3186 0.32258 0.5013 0.50458 0.508 0.63469 0.63824 0.64316 0.82384 0.82768 0.83186 0.99462 0.99953 1.16085 1.16653 1.17318 1.32493 1.3301 1.33441 1.49341 1.49748 1.50136 1.65875 1.66206 1.84964 1.85389 2.06268 2.06652 2.18918 2.19452 2.33504 2.33894 2.47535 2.47906 2.48424 2.62972 2.63271 2.81944 2.82289 2.82766 2.98299 2.9871 3.15583 3.15978 3.16366 3.30475 3.31002 3.31385 3.4408 3.44518 3.58515 3.5885 3.75836 3.76243 3.76599 4.09176 4.09571 4.34032 4.34395 4.49533 4.49977 4.62087 4.62722 4.8147 4.81733 
27 0.17317 0.32958 0.51651 0.65087 0.83792 1.01054 1.17992 1.34243 1.50993 1.67351 1.86518 2.0772 2.35016 2.49255 2.64386 2.83429 3.0007 3.17162 3.32235 3.45698 3.60127 3.77422 4.10555 4.35338 4.51186 4.64182 4.82853 
65 0.16836 0.17141 0.32262 0.32651 0.33014 0.51177 0.51504 0.51939 0.64428 0.64754 0.83354 0.83632 0.84076 1.00255 1.00783 1.0142 1.16873 1.1753 1.33275 1.33833 1.34713 1.5054 1.50936 1.66879 1.674 1.85744 1.86187 1.86543 2.07189 2.07624 2.19859 2.20483 2.34415 2.34796 2.3572 2.48679 2.49164 2.64026 2.83025 2.83343 2.83752 2.99511 2.99988 3.16442 3.16825 3.17283 3.31273 3.31879 3.44907 3.45341 3.59543 3.59994 3.76848 3.77158 3.78226 4.10058 4.10407 4.34873 4.35346 4.50339 4.50803 4.63511 4.82416 4.82781 4.84123 
0 
59 0.16389 0.16706 0.31937 0.32306 0.32785 0.50724 0.51031 0.63971 0.6432 0.8297 0.83331 0.999 1.00479 1.16839 1.17365 1.33284 1.33643 1.50018 1.50315 1.664 1.66807 1.8545 1.85945 2.0667 2.06989 2.19559 2.20263 2.33954 2.34291 2.48137 2.48447 2.63456 2.63714 2.82501 2.82794 2.99011 2.99291 3.1608 3.16469 3.31146 3.31499 3.44531 3.44997 3.59071 3.59408 3.76471 3.76744 3.7711 4.09568 4.09879 4.34427 4.34704 4.50155 4.50459 4.63062 4.63577 4.81898 4.82148 4.82687 
8 0.1624 0.31984 0.50632 0.82673 1.00002 3.16202 3.76463 4.82078 
65 0.15744 0.1609 0.16553 0.31341 0.31742 0.32143 0.50135 0.50444 0.50861 0.63373 0.63755 0.82262 0.82657 0.83076 0.99424 0.9986 1.16074 1.16552 1.32599 1.32937 1.49359 1.49719 1.65814 1.66272 1.84843 1.85282 1.85723 2.06176 2.06555 2.18927 2.19514 2.33388 2.33763 2.475 2.47879 2.62869 2.6317 2.81937 2.8228 2.82861 2.98389 2.98683 3.15467 3.15898 3.16368 3.3049 3.30911 3.43945 3.44389 3.58479 3.58847 3.75824 3.76198 3.76682 4.09073 4.09503 4.33915 4.34369 4.49502 4.49866 4.62224 4.62713 4.81332 4.81644 4.82092 
57 0.16141 0.16482 0.31693 0.32063 0.5045 0.50752 0.63725 0.64081 0.82792 0.99583 1.00196 1.16241 1.16866 1.32687 1.33128 1.33537 1.49762 1.50079 1.66118 1.66503 1.85115 1.85548 2.06436 2.06845 2.19118 2.19643 2.33624 2.34131 2.47882 2.48211 2.63212 2.635 2.82251 2.82572 2.9872 2.991 3.15715 3.1614 3.30676 3.31155 3.44214 3.4468 3.58754 3.59196 3.75969 3.76394 3.76745 4.09298 4.0969 4.34167 4.34586 4.49755 4.50128 4.62507 4.63005 4.81676 4.82016 
81 0.16241 0.1661 0.17019 0.31887 0.3232 0.32775 0.50705 0.51029 0.51444 0.63889 0.64308 0.8279 0.83161 0.83526 0.9988 1.0031 1.00722 1.16544 1.17144 1.17558 1.33181 1.33555 1.34386 1.4983 1.502 1.50683 1.66334 1.66744 1.67551 1.85333 1.85764 1.86147 2.06649 2.07012 2.07972 2.19253 2.20005 2.33902 2.34283 2.34733 2.35485 2.48008 2.48425 2.48997 2.63335 2.63679 2.64608 2.82384 2.82727 2.8322 2.98811 2.9914 2.99715 3.15988 3.16431 3.16844 3.30947 3.31463 3.31848 3.44484 3.44931 3.45456 3.58968 3.59411 3.59953 3.76264 3.76662 3.77021 3.77762 4.0956 4.09999 4.34412 4.34781 4.49941 4.50375 4.50828 4.62723 4.63254 4.81829 4.8217 4.82567 
2 0.83536 4.82365 
104 0.18088 0.18404 0.18785 0.2047 0.33658 0.34018 0.34315 0.35012 0.52398 0.52681 0.52986 0.53434 0.65664 0.6604 0.66397 0.67517 0.84581 0.84928 0.85258 0.85797 1.01682 1.02102 1.02476 1.03368 1.18372 1.18829 1.19233 1.34884 1.35227 1.35582 1.36632 1.51632 1.51972 1.52332 1.5324 1.68085 1.68453 1.68917 1.87171 1.87542 1.87866 1.88509 2.08407 2.08736 2.09185 2.21241 2.21688 2.22338 2.35651 2.36026 2.36412 2.37002 2.49874 2.50222 2.50645 2.52383 2.6511 2.65429 2.65821 2.84233 2.84535 2.84893 2.85284 3.00591 3.00921 3.0134 3.17764 3.1814 3.18414 3.18844 3.32728 3.3315 3.33451 3.34117 3.46272 3.46666 3.47014 3.47988 3.60777 3.61142 3.61542 3.62259 3.7806 3.78423 3.78694 3.79182 4.113 4.11618 4.12054 4.14885 4.36167 4.36452 4.36906 4.51761 4.52145 4.52456 4.53155 4.64654 4.65044 4.65589 4.83595 4.83869 4.84178 4.84551 
26 0.16462 0.32138 0.50847 0.64032 0.83024 1.00152 1.33438 1.50082 1.66482 1.85479 2.06774 2.19688 2.3395 2.4824 2.63556 2.82627 2.99067 3.31462 3.44741 3.59099 3.76694 4.09621 4.3446 4.50329 4.6306 4.81988 
56 0.16137 0.16522 0.31611 0.32104 0.50466 0.50881 0.63658 0.64174 0.82742 0.83049 0.9961 1.00207 1.16232 1.16947 1.32617 1.33169 1.49673 1.50085 1.66095 1.66734 1.85054 1.85542 2.0638 2.06848 2.19093 2.19661 2.33617 2.3414 2.47723 2.48135 2.48743 2.63186 2.63677 2.82276 2.82782 2.98715 2.99662 3.15736 3.16267 3.30586 3.31222 3.44232 3.44789 3.58693 3.5921 3.75952 3.76464 4.09284 4.09758 4.34151 4.49652 4.50188 4.62423 4.63598 4.81713 4.82288 
96 0.15079 0.15509 0.15778 0.16274 0.30733 0.31088 0.3141 0.31789 0.49375 0.49847 0.50097 0.50564 0.62569 0.6303 0.6335 0.63873 0.81628 0.81994 0.82278 0.8264 0.9888 0.99228 0.99599 1.15367 1.1576 1.16176 1.1672 1.31841 1.32338 1.32638 1.48652 1.49114 1.49398 1.64791 1.65387 1.65696 1.66528 1.84365 1.84643 1.85033 1.8559 2.05687 2.06006 2.06458 2.18231 2.18805 2.19262 2.32846 2.33165 2.33542 2.46561 2.47082 2.47426 2.47954 2.62145 2.62576 2.6284 2.81195 2.81644 2.81909 2.82386 2.97594 2.98098 2.98347 3.14866 3.15187 3.15562 3.15973 3.29784 3.30227 3.30593 3.43106 3.43611 3.43996 3.57769 3.58213 3.58549 3.75221 3.75619 3.75896 4.08577 4.08863 4.09236 4.33485 4.33723 4.34193 4.48906 4.49276 4.49563 4.61327 4.61924 4.62305 4.8078 4.81097 4.81361 4.81751 
10 0.64888 0.83568 1.3422 2.0752 2.49055 2.64133 3.01168 3.77169 4.10832 4.51431 
70 0.15378 0.158 0.16216 0.31013 0.31385 0.31957 0.49688 0.50182 0.506 0.62911 0.63377 0.64142 0.81925 0.82303 0.82671 0.99215 0.99818 1.15628 1.1608 1.32176 1.32932 1.48933 1.49436 1.50072 1.65014 1.6569 1.66324 1.84704 1.85142 2.06036 2.06585 2.1852 2.19538 2.3317 2.33528 2.46719 2.47359 2.47953 2.62359 2.62852 2.63315 2.81509 2.81973 2.82441 2.979 2.98487 3.15194 3.1555 3.1602 3.30096 3.30555 3.31088 3.43298 3.43917 3.44552 3.58074 3.58553 3.75553 3.76196 4.0893 4.09434 4.33833 4.34214 4.49237 4.49859 4.61617 4.62297 4.81118 4.81475 4.82031 
62 0.14778 0.15228 0.30419 0.30837 0.31368 0.49029 0.49457 0.49973 0.62352 0.62792 0.81319 0.81785 0.98468 0.98958 1.15055 1.15621 1.31463 1.32023 1.48309 1.48794 1.64712 1.65247 1.83941 1.84358 2.05262 2.05626 2.17878 2.18534 2.32468 2.32862 2.46396 2.46923 2.61865 2.62288 2.80848 2.81283 2.81943 2.9725 2.97751 3.14491 3.14927 3.15376 3.29438 3.30004 3.42984 3.43491 3.57423 3.57848 3.74804 3.75247 3.75584 4.08166 4.08524 4.33041 4.33361 4.48522 4.49 4.60961 4.61818 4.80395 4.80708 4.81121 
43 0.17206 0.32865 0.33521 0.51476 0.51852 0.64911 0.65529 0.83773 0.84248 1.00979 1.17821 1.34039 1.34769 1.5086 1.67158 1.67729 1.86337 1.874 2.07474 2.083 2.2043 2.34833 2.35524 2.49053 2.50161 2.6429 2.83327 2.83951 2.99773 3.1707 3.32094 3.45582 3.59998 3.61055 3.77358 4.10322 4.11216 4.35161 4.35748 4.51042 4.6389 4.82657 4.83088 
1 0.82921 
0 
140 0.14372 0.14709 0.14976 0.15217 0.15565 0.29981 0.30325 0.30606 0.30873 0.31156 0.48653 0.49006 0.49267 0.49509 0.49753 0.50325 0.61843 0.6221 0.62495 0.62794 0.63078 0.80904 0.81234 0.81529 0.81749 0.82046 0.98178 0.98432 0.98753 0.99051 0.99611 1.14591 1.14965 1.1531 1.15635 1.15989 1.3108 1.31406 1.31766 1.32038 1.32367 1.47887 1.48252 1.48552 1.48805 1.49126 1.64014 1.64611 1.64931 1.65222 1.65643 1.83648 1.83881 1.84164 1.84433 1.84734 2.04973 2.05208 2.05462 2.05812 2.17494 2.17912 2.18263 2.18716 2.32136 2.32403 2.32669 2.3297 2.33447 2.45683 2.46243 2.46581 2.46844 2.47162 2.47907 2.61338 2.6176 2.6203 2.62262 2.62824 2.80494 2.80859 2.81117 2.81358 2.8166 2.82087 2.96851 2.97217 2.97538 2.97797 2.98265 3.14135 3.14423 3.14695 3.14955 3.15207 3.15805 3.29053 3.29373 3.29703 3.29984 3.30262 3.4232 3.42879 3.43148 3.43447 3.43764 3.57053 3.57409 3.57669 3.57978 3.58434 3.74525 3.74793 3.75073 3.75304 3.75582 4.07869 4.08109 4.08366 4.08736 4.32757 4.32964 4.33202 4.336 4.48168 4.48452 4.4878 4.49009 4.49371 4.60573 4.61062 4.6147 4.61764 4.62228 4.80089 4.80355 4.80566 4.80809 4.81098 
64 0.17229 0.17628 0.32867 0.33257 0.3408 0.51609 0.51969 0.52795 0.64868 0.65281 0.83783 0.84144 0.84719 1.00859 1.01357 1.17513 1.18 1.34102 1.34537 1.50903 1.51278 1.67281 1.67831 1.86356 1.86874 2.07523 2.08005 2.20305 2.20879 2.34768 2.35203 2.36085 2.49048 2.49507 2.64345 2.64743 2.83383 2.83744 2.84227 2.99845 3.00284 3.16876 3.17287 3.17753 3.32134 3.32486 3.45384 3.45871 3.59907 3.60477 3.77411 3.77733 3.78521 4.1044 4.10925 4.35293 4.35804 4.51073 4.51445 4.63563 4.64066 4.82755 4.83163 4.83664 
10 1.50858 1.67362 2.0762 2.35707 2.6448 3.17254 3.60099 3.77169 4.1043 4.3518 
75 0.16565 0.16885 0.17427 0.32154 0.32535 0.32976 0.50957 0.51335 0.519 0.64214 0.64655 0.83111 0.83405 0.84063 1.0009 1.00634 1.01247 1.16797 1.17395 1.17794 1.33525 1.33998 1.50223 1.50617 1.66558 1.66951 1.67632 1.85588 1.86057 1.86453 2.06884 2.07295 2.09595 2.19828 2.20584 2.3411 2.34577 2.35137 2.48333 2.48722 2.49227 2.63679 2.64023 2.82754 2.83154 2.8362 2.99339 2.99837 3.16252 3.1665 3.17182 3.31426 3.31807 3.4479 3.4521 3.46164 3.5919 3.59645 3.60585 3.76517 3.76974 3.77413 4.09789 4.10206 4.34633 4.3503 4.50207 4.50652 4.51048 4.62981 4.63531 4.64843 4.82179 4.82528 4.83074 
36 0.16939 0.17602 0.32691 0.33368 0.51432 0.64689 0.83565 1.00691 1.01423 1.17578 1.33849 1.50631 1.67097 1.86121 1.86974 2.07304 2.20346 2.34551 2.35337 2.48794 2.64045 2.83249 2.83731 2.99663 3.16839 3.17439 3.31926 3.45399 3.59783 3.60567 3.77108 4.1018 4.34989 4.50754 4.63745 4.82588 
3 0.16683 1.33711 4.34556 
45 0.17618 0.18409 0.33338 0.34654 0.5193 0.52462 0.65286 0.84196 0.84882 1.01411 1.18117 1.18805 1.34541 1.51259 1.51914 1.67591 1.86928 1.88017 2.07971 2.09549 2.21307 2.35284 2.36135 2.49627 2.64624 2.83714 2.84329 3.00303 3.1743 3.18112 3.32464 3.33229 3.45903 3.46747 3.60313 3.60984 3.7778 4.1077 4.11458 4.35557 4.36176 4.51527 4.6481 4.83138 4.83648 
62 0.15082 0.15656 0.16287 0.30775 0.31229 0.49368 0.49923 0.50285 0.62632 0.63149 0.63589 0.8166 0.82194 0.82757 0.98913 0.9946 1.15424 1.16002 1.3184 1.32458 1.48619 1.49235 1.64779 1.65515 1.66051 1.84389 1.84864 2.05709 2.06157 2.18218 2.18878 2.32899 2.33351 2.46604 2.47231 2.62182 2.62683 2.81193 2.81739 2.97587 2.98225 3.14908 3.15397 3.2979 3.30402 3.43087 3.43674 3.44182 3.57769 3.58283 3.75232 3.75753 4.0861 4.09049 4.33497 4.33914 4.48948 4.49487 4.61312 4.6211 4.80823 4.81165 
21 0.16359 0.31982 0.50577 0.82878 1.00024 1.1711 1.33183 1.49985 1.66397 1.85506 2.48174 2.63539 2.82437 2.98916 3.16264 3.31398 3.44857 3.59244 3.76573 4.63124 4.8194 
1 4.33432 
96 0.17232 0.17552 0.18043 0.32712 0.33119 0.33445 0.34034 0.51531 0.51886 0.52228 0.52951 0.64808 0.65303 0.65866 0.83771 0.84068 0.8445 0.85508 1.007 1.01202 1.01701 1.02795 1.17417 1.17999 1.18379 1.34056 1.34412 1.34787 1.35649 1.50789 1.51321 1.52351 1.6721 1.67746 1.6828 1.86171 1.86639 1.86969 1.87617 2.07477 2.07989 2.08862 2.20454 2.20939 2.21668 2.34721 2.35153 2.35673 2.36264 2.48997 2.49524 2.50478 2.64358 2.64733 2.65373 2.83335 2.83687 2.84096 2.85029 2.99732 3.00069 3.00524 3.16789 3.17272 3.17675 3.18284 3.31848 3.32279 3.3262 3.34027 3.45314 3.45852 3.46272 3.59831 3.60431 3.61032 3.77105 3.77616 3.78062 3.78738 4.10357 4.10779 4.11273 4.1287 4.35282 4.35637 4.36251 4.5081 4.51259 4.51704 4.63918 4.64634 4.82695 4.83005 4.83377 4.83916 
0 
31 0.1623 0.31932 0.50542 0.6398 0.82808 0.83299 0.99642 1.00441 1.16757 1.33161 1.49892 1.66186 1.85372 2.06677 2.19686 2.33959 2.47995 2.6335 2.82357 2.98817 3.16112 3.31223 3.44662 3.59072 3.76381 4.09599 4.34296 4.50068 4.62976 4.81705 4.8218 
57 0.16234 0.16722 0.31705 0.32125 0.50553 0.50931 0.6384 0.64225 0.8276 0.83079 0.99673 1.0017 1.16342 1.16807 1.17417 1.32885 1.33238 1.49825 1.50317 1.66199 1.67054 1.85112 1.85584 2.06459 2.06958 2.19351 2.1998 2.3369 2.34159 2.4799 2.48506 2.63249 2.63591 2.82357 2.82778 2.98821 2.99553 3.15805 3.16223 3.30794 3.31226 3.44273 3.44808 3.58843 3.59349 3.76105 3.76522 4.09342 4.09743 4.34223 4.34686 4.4979 4.50184 4.62792 4.63404 4.81694 4.82001 
0 
29 0.16499 0.3215 0.50989 0.64323 0.83041 0.99963 1.00601 1.17358 1.33505 1.50228 1.66444 1.85473 1.86015 2.06928 2.20319 2.34168 2.48425 2.63663 2.8278 2.99126 3.16425 3.31522 3.4498 3.59442 3.76721 4.09837 4.34545 4.50424 4.82131 
52 0.16456 0.16847 0.32142 0.32514 0.50822 0.51231 0.64103 0.6455 0.83041 0.83549 1.00006 1.00513 1.17064 1.176 1.33331 1.33821 1.50106 1.5059 1.66482 1.85503 1.85954 2.06795 2.0738 2.19861 2.34048 2.34741 2.48309 2.49067 2.63532 2.63959 2.82637 2.83118 2.99068 3.16288 3.1665 3.31425 3.31876 3.44837 3.45442 3.59161 3.59745 3.76583 3.76982 4.09656 4.10122 4.34479 4.35002 4.50309 4.50855 4.63129 4.81966 4.82348 
101 0.14978 0.15336 0.15638 0.16014 0.30629 0.30961 0.31318 0.31639 0.49279 0.49703 0.4997 0.50313 0.62501 0.62882 0.6322 0.63551 0.81514 0.81844 0.82174 0.82435 0.98793 0.99171 0.9951 1.15245 1.15616 1.1607 1.16568 1.31728 1.32124 1.32473 1.33079 1.48537 1.4893 1.49262 1.49785 1.6467 1.65245 1.65571 1.66066 1.84267 1.84557 1.84905 1.85324 2.05591 2.05918 2.06245 2.18128 2.18641 2.19239 2.32754 2.33059 2.33404 2.46364 2.46897 2.47264 2.47605 2.62005 2.62407 2.62734 2.81107 2.81526 2.81813 2.82353 2.97489 2.97921 2.9824 3.14768 3.15085 3.15459 3.1576 3.2969 3.30084 3.30476 3.30921 3.42969 3.43495 3.43873 3.44313 3.57676 3.58083 3.5842 3.58982 3.75137 3.75559 3.75824 4.08487 4.08779 4.0911 4.33388 4.33632 4.34011 4.48804 4.4915 4.49481 4.61219 4.61799 4.6223 4.80698 4.81005 4.81264 4.81818 
28 0.1681 0.32449 0.51116 0.6435 0.83307 1.00522 1.175 1.33632 1.50303 1.66625 1.8607 2.07054 2.20609 2.34405 2.48427 2.63645 2.82891 2.99133 3.16601 3.31677 3.45052 3.59439 3.7683 4.09993 4.34603 4.50544 4.63408 4.82195 
0 
56 0.15631 0.16087 0.31247 0.31782 0.49914 0.50417 0.63297 0.63818 0.82154 0.82648 0.99309 0.9992 1.15912 1.16547 1.32308 1.32879 1.49249 1.49769 1.65657 1.66204 1.84754 1.85303 2.06084 2.0666 2.18678 2.19471 2.3329 2.33862 2.47313 2.47844 2.62713 2.63147 2.81685 2.82198 2.98116 2.98622 3.15343 3.15907 3.30283 3.30892 3.43882 3.4444 3.58313 3.58886 3.7562 3.76166 4.08987 4.09646 4.33847 4.34583 4.49334 4.4989 4.61882 4.62626 4.8121 4.81616 
17 0.16398 0.3207 0.64027 0.82681 1.00273 1.17036 1.49913 1.66193 1.85527 2.63311 2.98869 3.16282 3.31242 3.76467 4.34248 4.50157 4.81747 
27 0.17177 0.32738 0.51442 0.64837 0.83762 1.00936 1.18003 1.34033 1.50771 1.67305 1.864 2.07469 2.34774 2.49081 2.64204 2.83439 2.99784 3.17022 3.32076 3.45526 3.59894 3.7725 4.10377 4.35042 4.50964 4.64165 4.82642 
21 0.17181 0.32933 0.51392 0.64851 1.01059 1.34171 1.50721 1.86609 2.07578 2.49009 2.64114 2.83214 2.99659 3.17093 3.45546 3.59887 3.77233 4.10381 4.35021 4.50951 4.82512 
40 0.17091 0.17598 0.32751 0.33195 0.51437 0.51854 0.64836 0.83695 0.84112 1.00618 1.01103 1.1764 1.34005 1.50793 1.67025 1.67554 1.86246 1.86667 2.07396 2.20445 2.34616 2.35072 2.48946 2.64217 2.83265 2.8388 2.99687 3.16969 3.32005 3.32425 3.45429 3.598 3.77315 4.10257 4.35028 4.35567 4.50986 4.63755 4.82578 4.83037 
47 0.16648 0.17359 0.32307 0.32831 0.51059 0.51536 0.64292 0.64805 0.83234 0.8402 1.00147 1.00818 1.1684 1.17635 1.33616 1.50392 1.66683 1.85623 1.86204 2.06945 2.07353 2.19634 2.20503 2.34176 2.34744 2.48475 2.49319 2.63828 2.82857 2.83325 2.99295 3.16294 3.16791 3.3171 3.44844 3.45341 3.59409 3.60057 3.76851 3.77192 4.0992 4.34735 4.50606 4.51329 4.63114 4.82197 4.82799 
57 0.15288 0.1576 0.31033 0.31491 0.49621 0.50092 0.5059 0.62951 0.63359 0.81855 0.8232 0.9908 0.99661 1.15676 1.16293 1.32077 1.32623 1.4889 1.49384 1.65034 1.65659 1.8455 1.85047 2.05872 2.06301 2.18432 2.19051 2.3308 2.3355 2.46919 2.47443 2.62467 2.62879 2.81435 2.81902 2.97849 2.9836 3.15103 3.15609 3.30048 3.30598 3.43597 3.44031 3.58028 3.58454 3.75409 3.75903 4.08776 4.09231 4.33651 4.34063 4.49136 4.49642 4.61479 4.62271 4.80997 4.8134 
8 0.16781 0.32628 0.83361 1.00602 1.66823 2.34487 2.99375 4.34809 
17 0.16477 0.32155 0.51036 0.64377 0.82967 1.00361 1.3374 1.50417 1.66524 1.85708 2.63681 2.82869 2.99313 3.31621 3.76674 4.34529 4.82002 
25 0.16382 0.31892 0.506 0.64109 0.82848 1.00147 1.33233 1.49905 1.66399 1.85349 2.06758 2.33971 2.4813 2.63412 2.82473 2.98969 3.1624 3.31235 3.44668 3.59021 3.76547 4.09712 4.34394 4.50322 4.81899 
88 0.14767 0.1518 0.15503 0.30383 0.30747 0.31124 0.31524 0.49037 0.49495 0.498 0.50192 0.62254 0.62698 0.63059 0.63434 0.81308 0.81676 0.82008 0.82351 0.98557 0.98883 0.99311 1.14992 1.15397 1.15915 1.3148 1.3194 1.32305 1.48293 1.48737 1.49086 1.64404 1.65111 1.65402 1.84027 1.84306 1.84732 2.05353 2.05651 2.0615 2.17886 2.18478 2.19207 2.32514 2.32827 2.33236 2.46072 2.46714 2.47078 2.47581 2.6174 2.622 2.62519 2.80866 2.81302 2.81633 2.97245 2.97724 2.98044 3.14524 3.14859 3.15283 3.29449 3.29866 3.30295 3.4269 3.43303 3.43682 3.44158 3.57436 3.57864 3.58277 3.74902 3.75271 3.75619 4.08247 4.0853 4.33154 4.33384 4.48561 4.48908 4.4927 4.60975 4.61663 4.62095 4.80458 4.80766 4.81052 
43 0.1531 0.15761 0.31021 0.31688 0.49752 0.50163 0.63058 0.81867 0.82367 0.99034 1.15675 1.32065 1.32654 1.48934 1.49426 1.65567 1.84485 2.05801 2.18551 2.33032 2.47262 2.62502 2.62918 2.81538 2.8195 2.97932 2.98381 3.1511 3.15831 3.30041 3.30664 3.43705 3.58081 3.75372 3.75895 4.08705 4.3358 4.49096 4.49605 4.61526 4.62662 4.80978 4.81445 
59 0.15478 0.15983 0.31132 0.31605 0.49728 0.50195 0.50582 0.6298 0.63441 0.64085 0.82019 0.82521 0.99191 0.99822 1.15771 1.1644 1.32185 1.32809 1.48977 1.49515 1.65123 1.65807 1.84662 1.85196 2.05985 2.0654 2.18563 2.19203 2.33188 2.33727 2.46963 2.47551 2.62563 2.63051 2.81555 2.82026 2.97948 2.98488 3.15207 3.1574 3.30154 3.30816 3.43313 3.43885 3.44472 3.58133 3.58614 3.75519 3.76062 4.08888 4.09368 4.33771 4.34247 4.49244 4.49792 4.61633 4.62472 4.81123 4.81474 
28 0.1536 0.30867 0.4964 0.6295 0.81856 0.98836 1.15589 1.32077 1.48933 1.65572 1.84298 2.05625 2.18748 2.32853 2.47318 2.62428 2.81434 2.97917 3.14911 3.29957 3.43557 3.57997 3.75183 4.08532 4.33396 4.48914 4.62114 4.80789 
63 0.15239 0.1566 0.16145 0.3099 0.31534 0.49575 0.50049 0.62943 0.6345 0.81792 0.8222 0.82528 0.98987 0.99592 1.15609 1.16338 1.32001 1.32595 1.33066 1.4883 1.49365 1.65422 1.65844 1.84471 1.84992 1.85399 2.05794 2.06203 2.18389 2.19101 2.33009 2.33477 2.47098 2.47525 2.62443 2.62867 2.81371 2.81847 2.82498 2.978 2.9832 3.15032 3.15596 3.29984 3.30622 3.31018 3.43621 3.44187 3.57977 3.58436 3.75315 3.75848 4.08704 4.09123 4.33581 4.33954 4.49059 4.49561 4.61454 4.62267 4.80922 4.81273 4.81848 
16 0.16797 0.32469 0.51187 0.8338 1.00606 1.3393 1.50531 1.66839 1.86168 2.48762 2.82863 2.99405 3.16595 3.31736 4.3463 4.8219 
119 0.1764 0.17972 0.18222 0.18577 0.33271 0.33571 0.3384 0.34113 0.3476 0.5193 0.52282 0.52518 0.52785 0.53244 0.65316 0.65612 0.65893 0.66265 0.84214 0.84554 0.8478 0.8511 1.0132 1.0165 1.01968 1.0235 1.18014 1.18397 1.18767 1.19137 1.34367 1.34781 1.35069 1.35383 1.51308 1.51629 1.51895 1.52265 1.6768 1.6801 1.68359 1.68846 1.86846 1.87161 1.87432 1.87738 1.88612 2.08106 2.08388 2.08679 2.09438 2.20801 2.21235 2.21755 2.35338 2.35638 2.35952 2.36371 2.36947 2.49441 2.49746 2.49999 2.50374 2.64749 2.65055 2.65287 2.65855 2.83739 2.84083 2.8432 2.84624 2.84977 3.00219 3.00569 3.00865 3.0141 3.17393 3.17708 3.17977 3.18245 3.18682 3.3237 3.32745 3.3303 3.33318 3.45982 3.46312 3.4661 3.4712 3.60365 3.60668 3.60992 3.61366 3.62299 3.77699 3.78043 3.78283 3.7853 3.79038 4.10988 4.11236 4.11529 4.12161 4.35887 4.36104 4.36425 4.37274 4.51423 4.51792 4.52021 4.52373 4.64254 4.64633 4.65022 4.8327 4.83521 4.83748 4.8404 4.84546 
33 0.16582 0.32156 0.50806 0.51239 0.64226 0.83148 1.00352 1.17302 1.33412 1.50153 1.66535 1.857 2.06807 2.19878 2.3402 2.3456 2.48283 2.63567 2.82692 2.83311 2.99036 3.16362 3.31431 3.44869 3.59234 3.59948 3.76635 4.09685 4.34474 4.50327 4.63238 4.81983 4.82447 
30 0.16964 0.32523 0.51236 0.64605 0.83492 1.00595 1.17627 1.33889 1.50578 1.66873 1.86058 1.86713 2.07281 2.20107 2.34432 2.3542 2.48675 2.6397 2.83199 2.9942 3.16772 3.31785 3.45237 3.59743 3.77043 4.10118 4.34884 4.50741 4.63573 4.82443 
30 0.16363 0.31988 0.50542 0.51071 0.63899 0.82795 0.99947 1.16818 1.33221 1.49944 1.66476 1.85513 2.06542 2.19495 2.33799 2.48035 2.63295 2.82388 2.98883 3.16058 3.31225 3.44589 3.58879 3.764 4.09412 4.3418 4.50101 4.62774 4.81717 4.82309 
0 
1 0.82632 
17 0.51006 0.64179 0.83141 1.50169 1.66461 2.06851 2.3409 2.48257 2.63606 2.99104 3.1654 3.44867 3.59282 3.76671 4.09704 4.34515 4.50338 
26 0.17234 0.3294 0.51656 0.65015 0.83886 1.01161 1.18067 1.3426 1.50879 1.67315 1.86545 2.07515 2.35035 2.4941 2.64349 2.83634 2.99732 3.17137 3.32176 3.45621 3.60113 3.77415 4.10381 4.35131 4.51086 4.82896 
0 
83 0.18131 0.18538 0.19345 0.33713 0.34076 0.34592 0.52452 0.52781 0.53224 0.65719 0.66086 0.66692 0.84672 0.85006 0.85481 1.01692 1.02198 1.02867 1.18513 1.18974 1.19669 1.349 1.35338 1.36038 1.51723 1.52057 1.52604 1.68169 1.68658 1.69744 1.87139 1.87548 1.8791 2.08413 2.08765 2.09471 2.21411 2.21991 2.35693 2.3615 2.36805 2.49914 2.50334 2.51095 2.65153 2.65457 2.66191 2.84259 2.84625 2.85045 3.00672 3.01012 3.01754 3.17801 3.18178 3.18572 3.3287 3.33262 3.33791 3.46283 3.46704 3.47235 3.60759 3.61237 3.61872 3.78197 3.7851 3.79052 4.11287 4.11679 4.12624 4.36156 4.36535 4.37483 4.51893 4.52202 4.52707 4.64756 4.6531 4.83618 4.8393 4.84297 4.86004 
21 0.16681 0.32517 0.51175 0.83197 1.00564 1.33924 1.50486 1.66534 1.86169 2.07017 2.34431 2.63631 2.83193 2.99376 3.31655 3.76812 4.09942 4.34638 4.50455 4.63397 4.82448 
42 0.16571 0.32244 0.50943 0.51507 0.64168 0.64794 0.83216 1.00344 1.17085 1.33512 1.34068 1.50223 1.50835 1.66653 1.85637 1.86167 2.06897 2.19806 2.34125 2.34603 2.4837 2.63677 2.82759 2.83417 2.99157 3.16412 3.1685 3.31557 3.45004 3.59269 3.59865 3.76705 3.77007 4.09751 4.10454 4.34556 4.3516 4.50433 4.50914 4.63156 4.82103 4.82684 
99 0.15776 0.16121 0.1639 0.1688 0.31486 0.31843 0.32136 0.50083 0.50474 0.50744 0.51053 0.63412 0.63754 0.64036 0.82321 0.82674 0.8291 0.83283 0.99498 0.99848 1.00158 1.00632 1.16082 1.16502 1.16851 1.17258 1.32491 1.32991 1.33303 1.49334 1.4976 1.5002 1.6553 1.6604 1.66354 1.66853 1.84953 1.85268 1.85568 1.85862 2.0628 2.06591 2.07205 2.18903 2.19412 2.20131 2.33487 2.3381 2.34144 2.34642 2.47461 2.4788 2.48148 2.48741 2.62986 2.63291 2.6358 2.81909 2.82289 2.82538 2.82893 2.98275 2.98747 2.99113 3.15557 3.15914 3.16189 3.16767 3.30456 3.30958 3.31243 3.31902 3.44067 3.44433 3.44719 3.45316 3.58502 3.58835 3.59169 3.59676 3.75832 3.76253 3.76491 4.09179 4.09466 4.09995 4.34054 4.34292 4.34678 4.49561 4.49994 4.50244 4.61962 4.62598 4.62977 4.81431 4.81712 4.81983 4.8229 
32 0.15796 0.31418 0.50086 0.63463 0.82386 0.99523 1.16159 1.32596 1.49402 1.65848 1.84812 1.85437 2.06146 2.19017 2.33378 2.4756 2.62874 2.81912 2.82581 2.98344 3.15559 3.30609 3.44078 3.58434 3.5931 3.75871 4.08975 4.33754 4.49581 4.62393 4.81272 4.81871 
66 0.16725 0.17044 0.17564 0.32365 0.32734 0.33322 0.51089 0.51424 0.51951 0.64311 0.6467 0.83329 0.83614 0.84044 1.00281 1.00672 1.01165 1.17275 1.17731 1.33622 1.33994 1.50344 1.50769 1.66728 1.67183 1.85837 1.86223 1.86636 2.0702 2.07381 2.20009 2.20672 2.34219 2.34587 2.35027 2.48512 2.49014 2.6377 2.64079 2.82939 2.83295 2.83722 2.99307 2.99768 3.16596 3.16909 3.31556 3.31903 3.45029 3.45373 3.59384 3.59801 3.60467 3.76741 3.7709 4.09933 4.10308 4.34752 4.35136 4.50497 4.50778 4.63308 4.63949 4.82314 4.82637 4.83063 
68 0.17074 0.17558 0.32716 0.33125 0.51399 0.518 0.52449 0.64585 0.65001 0.83677 0.84078 1.00542 1.0107 1.01862 1.17196 1.17731 1.18474 1.33815 1.34231 1.35763 1.50665 1.51144 1.67006 1.67423 1.68187 1.86016 1.86465 1.87049 2.07315 2.07797 2.20194 2.20576 2.34579 2.35124 2.357 2.4881 2.49244 2.6413 2.64475 2.83207 2.83647 2.8411 2.99605 3.00144 3.1665 3.17038 3.17484 3.31742 3.32111 3.32606 3.45207 3.45611 3.46256 3.59717 3.60117 3.77194 3.77526 4.10234 4.10716 4.35057 4.35534 4.50896 4.5124 4.63571 4.63977 4.82538 4.82877 4.83218 
35 0.15959 0.16404 0.31709 0.32109 0.50423 0.63717 0.8244 0.82803 0.99547 1.0016 1.16193 1.16935 1.32958 1.49706 1.66018 1.84992 1.85512 2.06427 2.19181 2.33567 2.47842 2.63171 2.8226 2.98627 3.15874 3.31002 3.44266 3.58674 3.76182 4.09229 4.34079 4.49887 4.62762 4.81606 4.82106 
55 0.16908 0.17393 0.32593 0.33039 0.51221 0.51617 0.64596 0.65252 0.83445 0.83859 1.00699 1.01452 1.1735 1.17814 1.3376 1.34519 1.50572 1.51602 1.66863 1.67538 1.85952 1.86379 2.07195 2.07984 2.20122 2.34465 2.34939 2.35578 2.48633 2.49342 2.63979 2.65317 2.82995 2.83413 2.99448 3.00664 3.16752 3.17291 3.31772 3.32275 3.45161 3.4563 3.59588 3.60256 3.77111 3.78458 4.10087 4.10926 4.34868 4.35492 4.50719 4.51568 4.63443 4.82383 4.82835 
4 0.33183 0.51592 2.83735 4.82927 
24 0.16859 0.32513 0.51044 0.83399 1.00691 1.1766 1.33932 1.50344 1.66641 1.86078 2.07166 2.34468 2.4847 2.63716 2.82782 2.99247 3.31642 3.45274 3.59525 3.76909 4.1002 4.34677 4.50571 4.82081 
111 0.16213 0.16516 0.16746 0.17128 0.3189 0.32163 0.32423 0.32662 0.50471 0.50822 0.51025 0.51294 0.6376 0.64075 0.64351 0.64619 0.82799 0.83099 0.83332 0.83668 0.99919 1.00203 1.00515 1.01129 1.16396 1.16733 1.17116 1.17495 1.32858 1.33254 1.3352 1.33811 1.4973 1.50055 1.50313 1.50607 1.65771 1.66326 1.66587 1.66917 1.85392 1.85614 1.85925 1.86246 2.06697 2.06968 2.07231 2.19183 2.19598 2.19873 2.20608 2.33955 2.34201 2.34528 2.35095 2.47801 2.48154 2.48438 2.48776 2.63337 2.63618 2.6383 2.82272 2.82601 2.82819 2.83109 2.83528 2.98673 2.99014 2.99235 2.99572 3.15943 3.16204 3.1649 3.16697 3.30825 3.3119 3.31503 3.3175 3.44377 3.44687 3.45013 3.45301 3.58789 3.59136 3.59356 3.59671 3.76234 3.76561 3.76806 3.77029 4.0958 4.09813 4.1008 4.14777 4.3447 4.34671 4.35001 4.4999 4.50312 4.50539 4.50813 4.62275 4.62826 4.63189 4.63506 4.81809 4.82046 4.82239 4.82483 4.82822 
0 
1 4.34602 
0 
47 0.17106 0.17767 0.32628 0.33043 0.51346 0.51766 0.6474 0.83423 0.83829 1.00564 1.01056 1.17375 1.18004 1.3395 1.50693 1.67037 1.6776 1.85996 1.86587 2.07301 2.07986 2.20213 2.34534 2.35001 2.48878 2.64102 2.83174 2.83635 2.99607 3.16811 3.17304 3.3193 3.45198 3.45698 3.597 3.60763 3.77134 3.78045 4.10165 4.10764 4.35047 4.35812 4.5079 4.51432 4.63646 4.82496 4.8298 
179 0.18206 0.18532 0.18753 0.18956 0.19219 0.19547 0.33879 0.34132 0.34388 0.34596 0.34813 0.35156 0.35897 0.52527 0.52865 0.53061 0.53261 0.53463 0.53706 0.54131 0.65847 0.66153 0.66376 0.66592 0.66833 0.6716 0.84775 0.85052 0.85315 0.85495 0.85732 0.8598 0.86631 1.02001 1.02235 1.02518 1.02749 1.03015 1.03445 1.18585 1.18863 1.19165 1.19437 1.19703 1.20072 1.34944 1.35254 1.35544 1.35762 1.35998 1.36333 1.37017 1.51816 1.52158 1.5239 1.52597 1.52852 1.53295 1.549 1.68211 1.68531 1.68754 1.69006 1.69286 1.69695 1.87456 1.87663 1.87911 1.88134 1.88366 1.88666 1.89204 2.08764 2.08984 2.09205 2.09462 2.09889 2.1115 2.21355 2.21771 2.22035 2.22393 2.22804 2.35977 2.36199 2.36452 2.36697 2.36971 2.37325 2.37854 2.50077 2.50354 2.50585 2.50842 2.51127 2.51561 2.65336 2.65605 2.65829 2.66019 2.66331 2.66845 2.84307 2.84662 2.84889 2.85079 2.85305 2.8555 2.85906 2.87375 3.00751 3.01075 3.01326 3.01532 3.01816 3.02343 3.18024 3.18276 3.18546 3.18739 3.18946 3.1923 3.19756 3.32943 3.33245 3.33544 3.33754 3.33965 3.34271 3.35302 3.46422 3.46715 3.46981 3.47223 3.47467 3.4785 3.6093 3.61258 3.61483 3.61733 3.62003 3.62369 3.63427 3.78357 3.78648 3.78877 3.79058 3.79259 3.79583 3.8006 4.11674 4.1189 4.1211 4.12343 4.12729 4.1381 4.36581 4.3676 4.36969 4.37243 4.37702 4.52055 4.5232 4.52587 4.5277 4.5302 4.53379 4.6455 4.65019 4.65337 4.65603 4.65981 4.83908 4.8414 4.84326 4.84522 4.84747 4.84987 4.85506 
1 0.82985 
0 
71 0.1558 0.16027 0.16629 0.31295 0.31748 0.32208 0.49896 0.50333 0.50744 0.63116 0.63561 0.63912 0.82121 0.82589 0.82957 0.99315 0.99775 1.00246 1.15918 1.16435 1.32336 1.32834 1.49102 1.49603 1.50089 1.65489 1.65983 1.66635 1.84794 1.85255 1.86117 2.06104 2.06559 2.18799 2.19289 2.33316 2.33789 2.47184 2.47744 2.48317 2.62657 2.63124 2.81774 2.82206 2.82706 2.98062 2.98541 2.99288 3.15384 3.15882 3.16368 3.30329 3.30884 3.43831 3.4429 3.58237 3.58655 3.59237 3.75715 3.76245 4.0901 4.09487 4.33879 4.34307 4.49378 4.4989 4.62002 4.62568 4.81287 4.81657 4.82202 
20 0.17009 0.3259 0.51372 0.83549 1.00743 1.17963 1.33893 1.67219 1.86087 2.34746 2.83262 3.0023 3.17333 3.31964 3.60369 3.77199 4.10487 4.3526 4.5136 4.82498 
46 0.16583 0.17148 0.32219 0.32582 0.50958 0.51327 0.64414 0.83151 0.83528 1.00209 1.00645 1.16969 1.17539 1.33424 1.34003 1.5032 1.66595 1.67112 1.856 1.86023 2.07056 2.1989 2.34308 2.34823 2.48408 2.49167 2.63811 2.82728 2.83219 2.99288 3.1644 3.16812 3.31462 3.31914 3.44904 3.45376 3.59313 3.59848 3.76789 4.09842 4.10409 4.34647 4.50508 4.63299 4.82128 4.82539 
50 0.17166 0.17698 0.32871 0.33555 0.51487 0.51891 0.64814 0.65256 0.83686 0.84122 1.00914 1.01743 1.1793 1.34052 1.34797 1.50802 1.51316 1.67034 1.67662 1.86324 1.86722 1.88475 2.07501 2.08239 2.20675 2.34735 2.35381 2.49018 2.64194 2.66181 2.83412 2.83884 2.99641 3.0041 3.1703 3.17562 3.32041 3.45564 3.59974 3.60722 3.77312 3.77875 4.10341 4.11163 4.35042 4.35588 4.51036 4.64053 4.826 4.83081 
3 0.16886 0.32622 0.83541 
5 0.1648 0.32277 0.82936 1.00142 1.85804 
0 
13 0.16096 0.32049 0.50596 0.63911 0.82599 0.99832 1.49961 1.66481 2.82362 3.15958 3.76328 4.09398 4.34222 
79 0.16926 0.1726 0.17732 0.3249 0.32863 0.33353 0.51251 0.51576 0.51952 0.64577 0.64953 0.65719 0.83414 0.83748 0.84118 1.00448 1.00866 1.01382 1.17497 1.17913 1.33821 1.34174 1.35079 1.5055 1.51021 1.6691 1.67278 1.67977 1.85933 1.864 1.86765 1.87801 2.07218 2.0761 2.0904 2.20197 2.20706 2.34423 2.34759 2.3523 2.36085 2.48701 2.49128 2.64022 2.64444 2.8308 2.83452 2.83877 2.99538 2.99991 3.16682 3.17036 3.17667 3.31856 3.32156 3.33242 3.45105 3.45464 3.45979 3.5962 3.60084 3.60742 3.77039 3.77383 3.78011 4.10069 4.10385 4.11084 4.34921 4.35269 4.35994 4.50787 4.51115 4.63603 4.64365 4.82442 4.8282 4.83175 4.84294 
125 0.17002 0.17243 0.17511 0.17823 0.32588 0.32877 0.33112 0.33405 0.3407 0.5135 0.51576 0.51804 0.52074 0.52529 0.64596 0.64906 0.65196 0.6554 0.83567 0.83797 0.84042 0.84298 0.84867 1.00554 1.00923 1.01186 1.01534 1.02405 1.17328 1.17669 1.1796 1.18238 1.33885 1.34144 1.34409 1.34838 1.50629 1.50879 1.51191 1.51755 1.67015 1.67268 1.67561 1.67925 1.86012 1.86357 1.86614 1.86871 1.87415 2.07252 2.07533 2.07852 2.08324 2.09933 2.20289 2.20662 2.21098 2.34484 2.34767 2.3508 2.35389 2.3581 2.48716 2.48993 2.49348 2.49795 2.64062 2.64301 2.6458 2.6515 2.8315 2.8339 2.83701 2.83976 2.8483 2.99535 2.99751 3.00091 3.00498 3.16686 3.17041 3.1728 3.17572 3.18218 3.31785 3.32068 3.32291 3.32592 3.45145 3.45451 3.45689 3.45984 3.46721 3.59637 3.59898 3.60198 3.60552 3.61193 3.77122 3.77401 3.77635 3.77981 3.7904 4.10162 4.10396 4.10708 4.11138 4.12189 4.15238 4.35007 4.35244 4.35558 4.35954 4.50792 4.5104 4.51319 4.5171 4.63604 4.63958 4.64377 4.82472 4.827 4.82974 4.83206 4.83592 
14 0.32584 0.51052 1.00627 1.66663 2.06995 2.34144 2.63627 2.82956 2.9916 3.44947 3.59262 3.76799 4.34737 4.50472 
28 0.17552 0.33243 0.51859 0.65262 0.84145 1.01266 1.18238 1.34517 1.51208 1.6754 1.86852 2.07866 2.21323 2.35151 2.49392 2.64561 2.83709 3.00048 3.17334 3.3241 3.45971 3.60358 3.77636 4.10745 4.35478 4.5134 4.64449 4.8311 
5 0.1588 0.82403 2.06493 2.33631 4.34065 
105 0.15415 0.15792 0.16063 0.16371 0.31056 0.31399 0.31708 0.31988 0.49683 0.50155 0.50407 0.50702 0.62968 0.63381 0.63677 0.63985 0.8193 0.82278 0.82592 0.82816 0.99223 0.99539 0.99875 1.00434 1.15637 1.16035 1.16424 1.16777 1.32118 1.32576 1.32864 1.33246 1.48938 1.49383 1.49649 1.49959 1.65065 1.65676 1.65972 1.66355 1.84735 1.84988 1.85304 1.8563 2.06068 2.06358 2.06712 2.1852 2.19035 2.19359 2.3321 2.33506 2.33867 2.34764 2.46813 2.47326 2.47668 2.47923 2.62408 2.6286 2.63141 2.81504 2.81947 2.82223 2.82561 2.97895 2.9837 2.98633 3.15233 3.15534 3.15909 3.16262 3.30096 3.30509 3.30854 3.31192 3.4335 3.43919 3.44246 3.44556 3.58085 3.5852 3.58795 3.59415 3.75567 3.75923 3.76194 3.76449 4.08958 4.09217 4.09554 4.33856 4.3408 4.34501 4.49212 4.4956 4.49868 4.50238 4.61611 4.6217 4.62614 4.8114 4.81452 4.817 4.82093 
42 0.1737 0.1808 0.33037 0.33641 0.51693 0.5221 0.65131 0.83981 0.84616 1.01151 1.02397 1.17977 1.34222 1.51036 1.67428 1.86518 1.8709 2.07646 2.20637 2.34972 2.35611 2.49192 2.64413 2.83587 2.84141 2.99906 3.17218 3.17854 3.32266 3.4563 3.46741 3.60078 3.61098 3.7755 3.78586 4.10495 4.35312 4.36245 4.51138 4.64118 4.82832 4.83274 
119 0.17627 0.17901 0.18194 0.18591 0.33191 0.33516 0.33767 0.34122 0.35132 0.51956 0.52195 0.52443 0.52729 0.53336 0.65272 0.65569 0.65849 0.66297 0.84139 0.84433 0.84678 0.84972 0.867 1.01199 1.01572 1.01869 1.02314 1.18021 1.18384 1.18704 1.19192 1.34509 1.34773 1.35091 1.35706 1.51299 1.51555 1.51869 1.5255 1.67678 1.67992 1.68338 1.68874 1.86656 1.87044 1.87332 1.87671 1.88355 2.07971 2.0824 2.08549 2.09191 2.20918 2.2128 2.21743 2.35219 2.35527 2.35859 2.36298 2.36926 2.49425 2.49715 2.5006 2.50587 2.64699 2.64963 2.65275 2.65912 2.83793 2.84066 2.84353 2.84654 2.85851 3.00261 3.00502 3.00849 3.01775 3.17341 3.17668 3.17893 3.18201 3.18862 3.32408 3.32723 3.32975 3.33383 3.45855 3.4618 3.46447 3.46895 3.60436 3.60757 3.61099 3.61594 3.77712 3.77971 3.78179 3.7857 3.79229 4.10854 4.1112 4.11421 4.12021 4.35705 4.35962 4.36301 4.37029 4.51407 4.51683 4.5194 4.52331 4.64267 4.64613 4.65163 4.83132 4.83372 4.83615 4.8388 4.84403 
11 0.16849 0.32517 1.00715 1.33782 1.50716 3.16749 3.31817 3.77136 4.10326 4.3475 4.82278 
58 0.15308 0.15758 0.3093 0.31405 0.49539 0.50042 0.62882 0.6338 0.81872 0.8236 0.99016 0.99572 1.15599 1.16286 1.16929 1.32 1.32598 1.48822 1.49356 1.65158 1.6565 1.84487 1.84973 2.05804 2.06243 2.18401 2.19031 2.33003 2.33473 2.46961 2.47489 2.62413 2.62872 2.8135 2.81868 2.97772 2.98328 3.15041 3.15571 3.29958 3.30579 3.30992 3.43526 3.44018 3.57945 3.58436 3.7534 3.75847 4.08697 4.0913 4.33594 4.33971 4.49058 4.49581 4.61482 4.62332 4.80928 4.81295 
21 0.16715 0.32336 0.51168 0.83145 1.00358 1.33785 1.50499 1.66738 1.86129 2.34285 2.48598 2.63689 2.82977 2.99419 3.16682 3.31667 3.59298 3.76886 4.09984 4.3472 4.82289 
18 0.32529 0.64423 1.33715 1.50464 2.07187 2.34458 2.4875 2.63756 2.99528 3.16741 3.31686 3.45296 3.59636 3.76812 4.10012 4.34964 4.50537 4.6382 
70 0.16976 0.17311 0.17828 0.32473 0.32894 0.33257 0.5133 0.51635 0.52101 0.64719 0.65146 0.83492 0.8379 0.84202 1.0047 1.00978 1.01483 1.17335 1.17835 1.1886 1.33863 1.34297 1.50677 1.51145 1.66947 1.67329 1.67826 1.85999 1.86442 1.86834 2.07274 2.07627 2.098 2.20253 2.20876 2.3447 2.34881 2.35373 2.48813 2.49317 2.64163 2.64673 2.83154 2.83513 2.84024 2.99609 3.0009 3.16879 3.1722 3.31921 3.32251 3.45268 3.45676 3.59681 3.60097 3.60755 3.77267 3.77642 4.10161 4.10509 4.11569 4.35014 4.35395 4.50936 4.5134 4.6366 4.64772 4.82491 4.82785 4.83168 
28 0.16663 0.32259 0.51003 0.64326 0.83106 1.00317 1.17205 1.33477 1.5022 1.66603 1.85598 2.07041 2.19874 2.34159 2.48405 2.63711 2.82782 2.99225 3.16472 3.31513 3.45046 3.59275 3.76733 4.09993 4.34577 4.5048 4.63247 4.82149 
74 0.15702 0.16159 0.16529 0.31398 0.3189 0.32324 0.50058 0.50527 0.50926 0.63357 0.63875 0.82249 0.82686 0.82977 0.9939 0.99905 1.00284 1.16016 1.16616 1.17157 1.3241 1.32989 1.33417 1.49312 1.49801 1.50259 1.65465 1.65965 1.66372 1.84894 1.85366 1.85748 2.06183 2.06711 2.18757 2.19364 2.33419 2.33939 2.34586 2.47419 2.47949 2.62868 2.63274 2.81882 2.82325 2.82863 2.98284 2.98734 3.15461 3.15996 3.16424 3.30396 3.31004 3.31395 3.44 3.44578 3.58445 3.58877 3.7577 3.76268 3.76709 4.09149 4.09642 4.34031 4.34651 4.4949 4.49983 4.5051 4.61755 4.62575 4.6322 4.81405 4.81757 4.82221 
27 0.17078 0.32756 0.51447 0.6475 0.83571 1.00999 1.17771 1.34044 1.50721 1.86529 2.07378 2.20559 2.34684 2.48881 2.64072 2.8337 2.99774 3.16887 3.32025 3.45409 3.60012 3.77157 4.10319 4.3498 4.50774 4.6352 4.82572 
27 0.32934 0.51573 0.64772 0.84047 1.00647 1.17883 1.34127 1.50804 1.67526 1.86081 2.07442 2.207 2.3488 2.48874 2.64223 2.83382 2.99786 3.1704 3.32179 3.45417 3.59786 3.77287 4.10303 4.35292 4.51121 4.63941 4.82729 
102 0.17526 0.17833 0.18225 0.33082 0.33446 0.33757 0.34358 0.51792 0.52076 0.52389 0.52891 0.65126 0.65479 0.65831 0.83988 0.84343 0.84682 0.85209 1.01036 1.01487 1.01879 1.02605 1.17683 1.18162 1.18556 1.19227 1.34293 1.34633 1.34977 1.35768 1.51093 1.51411 1.51783 1.53079 1.67524 1.67907 1.68373 1.86565 1.86963 1.87301 1.87871 2.07852 2.0817 2.08608 2.20486 2.20989 2.21579 2.35097 2.35434 2.35849 2.36408 2.49298 2.49646 2.50094 2.51405 2.64561 2.64863 2.65297 2.836 2.83927 2.84278 2.84674 3.00062 3.00362 3.00769 3.17188 3.17593 3.17878 3.18369 3.32155 3.32576 3.32879 3.33508 3.45716 3.4611 3.46451 3.47914 3.60209 3.60554 3.60939 3.61651 3.77535 3.77866 3.78126 3.78597 4.10742 4.1107 4.11507 4.35601 4.35908 4.36338 4.51263 4.51588 4.51925 4.52645 4.63963 4.64381 4.64933 4.83023 4.83304 4.83612 4.83988 
30 0.16933 0.32586 0.51257 0.64718 0.83484 1.00698 1.17604 1.33992 1.50585 1.67028 1.86078 1.86851 2.07235 2.20211 2.34491 2.48723 2.6401 2.83097 2.83846 2.99504 3.16735 3.31856 3.45265 3.59659 3.7706 4.10093 4.3487 4.50745 4.63761 4.82433 
61 0.16777 0.17075 0.3224 0.32629 0.33164 0.51096 0.51421 0.64323 0.64741 0.83119 0.83464 0.83955 1.00225 1.00746 1.16892 1.1759 1.33629 1.3404 1.50382 1.50731 1.66787 1.67238 1.85679 1.8615 1.86509 2.07023 2.0738 2.19922 2.20531 2.34227 2.34667 2.35244 2.48484 2.48816 2.6386 2.64109 2.82916 2.83252 2.99382 2.99795 3.16391 3.16814 3.31626 3.31969 3.44892 3.45337 3.59535 3.60019 3.76731 3.77107 4.0995 4.10276 4.34814 4.35339 4.5033 4.50759 4.51404 4.63261 4.63735 4.8233 4.82762 
19 0.17181 0.32105 0.50733 0.64285 0.83342 1.00271 1.50102 1.86189 2.34237 2.48124 2.63487 2.82487 3.16299 3.31467 3.44831 3.76483 4.09947 4.50188 4.8183 
28 0.15083 0.30726 0.49451 0.62721 0.81587 0.98747 1.15359 1.31923 1.48692 1.65334 1.84196 2.05515 2.1837 2.32735 2.47012 2.62231 2.81251 2.9771 3.14801 3.29837 3.43366 3.57822 3.75158 4.08412 4.33257 4.48848 4.62066 4.80671 
38 0.16518 0.3228 0.50996 0.64314 0.64946 0.83168 0.83587 1.00299 1.171 1.33492 1.34036 1.50255 1.50695 1.66524 1.85775 2.06984 2.19835 2.34228 2.48402 2.49301 2.63721 2.82765 2.83429 2.99168 3.16479 3.3154 3.44938 3.5935 3.59985 3.76758 3.77301 4.09824 4.10576 4.34576 4.5048 4.63207 4.82085 4.82553 
34 0.17364 0.33056 0.51592 0.52283 0.64962 0.83906 1.01044 1.17756 1.34292 1.50951 1.67354 1.86229 1.8686 2.07601 2.20438 2.34981 2.36379 2.49123 2.64385 2.83477 2.84421 3.0002 3.17143 3.32288 3.45648 3.59951 3.60968 3.77477 4.10413 4.35368 4.5114 4.64029 4.82723 4.83343 

179
