# Supplementary material for: Deciphering the Contribution of Oriens-Lacunosum/Moleculare (OLM) Cells to Intrinsic θ Rhythms Using Biophysical Local Field Potential (LFP) Models
Source: eNeuro. 2018 Sep 4;5(4):ENEURO.0146-18.2018. doi: 10.1523/ENEURO.0146-18.2018 (PMC6140113; doi:10.1523/ENEURO.0146-18.2018)
Supplement: Supplementary file 2 — Supplementary Code. Download supplement 2, GZ file [file sup_enu-eN-NWR-0146-18-s02.gz › LFP_microcircuit-master/BC-380-gi-0-gi_SD-0-PV12913020-dSD6.6ms-gnSD0.21-gpv-3.0-gsb2.5-csb0.21-gbs4.75-cbs0.1344-spiketimes.txt]

16181

339


78 0.14389 0.14822 0.15168 0.30009 0.3039 0.30803 0.48661 0.49137 0.49437 0.6193 0.62408 0.62821 0.80939 0.81324 0.81651 0.98174 0.98521 0.99004 1.14629 1.15071 1.15761 1.31109 1.31643 1.32132 1.47922 1.48377 1.48699 1.64053 1.64801 1.83647 1.83938 1.84412 2.04973 2.0529 2.1751 2.18142 2.32134 2.32464 2.32955 2.45807 2.4647 2.46858 2.61389 2.61865 2.62193 2.80491 2.80951 2.81288 2.96871 2.97412 2.9783 3.14149 3.14489 3.14923 3.2907 3.29542 3.30011 3.42353 3.42948 3.43573 3.57057 3.57518 3.58007 3.74519 3.74927 3.75263 4.07864 4.08161 4.32763 4.33013 4.48185 4.48559 4.4891 4.60601 4.61307 4.80077 4.80396 4.80698 
88 0.14442 0.14831 0.15161 0.30051 0.30426 0.30815 0.48729 0.49132 0.49445 0.49876 0.61885 0.62321 0.62693 0.6328 0.80976 0.81348 0.81691 0.81973 0.98256 0.98539 0.99011 1.14662 1.15072 1.15702 1.31154 1.31528 1.32011 1.47958 1.48378 1.48713 1.49097 1.64081 1.64837 1.65224 1.83726 1.83982 1.84379 2.0505 2.0531 2.05661 2.17567 2.18136 2.32215 2.32506 2.32884 2.45744 2.46426 2.46836 2.61409 2.61874 2.62225 2.80574 2.80987 2.81315 2.96924 2.97348 2.97733 3.14208 3.14529 3.14938 3.15401 3.29121 3.29479 3.30014 3.42394 3.4304 3.43444 3.5713 3.57526 3.57891 3.74602 3.74908 3.75284 4.07947 4.08211 4.08583 4.3283 4.33055 4.33385 4.48241 4.48557 4.48978 4.60644 4.61293 4.61931 4.8017 4.80459 4.80723 
30 0.16766 0.32578 0.51264 0.64511 0.83445 1.00596 1.17302 1.33729 1.50578 1.6673 1.86102 2.07067 2.20204 2.34255 2.34966 2.48497 2.63837 2.82987 2.99319 3.16681 3.31843 3.45339 3.59351 3.60133 3.77105 4.09912 4.34741 4.50637 4.63384 4.82413 
0 
64 0.16525 0.16998 0.32055 0.32574 0.34048 0.50901 0.51299 0.52739 0.64074 0.64691 0.83122 0.83528 0.84694 1.00119 1.0067 1.01446 1.16791 1.17544 1.33224 1.33911 1.50067 1.50506 1.51973 1.6659 1.67203 1.85554 1.86081 1.86834 2.07059 2.07902 2.19633 2.34175 2.34635 2.35389 2.48378 2.49056 2.63624 2.6413 2.82697 2.83211 2.99175 2.9972 3.16197 3.16683 3.17294 3.31205 3.31774 3.44831 3.45307 3.59264 3.59814 3.76778 3.77127 4.09922 4.10601 4.34644 4.3519 4.50168 4.50697 4.62806 4.63833 4.82145 4.82526 4.83357 
0 
20 0.17254 0.32581 0.51326 0.83333 1.00501 1.5043 1.6734 1.86272 2.34698 2.63936 2.83165 3.16952 3.31795 3.45476 3.59722 3.77028 4.10708 4.34777 4.50695 4.8247 
80 0.1541 0.15803 0.16292 0.31086 0.31454 0.31834 0.49644 0.50067 0.50446 0.62958 0.63352 0.63746 0.81944 0.82321 0.82675 0.99129 0.9959 0.99995 1.15703 1.16173 1.16733 1.32074 1.32597 1.33048 1.48892 1.49337 1.49739 1.64988 1.65672 1.66035 1.84609 1.84985 1.85425 2.05935 2.06265 2.1842 2.18994 2.33144 2.33493 2.34006 2.46931 2.47436 2.47924 2.62513 2.62877 2.63258 2.81466 2.81891 2.82237 2.97843 2.98357 2.98917 3.15159 3.15541 3.1587 3.30066 3.30528 3.30972 3.43555 3.43943 3.444 3.58062 3.58469 3.58963 3.75454 3.75886 3.76192 4.08838 4.09163 4.33708 4.33976 4.49176 4.49619 4.49976 4.61506 4.62288 4.62701 4.81074 4.81351 4.8177 
0 
52 0.15905 0.16399 0.31495 0.31932 0.50237 0.50721 0.63597 0.64044 0.82565 0.8302 0.99505 0.99981 1.16343 1.32748 1.33256 1.49551 1.50023 1.65948 1.84854 1.85491 2.06196 2.0678 2.19267 2.33497 2.34042 2.47717 2.48293 2.63006 2.63411 2.82127 2.82575 2.98533 2.99045 3.15769 3.16233 3.3065 3.31183 3.44168 3.44637 3.58603 3.59143 3.75989 3.76346 4.09052 4.09647 4.33929 4.34595 4.49815 4.50305 4.6253 4.81469 4.81958 
88 0.14468 0.14927 0.15254 0.30114 0.30485 0.30859 0.31279 0.48758 0.49264 0.49566 0.62037 0.62519 0.62894 0.81009 0.81398 0.81733 0.8222 0.98264 0.98615 0.99069 1.14714 1.15154 1.15687 1.31201 1.31763 1.32129 1.47986 1.48462 1.48789 1.64104 1.64891 1.65294 1.83747 1.84031 1.84456 2.05074 2.05398 2.05908 2.17604 2.18244 2.32238 2.32564 2.33003 2.45831 2.46511 2.46886 2.61452 2.61952 2.62255 2.80585 2.81066 2.81367 2.81907 2.96969 2.97537 2.97887 3.14264 3.14596 3.14997 3.15419 3.29173 3.29662 3.30047 3.424 3.4303 3.43468 3.5716 3.57635 3.58045 3.74617 3.75053 3.75346 4.07965 4.08258 4.08778 4.32862 4.33104 4.33678 4.4829 4.48678 4.48994 4.60696 4.61432 4.6189 4.80176 4.80491 4.80773 4.81195 
46 0.17667 0.18182 0.33246 0.33651 0.51983 0.52452 0.65333 0.65918 0.84186 0.84632 1.01248 1.01766 1.18319 1.34642 1.51276 1.51805 1.67935 1.86741 1.87218 2.07941 2.08651 2.20972 2.35338 2.36104 2.49456 2.50297 2.64712 2.83763 2.84395 3.00201 3.17477 3.17956 3.32623 3.46002 3.60463 3.61245 3.77782 3.78359 4.10863 4.11563 4.35609 4.36347 4.515 4.6441 4.83143 4.83625 
0 
130 0.14186 0.14515 0.14787 0.15014 0.15427 0.29798 0.30156 0.30411 0.30654 0.30962 0.48482 0.48828 0.49091 0.49305 0.49595 0.6158 0.61968 0.62272 0.62537 0.6283 0.80725 0.81061 0.81344 0.81556 0.81906 0.98006 0.98241 0.98543 0.98811 1.14408 1.14795 1.15125 1.15486 1.15907 1.30905 1.31229 1.31595 1.31867 1.32228 1.47708 1.48076 1.48368 1.48601 1.48972 1.63825 1.64433 1.64752 1.65065 1.65574 1.83478 1.83701 1.83956 1.84203 1.84628 2.04802 2.05024 2.05275 2.05569 2.17317 2.1772 2.18069 2.18716 2.31967 2.3223 2.3248 2.32753 2.45482 2.46069 2.46405 2.46672 2.47048 2.61158 2.61595 2.61858 2.6208 2.80327 2.80687 2.80933 2.81149 2.81505 2.96674 2.97034 2.9736 2.97588 3.13956 3.14239 3.14482 3.1474 3.15011 3.28861 3.29176 3.29493 3.29794 3.30088 3.42145 3.42711 3.42951 3.43292 3.43623 3.5688 3.57232 3.57486 3.57786 3.74351 3.74588 3.74872 3.75095 3.75371 4.07699 4.07928 4.08168 4.08449 4.32579 4.32785 4.33002 4.33322 4.47991 4.48273 4.48597 4.48803 4.49213 4.60393 4.60855 4.61208 4.61581 4.79924 4.80183 4.80389 4.80605 4.80962 
0 
62 0.15515 0.15971 0.16529 0.31266 0.31835 0.49763 0.50207 0.50725 0.63188 0.63674 0.82092 0.82553 0.83086 0.9928 0.99834 1.15892 1.16733 1.324 1.33093 1.49094 1.49539 1.50073 1.65402 1.65886 1.6658 1.84756 1.85404 2.06055 2.069 2.18678 2.19701 2.33291 2.33901 2.47179 2.47699 2.62692 2.63111 2.81756 2.82183 2.82705 2.98022 2.98518 3.15365 3.1591 3.30337 3.30995 3.4381 3.44448 3.58306 3.58853 3.75709 3.76222 4.0897 4.33852 4.34492 4.4937 4.49905 4.61807 4.62497 4.81249 4.81661 4.82186 
63 0.16634 0.1701 0.32266 0.32629 0.50954 0.5129 0.64192 0.64591 0.83105 0.8346 0.8399 1.00141 1.00612 1.01268 1.16741 1.17382 1.33508 1.33921 1.50145 1.50546 1.66574 1.67044 1.67627 1.85594 1.86043 1.86654 2.06898 2.07313 2.19731 2.20613 2.34195 2.34624 2.35411 2.48397 2.48837 2.63676 2.64006 2.82755 2.83111 2.83587 2.99257 2.99816 3.16237 3.16691 3.31424 3.31788 3.44864 3.45317 3.59311 3.59837 3.76646 3.76997 4.09801 4.10216 4.34646 4.35196 4.50352 4.50687 4.62996 4.63512 4.82098 4.82429 4.82873 
37 0.14939 0.15509 0.30628 0.49294 0.49768 0.62597 0.81453 0.82031 0.98636 1.15255 1.31654 1.48448 1.49075 1.65254 1.8411 2.05437 2.18182 2.32656 2.4693 2.62126 2.81131 2.81748 2.97534 3.14687 3.15331 3.29642 3.4338 3.57705 3.74989 3.75572 4.08344 4.33209 4.48709 4.49339 4.61491 4.80592 4.81104 
3 2.83627 3.17163 4.82683 
2 0.82898 2.82741 
0 
18 0.16965 0.32673 0.51301 0.64649 0.8355 1.17652 1.50534 1.67089 1.86363 2.34875 2.63893 2.83285 3.16833 3.59806 3.76948 4.34864 4.50799 4.82377 
26 0.15872 0.318 0.50183 0.63695 0.82353 0.99563 1.16336 1.32893 1.49413 1.65961 1.85225 2.06482 2.3386 2.47802 2.63121 2.82158 2.98606 3.15945 3.30769 3.44381 3.58871 3.76217 4.34155 4.49886 4.62915 4.81505 
72 0.15414 0.15874 0.31121 0.31536 0.31941 0.49687 0.50105 0.50441 0.63115 0.63533 0.64123 0.81895 0.82328 0.82595 0.99093 0.99656 1.00194 1.15749 1.16354 1.16825 1.3212 1.32659 1.33075 1.48864 1.49321 1.49658 1.65438 1.65868 1.66515 1.84589 1.85107 1.85523 2.05926 2.06356 2.18531 2.19065 2.33143 2.33557 2.47186 2.47605 2.48164 2.62601 2.6295 2.81623 2.81996 2.82468 2.98041 2.98409 3.15191 3.15653 3.16081 3.30128 3.30667 3.3099 3.43698 3.44195 3.58213 3.58612 3.75475 3.75921 3.76257 4.0883 4.09288 4.33693 4.34178 4.49195 4.49655 4.61533 4.62307 4.62915 4.8108 4.81399 
5 0.52058 2.64565 3.77635 4.51312 4.83189 
32 0.16787 0.32403 0.51058 0.64486 0.833 1.00554 1.17239 1.18021 1.33666 1.50339 1.5103 1.66733 1.85729 1.86303 2.07092 2.2011 2.34426 2.48515 2.63883 2.82894 2.99344 3.16582 3.3165 3.4506 3.59431 3.76816 4.09937 4.34743 4.50582 4.63426 4.82306 4.82888 
33 0.15878 0.31307 0.31867 0.50092 0.63333 0.82494 0.99301 1.15896 1.1683 1.32765 1.49582 1.65909 1.84741 1.85474 2.06134 2.19117 2.33278 2.47664 2.62831 2.81973 2.98456 3.15369 3.15923 3.30743 3.4386 3.58524 3.75956 4.08988 4.33799 4.49693 4.62466 4.81254 4.8186 
57 0.15011 0.15468 0.30677 0.31126 0.49283 0.49798 0.62569 0.63076 0.81611 0.82052 0.98792 0.9952 1.15329 1.16286 1.31767 1.32549 1.48558 1.49073 1.64647 1.65475 1.84287 1.84766 2.05607 2.05991 2.18144 2.18949 2.3278 2.33179 2.46584 2.47252 2.62152 2.62624 2.81113 2.81638 2.97519 2.9816 3.14814 3.15289 3.29698 3.30486 3.42973 3.43576 3.44248 3.57692 3.58188 3.75132 3.75666 4.08504 4.08858 4.33393 4.33704 4.4884 4.49433 4.61239 4.62177 4.80707 4.81046 
99 0.15399 0.15787 0.16091 0.16528 0.31073 0.31365 0.31725 0.32062 0.49659 0.50108 0.50395 0.50699 0.62958 0.63353 0.6371 0.64252 0.82006 0.82359 0.82635 0.83022 0.99192 0.99554 0.99886 1.1569 1.1608 1.16538 1.16919 1.32141 1.32627 1.32971 1.48961 1.49386 1.49687 1.50067 1.64962 1.65639 1.6596 1.66379 1.8467 1.84979 1.85378 2.05997 2.06347 2.06842 2.18496 2.1902 2.19508 2.33178 2.33484 2.33836 2.46727 2.47309 2.47675 2.48114 2.62462 2.6285 2.63121 2.81495 2.81913 2.82211 2.82626 2.97901 2.98402 2.98676 3.15205 3.15522 3.15847 3.16229 3.30085 3.30507 3.30881 3.31294 3.43261 3.43861 3.44308 3.44785 3.58078 3.58484 3.58825 3.75521 3.7591 3.76202 4.08898 4.09226 4.09704 4.33798 4.34099 4.34551 4.49241 4.49673 4.49951 4.6155 4.6219 4.62557 4.63193 4.81117 4.81411 4.81728 4.82123 
23 0.17187 0.32656 0.51323 0.64413 0.83479 1.00446 1.17536 1.50424 1.67256 1.86265 2.06997 2.19945 2.34185 2.48448 2.83272 2.99129 3.16707 3.59681 3.77007 4.09964 4.34808 4.50915 4.82478 
54 0.16659 0.17072 0.32446 0.32904 0.51074 0.51458 0.64288 0.64755 0.83232 0.83589 1.00264 1.00757 1.1698 1.17699 1.33702 1.50381 1.5077 1.66721 1.67575 1.85743 1.86263 2.07019 2.07636 2.19693 2.20483 2.34249 2.34729 2.48421 2.48806 2.63717 2.64118 2.82868 2.83272 2.99219 2.99712 3.16414 3.16837 3.31353 3.3185 3.44996 3.45407 3.59339 3.59826 3.76767 3.77208 4.09949 4.10416 4.34766 4.50378 4.5082 4.63083 4.63598 4.82213 4.82586 
41 0.16079 0.16773 0.31721 0.3223 0.50436 0.50901 0.63739 0.82494 0.82895 0.99615 1.00187 1.16307 1.17178 1.33082 1.49484 1.49937 1.66118 1.66824 1.85113 1.85752 2.06478 2.19487 2.33682 2.3433 2.47983 2.63333 2.8238 2.8299 2.98728 3.16019 3.31008 3.44564 3.58788 3.5977 3.76337 4.09358 4.34217 4.50055 4.62684 4.81742 4.82284 
88 0.17807 0.18104 0.18517 0.33341 0.33689 0.34006 0.35327 0.52136 0.52406 0.52726 0.65432 0.65798 0.66275 0.84246 0.8458 0.84907 0.85678 1.01354 1.01747 1.02136 1.18172 1.18583 1.18999 1.34672 1.35017 1.35486 1.51328 1.51638 1.52037 1.67822 1.6819 1.68707 1.86806 1.87184 1.87526 1.88291 2.08113 2.08461 2.09131 2.20943 2.21388 2.22353 2.35377 2.35723 2.36157 2.36925 2.49549 2.49886 2.50392 2.64877 2.65178 2.66021 2.83992 2.84302 2.84714 3.00336 3.00658 3.01167 3.1759 3.17926 3.18288 3.3251 3.32904 3.3326 3.46003 3.46401 3.46818 3.60487 3.60857 3.61366 3.7787 3.78182 3.78506 4.10997 4.11321 4.11803 4.35857 4.3615 4.36591 4.51524 4.51868 4.52286 4.64313 4.64806 4.83293 4.83577 4.83899 4.8444 
78 0.15297 0.15724 0.1629 0.30892 0.31228 0.31655 0.49549 0.50013 0.50421 0.6277 0.63256 0.63652 0.81861 0.82298 0.82603 0.99043 0.9944 0.99985 1.15531 1.1604 1.16726 1.32012 1.32531 1.33209 1.48832 1.49305 1.49627 1.64901 1.65619 1.65984 1.84521 1.84925 1.85434 2.05845 2.06223 2.18397 2.18971 2.33024 2.33371 2.34023 2.46604 2.47251 2.47611 2.62211 2.62685 2.63008 2.81374 2.81819 2.82296 2.97756 2.98283 3.15046 3.15406 3.15794 3.29947 3.3043 3.30897 3.43201 3.43769 3.44208 3.57933 3.58379 3.59045 3.75379 3.75836 3.76323 4.0874 4.09115 4.33629 4.34006 4.49075 4.49552 4.61459 4.62115 4.62938 4.80959 4.81292 4.8178 
54 0.15374 0.15812 0.31042 0.31577 0.49676 0.50074 0.50679 0.63018 0.63539 0.81785 0.82248 0.82879 0.99045 0.99711 1.15713 1.32162 1.3277 1.4876 1.49258 1.65537 1.66321 1.84532 1.85108 2.05875 2.06621 2.18736 2.33071 2.3365 2.47195 2.47779 2.62586 2.62997 2.81559 2.81999 2.97992 2.98484 3.15121 3.15685 3.30093 3.30735 3.43645 3.44318 3.58124 3.58674 3.75437 3.7594 4.08768 4.33634 4.49152 4.49636 4.61866 4.62573 4.81032 4.81452 
33 0.15463 0.30999 0.4974 0.50403 0.6304 0.82014 0.98973 1.15714 1.32187 1.49089 1.65492 1.84416 2.05745 2.18743 2.32982 2.47266 2.62537 2.81527 2.9797 3.15062 3.15861 3.30083 3.43626 3.58093 3.75321 3.759 4.08656 4.33505 4.49082 4.49723 4.62188 4.80926 4.81505 
32 0.1647 0.32027 0.32685 0.50775 0.51371 0.64091 0.82875 0.83446 0.99953 1.16759 1.33414 1.49952 1.66456 1.85497 1.86148 2.06745 2.19673 2.34058 2.48185 2.63532 2.82601 2.98984 3.16146 3.3121 3.44744 3.59129 3.76479 4.09657 4.34536 4.50134 4.63109 4.81999 
83 0.14527 0.14956 0.15324 0.30147 0.3051 0.30907 0.48806 0.49272 0.49618 0.62067 0.62509 0.62931 0.81081 0.81468 0.81822 0.82385 0.9832 0.987 0.9917 1.14767 1.15176 1.15744 1.31255 1.31756 1.32175 1.48066 1.48521 1.48893 1.64189 1.64847 1.6523 1.83793 1.84096 1.8453 2.05118 2.05455 2.1765 2.18237 2.18983 2.32279 2.32611 2.33056 2.45959 2.46508 2.46951 2.61529 2.61963 2.62306 2.80637 2.81078 2.8143 2.82114 2.97012 2.97507 2.97883 3.14293 3.14627 3.15041 3.29211 3.29658 3.30096 3.42491 3.43037 3.43518 3.572 3.57644 3.58096 3.74661 3.75077 3.7541 4.08008 4.08315 4.32906 4.33174 4.48332 4.48711 4.49063 4.60742 4.61417 4.61877 4.80223 4.80546 4.80855 
142 0.13728 0.14047 0.14316 0.14537 0.14823 0.29339 0.29682 0.29931 0.30167 0.30394 0.48019 0.48349 0.48619 0.48824 0.49056 0.49459 0.61148 0.61516 0.61814 0.6207 0.62288 0.62751 0.80265 0.80588 0.80866 0.81076 0.8132 0.81653 0.97545 0.97784 0.98065 0.98331 0.98665 1.1395 1.14317 1.14635 1.14934 1.15283 1.30444 1.30756 1.31121 1.31359 1.31648 1.47248 1.47596 1.47891 1.4811 1.48393 1.63368 1.63936 1.64248 1.64491 1.64888 1.83016 1.8324 1.83477 1.83725 1.83979 2.0434 2.04564 2.04801 2.05082 2.16857 2.17232 2.17595 2.17979 2.31504 2.31764 2.32003 2.32266 2.32593 2.45028 2.45568 2.45894 2.46152 2.46418 2.60698 2.61108 2.61374 2.6159 2.61896 2.79864 2.80206 2.80462 2.80667 2.80942 2.81316 2.96213 2.96554 2.96887 2.97093 2.97475 3.13496 3.13776 3.14008 3.14263 3.14466 3.14823 3.28406 3.28714 3.2903 3.29307 3.2955 3.41684 3.42217 3.42454 3.42731 3.42988 3.56419 3.56755 3.57016 3.57284 3.57633 3.7389 3.74133 3.74404 3.74621 3.74819 4.07236 4.07467 4.07693 4.07964 4.32119 4.32324 4.32529 4.32841 4.4753 4.47808 4.48123 4.48325 4.48578 4.59933 4.60339 4.60713 4.6102 4.61499 4.7946 4.79717 4.79917 4.80131 4.80392 4.99802 
36 0.15361 0.15861 0.31045 0.31833 0.49643 0.50133 0.62985 0.8183 0.8236 0.99044 1.1568 1.32073 1.488 1.49351 1.65387 1.84536 2.0586 2.18594 2.33078 2.47076 2.4767 2.6251 2.81523 2.97902 2.98462 3.15108 3.30057 3.30941 3.43645 3.5809 3.75404 4.08767 4.33636 4.49136 4.61882 4.81015 
0 
58 0.17477 0.17905 0.33097 0.33495 0.34857 0.51835 0.52301 0.65126 0.65532 0.84065 0.84511 1.01104 1.0164 1.18237 1.34391 1.34857 1.51149 1.51647 1.67539 1.68369 1.8666 1.87073 1.88297 2.07793 2.08266 2.20773 2.35132 2.35645 2.36367 2.49324 2.49987 2.64517 2.64898 2.83705 2.84161 3.001 3.0069 3.17307 3.17659 3.3235 3.32726 3.45827 3.46357 3.60182 3.60666 3.61703 3.77582 3.7798 4.10612 4.11013 4.35473 4.3606 4.51284 4.51768 4.64235 4.82969 4.83386 4.83943 
92 0.17659 0.17965 0.18395 0.33219 0.33585 0.33942 0.34885 0.52011 0.5233 0.52683 0.53459 0.65344 0.6569 0.66064 0.84304 0.84564 0.8498 1.01218 1.01662 1.02113 1.04002 1.18024 1.18531 1.18908 1.34564 1.34953 1.35475 1.51263 1.51585 1.51999 1.67739 1.68159 1.68664 1.86686 1.87066 1.87456 1.88172 2.07973 2.08361 2.08845 2.20841 2.21289 2.2204 2.35302 2.35706 2.36192 2.37012 2.49598 2.50024 2.50741 2.64812 2.65096 2.65678 2.83948 2.84292 2.84717 3.00269 3.00619 3.01066 3.17333 3.17757 3.18098 3.18672 3.32466 3.32833 3.33173 3.45904 3.46327 3.46755 3.60419 3.60902 3.61464 3.77854 3.78139 3.78575 3.79656 4.1091 4.11246 4.11956 4.35737 4.36055 4.36499 4.51566 4.51845 4.52271 4.64281 4.6473 4.66204 4.83194 4.83474 4.83835 4.84395 
4 0.32597 1.00488 1.86168 4.50734 
1 3.77712 
56 0.15843 0.16201 0.31441 0.31879 0.50121 0.50466 0.5108 0.63432 0.63852 0.82293 0.82693 0.83129 0.99462 0.99964 1.16075 1.16797 1.32576 1.33057 1.49315 1.4972 1.50328 1.6591 1.66467 1.84932 1.85461 2.06269 2.18954 2.19893 2.33455 2.34001 2.476 2.4799 2.62957 2.63288 2.82001 2.8233 2.98363 2.98745 3.15526 3.1598 3.30501 3.31005 3.44016 3.44496 3.58573 3.59012 3.75882 3.76291 4.09182 4.34015 4.49592 4.49997 4.62118 4.62724 4.81418 4.81726 
80 0.14496 0.14926 0.15272 0.30149 0.30506 0.30881 0.48795 0.49255 0.49573 0.62062 0.62505 0.62887 0.81053 0.81429 0.8176 0.98285 0.98662 0.99095 1.14787 1.15191 1.1569 1.31258 1.31774 1.32151 1.48034 1.48477 1.48817 1.64168 1.64872 1.65284 1.83769 1.84084 1.84478 2.05094 2.05437 2.17653 2.18232 2.32263 2.32596 2.33014 2.45951 2.46509 2.46903 2.61546 2.61965 2.62284 2.80625 2.81065 2.81385 2.97017 2.9754 2.97905 3.14289 3.14627 3.14995 3.29204 3.29651 3.30045 3.42472 3.43016 3.43489 3.57193 3.57634 3.58038 3.74633 3.75052 3.75354 4.07985 4.08299 4.32879 4.33157 4.48324 4.48743 4.49042 4.60746 4.61401 4.61894 4.802 4.80517 4.8082 
2 0.51418 3.31966 
28 0.17221 0.32635 0.51407 0.64782 0.83437 1.0074 1.1785 1.34022 1.50667 1.67264 1.86302 2.07501 2.34682 2.35585 2.48894 2.63946 2.83258 2.99758 3.16865 3.31858 3.45341 3.5989 3.77095 4.10419 4.35345 4.50773 4.6359 4.82687 
29 0.15872 0.31619 0.50165 0.63509 0.82381 0.99582 1.16419 1.32745 1.49417 1.65914 1.84985 2.06161 2.19183 2.33404 2.47627 2.62912 2.81987 2.98398 3.15686 3.30743 3.44175 3.58473 3.75945 4.09037 4.33822 4.49631 4.62606 4.81343 4.82033 
56 0.15267 0.15777 0.30899 0.31406 0.49516 0.50026 0.62824 0.63374 0.81806 0.82298 0.98963 0.99576 1.15533 1.16245 1.31957 1.32566 1.488 1.49309 1.65018 1.65636 1.84436 1.84966 2.05761 2.06245 2.1837 2.19076 2.32965 2.33491 2.4682 2.47433 2.62332 2.62823 2.81344 2.81853 2.97725 2.98292 3.14981 3.15532 3.29928 3.30561 3.4328 3.43778 3.57913 3.58449 3.75304 3.75848 4.08663 4.09145 4.33539 4.34053 4.49013 4.49564 4.61419 4.62283 4.809 4.81305 
29 0.16598 0.32255 0.50841 0.5155 0.64228 0.83118 1.00381 1.17222 1.33504 1.50168 1.66649 1.8574 2.0693 2.2018 2.34305 2.48548 2.63645 2.82713 2.99118 3.16402 3.31441 3.44913 3.59408 3.76727 4.09898 4.34548 4.50411 4.63272 4.82169 
94 0.17658 0.17958 0.18355 0.3324 0.3358 0.33877 0.34473 0.52033 0.52328 0.52655 0.53249 0.6531 0.6567 0.6604 0.8416 0.8447 0.84815 0.85356 1.01277 1.01656 1.02075 1.02884 1.18036 1.18532 1.18906 1.3457 1.34929 1.35356 1.51288 1.51586 1.5201 1.67671 1.68033 1.68475 1.86742 1.87099 1.87443 1.88099 2.07973 2.08307 2.08794 2.21042 2.21636 2.35268 2.35624 2.36065 2.36646 2.49457 2.49821 2.50283 2.64709 2.65006 2.65514 2.83914 2.84225 2.84591 2.85676 3.00292 3.00598 3.01191 3.17386 3.17743 3.18058 3.18566 3.32551 3.32847 3.33193 3.45854 3.46267 3.46702 3.60419 3.60874 3.61365 3.77731 3.78052 3.78393 3.78923 4.10877 4.11206 4.11767 4.35726 4.36047 4.36518 4.51371 4.51708 4.52082 4.53208 4.64324 4.64732 4.65713 4.83252 4.83519 4.8384 4.84466 
68 0.15686 0.1612 0.16581 0.31432 0.31855 0.49988 0.50393 0.5074 0.63433 0.63855 0.82245 0.8264 0.82941 0.83479 0.99369 0.99833 1.00202 1.16061 1.16562 1.17122 1.32492 1.33036 1.49236 1.49629 1.49967 1.65875 1.66225 1.84908 1.85353 1.85767 2.06215 2.06591 2.19018 2.19466 2.33426 2.33912 2.47563 2.4794 2.62926 2.6328 2.8198 2.82334 2.82866 2.98368 2.98736 3.15522 3.15995 3.16545 3.30528 3.31046 3.44042 3.44516 3.58502 3.58871 3.59617 3.75866 3.76323 4.09114 4.09515 4.33965 4.34373 4.49539 4.49988 4.61985 4.62615 4.81389 4.81715 4.82284 
30 0.16668 0.32219 0.50862 0.64179 0.83307 1.0039 1.16837 1.33446 1.50409 1.66901 1.85701 2.07007 2.19853 2.34154 2.48345 2.63598 2.82888 2.99111 3.16231 3.16738 3.31393 3.44904 3.59231 3.76606 3.77148 4.09865 4.34625 4.50418 4.63028 4.82194 
18 0.16469 0.32224 0.50785 0.82955 1.00309 1.17367 1.50024 1.85888 2.4813 2.63426 2.82949 3.44934 3.59321 3.76516 4.09674 4.34395 4.50302 4.81956 
38 0.15498 0.3113 0.49972 0.63285 0.82086 0.82582 0.99128 0.99854 1.1577 1.32138 1.49089 1.49648 1.65612 1.84591 2.05912 2.18542 2.33138 2.47316 2.62675 2.81788 2.98011 2.98625 3.15209 3.15902 3.30138 3.30962 3.43767 3.44491 3.58181 3.75469 3.76135 4.08812 4.33684 4.49194 4.49917 4.61571 4.81079 4.81743 
111 0.14474 0.14852 0.15129 0.15418 0.30086 0.30426 0.30743 0.3102 0.48747 0.49147 0.49396 0.49657 0.50123 0.61983 0.62364 0.62655 0.6294 0.81008 0.81348 0.81665 0.81914 0.98268 0.98548 0.989 0.99313 1.14695 1.1507 1.15456 1.15828 1.31182 1.31537 1.3189 1.3221 1.47992 1.48383 1.48685 1.48986 1.64126 1.6476 1.65049 1.65388 1.83739 1.83991 1.84312 1.84642 2.05064 2.05324 2.05606 2.17593 2.18099 2.18432 2.32227 2.32507 2.32808 2.33164 2.45819 2.46373 2.46714 2.46985 2.47477 2.61446 2.61867 2.62162 2.62419 2.80584 2.80985 2.8125 2.81525 2.82032 2.9695 2.97363 2.97662 2.97995 3.14233 3.14537 3.14858 3.15106 3.29155 3.29503 3.29865 3.30147 3.42422 3.42991 3.43301 3.43602 3.57146 3.57533 3.57804 3.58128 3.74616 3.74935 3.75221 3.7545 4.07958 4.08217 4.08517 4.32854 4.33073 4.33374 4.48267 4.48565 4.48905 4.4916 4.60677 4.61241 4.6164 4.62054 4.80175 4.80457 4.80688 4.80969 
33 0.151 0.30736 0.49336 0.50123 0.62658 0.81638 0.82378 0.98798 1.1535 1.31766 1.32644 1.4863 1.65214 1.84266 2.0559 2.1816 2.32796 2.46639 2.47367 2.62161 2.81157 2.9754 3.14809 3.29749 3.43379 3.57747 3.75135 3.75914 4.08495 4.33366 4.48835 4.61252 4.80726 
41 0.15399 0.30924 0.31693 0.49686 0.50201 0.62962 0.81897 0.82348 0.98932 1.15548 1.16496 1.32004 1.32724 1.48967 1.49469 1.65525 1.84383 1.8518 2.05709 2.18648 2.32933 2.47222 2.62455 2.81461 2.82065 2.97924 3.1501 3.15709 3.29955 3.30712 3.4367 3.58037 3.75303 3.75857 4.08617 4.33479 4.48995 4.49571 4.61727 4.8088 4.81424 
7 0.1646 0.51178 0.82818 1.49901 1.66451 1.85691 4.6298 
65 0.14388 0.14826 0.30019 0.30425 0.30883 0.4864 0.49081 0.49508 0.61946 0.62371 0.62971 0.80927 0.81378 0.81879 0.98096 0.98577 1.14661 1.15225 1.31087 1.31652 1.47912 1.48397 1.49061 1.64215 1.64802 1.8357 1.83979 2.04892 2.0527 2.17509 2.18156 2.32089 2.32471 2.45964 2.46558 2.61458 2.61886 2.80464 2.80907 2.81448 2.96862 2.97379 3.14112 3.14528 3.14917 3.29052 3.296 3.42544 3.43059 3.57038 3.57468 3.74432 3.74879 3.75223 4.07794 4.08165 4.32676 4.33014 4.48141 4.48619 4.60598 4.61406 4.80018 4.80339 4.80766 
29 0.17743 0.33282 0.51891 0.65198 0.84105 1.01535 1.18528 1.34432 1.51283 1.67953 1.86898 2.07726 2.21372 2.35535 2.49665 2.6446 2.83908 2.99935 3.175 3.32332 3.45775 3.6074 3.77669 4.1061 4.3544 4.51321 4.64289 4.83156 4.84588 
32 0.16964 0.3261 0.51315 0.51911 0.64639 0.83601 0.8422 1.00695 1.17302 1.33873 1.50583 1.66905 1.8612 2.07306 2.2002 2.34621 2.48785 2.64159 2.83132 2.8378 2.99595 3.16842 3.31878 3.45339 3.59721 3.77255 4.10159 4.34956 4.50832 4.63362 4.64206 4.82531 
28 0.1575 0.31382 0.50002 0.63375 0.8218 0.99414 1.16244 1.32593 1.49225 1.65799 1.8472 2.06062 2.19012 2.33419 2.47487 2.62828 2.81841 2.98332 3.15453 3.30561 3.4405 3.58422 3.75799 4.08906 4.33705 4.49534 4.6248 4.81223 
31 0.16352 0.31994 0.32769 0.50784 0.64039 0.83015 1.00102 1.16753 1.33279 1.50019 1.66443 1.85396 1.86055 2.06641 2.19678 2.33922 2.4814 2.63447 2.82524 2.98945 3.16225 3.31264 3.44588 3.58991 3.7655 4.09526 4.34399 4.50263 4.63058 4.81905 4.82525 
6 0.51242 0.83023 1.00306 1.50075 1.66513 3.59624 
26 0.16418 0.32105 0.50831 0.64316 0.82884 1.16904 1.33412 1.50044 1.85719 2.06651 2.19695 2.34168 2.48278 2.63366 2.82515 2.98885 3.1614 3.31246 3.44755 3.5906 3.76439 4.09517 4.34225 4.50087 4.62937 4.81799 
29 0.1622 0.32005 0.50647 0.6404 0.82742 0.99671 1.00218 1.17036 1.33432 1.49786 1.66095 1.85174 1.85892 2.06575 2.19889 2.33795 2.48029 2.6327 2.8241 2.98795 3.16155 3.31258 3.44675 3.58837 3.76379 4.09459 4.34236 4.50084 4.81742 
57 0.1768 0.18158 0.33324 0.33744 0.51966 0.52396 0.65145 0.65554 0.84233 0.84668 1.01445 1.0196 1.18311 1.18965 1.34514 1.34966 1.51279 1.51762 1.67687 1.6832 1.86712 1.87135 1.89222 2.07881 2.0829 2.2095 2.24197 2.35234 2.35783 2.49261 2.49747 2.64617 2.64932 2.8382 2.84403 3.00158 3.00696 3.1744 3.17771 3.32415 3.32799 3.45896 3.46349 3.60317 3.60802 3.77723 3.78067 4.10757 4.11217 4.35626 4.36168 4.51363 4.5172 4.64216 4.65404 4.83115 4.83582 
81 0.15514 0.15824 0.16132 0.31176 0.31557 0.31975 0.49851 0.50153 0.50437 0.50856 0.6318 0.63487 0.63853 0.8196 0.82272 0.82517 0.82883 0.99125 0.99506 0.99905 1.15785 1.16255 1.16785 1.32146 1.32644 1.33073 1.48905 1.49284 1.49542 1.49945 1.65567 1.65855 1.66525 1.8462 1.85008 1.8545 2.05943 2.06281 2.18588 2.19045 2.33184 2.33538 2.34162 2.47231 2.47576 2.48104 2.62672 2.6297 2.81699 2.82007 2.82545 2.98012 2.98399 2.98991 3.15251 3.15697 3.16061 3.30138 3.3058 3.30914 3.43779 3.44144 3.44747 3.58245 3.58538 3.59117 3.75487 3.75894 3.76184 4.08856 4.09185 4.33732 4.34011 4.49228 4.49647 4.49973 4.61644 4.62401 4.81124 4.8141 4.81841 
37 0.16795 0.17335 0.32516 0.51152 0.51712 0.64531 0.83437 1.00549 1.17413 1.33689 1.50422 1.66726 1.67334 1.85758 1.86257 2.07213 2.19999 2.34337 2.34915 2.48599 2.63927 2.82999 2.83703 2.99383 3.16589 3.17117 3.31742 3.45026 3.45741 3.59484 3.76964 4.10087 4.34795 4.50631 4.63539 4.82263 4.82769 
70 0.16245 0.16517 0.17076 0.31768 0.32131 0.32454 0.50579 0.50877 0.51254 0.63786 0.64156 0.8273 0.83027 0.83378 0.99696 1.00156 1.00573 1.16391 1.16927 1.17307 1.32816 1.33242 1.33611 1.49814 1.50098 1.50497 1.66214 1.66604 1.67248 1.8524 1.85638 1.85996 2.06587 2.06986 2.19458 2.20047 2.33795 2.34203 2.34758 2.4791 2.48254 2.63287 2.6356 2.82326 2.8262 2.83132 2.98764 2.99027 3.15884 3.16274 3.16629 3.30967 3.3134 3.44395 3.44828 3.5884 3.59252 3.76248 3.76601 4.09443 4.09858 4.34281 4.34574 4.49882 4.50244 4.62502 4.63006 4.81723 4.81983 4.82443 
3 1.84745 4.33737 4.81346 
100 0.1467 0.15112 0.15397 0.15875 0.30295 0.30685 0.31013 0.31373 0.4894 0.4943 0.49716 0.50058 0.62225 0.62701 0.63052 0.81238 0.81646 0.81919 0.8232 0.98442 0.98834 0.99187 1.14918 1.15368 1.15789 1.16198 1.31387 1.31949 1.32276 1.48208 1.48699 1.48976 1.49453 1.64288 1.65037 1.6536 1.65904 1.83916 1.84209 1.84558 1.85024 2.05242 2.0556 2.05926 2.17782 2.1841 2.19033 2.32406 2.32738 2.33097 2.46034 2.46709 2.47021 2.47467 2.61676 2.62161 2.62429 2.80758 2.81237 2.81504 2.81927 2.97153 2.97711 2.97996 3.14438 3.14777 3.15137 3.15473 3.29345 3.29855 3.30185 3.30545 3.42585 3.432 3.43588 3.43954 3.57332 3.57807 3.58169 3.74785 3.75218 3.75486 3.75969 4.08134 4.08418 4.08778 4.3303 4.33262 4.33708 4.48467 4.48916 4.49168 4.4983 4.60872 4.61537 4.61942 4.80346 4.80664 4.80931 4.813 
0 
56 0.14723 0.15244 0.30342 0.30841 0.48962 0.49471 0.62269 0.62804 0.81267 0.81799 0.98439 0.99162 1.14998 1.15719 1.31429 1.32094 1.48243 1.48811 1.64605 1.65301 1.83913 1.84462 2.05235 2.05709 2.17823 2.18925 2.32422 2.32893 2.46373 2.47019 2.61808 2.62294 2.8078 2.81303 2.97188 2.97784 3.14449 3.14982 3.29381 3.30052 3.42936 3.43612 3.57356 3.57866 3.74774 3.75326 4.08133 4.086 4.33018 4.33438 4.48483 4.49051 4.6091 4.61937 4.8035 4.80719 
96 0.16084 0.16404 0.16753 0.31753 0.3208 0.32442 0.50327 0.507 0.5102 0.51331 0.63621 0.63956 0.6429 0.82632 0.82971 0.83257 0.83664 0.9977 1.00152 1.00561 1.16316 1.16702 1.17083 1.17481 1.32748 1.33227 1.33546 1.33895 1.4957 1.49984 1.5029 1.50683 1.66025 1.66374 1.66801 1.85225 1.85478 1.85848 2.06552 2.06864 2.0723 2.19082 2.19564 2.19966 2.33743 2.34034 2.34377 2.3505 2.47727 2.48111 2.48428 2.63176 2.63467 2.63725 2.82045 2.82474 2.82754 2.83178 2.98516 2.98923 2.99163 2.9961 3.15778 3.16119 3.16429 3.16773 3.30736 3.31167 3.31475 3.31914 3.44328 3.44652 3.44963 3.58701 3.59047 3.59404 3.76094 3.76458 3.76743 3.77126 4.09447 4.09702 4.10068 4.15254 4.34332 4.34563 4.34999 4.49816 4.50233 4.50476 4.62248 4.62744 4.63082 4.81719 4.81973 4.82352 
62 0.15573 0.16033 0.31246 0.31706 0.49899 0.50317 0.50827 0.63232 0.63732 0.8216 0.82572 0.83026 0.99237 0.99821 1.15848 1.1644 1.32217 1.328 1.49117 1.49561 1.50014 1.65504 1.65945 1.84722 1.85237 2.06039 2.06507 2.18695 2.19263 2.33249 2.3376 2.47194 2.47763 2.62661 2.6313 2.81568 2.82089 2.82627 2.97992 2.98533 3.15317 3.15827 3.1635 3.30191 3.30825 3.4385 3.44333 3.58154 3.58623 3.75591 3.76142 4.08955 4.09422 4.33835 4.34274 4.49272 4.49818 4.62098 4.62592 4.81213 4.81549 4.82102 
46 0.16042 0.16405 0.3161 0.32021 0.50362 0.50722 0.63665 0.64178 0.82481 0.82827 0.99571 1.00019 1.16191 1.16859 1.32842 1.33254 1.4955 1.49876 1.6608 1.66524 1.85113 1.85605 2.06477 2.19265 2.33708 2.47794 2.48417 2.63172 2.82248 2.82914 2.98666 3.15747 3.16195 3.3086 3.31224 3.44229 3.44913 3.58767 3.76151 3.76505 4.09322 4.34149 4.49973 4.62678 4.81591 4.81912 
3 2.07575 3.77179 4.5091 
66 0.18049 0.18512 0.33596 0.33999 0.3528 0.52322 0.52705 0.53387 0.65583 0.66016 0.84625 0.85091 1.01763 1.02229 1.18491 1.19005 1.34915 1.35369 1.51595 1.52018 1.68055 1.68655 1.87154 1.87572 1.88415 2.08299 2.08722 2.21325 2.22301 2.35658 2.36277 2.37373 2.49825 2.50369 2.65036 2.6539 2.84176 2.8467 2.86367 3.00592 3.01102 3.17804 3.18207 3.19321 3.32777 3.33163 3.34743 3.46246 3.46716 3.60683 3.61194 3.78155 3.78502 3.79761 4.1117 4.11601 4.36009 4.36528 4.51758 4.521 4.52823 4.64634 4.65466 4.83502 4.83885 4.84414 
35 0.16469 0.17169 0.32042 0.3266 0.50797 0.64136 0.82944 0.99987 1.00867 1.1678 1.1757 1.33403 1.50014 1.6649 1.85478 1.8616 2.06729 2.34019 2.48297 2.63579 2.82656 2.99072 3.16135 3.17132 3.3135 3.44908 3.59188 3.76559 3.77125 4.0963 4.34474 4.50322 4.63155 4.81959 4.82491 
57 0.16676 0.16997 0.32235 0.32608 0.51017 0.51418 0.64281 0.6466 0.83089 0.83462 1.00231 1.00671 1.16852 1.17392 1.17872 1.33502 1.33924 1.50146 1.5052 1.66683 1.67072 1.85703 1.86111 2.06953 2.07313 2.19837 2.20317 2.34335 2.34766 2.48485 2.48847 2.63771 2.64065 2.82792 2.83111 2.83749 2.99305 2.99721 3.163 3.16709 3.31385 3.31825 3.44826 3.45323 3.59415 3.5983 3.76693 3.77051 4.09874 4.10215 4.34721 4.35138 4.50278 4.50698 4.63467 4.82269 4.82619 
0 
25 0.16469 0.32135 0.50791 0.64119 0.83091 1.00158 1.33442 1.50089 1.66454 1.8557 2.06853 2.34034 2.48275 2.63557 2.82659 2.99066 3.16313 3.31433 3.44761 3.59138 3.76593 4.09703 4.3455 4.50308 4.81975 
28 0.1652 0.32105 0.50799 0.6405 0.8317 0.99937 1.16744 1.33364 1.50026 1.66431 1.85436 2.06815 2.19623 2.3394 2.4823 2.63581 2.82614 2.99055 3.1635 3.31313 3.4474 3.59141 3.76677 4.09631 4.34475 4.50339 4.63093 4.81962 
45 0.16219 0.16685 0.31854 0.32268 0.50541 0.51064 0.638 0.64286 0.82741 0.83191 0.99847 1.00749 1.16483 1.17234 1.33035 1.49794 1.50359 1.66274 1.67098 1.85193 1.85671 2.06533 2.19517 2.33779 2.34359 2.47999 2.63301 2.82355 2.82941 2.9879 3.15953 3.16363 3.30975 3.31487 3.44502 3.58871 3.59469 3.76302 3.76909 4.09394 4.34207 4.50034 4.62795 4.81693 4.82076 
56 0.15868 0.1633 0.31495 0.31897 0.50216 0.50619 0.63466 0.63874 0.82291 0.82697 0.99408 0.99879 1.16147 1.16673 1.32722 1.3314 1.49399 1.49764 1.65891 1.664 1.84928 1.85373 2.06224 2.06659 2.19136 2.19955 2.33477 2.33916 2.47646 2.4811 2.62984 2.63305 2.82032 2.82419 2.98491 2.98925 3.15547 3.15948 3.30632 3.31031 3.44081 3.44523 3.58578 3.59035 3.75978 3.7631 4.09124 4.09575 4.33935 4.34417 4.49738 4.50076 4.62191 4.62657 4.8142 4.8177 
95 0.14999 0.15388 0.15723 0.30616 0.30949 0.31328 0.3174 0.49269 0.49679 0.49978 0.50337 0.62533 0.62914 0.63297 0.63825 0.81539 0.81884 0.82239 0.82643 0.98789 0.99076 0.99518 1.15227 1.15594 1.161 1.31709 1.32081 1.32497 1.32983 1.48522 1.48917 1.49263 1.49762 1.64631 1.65305 1.6561 1.8426 1.84514 1.84916 1.85445 2.05591 2.05853 2.0622 2.18114 2.18652 2.32747 2.33027 2.33388 2.46336 2.46907 2.47267 2.47695 2.61974 2.62387 2.62729 2.81099 2.81502 2.81813 2.82341 2.97476 2.97893 2.98242 3.1476 3.15065 3.15461 3.15845 3.29682 3.30039 3.30494 3.30878 3.42925 3.43528 3.43884 3.44352 3.57668 3.58049 3.58404 3.75135 3.75478 3.75813 4.08482 4.08739 4.09137 4.33388 4.33602 4.48792 4.49097 4.49479 4.61191 4.61806 4.62207 4.80694 4.80977 4.81232 4.81799 
19 0.16119 0.32028 0.50435 0.82663 0.99656 1.49755 1.66453 1.8509 2.06437 2.33686 2.6326 2.98773 3.16217 3.58798 3.76354 4.09293 4.34105 4.50074 4.81562 
57 0.14893 0.1543 0.30522 0.31056 0.49145 0.4967 0.50163 0.62434 0.63067 0.81451 0.82024 0.98617 0.99313 1.1518 1.16135 1.31612 1.32392 1.48427 1.49056 1.6475 1.65324 1.84096 1.8463 2.05418 2.05927 2.18018 2.19108 2.32597 2.33096 2.46488 2.47101 2.61981 2.62528 2.80972 2.81538 2.97372 2.98011 3.14628 3.15195 3.29551 3.30324 3.43096 3.43653 3.57539 3.58117 3.74951 3.75528 4.08311 4.08803 4.33203 4.33662 4.48666 4.49256 4.61108 4.61995 4.80527 4.80921 
56 0.14938 0.15546 0.30586 0.3115 0.49194 0.49768 0.62453 0.63103 0.81524 0.8211 0.98693 0.99384 1.15236 1.16051 1.31666 1.32398 1.48482 1.49142 1.64677 1.65347 1.84177 1.84741 2.05494 2.05984 2.18052 2.18947 2.32672 2.33188 2.46516 2.4718 2.62038 2.62575 2.81011 2.81607 2.9742 2.98078 3.14702 3.15289 3.29608 3.30358 3.43271 3.43921 3.5759 3.58171 3.75023 3.75607 4.08391 4.0887 4.33285 4.33678 4.48734 4.49332 4.6115 4.62127 4.80601 4.80996 
24 0.15999 0.3163 0.50449 0.63759 0.82555 0.99642 1.49562 1.66096 1.8519 2.06314 2.33695 2.47767 2.63082 2.82422 2.98571 3.15894 3.30941 3.44443 3.58722 3.76145 4.09209 4.34033 4.49837 4.81536 
28 0.15827 0.31297 0.50126 0.63375 0.82423 0.99428 1.16193 1.32646 1.49422 1.65855 1.84773 2.06163 2.19084 2.33332 2.4761 2.62842 2.81887 2.98401 3.15375 3.30501 3.4393 3.58466 3.75759 4.0899 4.33843 4.49456 4.62655 4.81277 
2 0.16897 0.51522 
65 0.17254 0.17684 0.32994 0.33339 0.35351 0.51568 0.51912 0.52439 0.6483 0.65267 0.83871 0.84268 1.00981 1.01485 1.17773 1.18286 1.34085 1.34508 1.50921 1.51319 1.67203 1.67675 1.86204 1.86689 1.87209 2.07508 2.07953 2.20496 2.21153 2.34737 2.35264 2.3588 2.48962 2.49506 2.64313 2.64745 2.83389 2.83798 2.8477 2.99799 3.00233 3.1706 3.17423 3.18057 3.32115 3.32456 3.45507 3.45947 3.59871 3.60396 3.77358 3.7766 3.7822 4.10379 4.10813 4.1259 4.35208 4.35709 4.51081 4.51495 4.63977 4.6456 4.8273 4.8313 4.83581 
86 0.16782 0.17081 0.17507 0.32356 0.32705 0.3301 0.51133 0.51426 0.51732 0.64444 0.64766 0.65214 0.83326 0.83633 0.84001 1.00295 1.00757 1.01136 1.17177 1.17631 1.18036 1.33639 1.34002 1.34408 1.50376 1.50696 1.51075 1.66756 1.67118 1.67588 1.85827 1.8619 1.86541 1.87334 2.0717 2.07483 2.08258 2.20105 2.2066 2.34415 2.34757 2.35154 2.35771 2.48587 2.48908 2.49374 2.63894 2.6418 2.65395 2.8293 2.83256 2.83638 2.85578 2.99453 2.99809 3.00518 3.16471 3.16835 3.17114 3.31544 3.31909 3.32246 3.4499 3.45381 3.45821 3.59564 3.59918 3.6047 3.76964 3.77236 3.77871 4.1002 4.10387 4.11133 4.34865 4.35176 4.35666 4.50676 4.50956 4.51673 4.63554 4.6414 4.82297 4.82584 4.82961 4.84058 
75 0.16412 0.16867 0.17383 0.3212 0.32488 0.32789 0.50784 0.5113 0.51453 0.6411 0.64535 0.651 0.83025 0.83408 0.83827 1.00132 1.00592 1.00995 1.16822 1.17269 1.17732 1.33171 1.33652 1.34022 1.50074 1.50426 1.50865 1.66638 1.66982 1.67698 1.85604 1.86002 1.86342 1.87693 2.06951 2.07287 2.19606 2.20072 2.34154 2.34518 2.35124 2.48332 2.48665 2.63622 2.6394 2.82694 2.83022 2.83429 2.98955 2.99386 3.16235 3.16623 3.1698 3.31229 3.31698 3.32046 3.4477 3.45175 3.59272 3.59649 3.6063 3.76457 3.76912 3.77165 4.09888 4.10214 4.34717 4.35061 4.5019 4.50637 4.63076 4.63585 4.82075 4.82346 4.82719 
62 0.15691 0.16065 0.31225 0.31676 0.50059 0.50399 0.63193 0.63661 0.8217 0.82597 0.99274 0.99806 1.15893 1.1642 1.32368 1.32853 1.33333 1.49262 1.49653 1.65565 1.65999 1.84702 1.85128 2.06023 2.06412 2.18908 2.196 2.3324 2.33652 2.47257 2.47729 2.62695 2.63066 2.81798 2.82179 2.98193 2.98584 3.15319 3.15805 3.16251 3.30296 3.30829 3.31269 3.43821 3.44266 3.58299 3.58773 3.75644 3.76091 3.76474 4.08914 4.09325 4.33791 4.34205 4.49322 4.49791 4.50287 4.62043 4.62675 4.81199 4.81578 4.82027 
60 0.14808 0.15288 0.3043 0.30891 0.31552 0.49072 0.49595 0.50087 0.62361 0.62882 0.81374 0.81832 0.82278 0.98581 0.99179 1.15074 1.15977 1.31538 1.32318 1.48349 1.48879 1.49463 1.64455 1.65279 1.84056 1.84509 2.05383 2.05812 2.17924 2.32541 2.32967 2.46333 2.47088 2.61847 2.62343 2.80893 2.81451 2.97292 2.97963 3.1457 3.15028 3.15501 3.29483 3.30313 3.42759 3.43379 3.57466 3.57993 3.7492 3.75503 4.08272 4.08678 4.33176 4.33528 4.48602 4.49187 4.6101 4.61982 4.80479 4.80853 
0 
112 0.14965 0.15366 0.15652 0.15983 0.30587 0.30931 0.31278 0.31574 0.49243 0.49646 0.49913 0.50173 0.50552 0.62464 0.62862 0.63163 0.63434 0.81495 0.81843 0.82156 0.824 0.82824 0.98769 0.99049 0.99417 0.99744 1.15191 1.15577 1.15975 1.16354 1.31673 1.32047 1.32402 1.32717 1.48477 1.48874 1.49176 1.49469 1.6463 1.65279 1.65572 1.65934 1.84252 1.84513 1.84887 1.85221 2.05581 2.05853 2.06146 2.18091 2.18624 2.1898 2.32739 2.33021 2.33335 2.33753 2.46299 2.46879 2.47228 2.47488 2.4806 2.61942 2.62366 2.6268 2.62947 2.81087 2.81484 2.81773 2.8207 2.82514 2.97447 2.97869 2.98177 2.98545 3.14741 3.15048 3.15406 3.15657 3.29654 3.30013 3.30401 3.30705 3.42928 3.43522 3.43835 3.44157 3.57652 3.58035 3.58324 3.58664 3.75125 3.7546 3.75753 3.75983 4.08472 4.08739 4.09084 4.33374 4.33596 4.3395 4.48764 4.49069 4.49425 4.49689 4.61175 4.6176 4.62176 4.62607 4.80684 4.80981 4.81216 4.81556 
66 0.15301 0.1576 0.30919 0.31427 0.31912 0.49515 0.49997 0.5047 0.62834 0.63274 0.63921 0.81842 0.82344 0.82938 0.98996 0.99622 1.1556 1.1628 1.31973 1.32623 1.48813 1.49334 1.50019 1.64865 1.65565 1.66409 1.84471 1.84999 2.05797 2.06211 2.18323 2.19011 2.32975 2.33397 2.46826 2.47324 2.48004 2.62414 2.62802 2.81299 2.81814 2.82454 2.97747 2.98281 3.15021 3.156 3.29942 3.30686 3.43186 3.43708 3.4431 3.57912 3.58369 3.75331 3.75888 4.08693 4.09098 4.33582 4.33932 4.49047 4.496 4.61412 4.62307 4.80912 4.8127 4.81825 
2 0.83049 3.76799 
19 0.16546 0.31925 0.50704 0.63884 0.82853 1.00175 1.17076 1.33211 1.50104 1.66421 1.85524 2.82376 3.15988 3.31318 3.44566 3.76333 4.09582 4.50142 4.81962 
34 0.17095 0.32273 0.32884 0.51444 0.64202 0.83504 0.8414 1.00222 1.01048 1.16789 1.17739 1.33251 1.50202 1.50916 1.66807 1.67648 1.86079 1.86596 2.19911 2.34775 2.49081 2.82817 2.83736 2.99838 3.16336 3.31352 3.44814 3.45671 3.76682 4.11023 4.35312 4.50297 4.51371 4.82899 
39 0.1693 0.32733 0.51225 0.518 0.64534 0.83595 1.00755 1.17294 1.17925 1.33726 1.34205 1.50582 1.66978 1.86206 2.07214 2.2012 2.34441 2.34905 2.48673 2.63933 2.8312 2.83685 2.99399 2.99946 3.16601 3.17028 3.31803 3.3227 3.45059 3.45481 3.59538 3.59994 3.77042 4.10013 4.34897 4.50677 4.63539 4.82382 4.83052 
12 0.17359 0.32893 0.83825 1.50978 1.67881 1.8725 2.36425 2.83659 3.17175 3.77762 4.3509 4.83108 
28 0.16584 0.32299 0.51136 0.6432 0.83108 1.00275 1.17317 1.33591 1.50149 1.66884 1.86043 2.06861 2.19961 2.34164 2.48311 2.63588 2.82717 2.99097 3.1645 3.31574 3.44954 3.59361 3.7672 4.09828 4.34681 4.5039 4.63634 4.82074 
0 
63 0.16283 0.16578 0.31934 0.32241 0.32742 0.50585 0.50849 0.51222 0.63916 0.64312 0.82794 0.83078 0.8349 0.99812 1.00212 1.00666 1.16457 1.17048 1.33182 1.33705 1.4987 1.50142 1.50668 1.66265 1.66564 1.67254 1.85324 1.85673 1.86079 2.0661 2.06969 2.1952 2.33833 2.34226 2.48046 2.48425 2.63377 2.63686 2.82462 2.82762 2.83257 2.98886 3.15985 3.16344 3.31066 3.31452 3.44623 3.45116 3.58985 3.59366 3.76333 3.76671 4.09492 4.09856 4.34347 4.34873 4.50044 4.50356 4.62702 4.63159 4.81816 4.82069 4.82503 
117 0.17607 0.17902 0.18237 0.1898 0.33169 0.33539 0.33817 0.34288 0.5194 0.52224 0.5251 0.52926 0.65247 0.6555 0.65858 0.66477 0.84085 0.84421 0.84709 0.85058 1.01116 1.01507 1.0183 1.02364 1.17781 1.18263 1.18623 1.19021 1.34355 1.34661 1.34958 1.35397 1.51161 1.51457 1.51765 1.52326 1.67636 1.67928 1.68329 1.68965 1.86605 1.86973 1.87258 1.8761 1.88286 2.07921 2.0821 2.08527 2.09395 2.20653 2.21102 2.21583 2.3512 2.35427 2.3577 2.36205 2.36903 2.49359 2.49632 2.49972 2.50503 2.64662 2.64943 2.65308 2.66103 2.83667 2.8398 2.84285 2.84601 2.85727 3.00152 3.00413 3.00754 3.01397 3.17266 3.17632 3.17868 3.18206 3.1914 3.32345 3.32664 3.32921 3.33402 3.45815 3.46154 3.46436 3.46939 3.6031 3.60606 3.60926 3.61426 3.77635 3.77955 3.782 3.78638 3.79622 4.10792 4.11076 4.1138 4.12179 4.35682 4.3594 4.36281 4.37629 4.51287 4.51618 4.51891 4.52333 4.63979 4.64382 4.64791 4.65707 4.83109 4.83404 4.83683 4.83986 4.84651 
74 0.16985 0.17335 0.17936 0.32502 0.3294 0.33471 0.51312 0.51674 0.52202 0.64617 0.64986 0.65675 0.83424 0.83781 0.84138 1.00393 1.00893 1.01308 1.17144 1.17737 1.18244 1.33874 1.34285 1.50631 1.51006 1.6695 1.67351 1.68118 1.85993 1.86461 1.86918 2.07368 2.0774 2.20222 2.2078 2.34603 2.35015 2.35635 2.48801 2.49196 2.49872 2.64136 2.64488 2.83151 2.83566 2.84052 2.9959 2.9997 3.16574 3.17009 3.17458 3.31769 3.32138 3.45244 3.45587 3.4647 3.59677 3.60116 3.60747 3.77122 3.77405 3.77903 4.10232 4.10569 4.35008 4.35356 4.36068 4.50863 4.51206 4.63577 4.64136 4.82442 4.82822 4.83154 
28 0.17564 0.33071 0.51624 0.64843 0.83729 1.01272 1.18043 1.34235 1.50935 1.67726 1.86731 2.07483 2.20682 2.34973 2.49219 2.64143 2.83731 2.99651 3.16986 3.32078 3.45635 3.60075 3.77251 4.10422 4.35184 4.50953 4.63931 4.82697 
91 0.15185 0.156 0.15908 0.3084 0.31169 0.31513 0.31929 0.49449 0.4989 0.50156 0.50489 0.62751 0.63166 0.63543 0.81749 0.82103 0.824 0.82829 0.98968 0.99319 0.99771 1.15488 1.15872 1.16412 1.31921 1.32428 1.32773 1.48717 1.49134 1.49449 1.49851 1.64857 1.65508 1.65808 1.66356 1.84449 1.84741 1.85152 2.05778 2.06089 2.06553 2.18305 2.18867 2.32946 2.33253 2.33675 2.46703 2.47211 2.47549 2.48051 2.62266 2.62646 2.62944 2.8129 2.81707 2.81986 2.82483 2.97687 2.98174 2.9846 3.14974 3.15289 3.15654 3.16055 3.29882 3.30323 3.30695 3.43166 3.43681 3.44094 3.44528 3.57867 3.58275 3.58658 3.75309 3.75727 3.76004 4.08671 4.08949 4.09486 4.33565 4.33816 4.48999 4.49399 4.49673 4.61399 4.62026 4.62447 4.80884 4.81184 4.81456 
51 0.15611 0.16101 0.31152 0.31757 0.49895 0.50271 0.63156 0.63639 0.82091 0.82524 0.99155 0.99938 1.15753 1.16734 1.3215 1.32806 1.49179 1.49608 1.65625 1.66146 1.84616 1.85277 2.05923 2.18689 2.33162 2.47256 2.47683 2.62635 2.63047 2.81664 2.82092 2.98007 2.985 3.15219 3.15764 3.30154 3.30842 3.43812 3.44543 3.58191 3.58801 3.75518 3.76061 4.08831 4.33697 4.49239 4.49776 4.61924 4.62681 4.81128 4.8152 
24 0.17032 0.32499 0.5105 0.64277 0.83552 1.33648 1.5033 1.66928 1.86007 2.06856 2.3439 2.63662 2.83134 2.99189 3.16656 3.31644 3.44995 3.59383 3.76844 4.09702 4.34522 4.50518 4.63565 4.82024 
80 0.14689 0.15132 0.15496 0.30366 0.30773 0.31144 0.48995 0.49435 0.49767 0.62271 0.62718 0.63112 0.81247 0.81673 0.81987 0.98455 0.9889 0.9937 1.15011 1.15521 1.16106 1.31446 1.31984 1.32437 1.48224 1.48695 1.49053 1.6451 1.65076 1.65492 1.83928 1.84318 1.84723 2.05252 2.05619 2.17862 2.18416 2.32442 2.32809 2.33261 2.46272 2.46823 2.47198 2.61806 2.62233 2.62619 2.8082 2.81251 2.81609 2.97215 2.97721 2.98224 3.14465 3.14874 3.15209 3.294 3.29909 3.30297 3.42885 3.43333 3.43734 3.5739 3.57819 3.58274 3.7479 3.75228 3.75541 4.08151 4.08506 4.33036 4.33357 4.485 4.48968 4.49338 4.60951 4.6166 4.62166 4.80383 4.80694 4.81039 
1 0.8269 
45 0.15305 0.15838 0.3099 0.31658 0.49584 0.50095 0.62993 0.63618 0.81812 0.82329 0.98962 0.99648 1.15612 1.31976 1.32636 1.48798 1.4932 1.65571 1.84462 1.8514 2.05775 2.18543 2.33004 2.47328 2.62502 2.62904 2.81491 2.81972 2.97803 2.98327 3.15048 3.15673 3.29984 3.3065 3.43676 3.58052 3.75325 3.75903 4.08685 4.33556 4.49053 4.49609 4.61585 4.80944 4.8151 
33 0.17101 0.32643 0.33092 0.51345 0.51852 0.64812 0.83617 0.84192 1.00818 1.17856 1.34022 1.50739 1.67085 1.86199 2.07486 2.20602 2.34681 2.35323 2.49035 2.64044 2.83289 2.99678 3.16964 3.32012 3.45398 3.59822 3.61134 3.7722 4.10408 4.35019 4.50849 4.63707 4.82568 
38 0.17489 0.18069 0.33101 0.33545 0.51805 0.52357 0.65213 0.84006 0.84632 1.01136 1.01726 1.18156 1.34484 1.51088 1.51665 1.67521 1.86495 1.87069 2.07865 2.2129 2.35098 2.49357 2.64588 2.83669 2.84379 3.00106 3.17442 3.32398 3.45902 3.60347 3.77715 4.10675 4.11518 4.35494 4.51361 4.64239 4.83001 4.83519 
8 0.16801 0.51137 0.83135 1.00506 1.50283 1.66834 1.85908 4.82357 
73 0.16306 0.16638 0.17205 0.31872 0.32261 0.32685 0.50667 0.51032 0.51571 0.63936 0.64344 0.82835 0.83113 0.8352 0.99863 1.00289 1.00765 1.16454 1.16992 1.1742 1.33168 1.3359 1.49908 1.50181 1.50665 1.66292 1.6676 1.67331 1.85316 1.85716 1.86101 2.06611 2.06958 2.19529 2.20147 2.33859 2.34229 2.34696 2.35663 2.48084 2.48457 2.49165 2.63394 2.63703 2.82435 2.82819 2.83182 2.98904 2.99255 3.16003 3.16382 3.16773 3.31052 3.31444 3.4446 3.44877 3.5895 3.59317 3.59852 3.76395 3.76715 3.77416 4.0951 4.09946 4.34381 4.34818 4.50092 4.50418 4.62942 4.63448 4.81827 4.82167 4.82509 
2 0.82198 1.49265 
77 0.16974 0.17284 0.17871 0.32555 0.32907 0.333 0.51258 0.51555 0.51949 0.64598 0.65013 0.83463 0.83803 0.84252 1.00593 1.01002 1.01707 1.17324 1.17779 1.18193 1.33868 1.34251 1.3537 1.50443 1.50821 1.51249 1.6694 1.67301 1.67917 1.85984 1.86391 1.86733 1.88621 2.07319 2.07737 2.20282 2.20897 2.34549 2.34919 2.35374 2.48821 2.4923 2.49943 2.64124 2.64433 2.83129 2.83451 2.83907 2.9963 3.00025 3.16679 3.17055 3.17458 3.31774 3.32168 3.33118 3.4526 3.45679 3.5971 3.60142 3.60861 3.77001 3.77367 3.77747 4.1024 4.10726 4.3506 4.35453 4.36372 4.50844 4.51148 4.51882 4.63448 4.63913 4.82489 4.82759 4.83171 
0 
81 0.16915 0.17301 0.32383 0.3273 0.33098 0.51156 0.51471 0.51813 0.64378 0.64717 0.65164 0.83489 0.83763 0.84207 1.00397 1.00796 1.01495 1.17141 1.1764 1.1812 1.33687 1.34066 1.34648 1.50538 1.5091 1.66867 1.67328 1.68289 1.85828 1.86304 1.86668 2.07168 2.07454 2.08138 2.19974 2.20499 2.34363 2.34705 2.3516 2.35687 2.4857 2.48845 2.49407 2.63853 2.64113 2.64786 2.82897 2.83221 2.83614 2.99404 2.99692 3.00328 3.16453 3.16838 3.17172 3.31531 3.31901 3.32301 3.44949 3.45341 3.45766 3.59463 3.59852 3.60395 3.76856 3.77171 3.77525 4.10035 4.10378 4.11591 4.3486 4.35206 4.36154 4.5053 4.50813 4.51222 4.63382 4.63741 4.82341 4.82631 4.83011 
85 0.14627 0.15062 0.1537 0.30238 0.30623 0.31005 0.48903 0.49381 0.49646 0.50127 0.62106 0.62587 0.62956 0.81167 0.81553 0.81873 0.8232 0.98423 0.98756 0.99264 1.14841 1.1527 1.15799 1.31343 1.31848 1.32229 1.48151 1.48603 1.48908 1.49441 1.64248 1.65004 1.65373 1.83894 1.84188 1.84629 2.0522 2.0554 2.17747 2.18365 2.32381 2.32714 2.33162 2.45921 2.46626 2.47 2.47576 2.61578 2.62086 2.62398 2.80738 2.81192 2.81502 2.97104 2.97622 2.97928 3.14389 3.14739 3.15172 3.29308 3.29748 3.30186 3.30609 3.42549 3.43184 3.43607 3.57301 3.57756 3.58159 3.74769 3.7516 3.75511 4.08112 4.08413 4.33011 4.33259 4.48427 4.48796 4.49152 4.60833 4.61492 4.61979 4.80326 4.80648 4.80953 
68 0.16854 0.17146 0.1762 0.32332 0.3273 0.33102 0.51168 0.51464 0.51827 0.64654 0.65173 0.83086 0.83549 0.83897 1.00253 1.00777 1.01148 1.17247 1.17866 1.33313 1.33884 1.34274 1.50121 1.50625 1.50976 1.66865 1.67228 1.8578 1.86188 1.86565 2.07302 2.07634 2.20233 2.34403 2.34765 2.35236 2.48725 2.49151 2.6406 2.64473 2.82993 2.83325 2.83922 2.99568 3.00048 3.16528 3.16929 3.31376 3.31944 3.32297 3.45172 3.45526 3.59558 3.6001 3.77114 3.77409 4.1016 4.10488 4.34878 4.35211 4.35749 4.50803 4.51324 4.62904 4.63669 4.82372 4.82751 4.831 
38 0.15962 0.1657 0.31529 0.32157 0.50333 0.50975 0.63629 0.82447 0.82842 0.99582 1.16311 1.32864 1.49499 1.50095 1.66042 1.8499 1.85787 2.06332 2.19145 2.33557 2.47721 2.63048 2.82109 2.83066 2.9861 3.15686 3.16223 3.3074 3.44214 3.44842 3.58714 3.75973 3.76551 4.09217 4.34057 4.49657 4.62688 4.81456 
60 0.151 0.15608 0.30741 0.31217 0.4931 0.49844 0.50291 0.62619 0.63124 0.63708 0.81647 0.82156 0.98787 0.99342 1.15372 1.16074 1.31762 1.32408 1.48609 1.49175 1.64657 1.65387 1.84265 1.84738 2.05587 2.05967 2.18156 2.18889 2.32791 2.33217 2.4663 2.47216 2.62177 2.62645 2.81112 2.81671 2.97531 2.98143 3.1481 3.1531 3.2972 3.30383 3.42986 3.43535 3.44015 3.57711 3.58234 3.75111 3.75633 3.75939 4.08494 4.0886 4.33374 4.33733 4.4883 4.49366 4.61231 4.6212 4.80715 4.81048 
25 0.16116 0.31881 0.50413 0.63801 0.82533 0.99712 1.16839 1.33131 1.49528 1.66403 1.85134 2.33732 2.48178 2.6319 2.82475 3.15911 3.31007 3.44508 3.5891 3.76195 4.09251 4.34118 4.49909 4.62751 4.8151 
85 0.16464 0.1678 0.17201 0.32026 0.32393 0.32712 0.50786 0.51095 0.51448 0.6397 0.64332 0.64753 0.82902 0.83255 0.83671 0.99898 1.00362 1.00725 1.16524 1.17191 1.17575 1.32921 1.3345 1.338 1.49934 1.50283 1.50721 1.66457 1.66802 1.67323 1.85437 1.85852 1.86227 2.0674 2.07063 2.07597 2.19359 2.19848 2.2054 2.33968 2.34331 2.34676 2.35445 2.48196 2.48535 2.49057 2.63566 2.63859 2.82546 2.82869 2.83268 2.98992 2.99276 2.99725 3.16098 3.1652 3.16872 3.30944 3.31471 3.31794 3.44578 3.45047 3.45457 3.59005 3.59417 3.59735 3.76305 3.76757 3.77018 3.77649 4.09645 4.09987 4.10917 4.34517 4.34801 4.35373 4.50038 4.50482 4.508 4.62481 4.63198 4.63607 4.81993 4.82274 4.82677 
28 0.15061 0.30689 0.49326 0.6269 0.81597 0.98708 1.15333 1.3173 1.48637 1.65237 1.84177 2.05491 2.18195 2.32711 2.46856 2.622 2.81151 2.97542 3.14758 3.29724 3.4335 3.57722 3.75059 4.08396 4.33266 4.48781 4.6151 4.80651 
0 
73 0.16645 0.17037 0.17668 0.32291 0.32717 0.33282 0.51029 0.51397 0.51869 0.6432 0.64755 0.65502 0.83096 0.83521 0.83979 1.00245 1.00717 1.01607 1.17049 1.17679 1.33559 1.34041 1.50148 1.50561 1.51244 1.66739 1.67236 1.8574 1.86196 1.86635 2.07086 2.07498 2.19933 2.20684 2.34369 2.34821 2.35493 2.48535 2.48932 2.6383 2.64187 2.82836 2.8322 2.8375 2.9929 2.99698 3.16365 3.16834 3.17334 3.315 3.3193 3.32964 3.44879 3.4537 3.46329 3.5946 3.59916 3.60719 3.76696 3.77123 3.77622 4.09992 4.10474 4.34824 4.35313 4.50374 4.50824 4.51565 4.63441 4.64334 4.82217 4.82544 4.82979 
30 0.16923 0.32424 0.51091 0.64503 0.83468 1.0019 1.0114 1.17325 1.33678 1.50388 1.66893 1.85956 1.86813 2.0727 2.20053 2.34644 2.48603 2.63937 2.82972 2.99419 3.16703 3.31671 3.45206 3.59668 3.76912 4.10022 4.34814 4.50652 4.63548 4.82333 
16 0.16713 0.50766 1.17204 1.50116 1.66901 1.85779 2.06672 2.19968 2.34419 2.48225 2.83038 3.16528 3.31561 3.44864 4.09638 4.34556 
1 1.00428 
28 0.16472 0.32277 0.50963 0.64288 0.83253 1.00328 1.17198 1.33483 1.50327 1.66491 1.85826 2.06869 2.19779 2.34098 2.48366 2.63614 2.82742 2.9908 3.16501 3.31551 3.4488 3.59197 3.76712 4.09669 4.34557 4.50374 4.63185 4.82025 
1 4.82078 
75 0.17402 0.17787 0.18497 0.33098 0.3344 0.34198 0.5174 0.52114 0.52675 0.65059 0.65506 0.83956 0.84304 0.84795 1.01101 1.01519 1.02285 1.17812 1.18412 1.34224 1.34654 1.36057 1.50973 1.51382 1.52151 1.6737 1.67846 1.69834 1.86368 1.86858 1.87287 2.07686 2.08091 2.20644 2.21389 2.34933 2.35366 2.36082 2.49154 2.49586 2.50474 2.64398 2.64735 2.83556 2.83996 2.84642 2.99988 3.00461 3.17144 3.1746 3.1789 3.32278 3.3268 3.45601 3.45995 3.46626 3.60056 3.60515 3.61232 3.77484 3.77787 3.784 4.10581 4.10954 4.12007 4.35384 4.35788 4.37569 4.51196 4.5156 4.63989 4.64611 4.82932 4.83343 4.83965 
40 0.16844 0.32216 0.33283 0.51036 0.51937 0.64286 0.83391 0.85316 1.00305 1.01903 1.17248 1.33656 1.50377 1.66895 1.85741 1.86455 2.06988 2.20053 2.34284 2.35954 2.48481 2.63877 2.82909 2.99387 3.16297 3.17108 3.31458 3.32053 3.44817 3.45545 3.59428 3.76775 3.77352 4.099 4.34766 4.505 4.51192 4.63305 4.82179 4.82762 
117 0.14166 0.14535 0.14812 0.15091 0.29776 0.30119 0.30431 0.30706 0.4844 0.48821 0.49083 0.49344 0.49716 0.61667 0.62045 0.62335 0.62627 0.63112 0.80699 0.81037 0.81352 0.81591 0.8207 0.97963 0.98234 0.98593 0.98937 1.14386 1.14762 1.15154 1.15538 1.30873 1.31219 1.31588 1.31916 1.47682 1.48064 1.48376 1.48656 1.63816 1.64433 1.64748 1.65102 1.83433 1.83679 1.83992 1.84293 2.04758 2.05009 2.05278 2.05839 2.17285 2.17748 2.18106 2.31921 2.32198 2.32489 2.32817 2.45501 2.46055 2.46404 2.46687 2.47148 2.61135 2.61559 2.61852 2.62109 2.80278 2.80663 2.80941 2.81213 2.81616 2.96641 2.97035 2.97354 2.97707 3.13926 3.14226 3.14538 3.14784 3.15196 3.28847 3.29187 3.2956 3.29841 3.42113 3.42677 3.42989 3.43311 3.5684 3.57214 3.57493 3.57825 3.74311 3.74612 3.74907 3.75136 4.07653 4.07906 4.08191 4.32547 4.32762 4.33033 4.33692 4.47959 4.48253 4.48596 4.48842 4.60368 4.60901 4.6133 4.61772 4.7987 4.80147 4.80368 4.80641 4.81064 
20 0.15819 0.31601 0.50003 0.63605 0.82271 0.99212 1.49306 1.84671 2.06122 2.33601 2.62943 2.81913 3.15704 3.44444 3.58822 3.75962 4.08934 4.33702 4.49666 4.81239 
21 0.17721 0.33408 0.51973 0.84184 1.0157 1.34723 1.51268 1.67885 1.87044 2.07997 2.64772 2.84038 3.00347 3.17762 3.32692 3.4616 3.77831 4.10872 4.35589 4.51561 4.83211 
28 0.16305 0.31857 0.50547 0.6374 0.82783 0.99826 1.16289 1.33123 1.49778 1.66197 1.85161 2.06585 2.19481 2.33751 2.48039 2.63281 2.82436 2.98808 3.15919 3.31045 3.44269 3.58864 3.76398 4.09451 4.34245 4.50107 4.62715 4.81787 
65 0.16444 0.16774 0.31969 0.32319 0.32689 0.50793 0.51136 0.64058 0.64415 0.64853 0.82985 0.83311 0.99971 1.00453 1.16783 1.17323 1.3327 1.33693 1.50049 1.50384 1.66465 1.6689 1.85439 1.85894 1.86526 2.06758 2.07088 2.19666 2.20331 2.34012 2.3436 2.48221 2.48518 2.63535 2.63826 2.82638 2.82994 2.83528 2.99091 2.99568 3.16216 3.16589 3.17076 3.31301 3.31697 3.44604 3.45048 3.59107 3.59447 3.60061 3.76513 3.76844 3.77301 4.09648 4.09984 4.345 4.34829 4.50236 4.50532 4.51062 4.6309 4.63656 4.81976 4.82291 4.82683 
25 0.17129 0.32905 0.6492 0.83475 1.00639 1.17833 1.3433 1.50649 1.67248 1.86321 2.07919 2.34942 2.4928 2.64513 2.83273 3.00105 3.17063 3.32195 3.4565 3.60171 3.77288 4.10393 4.35436 4.51153 4.82615 
0 
137 0.14264 0.14591 0.14861 0.15086 0.15381 0.29879 0.30234 0.30463 0.30697 0.30938 0.48571 0.48902 0.4917 0.49366 0.49607 0.61599 0.62034 0.62337 0.6257 0.62813 0.63309 0.80809 0.81141 0.8141 0.81626 0.81879 0.9809 0.98321 0.98596 0.98851 0.99209 1.14486 1.14868 1.15157 1.15459 1.15857 1.30991 1.31309 1.31661 1.31899 1.32213 1.47793 1.48147 1.48435 1.4866 1.48962 1.63903 1.64489 1.64801 1.65046 1.65417 1.83567 1.8379 1.84021 1.84258 1.84539 2.0489 2.05112 2.05352 2.05597 2.17403 2.1778 2.18116 2.18495 2.32055 2.32317 2.32552 2.32791 2.33126 2.45555 2.46123 2.46444 2.467 2.4699 2.61242 2.61669 2.61922 2.62139 2.62446 2.80418 2.80763 2.81004 2.81208 2.81474 2.96757 2.97097 2.97412 2.97614 2.97995 3.14035 3.14316 3.1454 3.14795 3.15005 3.28928 3.29247 3.29547 3.29832 3.30073 3.42231 3.42779 3.43001 3.43289 3.43561 3.56966 3.57301 3.57554 3.57803 3.581 3.74435 3.74664 3.74937 3.75149 3.7535 4.07787 4.08015 4.08237 4.08478 4.32663 4.32875 4.33074 4.33348 4.48077 4.48359 4.48659 4.48857 4.49104 4.60476 4.60873 4.61217 4.61572 4.62273 4.80016 4.80272 4.80472 4.80667 4.80933 
99 0.14618 0.15028 0.15339 0.30238 0.30581 0.30928 0.31287 0.48887 0.49323 0.49594 0.49987 0.62171 0.62582 0.62951 0.81165 0.81526 0.81865 0.8229 0.98401 0.98704 0.99113 1.14851 1.15229 1.15724 1.1623 1.31323 1.31742 1.32106 1.32547 1.48144 1.4857 1.48895 1.49339 1.64263 1.6493 1.65263 1.83873 1.84138 1.845 1.84981 2.05199 2.05475 2.05794 2.17728 2.18286 2.19079 2.32361 2.32651 2.32992 2.45994 2.46576 2.46952 2.47418 2.61609 2.62025 2.62343 2.80713 2.81134 2.81436 2.81905 2.97095 2.97538 2.97853 3.14382 3.14697 3.15076 3.15418 3.29298 3.29698 3.30107 3.30483 3.42559 3.43129 3.43508 3.43969 3.57285 3.5769 3.58046 3.74748 3.75107 3.75418 3.75768 4.08093 4.08358 4.08693 4.32991 4.33212 4.33576 4.48411 4.48735 4.49077 4.49576 4.60814 4.61442 4.61921 4.80307 4.806 4.80841 4.8122 
43 0.17011 0.17604 0.32668 0.33277 0.51355 0.51911 0.64728 0.83608 0.84198 1.00704 1.17776 1.34023 1.50723 1.67112 1.68199 1.86208 1.87307 2.07282 2.20464 2.34586 2.35279 2.48747 2.49509 2.6403 2.83202 2.83727 2.99534 3.1683 3.17656 3.31933 3.45326 3.59788 3.77114 3.78115 4.10197 4.10981 4.34936 4.35556 4.50791 4.51441 4.6369 4.82516 4.82957 
0 
57 0.15542 0.15989 0.31197 0.31682 0.49783 0.50234 0.5074 0.63121 0.6365 0.8205 0.82519 0.99229 0.99895 1.15821 1.16493 1.32224 1.32862 1.49022 1.49489 1.65501 1.65927 1.8472 1.85182 2.06048 2.06482 2.18644 2.19213 2.33261 2.33716 2.47199 2.47728 2.62688 2.63087 2.81617 2.82103 2.98018 2.98534 3.15285 3.15832 3.30198 3.30922 3.4379 3.44235 3.58212 3.58682 3.75576 3.7613 4.08938 4.09349 4.33819 4.34229 4.49283 4.49818 4.61738 4.62548 4.81199 4.8154 
40 0.16685 0.32314 0.50918 0.51305 0.64212 0.64832 0.83228 0.83876 1.0022 1.00757 1.17343 1.33523 1.50261 1.66649 1.85759 1.86409 2.07017 2.19886 2.34197 2.34732 2.48414 2.48965 2.63777 2.82792 2.83319 2.99233 3.16508 3.17275 3.31554 3.44892 3.59372 3.76805 3.77571 4.09873 4.34635 4.35109 4.50569 4.63299 4.82165 4.82606 
0 
54 0.14974 0.15563 0.30583 0.31189 0.49255 0.49866 0.62444 0.63053 0.81514 0.82157 0.98773 0.99517 1.1518 1.1578 1.16528 1.31701 1.32494 1.48498 1.49174 1.64598 1.65439 1.84247 1.85068 2.05573 2.18102 2.19478 2.32732 2.33469 2.46266 2.47139 2.61919 2.62571 2.81092 2.81752 2.97455 2.98167 3.14741 3.1546 3.29657 3.30477 3.42895 3.43605 3.57652 3.58362 3.75117 3.75843 4.08462 4.33363 4.48781 4.4951 4.6119 4.62102 4.80676 4.81153 
79 0.16004 0.16425 0.171 0.31693 0.32083 0.32483 0.503 0.50709 0.51088 0.63593 0.63964 0.64347 0.82538 0.82976 0.83485 0.99679 1.00183 1.01183 1.16309 1.16834 1.17439 1.32697 1.3321 1.33732 1.49513 1.49984 1.5056 1.66018 1.66387 1.67325 1.85189 1.85634 1.86097 2.0656 2.06936 2.19157 2.19667 2.33761 2.34132 2.34724 2.47486 2.48016 2.48402 2.63158 2.63534 2.82188 2.82543 2.82913 2.98504 2.98951 2.99664 3.15775 3.16248 3.16592 3.30704 3.31263 3.31687 3.44207 3.44579 3.4498 3.58775 3.59157 3.59837 3.76057 3.76558 3.77189 4.09447 4.09855 4.34325 4.34801 4.49791 4.50238 4.51278 4.62233 4.62905 4.63609 4.81713 4.81993 4.82389 
54 0.14812 0.15318 0.30458 0.3103 0.49071 0.49532 0.62447 0.63065 0.81351 0.81868 0.98498 0.99412 1.1511 1.31498 1.32502 1.48345 1.48864 1.64896 1.65459 1.83971 1.84576 2.05292 2.05825 2.17934 2.32499 2.33119 2.46632 2.47158 2.61947 2.62442 2.80898 2.814 2.97293 2.97899 3.14524 3.15146 3.2947 3.30347 3.4313 3.43771 3.57466 3.58075 3.74835 3.75398 4.08196 4.08719 4.3307 4.33586 4.48554 4.4916 4.61024 4.61961 4.80424 4.80787 
101 0.17573 0.17888 0.18265 0.20026 0.33176 0.33532 0.33844 0.34439 0.51976 0.52274 0.52575 0.53137 0.65253 0.65591 0.65974 0.8417 0.84452 0.848 0.85589 1.01173 1.01609 1.01996 1.02768 1.17845 1.18404 1.18752 1.34404 1.34748 1.35068 1.36101 1.51238 1.5153 1.51876 1.53171 1.67611 1.68024 1.68469 1.86621 1.87032 1.87358 1.87947 2.07922 2.08242 2.08703 2.10538 2.20945 2.21515 2.35169 2.3553 2.35979 2.36523 2.49406 2.49773 2.50237 2.64633 2.64932 2.65358 2.83795 2.84104 2.84465 2.85215 3.00225 3.00533 3.01012 3.17286 3.17655 3.17947 3.18394 3.32408 3.32743 3.33042 3.34697 3.45794 3.46207 3.46562 3.60324 3.60701 3.61164 3.62431 3.77663 3.7799 3.78293 3.78825 4.10813 4.11128 4.11573 4.13839 4.35672 4.35971 4.36371 4.51304 4.51633 4.51975 4.52741 4.6427 4.64688 4.65745 4.83117 4.83409 4.83731 4.84177 
57 0.15905 0.16228 0.31539 0.31906 0.50279 0.50599 0.63499 0.63872 0.82379 0.82701 0.83139 0.99454 0.99898 1.16199 1.16672 1.32733 1.33123 1.49484 1.49815 1.65907 1.66284 1.84977 1.85383 2.06299 2.06695 2.19078 2.1964 2.33515 2.33928 2.4767 2.48057 2.62977 2.63276 2.82066 2.82419 2.985 2.98908 3.15681 3.16008 3.30707 3.31071 3.44092 3.44498 3.58591 3.59003 3.75988 3.76316 4.09162 4.09556 4.3397 4.34449 4.49771 4.50086 4.62542 4.62961 4.81448 4.81758 
0 
23 0.16364 0.3231 0.50755 0.64015 0.83118 1.00284 1.33382 1.5001 2.34052 2.4816 2.63451 2.82558 2.98966 3.1626 3.313 3.44875 3.59042 3.76483 4.09635 4.34431 4.50197 4.63061 4.81937 
57 0.15326 0.15769 0.30952 0.314 0.49561 0.50024 0.50494 0.62914 0.63361 0.81907 0.82362 0.99018 0.99529 1.15597 1.16184 1.32004 1.32583 1.48855 1.49333 1.65453 1.6595 1.84494 1.84951 2.0581 2.06218 2.1841 2.1911 2.33028 2.33442 2.47088 2.47539 2.62424 2.62852 2.81369 2.81862 2.97783 2.98307 3.15056 3.15543 3.29969 3.30559 3.4368 3.44216 3.57982 3.58419 3.7534 3.75858 4.08712 4.09115 4.33602 4.33962 4.49054 4.49561 4.61501 4.62359 4.80945 4.81302 
24 0.15827 0.31238 0.5013 0.63578 0.82502 0.99595 1.32784 1.49546 1.84695 2.06045 2.33239 2.47678 2.62884 2.81999 2.98428 3.15303 3.30786 3.44291 3.58581 3.75933 4.08884 4.33717 4.49626 4.81188 
68 0.16862 0.17218 0.3242 0.32834 0.51202 0.51573 0.51957 0.64385 0.64802 0.83238 0.83655 0.8406 1.00325 1.00838 1.01271 1.17036 1.17501 1.17973 1.33605 1.33937 1.34397 1.50317 1.50698 1.51119 1.6682 1.67241 1.85876 1.86279 1.86642 2.07159 2.07606 2.19843 2.20364 2.34418 2.34803 2.35231 2.48624 2.49069 2.63961 2.64305 2.83012 2.83311 2.83797 2.99516 2.99955 3.16815 3.17138 3.31408 3.31928 3.32344 3.45008 3.45536 3.59545 3.59961 3.77117 3.77469 4.1009 4.10472 4.34935 4.35368 4.50572 4.50959 4.51827 4.63286 4.63704 4.82411 4.82728 4.83082 
56 0.16529 0.16873 0.32212 0.32568 0.50917 0.51297 0.64201 0.64541 0.83108 0.83397 0.99991 1.00448 1.17064 1.17665 1.3347 1.33879 1.50144 1.5047 1.66546 1.67035 1.85559 1.86057 2.06916 2.07319 2.19803 2.20425 2.34213 2.3463 2.48352 2.48802 2.63677 2.64216 2.82737 2.83143 2.99179 2.9966 3.1638 3.16711 3.31489 3.31826 3.44847 3.45231 3.59273 3.59716 3.76674 3.7696 4.09776 4.10178 4.34571 4.35052 4.50398 4.50728 4.63155 4.63915 4.82082 4.82467 
5 0.50458 0.82519 1.497 4.34128 4.81559 
3 1.51727 3.18121 3.78099 
49 0.15297 0.15847 0.30872 0.31436 0.49656 0.50214 0.62892 0.6365 0.81738 0.82234 0.98914 0.99837 1.15581 1.16361 1.321 1.32689 1.48779 1.49293 1.65299 1.66131 1.8436 1.85031 2.05703 2.18582 2.32907 2.33719 2.47002 2.47669 2.62405 2.81425 2.81954 2.97914 3.14951 3.15502 3.29991 3.30561 3.43445 3.44114 3.58 3.58848 3.75323 3.75825 4.08589 4.33421 4.49005 4.49548 4.61742 4.80865 4.81423 
69 0.16395 0.16736 0.17309 0.31938 0.32302 0.32663 0.50731 0.51084 0.51577 0.63945 0.64301 0.64935 0.82856 0.83168 0.83551 0.99852 1.00392 1.00961 1.16557 1.17228 1.33185 1.33603 1.49955 1.50342 1.66412 1.6688 1.85364 1.85848 1.8619 2.06644 2.06956 2.1951 2.19961 2.33932 2.34375 2.34919 2.48148 2.48556 2.63465 2.63741 2.82539 2.82855 2.83229 2.98908 2.99297 3.16066 3.16423 3.16838 3.31211 3.31539 3.44489 3.44981 3.58946 3.59408 3.59982 3.76544 3.7681 4.09536 4.09912 4.34391 4.34736 4.50228 4.50527 4.6274 4.63136 4.63814 4.81842 4.82156 4.82515 
24 0.15422 0.31051 0.49687 0.63075 0.81893 0.99108 1.32304 1.48953 1.84338 2.05733 2.32946 2.47275 2.62511 2.81536 2.9801 3.15048 3.30294 3.43789 3.58105 3.7547 4.08579 4.33364 4.49215 4.80828 
28 0.17234 0.32957 0.51726 0.65313 0.83824 1.01206 1.18042 1.3429 1.50993 1.67374 1.86503 2.0767 2.20376 2.34809 2.64315 2.83632 2.99662 3.17232 3.3221 3.45631 3.60031 3.77487 4.10292 4.35106 4.51101 4.63952 4.82737 4.83235 
49 0.16831 0.17299 0.32472 0.32902 0.51161 0.51614 0.6452 0.65053 0.83438 0.83907 1.00495 1.01067 1.17275 1.17835 1.33757 1.34293 1.50577 1.5107 1.66926 1.67722 1.85936 1.86461 2.07255 2.20101 2.34468 2.35078 2.48658 2.49355 2.64052 2.83058 2.83658 2.99534 3.16602 3.17051 3.31729 3.32257 3.45263 3.59629 3.60678 3.77097 3.78175 4.10097 4.34885 4.35411 4.50738 4.51428 4.63443 4.82418 4.82954 
66 0.16043 0.16388 0.31557 0.31986 0.32305 0.50357 0.5069 0.51227 0.63609 0.64004 0.82503 0.82849 0.83235 0.99602 1.00066 1.16227 1.16764 1.32679 1.33077 1.33462 1.49571 1.49901 1.50274 1.66026 1.66416 1.85041 1.85488 1.85918 2.06327 2.06714 2.19022 2.19469 2.33586 2.34044 2.47761 2.48099 2.63095 2.63419 2.82121 2.82447 2.82829 2.98515 2.98832 3.15669 3.1612 3.30757 3.31196 3.31607 3.44165 3.44643 3.5866 3.59045 3.75962 3.76365 3.76668 4.0923 4.09615 4.34101 4.34481 4.49684 4.50094 4.62135 4.6275 4.81524 4.81814 4.82204 
3 0.32775 0.51542 4.829 
8 0.16694 0.51357 1.00338 1.17224 1.86303 2.82857 2.99363 3.31487 
32 0.16559 0.32363 0.5088 0.6423 0.83074 0.83671 1.00322 1.173 1.33488 1.50149 1.66482 1.67409 1.85792 1.86234 2.06878 2.19831 2.34304 2.35393 2.48285 2.63605 2.82699 2.99058 3.16467 3.31501 3.4484 3.59286 3.76756 4.0976 4.34533 4.50364 4.63257 4.81962 
33 0.16031 0.31628 0.50306 0.50746 0.6372 0.82492 0.82905 0.99494 1.16171 1.16906 1.32988 1.49531 1.50018 1.65993 1.85036 2.06418 2.19291 2.3357 2.47833 2.63154 2.822 2.98671 3.15659 3.16157 3.30964 3.44365 3.58726 3.76226 4.09269 4.34065 4.49906 4.62579 4.81517 
48 0.15043 0.15487 0.30669 0.31382 0.49301 0.49767 0.62616 0.63238 0.81589 0.82066 0.98699 0.99412 1.153 1.31697 1.32494 1.48603 1.49081 1.64988 1.65641 1.84171 2.05498 2.18182 2.32711 2.46677 2.47254 2.62132 2.62576 2.81139 2.81663 2.97512 2.98038 3.14746 3.15449 3.29679 3.30473 3.43259 3.57716 3.58394 3.75046 3.75707 4.08408 4.33276 4.48748 4.4937 4.61331 4.62156 4.80651 4.81164 
103 0.14719 0.1508 0.15355 0.15825 0.30324 0.30678 0.30999 0.31407 0.48989 0.49388 0.49634 0.5 0.62226 0.62615 0.62889 0.63314 0.81246 0.81583 0.81897 0.82232 0.98521 0.98793 0.99226 1.14931 1.15323 1.1583 1.16287 1.31421 1.31775 1.32172 1.3261 1.48226 1.48606 1.48933 1.49316 1.64356 1.65013 1.65332 1.66005 1.83989 1.84233 1.84591 1.85052 2.05315 2.05565 2.05854 2.1783 2.18318 2.18927 2.32477 2.32758 2.33075 2.46036 2.46622 2.47005 2.47367 2.61677 2.62123 2.62415 2.80824 2.81225 2.815 2.81949 2.9719 2.97601 2.97914 3.14481 3.14788 3.15118 3.15466 3.29404 3.29754 3.30213 3.30548 3.42657 3.43244 3.43611 3.44082 3.5739 3.57777 3.58047 3.58692 3.74868 3.75178 3.755 3.75825 4.0821 4.08463 4.0879 4.33107 4.33314 4.33663 4.48512 4.48811 4.49174 4.49619 4.60912 4.61479 4.61983 4.80425 4.80707 4.80925 4.81409 
26 0.16109 0.31731 0.50405 0.63799 0.8258 0.83196 0.99818 1.16647 1.33078 1.49604 1.66384 1.85154 2.33795 2.48096 2.63297 2.82301 2.98727 3.15951 3.3096 3.44838 3.5884 3.76233 4.09613 4.49986 4.6275 4.81882 
77 0.14733 0.15227 0.15612 0.30348 0.30736 0.31177 0.49005 0.49531 0.49883 0.62262 0.62756 0.63179 0.81271 0.81715 0.82061 0.98524 0.98923 0.99552 1.14961 1.15415 1.16135 1.31443 1.32062 1.32562 1.48255 1.48812 1.49184 1.64395 1.65144 1.65489 1.83995 1.84303 1.84803 2.05321 2.05655 2.17853 2.18593 2.32483 2.32825 2.33476 2.46129 2.46693 2.47101 2.61719 2.62184 2.6255 2.80841 2.81342 2.8171 2.9721 2.97821 3.14492 3.1485 3.15287 3.29414 3.29953 3.30386 3.42692 3.43312 3.43835 3.57404 3.57899 3.74871 3.75351 3.75683 4.08214 4.08527 4.33112 4.33375 4.48526 4.48918 4.49297 4.60939 4.61826 4.8043 4.80763 4.81128 
54 0.15432 0.15967 0.31148 0.31798 0.49721 0.50197 0.50763 0.63071 0.63722 0.81997 0.82476 0.82929 0.9914 0.9977 1.15753 1.16701 1.32166 1.33023 1.48992 1.49494 1.50036 1.65588 1.66243 1.84612 1.85249 2.05938 2.1891 2.33147 2.33811 2.47237 2.47943 2.62585 2.63115 2.81723 2.8228 2.98024 2.98565 3.15196 3.15833 3.30146 3.30892 3.4374 3.4443 3.58158 3.58859 3.75523 3.7613 4.08841 4.33735 4.49209 4.49828 4.62152 4.8112 4.81579 
27 0.16043 0.31717 0.50379 0.63687 0.82445 0.99876 1.16692 1.33161 1.49615 1.66097 1.85228 2.06371 2.33663 2.47805 2.6314 2.82335 2.98794 3.15848 3.30955 3.44403 3.58844 3.76166 4.0922 4.34003 4.49853 4.62817 4.81538 
52 0.15092 0.15656 0.30725 0.31328 0.49362 0.49885 0.62677 0.63281 0.81629 0.82197 0.98786 0.99502 1.15371 1.16367 1.31789 1.32516 1.4864 1.49245 1.65083 1.65698 1.84246 1.84946 2.05571 2.18267 2.32776 2.33435 2.46751 2.47371 2.62175 2.62699 2.81204 2.81756 2.9759 2.98221 3.14804 3.15411 3.2976 3.30488 3.43339 3.43998 3.5777 3.58428 3.75129 3.75708 4.08474 4.33346 4.48834 4.49443 4.61407 4.6233 4.80711 4.81153 
48 0.15799 0.16607 0.31459 0.32168 0.50006 0.50849 0.63313 0.64049 0.82456 0.99507 1.16103 1.16843 1.32524 1.33465 1.49688 1.65303 1.66369 1.85039 2.06532 2.18836 2.20023 2.33525 2.34133 2.47106 2.48041 2.62838 2.63446 2.81906 2.82549 2.98229 2.99212 3.15546 3.1623 3.30513 3.313 3.4355 3.44565 3.58499 3.59159 3.7587 3.76472 4.09411 4.34153 4.49571 4.50181 4.61912 4.62989 4.81612 
81 0.15535 0.15892 0.16184 0.31206 0.31544 0.319 0.49762 0.50166 0.50458 0.63095 0.63438 0.63798 0.81965 0.82305 0.8262 0.83088 0.99216 0.99584 0.99956 1.15785 1.16253 1.1678 1.32194 1.32731 1.33128 1.48925 1.49348 1.49651 1.50111 1.65176 1.65761 1.66079 1.84722 1.85124 1.85508 2.06033 2.06349 2.18569 2.19132 2.33248 2.33554 2.34807 2.47079 2.47525 2.47876 2.62643 2.62973 2.63299 2.81579 2.81957 2.82344 2.97974 2.98444 2.98884 3.15271 3.15583 3.15952 3.30171 3.306 3.3097 3.43626 3.4397 3.44436 3.58171 3.58533 3.58962 3.75577 3.75956 3.76249 4.08943 4.09232 4.33823 4.3409 4.49303 4.49752 4.50066 4.61653 4.62453 4.81169 4.81446 4.81804 
25 0.16016 0.31672 0.50306 0.63951 0.82429 0.99954 1.16828 1.33117 1.49575 1.65966 1.85319 2.06235 2.33859 2.47732 2.63065 2.82112 3.15816 3.3095 3.44473 3.58995 3.76146 4.09092 4.3391 4.49873 4.81373 
5 0.17299 0.838 1.0072 1.50459 1.86328 
80 0.14743 0.15152 0.1552 0.30376 0.30755 0.31172 0.48979 0.49405 0.49746 0.62283 0.62687 0.63087 0.81285 0.81716 0.8208 0.98448 0.98895 0.99539 1.15019 1.15492 1.16193 1.31445 1.3195 1.32517 1.48264 1.48716 1.49155 1.64444 1.65025 1.65528 1.83922 1.8431 1.84748 2.05243 2.05601 2.17827 2.18392 2.32443 2.32801 2.33454 2.46303 2.46806 2.4725 2.61813 2.62208 2.6255 2.80787 2.81213 2.8153 2.97206 2.97692 2.98475 3.14463 3.14857 3.15204 3.29405 3.29875 3.3037 3.42842 3.43227 3.4371 3.57374 3.57788 3.58404 3.74779 3.7521 3.75547 4.08144 4.08492 4.33024 4.33335 4.485 4.48952 4.49486 4.6091 4.61565 4.62128 4.80364 4.80671 4.80981 
0 
41 0.15726 0.31165 0.31827 0.50016 0.50576 0.63307 0.82038 0.82626 0.99162 0.99926 1.15849 1.1678 1.32153 1.32827 1.49066 1.49752 1.65723 1.84612 1.85461 2.05949 2.18967 2.33156 2.47514 2.6282 2.81802 2.98329 3.15222 3.15844 3.30175 3.30914 3.43892 3.58372 3.75497 3.76051 4.08847 4.33697 4.49206 4.49767 4.62314 4.81098 4.81603 
23 0.15369 0.30945 0.4966 0.62987 0.81804 0.98904 1.48941 1.84331 2.05681 2.32889 2.47256 2.62512 2.8154 2.98034 3.14961 3.30619 3.43628 3.58086 3.75432 4.08565 4.33395 4.49211 4.80849 
99 0.16668 0.17043 0.17355 0.18044 0.32325 0.32693 0.33017 0.33599 0.51162 0.5143 0.51742 0.52252 0.64389 0.64762 0.65101 0.83225 0.83622 0.8395 0.84419 1.00323 1.00751 1.01116 1.01756 1.16966 1.17548 1.17918 1.33373 1.33888 1.34201 1.34844 1.50334 1.50679 1.51032 1.51785 1.66858 1.67166 1.67713 1.85827 1.86195 1.86526 1.86972 2.07162 2.07452 2.07953 2.19718 2.20361 2.20853 2.3439 2.34682 2.35022 2.35513 2.48508 2.48837 2.49219 2.49848 2.63849 2.64168 2.64538 2.829 2.83222 2.83562 2.83927 2.99154 2.99597 2.99938 3.16416 3.16846 3.17099 3.17494 3.31425 3.3192 3.32214 3.45021 3.45391 3.45747 3.59375 3.59712 3.60125 3.60542 3.7675 3.77181 3.77449 3.77939 4.10047 4.10358 4.10794 4.34921 4.35166 4.35628 4.50433 4.50861 4.51208 4.6309 4.63645 4.64099 4.82295 4.82573 4.82917 4.83256 
0 
0 
25 0.15776 0.31536 0.50095 0.63486 0.82362 1.16445 1.32663 1.49431 1.66379 1.84606 2.06194 2.33506 2.4753 2.62834 2.81985 2.98381 3.15645 3.30688 3.44119 3.58711 3.75877 4.08794 4.336 4.49566 4.81203 
29 0.16524 0.32276 0.50799 0.64199 0.83091 1.00226 1.17217 1.33387 1.50197 1.66505 1.85768 2.06841 2.20103 2.34216 2.48338 2.63583 2.8268 2.99065 3.16335 3.3147 3.44889 3.59227 3.76686 4.09686 4.34499 4.50323 4.63169 4.81995 4.82529 
68 0.15803 0.16144 0.31397 0.31774 0.3221 0.50204 0.5052 0.5085 0.63432 0.63767 0.82282 0.82632 0.82957 0.99388 0.99808 1.16016 1.16455 1.17113 1.32533 1.32909 1.33254 1.49302 1.49658 1.50008 1.65814 1.66176 1.84839 1.85233 1.85594 2.06151 2.0651 2.1895 2.19399 2.33401 2.33748 2.47505 2.47877 2.62892 2.63185 2.81946 2.82301 2.8279 2.98403 2.98694 3.15478 3.15907 3.16317 3.30439 3.30914 3.31297 3.44001 3.44439 3.58501 3.58841 3.75856 3.76204 4.09052 4.09431 4.33895 4.34256 4.49512 4.49855 4.50217 4.62188 4.62603 4.81357 4.8164 4.81983 
28 0.15928 0.31662 0.50309 0.63624 0.8247 0.9995 1.16447 1.32816 1.49527 1.65941 1.85036 2.06398 2.1931 2.3372 2.47631 2.63115 2.82138 2.98564 3.15723 3.30731 3.44138 3.58687 3.76234 4.09239 4.34079 4.49833 4.62572 4.81569 
78 0.15479 0.1588 0.16264 0.31194 0.31606 0.31977 0.49831 0.50194 0.50606 0.63153 0.63542 0.63896 0.82076 0.82507 0.83096 0.99188 0.99648 1.00153 1.15841 1.16392 1.16872 1.3221 1.32708 1.33118 1.49039 1.49488 1.49841 1.65468 1.65901 1.66406 1.84684 1.85114 1.85529 2.05983 2.0634 2.18645 2.19181 2.3322 2.33607 2.34147 2.47161 2.47614 2.48081 2.62614 2.62997 2.81683 2.8205 2.82445 2.97994 2.98461 2.99004 3.1531 3.15722 3.16127 3.3021 3.30738 3.31073 3.43756 3.44183 3.44612 3.58187 3.58572 3.59018 3.7558 3.75983 3.76281 4.08886 4.09225 4.3376 4.34061 4.49283 4.49721 4.50085 4.61881 4.62556 4.8117 4.81463 4.81902 
23 0.166 0.32188 0.50995 0.64195 0.83397 1.0067 1.17334 1.3351 1.50428 1.66669 1.85617 2.06934 2.3414 2.48437 2.6387 2.82775 2.99286 3.59255 3.77182 4.09807 4.34659 4.63205 4.82202 
0 
127 0.1692 0.17171 0.17413 0.17719 0.32427 0.32736 0.32976 0.33223 0.33738 0.51217 0.51445 0.51689 0.51939 0.52435 0.64472 0.6473 0.64953 0.6526 0.8329 0.83617 0.83826 0.84117 0.8456 1.00411 1.00727 1.01011 1.01296 1.01869 1.17141 1.17534 1.17816 1.18084 1.33495 1.33872 1.34114 1.34385 1.34968 1.50396 1.50697 1.50925 1.51195 1.52627 1.66911 1.67161 1.67465 1.67845 1.85914 1.86218 1.86441 1.86687 1.87088 2.07167 2.07433 2.07681 2.08073 2.19886 2.20286 2.20681 2.21162 2.34438 2.34714 2.34974 2.3527 2.35648 2.48582 2.48848 2.49111 2.4943 2.4993 2.63911 2.64161 2.64372 2.64812 2.8295 2.83224 2.83459 2.83724 2.84023 2.99324 2.99631 2.99878 3.00186 3.16565 3.1688 3.17091 3.17338 3.17724 3.31523 3.31884 3.32108 3.32356 3.33171 3.45054 3.45364 3.45611 3.45915 3.59539 3.5979 3.60059 3.60354 3.60837 3.76879 3.7717 3.77394 3.77663 3.78204 4.10079 4.10306 4.10547 4.11008 4.34954 4.35151 4.35434 4.35835 4.50539 4.50875 4.51074 4.51357 4.63394 4.63705 4.64046 4.64538 4.82397 4.82614 4.82835 4.8309 4.83458 
58 0.16336 0.1667 0.31992 0.324 0.50686 0.5108 0.63927 0.64343 0.82921 0.83219 0.9979 1.00234 1.00699 1.1645 1.17117 1.33256 1.33752 1.49888 1.50199 1.50732 1.66345 1.6696 1.853 1.85774 2.0664 2.0699 2.19414 2.20191 2.33831 2.34241 2.48114 2.48877 2.63426 2.63714 2.82512 2.83029 2.98945 2.99484 3.16169 3.16659 3.31279 3.31753 3.44488 3.44968 3.59014 3.59505 3.76496 3.76775 4.09529 4.09908 4.34348 4.3488 4.50205 4.50685 4.62871 4.63345 4.8186 4.82287 
7 0.32234 1.66306 1.85447 3.15882 3.31015 4.62655 4.81495 
90 0.17853 0.182 0.18854 0.3337 0.33786 0.34182 0.52172 0.52504 0.52957 0.6528 0.65722 0.66122 0.8434 0.84666 0.85204 1.01345 1.01843 1.02342 1.1797 1.18574 1.18974 1.34401 1.34915 1.35344 1.51348 1.51712 1.52121 1.67866 1.68302 1.68973 1.86801 1.87279 1.8765 1.89641 2.08203 2.08555 2.09508 2.20764 2.21258 2.22098 2.35338 2.35757 2.36176 2.36878 2.49466 2.49861 2.50384 2.64861 2.65171 2.65736 2.83899 2.8424 2.847 2.86403 3.00224 3.00617 3.01103 3.1741 3.17858 3.18234 3.19168 3.32362 3.329 3.33272 3.45906 3.46394 3.46889 3.60348 3.60832 3.61338 3.77727 3.78145 3.78444 3.79192 4.11035 4.11402 4.13043 4.35883 4.36258 4.3694 4.5137 4.51836 4.52218 4.6417 4.64671 4.65322 4.83356 4.83661 4.8404 4.85621 
31 0.16942 0.3262 0.51703 0.64577 0.83477 1.00627 1.17191 1.17748 1.33791 1.50741 1.66982 1.86262 2.07106 2.19963 2.34327 2.34824 2.48782 2.63946 2.83173 2.99347 3.16805 3.31859 3.45269 3.59697 3.77039 4.10128 4.34745 4.36873 4.50665 4.6367 4.82449 
0 
33 0.15352 0.30909 0.49655 0.50319 0.62913 0.81859 0.82558 0.98956 1.15587 1.32058 1.48894 1.65421 1.84397 2.05726 2.18633 2.32935 2.47102 2.62449 2.81433 2.9788 3.15001 3.15806 3.29983 3.30934 3.43555 3.57996 3.75342 3.75938 4.08627 4.33474 4.49024 4.62185 4.80872 
31 0.15861 0.31417 0.50203 0.63444 0.82294 0.82792 0.99413 1.00084 1.16529 1.33015 1.49437 1.5003 1.65873 1.84915 2.06141 2.19416 2.33403 2.47642 2.6294 2.81987 2.98545 3.15483 3.31067 3.44011 3.58542 3.75886 4.09065 4.3391 4.49557 4.62763 4.81366 
81 0.15311 0.15755 0.16169 0.30923 0.31345 0.31736 0.49581 0.50085 0.50483 0.62845 0.63338 0.63733 0.81845 0.82259 0.82629 0.99146 0.99608 1.00043 1.15528 1.15981 1.16439 1.32025 1.32545 1.329 1.48829 1.49303 1.49672 1.64952 1.65626 1.65956 1.84627 1.84967 1.85462 2.0595 2.06332 2.18435 2.18996 2.19618 2.33098 2.33441 2.33898 2.46636 2.47257 2.47648 2.62285 2.62783 2.63132 2.81418 2.81907 2.823 2.97795 2.98336 2.9893 3.15099 3.15461 3.15856 3.30003 3.30499 3.30934 3.43253 3.4388 3.44338 3.57988 3.58473 3.58871 3.75478 3.7591 3.76266 4.08837 4.0918 4.33756 4.34102 4.49122 4.49544 4.4989 4.6149 4.62083 4.62592 4.8106 4.81397 4.81909 
56 0.15077 0.15507 0.30706 0.31192 0.49375 0.49778 0.62692 0.63206 0.81604 0.82048 0.98713 0.99251 1.15359 1.1627 1.31736 1.32406 1.48628 1.49076 1.65178 1.65661 1.84187 1.84659 2.05499 2.05906 2.18274 2.32728 2.33192 2.46822 2.47274 2.6219 2.62597 2.81204 2.8164 2.97593 2.98055 3.14788 3.15291 3.29755 3.30392 3.43322 3.43888 3.5777 3.58341 3.75066 3.75541 4.08407 4.08815 4.33271 4.33661 4.48802 4.49288 4.61491 4.62281 4.80667 4.80993 4.81481 
0 
82 0.16628 0.16972 0.17386 0.32169 0.3257 0.32916 0.34464 0.51048 0.51413 0.51815 0.64292 0.64695 0.65226 0.83341 0.83675 0.84076 1.00192 1.00649 1.01116 1.16738 1.17296 1.17753 1.33215 1.33754 1.34177 1.50357 1.50733 1.51255 1.66655 1.67077 1.67559 1.85645 1.86064 1.86423 1.87143 2.0709 2.07497 2.19818 2.20228 2.21304 2.34246 2.34647 2.35088 2.35685 2.48466 2.48915 2.4966 2.63811 2.64272 2.82836 2.83205 2.83618 2.99293 2.99784 3.16308 3.16741 3.17203 3.31354 3.31805 3.32342 3.44963 3.45347 3.46026 3.59313 3.59795 3.60407 3.7672 3.77081 3.77966 4.09982 4.10373 4.34751 4.35141 4.35672 4.50324 4.50728 4.51212 4.63002 4.635 4.82255 4.82659 4.83033 
32 0.16596 0.32311 0.32951 0.51047 0.6426 0.83261 1.00152 1.00793 1.17353 1.3361 1.50249 1.66652 1.85646 1.86258 2.06975 2.20032 2.34207 2.34699 2.48456 2.6372 2.82846 2.99241 3.16582 3.31611 3.45002 3.59301 3.76732 4.09818 4.34619 4.50568 4.6349 4.8215 
63 0.1615 0.16427 0.31704 0.32031 0.50474 0.50771 0.63755 0.64081 0.82537 0.82874 0.83305 0.99575 1.00053 1.16247 1.16774 1.1725 1.32647 1.33122 1.33589 1.49641 1.49958 1.66169 1.66504 1.8507 1.85487 1.85898 2.06429 2.06726 2.19359 2.20046 2.33676 2.34002 2.47889 2.48147 2.6326 2.63498 2.82312 2.82599 2.98767 2.99055 3.15762 3.16148 3.16499 3.30643 3.31143 3.31476 3.4427 3.44663 3.58813 3.59152 3.76228 3.76499 4.09339 4.0964 4.34175 4.34466 4.49995 4.50233 4.62464 4.62909 4.81664 4.81925 4.82408 
28 0.16092 0.31702 0.50383 0.63905 0.82671 0.99739 1.16614 1.33028 1.49758 1.66104 1.85022 1.85761 2.06442 2.19436 2.33807 2.47823 2.63227 2.82263 2.98706 3.15946 3.31006 3.44355 3.58951 3.76229 4.09444 4.34127 4.49951 4.8156 
88 0.15122 0.15561 0.15832 0.16487 0.30751 0.31109 0.31495 0.49377 0.49871 0.50145 0.5063 0.62602 0.63074 0.63437 0.81698 0.82132 0.82388 0.82779 0.98889 0.99273 0.99641 1.15384 1.15766 1.16249 1.16843 1.31833 1.32439 1.32811 1.48667 1.49161 1.49437 1.64726 1.65509 1.65937 1.8436 1.84651 1.85049 2.05689 2.06008 2.18226 2.18892 2.32855 2.33177 2.33616 2.46372 2.47119 2.47472 2.4819 2.62124 2.62591 2.62879 2.81198 2.8169 2.81956 2.82468 2.9759 2.98189 2.98682 3.14884 3.15212 3.15614 3.16216 3.2979 3.30297 3.30638 3.43006 3.43638 3.44102 3.57777 3.58253 3.58674 3.75224 3.75673 3.75939 4.0858 4.08862 4.33484 4.33717 4.48918 4.49397 4.49642 4.61322 4.62109 4.62505 4.8079 4.81094 4.8143 4.819 
72 0.15372 0.15843 0.16488 0.31025 0.31484 0.3188 0.49646 0.50125 0.50582 0.62902 0.63404 0.6385 0.819 0.82415 0.8291 0.99128 0.99679 1.15673 1.16244 1.16783 1.32115 1.32678 1.33203 1.48881 1.49412 1.499 1.65064 1.65729 1.66218 1.8461 1.85105 2.05932 2.06367 2.18515 2.1911 2.33119 2.3355 2.4682 2.4745 2.47939 2.62447 2.62912 2.8147 2.81951 2.82386 2.97871 2.98415 3.15143 3.15614 3.16001 3.3006 3.30612 3.31004 3.43297 3.43878 3.44489 3.58046 3.58523 3.75466 3.75945 3.76354 4.08829 4.09278 4.33731 4.34218 4.4918 4.49682 4.61617 4.62221 4.62811 4.81046 4.81392 
38 0.16687 0.17318 0.32322 0.32686 0.51104 0.64449 0.83244 0.83972 1.00325 1.00789 1.17199 1.3353 1.50307 1.66599 1.67315 1.85625 1.86102 2.06935 2.19975 2.34169 2.3462 2.48449 2.63741 2.8286 2.83548 2.99214 3.16515 3.31547 3.45056 3.59278 3.76843 4.0984 4.34587 4.35334 4.50465 4.63253 4.82136 4.82677 
3 0.84111 1.51121 4.83091 
56 0.14614 0.15114 0.30223 0.30685 0.48875 0.49416 0.6215 0.62683 0.81169 0.81637 0.98391 0.98889 1.14845 1.15442 1.31324 1.31949 1.48153 1.48703 1.64288 1.6506 1.83861 1.84198 2.05186 2.05558 2.17725 2.18441 2.32347 2.32742 2.4607 2.46758 2.61616 2.62145 2.80706 2.81244 2.97084 2.97704 3.14359 3.14751 3.29285 3.29883 3.42592 3.43208 3.5727 3.57803 3.74733 3.75227 4.08077 4.08421 4.32979 4.33252 4.48398 4.48923 4.60816 4.61813 4.8029 4.80653 
45 0.15861 0.16317 0.31433 0.3207 0.5022 0.50685 0.63512 0.82271 0.82751 0.9947 1.16107 1.32656 1.3333 1.49247 1.49798 1.65903 1.84916 1.85539 2.06251 2.1911 2.33457 2.34147 2.47633 2.62991 2.63434 2.8204 2.82497 2.9849 3.15558 3.16131 3.30541 3.31165 3.44047 3.44694 3.58553 3.75884 3.76371 4.0913 4.09573 4.34002 4.49564 4.5011 4.62306 4.81445 4.8184 
58 0.17395 0.17842 0.33084 0.33464 0.51778 0.52245 0.6496 0.65352 0.8397 0.84422 1.01076 1.01584 1.17842 1.18385 1.34297 1.34859 1.51014 1.51477 1.67396 1.67929 1.86414 1.86843 1.87637 2.07646 2.08142 2.20622 2.2137 2.34952 2.35427 2.3628 2.49134 2.49589 2.64422 2.64847 2.83584 2.84024 2.99963 3.00808 3.17237 3.17634 3.32333 3.33222 3.4551 3.45977 3.60054 3.6049 3.77543 3.77919 4.10526 4.11123 4.35387 4.35884 4.51197 4.51577 4.64011 4.64701 4.8292 4.8341 
60 0.15371 0.15829 0.31053 0.31487 0.32 0.49614 0.50085 0.50537 0.62967 0.6343 0.81888 0.82359 0.82994 0.99086 0.99664 1.15678 1.16383 1.32094 1.32684 1.48855 1.49349 1.65079 1.65726 1.84571 1.85134 2.05881 2.06361 2.18497 2.19335 2.33102 2.33582 2.46987 2.47556 2.62492 2.62917 2.81474 2.81942 2.97876 2.98397 3.15121 3.15684 3.30076 3.30741 3.43602 3.44044 3.58059 3.58508 3.75436 3.75919 3.76263 4.08784 4.0917 4.33666 4.34091 4.49152 4.49688 4.61528 4.62462 4.81022 4.81362 
32 0.16445 0.32089 0.50718 0.51306 0.64006 0.83064 0.99983 1.1645 1.17251 1.33208 1.50079 1.66398 1.85382 1.86038 2.06737 2.19665 2.33914 2.34726 2.48181 2.63536 2.82596 2.99049 3.1629 3.31365 3.44663 3.59036 3.76607 4.09587 4.34419 4.50283 4.62991 4.81914 
55 0.1521 0.15735 0.30895 0.31481 0.49501 0.50017 0.62756 0.63428 0.81723 0.82163 0.82481 0.98966 0.99746 1.15535 1.16478 1.31961 1.32712 1.48699 1.49203 1.49627 1.64876 1.65641 1.84455 1.85127 2.05776 2.18349 2.32968 2.33685 2.46698 2.47489 2.62323 2.62879 2.81324 2.81914 2.97717 2.98392 3.14991 3.1562 3.29912 3.30691 3.43164 3.43704 3.44394 3.57901 3.58692 3.75305 3.75919 4.08675 4.33561 4.49027 4.49632 4.61432 4.62559 4.80887 4.8127 
49 0.1639 0.16776 0.32036 0.32398 0.50712 0.51171 0.64147 0.82819 0.83155 0.83632 0.99893 1.00378 1.01083 1.16709 1.17369 1.33259 1.34318 1.49976 1.50458 1.6637 1.66991 1.85336 1.85847 1.86387 2.06754 2.19691 2.33945 2.34611 2.48226 2.49199 2.63484 2.82568 2.83267 2.98979 3.16281 3.17015 3.31335 3.44784 3.59049 3.59991 3.76554 3.7746 4.09592 4.344 4.35156 4.50232 4.63053 4.81914 4.8237 
56 0.14835 0.15321 0.30458 0.30907 0.49099 0.49608 0.62366 0.6287 0.81402 0.81864 0.98606 0.99209 1.15096 1.15681 1.3156 1.32236 1.48377 1.48896 1.64524 1.65308 1.84084 1.84561 2.05407 2.0584 2.17953 2.18769 2.3257 2.3299 2.4635 2.47039 2.6187 2.6236 2.80922 2.81448 2.97317 2.97926 3.14594 3.15039 3.29507 3.30167 3.42845 3.43402 3.57493 3.57999 3.74942 3.75498 4.08298 4.087 4.33197 4.33538 4.4863 4.49203 4.61048 4.6199 4.80506 4.80872 
36 0.16463 0.17042 0.32083 0.32514 0.50796 0.51245 0.64045 0.82933 0.83519 0.99989 1.00691 1.17482 1.33359 1.50012 1.66428 1.85496 1.86117 2.06753 2.34038 2.4828 2.63525 2.63872 2.82644 2.99054 3.1637 3.31403 3.44717 3.5918 3.76593 3.7693 4.09615 4.34444 4.50314 4.6312 4.81973 4.82472 
26 0.17118 0.32715 0.51645 0.64844 0.83812 1.01205 1.17672 1.34125 1.50842 1.67502 1.86275 2.07519 2.20714 2.34749 2.48939 2.64439 2.83609 3.16873 3.31964 3.45387 3.60262 3.77158 4.10297 4.35012 4.50971 4.82821 
0 
3 3.17489 3.77382 4.51223 
53 0.17523 0.18014 0.33174 0.33649 0.51765 0.52364 0.65219 0.65897 0.84116 0.84731 1.01175 1.02381 1.18054 1.3442 1.34975 1.51093 1.51635 1.67498 1.68287 1.86783 1.87788 2.07851 2.08606 2.20764 2.35088 2.36056 2.49266 2.50021 2.6457 2.65699 2.83655 2.84271 3.00078 3.00755 3.17363 3.17906 3.32447 3.32987 3.45837 3.46416 3.60164 3.61086 3.77644 3.78356 4.10716 4.11408 4.35472 4.36049 4.51394 4.52578 4.64139 4.83022 4.83634 
57 0.16047 0.1641 0.31546 0.32041 0.50358 0.50709 0.63546 0.64018 0.82553 0.82913 0.99566 1.00215 1.16126 1.16716 1.32588 1.33111 1.49712 1.50085 1.65972 1.66377 1.8503 1.85429 2.06312 2.06663 2.19028 2.1964 2.3355 2.33935 2.47624 2.48056 2.63082 2.63404 2.82085 2.82432 2.98491 2.98864 3.15624 3.16121 3.30542 3.31154 3.44109 3.44736 3.58645 3.59102 3.75899 3.7633 3.76681 4.09212 4.09559 4.34065 4.34366 4.49593 4.50047 4.623 4.62846 4.81519 4.81778 
55 0.16057 0.16404 0.31639 0.32096 0.50393 0.50734 0.63696 0.64149 0.82531 0.82912 0.99602 1.00088 1.16278 1.16969 1.32931 1.33454 1.49617 1.49967 1.66104 1.66598 1.85092 1.85637 2.0641 2.06873 2.19178 2.19568 2.33646 2.34174 2.47857 2.48448 2.63175 2.63507 2.82262 2.82728 2.98668 2.99066 3.15748 3.16203 3.30822 3.31318 3.44257 3.44749 3.58774 3.59309 3.76108 3.76449 4.09312 4.09882 4.34161 4.34725 4.49779 4.50134 4.62555 4.817 4.82149 
89 0.14397 0.14815 0.15129 0.30012 0.30375 0.30728 0.48669 0.49102 0.49376 0.49769 0.61918 0.62341 0.62716 0.80936 0.81316 0.81647 0.82064 0.98189 0.98509 0.98891 1.14622 1.15026 1.15512 1.31108 1.31532 1.31916 1.47919 1.4835 1.48684 1.49233 1.64052 1.64695 1.65078 1.83659 1.83941 1.84287 2.04985 2.05284 2.05604 2.17517 2.18045 2.32148 2.32461 2.32789 2.45761 2.46337 2.4675 2.61375 2.61819 2.62156 2.80505 2.80925 2.81232 2.81913 2.96874 2.97324 2.97661 3.14156 3.1449 3.14852 3.15462 3.29078 3.29476 3.29906 3.42348 3.42916 3.43341 3.57068 3.57482 3.57834 3.74536 3.74894 3.75202 4.07879 4.08167 4.085 4.32776 4.33018 4.33375 4.48191 4.48531 4.48875 4.60603 4.61183 4.61897 4.80094 4.80402 4.80652 4.81102 
1 4.81296 
0 
0 
2 0.82859 1.49969 
24 0.17306 0.32885 0.51539 0.64835 0.8376 1.34096 1.50923 1.673 1.86685 2.0742 2.34819 2.48894 2.64158 2.83361 2.99678 3.16974 3.321 3.45505 3.60537 3.77293 4.10324 4.35089 4.50977 4.82718 
0 
25 0.17353 0.33162 0.51883 0.65418 0.83996 1.012 1.18075 1.34393 1.51103 1.67377 1.86696 2.07742 2.35611 2.64589 2.83979 3.00228 3.17777 3.32355 3.45919 3.77716 4.10635 4.35353 4.36533 4.51469 4.83156 
11 0.51255 0.64321 1.86327 2.35268 2.638 2.82905 3.16882 3.31646 3.76836 4.34575 4.50497 
82 0.16684 0.17024 0.17584 0.32215 0.3258 0.32913 0.51054 0.51374 0.51754 0.64256 0.64629 0.65062 0.83195 0.83509 0.8392 1.00181 1.00627 1.01019 1.16987 1.17498 1.17873 1.33465 1.33796 1.34179 1.50201 1.50529 1.50953 1.66722 1.67161 1.68191 1.85693 1.86176 1.86587 2.07039 2.07386 2.09798 2.19788 2.2021 2.20747 2.34237 2.34634 2.35161 2.36429 2.48467 2.48792 2.49335 2.63753 2.64071 2.82799 2.83152 2.83628 2.9924 2.99551 3.00059 3.16308 3.16746 3.17058 3.31316 3.31785 3.32193 3.44861 3.45299 3.45949 3.59374 3.59781 3.60504 3.7675 3.77102 3.77475 4.09922 4.10294 4.11606 4.34778 4.35182 4.50307 4.50743 4.51179 4.63298 4.63813 4.8217 4.8247 4.8283 
90 0.16486 0.16748 0.17037 0.3204 0.32372 0.3263 0.50816 0.5104 0.51324 0.64089 0.64418 0.6474 0.82951 0.8327 0.83512 0.83923 1.00046 1.00412 1.00722 1.16708 1.17086 1.17435 1.17803 1.33328 1.33597 1.33919 1.50043 1.50331 1.50676 1.66465 1.66744 1.6709 1.85489 1.85841 1.86132 1.86633 2.06786 2.07102 2.07605 2.19592 2.19936 2.20809 2.34012 2.34344 2.3467 2.3559 2.48255 2.48529 2.4893 2.63556 2.63817 2.6433 2.82638 2.82892 2.83199 2.8374 2.99081 2.99315 2.99812 3.16157 3.16498 3.16744 3.31223 3.31549 3.3183 3.44661 3.44999 3.45296 3.59161 3.59427 3.59774 3.76459 3.76768 3.77013 4.09673 4.09966 4.10361 4.3455 4.348 4.35235 4.50173 4.50488 4.50757 4.62894 4.63281 4.63712 4.81968 4.82212 4.82476 4.82826 
88 0.15622 0.15959 0.16216 0.16649 0.31304 0.31694 0.31955 0.49939 0.50285 0.50575 0.63291 0.63587 0.63869 0.82156 0.82526 0.82756 0.83149 0.99309 0.99667 0.99959 1.15961 1.16406 1.16787 1.32334 1.32798 1.33104 1.49157 1.49513 1.49801 1.50184 1.65718 1.65987 1.66347 1.84783 1.85116 1.85431 1.8591 2.06092 2.064 2.06828 2.18746 2.19191 2.1972 2.3333 2.3363 2.34012 2.4746 2.47777 2.48086 2.62776 2.63088 2.63342 2.81723 2.82109 2.82378 2.82942 2.98173 2.98549 2.98874 3.15353 3.15781 3.16039 3.30331 3.30774 3.31032 3.43935 3.44282 3.44595 3.58328 3.5864 3.5897 3.7563 3.76046 3.76285 4.08991 4.09272 4.09798 4.33884 4.34159 4.4937 4.49791 4.50025 4.61863 4.62455 4.62741 4.81244 4.81519 4.81803 
102 0.17249 0.1756 0.17877 0.18334 0.32833 0.33177 0.33466 0.33882 0.51517 0.51835 0.52147 0.52471 0.64973 0.65291 0.65664 0.83777 0.84123 0.84406 0.84739 1.00837 1.01254 1.01581 1.02235 1.17641 1.18138 1.18494 1.34087 1.34437 1.34793 1.37044 1.50771 1.51125 1.51445 1.51881 1.67233 1.67567 1.67928 1.68944 1.86271 1.86687 1.87031 1.87475 2.07656 2.07959 2.08434 2.20289 2.20723 2.21293 2.34875 2.35195 2.3556 2.36169 2.49152 2.49421 2.49855 2.51862 2.64441 2.64695 2.65317 2.83393 2.83688 2.84023 2.84383 2.99912 3.00158 3.00619 3.1695 3.17364 3.17623 3.18072 3.32043 3.32441 3.32743 3.45472 3.45891 3.46259 3.59973 3.6029 3.60675 3.61311 3.7733 3.77673 3.77922 3.78467 4.10588 4.10883 4.11317 4.35392 4.35633 4.36031 4.51003 4.5136 4.51638 4.52273 4.63294 4.64022 4.6443 4.82788 4.83043 4.8334 4.83647 4.84447 
27 0.16452 0.32103 0.5077 0.64197 0.83073 1.0036 1.17361 1.33488 1.50134 1.66523 1.85612 2.06884 2.34125 2.48301 2.63578 2.82701 2.99043 3.16396 3.31469 3.44892 3.59306 3.76642 4.09702 4.34462 4.50364 4.63588 4.8199 
23 0.15864 0.31553 0.50167 0.82436 1.16753 1.33003 1.49495 1.65973 1.85097 2.06069 2.33739 2.47612 2.629 2.81998 2.98477 3.15776 3.30819 3.44452 3.75976 4.08905 4.33708 4.4969 4.81246 
0 
64 0.1444 0.1489 0.30069 0.30489 0.30981 0.48681 0.49138 0.49584 0.62004 0.62456 0.80981 0.81451 0.98142 0.9862 1.1471 1.15265 1.31136 1.317 1.4796 1.48458 1.64244 1.64799 1.8362 1.84021 1.84643 2.04943 2.05318 2.1755 2.18182 2.32132 2.32507 2.46017 2.46554 2.61513 2.61953 2.80498 2.80953 2.81472 2.96906 2.97432 3.14165 3.14596 3.15053 3.29095 3.29644 3.30179 3.42599 3.43061 3.57077 3.57523 3.74476 3.74931 3.75325 4.07842 4.08205 4.32729 4.33053 4.48191 4.48677 4.6064 4.61434 4.80059 4.80382 4.80827 
64 0.15739 0.1613 0.16487 0.31432 0.31804 0.50111 0.50425 0.50776 0.63406 0.6379 0.82328 0.82697 0.83103 0.99434 0.99851 1.16147 1.16757 1.32555 1.32974 1.33483 1.49311 1.49687 1.50181 1.65935 1.66279 1.84911 1.85339 1.85934 2.06236 2.06611 2.19015 2.1949 2.3344 2.33857 2.47599 2.47924 2.62866 2.63225 2.81951 2.82295 2.98381 2.9872 3.15546 3.15992 3.30541 3.30997 3.44069 3.44468 3.58489 3.58862 3.75822 3.76236 3.76874 4.09139 4.09506 4.34013 4.34435 4.49511 4.49961 4.62293 4.62815 4.81437 4.81747 4.82337 
27 0.16331 0.32042 0.50731 0.64127 0.8293 1.0012 1.1715 1.33407 1.50042 1.66288 1.85549 2.0677 2.34153 2.48102 2.63454 2.82829 2.9905 3.163 3.31317 3.4488 3.59214 3.76561 4.09685 4.34517 4.50233 4.63108 4.81874 
18 0.15832 0.31527 0.50047 0.63518 0.99426 2.06103 2.33367 2.47648 2.62865 2.81985 2.98438 3.1559 3.58597 3.7593 4.09 4.33804 4.49656 4.81234 
39 0.16478 0.17033 0.32157 0.32751 0.50854 0.51277 0.64091 0.83079 0.83568 1.00149 1.00691 1.17169 1.33438 1.50077 1.50586 1.66532 1.67269 1.85543 1.86051 2.06869 2.19824 2.34092 2.34626 2.48346 2.63618 2.8267 2.83324 2.99137 3.16493 3.31509 3.44819 3.59204 3.76724 4.09744 4.34517 4.50425 4.63192 4.82082 4.82569 
57 0.15584 0.16047 0.16674 0.31271 0.31735 0.49991 0.50447 0.63316 0.63757 0.82091 0.82582 0.83053 0.99238 0.99865 1.15925 1.16631 1.32347 1.32859 1.49081 1.49581 1.50159 1.65743 1.66517 1.84724 1.85292 2.06051 2.06581 2.18885 2.33266 2.33857 2.47416 2.47917 2.62767 2.63158 2.81778 2.8219 2.98189 2.98624 3.15347 3.15842 3.30305 3.30903 3.43879 3.44423 3.58317 3.58854 3.75662 3.76136 4.08953 4.09493 4.33819 4.49353 4.49848 4.62082 4.62646 4.81245 4.81646 
37 0.17041 0.326 0.33366 0.51297 0.51943 0.64679 0.83382 0.83981 1.00305 1.00957 1.17661 1.33957 1.50484 1.51337 1.67113 1.8613 1.87306 2.07475 2.20523 2.34692 2.3552 2.4889 2.63977 2.83207 2.83834 2.99695 3.16789 3.31815 3.4535 3.59852 3.77078 4.10277 4.3509 4.50817 4.63484 4.8249 4.83477 
67 0.15844 0.16172 0.16658 0.31478 0.31842 0.32185 0.50151 0.50443 0.50792 0.63461 0.63842 0.82399 0.82768 0.83164 0.99464 0.99995 1.16085 1.16652 1.1715 1.32493 1.33021 1.33485 1.49525 1.4983 1.65876 1.6622 1.84963 1.8539 2.06268 2.0664 2.18918 2.19465 2.33506 2.33893 2.47535 2.47905 2.48433 2.62972 2.63271 2.81944 2.82288 2.8264 2.98299 2.98713 3.15583 3.15978 3.16369 3.30475 3.31001 3.31365 3.44082 3.44541 3.58515 3.58849 3.75836 3.76243 3.76581 4.09177 4.09556 4.3403 4.34405 4.49533 4.49978 4.62078 4.62721 4.8147 4.81726 
27 0.17524 0.33012 0.51704 0.65146 0.8384 1.01124 1.18149 1.34304 1.51026 1.6745 1.86507 2.07719 2.34994 2.49245 2.64343 2.83568 2.99953 3.17239 3.3234 3.45761 3.60127 3.77503 4.10515 4.35272 4.51192 4.64259 4.82847 
59 0.1692 0.17258 0.32329 0.32704 0.33109 0.51181 0.51486 0.64597 0.65272 0.83417 0.83681 0.84127 1.00215 1.00741 1.01235 1.16882 1.17543 1.33272 1.33916 1.50392 1.50681 1.6686 1.67602 1.85831 1.8626 1.86629 2.07187 2.07586 2.19896 2.20763 2.34418 2.34792 2.35651 2.48679 2.64018 2.8306 2.83469 2.99477 2.9998 3.16453 3.1688 3.31269 3.31943 3.45066 3.45421 3.59517 3.60081 3.77011 3.77271 4.10047 4.10391 4.3488 4.35319 4.5034 4.50803 4.63534 4.64089 4.82408 4.8283 
0 
59 0.16378 0.16664 0.31925 0.32285 0.32769 0.50729 0.5103 0.63965 0.64325 0.8294 0.83293 0.99995 1.00514 1.16839 1.17316 1.33279 1.33683 1.49985 1.5043 1.66389 1.66786 1.85452 1.85921 2.06669 2.06984 2.19545 2.203 2.33976 2.34318 2.48152 2.48456 2.63456 2.63714 2.82547 2.82825 2.99007 2.99296 3.16078 3.16479 3.31154 3.31539 3.44533 3.44997 3.5907 3.59401 3.76469 3.76739 3.77115 4.09567 4.09878 4.34444 4.34735 4.50153 4.5046 4.63072 4.63498 4.81918 4.82172 4.82675 
8 0.32025 0.50677 0.82777 0.99992 1.49841 3.16202 3.76463 4.82038 
66 0.15742 0.16133 0.31343 0.31747 0.32214 0.50064 0.504 0.5078 0.63404 0.63768 0.82262 0.82652 0.83069 0.99349 0.99811 1.16074 1.16551 1.32601 1.32938 1.49287 1.49668 1.5008 1.6582 1.66248 1.84841 1.85282 1.85834 2.06176 2.06555 2.18992 2.19558 2.33389 2.33761 2.47506 2.47883 2.62869 2.6317 2.81937 2.82287 2.82831 2.98391 2.98685 3.15467 3.15898 3.16367 3.30491 3.30914 3.31436 3.43947 3.44392 3.58481 3.58851 3.75824 3.76198 3.76656 4.09073 4.09498 4.33914 4.34355 4.49502 4.49864 4.62269 4.62742 4.81332 4.81645 4.8212 
58 0.16137 0.16465 0.31632 0.32026 0.5043 0.50788 0.63732 0.64052 0.82754 0.83088 0.99623 1.00173 1.16241 1.16865 1.32685 1.33118 1.33516 1.49781 1.5021 1.66131 1.66562 1.85112 1.85581 2.06437 2.06848 2.1928 2.19996 2.33628 2.34124 2.47885 2.48183 2.63212 2.635 2.82253 2.82548 2.98719 2.99099 3.15715 3.1614 3.30675 3.31153 3.44214 3.44675 3.58766 3.59212 3.75969 3.76394 3.76739 4.09301 4.09692 4.34164 4.34575 4.49758 4.50129 4.62611 4.63014 4.81677 4.82001 
77 0.16232 0.1659 0.17013 0.31939 0.32368 0.32867 0.50692 0.51045 0.51448 0.63942 0.64322 0.64789 0.82808 0.83179 0.83559 0.99896 1.00337 1.00795 1.16544 1.17162 1.17988 1.33179 1.33649 1.49931 1.50283 1.50773 1.66327 1.66817 1.85351 1.85821 1.8623 2.06648 2.0704 2.19172 2.19898 2.20656 2.339 2.34323 2.34792 2.48014 2.48409 2.4898 2.63335 2.63679 2.64767 2.82381 2.82731 2.8324 2.9881 2.99125 2.99676 3.15988 3.16436 3.16878 3.3095 3.3148 3.32022 3.4448 3.44966 3.58984 3.59423 3.60013 3.76264 3.76671 3.77026 4.09559 4.09995 4.34415 4.34825 4.49942 4.50375 4.50827 4.62351 4.63165 4.81827 4.82189 4.82556 
0 
100 0.18106 0.18424 0.18811 0.33665 0.34026 0.34327 0.34933 0.52386 0.52671 0.52982 0.53416 0.65654 0.66046 0.66413 0.68152 0.84554 0.84911 0.85229 0.85719 1.01685 1.02104 1.02478 1.03365 1.18409 1.18859 1.19249 1.34922 1.35263 1.35615 1.3785 1.51595 1.51943 1.52292 1.53052 1.68123 1.68505 1.68985 1.87126 1.87503 1.8783 1.88358 2.08421 2.08764 2.09265 2.21343 2.21781 2.22568 2.35687 2.36078 2.36475 2.37046 2.4988 2.50233 2.50653 2.65146 2.65463 2.65955 2.84278 2.84583 2.84951 2.85443 3.00675 3.00974 3.0141 3.17783 3.18171 3.18458 3.18996 3.32746 3.33162 3.33467 3.34222 3.46293 3.46712 3.47095 3.6077 3.61152 3.6154 3.62327 3.78065 3.78439 3.78695 3.79208 4.11302 4.11626 4.12043 4.36181 4.36489 4.36956 4.51763 4.52147 4.52465 4.5329 4.6465 4.65072 4.65643 4.83622 4.83897 4.84207 4.8462 
27 0.16473 0.32137 0.50801 0.64056 0.83052 1.00048 1.1689 1.33435 1.5008 1.66459 1.85452 2.06749 2.19741 2.33961 2.4822 2.63555 2.82614 2.99049 3.31463 3.44704 3.59099 3.76694 4.09598 4.34425 4.50324 4.63051 4.81985 
60 0.16143 0.16509 0.31614 0.32118 0.50461 0.50821 0.63648 0.64102 0.82657 0.82997 0.99645 1.00165 1.16232 1.16952 1.32619 1.3317 1.49784 1.50323 1.66083 1.66598 1.85054 1.85542 1.85969 2.06379 2.06825 2.19089 2.19796 2.33613 2.34164 2.34833 2.47723 2.48136 2.4874 2.63186 2.63676 2.82275 2.82662 2.83164 2.98716 2.99359 3.15736 3.16264 3.30587 3.31227 3.4423 3.44773 3.58687 3.592 3.75952 3.76463 4.09284 4.09706 4.34149 4.34653 4.49653 4.50187 4.62378 4.63118 4.81712 4.82257 
94 0.15082 0.15511 0.15779 0.30733 0.31087 0.31415 0.49372 0.49814 0.50051 0.50521 0.62585 0.63052 0.63384 0.81628 0.81994 0.82288 0.82714 0.98876 0.99229 0.99611 1.15367 1.1576 1.16176 1.16721 1.31841 1.32338 1.32638 1.48614 1.49033 1.49322 1.4972 1.64791 1.65393 1.65709 1.66391 1.84365 1.84643 1.85035 1.85595 2.05687 2.06006 2.06462 2.18231 2.18806 2.19216 2.32846 2.33165 2.33544 2.46562 2.47091 2.47428 2.62145 2.62576 2.6284 2.81195 2.81644 2.8191 2.82384 2.97594 2.98099 2.98348 3.14867 3.15188 3.15563 3.15975 3.29784 3.30228 3.30593 3.43106 3.43613 3.43997 3.44521 3.57769 3.58214 3.58551 3.75221 3.75619 3.75896 4.08577 4.08863 4.09237 4.33485 4.33723 4.342 4.48906 4.49276 4.49563 4.61328 4.61923 4.62304 4.8078 4.81097 4.81364 4.81748 
12 0.65016 0.83667 1.34064 2.08017 2.49203 2.64132 3.45514 3.60517 3.77243 4.10558 4.51261 4.63761 
71 0.15373 0.15837 0.16499 0.3102 0.31391 0.31974 0.49643 0.50136 0.50569 0.62929 0.63389 0.64028 0.81925 0.82303 0.82672 0.99203 0.99652 1.00172 1.15629 1.16081 1.32178 1.32943 1.48906 1.49338 1.49725 1.65013 1.65726 1.66351 1.84702 1.85102 2.06036 2.06591 2.18529 2.19518 2.33171 2.33532 2.4672 2.47356 2.47947 2.62359 2.62852 2.63315 2.81509 2.81973 2.82443 2.97901 2.98489 3.15195 3.15552 3.16021 3.30097 3.30556 3.31087 3.43298 3.43918 3.44524 3.58077 3.58558 3.75553 3.76196 4.0893 4.09433 4.33833 4.34189 4.49237 4.49858 4.61626 4.62452 4.81118 4.81476 4.82085 
63 0.14778 0.15227 0.30418 0.30836 0.31337 0.4903 0.49457 0.4993 0.6235 0.62782 0.81319 0.81785 0.98469 0.98959 1.15055 1.15621 1.31463 1.32023 1.4831 1.48801 1.49369 1.64712 1.65247 1.83941 1.84358 2.05262 2.05626 2.17876 2.18535 2.32468 2.32861 2.46395 2.4692 2.61865 2.62288 2.80848 2.81283 2.81944 2.97249 2.97751 3.14491 3.14927 3.15376 3.29438 3.30004 3.42984 3.43493 3.57423 3.57847 3.74804 3.75247 3.75584 4.08166 4.08524 4.33041 4.33361 4.48522 4.49 4.60956 4.61817 4.80395 4.80708 4.81121 
37 0.17236 0.32889 0.33491 0.51595 0.52088 0.64908 0.83764 0.84533 1.00935 1.17669 1.34064 1.50857 1.67221 1.86285 1.86749 2.07569 2.20414 2.34802 2.35794 2.4905 2.50638 2.64294 2.83401 2.83992 2.99765 3.17065 3.32137 3.45588 3.60064 3.77395 4.10358 4.35139 4.36342 4.51049 4.63753 4.82702 4.83143 
1 0.82917 
0 
140 0.14372 0.14709 0.14976 0.15217 0.15556 0.29981 0.30325 0.30606 0.30873 0.31159 0.48653 0.49006 0.49267 0.49503 0.49748 0.50258 0.61843 0.6221 0.62495 0.62794 0.63081 0.80904 0.81234 0.81529 0.81749 0.82046 0.98178 0.98432 0.98753 0.9905 0.99503 1.14591 1.14965 1.1531 1.15635 1.15989 1.3108 1.31406 1.31766 1.32037 1.32366 1.47887 1.48252 1.48551 1.48794 1.49107 1.64014 1.64611 1.64931 1.65222 1.65644 1.83648 1.83881 1.84164 1.84433 1.84735 2.04973 2.05208 2.05462 2.05812 2.17494 2.17912 2.18264 2.18717 2.32136 2.32403 2.32669 2.3297 2.33446 2.45683 2.46243 2.46581 2.46844 2.47162 2.47904 2.61338 2.6176 2.6203 2.62262 2.62824 2.80494 2.80859 2.81117 2.81358 2.8166 2.82086 2.96851 2.97217 2.97538 2.97797 2.98268 3.14135 3.14423 3.14695 3.14955 3.15207 3.15805 3.29053 3.29373 3.29703 3.29984 3.30262 3.4232 3.42879 3.43148 3.43447 3.43767 3.57053 3.57409 3.57669 3.57978 3.58435 3.74525 3.74793 3.75073 3.75304 3.75582 4.07869 4.08109 4.08366 4.08736 4.32757 4.32964 4.33202 4.336 4.48168 4.48452 4.4878 4.49009 4.49371 4.60573 4.61062 4.6147 4.61762 4.62259 4.80089 4.80355 4.80566 4.80809 4.81098 
68 0.17249 0.17608 0.32856 0.33241 0.3408 0.51611 0.51963 0.64888 0.65281 0.66198 0.8378 0.84117 0.84595 1.00909 1.01372 1.17443 1.18019 1.3411 1.34576 1.50879 1.51264 1.67273 1.67821 1.8637 1.86849 1.88991 2.07543 2.08 2.20322 2.20981 2.34779 2.35232 2.35865 2.49024 2.49468 2.51249 2.64345 2.64739 2.83398 2.83752 2.84253 2.9987 3.00388 3.16911 3.17314 3.17888 3.32109 3.32433 3.45489 3.45921 3.59939 3.60478 3.61346 3.77385 3.77737 3.78542 4.10441 4.10878 4.35284 4.35783 4.51071 4.5144 4.63506 4.64005 4.64867 4.82742 4.83107 4.83515 
7 0.17201 0.52281 1.67278 2.64401 4.10453 4.35349 4.82728 
75 0.16562 0.16901 0.32141 0.32525 0.32989 0.50944 0.51321 0.51948 0.64166 0.64602 0.65142 0.83164 0.83439 0.83855 1.00054 1.00554 1.0121 1.16796 1.17417 1.18105 1.33526 1.33979 1.50239 1.50614 1.6656 1.66986 1.67736 1.85551 1.86168 1.8708 2.06899 2.07336 2.19842 2.20746 2.34103 2.34641 2.35188 2.48391 2.4878 2.49352 2.63677 2.64022 2.82743 2.83112 2.83501 2.99206 2.99682 3.16248 3.16647 3.17051 3.31374 3.31783 3.3226 3.44762 3.45238 3.45925 3.59193 3.59682 3.60436 3.76546 3.7698 3.77514 4.09801 4.1022 4.34618 4.3498 4.35544 4.50207 4.50651 4.51064 4.6293 4.63565 4.82158 4.82521 4.82978 
34 0.17031 0.3268 0.51351 0.52122 0.64778 0.83592 0.84197 1.00672 1.01517 1.17658 1.33923 1.50605 1.67098 1.86167 1.86854 2.07292 2.20492 2.34546 2.35235 2.48785 2.64027 2.8335 2.99605 3.16844 3.31973 3.45348 3.59761 3.77123 4.10182 4.34979 4.50743 4.64165 4.82583 4.83062 
1 1.5018 
41 0.17597 0.18282 0.33328 0.34455 0.51959 0.52594 0.65289 0.84145 0.84716 1.01438 1.18154 1.34597 1.51277 1.52037 1.67589 1.86675 1.87149 2.07961 2.2124 2.35329 2.36266 2.49648 2.6462 2.83686 2.84419 3.0027 3.17482 3.32515 3.33121 3.45893 3.46703 3.60395 3.77773 4.1073 4.1155 4.35607 4.37108 4.51518 4.65243 4.83123 4.8379 
61 0.15079 0.15664 0.30779 0.31233 0.49368 0.49935 0.50311 0.62641 0.63148 0.63596 0.8166 0.82194 0.98912 0.99473 1.15424 1.16002 1.31842 1.3246 1.48614 1.49208 1.49805 1.64779 1.65515 1.66061 1.84389 1.84864 2.05709 2.06157 2.1822 2.1888 2.329 2.33353 2.46608 2.47232 2.62182 2.62683 2.81193 2.81738 2.97587 2.98224 3.14908 3.15397 3.29789 3.304 3.43089 3.43676 3.44186 3.57769 3.58282 3.75232 3.75753 4.0861 4.09049 4.33497 4.33913 4.48948 4.49488 4.61314 4.62114 4.80823 4.81165 
22 0.16328 0.32002 0.50821 0.64288 0.82852 1.00046 1.17114 1.33179 1.50008 1.66427 1.85554 2.48177 2.63536 2.82451 2.98893 3.16252 3.31463 3.4479 3.5925 3.76563 4.63257 4.8201 
1 4.33432 
87 0.17213 0.17568 0.17995 0.32754 0.33178 0.33493 0.34145 0.51573 0.51957 0.5242 0.64796 0.65225 0.66219 0.83754 0.84066 0.84451 0.8544 1.00695 1.01183 1.01693 1.0288 1.1739 1.18141 1.18626 1.34024 1.34547 1.35406 1.5086 1.51226 1.51684 1.67214 1.6777 1.68312 1.86182 1.86668 1.87048 1.87803 2.07497 2.07985 2.09744 2.20525 2.21239 2.34708 2.3519 2.35668 2.36366 2.48999 2.49487 2.50233 2.64359 2.6475 2.83315 2.83715 2.84129 2.85717 2.99836 3.00386 3.16798 3.17309 3.1779 3.31922 3.32382 3.3281 3.45348 3.45878 3.46506 3.59927 3.60474 3.61163 3.77129 3.77556 3.7806 4.10379 4.10874 4.11538 4.35233 4.35648 4.36143 4.5086 4.51263 4.51705 4.63885 4.64826 4.82742 4.83144 4.83567 4.84481 
0 
29 0.16286 0.3192 0.50507 0.63997 0.82825 1.0015 1.16809 1.33152 1.49822 1.66215 1.85411 2.06677 2.19696 2.33974 2.48106 2.6335 2.82386 2.98857 3.16113 3.31242 3.44719 3.59059 3.76384 4.09595 4.34392 4.50068 4.62973 4.81705 4.82141 
55 0.16212 0.16602 0.31727 0.32156 0.50548 0.51027 0.63799 0.64181 0.82773 0.83129 0.99719 1.00215 1.16343 1.16809 1.32886 1.33244 1.49847 1.5042 1.66213 1.66888 1.85116 1.85592 2.06459 2.06976 2.19321 2.19839 2.33688 2.34163 2.47987 2.48543 2.63249 2.63591 2.82356 2.82811 2.9882 3.15805 3.16225 3.30795 3.31244 3.44273 3.44798 3.58843 3.59345 3.76105 3.76521 4.09343 4.09724 4.3422 4.34719 4.4979 4.50184 4.62788 4.63557 4.81693 4.82025 
0 
28 0.1651 0.32257 0.50813 0.64409 0.8306 0.99945 1.00577 1.17254 1.33566 1.50129 1.66511 1.85571 1.8615 2.06903 2.34198 2.48425 2.63664 2.82768 2.99115 3.16451 3.3149 3.45 3.5948 3.76726 4.09853 4.34519 4.50398 4.82111 
52 0.16505 0.1698 0.32162 0.32554 0.50817 0.5119 0.64078 0.64498 0.83026 0.83384 1.00151 1.00726 1.17065 1.17613 1.33334 1.33801 1.50098 1.50612 1.66481 1.67196 1.8549 1.85932 2.06796 2.0744 2.19826 2.34037 2.34613 2.48308 2.4902 2.63532 2.63957 2.82643 2.83117 2.99087 3.16252 3.16584 3.31414 3.3187 3.44838 3.45432 3.59162 3.59732 3.76577 3.76973 4.09658 4.10246 4.34491 4.50307 4.50872 4.63124 4.81969 4.82423 
101 0.1498 0.15356 0.15665 0.16187 0.3063 0.30962 0.31315 0.31637 0.4928 0.49674 0.4994 0.50299 0.62516 0.62911 0.63262 0.63628 0.81514 0.81844 0.82174 0.82434 0.98793 0.99106 0.99467 0.99937 1.15245 1.15616 1.16071 1.16567 1.31728 1.32137 1.32484 1.48498 1.48861 1.49181 1.49497 1.6467 1.65245 1.65573 1.66067 1.84267 1.84557 1.84909 1.8538 2.05591 2.05918 2.06245 2.18128 2.18645 2.19247 2.32755 2.33061 2.33405 2.46377 2.46905 2.47271 2.47616 2.62005 2.62407 2.62734 2.81107 2.81526 2.81814 2.82362 2.97489 2.97922 2.9824 3.14769 3.15086 3.1546 3.15763 3.2969 3.30086 3.30477 3.3093 3.4297 3.43495 3.43872 3.44287 3.57676 3.58085 3.58423 3.58987 3.75137 3.75559 3.75824 4.08487 4.08779 4.09111 4.33388 4.33632 4.34014 4.48804 4.4915 4.49476 4.6122 4.61803 4.62234 4.80698 4.81005 4.81264 4.81816 
28 0.16705 0.32345 0.51034 0.64376 0.83284 1.00641 1.17486 1.33562 1.50409 1.66883 1.86058 2.07014 2.20475 2.34408 2.48365 2.63645 2.82885 2.99196 3.16583 3.31647 3.45237 3.59416 3.76804 4.09994 4.34643 4.50546 4.63555 4.82184 
0 
56 0.15646 0.16123 0.31245 0.3179 0.49916 0.50334 0.50806 0.63282 0.63794 0.82154 0.82647 0.99287 0.99907 1.1591 1.16552 1.32309 1.3288 1.49179 1.49703 1.65692 1.66257 1.84757 1.85314 2.06084 2.06661 2.18732 2.19659 2.3329 2.33867 2.47316 2.47841 2.62713 2.63147 2.81685 2.82196 2.98116 2.98621 3.15343 3.15907 3.30281 3.30893 3.43878 3.44458 3.58311 3.58893 3.7562 3.76166 4.08987 4.09654 4.33848 4.49334 4.49889 4.61885 4.62669 4.81211 4.81613 
16 0.16735 0.50633 0.82785 1.00142 1.1699 1.49848 1.66255 1.85503 2.63311 2.98864 3.16295 3.31241 3.76473 4.34212 4.5016 4.81747 
27 0.17156 0.32884 0.51537 0.64809 0.83683 1.00856 1.18125 1.34142 1.50801 1.67264 1.86555 2.0753 2.35163 2.4908 2.64203 2.83393 2.99924 3.16987 3.32116 3.455 3.59996 3.77258 4.10374 4.35106 4.50928 4.64212 4.82597 
20 0.17395 0.32849 0.51556 0.6476 0.8373 1.34245 1.50704 1.67318 2.07469 2.49051 2.64126 2.83612 2.99758 3.17192 3.45627 3.59853 3.77206 4.3517 4.50968 4.8276 
31 0.17157 0.32784 0.51449 0.51901 0.64903 0.83684 1.00745 1.01163 1.17838 1.34063 1.50814 1.67087 1.86138 1.86647 2.07444 2.20416 2.34686 2.4891 2.64215 2.83315 2.99702 3.16983 3.32088 3.45518 3.59796 3.7731 4.10292 4.35076 4.50993 4.63795 4.82621 
46 0.1683 0.32366 0.32803 0.51051 0.64275 0.6481 0.8343 1.00175 1.0084 1.16839 1.17535 1.33614 1.50091 1.50664 1.66741 1.8587 1.8628 2.06929 2.07406 2.19711 2.20516 2.34236 2.35787 2.48454 2.49233 2.63827 2.82872 2.83305 2.99316 3.16296 3.168 3.31698 3.44885 3.45463 3.59379 3.60048 3.76837 3.77204 4.09923 4.34706 4.35326 4.50597 4.63013 4.6357 4.82187 4.82921 
56 0.15367 0.15841 0.31031 0.31486 0.49626 0.50082 0.62947 0.63353 0.81855 0.82324 0.9906 0.99643 1.15676 1.16294 1.32078 1.32623 1.4882 1.49333 1.65033 1.65664 1.8455 1.85068 2.05872 2.06305 2.18431 2.19042 2.3308 2.33569 2.46922 2.47447 2.62467 2.62879 2.81435 2.81903 2.97849 2.9836 3.15103 3.15609 3.30049 3.30598 3.43601 3.4404 3.58027 3.58453 3.75409 3.75903 4.08776 4.09236 4.33651 4.34103 4.49136 4.49642 4.61479 4.6227 4.80997 4.8134 
3 0.16803 0.83335 4.82365 
16 0.1656 0.32242 0.50832 0.64454 0.8298 1.00338 1.3374 1.50071 1.6658 1.85921 2.63683 2.82888 3.31589 3.76713 4.34535 4.81984 
25 0.16413 0.32015 0.50656 0.64085 0.82836 1.00148 1.33218 1.49877 1.66464 1.85397 2.0676 2.34015 2.48128 2.63412 2.82466 2.98955 3.16239 3.3124 3.44581 3.59013 3.76544 4.09751 4.3439 4.50299 4.81878 
89 0.14767 0.15184 0.15506 0.30383 0.30747 0.31128 0.31514 0.49037 0.49496 0.49782 0.50122 0.62254 0.62702 0.63069 0.6348 0.81308 0.81676 0.82008 0.82348 0.98557 0.98881 0.99304 1.14992 1.15397 1.15915 1.3148 1.3194 1.32307 1.48293 1.48717 1.49047 1.49464 1.64404 1.65111 1.65402 1.84027 1.84306 1.8474 2.05353 2.05651 2.0615 2.17886 2.18484 2.19161 2.32514 2.32827 2.33237 2.46072 2.46713 2.47081 2.47576 2.6174 2.622 2.62519 2.80866 2.81302 2.81633 2.97245 2.97724 2.98044 3.14524 3.14859 3.15284 3.29449 3.29867 3.30295 3.4269 3.43303 3.43686 3.4416 3.57436 3.57864 3.58276 3.74902 3.75271 3.7562 4.08247 4.0853 4.33154 4.33384 4.48561 4.48908 4.4927 4.60975 4.6167 4.62127 4.80458 4.80766 4.81052 
43 0.15362 0.15828 0.31021 0.31799 0.49699 0.50079 0.63048 0.81867 0.82378 0.99017 1.15675 1.32065 1.32656 1.4885 1.49388 1.65567 1.84485 2.05801 2.18567 2.33032 2.47261 2.62502 2.62918 2.81537 2.81949 2.97931 2.98382 3.1511 3.15832 3.30041 3.30664 3.43704 3.58082 3.75372 3.75895 4.08705 4.3358 4.49096 4.49605 4.61544 4.62561 4.80978 4.81448 
60 0.15467 0.15983 0.31134 0.31627 0.49708 0.50191 0.50646 0.62995 0.63448 0.63984 0.82019 0.82517 0.99178 0.99811 1.15771 1.16438 1.32185 1.32816 1.48994 1.4951 1.65123 1.65798 1.84662 1.85209 2.05985 2.06542 2.18568 2.19221 2.33188 2.3373 2.4698 2.47563 2.62563 2.63051 2.81555 2.82026 2.82592 2.97948 2.98489 3.15207 3.1574 3.30154 3.30817 3.43314 3.43884 3.4446 3.58134 3.58616 3.75519 3.76062 4.08888 4.09367 4.33771 4.34196 4.49244 4.49791 4.61637 4.62465 4.81123 4.81478 
28 0.15359 0.30866 0.49642 0.62947 0.81856 0.98836 1.15589 1.32072 1.4896 1.65568 1.84298 2.05625 2.1874 2.32853 2.47308 2.62428 2.81434 2.97917 3.14911 3.29957 3.43556 3.57997 3.75183 4.08532 4.33396 4.48914 4.62114 4.80789 
63 0.15308 0.15749 0.30988 0.31539 0.49572 0.50013 0.50589 0.62939 0.63435 0.81792 0.82246 0.82579 0.98967 0.99544 1.15609 1.16338 1.32 1.32595 1.33067 1.48762 1.49232 1.49745 1.65422 1.65843 1.84471 1.84993 1.85406 2.05794 2.06203 2.18386 2.19123 2.33007 2.33469 2.47095 2.47525 2.62443 2.62867 2.81371 2.81847 2.82543 2.97801 2.98321 3.15032 3.15596 3.29984 3.30621 3.31015 3.43622 3.44188 3.57975 3.58433 3.75315 3.75848 4.08704 4.09123 4.33581 4.33949 4.49059 4.49561 4.6145 4.62289 4.80922 4.81272 
14 0.17091 0.32462 0.5117 0.83234 1.00643 1.50409 1.67001 2.34766 2.48897 2.82906 2.99566 3.16615 4.34933 4.82183 
118 0.17644 0.17985 0.18237 0.186 0.33326 0.33634 0.33901 0.34206 0.51915 0.52264 0.52493 0.52758 0.53186 0.65323 0.65608 0.65882 0.66241 0.84193 0.84534 0.84763 0.85085 0.86465 1.01332 1.01683 1.01995 1.0242 1.18032 1.18414 1.18758 1.19114 1.34412 1.3481 1.35092 1.35404 1.51192 1.51553 1.51806 1.52137 1.6774 1.68037 1.68396 1.68944 1.86848 1.87138 1.87418 1.87721 1.88548 2.08117 2.08397 2.08694 2.09609 2.20784 2.21222 2.21679 2.35342 2.35632 2.35951 2.36346 2.36902 2.49438 2.49743 2.49996 2.50371 2.64747 2.65056 2.65287 2.65821 2.83862 2.84165 2.84415 2.84736 2.8546 3.00226 3.00584 3.00868 3.01398 3.1741 3.17695 3.17967 3.18226 3.18653 3.32382 3.32771 3.33052 3.33351 3.45937 3.46242 3.46546 3.46957 3.60432 3.6071 3.61013 3.61403 3.77715 3.78053 3.78289 3.78543 3.7908 4.10991 4.11243 4.11537 4.12153 4.35882 4.36103 4.36428 4.37288 4.5143 4.51812 4.52043 4.52421 4.64223 4.64621 4.64999 4.83289 4.83543 4.83778 4.84072 4.8468 
36 0.16531 0.32117 0.32554 0.50804 0.51399 0.64101 0.64601 0.83139 1.00295 1.1723 1.3342 1.50142 1.66524 1.67381 1.85721 2.06805 2.20034 2.34015 2.34681 2.48251 2.49059 2.63566 2.8267 2.83245 2.99036 3.1636 3.31407 3.44877 3.59191 3.7663 4.09664 4.34455 4.50326 4.63194 4.81993 4.82496 
30 0.16887 0.32588 0.51266 0.51936 0.64574 0.83491 1.00624 1.17361 1.17889 1.33882 1.50544 1.66947 1.86203 2.07304 2.20196 2.34526 2.48684 2.6397 2.83273 2.99487 3.16783 3.31844 3.45254 3.59827 3.77048 4.10151 4.34901 4.5073 4.63791 4.8248 
30 0.16338 0.31955 0.50638 0.63884 0.82832 1.00142 1.168 1.33189 1.50019 1.66234 1.85492 2.06542 2.19509 2.33796 2.48062 2.63295 2.82392 2.82961 2.98871 3.16057 3.31225 3.44589 3.58875 3.764 4.09412 4.34205 4.50099 4.6283 4.81717 4.82315 
0 
1 0.82715 
17 0.16468 0.32525 0.64276 0.83523 1.50193 1.66604 2.06858 2.34136 2.48251 2.63607 2.9915 3.44904 3.59269 3.76672 4.09723 4.34541 4.50336 
19 0.17204 0.33048 0.51627 0.65348 0.83797 1.01174 1.34398 1.50838 1.67258 1.86621 2.07578 2.6435 3.00087 3.17448 3.32209 3.77574 4.10403 4.35144 4.82944 
0 
82 0.18134 0.18488 0.19202 0.33734 0.34097 0.34647 0.5245 0.52806 0.5326 0.65725 0.66082 0.66679 0.84675 0.85006 0.8546 1.01678 1.02186 1.02833 1.18585 1.19013 1.19711 1.34979 1.3537 1.36261 1.51685 1.52053 1.52615 1.68144 1.68578 1.69395 1.87126 1.87547 1.87929 2.08428 2.08811 2.09625 2.21449 2.22054 2.35728 2.36195 2.36793 2.49907 2.50356 2.51061 2.65174 2.65498 2.66384 2.84339 2.84715 2.85147 3.00741 3.01139 3.17837 3.18199 3.18625 3.32888 3.33248 3.33794 3.46327 3.46714 3.47308 3.60819 3.61299 3.62014 3.78243 3.78542 3.79081 4.11319 4.11706 4.12542 4.36163 4.36567 4.37794 4.51921 4.52229 4.52755 4.64788 4.6537 4.83635 4.83961 4.84328 4.85775 
20 0.1669 0.32605 0.51293 0.64437 0.83205 1.00668 1.33759 1.50208 2.06965 2.34476 2.63626 2.995 3.31726 3.59405 3.76816 4.09933 4.34608 4.50453 4.63546 4.82468 
43 0.1659 0.17156 0.32228 0.32688 0.5092 0.5138 0.64188 0.64732 0.83224 1.0062 1.1706 1.17673 1.33473 1.3403 1.50234 1.66616 1.85623 1.86069 2.0692 2.19791 2.34153 2.34668 2.48367 2.63677 2.8277 2.83451 2.99155 3.16413 3.16856 3.31575 3.44999 3.45771 3.59264 3.59884 3.76707 3.77007 4.09769 4.34556 4.50433 4.50918 4.6318 4.82086 4.82493 
93 0.15819 0.16169 0.16436 0.31497 0.3184 0.3212 0.50084 0.50451 0.50734 0.51186 0.63424 0.63771 0.6404 0.82319 0.82677 0.82913 0.83306 0.99474 0.99814 1.00096 1.00515 1.16082 1.16508 1.16897 1.1756 1.32489 1.32992 1.33312 1.49295 1.49709 1.49972 1.50372 1.65531 1.6605 1.66335 1.66916 1.84955 1.85246 1.85531 1.8589 2.06281 2.06591 2.18907 2.19416 2.33491 2.3381 2.34179 2.3471 2.47459 2.47879 2.4813 2.48732 2.62986 2.63291 2.6358 2.81909 2.82289 2.82526 2.82943 2.98274 2.98746 2.99125 3.15557 3.15913 3.16197 3.30455 3.30957 3.31242 3.44074 3.44437 3.44729 3.58504 3.58836 3.59173 3.5982 3.75832 3.76252 3.76492 4.09179 4.09465 4.10246 4.34055 4.34284 4.49557 4.49988 4.50238 4.61963 4.62595 4.62939 4.81433 4.81712 4.81996 4.82314 
33 0.15832 0.31416 0.50069 0.5075 0.63424 0.82385 0.99539 1.16159 1.32596 1.49412 1.65849 1.84806 1.85426 2.06146 2.18997 2.33377 2.47543 2.62874 2.81912 2.82584 2.98345 3.15559 3.3061 3.44082 3.58435 3.59283 3.75871 4.08975 4.33754 4.49581 4.624 4.81272 4.81839 
62 0.16676 0.17024 0.17599 0.32366 0.32713 0.33398 0.51136 0.51501 0.6429 0.64675 0.83338 0.83664 0.84101 1.00278 1.00672 1.01172 1.17375 1.17856 1.33651 1.34093 1.50393 1.50784 1.6681 1.6735 1.85834 1.86256 2.07007 2.07429 2.20026 2.20721 2.34246 2.3465 2.35281 2.48494 2.48946 2.6377 2.64101 2.8294 2.83348 2.99321 2.99822 3.16602 3.16976 3.31539 3.31899 3.45062 3.45472 3.59361 3.59881 3.76749 3.77109 4.09913 4.10312 4.34747 4.35179 4.50493 4.50783 4.63287 4.6382 4.8224 4.82603 4.83128 
64 0.17099 0.17528 0.32681 0.33109 0.51404 0.51798 0.64567 0.64956 0.8367 0.8412 1.0055 1.01092 1.01781 1.17163 1.17765 1.18225 1.33821 1.3417 1.35216 1.50668 1.51096 1.66973 1.67351 1.68012 1.86143 1.86539 1.87694 2.07299 2.07724 2.20175 2.20604 2.3454 2.34949 2.35569 2.4879 2.49218 2.64131 2.64483 2.83186 2.83584 2.99605 3.00116 3.16681 3.17049 3.17562 3.3179 3.32144 3.33908 3.45183 3.45614 3.59715 3.6015 3.7715 3.77503 4.10215 4.10665 4.35059 4.35631 4.50892 4.51252 4.63567 4.64011 4.82554 4.8298 
33 0.16055 0.31704 0.32162 0.50397 0.63739 0.82512 0.82849 0.99537 1.00092 1.16193 1.32968 1.49525 1.49916 1.66018 1.84992 1.85575 2.06425 2.19382 2.33571 2.47851 2.63171 2.82259 2.98626 3.1587 3.31002 3.44264 3.58672 3.76182 4.09229 4.34076 4.49883 4.62712 4.81603 
55 0.16925 0.17543 0.32557 0.33038 0.51221 0.51631 0.64559 0.65145 0.83412 0.83902 1.00676 1.01353 1.17426 1.17979 1.33777 1.34666 1.50513 1.50964 1.66876 1.67555 1.85921 1.8644 1.874 2.07213 2.08288 2.20161 2.34491 2.3506 2.35882 2.48633 2.49326 2.63979 2.83011 2.83584 2.99452 3.0085 3.16723 3.17248 3.31791 3.32819 3.45165 3.45649 3.59563 3.60183 3.7709 3.78177 4.10096 4.11039 4.34881 4.35548 4.50718 4.51542 4.63517 4.82369 4.82892 
4 0.33145 0.64929 2.07577 4.35334 
23 0.16629 0.32336 0.51396 0.64718 0.83351 1.0059 1.50444 1.66894 1.85818 2.07127 2.34372 2.48479 2.63715 2.82907 2.99254 3.31752 3.45291 3.59604 3.76912 4.10046 4.34705 4.50619 4.82097 
111 0.16217 0.16516 0.16762 0.17144 0.31842 0.32119 0.32395 0.32631 0.50477 0.50822 0.51038 0.51296 0.63771 0.64088 0.64358 0.64631 0.82784 0.83104 0.83316 0.83632 0.99884 1.0017 1.00496 1.01088 1.16397 1.16732 1.17107 1.17484 1.32861 1.33248 1.33505 1.33803 1.49774 1.501 1.50352 1.50705 1.65775 1.66314 1.66603 1.66901 1.85397 1.8562 1.85901 1.86191 2.06689 2.06962 2.07228 2.19187 2.19601 2.19865 2.20319 2.33953 2.34197 2.34497 2.35225 2.47801 2.48155 2.4844 2.48778 2.63337 2.63618 2.63831 2.82272 2.82582 2.82808 2.83085 2.83622 2.98673 2.99013 2.99234 2.99593 3.15943 3.16205 3.16492 3.16702 3.30826 3.3119 3.31502 3.31757 3.44379 3.44687 3.44979 3.45289 3.58818 3.59157 3.59398 3.59719 3.76234 3.76561 3.76805 3.77029 4.09581 4.09825 4.10096 4.14637 4.34473 4.34684 4.35018 4.49984 4.50306 4.50536 4.5083 4.62276 4.62822 4.63207 4.63528 4.81809 4.82039 4.82231 4.8247 4.8288 
0 
0 
0 
42 0.1701 0.17556 0.32642 0.33121 0.51342 0.51887 0.64796 0.83424 0.83824 1.00438 1.01063 1.17468 1.33948 1.50562 1.51045 1.66999 1.67674 1.86035 1.86531 2.07333 2.20278 2.3463 2.35214 2.48869 2.64104 2.83224 2.83769 2.99579 3.16808 3.17278 3.31965 3.45266 3.59724 3.77133 3.7784 4.10225 4.35008 4.35648 4.50778 4.63671 4.82494 4.83005 
177 0.18202 0.18543 0.1876 0.18959 0.19226 0.19563 0.33853 0.34124 0.3439 0.34608 0.34815 0.35143 0.35833 0.52509 0.52867 0.53071 0.53272 0.53473 0.5372 0.54154 0.65903 0.66195 0.6643 0.66635 0.66892 0.67287 0.84785 0.85071 0.85325 0.85506 0.85751 0.86011 0.86778 1.02006 1.02242 1.02527 1.02758 1.03026 1.03463 1.18573 1.1884 1.19142 1.19404 1.19669 1.19983 1.35027 1.35392 1.35626 1.35854 1.36086 1.36533 1.5178 1.52116 1.52371 1.52576 1.52832 1.53232 1.5454 1.68213 1.68536 1.6875 1.68998 1.69291 1.69675 1.8749 1.87706 1.87972 1.88187 1.88408 1.88747 1.8932 2.08799 2.09024 2.09237 2.0949 2.09937 2.1136 2.21371 2.21771 2.22034 2.22394 2.22803 2.36004 2.36225 2.36478 2.36731 2.37031 2.37416 2.3803 2.50054 2.50338 2.50588 2.50841 2.51124 2.51558 2.65406 2.65663 2.65881 2.6607 2.66425 2.67222 2.84369 2.84713 2.84934 2.85135 2.85369 2.85616 2.86175 3.00778 3.01123 3.01356 3.01582 3.01865 3.02499 3.18069 3.18309 3.18572 3.18764 3.18983 3.19281 3.2004 3.3298 3.33281 3.33566 3.33771 3.33982 3.34305 3.35522 3.46551 3.46784 3.47054 3.47283 3.47543 3.47981 3.60958 3.61269 3.61496 3.6175 3.62036 3.62425 3.63631 3.78365 3.78674 3.78905 3.79085 3.79306 3.79664 3.80246 4.11675 4.11897 4.1212 4.12358 4.12748 4.13922 4.36571 4.36758 4.36974 4.37292 4.37842 4.52074 4.52322 4.52589 4.52775 4.53029 4.53398 4.64523 4.6498 4.65312 4.6561 4.65982 4.83921 4.84159 4.84341 4.84534 4.84758 4.85004 4.85487 
1 0.83033 
0 
67 0.15566 0.16058 0.16547 0.31294 0.31775 0.49867 0.50346 0.50755 0.63119 0.63534 0.63922 0.82121 0.82594 0.8298 0.99295 0.99787 1.15919 1.16438 1.3234 1.32865 1.49099 1.49543 1.49986 1.65486 1.65999 1.66748 1.84793 1.85273 2.06104 2.06562 2.18798 2.19305 2.33316 2.33795 2.47177 2.47735 2.48288 2.62657 2.63124 2.81774 2.82211 2.82699 2.98063 2.98541 3.15384 3.15882 3.1637 3.3033 3.30887 3.43833 3.44296 3.58244 3.58659 3.59248 3.75715 3.76245 4.0901 4.09488 4.33879 4.34358 4.49378 4.4989 4.62031 4.62577 4.81288 4.8166 4.82153 
15 0.17007 0.32637 0.51343 0.83562 1.00707 1.50565 1.67291 1.85811 1.86608 2.34942 2.83747 3.77245 4.35261 4.51276 4.8247 
44 0.16665 0.32194 0.32582 0.51063 0.51991 0.64215 0.64853 0.83161 0.83507 1.0014 1.00622 1.17107 1.17814 1.33442 1.33973 1.50203 1.50792 1.66651 1.67311 1.85604 1.86064 2.071 2.19892 2.34367 2.34915 2.48406 2.49146 2.63812 2.82699 2.83133 2.99299 3.16487 3.17045 3.31499 3.31929 3.44937 3.5943 3.7681 4.09866 4.34716 4.50518 4.63283 4.82132 4.82561 
50 0.17119 0.17728 0.32751 0.3322 0.51543 0.52025 0.64898 0.83697 0.84118 1.00961 1.01872 1.17878 1.3404 1.34616 1.50802 1.51762 1.67169 1.68069 1.86268 1.86701 1.88208 2.07529 2.08917 2.20674 2.34723 2.35226 2.37026 2.4908 2.64196 2.83379 2.83768 2.99657 3.01093 3.17051 3.1754 3.3211 3.45491 3.59903 3.60707 3.77305 3.77907 4.10359 4.11149 4.35097 4.35609 4.51031 4.5234 4.64 4.8272 4.83155 
2 0.83314 1.50455 
4 0.50803 0.82949 1.00161 1.50082 
0 
12 0.16138 0.31987 0.50436 0.82629 0.99729 1.49688 1.8559 2.82358 3.15957 3.76328 4.09403 4.34195 
69 0.16933 0.17287 0.18194 0.32521 0.32889 0.33401 0.51257 0.51599 0.52097 0.64551 0.64946 0.8347 0.83795 0.84234 1.00439 1.0083 1.0122 1.1752 1.17988 1.33878 1.34335 1.50526 1.5091 1.51639 1.66926 1.67355 1.68857 1.85936 1.86362 1.86779 2.07249 2.07663 2.20233 2.20842 2.34457 2.34855 2.35404 2.48683 2.49083 2.64021 2.64449 2.83109 2.83489 2.83976 2.99555 3.00031 3.16773 3.17086 3.31873 3.32203 3.45177 3.4555 3.59604 3.60101 3.77059 3.77369 3.7805 4.10083 4.10442 4.11689 4.34927 4.35287 4.37052 4.50789 4.51117 4.63609 4.8245 4.82829 4.8327 
120 0.1704 0.17284 0.17615 0.18014 0.32526 0.32821 0.33079 0.33358 0.33897 0.51352 0.51598 0.51825 0.52075 0.52631 0.64588 0.64909 0.65198 0.65822 0.83548 0.83793 0.84054 0.84316 0.85205 1.00483 1.00845 1.0111 1.014 1.01913 1.17396 1.17804 1.1811 1.18636 1.33921 1.34222 1.34494 1.35494 1.5066 1.50906 1.51195 1.51636 1.67027 1.67311 1.67606 1.68033 1.85977 1.86362 1.86613 1.86861 1.87411 2.07279 2.07555 2.07878 2.08873 2.2024 2.20572 2.21009 2.34513 2.34789 2.35063 2.35417 2.3588 2.48713 2.48993 2.49337 2.49758 2.64063 2.64302 2.6458 2.65463 2.83143 2.83385 2.8369 2.8398 2.99596 2.99806 3.00153 3.16707 3.17029 3.17281 3.17614 3.318 3.32072 3.32307 3.32627 3.4518 3.45515 3.45777 3.46236 3.59649 3.59904 3.60191 3.60576 3.61544 3.77144 3.77417 3.77665 3.78174 4.10172 4.10416 4.10672 4.11092 4.12453 4.15291 4.35015 4.35241 4.35559 4.35958 4.39446 4.50788 4.51052 4.51323 4.51738 4.63624 4.63935 4.64445 4.82431 4.82695 4.82944 4.83191 4.83664 
16 0.16623 0.32563 0.51013 0.64409 0.8363 2.07015 2.34151 2.4879 2.63628 2.83131 2.99185 3.59273 3.76798 4.34604 4.50483 4.82133 
32 0.17558 0.33258 0.5195 0.6522 0.84097 0.84724 1.0124 1.18376 1.34568 1.51243 1.67528 1.86819 2.07896 2.21252 2.35225 2.49431 2.64539 2.83684 2.84312 3.00202 3.17319 3.17991 3.32453 3.45962 3.60418 3.77631 3.78442 4.10732 4.35506 4.51334 4.64463 4.83089 
6 0.82403 0.99512 1.49474 2.06599 2.33707 4.34094 
105 0.15413 0.15786 0.16058 0.16408 0.31056 0.31398 0.31728 0.32017 0.49685 0.50116 0.50364 0.50642 0.62969 0.6338 0.63699 0.64084 0.8193 0.82277 0.8258 0.8281 0.99202 0.99476 0.9986 1.00285 1.15637 1.16035 1.16424 1.16783 1.32118 1.32576 1.32865 1.33225 1.48906 1.49288 1.49595 1.49886 1.65065 1.65668 1.65974 1.66326 1.84733 1.84986 1.8532 1.85787 2.06068 2.06358 2.06737 2.1852 2.19035 2.19347 2.33212 2.33506 2.33848 2.46813 2.47329 2.4767 2.47924 2.62408 2.6286 2.63141 2.81504 2.81946 2.82222 2.82551 2.97895 2.9837 2.98633 2.99073 3.15233 3.15534 3.15909 3.1625 3.30096 3.3051 3.30854 3.31197 3.4335 3.43919 3.44249 3.44543 3.58085 3.58519 3.58793 3.59393 3.75568 3.75924 3.76194 3.76452 4.08958 4.09217 4.09582 4.33855 4.34079 4.34555 4.49212 4.4956 4.49868 4.50235 4.61611 4.6217 4.62585 4.8114 4.81451 4.81699 4.82104 
39 0.17414 0.33002 0.33582 0.51683 0.52152 0.65023 0.83944 0.84577 1.01089 1.02199 1.17962 1.34367 1.51014 1.6749 1.86562 1.87293 2.0769 2.20662 2.34992 2.35874 2.49193 2.64418 2.83617 2.843 2.99932 3.17276 3.18895 3.32302 3.45737 3.60123 3.77555 3.78891 4.10497 4.12529 4.35296 4.51166 4.64108 4.82932 4.83457 
118 0.17676 0.17929 0.18226 0.18656 0.33235 0.33525 0.3377 0.34125 0.35144 0.52007 0.52251 0.52507 0.52853 0.65296 0.65625 0.65944 0.66632 0.84151 0.84442 0.84696 0.84995 0.86283 1.01222 1.01605 1.01906 1.02362 1.179 1.18301 1.18623 1.18961 1.34506 1.34775 1.35098 1.35736 1.51227 1.51481 1.51757 1.52127 1.67728 1.68061 1.68446 1.69518 1.86668 1.8704 1.87313 1.87627 1.8828 2.07963 2.08271 2.08638 2.09645 2.20853 2.21218 2.2167 2.35232 2.35537 2.35865 2.36294 2.36914 2.49426 2.49715 2.50061 2.50584 2.64709 2.64978 2.65348 2.6618 2.83841 2.84092 2.84405 2.8472 2.86543 3.00247 3.00497 3.00874 3.0207 3.17358 3.17683 3.17918 3.18269 3.19767 3.32492 3.32778 3.33041 3.3361 3.45923 3.46252 3.46558 3.47207 3.60416 3.60782 3.61173 3.61726 3.77733 3.78012 3.78234 3.78609 3.79311 4.10857 4.11137 4.11457 4.12251 4.35684 4.35914 4.36231 4.36845 4.51422 4.51691 4.51962 4.52375 4.64294 4.64626 4.65132 4.83178 4.83409 4.83656 4.83922 4.84452 
13 0.17316 0.32544 0.51237 0.83533 1.00668 1.33945 1.6699 3.16737 3.31895 3.77137 4.1046 4.3477 4.82326 
58 0.15302 0.15785 0.3093 0.31406 0.4954 0.50045 0.62867 0.63371 0.81872 0.82358 0.99015 0.99573 1.156 1.16287 1.16873 1.32 1.32598 1.4883 1.49337 1.65161 1.65653 1.84487 1.84973 2.05804 2.06243 2.184 2.19038 2.33003 2.33475 2.46961 2.47492 2.62413 2.62872 2.8135 2.81868 2.97772 2.98328 3.15041 3.15571 3.29958 3.3058 3.31 3.43527 3.44021 3.57945 3.58437 3.7534 3.75847 4.08697 4.0913 4.33594 4.33972 4.49058 4.49581 4.61482 4.62332 4.80928 4.81295 
20 0.16625 0.32403 0.51082 0.83153 1.00309 1.50256 1.66919 1.86281 2.34445 2.48623 2.63689 2.83357 2.99348 3.16828 3.31797 3.59288 3.76879 4.34804 4.50594 4.82338 
20 0.16881 0.32515 0.51183 0.64761 1.0065 1.3371 1.67237 2.34629 2.48751 2.63755 2.99474 3.16734 3.3181 3.4527 3.5987 3.76814 4.1 4.34798 4.505 4.6371 
65 0.16991 0.17343 0.18652 0.32573 0.32947 0.33459 0.51356 0.51751 0.52655 0.64662 0.651 0.83415 0.83741 0.84128 1.00549 1.01005 1.01625 1.17438 1.17936 1.33956 1.34445 1.506 1.5092 1.51769 1.66974 1.67419 1.8594 1.86396 1.86776 2.07314 2.07717 2.20279 2.21022 2.34511 2.34995 2.35749 2.48815 2.49317 2.64162 2.64663 2.83223 2.83665 2.99624 3.00161 3.16863 3.17232 3.32039 3.32697 3.45312 3.45793 3.59681 3.60187 3.77258 3.77615 4.10224 4.10647 4.35046 4.3546 4.50916 4.51287 4.63632 4.64362 4.82548 4.82905 4.83356 
32 0.16604 0.32264 0.50962 0.64363 0.83061 0.83583 1.00208 1.00748 1.17158 1.33491 1.50213 1.66644 1.85609 1.86258 2.07039 2.19872 2.34154 2.48405 2.63712 2.82815 2.99191 3.16462 3.31489 3.45009 3.59275 3.76732 4.09961 4.34597 4.5046 4.63188 4.82141 4.82613 
72 0.15705 0.16188 0.16669 0.31397 0.31899 0.49997 0.50451 0.50791 0.63365 0.63874 0.82249 0.82689 0.82985 0.99393 0.99903 1.00257 1.16016 1.16625 1.17092 1.3241 1.32992 1.33418 1.49248 1.49726 1.50098 1.6546 1.65995 1.6642 1.84894 1.85384 1.85832 2.06183 2.06683 2.18724 2.19398 2.33419 2.33936 2.4742 2.4795 2.62868 2.63274 2.81882 2.82324 2.82898 2.98284 2.98734 3.1546 3.15997 3.16394 3.30396 3.31003 3.31397 3.43999 3.44582 3.58444 3.58884 3.7577 3.76268 3.76692 4.0915 4.09619 4.34039 4.34525 4.4949 4.49983 4.50442 4.61752 4.62608 4.63208 4.81406 4.81748 4.82309 
30 0.17058 0.32753 0.51507 0.64807 0.83574 1.01175 1.17797 1.34038 1.50674 1.67303 1.86511 2.07367 2.20673 2.34676 2.35576 2.48873 2.64076 2.83585 2.99551 3.16911 3.32067 3.4548 3.59956 3.77141 4.10321 4.34929 4.50783 4.63541 4.8255 4.8311 
28 0.17452 0.33064 0.51514 0.6477 0.83764 1.01084 1.17907 1.34106 1.50796 1.67682 1.8635 2.07515 2.20841 2.34924 2.48871 2.64225 2.83349 2.9974 3.1706 3.32048 3.45538 3.60049 3.77313 4.10279 4.3528 4.51238 4.63872 4.82781 
102 0.17554 0.17855 0.18228 0.33055 0.33404 0.33713 0.34254 0.51766 0.52073 0.52365 0.52811 0.65121 0.65486 0.65871 0.84009 0.84356 0.84696 0.85265 1.01026 1.01472 1.0186 1.02569 1.17724 1.18211 1.18606 1.19561 1.34354 1.34692 1.35038 1.36029 1.51057 1.51379 1.51729 1.52795 1.67524 1.67921 1.68363 1.86576 1.86969 1.87291 1.87875 2.07842 2.08173 2.08649 2.20537 2.21012 2.21637 2.35089 2.35432 2.35806 2.36394 2.49327 2.49652 2.50099 2.51466 2.64537 2.64868 2.65378 2.83657 2.83998 2.84341 2.84762 3.0001 3.00327 3.00734 3.17249 3.17612 3.17904 3.18528 3.32203 3.32594 3.32906 3.3367 3.45702 3.46095 3.46437 3.47589 3.60197 3.60594 3.61024 3.61757 3.77557 3.77885 3.78145 3.78705 4.10729 4.11062 4.11495 4.35586 4.35882 4.36306 4.51285 4.51598 4.51961 4.53012 4.63882 4.64356 4.64903 4.8306 4.83333 4.83657 4.8412 
29 0.16956 0.32793 0.5129 0.6464 0.83475 1.00636 1.17782 1.33939 1.50548 1.67078 1.86218 2.07243 2.20337 2.3457 2.48711 2.6401 2.83094 2.99482 3.1677 3.31873 3.45331 3.59688 3.77087 4.10094 4.34905 4.50761 4.63778 4.82375 4.83037 
60 0.16759 0.17044 0.3222 0.32631 0.5108 0.51385 0.64325 0.64714 0.83121 0.83481 1.0019 1.00747 1.16909 1.17631 1.33589 1.33996 1.5024 1.50559 1.5098 1.66765 1.67239 1.85715 1.86161 1.86597 2.07043 2.07423 2.19955 2.20696 2.34222 2.3474 2.48487 2.48823 2.63856 2.64107 2.82892 2.83247 2.83699 2.99394 2.9992 3.16381 3.16809 3.31574 3.3193 3.44876 3.45318 3.59388 3.59797 3.76718 3.77113 4.09933 4.10284 4.34804 4.35223 4.50326 4.50759 4.51311 4.63245 4.63727 4.82307 4.82688 
17 0.16412 0.32123 0.51057 0.64173 0.83099 1.00299 1.50263 1.85714 2.481 2.63488 2.82524 3.16294 3.31411 3.44869 3.76494 4.50186 4.81885 
28 0.15133 0.30726 0.49452 0.62733 0.81587 0.98726 1.15358 1.31925 1.48633 1.65334 1.84196 2.05515 2.18364 2.32736 2.4701 2.62231 2.81251 2.9771 3.14801 3.29838 3.43384 3.57821 3.75158 4.08412 4.33257 4.48848 4.62069 4.80671 
32 0.16602 0.32313 0.50942 0.51365 0.64365 0.83265 1.00287 1.17215 1.33514 1.5031 1.6659 1.85751 1.86216 2.06983 2.19848 2.34292 2.48415 2.49293 2.63722 2.82856 2.99191 3.16496 3.31576 3.45004 3.59327 3.76755 4.09787 4.10395 4.34638 4.50478 4.63248 4.82116 
35 0.17339 0.32988 0.3488 0.51653 0.52462 0.65012 0.83889 0.8534 1.01159 1.17723 1.34261 1.50884 1.67225 1.86228 1.86745 2.07591 2.20264 2.21715 2.3483 2.35743 2.49072 2.64387 2.8349 2.99914 3.17171 3.32292 3.4566 3.59974 3.77488 4.10482 4.35236 4.51131 4.64035 4.82854 4.8359 

177
