# Supplementary material for: Deciphering the Contribution of Oriens-Lacunosum/Moleculare (OLM) Cells to Intrinsic θ Rhythms Using Biophysical Local Field Potential (LFP) Models
Source: eNeuro. 2018 Sep 4;5(4):ENEURO.0146-18.2018. doi: 10.1523/ENEURO.0146-18.2018 (PMC6140113; doi:10.1523/ENEURO.0146-18.2018)
Supplement: Supplementary file 2 — Supplementary Code. Download supplement 2, GZ file [file sup_enu-eN-NWR-0146-18-s02.gz › LFP_microcircuit-master/SOM-350-SOM12915016-dSD3.5ms-shift5.32ms-gnSD0.12-gsb3.0-csb0.21-gbs2.25-cbs0.1344-spiketimes.txt]

12293

350


29 0.01373 0.10588 0.17394 0.18911 0.32692 0.33949 0.52454 0.66501 0.80219 0.83204 0.84186 1.00505 1.1825 1.20477 1.35107 1.53125 1.67285 1.86336 2.22176 2.35293 2.66126 2.85046 3.01557 3.18208 3.32769 3.46298 4.10853 4.36245 4.83682 
34 0.01237 0.10318 0.16178 0.17323 0.3147 0.32585 0.5063 0.54444 0.64582 0.81114 0.82738 0.84376 0.9935 1.01567 1.16866 1.18807 1.33257 1.51108 1.65878 1.68715 1.85036 2.07057 2.19738 2.33879 2.82492 2.9905 3.16524 3.31327 3.449 3.59547 3.77123 4.09699 4.34266 4.81797 
31 0.01931 0.11172 0.17444 0.19073 0.32802 0.34257 0.52255 0.66241 0.81406 0.83505 0.8477 1.00637 1.18301 1.20806 1.34911 1.53029 1.67386 1.86586 2.2169 2.35493 2.65971 2.84463 3.01477 3.18057 3.32737 3.46274 3.62128 4.10871 4.35965 4.53726 4.83317 
53 0.01229 0.09073 0.15654 0.16504 0.17469 0.21267 0.31308 0.32 0.33002 0.50501 0.51943 0.64357 0.65992 0.79507 0.82287 0.83149 0.84988 0.99214 1.00138 1.16713 1.17678 1.19748 1.33107 1.34787 1.50367 1.52733 1.65673 1.67081 1.84835 1.861 2.06624 2.09204 2.19446 2.21965 2.33726 2.63986 2.82236 2.84279 2.98889 3.16334 3.18244 3.31164 3.4474 3.46073 3.5927 3.7669 4.09527 4.11081 4.34047 4.50759 4.64605 4.81639 4.83381 
31 0.00852 0.10573 0.17017 0.1815 0.32416 0.3363 0.51879 0.57266 0.66418 0.81298 0.83266 0.84455 1.00243 1.1783 1.19685 1.3428 1.53324 1.66824 1.86002 2.21001 2.35069 2.65883 2.83968 3.00425 3.17859 3.32373 3.4611 3.61317 4.10596 4.35409 4.83043 
22 0.00792 0.09696 0.16273 0.17557 0.31589 0.32874 0.78821 0.82294 0.83256 0.85584 0.99254 1.0121 1.17532 1.46775 1.65855 1.84954 2.23664 2.3405 3.31931 4.09821 4.3415 4.81842 
39 0.01809 0.09949 0.1661 0.17488 0.19548 0.32101 0.33127 0.51261 0.53729 0.6539 0.79946 0.82777 0.83706 0.87147 0.99905 1.01647 1.17486 1.18803 1.21927 1.33989 1.51837 1.66492 1.8562 1.88413 2.08902 2.20554 2.34401 2.65239 2.83174 3.00188 3.17097 3.31909 3.45498 3.60282 3.78785 4.10207 4.34774 4.5237 4.82401 
39 0.01645 0.09657 0.16507 0.17363 0.19153 0.31923 0.32809 0.35101 0.51216 0.53588 0.65371 0.79723 0.82704 0.836 0.85678 0.99725 1.00942 1.17425 1.18665 1.2162 1.3388 1.51935 1.66285 1.6832 1.85423 1.87212 2.20502 2.34335 2.65176 2.83057 2.99976 3.17054 3.31836 3.45495 3.60096 4.10169 4.34667 4.52033 4.82323 
46 0.01796 0.09351 0.16057 0.1692 0.18633 0.31527 0.32393 0.34345 0.50719 0.52527 0.64624 0.794 0.82351 0.83248 0.85379 0.99352 1.00614 1.16917 1.17952 1.20473 1.33323 1.35384 1.50711 1.65888 1.67852 1.8504 1.86881 2.07072 2.19718 2.22229 2.33896 2.64206 2.82524 2.85018 2.99129 3.16517 3.31384 3.44923 3.47068 3.59489 3.77036 4.0972 4.34256 4.51002 4.81827 4.84822 
40 0.01575 0.11026 0.17686 0.18666 0.22037 0.33024 0.33982 0.52283 0.54427 0.66251 0.81996 0.83953 0.85033 1.00811 1.02269 1.18507 1.19929 1.2351 1.34972 1.5239 1.67378 1.69422 1.86516 1.88341 2.09326 2.21771 2.35574 2.659 2.84256 3.01265 3.18072 3.32906 3.46499 3.61271 3.7902 4.11213 4.36211 4.52719 4.66851 4.83557 
36 0.02023 0.10585 0.17099 0.18294 0.32394 0.33521 0.51727 0.54698 0.65779 0.80549 0.83136 0.84157 1.0018 1.02553 1.1787 1.19554 1.34398 1.52338 1.66919 1.85938 1.89135 2.09093 2.21256 2.34761 2.65568 2.83808 3.00599 3.17496 3.3239 3.45921 3.61181 3.79042 4.10543 4.35215 4.52491 4.8291 
36 0.01543 0.10116 0.16456 0.17622 0.3176 0.32899 0.50983 0.53711 0.65013 0.80167 0.82606 0.83624 0.99562 1.02081 1.17234 1.18752 1.23097 1.3368 1.51194 1.66299 1.85316 2.07594 2.20267 2.34176 2.64521 2.82936 2.99614 3.1686 3.31623 3.45257 3.59829 3.77558 4.0992 4.34528 4.5146 4.82143 
37 0.012 0.10327 0.16986 0.17968 0.21604 0.32386 0.33437 0.51673 0.54406 0.6578 0.80803 0.83135 0.84119 1.00238 1.17802 1.19215 1.22479 1.34314 1.51961 1.66877 1.85925 1.88666 2.08308 2.21015 2.34739 2.65275 2.8366 3.00365 3.17414 3.32238 3.45781 3.60435 3.7837 4.10497 4.35171 4.52094 4.8281 
37 0.01839 0.09932 0.16018 0.17068 0.31273 0.32275 0.50528 0.54889 0.64755 0.80026 0.82375 0.8341 0.99189 1.01387 1.16755 1.1805 1.21282 1.33197 1.50732 1.6568 1.84843 1.88843 2.07055 2.19603 2.3377 2.6471 2.82369 2.99028 3.16578 3.31242 3.44938 3.59558 3.77435 4.09605 4.34093 4.5153 4.81705 
42 0.01081 0.09377 0.16043 0.16893 0.18474 0.3144 0.32278 0.33724 0.50697 0.53103 0.64675 0.79753 0.82398 0.83306 0.86473 0.99315 1.00571 1.16885 1.17973 1.2061 1.33337 1.5066 1.65792 1.67601 1.84963 1.86644 2.06993 2.1968 2.2367 2.33881 2.64334 2.82496 2.99153 3.16514 3.31335 3.44934 3.59491 3.77004 4.09678 4.34179 4.51202 4.81795 
23 0.01494 0.11039 0.17087 0.18923 0.32347 0.33792 0.52933 0.80966 0.83217 0.84549 1.00133 1.18078 1.21526 1.36012 1.66711 1.86063 2.22167 2.35994 3.33256 3.46703 4.10861 4.35374 4.83186 
44 0.01944 0.10524 0.17077 0.17965 0.20054 0.32474 0.33354 0.35508 0.517 0.53591 0.65637 0.81164 0.83371 0.84326 1.00293 1.01597 1.1783 1.18887 1.21384 1.34343 1.37012 1.51841 1.6682 1.6859 1.85974 1.87583 2.0857 2.20846 2.2391 2.34852 2.65346 2.83595 3.00452 3.17493 3.32392 3.45923 3.48722 3.60521 3.78533 4.10634 4.3534 4.52167 4.66307 4.82875 
26 0.01532 0.11338 0.17766 0.19938 0.33175 0.3615 0.53547 0.68451 0.81822 0.83761 0.85191 1.00993 1.18674 1.21977 1.37029 1.54855 1.67958 1.87693 2.23438 2.86279 3.18576 3.33826 3.46819 4.11357 4.39728 4.84356 
45 0.01674 0.10327 0.17061 0.17901 0.19662 0.32513 0.3339 0.35674 0.51678 0.53409 0.6565 0.80889 0.83318 0.84247 1.00348 1.01755 1.17846 1.1888 1.21279 1.34277 1.36383 1.51749 1.669 1.68812 1.86074 1.87877 2.08474 2.20783 2.23771 2.34836 2.65247 2.83504 2.85933 3.00156 3.17446 3.32321 3.45838 3.48011 3.60406 3.78519 4.10624 4.35265 4.5219 4.82809 4.84957 
23 0.01861 0.11105 0.16991 0.19435 0.32318 0.35157 0.52629 0.81035 0.83069 0.84628 1.00147 1.17913 1.21589 1.34957 1.66923 1.86118 2.22296 2.35683 3.18265 3.32574 3.45993 4.10714 4.83075 
36 0.01916 0.10504 0.16438 0.17503 0.31693 0.32722 0.50932 0.5333 0.65067 0.81093 0.82899 0.84259 0.99612 1.01587 1.17117 1.18484 1.22158 1.33557 1.51252 1.6613 1.68876 1.85323 1.87889 2.07723 2.20119 2.34206 2.65478 2.82869 2.99476 3.16959 3.31649 3.45271 3.59947 4.0998 4.34598 4.82144 
39 0.0118 0.10037 0.16139 0.17061 0.1935 0.31503 0.3243 0.35335 0.50644 0.54623 0.64505 0.81282 0.82768 0.84161 0.99374 1.00779 1.16813 1.18128 1.21725 1.33222 1.50612 1.6584 1.67556 1.85042 1.87064 2.0696 2.1962 2.33863 2.6457 2.82443 2.99002 3.16469 3.31282 3.44822 3.5943 3.76906 4.09665 4.34233 4.81781 
35 0.01627 0.10706 0.1698 0.18125 0.32306 0.33465 0.5167 0.55121 0.65723 0.8112 0.83201 0.8433 1.00142 1.17807 1.19649 1.34348 1.52029 1.66863 1.85862 1.89459 2.08836 2.21311 2.34766 2.65352 2.83662 3.00607 3.1748 3.3228 3.45867 3.61096 3.78935 4.10481 4.35167 4.52155 4.82805 
37 0.02031 0.10967 0.17049 0.18046 0.21552 0.32376 0.33361 0.51625 0.54108 0.65803 0.81941 0.83545 0.84968 1.00199 1.01721 1.17789 1.19102 1.22508 1.34356 1.52418 1.66765 1.69048 1.85962 1.88419 2.08653 2.20916 2.34759 2.83579 3.00427 3.17533 3.32287 3.45893 3.60496 4.1062 4.3521 4.53589 4.82774 
35 0.01519 0.11351 0.17714 0.18937 0.33085 0.34293 0.52231 0.54545 0.66213 0.82216 0.84027 0.85553 1.0094 1.18398 1.19888 1.3486 1.52399 1.67521 1.86701 2.09015 2.21554 2.35377 2.65722 2.84151 3.00981 3.17966 3.32827 3.46393 3.60996 3.78854 4.11108 4.35795 4.52491 4.66434 4.834 
41 0.00968 0.1004 0.16832 0.17729 0.19754 0.32247 0.3313 0.35214 0.51468 0.53486 0.65619 0.81088 0.83205 0.84171 1.00038 1.01188 1.1766 1.18782 1.21525 1.34074 1.36758 1.52106 1.6654 1.68205 1.85761 1.87393 2.08128 2.20576 2.23902 2.34686 2.65502 2.83355 3.00016 3.17358 3.32149 3.45712 3.6042 4.10411 4.34991 4.52482 4.8264 
39 0.01767 0.10243 0.16371 0.17332 0.19985 0.31736 0.32698 0.36983 0.50936 0.54082 0.65099 0.81343 0.82923 0.84154 0.99592 1.01192 1.17145 1.18526 1.22326 1.3357 1.52136 1.66078 1.68178 1.85262 1.87153 2.07578 2.20118 2.34125 2.65732 2.82765 2.99432 3.16879 3.31629 3.45276 3.59863 3.78329 4.09939 4.34458 4.82058 
33 0.0205 0.11305 0.17468 0.18963 0.3285 0.34254 0.5216 0.55988 0.66118 0.82106 0.83741 0.85374 1.00789 1.1828 1.20512 1.34832 1.52534 1.67507 1.86617 2.09522 2.21571 2.35325 2.65767 2.84337 3.01136 3.17976 3.32665 3.46239 3.61496 4.10988 4.36265 4.53283 4.83351 
38 0.01617 0.10633 0.17026 0.18005 0.2155 0.3236 0.33323 0.51571 0.53749 0.65834 0.81108 0.83283 0.84295 1.00127 1.01436 1.17775 1.19002 1.21987 1.34213 1.52492 1.66672 1.68564 1.85847 1.877 2.08642 2.2081 2.34825 2.65582 2.83482 3.00218 3.17546 3.32232 3.45859 3.60607 4.1055 4.35198 4.52461 4.82827 
37 0.00784 0.10316 0.17144 0.18182 0.23188 0.32529 0.33603 0.51765 0.54149 0.65899 0.82122 0.83667 0.85196 1.00334 1.02141 1.17964 1.19469 1.34387 1.52281 1.66858 1.69118 1.86048 1.88447 2.09086 2.21 2.34961 2.65815 2.83667 3.00491 3.17669 3.32426 3.46052 3.60928 4.10678 4.3534 4.53087 4.82981 
21 0.00809 0.11636 0.17603 0.19417 0.32999 0.34734 0.53567 0.82694 0.84199 1.00862 1.18568 1.22006 1.36019 1.67548 1.86713 2.22395 2.85816 3.47183 4.12006 4.36693 4.85209 
33 0.01271 0.1094 0.1727 0.18535 0.32604 0.33791 0.51858 0.54711 0.65893 0.81683 0.83516 0.84847 1.00461 1.18086 1.20051 1.34529 1.52409 1.6707 1.86131 1.89095 2.10567 2.21321 2.34971 2.6635 2.83854 3.01517 3.1776 3.32463 3.46199 4.10749 4.35419 4.53356 4.83094 
32 0.00856 0.10724 0.17133 0.18624 0.32438 0.33751 0.5195 0.65913 0.81149 0.83265 0.84518 1.0022 1.17882 1.1978 1.34442 1.52097 1.66971 1.86184 2.21206 2.35173 2.65756 2.84191 3.01136 3.17635 3.32313 3.461 3.61378 4.10745 4.36033 4.53399 4.67093 4.83447 
38 0.00943 0.04532 0.12777 0.17806 0.19011 0.331 0.34196 0.52376 0.5491 0.66389 0.82586 0.84146 0.85655 1.00915 1.03123 1.18565 1.2028 1.35033 1.52737 1.67504 1.86622 1.89322 2.09213 2.21861 2.35551 2.65953 2.84331 3.00901 3.18099 3.32976 3.46595 3.61391 3.79137 4.11208 4.35885 4.52719 4.67357 4.83561 
23 0.01877 0.11006 0.16912 0.18445 0.32216 0.33621 0.53554 0.80851 0.8308 0.84435 1.00008 1.17884 1.21212 1.35984 1.66639 1.85799 2.2142 2.35053 3.32537 3.46256 4.10654 4.35131 4.83211 
36 0.01914 0.1043 0.17052 0.18149 0.32361 0.3342 0.51565 0.5408 0.65642 0.80212 0.8306 0.84038 1.00143 1.02055 1.1782 1.19397 1.34275 1.51972 1.66893 1.85911 1.88896 2.08403 2.21127 2.347 2.65492 2.83514 3.00569 3.17423 3.32224 3.45798 3.60623 3.78573 4.10458 4.35075 4.52252 4.82672 
42 0.01151 0.10011 0.17504 0.1847 0.21883 0.32897 0.33905 0.52039 0.54038 0.659 0.80783 0.83542 0.84488 1.0067 1.02472 1.18182 1.19328 1.22027 1.34693 1.37985 1.5207 1.67377 1.86475 1.89252 2.08635 2.21272 2.24548 2.35146 2.65471 2.83994 3.00644 3.17693 3.32626 3.46134 3.48176 3.6065 3.78432 4.10905 4.35619 4.52257 4.65819 4.83208 
32 0.01442 0.10482 0.16738 0.17875 0.3206 0.33171 0.51328 0.5499 0.65549 0.80934 0.82969 0.84119 0.99908 1.02481 1.17494 1.19097 1.3403 1.53238 1.66533 1.85665 2.20493 2.34448 2.65446 2.83314 3.00153 3.17219 3.31928 3.45538 3.60216 4.10289 4.34947 4.82433 
32 0.01808 0.10701 0.16789 0.18008 0.32146 0.33457 0.5153 0.65457 0.80804 0.83009 0.84203 1.0001 1.17564 1.19198 1.34039 1.51905 1.66556 1.85774 2.08969 2.20636 2.34637 2.6531 2.83585 3.00071 3.17326 3.32187 3.45611 3.60787 4.10341 4.35038 4.52339 4.82678 
35 0.01846 0.10602 0.17027 0.18127 0.32359 0.33475 0.51673 0.54425 0.65822 0.8065 0.83117 0.84128 1.00163 1.02799 1.1781 1.19316 1.2309 1.34365 1.52657 1.66939 1.85941 1.89641 2.21214 2.34799 2.65479 2.83543 3.00529 3.17454 3.32251 3.45825 3.6137 4.1058 4.35255 4.52744 4.82819 
36 0.01632 0.10432 0.16736 0.17847 0.32059 0.33252 0.5136 0.5423 0.65384 0.80567 0.8293 0.83966 0.9989 1.01859 1.17601 1.1943 1.34109 1.5159 1.66529 1.85665 2.08168 2.20631 2.34514 2.65077 2.83335 3.00272 3.17175 3.3203 3.45612 3.60375 3.78187 4.10256 4.34901 4.52103 4.6709 4.82545 
43 0.01437 0.10245 0.16949 0.17847 0.20143 0.32365 0.33276 0.36386 0.51545 0.53588 0.65496 0.80955 0.83191 0.84142 1.00183 1.01645 1.17731 1.18874 1.21651 1.34212 1.51687 1.6671 1.68587 1.85851 1.87528 2.07995 2.20684 2.23786 2.34684 2.6509 2.83464 3.00136 3.17365 3.3221 3.45721 3.48076 3.60304 3.78022 4.10453 4.3507 4.51892 4.66033 4.8271 
31 0.01584 0.09951 0.17124 0.18086 0.21793 0.32524 0.33569 0.51989 0.55331 0.79604 0.82998 0.83908 0.85887 1.00298 1.0299 1.18076 1.20052 1.34586 1.66981 1.86044 1.88801 2.21859 2.34971 2.84181 3.02731 3.18043 3.32376 3.46071 4.10652 4.35599 4.82948 
40 0.01637 0.10146 0.16944 0.1784 0.2021 0.32347 0.33303 0.5151 0.53592 0.65602 0.80226 0.83039 0.83969 0.87525 1.00136 1.0165 1.17728 1.18914 1.2175 1.34165 1.51876 1.66819 1.85863 1.88032 2.08238 2.20926 2.34668 2.65098 2.83405 3.00208 3.17388 3.32117 3.45697 3.48811 3.60344 3.78454 4.10444 4.35079 4.5196 4.82683 
32 0.01557 0.10055 0.16249 0.17347 0.31511 0.32608 0.50815 0.65354 0.79759 0.82459 0.83476 0.9932 1.01016 1.17121 1.19573 1.3352 1.53023 1.6588 1.84991 2.07858 2.2019 2.33954 2.6558 2.827 2.99518 3.16917 3.31498 3.45217 3.60105 4.09794 4.34233 4.81878 
31 0.0085 0.09943 0.17113 0.18147 0.32433 0.33463 0.5176 0.54481 0.66286 0.80397 0.83158 0.84122 1.00214 1.01924 1.18013 1.19871 1.34455 1.53265 1.66923 1.85957 1.88452 2.21466 2.34909 2.83664 3.0171 3.17779 3.32322 3.46202 4.10627 4.3519 4.82966 
43 0.0126 0.10271 0.17125 0.17979 0.19758 0.32529 0.33388 0.35205 0.51847 0.53993 0.65833 0.81174 0.83448 0.84394 1.00311 1.01424 1.1797 1.19073 1.21735 1.34496 1.52069 1.6682 1.68371 1.86035 1.87649 2.08644 2.20964 2.24026 2.35015 2.65588 2.83689 3.00566 3.17652 3.32487 3.45998 3.48197 3.60683 3.78723 4.10762 4.35337 4.52309 4.82932 4.85791 
43 0.01737 0.10584 0.16928 0.17838 0.20084 0.32325 0.33228 0.35837 0.5154 0.53572 0.65501 0.81492 0.83335 0.8437 1.00155 1.01496 1.17654 1.18729 1.21306 1.34156 1.3737 1.5178 1.6665 1.68451 1.85867 1.87629 2.08131 2.20595 2.23491 2.34731 2.65229 2.83403 3.00104 3.17337 3.32218 3.45701 3.47853 3.60389 3.7821 4.1051 4.35075 4.51993 4.82684 
35 0.02109 0.11588 0.17083 0.18358 0.32327 0.3344 0.51591 0.54369 0.65804 0.82463 0.83804 1.00177 1.02089 1.1787 1.19824 1.34309 1.52173 1.66726 1.69855 1.8589 1.88657 2.08686 2.21077 2.349 2.66371 2.83601 3.00574 3.17591 3.32322 3.46052 3.61367 4.10615 4.35321 4.53716 4.82901 
36 0.01459 0.0983 0.16326 0.17282 0.20473 0.31729 0.32663 0.36292 0.50954 0.58489 0.65283 0.80459 0.82643 0.83597 0.99544 1.00959 1.1718 1.18708 1.33611 1.51589 1.66087 1.68719 1.85208 1.87903 2.07826 2.20097 2.34109 2.82784 2.99404 3.16875 3.3161 3.45272 3.59843 4.09887 4.34385 4.8201 
34 0.01938 0.10661 0.16846 0.1788 0.25299 0.32227 0.33298 0.51532 0.57306 0.65777 0.81496 0.83228 0.84468 1.00007 1.01673 1.17721 1.1966 1.34186 1.52444 1.66545 1.68891 1.85724 1.88761 2.10207 2.20863 2.3469 2.83484 3.01093 3.1747 3.32152 3.45885 4.10401 4.34981 4.82607 
44 0.01708 0.10288 0.17149 0.1798 0.19758 0.32605 0.33491 0.36284 0.51765 0.53672 0.65796 0.80762 0.83373 0.84297 1.00389 1.01703 1.17917 1.18957 1.21374 1.34328 1.36577 1.51821 1.66892 1.68581 1.86159 1.88039 2.08437 2.20908 2.23945 2.34938 2.65365 2.83669 3.00196 3.17526 3.32366 3.45929 3.4818 3.60523 3.7861 4.10676 4.35355 4.52321 4.67452 4.82911 
29 0.01562 0.11348 0.17803 0.19196 0.33133 0.34378 0.52706 0.66797 0.81647 0.83865 0.85052 1.01029 1.18559 1.20421 1.35298 1.53479 1.67647 1.86833 2.21874 2.35757 2.66835 2.84576 3.04197 3.18563 3.33144 3.46756 4.11342 4.36348 4.83782 
26 0.02251 0.11577 0.17777 0.1991 0.33117 0.34967 0.5288 0.67046 0.81978 0.83873 0.85565 1.00963 1.18526 1.21157 1.35322 1.67793 1.87012 2.22182 2.36111 2.66877 2.85643 3.18714 3.3297 3.4669 4.11552 4.83991 
37 0.01614 0.10222 0.1612 0.17271 0.31409 0.3244 0.50544 0.53639 0.6459 0.8081 0.82616 0.83975 0.99299 1.0113 1.16822 1.18283 1.33205 1.50777 1.65774 1.68218 1.84948 1.87744 2.06975 2.19691 2.33811 2.64492 2.82393 2.99043 3.16521 3.31267 3.44899 3.59505 3.77171 4.0963 4.34165 4.51575 4.81738 
42 0.01585 0.10427 0.1731 0.18373 0.32645 0.33676 0.51787 0.53785 0.6572 0.80251 0.8324 0.84188 0.87892 1.0038 1.01895 1.18035 1.19366 1.22411 1.34491 1.51877 1.67067 1.70966 1.8625 1.89509 2.0863 2.20972 2.24085 2.34995 2.65301 2.83776 3.00586 3.17555 3.32419 3.4595 3.48544 3.60615 3.78572 4.10689 4.35492 4.5222 4.66231 4.83027 
25 0.0122 0.10218 0.16287 0.17935 0.31635 0.33124 0.51043 0.79885 0.82426 0.83576 0.99409 1.17178 1.20955 1.33708 1.66121 1.85103 2.20172 2.33985 2.82857 3.16902 3.31529 3.4523 4.09769 4.34293 4.81923 
30 0.01162 0.11152 0.17802 0.19716 0.33258 0.35678 0.52521 0.58813 0.66735 0.82311 0.83943 0.85577 1.01165 1.18599 1.21329 1.35186 1.54179 1.67971 1.87368 2.2225 2.35781 2.66543 2.84961 3.01752 3.18264 3.33058 3.46684 4.11215 4.36595 4.83993 
40 0.01101 0.09907 0.16601 0.17533 0.20184 0.31969 0.32931 0.51145 0.53174 0.65113 0.80193 0.82789 0.83734 0.99734 1.0142 1.17391 1.18556 1.2135 1.33797 1.36424 1.51319 1.66389 1.69074 1.85499 1.88139 2.07827 2.20388 2.34346 2.64859 2.83021 2.997 3.17008 3.31843 3.45373 3.59882 3.7777 4.10105 4.34689 4.51709 4.82288 
35 0.01224 0.10581 0.16827 0.17962 0.32191 0.33358 0.51365 0.53683 0.6532 0.81171 0.83101 0.84325 1.00049 1.17556 1.18982 1.22544 1.34013 1.51364 1.6672 1.85761 2.08043 2.20622 2.34563 2.64957 2.83326 2.99905 3.17123 3.31997 3.45545 3.60167 3.78057 4.10302 4.35047 4.51709 4.82532 
28 0.01871 0.10662 0.16414 0.17653 0.317 0.32892 0.50916 0.8045 0.82724 0.84029 0.99515 1.17143 1.19939 1.33561 1.66005 1.69818 1.85174 1.88292 2.20325 2.34077 2.82727 2.99501 3.16961 3.31584 3.45298 4.09877 4.34396 4.81977 
37 0.0126 0.09982 0.15994 0.17055 0.31264 0.32266 0.50425 0.54252 0.64435 0.80494 0.82422 0.83638 0.99152 1.00811 1.16675 1.18256 1.33086 1.50474 1.65672 1.69223 1.84813 1.88307 2.06729 2.19551 2.33666 2.64208 2.82278 2.98918 3.16314 3.31126 3.44745 3.59261 3.76798 4.09469 4.34031 4.50922 4.81603 
30 0.01881 0.10972 0.17099 0.18636 0.32467 0.33953 0.51962 0.65768 0.81255 0.83266 0.8461 1.00345 1.17969 1.20631 1.34473 1.52811 1.67028 1.86072 2.09344 2.21357 2.34907 2.66278 2.84156 3.01038 3.1767 3.32451 3.4596 4.10605 4.35579 4.83021 
37 0.01389 0.10763 0.1718 0.1829 0.3249 0.33553 0.51877 0.54839 0.65813 0.8109 0.83332 0.844 1.00322 1.02616 1.17977 1.19613 1.34554 1.521 1.66921 1.70103 1.86108 1.89715 2.09102 2.21117 2.34908 2.65597 2.84035 3.00665 3.17603 3.32457 3.46041 3.60535 3.78739 4.10758 4.3555 4.52424 4.8305 
38 0.01619 0.10478 0.17363 0.18346 0.22293 0.32718 0.33706 0.52078 0.54673 0.66089 0.80788 0.83418 0.84358 1.00485 1.02062 1.18142 1.19427 1.22374 1.34747 1.52466 1.67186 1.86228 1.88366 2.09241 2.21575 2.35048 2.65682 2.84059 3.01244 3.17817 3.32601 3.46172 3.60917 3.79118 4.10903 4.35625 4.52411 4.83135 
40 0.01338 0.09989 0.17332 0.18196 0.20427 0.32735 0.33638 0.51987 0.54194 0.65984 0.79881 0.83217 0.84103 0.85783 1.0052 1.02081 1.18172 1.19496 1.22316 1.34685 1.52432 1.6718 1.69648 1.86246 1.88104 2.09249 2.21421 2.35009 2.65687 2.83907 3.00917 3.17707 3.32562 3.46122 3.60766 3.78923 4.10786 4.3541 4.52371 4.8313 
32 0.02012 0.10296 0.16638 0.17792 0.31948 0.33056 0.51215 0.57661 0.65608 0.80298 0.82775 0.83782 0.99752 1.02327 1.17483 1.19284 1.33923 1.53323 1.66401 1.85447 1.88917 2.20902 2.34355 2.83117 3.00087 3.17199 3.31857 3.45543 3.61474 4.1015 4.34677 4.82289 
26 0.01864 0.10311 0.16655 0.17895 0.32038 0.33358 0.51376 0.79575 0.82621 0.83637 0.99779 1.17515 1.19828 1.34218 1.52689 1.66581 1.85584 2.20711 2.34375 2.83383 3.17132 3.31937 3.45531 4.10066 4.34656 4.82321 
32 0.00659 0.09559 0.16762 0.17819 0.32176 0.33315 0.51569 0.54752 0.6569 0.79531 0.8272 0.83644 0.85902 0.99966 1.17714 1.19533 1.34226 1.53137 1.66643 1.85851 2.20822 2.34655 2.6591 2.83754 3.00478 3.17365 3.32136 3.4565 3.6107 4.10264 4.34921 4.8261 
35 0.01918 0.10379 0.16501 0.17582 0.31779 0.3279 0.5099 0.54802 0.65203 0.80743 0.82809 0.83942 0.99645 1.01707 1.17273 1.1942 1.33662 1.51744 1.66197 1.68863 1.85342 1.87714 2.08378 2.20276 2.34216 2.65062 2.82921 2.99656 3.17073 3.31677 3.4536 3.60169 4.10028 4.34596 4.82165 
34 0.01191 0.10503 0.17768 0.19089 0.33194 0.34537 0.52552 0.55919 0.66409 0.81625 0.83803 0.84893 1.01133 1.18572 1.20489 1.35122 1.52839 1.67781 1.87066 2.09866 2.21809 2.35542 2.6603 2.84806 3.01332 3.18153 3.33019 3.46503 3.61227 3.79955 4.11173 4.36089 4.52846 4.83599 
30 0.01454 0.11307 0.16909 0.18963 0.3215 0.33684 0.51502 0.65577 0.81862 0.83371 0.86583 1.00003 1.17738 1.21193 1.34289 1.52569 1.66627 1.85721 2.08836 2.21276 2.34709 2.65369 2.83627 3.00744 3.17504 3.32182 3.45932 4.10351 4.35169 4.82764 
34 0.01076 0.09482 0.17572 0.18594 0.26124 0.32955 0.33986 0.52201 0.54546 0.66911 0.81318 0.83651 0.84632 1.00762 1.02882 1.18379 1.19896 1.23702 1.349 1.67367 1.7061 1.86478 1.88964 2.21658 2.35291 2.84232 3.01319 3.18006 3.32753 3.46405 3.61822 4.10962 4.35678 4.83269 
46 0.01428 0.10238 0.16751 0.17596 0.19176 0.32124 0.32891 0.34034 0.51388 0.5322 0.65405 0.80937 0.83178 0.84128 1.00001 1.01066 1.17507 1.18505 1.20619 1.33964 1.36067 1.51461 1.55065 1.66487 1.67961 1.85697 1.87147 2.08178 2.20313 2.22552 2.34634 2.65117 2.8321 2.85575 3.00071 3.17308 3.32066 3.45645 3.47601 3.60262 3.78424 4.10498 4.35041 4.51988 4.67258 4.82612 
17 0.01618 0.12001 0.1757 0.21442 0.32951 0.53952 0.81545 0.83576 0.85484 1.00653 1.1882 1.67842 1.86743 3.47113 4.11264 4.39682 4.85157 
36 0.05425 0.12567 0.16336 0.17681 0.31518 0.32665 0.50694 0.53847 0.64729 0.81021 0.82702 0.84234 0.99383 1.01861 1.16975 1.18767 1.33374 1.50928 1.65996 1.85042 1.88053 2.07248 2.19908 2.33907 2.64437 2.82604 2.99287 3.16599 3.31393 3.4504 3.59637 3.77466 4.09715 4.34281 4.51413 4.81871 
38 0.01855 0.10313 0.17146 0.18034 0.20339 0.32538 0.33474 0.51883 0.54549 0.65943 0.80357 0.83206 0.84134 0.87464 1.00359 1.01963 1.18018 1.19434 1.22692 1.34672 1.52808 1.66917 1.69091 1.86105 1.88513 2.21234 2.34989 2.65717 2.83866 3.01008 3.17875 3.3253 3.46005 3.61205 4.10761 4.35373 4.53339 4.83032 
31 0.01866 0.10562 0.16991 0.18051 0.32365 0.33486 0.51819 0.55491 0.6595 0.80577 0.83083 0.84085 1.00187 1.04339 1.17829 1.19601 1.34519 1.53514 1.66907 1.85979 2.21066 2.3474 2.66385 2.83853 3.17489 3.32349 3.45847 3.60658 4.10548 4.35208 4.82781 
47 0.01653 0.10072 0.17205 0.18012 0.19739 0.3265 0.33509 0.36043 0.51832 0.53642 0.65775 0.8006 0.83233 0.84115 0.85884 1.00407 1.01632 1.17928 1.18898 1.21021 1.34406 1.36554 1.51887 1.67042 1.68981 1.86207 1.88119 2.08384 2.20888 2.23142 2.34945 2.65237 2.83736 2.86291 3.00354 3.17558 3.32416 3.45979 3.4784 3.60477 3.78219 4.10714 4.35327 4.52019 4.66017 4.82959 4.85447 
28 0.02005 0.10677 0.17045 0.1813 0.32444 0.33602 0.51879 0.56232 0.80392 0.83093 0.8411 1.0032 1.17903 1.19769 1.34565 1.66936 1.85986 1.88875 2.21208 2.34914 2.8374 3.01238 3.1791 3.32385 3.46007 4.10639 4.35414 4.82907 
44 0.01653 0.0948 0.16395 0.17179 0.18548 0.31898 0.32681 0.33951 0.51068 0.53125 0.65121 0.79361 0.82599 0.83475 0.85145 0.99695 1.00761 1.17267 1.183 1.20721 1.3366 1.35884 1.51062 1.66224 1.67806 1.85389 1.87002 2.07539 2.19998 2.2278 2.34216 2.64705 2.82842 2.99469 3.16873 3.31668 3.45293 3.5982 3.77368 4.10026 4.34601 4.5143 4.82157 4.84719 
45 0.01171 0.09714 0.16717 0.1751 0.18784 0.32272 0.33074 0.34437 0.51552 0.53544 0.65682 0.79673 0.82967 0.83837 0.85425 1.0004 1.01056 1.17745 1.18801 1.21281 1.34168 1.36872 1.52143 1.66605 1.68098 1.85775 1.87301 2.08454 2.20871 2.24485 2.34676 2.65284 2.83409 3.00126 3.17365 3.32145 3.45728 3.48192 3.6053 3.78779 4.10454 4.35026 4.52247 4.8264 4.84829 
39 0.01539 0.08976 0.15411 0.16475 0.17538 0.31344 0.32105 0.3326 0.50626 0.64769 0.78498 0.8208 0.8294 0.84226 0.99137 1.00223 1.16883 1.18187 1.2128 1.33264 1.4694 1.65748 1.67698 1.84821 1.86608 2.06907 2.19615 2.33771 2.64717 2.82386 2.99065 3.16472 3.31263 3.44859 3.59398 3.77034 4.09552 4.34026 4.81657 
29 0.00722 0.09534 0.17338 0.18712 0.32694 0.33959 0.52326 0.66241 0.80263 0.83244 0.84249 1.00478 1.18217 1.20392 1.34876 1.53208 1.67292 1.86296 2.22852 2.35134 2.66161 2.84931 3.18025 3.32657 3.46279 4.10798 4.35491 4.53477 4.83126 
23 0.01201 0.10627 0.17271 0.19065 0.32569 0.34029 0.53788 0.80042 0.83074 0.84094 1.00315 1.18204 1.21078 1.35792 1.67065 1.86363 2.22769 2.3629 3.33967 3.46459 4.10864 4.36117 4.83803 
52 0.01179 0.08843 0.15365 0.16252 0.17141 0.1957 0.31087 0.31785 0.32769 0.50309 0.51767 0.64151 0.78856 0.82015 0.82878 0.845 0.98981 0.99928 1.16484 1.17409 1.1923 1.32888 1.34334 1.501 1.54456 1.65423 1.66793 1.84607 1.85836 2.06426 2.19202 2.21226 2.33513 2.36297 2.63758 2.82031 2.84075 2.98681 3.16121 3.30942 3.32739 3.44512 3.45846 3.59059 3.76494 4.09328 4.10767 4.33835 4.50541 4.64836 4.81439 4.83004 
42 0.01056 0.09967 0.16968 0.17876 0.20367 0.32394 0.33364 0.51603 0.53763 0.65631 0.80228 0.83069 0.83997 0.87399 1.00187 1.01801 1.17774 1.18985 1.21861 1.34248 1.38695 1.5175 1.66852 1.85966 1.88749 2.08368 2.2088 2.34735 2.65181 2.83507 3.00178 3.1733 3.32215 3.45771 3.48746 3.60375 3.78456 4.10453 4.35153 4.51999 4.66225 4.8276 
27 0.02114 0.11388 0.17136 0.19099 0.32471 0.342 0.5193 0.68501 0.81814 0.83442 0.85519 1.00333 1.1789 1.20291 1.34646 1.67114 1.86219 2.21227 2.34996 2.84444 3.1763 3.3236 3.45858 3.61548 4.10543 4.35627 4.83398 
38 0.00782 0.09951 0.17184 0.18187 0.21971 0.32592 0.33653 0.51761 0.54038 0.65803 0.81757 0.83547 0.84736 1.00403 1.02444 1.18051 1.19644 1.34439 1.52164 1.67051 1.86088 1.8838 2.08705 2.21384 2.34894 2.65437 2.83677 3.00407 3.17552 3.32366 3.45976 3.60544 3.78628 4.10697 4.3531 4.52497 4.82844 4.85975 
46 0.00821 0.09321 0.16152 0.16987 0.18494 0.31574 0.32361 0.3357 0.50786 0.5256 0.64733 0.79435 0.82453 0.83363 0.85712 0.99433 1.00593 1.17028 1.18048 1.20388 1.33416 1.35861 1.50764 1.65935 1.67624 1.85098 1.86904 2.07137 2.1984 2.22565 2.34002 2.6431 2.82566 2.85089 2.9924 3.16624 3.31491 3.45017 3.46789 3.59554 3.77121 4.09773 4.34314 4.51195 4.81905 4.83899 
21 0.01259 0.10949 0.16757 0.18793 0.32025 0.33566 0.54468 0.81012 0.83017 0.84611 0.99805 1.17899 1.22548 1.66473 1.85525 2.3457 3.33038 3.46389 4.1029 4.3476 4.8237 
40 0.01627 0.10612 0.1656 0.17562 0.20991 0.3191 0.32925 0.5105 0.5336 0.65042 0.81767 0.83208 0.85001 0.99767 1.01646 1.17245 1.18495 1.21738 1.33667 1.36236 1.51058 1.66327 1.69179 1.85484 1.88471 2.0761 2.2029 2.34292 2.64896 2.82942 2.99585 3.1696 3.31699 3.45322 3.59864 3.77563 4.10097 4.347 4.51581 4.82254 
28 0.00968 0.10847 0.17297 0.18846 0.32612 0.33951 0.52464 0.66286 0.81287 0.83438 0.84819 1.00456 1.18143 1.20604 1.3496 1.53053 1.67224 1.86362 2.21992 2.35373 2.66947 2.85532 3.18612 3.32669 3.46236 4.11001 4.36637 4.83387 
27 0.01139 0.10733 0.17056 0.18575 0.32364 0.33784 0.52143 0.65943 0.80939 0.83161 0.84345 1.00142 1.17886 1.2021 1.34636 1.52512 1.6683 1.85911 2.20996 2.34811 2.84765 3.17615 3.32339 3.46265 4.10575 4.35328 4.83001 
45 0.01074 0.09684 0.16703 0.17526 0.19209 0.32161 0.3303 0.35295 0.51359 0.53222 0.65322 0.79827 0.82852 0.83745 0.85739 0.99999 1.01554 1.17594 1.18693 1.21313 1.33957 1.3609 1.51347 1.66569 1.68542 1.85735 1.87763 2.0823 2.20635 2.34518 2.64894 2.83219 2.85588 2.9987 3.17145 3.3197 3.45538 3.48042 3.60085 3.77725 4.10275 4.34904 4.51667 4.82489 4.85055 
30 0.00878 0.11096 0.17113 0.18549 0.32376 0.33584 0.5174 0.55335 0.81935 0.83585 0.85591 1.00211 1.02421 1.17956 1.20272 1.3451 1.66746 1.70295 1.85944 1.89483 2.21332 2.34813 2.83758 3.01731 3.182 3.32454 3.46238 4.10663 4.35191 4.82864 
35 0.01263 0.10473 0.16867 0.1792 0.3218 0.33208 0.51573 0.54518 0.65519 0.80624 0.83042 0.84064 1.00005 1.0202 1.17703 1.19227 1.34271 1.51904 1.6665 1.85783 1.8886 2.08774 2.21059 2.34693 2.65552 2.83556 3.00561 3.17348 3.32224 3.45737 3.60333 4.10436 4.35206 4.52966 4.82736 
42 0.01576 0.10101 0.16624 0.17524 0.19625 0.31985 0.32859 0.34757 0.51184 0.53394 0.65292 0.80723 0.82951 0.83902 0.99816 1.01053 1.17382 1.18467 1.21078 1.3383 1.36533 1.51606 1.66355 1.68307 1.85503 1.87333 2.07779 2.20322 2.24187 2.34379 2.65282 2.83018 2.99784 3.171 3.31876 3.45447 3.60076 3.77933 4.1019 4.347 4.51846 4.8233 
46 0.01209 0.09912 0.17021 0.17809 0.19177 0.32502 0.33273 0.34479 0.51821 0.53746 0.65823 0.80144 0.83258 0.84145 0.85996 1.0033 1.01396 1.17984 1.1903 1.21488 1.3441 1.36721 1.51974 1.66841 1.68363 1.86053 1.87549 2.08703 2.2092 2.23538 2.34966 2.65502 2.83613 2.85874 3.00419 3.17614 3.32472 3.45993 3.48147 3.60623 3.7871 4.10707 4.35218 4.52231 4.82902 4.85132 
33 0.02135 0.11765 0.17967 0.1989 0.33306 0.34927 0.52589 0.56363 0.66521 0.82759 0.84244 0.86351 1.01178 1.1861 1.20646 1.35259 1.52998 1.67993 1.87191 2.21999 2.35722 2.66273 2.84698 3.01464 3.18281 3.33102 3.46763 3.61971 3.80064 4.11314 4.36496 4.53325 4.83898 
35 0.01986 0.11235 0.1759 0.18881 0.32927 0.3413 0.52201 0.5486 0.66027 0.81768 0.83741 0.84935 1.00786 1.18302 1.19903 1.34846 1.52187 1.67352 1.86575 2.08931 2.216 2.35378 2.6556 2.84173 3.00799 3.17868 3.32774 3.46269 3.60853 3.78853 4.11025 4.35821 4.52528 4.67535 4.83401 
37 0.01157 0.10858 0.17277 0.18494 0.32618 0.33807 0.51776 0.54043 0.6582 0.81569 0.835 0.84724 1.00424 1.03482 1.17951 1.19368 1.2307 1.34436 1.52265 1.67128 1.86214 2.08418 2.21089 2.34967 2.65377 2.83714 3.0028 3.17523 3.32413 3.45951 3.60577 3.78631 4.10682 4.354 4.5215 4.67004 4.83009 
36 0.01005 0.10447 0.17183 0.18358 0.32519 0.33685 0.51897 0.54924 0.65763 0.80815 0.83233 0.84257 1.00348 1.18017 1.19858 1.34493 1.52091 1.6705 1.86041 1.88976 2.0871 2.21289 2.34964 2.65337 2.83986 3.0084 3.17553 3.32396 3.4599 3.6092 3.78811 4.10652 4.35438 4.52115 4.66879 4.83052 
39 0.00711 0.10327 0.168 0.17779 0.20858 0.32187 0.33195 0.514 0.53798 0.65568 0.81509 0.83262 0.84485 1.00021 1.01723 1.17574 1.18866 1.22145 1.34084 1.5167 1.66609 1.69516 1.8577 1.88704 2.08392 2.20676 2.34603 2.65164 2.8334 2.9996 3.17308 3.32057 3.45718 3.60288 3.78448 4.10421 4.35007 4.52279 4.82597 
35 0.01019 0.11007 0.16508 0.17715 0.31791 0.32921 0.50909 0.54235 0.64984 0.82034 0.83342 0.99679 1.01717 1.1717 1.19075 1.33576 1.51252 1.66196 1.6965 1.85351 1.88281 2.07401 2.2021 2.34176 2.65215 2.82809 2.99576 3.16943 3.31645 3.45283 3.5996 3.77489 4.09992 4.34587 4.8212 
37 0.01313 0.10288 0.17438 0.18407 0.21945 0.32819 0.33802 0.52139 0.54615 0.66172 0.80719 0.83446 0.8438 0.89033 1.00671 1.03236 1.18281 1.19801 1.23486 1.34849 1.5295 1.67364 1.86405 1.89182 2.21563 2.35127 2.66259 2.84132 3.00976 3.17852 3.32679 3.46254 3.61044 4.10923 4.35579 4.52808 4.83182 
30 0.02285 0.11481 0.1727 0.18677 0.32529 0.33743 0.51842 0.54848 0.66234 0.82381 0.83809 0.86309 1.00447 1.18114 1.20345 1.34539 1.53122 1.6703 1.86168 2.21553 2.35107 2.66197 2.83817 3.00825 3.17844 3.32504 3.46122 4.10757 4.35643 4.83064 
32 0.01646 0.11108 0.17347 0.1902 0.32761 0.34404 0.52173 0.65969 0.81459 0.83455 0.84818 1.00677 1.18097 1.20149 1.34717 1.52419 1.67415 1.86524 2.09215 2.21538 2.35204 2.65831 2.84104 3.0105 3.17744 3.32612 3.46108 3.60955 4.10777 4.35827 4.52634 4.83385 
32 0.00741 0.09486 0.15984 0.17167 0.31317 0.32481 0.50583 0.6502 0.78968 0.82139 0.83094 0.8631 0.99124 1.16897 1.1875 1.33301 1.52652 1.65671 1.84775 2.07303 2.198 2.33735 2.65465 2.82442 2.9927 3.16623 3.31312 3.44953 3.59777 4.09531 4.34009 4.8164 
30 0.01165 0.11478 0.17323 0.19531 0.3264 0.34285 0.52531 0.66084 0.8225 0.83733 0.87534 1.00577 1.18121 1.21225 1.34946 1.52824 1.673 1.86458 2.21316 2.355 2.66328 2.85205 3.01222 3.18032 3.33098 3.4639 4.10978 4.36746 4.5342 4.83359 
46 0.01384 0.09764 0.16369 0.17237 0.19011 0.31758 0.326 0.3418 0.50935 0.52651 0.64871 0.80241 0.82702 0.83628 0.99595 1.00697 1.17133 1.18183 1.20623 1.33558 1.35695 1.5087 1.66109 1.67915 1.85266 1.86901 2.07204 2.19967 2.22539 2.34143 2.64459 2.82727 2.84974 2.99382 3.16754 3.31598 3.45187 3.47184 3.59738 3.7726 4.09938 4.34473 4.5128 4.65844 4.82083 4.84372 
42 0.0153 0.10335 0.16758 0.17775 0.2248 0.32102 0.33127 0.5119 0.53098 0.65136 0.80835 0.8298 0.84051 0.99918 1.01945 1.17433 1.1866 1.21642 1.33856 1.36557 1.5121 1.66565 1.85633 1.88357 2.07656 2.20474 2.25139 2.34394 2.64715 2.83089 2.99769 3.16978 3.31844 3.45389 3.48161 3.5998 3.77542 4.1015 4.34809 4.51483 4.65782 4.82375 
31 0.01831 0.10711 0.17347 0.18765 0.32657 0.33871 0.52371 0.66168 0.80223 0.83237 0.84237 1.00404 1.03041 1.18173 1.20181 1.34946 1.52868 1.67087 1.86301 2.09934 2.21525 2.35263 2.66114 2.85143 3.17817 3.32626 3.46152 3.61779 4.108 4.36558 4.83254 
40 0.0199 0.10568 0.16586 0.17539 0.20115 0.3196 0.32929 0.51047 0.53022 0.64997 0.8144 0.83106 0.84428 0.99837 1.01699 1.1734 1.18636 1.21983 1.33686 1.36283 1.51317 1.66306 1.68313 1.85562 1.88054 2.07854 2.20261 2.34357 2.64908 2.82962 2.99575 3.17088 3.31814 3.45326 3.59982 3.77699 4.10144 4.34716 4.51994 4.82277 
26 0.02269 0.10682 0.1687 0.19217 0.32186 0.35347 0.51953 0.66894 0.80882 0.82923 0.84398 1.00063 1.17727 1.21045 1.34985 1.53522 1.67566 1.86197 2.2156 2.34934 3.17779 3.32219 3.4582 4.10329 4.36119 4.82923 
46 0.00792 0.03152 0.11298 0.17388 0.18245 0.20192 0.32788 0.33678 0.36367 0.51937 0.53695 0.65991 0.82005 0.83747 0.84746 1.00615 1.0202 1.1807 1.19118 1.21608 1.34504 1.36484 1.52116 1.67135 1.68973 1.86277 1.87932 2.08766 2.20883 2.23059 2.3509 2.65614 2.83746 2.8593 3.00465 3.17765 3.32564 3.46107 3.4795 3.60881 3.78854 4.109 4.35477 4.52458 4.67095 4.83129 
48 0.01104 0.09746 0.16773 0.17587 0.19234 0.3222 0.33064 0.34912 0.5133 0.52956 0.65306 0.799 0.82919 0.83813 0.85835 1.00013 1.01228 1.17566 1.18566 1.20841 1.33949 1.35878 1.51318 1.54561 1.66639 1.68564 1.85738 1.87406 2.0788 2.20594 2.23829 2.34521 2.64849 2.83181 2.85329 2.99836 3.17139 3.31988 3.45554 3.47399 3.60109 3.77698 4.10333 4.34917 4.51664 4.66408 4.82465 4.84228 
36 0.02016 0.10183 0.16296 0.17343 0.31543 0.326 0.50853 0.53974 0.64922 0.80369 0.82604 0.83674 0.99437 1.02373 1.17111 1.1894 1.3355 1.51119 1.65946 1.85118 1.88492 2.07532 2.20316 2.34041 2.6469 2.82753 2.99557 3.16792 3.31533 3.45129 3.59811 3.77586 4.09839 4.34392 4.51445 4.82002 
26 0.01622 0.10177 0.16665 0.18352 0.31978 0.33582 0.51838 0.79414 0.82525 0.83559 0.99667 1.17542 1.20545 1.34231 1.53186 1.66781 1.85566 2.21592 2.34558 2.65911 3.17361 3.31889 3.45641 4.10134 4.34749 4.82564 
36 0.02457 0.11327 0.16685 0.17874 0.31966 0.33104 0.51133 0.54229 0.6517 0.82052 0.8341 0.88013 0.99872 1.05297 1.1738 1.19002 1.33803 1.51358 1.66427 1.85536 1.88569 2.07769 2.20435 2.34386 2.64923 2.83069 2.99756 3.17028 3.3182 3.45434 3.60111 3.77842 4.10248 4.34869 4.51697 4.82368 
27 0.09457 0.15594 0.17565 0.30893 0.32781 0.50087 0.64283 0.80812 0.82356 0.98756 1.16354 1.32756 1.50565 1.65303 1.84404 2.06486 2.19367 2.33287 2.81969 2.98707 3.16136 3.30829 3.44478 3.59414 4.09103 4.33654 4.81224 
54 0.00961 0.09505 0.16374 0.1734 0.18251 0.20782 0.32214 0.32913 0.33898 0.51456 0.52799 0.5601 0.65328 0.6696 0.81327 0.8329 0.84157 1.00091 1.01025 1.17615 1.18528 1.20272 1.34022 1.35416 1.51259 1.53096 1.6654 1.67798 1.85747 1.86967 2.07842 2.20328 2.21954 2.34666 2.64888 2.83238 2.85055 2.99857 3.0231 3.17251 3.18781 3.32108 3.35324 3.45704 3.47084 3.60241 3.77753 4.10476 4.12141 4.35085 4.51708 4.65204 4.82639 4.84273 
41 0.01145 0.09677 0.16327 0.17274 0.19866 0.31718 0.32626 0.35547 0.5094 0.53569 0.65047 0.80218 0.82633 0.83562 0.99537 1.00805 1.17175 1.18368 1.21279 1.33597 1.51381 1.66072 1.67955 1.85211 1.87314 2.07556 2.20117 2.23708 2.34111 2.64702 2.82764 2.99404 3.16822 3.3163 3.45213 3.59803 3.77862 4.09914 4.34422 4.51652 4.82041 
39 0.01468 0.10452 0.16919 0.17868 0.20716 0.32321 0.33305 0.51563 0.54088 0.65607 0.80838 0.83152 0.84139 1.00108 1.01602 1.17758 1.19072 1.22206 1.34222 1.51959 1.66703 1.68888 1.85817 1.87942 2.0815 2.21028 2.34704 2.65343 2.83448 3.00227 3.17343 3.32183 3.45749 3.60517 3.78455 4.1044 4.35026 4.5208 4.82637 
41 0.01722 0.10243 0.1666 0.17594 0.20205 0.32007 0.32921 0.3579 0.51238 0.53459 0.65362 0.81001 0.82989 0.8398 0.99846 1.01295 1.17397 1.18536 1.21345 1.33848 1.37044 1.51641 1.6642 1.68574 1.85557 1.87439 2.08307 2.20387 2.34435 2.65344 2.83122 2.99872 3.17138 3.31912 3.4548 3.60259 3.783 4.1023 4.34791 4.52047 4.82408 
20 0.0126 0.1007 0.16419 0.18376 0.31697 0.34164 0.79115 0.82343 0.83365 0.99219 1.17426 1.21396 1.34873 1.66183 1.85046 2.34257 3.3194 4.10071 4.34246 4.82077 
32 0.00722 0.10139 0.16622 0.17656 0.31936 0.32974 0.51231 0.54848 0.66354 0.80435 0.8285 0.8387 0.998 1.01582 1.17492 1.1932 1.33979 1.54016 1.66366 1.68937 1.85545 1.88759 2.20563 2.34391 2.83164 3.00997 3.17311 3.31926 3.4553 4.10215 4.34775 4.82367 
54 0.01386 0.09846 0.16624 0.17403 0.18605 0.32074 0.32799 0.33844 0.51231 0.52486 0.55046 0.65091 0.66491 0.80926 0.83081 0.83967 0.99955 1.00982 1.17415 1.18293 1.19884 1.33818 1.35071 1.51055 1.52762 1.66453 1.67885 1.8562 1.86945 2.07589 2.20221 2.21867 2.34451 2.3659 2.64706 2.82999 2.84683 2.99654 3.02755 3.17008 3.18394 3.31879 3.33213 3.45443 3.46627 3.60018 3.77529 4.10294 4.12316 4.349 4.5155 4.65064 4.82427 4.84029 
27 0.02396 0.11951 0.17484 0.19255 0.32819 0.3432 0.52687 0.67259 0.82402 0.83926 0.86841 1.00623 1.18457 1.21841 1.35606 1.54685 1.6743 1.86502 2.22914 2.36118 2.85369 3.18519 3.33105 3.46684 4.11215 4.3753 4.83888 
29 0.0195 0.10621 0.17382 0.18713 0.32708 0.33911 0.52041 0.55284 0.66412 0.80464 0.83243 0.84206 1.00507 1.1812 1.19834 1.34698 1.67262 1.86239 1.89439 2.21686 2.35036 2.84144 3.01316 3.17897 3.32572 3.46181 4.10668 4.35359 4.82973 
31 0.01939 0.10508 0.17148 0.18442 0.32549 0.33834 0.52402 0.66002 0.7992 0.83008 0.83977 0.884 1.00353 1.17997 1.19969 1.34805 1.52559 1.67061 1.86164 2.21516 2.35306 2.65983 2.8522 3.01044 3.17832 3.32727 3.46046 3.62451 4.10728 4.36931 4.83391 
23 0.00744 0.10411 0.16816 0.18588 0.32133 0.33515 0.52292 0.80143 0.82829 0.83917 0.99894 1.17828 1.21099 1.6653 1.85585 2.23523 2.34647 2.85588 3.32334 3.46103 4.10352 4.34906 4.82808 
34 0.01352 0.10104 0.16614 0.17542 0.20064 0.31974 0.32934 0.5123 0.54011 0.65558 0.80384 0.82855 0.83816 0.99756 1.01108 1.17507 1.19053 1.33873 1.52181 1.6629 1.68309 1.85474 1.87459 2.20654 2.34377 2.83083 2.99917 3.17144 3.31874 3.45487 3.60419 4.10215 4.34719 4.82332 
30 0.00958 0.10684 0.17058 0.18301 0.32408 0.3359 0.51843 0.55719 0.66476 0.81449 0.83324 0.84599 1.00265 1.17827 1.19651 1.34564 1.66819 1.85945 1.88986 2.20914 2.34783 2.83863 3.01499 3.17804 3.3242 3.45958 3.61534 4.10563 4.35285 4.82937 
46 0.01667 0.09724 0.16647 0.17489 0.19263 0.321 0.32989 0.35876 0.51317 0.53322 0.65223 0.69221 0.80213 0.82882 0.83776 0.86905 0.99932 1.01248 1.17493 1.18601 1.21318 1.33945 1.37151 1.51601 1.66437 1.68256 1.85651 1.87561 2.08012 2.20495 2.23707 2.34437 2.64834 2.83247 2.99857 3.17126 3.31963 3.45483 3.47495 3.60087 3.77981 4.10239 4.34891 4.51679 4.65441 4.82495 
39 0.01664 0.09749 0.16348 0.17279 0.1965 0.31793 0.32728 0.50938 0.53579 0.65158 0.79729 0.8259 0.83516 0.86733 0.99611 1.01001 1.17287 1.18624 1.21812 1.3373 1.52011 1.66103 1.68392 1.85298 1.87834 2.07853 2.20406 2.34155 2.65155 2.82845 2.99672 3.16926 3.31681 3.45265 3.59892 4.09974 4.34493 4.52003 4.82094 
33 0.01122 0.10065 0.16801 0.18028 0.32148 0.3333 0.51468 0.54851 0.65693 0.80009 0.82775 0.83739 0.99961 1.17692 1.19922 1.34268 1.52169 1.66733 1.85742 2.08529 2.21236 2.34541 2.6525 2.83546 3.00408 3.1728 3.32081 3.45629 3.60645 4.10215 4.34864 4.52209 4.82551 
35 0.00873 0.10804 0.17236 0.18672 0.32544 0.338 0.5183 0.5492 0.65756 0.81811 0.83507 0.85028 1.00449 1.17948 1.19724 1.34453 1.51934 1.67098 1.8613 2.08601 2.21229 2.34929 2.65325 2.83843 3.00623 3.17607 3.32376 3.45949 3.60615 3.78633 4.10753 4.35541 4.52173 4.66842 4.82964 
40 0.01649 0.10141 0.16584 0.17523 0.20262 0.3194 0.32902 0.51043 0.53025 0.65109 0.80382 0.82782 0.83785 0.99738 1.01396 1.1729 1.18634 1.21958 1.33679 1.36658 1.51411 1.66383 1.69307 1.85468 1.87662 2.07792 2.20311 2.34235 2.64885 2.82918 2.99548 3.16854 3.31684 3.45266 3.59885 3.77565 4.10022 4.34632 4.51754 4.82202 
36 0.02143 0.10646 0.16755 0.17919 0.32086 0.33271 0.51295 0.53997 0.6533 0.81153 0.8305 0.84307 0.99914 1.04567 1.17521 1.19126 1.33932 1.51419 1.66605 1.85631 1.89518 2.0806 2.2073 2.34499 2.64979 2.83272 3.00007 3.17095 3.31922 3.45566 3.60192 3.78342 4.10298 4.34999 4.5191 4.82471 
43 0.00855 0.09976 0.1634 0.17306 0.20019 0.31688 0.32623 0.3584 0.50895 0.52945 0.64863 0.80988 0.82808 0.83853 0.99549 1.00932 1.17098 1.18255 1.21155 1.33535 1.36576 1.5096 1.66065 1.68517 1.85222 1.87297 2.07257 2.20057 2.23862 2.34108 2.6448 2.82735 2.99373 3.16744 3.31578 3.45182 3.59697 3.77245 4.09903 4.34434 4.51226 4.65742 4.82041 
31 0.01852 0.10609 0.16864 0.18123 0.32188 0.33418 0.51495 0.54486 0.65735 0.81056 0.831 0.84353 1.00028 1.17593 1.19235 1.34064 1.52395 1.66689 1.85723 1.89194 2.0959 2.20854 2.3466 2.83498 3.003 3.17278 3.32093 3.45665 4.10342 4.35058 4.82662 
41 0.01038 0.10132 0.16826 0.17727 0.19895 0.32241 0.33155 0.36118 0.51559 0.54156 0.65551 0.81153 0.83181 0.84165 1.00089 1.01553 1.17752 1.19138 1.22555 1.34228 1.51729 1.66605 1.68613 1.85806 1.87806 2.08761 2.20839 2.34737 2.65375 2.83482 3.00397 3.17423 3.32272 3.45776 3.60484 3.78807 4.10489 4.35015 4.52 4.66762 4.82723 
39 0.01941 0.10756 0.17044 0.18061 0.22714 0.32391 0.33397 0.51769 0.54641 0.65725 0.81423 0.83359 0.84448 1.00185 1.01724 1.17864 1.19312 1.23137 1.34561 1.5198 1.66766 1.69124 1.86003 1.90068 2.09077 2.20874 2.34876 2.65425 2.83838 3.00683 3.17593 3.32417 3.45964 3.60608 4.10671 4.35363 4.52484 4.66898 4.82889 
37 0.01093 0.10032 0.17416 0.18402 0.22271 0.32832 0.33881 0.52109 0.54598 0.66061 0.80829 0.8344 0.84383 1.00669 1.18236 1.19697 1.22892 1.34717 1.52599 1.67347 1.86415 1.89363 2.09006 2.21447 2.35087 2.65779 2.84031 3.00653 3.1774 3.32568 3.46175 3.60844 3.79118 4.1085 4.35572 4.52435 4.83114 
23 0.01092 0.11874 0.17057 0.1953 0.3234 0.34444 0.52088 0.81922 0.83473 1.00175 1.179 1.21547 1.34634 1.67055 1.85988 2.21818 2.36155 2.83974 3.32603 3.46267 4.10717 4.35391 4.83127 
40 0.01123 0.10619 0.17023 0.18044 0.22373 0.3242 0.33492 0.51535 0.53519 0.65461 0.81522 0.83336 0.84503 1.00274 1.04434 1.17687 1.18873 1.21799 1.34148 1.36722 1.51599 1.66896 1.85957 1.88744 2.08084 2.20712 2.24152 2.3469 2.65079 2.83416 3.00027 3.17283 3.32137 3.45686 3.60225 3.77902 4.10442 4.35138 4.51855 4.82685 
49 0.01444 0.10076 0.16948 0.17747 0.18882 0.3249 0.33213 0.34256 0.51731 0.53293 0.65717 0.69348 0.80478 0.83352 0.84231 0.86185 1.0035 1.0133 1.17911 1.18837 1.20698 1.34396 1.36501 1.51786 1.54828 1.66829 1.68189 1.86052 1.87451 2.08251 2.20735 2.22933 2.34909 2.65326 2.83539 2.85528 3.00307 3.17565 3.32412 3.45946 3.47559 3.60532 3.78196 4.10712 4.13016 4.3526 4.52151 4.82844 4.84484 
39 0.01097 0.09077 0.17514 0.18438 0.20907 0.33042 0.34099 0.52396 0.55069 0.66359 0.81757 0.83821 0.84863 1.00865 1.03242 1.18463 1.19994 1.3496 1.52702 1.67402 1.69996 1.86644 1.90068 2.10014 2.21869 2.35535 2.65902 2.84451 3.01228 3.18093 3.32899 3.46406 3.61427 3.79772 4.11236 4.36363 4.5309 4.67075 4.83624 
34 0.02287 0.11939 0.1766 0.19207 0.33006 0.34396 0.52229 0.55297 0.6621 0.82966 0.84284 1.00882 1.18356 1.20262 1.34814 1.52378 1.67507 1.86565 2.08922 2.21565 2.35326 2.65871 2.84239 3.00933 3.1793 3.32747 3.46313 3.61048 3.79216 4.11107 4.3611 4.52755 4.6698 4.8347 
33 0.01638 0.10216 0.17074 0.18163 0.32487 0.33706 0.51742 0.5447 0.66109 0.79959 0.82971 0.83915 0.87326 1.00289 1.17912 1.19685 1.344 1.53029 1.6704 1.86135 2.09732 2.21288 2.34836 2.83725 3.01229 3.17502 3.32259 3.45809 3.61483 4.10517 4.35179 4.5341 4.82842 
46 0.01462 0.10027 0.16744 0.17598 0.19335 0.32156 0.33007 0.34705 0.51368 0.53216 0.65301 0.80514 0.83042 0.83961 0.89645 1.00023 1.01397 1.17576 1.18631 1.21148 1.33981 1.36362 1.5149 1.66534 1.683 1.85739 1.87451 2.08025 2.20484 2.23591 2.34565 2.64945 2.83231 2.85963 2.99833 3.17242 3.32064 3.45565 3.48006 3.60135 3.77873 4.10331 4.34944 4.51812 4.66086 4.82558 
36 0.00846 0.10247 0.1691 0.18006 0.3225 0.33312 0.51551 0.54205 0.65623 0.80571 0.83033 0.84046 1.00028 1.01733 1.17694 1.19282 1.34188 1.51859 1.6667 1.7005 1.85767 1.88721 2.08822 2.20868 2.34693 2.65197 2.83554 3.00309 3.17405 3.32198 3.45821 3.606 4.10434 4.351 4.52183 4.82788 
24 0.0193 0.10493 0.1703 0.18517 0.32385 0.33782 0.52491 0.79713 0.82861 0.83857 0.99996 1.02513 1.18063 1.21347 1.35167 1.66944 1.85956 2.23304 2.35059 3.32369 3.46039 4.10497 4.35269 4.83193 
26 0.00912 0.10837 0.16994 0.18385 0.32213 0.33335 0.51851 0.66372 0.81387 0.83316 0.84758 1.00043 1.01901 1.17931 1.2078 1.35208 1.66604 1.85758 2.2123 2.34814 2.84001 3.32546 3.46094 4.10688 4.35028 4.82761 
27 0.01176 0.11889 0.17462 0.20522 0.32824 0.38181 0.52951 0.66307 0.82535 0.83903 1.0068 1.18419 1.22557 1.35837 1.53381 1.67901 1.86939 2.10041 2.23089 2.36432 2.66356 3.1841 3.33462 3.46495 4.11054 4.38163 4.83927 
37 0.00695 0.0315 0.11512 0.17678 0.18948 0.32993 0.34153 0.52313 0.55157 0.66215 0.81585 0.83738 0.84808 1.00764 1.03267 1.18427 1.20188 1.35053 1.52597 1.67472 1.86572 1.90325 2.09531 2.21593 2.3537 2.66019 2.84279 3.01227 3.17997 3.32859 3.46414 3.61338 3.79686 4.11079 4.35857 4.52862 4.83431 
41 0.01691 0.10687 0.16974 0.17962 0.2152 0.32321 0.33276 0.44879 0.5151 0.53757 0.65502 0.81873 0.83426 0.84697 1.00165 1.01764 1.17701 1.1897 1.22201 1.34155 1.51617 1.66696 1.69006 1.85846 1.87884 2.08188 2.20692 2.24631 2.34687 2.65167 2.83356 3.0001 3.17352 3.32137 3.4576 3.60341 3.7819 4.10473 4.35071 4.51981 4.82648 
28 0.02214 0.11467 0.17005 0.18962 0.32225 0.33683 0.51951 0.66043 0.81857 0.83438 0.85763 1.00022 1.17855 1.2086 1.34442 1.52527 1.66673 1.85813 2.21051 2.35068 2.66343 2.84655 3.17833 3.32416 3.46397 4.10597 4.3571 4.83083 
28 0.02058 0.113 0.17319 0.18795 0.32626 0.33899 0.5194 0.5523 0.67036 0.82192 0.83723 0.85646 1.00527 1.18057 1.20001 1.34693 1.67155 1.86245 2.21238 2.35035 2.83849 3.00861 3.17901 3.32514 3.4616 4.10751 4.3553 4.83191 
35 0.00948 0.10286 0.16528 0.17568 0.31689 0.32703 0.51105 0.5382 0.65247 0.80651 0.82844 0.83926 0.99675 1.02002 1.17335 1.18883 1.33769 1.51863 1.66144 1.6855 1.85384 1.88645 2.08801 2.20437 2.3432 2.6572 2.83081 2.99754 3.17036 3.31826 3.45384 3.60262 4.10109 4.34667 4.82266 
35 0.00674 0.09519 0.16335 0.17301 0.20616 0.31741 0.32832 0.51065 0.58217 0.65307 0.79762 0.82531 0.83461 0.87225 0.99534 1.01195 1.17308 1.18931 1.33765 1.53397 1.66088 1.8522 2.08276 2.20489 2.34165 2.65431 2.82977 2.99776 3.16874 3.31681 3.45305 3.60004 4.09937 4.34446 4.82113 
40 0.01136 0.10432 0.17129 0.18006 0.19932 0.32551 0.33442 0.35708 0.51762 0.53952 0.65972 0.81853 0.83593 0.8468 1.0038 1.01721 1.17938 1.19098 1.21979 1.34412 1.5245 1.66864 1.68587 1.86035 1.87725 2.09096 2.20901 2.24753 2.34891 2.65986 2.83634 3.00467 3.17662 3.32404 3.46041 3.60797 4.1075 4.35274 4.82816 4.84977 
38 0.01614 0.11165 0.1739 0.18528 0.32726 0.33842 0.51859 0.53983 0.65895 0.81876 0.83699 0.85047 1.00601 1.18068 1.19435 1.22835 1.34503 1.37889 1.52129 1.67196 1.8627 1.89105 2.08651 2.21197 2.35074 2.65727 2.83779 3.00561 3.17668 3.32492 3.46124 3.60789 3.78841 4.10791 4.35572 4.52553 4.67981 4.83108 
36 0.01694 0.10315 0.16913 0.1788 0.21344 0.32315 0.33373 0.51519 0.54102 0.65802 0.80552 0.83042 0.84 1.00077 1.01712 1.17657 1.18928 1.21943 1.34155 1.52738 1.66729 1.85823 1.88324 2.09081 2.20737 2.34657 2.6621 2.83406 3.00377 3.17303 3.3214 3.45709 3.61394 4.10426 4.35067 4.82619 
31 0.00923 0.10367 0.1708 0.18193 0.32469 0.33657 0.51883 0.55195 0.66037 0.8078 0.83181 0.84207 1.0035 1.17894 1.19637 1.34477 1.5244 1.67022 1.86045 1.90037 2.21115 2.34924 2.66772 2.83989 3.17708 3.32353 3.46001 4.10635 4.3547 4.52363 4.83124 
39 0.00858 0.10155 0.16954 0.17872 0.2004 0.32339 0.33248 0.35616 0.51566 0.5352 0.65911 0.81876 0.83497 0.84678 1.00169 1.01418 1.17767 1.19005 1.22144 1.34166 1.3665 1.5243 1.66729 1.68706 1.85863 1.87632 2.20744 2.2443 2.34798 2.83431 2.86412 3.00147 3.17558 3.32214 3.459 3.60779 4.10653 4.35222 4.82758 
44 0.01927 0.10333 0.16616 0.17497 0.19421 0.32045 0.32972 0.36153 0.51239 0.53225 0.65205 0.81114 0.83036 0.84043 0.99886 1.01294 1.17324 1.18386 1.20911 1.3375 1.35644 1.51479 1.66355 1.68109 1.8558 1.87304 2.07858 2.20177 2.22374 2.34417 2.65002 2.83124 2.99605 3.17034 3.31892 3.4542 3.48198 3.60215 3.77929 4.1022 4.34813 4.51753 4.66884 4.82436 
31 0.0197 0.10949 0.17196 0.1845 0.32549 0.3383 0.5207 0.65993 0.80929 0.83294 0.84414 1.003 1.02941 1.18015 1.19931 1.34575 1.52526 1.67087 1.86171 2.21521 2.35125 2.66302 2.84248 3.01344 3.1795 3.32475 3.462 3.62171 4.10747 4.36125 4.83382 
34 0.00895 0.10026 0.16667 0.17587 0.19759 0.3206 0.32935 0.34824 0.51341 0.54346 0.80585 0.83007 0.83976 0.99881 1.01166 1.17642 1.19049 1.22452 1.34033 1.66337 1.67934 1.85578 1.87243 2.20527 2.34476 2.83138 3.00282 3.17412 3.32052 3.45657 3.61402 4.10313 4.34778 4.82399 
29 0.00954 0.10592 0.17525 0.18812 0.32913 0.34212 0.52318 0.55984 0.67205 0.82071 0.83813 0.85262 1.00715 1.18363 1.20382 1.35034 1.5498 1.67458 1.86544 2.21884 2.35352 2.84319 3.0154 3.18309 3.32861 3.46594 4.11093 4.35669 4.83318 
34 0.0159 0.09862 0.16746 0.17765 0.32088 0.33121 0.51445 0.5489 0.65895 0.79537 0.82724 0.83649 0.85916 0.99902 1.01865 1.17687 1.19726 1.34264 1.53887 1.66714 1.85653 2.08895 2.21079 2.34505 2.65936 2.83487 3.01316 3.17288 3.32052 3.45583 4.1024 4.34855 4.53299 4.82521 
22 0.01979 0.11171 0.17504 0.19984 0.32873 0.36057 0.54551 0.8093 0.83345 0.84565 1.00688 1.18495 1.22119 1.37592 1.67805 1.87252 2.23767 3.19098 3.46655 4.11046 4.37197 4.84976 
26 0.0167 0.10669 0.16978 0.18553 0.32311 0.33869 0.52095 0.80192 0.82951 0.84027 1.00002 1.17776 1.19818 1.34511 1.56022 1.66906 1.85894 2.21604 2.35011 2.84862 3.17534 3.32334 3.45978 4.10524 4.35237 4.82923 
48 0.01185 0.07711 0.13813 0.17458 0.18269 0.20109 0.3276 0.33569 0.35219 0.5196 0.53753 0.65874 0.80216 0.83408 0.84274 0.86067 1.00538 1.01702 1.18066 1.18995 1.2093 1.34629 1.37234 1.5196 1.54678 1.67142 1.68862 1.86291 1.87928 2.08643 2.21153 2.23932 2.35081 2.65443 2.83884 2.86923 3.00751 3.17687 3.32585 3.46101 3.47935 3.60684 3.78459 4.10826 4.35521 4.52203 4.65944 4.83112 
41 0.01809 0.10063 0.16968 0.17878 0.20432 0.32366 0.33325 0.51488 0.53427 0.65594 0.79987 0.83017 0.83945 0.87419 1.00145 1.01717 1.17717 1.18911 1.21745 1.34122 1.36649 1.51899 1.66844 1.85877 1.88055 2.08237 2.20935 2.34644 2.65421 2.83395 3.00032 3.17286 3.32106 3.45706 3.60385 3.7875 4.1041 4.34987 4.52306 4.82613 4.85335 
42 0.00898 0.10117 0.16749 0.17705 0.20721 0.32181 0.33236 0.51426 0.53873 0.65261 0.80693 0.82968 0.83963 0.99997 1.04824 1.17483 1.18655 1.215 1.33984 1.38518 1.51472 1.66607 1.85766 1.89725 2.08064 2.20537 2.24122 2.34524 2.64876 2.83414 2.99913 3.17153 3.31993 3.45509 3.4811 3.60022 3.78104 4.10298 4.35052 4.51715 4.65597 4.82609 
31 0.01465 0.10445 0.16708 0.17897 0.32018 0.33136 0.51343 0.5506 0.65656 0.80788 0.82934 0.84033 0.99826 1.01872 1.17556 1.19413 1.34146 1.52424 1.66509 1.85595 2.20783 2.3446 2.83223 3.00398 3.17154 3.32001 3.45567 3.6038 4.10247 4.34826 4.8238 
36 0.01038 0.10608 0.17072 0.18133 0.32375 0.33403 0.51598 0.54018 0.65846 0.81045 0.83274 0.84345 1.00193 1.01946 1.17864 1.19335 1.23126 1.34328 1.52477 1.66869 1.85936 1.8855 2.09252 2.21176 2.34795 2.66214 2.83543 3.00498 3.17508 3.323 3.45912 3.61363 4.10526 4.35139 4.53499 4.82777 
25 0.01882 0.10589 0.17045 0.18577 0.32456 0.33934 0.52951 0.79888 0.82922 0.83941 1.0022 1.17939 1.2036 1.34773 1.6707 1.86036 2.21485 2.35283 2.85487 3.18306 3.3243 3.46244 4.10604 4.39694 4.83647 
46 0.00702 0.09704 0.16852 0.17753 0.19686 0.32262 0.33148 0.35119 0.5144 0.53089 0.65417 0.8162 0.83385 0.84466 1.00121 1.01398 1.17629 1.18732 1.21432 1.34062 1.36094 1.51519 1.66635 1.68497 1.85813 1.87511 2.0802 2.20595 2.23635 2.34643 2.65047 2.83285 2.85512 2.99986 3.173 3.32134 3.45716 3.48184 3.60377 3.77871 4.1047 4.35046 4.51835 4.6604 4.82642 4.85763 
34 0.01048 0.10136 0.16494 0.17497 0.21663 0.31858 0.32905 0.5115 0.54349 0.65591 0.80664 0.82802 0.83821 0.99668 1.01343 1.17354 1.18812 1.22584 1.33853 1.66186 1.69116 1.85354 1.88418 2.20599 2.34275 2.83054 2.99903 3.16982 3.31811 3.4538 3.60172 4.10068 4.34583 4.82238 
36 0.01726 0.10555 0.16795 0.17759 0.20713 0.3217 0.33153 0.51323 0.53584 0.65499 0.81271 0.83156 0.84267 0.99972 1.0151 1.17581 1.1893 1.22339 1.33994 1.51801 1.66505 1.68517 1.85679 1.88075 2.08591 2.20535 2.34523 2.83172 2.99926 3.17167 3.31966 3.45566 3.60241 4.10312 4.34947 4.8247 
24 0.00751 0.10213 0.16678 0.18163 0.31992 0.33421 0.52932 0.79719 0.82635 0.83674 0.99686 1.17669 1.20911 1.34995 1.66534 1.85483 2.21421 2.34447 2.8545 3.32013 3.46019 4.1017 4.34732 4.82409 
36 0.0123 0.10449 0.16514 0.1766 0.31814 0.32954 0.50978 0.53458 0.64922 0.81142 0.82939 0.84497 0.99685 1.17163 1.18622 1.2282 1.33606 1.51209 1.66237 1.85374 1.88944 2.07592 2.20182 2.34197 2.64679 2.82902 2.99465 3.16804 3.31649 3.45196 3.59862 3.77448 4.09985 4.34635 4.51533 4.82176 
43 0.0084 0.09296 0.1687 0.17729 0.19407 0.32432 0.33357 0.51637 0.53707 0.65697 0.80113 0.83135 0.84051 0.86467 1.0023 1.01614 1.17777 1.18822 1.21263 1.3426 1.36728 1.52022 1.66825 1.68941 1.86 1.88011 2.08614 2.20849 2.2409 2.34848 2.65333 2.83597 3.00333 3.17488 3.32294 3.45809 3.47918 3.60617 3.785 4.10621 4.35266 4.52094 4.82889 
38 0.02072 0.10609 0.16837 0.17877 0.32091 0.33091 0.51425 0.53947 0.65445 0.80781 0.83065 0.84121 0.99961 1.01602 1.17552 1.18812 1.21877 1.34041 1.51648 1.66554 1.69259 1.85719 1.88563 2.08419 2.20627 2.34575 2.65219 2.8337 3.00038 3.17235 3.32055 3.45689 3.6033 4.10365 4.34987 4.51919 4.6703 4.82614 
39 0.02029 0.1045 0.16722 0.17752 0.31964 0.32931 0.37036 0.51295 0.53686 0.65294 0.81028 0.83022 0.84085 0.99888 1.01487 1.17481 1.18809 1.22108 1.33956 1.51399 1.66431 1.68541 1.85604 1.88344 2.08256 2.20458 2.34532 2.65004 2.83215 2.99896 3.17125 3.3199 3.45547 3.60205 3.78337 4.10272 4.34862 4.5191 4.8246 
36 0.0105 0.10093 0.16443 0.17377 0.19713 0.31818 0.32755 0.36023 0.51049 0.54826 0.65593 0.81076 0.82909 0.83944 0.99675 1.01052 1.17255 1.18709 1.22854 1.33686 1.66129 1.6825 1.85331 1.87436 2.08848 2.20314 2.34219 2.82835 2.99559 3.17064 3.31691 3.45369 3.59989 4.10047 4.34561 4.82128 
36 0.01741 0.10163 0.16487 0.17571 0.31768 0.3284 0.51102 0.5443 0.65183 0.80148 0.82656 0.83659 0.99573 1.01607 1.17301 1.18927 1.33745 1.5129 1.66239 1.85271 2.07883 2.2041 2.34271 2.64726 2.83067 2.99707 3.16951 3.31732 3.4542 3.60074 3.77999 4.10032 4.34593 4.51623 4.67092 4.82281 
27 0.01562 0.10806 0.17096 0.18662 0.32471 0.33946 0.52019 0.66043 0.80974 0.83199 0.84502 1.00378 1.17914 1.20203 1.34476 1.53648 1.67089 1.86182 2.21338 2.34926 2.84019 3.17879 3.32378 3.45911 4.10541 4.35353 4.83006 
36 0.02042 0.10315 0.16433 0.17531 0.31727 0.32864 0.50945 0.53594 0.64994 0.80717 0.82722 0.83888 0.99564 1.02209 1.17177 1.18834 1.33589 1.51141 1.66273 1.85246 1.89299 2.07581 2.20192 2.34127 2.64697 2.8287 2.99498 3.16788 3.31582 3.45224 3.5976 3.77529 4.09909 4.34503 4.51697 4.8211 
39 0.00658 0.02953 0.11079 0.17463 0.18503 0.32792 0.33788 0.5205 0.54392 0.66052 0.80659 0.83405 0.84339 0.88654 1.00644 1.03779 1.18218 1.19646 1.2293 1.34713 1.5237 1.67292 1.86329 1.88896 2.09141 2.21442 2.35131 2.65603 2.84077 3.00941 3.1783 3.32604 3.46164 3.60839 3.79229 4.10881 4.35674 4.5235 4.83169 
42 0.01412 0.10401 0.17045 0.17951 0.2034 0.32504 0.33504 0.51661 0.53805 0.65597 0.80768 0.83228 0.84192 1.00272 1.01817 1.17874 1.19145 1.22133 1.3434 1.51792 1.66857 1.6909 1.86053 1.88593 2.08459 2.20922 2.2582 2.34816 2.65179 2.83583 3.00331 3.17382 3.32268 3.45848 3.49249 3.60435 3.78477 4.10594 4.35245 4.52032 4.66107 4.82816 
44 0.00872 0.09786 0.16511 0.17356 0.18896 0.31959 0.32751 0.33999 0.51192 0.53019 0.65207 0.80506 0.8293 0.83859 0.99808 1.00931 1.17358 1.18402 1.20815 1.33784 1.36106 1.51216 1.66292 1.67842 1.85482 1.86914 2.07658 2.20186 2.2296 2.3437 2.65003 2.83001 2.85462 2.99719 3.17061 3.31856 3.45457 3.60024 3.78008 4.10198 4.3471 4.51618 4.82323 4.84427 
29 0.01971 0.10398 0.1686 0.17955 0.322 0.33362 0.51601 0.55308 0.66141 0.8033 0.82916 0.83901 1.0002 1.17711 1.19514 1.34287 1.66737 1.85833 2.20829 2.34692 2.83621 3.01086 3.17673 3.32173 3.45724 3.60831 4.10351 4.34999 4.82615 
39 0.01555 0.10253 0.16347 0.17363 0.21368 0.31685 0.32727 0.50861 0.53518 0.64882 0.81053 0.82817 0.84027 0.99518 1.01013 1.17116 1.1851 1.22283 1.33531 1.51093 1.66053 1.68242 1.85198 1.87848 2.0735 2.20119 2.34077 2.64616 2.82734 2.99389 3.16742 3.31566 3.45171 3.59791 3.77405 4.09908 4.34457 4.51444 4.82016 
43 0.02111 0.10939 0.17045 0.18029 0.2128 0.32388 0.33363 0.51515 0.53329 0.65491 0.81831 0.83501 0.84823 1.00213 1.01709 1.17733 1.18957 1.22048 1.34164 1.36617 1.51578 1.66793 1.69164 1.85936 1.87999 2.08101 2.20732 2.34734 2.65134 2.83395 2.86029 3.00085 3.17366 3.32202 3.4577 3.491 3.60354 3.78163 4.10549 4.35211 4.51975 4.65989 4.82732 
26 0.0098 0.11567 0.16976 0.18812 0.32307 0.33862 0.51704 0.81783 0.83439 0.8657 1.00166 1.17814 1.20945 1.34639 1.66808 1.85979 2.21135 2.34921 2.83565 3.02168 3.17919 3.32384 3.46217 4.10595 4.3521 4.82827 
41 0.02033 0.09625 0.15623 0.16554 0.19913 0.30969 0.31882 0.34459 0.50099 0.52152 0.6393 0.80718 0.82229 0.83578 0.98843 1.00239 1.16295 1.17517 1.20831 1.32715 1.49936 1.65316 1.67275 1.84488 1.86263 2.06316 2.1913 2.33319 2.63522 2.81889 2.84792 2.98511 3.15905 3.30751 3.44324 3.58858 3.76285 4.09117 4.33683 4.50311 4.81247 
34 0.01916 0.10151 0.168 0.17936 0.32184 0.33389 0.51583 0.54934 0.6561 0.79838 0.82758 0.83711 0.8878 1.00008 1.1764 1.19402 1.34269 1.525 1.66796 1.85782 2.092 2.21116 2.34559 2.65299 2.83602 3.00605 3.17257 3.32105 3.45736 3.6042 4.10269 4.3505 4.52132 4.82694 
29 0.06048 0.13063 0.16264 0.1795 0.3141 0.32707 0.50675 0.65112 0.79858 0.82335 0.8341 0.99202 1.16903 1.20167 1.33358 1.65752 1.84844 2.07308 2.19752 2.33779 2.8246 2.99345 3.16773 3.31312 3.45006 3.59846 4.09598 4.34085 4.81696 
30 0.0151 0.1089 0.17243 0.18787 0.3255 0.33844 0.52284 0.66153 0.81002 0.83278 0.84436 1.0037 1.18072 1.20426 1.34796 1.5289 1.67013 1.86127 2.09692 2.21468 2.35225 2.66628 2.85081 3.01835 3.18173 3.32852 3.46325 4.10769 4.35518 4.83422 
44 0.01871 0.10222 0.16813 0.17685 0.19596 0.32244 0.33132 0.35497 0.51496 0.53543 0.65462 0.80737 0.83105 0.84041 1.00068 1.01399 1.17649 1.18749 1.21396 1.34119 1.3684 1.51485 1.66597 1.68423 1.85831 1.88118 2.08171 2.20702 2.24016 2.3464 2.64977 2.83411 3.00032 3.17257 3.32105 3.45657 3.47674 3.6021 3.78166 4.10414 4.35082 4.51983 4.66564 4.82651 
27 0.02043 0.10529 0.1669 0.18256 0.3194 0.33384 0.52038 0.80092 0.82719 0.83833 0.9967 1.17525 1.19963 1.34075 1.52479 1.66534 1.8543 2.21089 2.34624 2.85041 3.00695 3.17447 3.31954 3.45777 4.10245 4.34851 4.8253 
40 0.01441 0.09828 0.16633 0.17542 0.20044 0.32018 0.32985 0.51233 0.53916 0.65448 0.7982 0.82737 0.8366 0.86668 0.99795 1.01371 1.1746 1.18819 1.2204 1.33873 1.52083 1.66489 1.7014 1.85511 1.87523 2.08117 2.20653 2.34378 2.65247 2.83171 3.0017 3.17104 3.31865 3.45475 3.60305 3.78651 4.10168 4.34761 4.51853 4.8233 
43 0.01394 0.09485 0.15847 0.16756 0.18988 0.31211 0.32131 0.50403 0.52566 0.64358 0.79594 0.82197 0.8314 0.99057 1.00379 1.16604 1.17776 1.20758 1.33015 1.35434 1.50508 1.65531 1.67343 1.84733 1.87068 2.06714 2.19407 2.22714 2.33639 2.64103 2.82222 2.98824 3.16326 3.31108 3.44671 3.47858 3.59317 3.76883 4.09451 4.33965 4.50909 4.65248 4.81573 
26 0.01377 0.10402 0.16756 0.18114 0.32064 0.33426 0.5162 0.79766 0.82755 0.83782 0.99748 1.01518 1.17685 1.20198 1.34325 1.66478 1.85521 2.21633 2.34523 2.83642 3.17736 3.32102 3.45849 4.10313 4.3476 4.82598 
41 0.01283 0.10703 0.1728 0.18195 0.20544 0.32698 0.33657 0.51927 0.54032 0.66013 0.8163 0.83624 0.84688 1.00534 1.02208 1.18175 1.19645 1.23568 1.34546 1.37636 1.52236 1.67104 1.69418 1.86225 1.882 2.09173 2.21371 2.35064 2.65587 2.83826 3.00776 3.17792 3.3254 3.4614 3.61002 3.79163 4.10926 4.35652 4.5243 4.67238 4.83082 
39 0.01541 0.10037 0.1677 0.17701 0.20397 0.32136 0.33088 0.51391 0.53717 0.65609 0.80134 0.82916 0.83847 0.87614 0.99909 1.01244 1.17672 1.19121 1.22621 1.34086 1.5214 1.66555 1.68999 1.85672 1.88016 2.08327 2.20956 2.34559 2.65338 2.83315 3.00172 3.17304 3.32073 3.45669 3.60433 4.10332 4.34871 4.52295 4.82506 
45 0.0116 0.09387 0.16018 0.16882 0.18543 0.31442 0.32241 0.33487 0.5068 0.52591 0.64657 0.7967 0.82411 0.83317 0.86217 0.99337 1.00495 1.1691 1.17971 1.20494 1.33328 1.36741 1.50731 1.65783 1.67455 1.84993 1.86601 2.0693 2.19702 2.22453 2.3389 2.64419 2.82464 2.85129 2.99156 3.1656 3.3138 3.44925 3.59487 3.77082 4.09685 4.342 4.51131 4.81803 4.84409 
33 0.02168 0.11347 0.17429 0.19226 0.32795 0.34449 0.52209 0.6596 0.81709 0.83577 0.8511 1.00621 1.18269 1.20906 1.3492 1.52439 1.67444 1.86454 2.09294 2.22069 2.35307 2.65684 2.84559 3.01206 3.17914 3.32701 3.46219 3.61637 3.79326 4.10848 4.35896 4.52647 4.83606 
44 0.01548 0.09313 0.16121 0.16944 0.18462 0.31578 0.32388 0.33759 0.50772 0.52929 0.64793 0.79279 0.82379 0.83267 0.85135 0.994 1.00476 1.16959 1.18008 1.20468 1.33371 1.35879 1.50868 1.65943 1.67612 1.85083 1.86685 2.07077 2.1976 2.2221 2.33951 2.64568 2.82567 2.99197 3.16614 3.31403 3.44993 3.46718 3.59554 3.77139 4.09742 4.34273 4.51166 4.81883 
34 0.00978 0.09225 0.1536 0.16317 0.30642 0.31538 0.49789 0.63634 0.7883 0.81639 0.82636 0.98497 0.99961 1.16003 1.17539 1.32411 1.49616 1.64983 1.84133 2.05915 2.1871 2.33017 2.6334 2.81551 2.98169 3.15649 3.30434 3.44026 3.58583 3.76 4.08829 4.3335 4.50218 4.80927 
23 0.07712 0.16 0.17395 0.3152 0.3314 0.50831 0.80582 0.82675 0.84429 0.99376 1.1711 1.22593 1.33771 1.65912 1.85051 2.21084 2.33971 2.82756 3.31539 3.45456 4.09788 4.34245 4.81858 
29 0.02139 0.11474 0.17457 0.19643 0.32793 0.34889 0.5239 0.66283 0.81909 0.83625 0.85424 1.00632 1.18315 1.2149 1.35223 1.53516 1.67575 1.8699 2.22058 2.36237 2.66319 2.85081 3.01621 3.18315 3.32989 3.46553 4.10947 4.36254 4.83852 
41 0.01596 0.10259 0.17553 0.18489 0.21676 0.32904 0.33828 0.52183 0.54392 0.66046 0.80172 0.83422 0.84317 0.86142 1.0065 1.02074 1.18303 1.195 1.22208 1.34893 1.5237 1.67356 1.69975 1.86464 1.88668 2.09369 2.21491 2.35179 2.65655 2.84082 3.00966 3.17861 3.32734 3.46234 3.48507 3.6085 3.78913 4.10976 4.35616 4.5241 4.83265 
40 0.01419 0.10356 0.17283 0.18237 0.21424 0.32678 0.3367 0.51898 0.54104 0.65868 0.80718 0.83335 0.84277 1.00452 1.02111 1.18049 1.19325 1.22261 1.34514 1.52051 1.67143 1.86172 1.88232 2.08656 2.2117 2.35023 2.65408 2.83824 3.00644 3.17623 3.32438 3.46014 3.49375 3.60727 3.78819 4.10739 4.35505 4.5224 4.6624 4.83032 
30 0.02308 0.10479 0.16563 0.17806 0.31863 0.33219 0.51343 0.65291 0.80428 0.82737 0.83879 0.99663 1.17361 1.19342 1.33993 1.51713 1.66358 1.85406 2.20538 2.3435 2.65285 2.83292 3.0056 3.17079 3.3185 3.45432 3.60829 4.10192 4.34831 4.82413 
26 0.02265 0.11144 0.17373 0.19417 0.32783 0.35383 0.52583 0.67176 0.81427 0.83438 0.84968 1.00698 1.18154 1.20963 1.34823 1.56025 1.67647 1.86731 2.22048 2.35924 2.85376 3.32762 3.46251 4.10968 4.3667 4.8391 
34 0.01529 0.10416 0.16828 0.17923 0.32148 0.33299 0.51442 0.54641 0.65699 0.80477 0.82951 0.8396 0.99913 1.01624 1.17632 1.19425 1.34098 1.5264 1.66603 1.85645 1.89093 2.08864 2.20935 2.34585 2.65845 2.83437 3.01182 3.17443 3.32104 3.45748 4.10329 4.34863 4.52267 4.82587 
36 0.01899 0.10181 0.1652 0.17534 0.22461 0.31921 0.33009 0.51178 0.55046 0.65376 0.80614 0.82747 0.83769 0.99749 1.17291 1.18718 1.22188 1.33758 1.51632 1.66365 1.85439 1.88506 2.08759 2.20392 2.34281 2.65344 2.83167 3.00233 3.17141 3.31759 3.45398 3.60397 4.10091 4.34789 4.51731 4.82306 
42 0.01129 0.09825 0.17477 0.18419 0.2128 0.32841 0.33781 0.52009 0.53931 0.6617 0.81081 0.83597 0.84552 1.00589 1.0193 1.18181 1.19313 1.22022 1.34632 1.37072 1.52647 1.6732 1.70776 1.86373 1.88485 2.09162 2.2139 2.35161 2.65839 2.83879 2.86665 3.00754 3.17905 3.32666 3.46292 3.61039 3.79898 4.10901 4.35558 4.5252 4.83131 4.85713 
36 0.009 0.09657 0.16801 0.17779 0.2231 0.32225 0.33325 0.5153 0.5431 0.6553 0.79688 0.82774 0.83685 0.85867 0.99981 1.0191 1.17663 1.191 1.22277 1.34174 1.52206 1.66696 1.85799 2.20728 2.34572 2.65203 2.83433 3.00311 3.17163 3.32042 3.45607 3.60354 4.10306 4.34962 4.52182 4.82575 
42 0.01187 0.09804 0.16865 0.17689 0.19436 0.32301 0.33161 0.35282 0.51555 0.537 0.65472 0.79934 0.82974 0.83867 0.85844 1.00091 1.01383 1.1773 1.1885 1.2152 1.34187 1.51697 1.66718 1.68663 1.85803 1.87488 2.08446 2.2081 2.3461 2.65188 2.83424 3.00129 3.17309 3.32148 3.45697 3.60243 3.78254 4.10428 4.34963 4.51855 4.67121 4.82664 
37 0.01185 0.10644 0.17044 0.18114 0.32396 0.33486 0.51632 0.54184 0.65663 0.81053 0.83232 0.84321 1.00234 1.02769 1.17785 1.19196 1.2273 1.34229 1.52009 1.6688 1.85914 1.88412 2.08531 2.21013 2.34846 2.65484 2.83598 3.00436 3.17519 3.32292 3.45867 3.60771 3.78525 4.10559 4.35177 4.52186 4.82795 
39 0.01584 0.10514 0.17114 0.18109 0.22147 0.32549 0.33649 0.5179 0.54249 0.65696 0.80866 0.8324 0.84216 1.00346 1.02847 1.17926 1.19334 1.22662 1.34421 1.51889 1.67041 1.8614 1.90107 2.08479 2.21128 2.34893 2.65258 2.83769 3.00439 3.17471 3.32364 3.45876 3.60548 3.78384 4.10614 4.35264 4.52042 4.66843 4.8292 
44 0.0189 0.09473 0.16017 0.16935 0.19053 0.31402 0.32275 0.34229 0.50635 0.52727 0.64605 0.79807 0.82355 0.83272 0.8757 0.99268 1.00591 1.16866 1.17997 1.208 1.33282 1.36334 1.5078 1.6581 1.68158 1.84933 1.86896 2.07016 2.19778 2.33816 2.64229 2.82439 2.99103 3.16473 3.31293 3.44888 3.47183 3.59461 3.76991 4.09624 4.34129 4.51024 4.66062 4.81758 
30 0.01515 0.10121 0.16727 0.18046 0.32024 0.33268 0.51362 0.65674 0.79546 0.8266 0.83645 0.99746 1.17561 1.19574 1.34217 1.52515 1.666 1.85562 2.08519 2.21203 2.34428 2.65877 2.83469 3.00793 3.17261 3.32044 3.45598 4.10125 4.34742 4.82363 
36 0.01738 0.11295 0.17798 0.19121 0.33107 0.34288 0.52383 0.55005 0.66309 0.81846 0.83889 0.8504 1.0093 1.1853 1.20262 1.35062 1.52396 1.67557 1.86673 1.89981 2.09089 2.21816 2.35466 2.65887 2.84368 3.01165 3.18049 3.32934 3.46453 3.61027 3.7906 4.11139 4.3602 4.52692 4.67018 4.83595 
41 0.01178 0.09538 0.16447 0.17369 0.19921 0.31896 0.32898 0.51135 0.53846 0.65219 0.79406 0.82567 0.83471 0.85466 0.99634 1.01072 1.17373 1.18634 1.21537 1.3379 1.51575 1.66335 1.69242 1.85392 1.88194 2.07845 2.20592 2.34275 2.64768 2.83035 2.99715 3.16898 3.31786 3.45357 3.60035 3.7803 4.10011 4.34593 4.51626 4.6674 4.82247 
41 0.01959 0.10593 0.16932 0.17961 0.28156 0.32383 0.33517 0.51464 0.53629 0.6542 0.81218 0.83218 0.84355 1.00149 1.03447 1.17632 1.18905 1.22025 1.34068 1.37043 1.51723 1.66739 1.85866 1.88866 2.08085 2.20771 2.34654 2.64997 2.83408 3.00015 3.17251 3.32108 3.45628 3.48332 3.6031 3.78214 4.10399 4.3511 4.51883 4.65742 4.82667 
22 0.02046 0.10946 0.17124 0.19221 0.32555 0.36073 0.54423 0.80663 0.8308 0.84298 1.00384 1.18185 1.21968 1.67436 1.86494 2.23773 2.36423 3.33186 3.46639 4.10803 4.36657 4.84287 
44 0.0092 0.06929 0.13751 0.17382 0.18295 0.20807 0.32575 0.33416 0.34987 0.51894 0.54006 0.65918 0.82039 0.83698 0.84733 1.00403 1.0154 1.17949 1.19005 1.2153 1.34455 1.37032 1.5199 1.66925 1.68669 1.86165 1.87887 2.08755 2.2086 2.23669 2.35017 2.65469 2.83792 3.00243 3.17666 3.32515 3.4612 3.60733 3.78659 4.10838 4.35425 4.52445 4.66999 4.83052 
38 0.01736 0.10466 0.17118 0.18165 0.32445 0.33483 0.51673 0.54069 0.65693 0.80307 0.83138 0.84118 1.00232 1.02061 1.17832 1.19144 1.22144 1.34343 1.51931 1.66943 1.85997 1.89589 2.08767 2.21076 2.34835 2.65248 2.83671 3.0051 3.17452 3.32278 3.45857 3.60606 3.78638 4.10578 4.35298 4.52034 4.66441 4.82822 
39 0.01551 0.10466 0.17047 0.18021 0.21604 0.32388 0.33372 0.51743 0.54302 0.65885 0.80803 0.83215 0.84185 1.00144 1.01536 1.17814 1.19072 1.22066 1.34322 1.52283 1.66759 1.69188 1.85929 1.88428 2.09312 2.21082 2.34959 2.65577 2.83698 3.00419 3.17727 3.3231 3.45945 3.60797 4.1065 4.35389 4.5254 4.68122 4.83123 
27 0.00806 0.10799 0.17268 0.18754 0.32621 0.34 0.52225 0.67146 0.81478 0.8345 0.84834 1.00473 1.18082 1.20274 1.34859 1.6705 1.86195 2.21758 2.35044 2.84469 3.01507 3.18004 3.3257 3.46207 4.10923 4.36026 4.83028 
46 0.01624 0.10182 0.16894 0.17728 0.19285 0.32336 0.33135 0.34437 0.51593 0.53339 0.65583 0.80632 0.8323 0.84143 0.87722 1.00187 1.01296 1.17746 1.18777 1.21183 1.34257 1.3661 1.51769 1.66673 1.68279 1.85903 1.87473 2.08431 2.20557 2.22684 2.34747 2.65479 2.83455 2.85852 3.0009 3.17426 3.32281 3.45794 3.47666 3.60358 3.79294 4.10557 4.35171 4.52307 4.82759 4.85257 
41 0.01761 0.09619 0.16246 0.17188 0.19598 0.31662 0.32578 0.35546 0.50941 0.53685 0.64999 0.79972 0.82553 0.83466 0.87132 0.99511 1.00785 1.1717 1.18464 1.21626 1.3362 1.51313 1.66009 1.68022 1.85174 1.87076 2.0751 2.20087 2.34079 2.64665 2.82787 2.99505 3.16794 3.31609 3.45202 3.59727 3.77867 4.09874 4.3438 4.51563 4.82037 
32 0.01191 0.10632 0.16976 0.18227 0.32323 0.33468 0.51796 0.65674 0.80635 0.83081 0.84171 1.00176 1.17864 1.19967 1.34513 1.52039 1.66827 1.85936 2.09078 2.21156 2.34855 2.65522 2.83879 3.00902 3.1754 3.3231 3.45873 3.60686 4.1051 4.35238 4.52424 4.82977 
39 0.01339 0.10226 0.16544 0.17477 0.19904 0.31894 0.32804 0.35215 0.51132 0.53873 0.65436 0.81156 0.82981 0.84022 0.99752 1.01144 1.17375 1.18975 1.33743 1.5179 1.66224 1.6801 1.85407 1.8715 2.07816 2.20302 2.34296 2.65122 2.82956 2.9961 3.17112 3.31772 3.45462 3.60095 3.78445 4.10127 4.34641 4.52984 4.82255 
45 0.01274 0.10088 0.16348 0.17272 0.19541 0.31726 0.32652 0.35584 0.50937 0.531 0.64855 0.81005 0.82811 0.83869 0.99594 1.01047 1.17087 1.18267 1.21258 1.33546 1.36424 1.50931 1.55087 1.66125 1.68219 1.8531 1.87192 2.07389 2.20032 2.23276 2.34144 2.64629 2.82828 2.99468 3.16815 3.31615 3.45163 3.48722 3.59759 3.77345 4.0995 4.34593 4.51344 4.65417 4.82137 
40 0.01905 0.09543 0.16037 0.16963 0.19312 0.3139 0.32255 0.34014 0.50625 0.54811 0.64671 0.79915 0.82392 0.83315 0.99247 1.00647 1.16901 1.1835 1.22541 1.33268 1.50818 1.65772 1.68172 1.84881 1.87311 2.0686 2.19667 2.33813 2.64356 2.82382 2.99057 3.16517 3.31326 3.44898 3.59423 3.76958 4.09598 4.3408 4.5125 4.81693 
29 0.0189 0.11213 0.16698 0.18175 0.31985 0.33244 0.51232 0.57418 0.65557 0.82035 0.8337 0.99852 1.1746 1.20116 1.33877 1.51942 1.66426 1.8552 1.89252 2.20598 2.34436 2.8324 2.99938 3.17272 3.31877 3.45555 4.10169 4.34775 4.82364 
32 0.02279 0.10988 0.17035 0.18603 0.32375 0.3386 0.51818 0.65873 0.81218 0.83224 0.84574 1.00158 1.17823 1.1987 1.34344 1.52557 1.669 1.85934 2.08736 2.21317 2.34902 2.65537 2.8381 3.00568 3.17459 3.3229 3.45916 3.61651 4.10507 4.35447 4.5238 4.82998 
44 0.01798 0.1108 0.17681 0.1861 0.21167 0.33085 0.34052 0.52193 0.53991 0.66185 0.81704 0.83898 0.84909 1.00895 1.02528 1.18393 1.19544 1.22334 1.34809 1.37093 1.52202 1.55713 1.675 1.70127 1.86601 1.88684 2.08843 2.21626 2.35381 2.65683 2.84042 2.86427 3.00843 3.18016 3.32867 3.46457 3.61021 3.78779 4.11132 4.3581 4.52591 4.66288 4.83344 4.86083 
26 0.01325 0.11685 0.18171 0.2246 0.33444 0.36607 0.53996 0.67036 0.82742 0.84292 0.8687 1.01215 1.19001 1.22746 1.36416 1.53879 1.68428 1.87508 2.23479 2.66857 3.18714 3.34271 3.47224 4.11697 4.54012 4.85106 
17 0.02762 0.10531 0.16525 0.19321 0.31864 0.79219 0.82441 0.83526 0.99354 1.17598 1.21516 1.4886 1.66383 1.85339 3.46081 4.1017 4.34567 
48 0.01609 0.10058 0.16928 0.17808 0.20021 0.32322 0.33236 0.36719 0.5148 0.53238 0.65438 0.80507 0.83068 0.83984 0.88026 1.00147 1.01619 1.17665 1.18727 1.21265 1.3412 1.36407 1.5152 1.55719 1.66772 1.69183 1.85876 1.87905 2.08029 2.2077 2.24567 2.34629 2.64973 2.83364 2.85741 3.00044 3.17215 3.32132 3.45643 3.47523 3.60241 3.77994 4.10391 4.35067 4.51821 4.6588 4.8264 4.85521 
25 0.00682 0.10249 0.16996 0.1867 0.32316 0.33727 0.52246 0.79829 0.8286 0.8388 1.00003 1.17873 1.20536 1.35433 1.66923 1.85873 2.21513 2.34763 2.8498 3.18556 3.32582 3.4627 4.10484 4.35075 4.82783 
41 0.00711 0.1033 0.16652 0.17609 0.20236 0.32012 0.32982 0.51159 0.53165 0.65248 0.8136 0.83132 0.84334 0.9986 1.01267 1.17367 1.18666 1.22035 1.33825 1.36903 1.51674 1.66379 1.68492 1.85548 1.87439 2.07983 2.20315 2.24165 2.34407 2.65532 2.83066 2.99862 3.17183 3.31872 3.45485 3.60237 3.78448 4.10236 4.3479 4.52166 4.82394 
33 0.01691 0.10995 0.16942 0.18267 0.32309 0.33645 0.51559 0.55189 0.65572 0.819 0.83422 0.85386 1.00205 1.17677 1.19505 1.34191 1.52077 1.66827 1.85993 2.09125 2.20885 2.34937 2.65656 2.83496 3.00841 3.17415 3.32254 3.45823 3.61159 4.10514 4.35418 4.5284 4.82887 
25 0.01214 0.11003 0.17124 0.19062 0.32481 0.34179 0.53162 0.67141 0.81536 0.83343 0.84962 1.00296 1.18221 1.22212 1.36604 1.67125 1.86133 2.22676 2.35088 3.18184 3.32954 3.46521 4.10711 4.35612 4.83639 
33 0.0131 0.10564 0.16875 0.18125 0.32197 0.33405 0.51497 0.54452 0.65503 0.81035 0.83082 0.84228 1.00043 1.17694 1.19579 1.3418 1.52283 1.66626 1.85756 1.8965 2.08857 2.21039 2.34607 2.65513 2.83521 3.00525 3.17394 3.32187 3.45716 3.61396 4.10321 4.35025 4.82689 
30 0.01718 0.11258 0.17442 0.19427 0.32708 0.34187 0.52225 0.66323 0.81699 0.8357 0.85092 1.00538 1.18164 1.20376 1.34981 1.52771 1.67335 1.86361 2.21703 2.3522 2.66531 2.84921 3.01947 3.18043 3.32782 3.46285 3.6213 4.11025 4.36988 4.83379 
31 0.00978 0.1091 0.16868 0.18273 0.32214 0.33586 0.51505 0.65461 0.81535 0.83274 0.85007 1.00076 1.17678 1.19893 1.34161 1.53059 1.6668 1.85798 2.09057 2.21184 2.34646 2.66335 2.83459 3.00504 3.1737 3.32246 3.4578 3.6126 4.10407 4.3505 4.82604 
41 0.01937 0.11422 0.17803 0.18737 0.21277 0.3326 0.34272 0.52397 0.54367 0.66478 0.82273 0.84162 0.85277 1.01033 1.02637 1.18558 1.19767 1.22736 1.35027 1.37825 1.52598 1.67587 1.69826 1.86749 1.88815 2.09232 2.2171 2.35606 2.66134 2.8428 3.00998 3.18211 3.33061 3.46604 3.49902 3.61284 3.79066 4.11321 4.36 4.52941 4.83564 
34 0.00902 0.09941 0.16541 0.17568 0.31832 0.32842 0.511 0.5468 0.65362 0.79944 0.82713 0.837 0.99668 1.01397 1.17453 1.1924 1.3386 1.5161 1.66282 1.85411 1.89061 2.08792 2.2038 2.34306 2.6531 2.83033 2.99823 3.17073 3.31835 3.45404 3.60334 4.1007 4.34624 4.82217 
48 0.07897 0.14479 0.15915 0.16769 0.18926 0.30875 0.3159 0.3262 0.50075 0.51445 0.63864 0.78905 0.81863 0.82759 0.84859 0.988 0.99784 1.16259 1.17164 1.1942 1.32672 1.34463 1.49851 1.6524 1.66588 1.84426 1.85667 2.06211 2.18994 2.20992 2.33311 2.63455 2.8182 2.83879 2.98449 3.15872 3.30705 3.44264 3.45529 3.58801 3.7621 4.09109 4.10872 4.3364 4.50225 4.63839 4.81228 4.8288 
26 0.01005 0.11528 0.17834 0.20642 0.33209 0.36875 0.52921 0.66713 0.82719 0.84161 1.01061 1.18525 1.21355 1.35321 1.5397 1.6811 1.87216 2.22939 2.36493 2.85068 3.18937 3.33155 3.46797 4.11228 4.37672 4.84216 
31 0.01229 0.1065 0.17165 0.18713 0.32534 0.33902 0.51885 0.57364 0.65976 0.81131 0.83211 0.8434 1.00384 1.17954 1.20077 1.3453 1.52508 1.67197 1.86256 2.21353 2.3495 2.65695 2.83948 3.00765 3.17495 3.32424 3.45951 4.10579 4.35415 4.52865 4.83053 
34 0.01605 0.11077 0.17629 0.18934 0.33012 0.34291 0.52218 0.5483 0.66239 0.81495 0.83667 0.8476 1.00916 1.18349 1.20025 1.3482 1.52559 1.67578 1.86636 2.0959 2.21559 2.35301 2.6597 2.84089 3.00994 3.17925 3.32705 3.46325 3.61161 3.79427 4.1096 4.3571 4.52783 4.83324 
34 0.01276 0.10848 0.17037 0.18153 0.32373 0.33497 0.51627 0.54292 0.65787 0.81574 0.83387 0.84739 1.0024 1.17798 1.19383 1.34206 1.52515 1.66797 1.85902 1.88597 2.0928 2.20967 2.34815 2.65962 2.83595 3.00687 3.17577 3.32227 3.45781 3.61252 4.10651 4.35396 4.53005 4.82838 
38 0.01632 0.10574 0.16558 0.17534 0.2036 0.31919 0.32911 0.51075 0.53557 0.6516 0.81609 0.83156 0.84678 0.99775 1.01495 1.17258 1.18592 1.22235 1.33708 1.51073 1.66291 1.68585 1.85465 1.87559 2.08083 2.2018 2.34305 2.8293 2.99659 3.16962 3.31712 3.45395 3.60102 3.77858 4.10108 4.34706 4.52435 4.82254 
12 0.01116 0.1066 0.17093 0.32431 0.79341 0.82652 0.83827 0.99701 1.18178 1.22388 1.4876 4.10706 
45 0.01735 0.09875 0.16709 0.17556 0.19252 0.32158 0.32984 0.34505 0.51375 0.53168 0.65469 0.79951 0.82932 0.83828 0.85909 0.99964 1.0104 1.17572 1.18639 1.21188 1.34043 1.36725 1.51726 1.66536 1.68297 1.85698 1.87295 2.08126 2.20526 2.23305 2.34537 2.65142 2.83235 3.00162 3.17235 3.32032 3.45573 3.47781 3.60249 3.7811 4.10354 4.3488 4.51952 4.82508 4.84586 
29 0.01615 0.11582 0.18177 0.2024 0.33533 0.35354 0.53269 0.67111 0.82154 0.84182 0.85663 1.01502 1.1895 1.21646 1.35849 1.54131 1.68334 1.87425 2.22898 2.36412 2.66946 2.8573 3.18639 3.33617 3.4703 4.11596 4.37015 4.53844 4.84424 
40 0.00847 0.09809 0.1606 0.17015 0.19923 0.31409 0.3233 0.35574 0.50586 0.53378 0.64564 0.80793 0.82555 0.83626 0.99272 1.00585 1.16781 1.18054 1.21353 1.33195 1.50604 1.65773 1.67819 1.84914 1.8689 2.06856 2.19597 2.33785 2.6433 2.82358 2.98978 3.1645 3.31246 3.44852 3.59408 3.76923 4.09593 4.34118 4.51081 4.81706 
27 0.00856 0.10879 0.16612 0.18004 0.31897 0.33195 0.51146 0.65673 0.81576 0.83178 0.85361 0.99764 1.17448 1.19849 1.33881 1.66309 1.85401 1.88812 2.20947 2.34342 2.83044 3.17466 3.31791 3.45522 4.10154 4.34649 4.82233 
46 0.01678 0.10078 0.16885 0.17731 0.19528 0.3233 0.33232 0.36247 0.51557 0.53549 0.6547 0.80478 0.83106 0.84016 0.87331 1.0014 1.01466 1.17725 1.1882 1.21472 1.34212 1.37189 1.51628 1.66749 1.68956 1.85889 1.87929 2.08206 2.20825 2.24264 2.34687 2.65099 2.83468 3.00191 3.17324 3.32196 3.45709 3.47614 3.60271 3.78131 4.10506 4.35066 4.51858 4.65765 4.8269 4.86041 
35 0.01878 0.10641 0.16931 0.1809 0.32198 0.33283 0.51407 0.53957 0.65559 0.80961 0.83144 0.8431 0.99994 1.0183 1.17653 1.19347 1.34105 1.51968 1.66628 1.85751 1.887 2.09441 2.20731 2.34612 2.65469 2.8337 3.00642 3.17374 3.32065 3.45721 3.61608 4.10397 4.35106 4.52637 4.82649 
30 0.00814 0.10178 0.17286 0.18585 0.32694 0.34027 0.5262 0.66358 0.80598 0.83251 0.8428 1.00601 1.18089 1.1993 1.34928 1.53049 1.67357 1.86351 2.21637 2.35179 2.66159 2.85266 3.17952 3.32641 3.46129 3.6146 4.10933 4.36008 4.53076 4.83519 
34 0.01729 0.10597 0.16934 0.18025 0.32269 0.33394 0.51555 0.54473 0.65651 0.80797 0.83092 0.84145 1.00143 1.17751 1.19453 1.34213 1.52065 1.66818 1.85859 1.89697 2.09582 2.20964 2.34712 2.65759 2.83481 3.00309 3.17362 3.32193 3.45738 3.60409 4.10416 4.3516 4.53177 4.82637 
19 0.02368 0.11384 0.17303 0.21598 0.32736 0.53915 0.80704 0.83168 0.84699 1.00738 1.18135 1.21569 1.36643 1.68242 1.87212 2.23857 3.46863 4.11198 4.84311 
36 0.01095 0.10258 0.16839 0.17826 0.2166 0.32289 0.33409 0.51698 0.55421 0.65779 0.80768 0.83067 0.84056 1.00037 1.01709 1.17774 1.19506 1.34268 1.52824 1.66584 1.69741 1.85784 1.88797 2.08951 2.21075 2.34747 2.65887 2.83848 3.00713 3.17677 3.32335 3.45893 4.10481 4.35116 4.53383 4.82815 
40 0.01568 0.10503 0.1697 0.17935 0.21184 0.32346 0.33353 0.51508 0.53587 0.65599 0.80887 0.8316 0.84154 1.00142 1.01967 1.17679 1.18909 1.21892 1.34148 1.5166 1.6679 1.85875 1.88216 2.08607 2.20708 2.2469 2.34716 2.65197 2.83453 3.00265 3.17365 3.32122 3.45727 3.60408 3.78454 4.10483 4.35214 4.52082 4.66121 4.82737 
33 0.01187 0.10839 0.16919 0.18116 0.32211 0.33344 0.51395 0.54144 0.65562 0.81741 0.83357 0.85025 1.0009 1.04892 1.1771 1.19613 1.34103 1.52229 1.66663 1.85818 2.207 2.34661 2.65695 2.83301 2.99949 3.17273 3.32098 3.4565 3.60442 4.10382 4.35032 4.53227 4.82567 
39 0.01519 0.10672 0.16905 0.17832 0.20152 0.3225 0.33135 0.35091 0.51525 0.53768 0.65836 0.81813 0.83428 0.84617 1.00123 1.0147 1.17765 1.19144 1.22832 1.3421 1.52393 1.66589 1.68481 1.8583 1.87725 2.09236 2.20624 2.34763 2.65956 2.83367 3.00501 3.1757 3.32254 3.45846 3.61288 4.10524 4.35067 4.53145 4.82718 
39 0.01539 0.11232 0.17631 0.18644 0.22521 0.33003 0.3403 0.52304 0.54751 0.66422 0.82348 0.84025 0.85337 1.00822 1.02679 1.18378 1.19711 1.2312 1.34952 1.52708 1.67414 1.7023 1.86583 1.89382 2.09905 2.21578 2.3542 2.66138 2.84396 3.01237 3.181 3.32845 3.46499 3.61175 3.79507 4.11229 4.3603 4.53691 4.83393 
38 0.01633 0.0996 0.16036 0.17029 0.21261 0.31391 0.32341 0.35786 0.50537 0.53328 0.64524 0.81147 0.82642 0.84009 0.99257 1.00764 1.16791 1.18405 1.33153 1.50553 1.65747 1.6782 1.84895 1.87562 2.0688 2.19591 2.33746 2.64256 2.82329 2.98944 3.16442 3.3122 3.44805 3.5936 3.76856 4.09546 4.34091 4.81654 
27 0.02007 0.11427 0.1753 0.19304 0.32908 0.34512 0.52269 0.69642 0.81865 0.83736 0.85475 1.00903 1.18411 1.21294 1.35013 1.6758 1.86801 2.21987 2.3543 2.84773 3.01755 3.18315 3.32801 3.46603 4.10957 4.35864 4.83298 
35 0.00848 0.10473 0.17253 0.18334 0.32581 0.33636 0.51928 0.54796 0.66426 0.81736 0.83591 0.84891 1.00406 1.02239 1.18144 1.20047 1.34548 1.5309 1.66979 1.697 1.86134 1.88728 2.09322 2.21481 2.35094 2.66158 2.83971 3.00978 3.17811 3.32495 3.46188 4.10815 4.35481 4.53498 4.83126 
22 0.0137 0.1094 0.16922 0.19338 0.32196 0.34037 0.5287 0.80955 0.83019 0.84544 0.9999 1.17932 1.22124 1.35989 1.67108 1.85795 2.34784 3.32339 3.46078 4.10376 4.34952 4.82729 
13 0.01128 0.11326 0.17978 0.33399 0.80228 0.83461 0.84733 1.00993 1.19226 1.48648 1.6981 1.88824 4.1195 
25 0.0083 0.1013 0.17482 0.19289 0.32864 0.34498 0.5286 0.67032 0.80697 0.83325 0.8436 1.00606 1.1839 1.21245 1.36038 1.67456 1.86495 2.23818 2.36234 2.8569 3.32956 3.46775 4.10949 4.39076 4.84112 
27 0.01861 0.10565 0.1684 0.17977 0.32159 0.33303 0.51635 0.79869 0.82893 0.83913 0.9986 1.01441 1.17756 1.19894 1.34357 1.66552 1.85665 2.2123 2.34609 2.83545 3.00895 3.17623 3.32161 3.45874 4.10422 4.34907 4.82625 
41 0.00729 0.09144 0.16949 0.17804 0.19757 0.32467 0.33435 0.51652 0.53812 0.65601 0.80065 0.83048 0.83968 0.86624 1.00272 1.0219 1.17767 1.18914 1.21652 1.3421 1.37916 1.51795 1.66914 1.86061 1.88968 2.09163 2.20794 2.24046 2.34843 2.65247 2.83612 3.00235 3.17348 3.32244 3.45811 3.60388 3.786 4.10528 4.35359 4.5211 4.82807 
33 0.0092 0.08619 0.17565 0.18705 0.32942 0.34053 0.52258 0.54976 0.6667 0.82122 0.83934 0.85287 1.00753 1.02815 1.18443 1.20168 1.34961 1.5345 1.67441 1.86508 1.89391 2.22019 2.35381 2.66822 2.8425 3.02077 3.18339 3.32838 3.46543 3.62117 4.11235 4.35974 4.83381 
39 0.01437 0.10015 0.16331 0.17325 0.21228 0.31716 0.3279 0.50906 0.53113 0.64869 0.80367 0.82628 0.83662 0.99515 1.17117 1.18434 1.21586 1.33525 1.36528 1.51131 1.66048 1.85256 2.07574 2.201 2.24286 2.34113 2.64511 2.82793 2.99394 3.16763 3.31595 3.45118 3.59701 3.77682 4.09875 4.34477 4.51412 4.66216 4.82064 
44 0.01182 0.09771 0.17003 0.17848 0.19864 0.32431 0.33336 0.5158 0.53414 0.65553 0.79617 0.82972 0.83865 0.85708 1.00226 1.0186 1.17708 1.18703 1.20935 1.34158 1.36273 1.51535 1.54252 1.66932 1.86007 1.88561 2.08508 2.20676 2.23107 2.34747 2.6512 2.83529 3.00142 3.17308 3.32123 3.45736 3.48263 3.60287 3.78272 4.10476 4.35241 4.5176 4.6582 4.82766 
39 0.02032 0.10878 0.17035 0.17998 0.20836 0.32397 0.33376 0.51609 0.53824 0.65962 0.81702 0.83457 0.84676 1.00251 1.01991 1.1781 1.1919 1.22834 1.34213 1.37364 1.52355 1.66824 1.69378 1.85955 1.8811 2.09461 2.20991 2.34786 2.66016 2.83559 3.00339 3.17539 3.32194 3.45901 3.61064 4.10589 4.35204 4.52699 4.82744 
38 0.01057 0.09909 0.16041 0.17076 0.22351 0.31395 0.32442 0.50565 0.54018 0.64638 0.80668 0.8251 0.83649 0.99231 1.00798 1.16796 1.18349 1.33212 1.50835 1.65735 1.69732 1.84881 1.87607 2.0697 2.19712 2.33773 2.64421 2.82389 2.99061 3.1649 3.31253 3.44884 3.59478 3.77017 4.09586 4.341 4.51328 4.81698 
44 0.01705 0.09938 0.16654 0.17496 0.19049 0.32098 0.32885 0.34122 0.51359 0.53392 0.65417 0.80157 0.82975 0.83879 0.86429 0.99941 1.00986 1.17558 1.18624 1.21172 1.34 1.36848 1.51651 1.66444 1.68055 1.85633 1.87187 2.08017 2.20386 2.23353 2.34519 2.65045 2.83159 2.99837 3.17201 3.32023 3.456 3.6023 3.77938 4.10339 4.3484 4.51844 4.82468 4.85545 
31 0.0149 0.10348 0.16478 0.17638 0.31784 0.32894 0.5098 0.65325 0.80274 0.82702 0.83796 0.99596 1.01933 1.17312 1.19278 1.33678 1.66125 1.68483 1.85304 1.89266 2.20076 2.34208 2.82859 2.99737 3.17088 3.31719 3.4533 3.60695 4.09996 4.34497 4.82097 
16 0.0241 0.11902 0.17192 0.21074 0.32504 0.55842 0.81125 0.83222 0.84989 1.00255 1.1836 1.67231 1.86354 2.23773 3.46674 4.1148 
34 0.02405 0.12138 0.17692 0.19553 0.32944 0.34376 0.52229 0.55595 0.66211 0.82983 0.84277 1.00806 1.18362 1.20434 1.34901 1.5255 1.67537 1.86578 2.0924 2.21818 2.35284 2.65836 2.84173 3.01011 3.1803 3.32917 3.4654 3.61581 3.79271 4.1111 4.35801 4.52796 4.68104 4.83458 
38 0.01358 0.10128 0.16138 0.17162 0.21328 0.31486 0.32519 0.50609 0.53653 0.64661 0.81043 0.82688 0.84035 0.99342 1.00812 1.16803 1.18354 1.3324 1.50647 1.65805 1.68826 1.84987 1.87492 2.06999 2.19647 2.33843 2.64437 2.82413 2.99076 3.16506 3.31266 3.44938 3.59498 3.77048 4.09697 4.34228 4.51268 4.81774 
32 0.01673 0.1108 0.17156 0.18825 0.32476 0.33936 0.51872 0.57661 0.65762 0.82003 0.83526 0.85485 1.0038 1.17975 1.20415 1.34618 1.52224 1.67066 1.86226 2.21235 2.35047 2.65845 2.84031 3.01154 3.17612 3.3249 3.46055 3.61089 4.10684 4.36422 4.52901 4.83283 
40 0.0111 0.09993 0.1688 0.17753 0.19811 0.32305 0.33218 0.36488 0.5156 0.53882 0.6566 0.80691 0.83092 0.84023 1.00081 1.01429 1.17732 1.18981 1.2194 1.34197 1.51923 1.66659 1.68545 1.85887 1.8839 2.08529 2.20851 2.34704 2.65203 2.83515 3.00153 3.17347 3.32126 3.45762 3.60261 3.78792 4.1045 4.35042 4.52178 4.82651 
47 0.01015 0.06436 0.13723 0.17624 0.18609 0.2215 0.32884 0.33821 0.37075 0.5204 0.5381 0.65938 0.7 0.8335 0.84444 1.00704 1.02092 1.18253 1.19416 1.22402 1.34674 1.36979 1.52006 1.55989 1.67223 1.69149 1.86431 1.88359 2.08621 2.212 2.24622 2.35276 2.65502 2.83923 2.86599 3.00553 3.17842 3.32714 3.46262 3.48424 3.60818 3.78392 4.11074 4.35777 4.52379 4.66342 4.83245 
19 0.00733 0.10563 0.16863 0.1979 0.32109 0.35658 0.80095 0.82765 0.84067 0.99802 1.17728 1.21214 1.35739 1.67147 1.85628 2.21923 3.32433 3.46291 4.10486 
33 0.01885 0.10243 0.16868 0.17812 0.20777 0.32265 0.33254 0.51669 0.55527 0.66391 0.80402 0.82992 0.83936 1.00066 1.02278 1.17865 1.19832 1.34382 1.53531 1.66677 1.69907 1.85819 1.88644 2.21308 2.34721 2.83843 3.00643 3.17691 3.32371 3.45894 4.10438 4.34981 4.82698 
34 0.01266 0.10498 0.16971 0.18083 0.32327 0.33469 0.516 0.5432 0.65762 0.80652 0.83075 0.84096 1.00129 1.02854 1.17718 1.19177 1.22787 1.34215 1.52908 1.66831 1.8596 2.09004 2.20928 2.34718 2.65371 2.83564 3.00218 3.17403 3.32169 3.45779 3.60522 4.10464 4.35253 4.82759 
31 0.01578 0.10859 0.16351 0.17786 0.31677 0.33067 0.50868 0.65052 0.81277 0.82895 0.85027 0.9956 1.17065 1.19137 1.33576 1.51324 1.6612 1.85237 2.07895 2.19947 2.34061 2.65463 2.8277 2.9977 3.16852 3.31543 3.45268 3.60131 4.09866 4.34486 4.82021 
38 0.01212 0.09721 0.15959 0.16928 0.19897 0.3133 0.32298 0.50466 0.64436 0.79664 0.82238 0.83228 0.99117 1.0057 1.16686 1.18169 1.22499 1.331 1.50627 1.65678 1.67983 1.84803 1.8715 2.06695 2.19546 2.33661 2.64398 2.82277 2.98913 3.16309 3.31133 3.44734 3.59258 3.76763 4.09444 4.34 4.51188 4.81585 
35 0.01405 0.10611 0.17102 0.18164 0.3248 0.33568 0.51754 0.54598 0.66101 0.80735 0.83194 0.84207 1.00301 1.02633 1.18029 1.20225 1.34491 1.52924 1.66964 1.86007 1.88895 2.09552 2.21277 2.34798 2.66382 2.83749 3.01078 3.17596 3.32352 3.46011 3.61551 4.10576 4.35258 4.52727 4.82895 
38 0.01339 0.10379 0.17025 0.17999 0.21546 0.32385 0.33364 0.51592 0.53699 0.65664 0.80797 0.83184 0.84158 1.00164 1.01618 1.17825 1.19173 1.22372 1.34279 1.52016 1.66773 1.69156 1.85871 1.87847 2.08319 2.20918 2.34751 2.6536 2.83519 3.00396 3.174 3.3222 3.45848 3.60544 4.10473 4.35147 4.52231 4.82806 
25 0.01009 0.11573 0.17184 0.19181 0.32467 0.34027 0.52349 0.66614 0.82336 0.83745 1.00283 1.18156 1.21972 1.35274 1.66902 1.86029 2.22518 2.37954 2.85326 3.18399 3.32887 3.46531 4.10823 4.3878 4.83768 
34 0.01784 0.11052 0.16668 0.17848 0.31977 0.33089 0.51196 0.54092 0.65378 0.81961 0.83374 0.86103 0.99874 1.02107 1.17479 1.19324 1.33854 1.51836 1.6638 1.69269 1.85569 1.88676 2.20544 2.34465 2.66253 2.83175 2.99976 3.1724 3.3193 3.45548 3.60808 4.1024 4.34874 4.8242 
25 0.01692 0.11665 0.1747 0.19764 0.3283 0.34954 0.52955 0.68401 0.82284 0.83838 0.88788 1.00739 1.18274 1.21355 1.35751 1.67649 1.86725 2.21938 2.85874 3.18911 3.331 3.46805 4.11158 4.36724 4.8392 
27 0.01244 0.10612 0.16791 0.18069 0.321 0.33413 0.51465 0.65958 0.80799 0.82984 0.84187 0.99904 1.17645 1.20173 1.34143 1.66607 1.85582 2.09119 2.20983 2.34464 2.83333 3.1737 3.31986 3.45596 4.10224 4.34785 4.82398 
32 0.02284 0.11953 0.1806 0.19941 0.33424 0.35094 0.52804 0.6674 0.82459 0.8422 0.85923 1.01212 1.1886 1.21474 1.35474 1.53184 1.68049 1.87176 2.1033 2.22742 2.35771 2.66568 2.84915 3.03853 3.18498 3.33249 3.46906 3.62119 4.11498 4.36405 4.53435 4.83926 
47 0.01517 0.10048 0.16363 0.17236 0.19048 0.31715 0.3256 0.3411 0.50905 0.5272 0.64771 0.67477 0.81274 0.82895 0.83943 0.99597 1.00803 1.17091 1.18109 1.20412 1.33505 1.35341 1.50819 1.53885 1.66137 1.67923 1.85271 1.86891 2.07287 2.19957 2.22394 2.34122 2.64461 2.82729 2.85262 2.99377 3.16736 3.31564 3.45146 3.46959 3.59701 3.77261 4.09959 4.34508 4.51225 4.64786 4.82082 
33 0.02049 0.11176 0.17711 0.19322 0.3304 0.34367 0.52289 0.55299 0.66365 0.81553 0.83684 0.84793 1.00899 1.18396 1.202 1.34992 1.5308 1.67715 1.86716 2.10015 2.22169 2.3536 2.66372 2.84335 3.01688 3.18115 3.32844 3.46443 3.61752 4.10995 4.35746 4.53456 4.83376 
44 0.01678 0.09818 0.16901 0.17739 0.19661 0.32307 0.33193 0.36258 0.51555 0.53619 0.65503 0.79797 0.82926 0.83812 0.85641 1.00055 1.01266 1.17691 1.18765 1.21301 1.34165 1.37209 1.51698 1.6674 1.69103 1.85843 1.87957 2.08284 2.2073 2.24292 2.34691 2.65047 2.83498 3.00297 3.17264 3.32119 3.45741 3.60285 3.7822 4.10392 4.35067 4.51758 4.66788 4.82741 
41 0.01955 0.10301 0.16889 0.17814 0.2042 0.32291 0.33256 0.51533 0.53933 0.6558 0.80455 0.83054 0.83998 1.00026 1.01322 1.17686 1.18929 1.21869 1.3413 1.37691 1.51848 1.66639 1.68753 1.8581 1.87888 2.08369 2.20625 2.24307 2.34666 2.65242 2.83511 3.00383 3.17326 3.32137 3.45756 3.6055 3.78368 4.10424 4.35042 4.51917 4.82687 
33 0.01703 0.10137 0.17109 0.18101 0.25637 0.32474 0.33486 0.51754 0.54209 0.6709 0.80126 0.83079 0.83999 0.86784 1.00214 1.01783 1.17916 1.19327 1.22523 1.34444 1.66953 1.85982 1.885 2.21412 2.34828 2.83672 3.00465 3.17535 3.32365 3.45938 4.10522 4.3516 4.82806 
32 0.02024 0.11155 0.1736 0.18804 0.32728 0.34091 0.52087 0.55642 0.65997 0.81855 0.83591 0.8505 1.00634 1.18218 1.20499 1.34753 1.52662 1.67192 1.86383 2.09982 2.21204 2.35133 2.65923 2.84225 3.01036 3.17813 3.32642 3.46245 3.61543 4.10847 4.35592 4.83293 
48 0.01257 0.09949 0.16984 0.17749 0.19007 0.32509 0.33282 0.3452 0.51649 0.53214 0.65775 0.8011 0.83224 0.84111 0.85961 1.00309 1.01356 1.17774 1.18664 1.20329 1.34236 1.3596 1.52009 1.66746 1.68092 1.85969 1.87354 2.08233 2.20578 2.22335 2.34779 2.37089 2.654 2.83458 2.85653 3.00066 3.17458 3.32289 3.45797 3.47268 3.60404 3.78538 4.10615 4.12735 4.35208 4.52551 4.8278 4.84511 
47 0.0127 0.09921 0.16701 0.17611 0.20088 0.32095 0.33012 0.36365 0.51249 0.53018 0.65145 0.69158 0.81071 0.82989 0.83935 0.99925 1.01408 1.17441 1.18524 1.21151 1.3386 1.36086 1.51128 1.53694 1.66512 1.6861 1.8565 1.87804 2.07848 2.20364 2.23151 2.34465 2.64698 2.83173 2.99744 3.17046 3.31892 3.45434 3.47326 3.60002 3.77633 4.10211 4.34892 4.51517 4.64999 4.82423 4.85558 
34 0.0103 0.10449 0.16306 0.17637 0.31612 0.32867 0.508 0.55188 0.64995 0.81391 0.82893 0.84915 0.99496 1.17049 1.19014 1.335 1.51237 1.66053 1.85161 2.0759 2.20076 2.34004 2.64712 2.8272 2.99444 3.1682 3.31487 3.45178 3.59846 3.77902 4.09804 4.34386 4.5277 4.81979 
36 0.01484 0.10666 0.17233 0.18323 0.32577 0.3366 0.51746 0.53996 0.65876 0.8075 0.83307 0.84337 1.00415 1.17946 1.1932 1.22442 1.34402 1.52158 1.67093 1.86133 1.89052 2.08651 2.21109 2.34885 2.65739 2.83646 3.0041 3.17488 3.32362 3.45914 3.60531 3.78756 4.1062 4.35248 4.523 4.82873 
31 0.00853 0.10493 0.16998 0.18425 0.32329 0.33683 0.51883 0.65994 0.80574 0.83022 0.84111 1.00119 1.17885 1.2069 1.34503 1.53542 1.66951 1.8584 2.09575 2.21528 2.34737 2.6576 2.84051 3.01455 3.17759 3.32285 3.45994 4.10486 4.3516 4.53005 4.82841 
31 0.02056 0.12367 0.1735 0.19264 0.3254 0.33925 0.52208 0.66117 0.82642 0.84002 1.00385 1.18133 1.20787 1.34933 1.52784 1.66959 1.86181 2.09368 2.21592 2.3539 2.6593 2.84894 3.01505 3.18044 3.32969 3.46355 3.61467 4.11005 4.35774 4.53336 4.83546 
31 0.01106 0.10471 0.1675 0.17888 0.32034 0.3309 0.51261 0.54662 0.65591 0.8094 0.83018 0.84148 0.99859 1.01444 1.17552 1.1926 1.34005 1.52644 1.66418 1.85576 2.20498 2.34427 2.8312 2.99898 3.17212 3.31946 3.45565 3.61648 4.10266 4.34848 4.82375 
30 0.01469 0.10267 0.1634 0.17544 0.31623 0.32815 0.50961 0.65279 0.80231 0.82599 0.83716 0.99438 1.17135 1.19264 1.33639 1.52765 1.65989 1.85118 2.07832 2.20137 2.3407 2.8285 2.99909 3.17068 3.31633 3.45275 3.59949 4.09892 4.34435 4.82018 
28 0.01292 0.1047 0.16922 0.18124 0.32314 0.33623 0.51784 0.65927 0.80269 0.82944 0.83967 1.00109 1.17709 1.19511 1.34318 1.53927 1.66869 1.85883 2.2107 2.34779 2.83779 3.04497 3.17908 3.3228 3.45751 4.10566 4.35359 4.82818 
31 0.02108 0.11465 0.17156 0.18859 0.32451 0.33898 0.51705 0.57483 0.66024 0.82336 0.83691 0.88425 1.00331 1.17896 1.20042 1.34454 1.52719 1.67047 1.86108 2.08616 2.21392 2.34903 2.66387 2.83708 3.00721 3.17491 3.32374 3.45921 4.10566 4.35241 4.82812 
31 0.00719 0.09562 0.1718 0.18408 0.32536 0.33728 0.51843 0.54939 0.65975 0.80004 0.83069 0.84022 1.00296 1.17932 1.19582 1.34443 1.52807 1.67111 1.86108 2.21366 2.34805 2.6585 2.83784 3.00733 3.17586 3.32338 3.45985 4.10547 4.35227 4.52737 4.828 
39 0.01019 0.1031 0.17081 0.18002 0.2038 0.32508 0.33455 0.38222 0.5182 0.54481 0.65941 0.81783 0.83517 0.84611 1.00351 1.01922 1.18016 1.19604 1.3455 1.52278 1.66925 1.6944 1.86063 1.88175 2.09197 2.21048 2.34892 2.65536 2.83753 3.00686 3.17714 3.3244 3.4612 3.61375 3.78868 4.10774 4.35296 4.52459 4.82901 
40 0.01937 0.11008 0.17339 0.18274 0.20852 0.3267 0.33599 0.36685 0.51985 0.54304 0.66094 0.8209 0.83753 0.84901 1.00504 1.01926 1.18098 1.19302 1.22294 1.34628 1.52422 1.67057 1.6909 1.86256 1.88307 2.09282 2.21342 2.35107 2.65738 2.8393 3.00536 3.1781 3.32584 3.46224 3.60929 3.79191 4.10948 4.35573 4.52545 4.83079 
45 0.01347 0.10375 0.17013 0.17857 0.19478 0.32401 0.33205 0.34507 0.51657 0.53369 0.657 0.81297 0.83436 0.84399 1.0027 1.01414 1.17907 1.19032 1.21782 1.34281 1.36466 1.51981 1.6671 1.68177 1.85976 1.87516 2.08608 2.20753 2.24016 2.34874 2.65438 2.83515 2.85823 3.00228 3.17555 3.32374 3.45898 3.48047 3.60514 3.79053 4.10695 4.35286 4.52543 4.82831 4.85182 
29 0.00716 0.10857 0.17325 0.1894 0.32683 0.34156 0.52099 0.66171 0.81833 0.83603 0.8528 1.00473 1.18208 1.20929 1.34798 1.53267 1.67207 1.86229 2.22004 2.35302 2.66182 2.84184 3.01034 3.17936 3.32669 3.46299 4.10807 4.35554 4.83282 
35 0.02067 0.10506 0.16802 0.1796 0.32133 0.33264 0.51436 0.55142 0.65528 0.8066 0.82955 0.84008 0.99949 1.05374 1.17655 1.19677 1.34337 1.52125 1.66643 1.85718 2.09056 2.20948 2.34545 2.65505 2.83516 3.00722 3.17351 3.32142 3.45719 3.60934 3.79801 4.10325 4.34963 4.52574 4.82594 
29 0.01835 0.10324 0.16385 0.17534 0.31708 0.32811 0.51005 0.65452 0.80191 0.8265 0.83733 0.99519 1.01219 1.17289 1.19666 1.33807 1.66045 1.8518 1.88778 2.2018 2.34111 2.82836 2.99845 3.16978 3.31706 3.45353 4.0997 4.34433 4.82029 
45 0.01079 0.10497 0.16851 0.17752 0.19778 0.32261 0.33172 0.35725 0.51404 0.53258 0.65323 0.7029 0.82236 0.83554 0.85054 1.00124 1.01522 1.17636 1.1878 1.21692 1.34056 1.36652 1.51416 1.66651 1.68707 1.85818 1.87659 2.07996 2.20567 2.24306 2.34627 2.65036 2.83265 2.99899 3.17241 3.3208 3.45649 3.48475 3.60227 3.78032 4.10463 4.35099 4.51884 4.66945 4.82599 
27 0.02049 0.10337 0.1673 0.18226 0.32051 0.33401 0.51779 0.67462 0.79951 0.82734 0.83739 0.99789 1.17671 1.20447 1.34861 1.54455 1.66614 1.85578 2.21142 2.34536 2.8471 3.18008 3.32199 3.46039 4.10262 4.34778 4.82493 
42 0.01033 0.10177 0.16959 0.17887 0.20449 0.32363 0.33286 0.36528 0.5164 0.54073 0.65578 0.81307 0.83279 0.84274 1.00181 1.01626 1.17801 1.19071 1.22148 1.34261 1.51874 1.6667 1.6851 1.85881 1.87887 2.0828 2.20796 2.24932 2.34757 2.6536 2.83589 3.00329 3.17463 3.32259 3.45762 3.48404 3.60547 3.7864 4.1054 4.35212 4.5215 4.82785 
35 0.01256 0.09756 0.16515 0.17479 0.21021 0.31895 0.32864 0.51165 0.65487 0.79471 0.82633 0.83578 0.86831 0.99658 1.01007 1.17397 1.18914 1.22565 1.33864 1.53289 1.6625 1.69834 1.85392 1.89289 2.20524 2.34288 2.83042 2.99973 3.17137 3.31838 3.45487 3.60251 4.10099 4.34567 4.8223 
31 0.01047 0.10132 0.17252 0.18274 0.3269 0.33868 0.51955 0.54627 0.66068 0.80347 0.83235 0.8419 0.90322 1.00572 1.18109 1.19784 1.345 1.5279 1.67291 1.86325 2.21649 2.35025 2.66082 2.83847 3.00889 3.17624 3.32444 3.4604 4.10669 4.35462 4.83057 
41 0.0131 0.09494 0.15909 0.16792 0.18803 0.31268 0.32088 0.33592 0.50437 0.52654 0.64322 0.80033 0.82312 0.83254 0.99141 1.00273 1.16632 1.17751 1.20611 1.3304 1.5032 1.65616 1.67333 1.84772 1.86489 2.06579 2.19382 2.33644 2.63954 2.82178 2.98801 3.16253 3.31067 3.44654 3.59191 3.76607 4.0944 4.3396 4.50752 4.8154 4.83868 
41 0.00675 0.08885 0.15906 0.17135 0.18175 0.32225 0.33124 0.36551 0.51596 0.54259 0.65637 0.79708 0.82858 0.83742 0.8554 0.99986 1.01295 1.17717 1.19077 1.2213 1.34259 1.52051 1.66604 1.68528 1.85778 1.88084 2.09072 2.21013 2.34613 2.65192 2.8361 3.00486 3.17346 3.32141 3.45748 3.60353 3.78962 4.10399 4.34959 4.52412 4.82685 
37 0.01538 0.09557 0.1627 0.17125 0.18917 0.3173 0.32663 0.50896 0.54157 0.65397 0.79448 0.82462 0.83378 0.85814 0.99524 1.01027 1.17118 1.18451 1.21658 1.33518 1.52123 1.66069 1.68112 1.85256 1.88291 2.19871 2.34087 2.65597 2.82713 2.99318 3.16824 3.31556 3.45171 3.59833 4.09844 4.34411 4.81989 
27 0.01371 0.10194 0.16555 0.17881 0.3186 0.33082 0.51262 0.79472 0.82576 0.83609 0.99557 1.01616 1.17502 1.20467 1.34112 1.6624 1.85306 1.8904 2.20963 2.34223 2.83236 3.18035 3.31862 3.45642 4.10008 4.34503 4.82177 
37 0.0202 0.10985 0.17298 0.18207 0.20509 0.32716 0.33671 0.51924 0.54138 0.66224 0.81547 0.83616 0.84655 1.00528 1.02038 1.18075 1.19286 1.22242 1.34617 1.52789 1.67105 1.69274 1.8623 1.88099 2.21218 2.35053 2.661 2.83823 3.00962 3.17817 3.32549 3.46215 3.61627 4.10872 4.3536 4.83012 4.86285 
42 0.01276 0.099 0.16705 0.17599 0.1975 0.32135 0.33067 0.51353 0.53531 0.65376 0.79939 0.82877 0.83799 0.86728 0.99908 1.01208 1.17566 1.18739 1.21559 1.34001 1.51572 1.66506 1.68719 1.85681 1.88472 2.08049 2.20591 2.23995 2.3459 2.64928 2.83269 2.99971 3.17223 3.32081 3.4563 3.60131 3.78217 4.10294 4.34858 4.51766 4.65983 4.8254 
33 0.01704 0.10832 0.17115 0.18536 0.3248 0.33785 0.51717 0.54581 0.65707 0.81438 0.83299 0.84596 1.00376 1.17879 1.19726 1.34403 1.51969 1.67051 1.86114 2.09063 2.21141 2.3493 2.65623 2.8369 3.00755 3.17464 3.32275 3.45865 3.60848 4.1054 4.35367 4.52381 4.8287 
33 0.00648 0.09584 0.16577 0.17565 0.22298 0.31952 0.32988 0.51216 0.55712 0.65353 0.79899 0.8271 0.83657 0.9969 1.01333 1.17501 1.19261 1.33959 1.52073 1.66396 1.85418 2.20704 2.34319 2.65181 2.83087 3.00241 3.17061 3.31887 3.454 3.60247 4.10135 4.34631 4.82242 
34 0.00798 0.10501 0.16368 0.17595 0.3168 0.32821 0.50866 0.6504 0.80991 0.82854 0.84382 0.99537 1.01285 1.17124 1.1938 1.33542 1.51845 1.6604 1.69887 1.85226 1.88238 2.07619 2.20137 2.34109 2.65696 2.828 2.99521 3.16921 3.3164 3.45293 3.60732 4.09908 4.34458 4.82051 
25 0.02806 0.11504 0.16768 0.18917 0.32119 0.34707 0.52322 0.81034 0.82936 0.84718 0.99983 1.17687 1.21644 1.34544 1.67036 1.85937 2.21669 2.35664 2.85032 3.17545 3.3218 3.45951 4.10341 4.36044 4.82953 

54
