# Supplementary material for: Deciphering the Contribution of Oriens-Lacunosum/Moleculare (OLM) Cells to Intrinsic θ Rhythms Using Biophysical Local Field Potential (LFP) Models
Source: eNeuro. 2018 Sep 4;5(4):ENEURO.0146-18.2018. doi: 10.1523/ENEURO.0146-18.2018 (PMC6140113; doi:10.1523/ENEURO.0146-18.2018)
Supplement: Supplementary file 2 — Supplementary Code. Download supplement 2, GZ file [file sup_enu-eN-NWR-0146-18-s02.gz › LFP_microcircuit-master/SOM-350-SOM12915016-dSD3.5ms-shift5.32ms-gnSD0.12-gsb5.25-csb0.21-gbs3.5-cbs0.1344-spiketimes.txt]

10055

350


25 0.01373 0.10588 0.17203 0.18249 0.32746 0.34125 0.53936 0.79928 0.83158 0.84138 0.88042 1.00349 1.02326 1.18418 1.21452 1.35802 1.52557 1.67709 1.86613 2.35933 3.33494 3.46786 4.10982 4.38728 4.84104 
24 0.01237 0.10318 0.16186 0.17513 0.31552 0.3306 0.51144 0.80062 0.8249 0.83698 0.99304 1.17171 1.20692 1.33735 1.51409 1.65948 1.85062 2.21391 2.34044 3.3177 3.45392 4.09832 4.34245 4.81938 
13 0.01931 0.11172 0.17483 0.19311 0.33243 0.80072 0.83274 0.84364 1.00651 1.20304 1.48067 1.69618 1.89423 
42 0.01229 0.09073 0.15674 0.16552 0.17541 0.21714 0.31435 0.3227 0.33808 0.5069 0.54005 0.64862 0.79146 0.8224 0.83109 0.84815 0.99233 1.00304 1.16958 1.18346 1.21635 1.33315 1.50554 1.5334 1.6578 1.67878 1.84901 1.86655 2.07222 2.19799 2.33813 2.64879 2.82459 2.99152 3.16614 3.31364 3.4502 3.59657 3.77957 4.09622 4.34088 4.81708 
35 0.00852 0.10573 0.1692 0.1795 0.22521 0.32488 0.33916 0.51863 0.57858 0.65682 0.81742 0.83374 0.84747 1.00153 1.02251 1.17888 1.1986 1.34374 1.51583 1.66934 1.86276 2.2092 2.35211 2.65526 2.84006 3.00417 3.17623 3.32422 3.45892 3.61374 4.10634 4.35237 4.53229 4.66915 4.82854 
34 0.00792 0.09696 0.16196 0.17098 0.19226 0.31604 0.32622 0.50774 0.53672 0.65103 0.80047 0.82486 0.8345 0.99398 1.00822 1.17032 1.18625 1.33441 1.50715 1.65947 1.8505 1.87013 2.07429 2.19968 2.33945 2.8258 2.99254 3.16638 3.31426 3.45011 3.59651 4.09735 4.34245 4.81843 
42 0.01809 0.09949 0.16481 0.17308 0.18854 0.31893 0.32736 0.34283 0.51158 0.53276 0.65276 0.80399 0.82838 0.83765 0.99751 1.00946 1.17266 1.18367 1.21023 1.33719 1.35654 1.50931 1.53014 1.6629 1.68133 1.85477 1.8715 2.08499 2.20204 2.23804 2.34361 2.6519 2.83003 2.99704 3.17258 3.31738 3.45437 3.60021 4.10148 4.34705 4.52053 4.82357 
34 0.01645 0.09657 0.16595 0.17443 0.19348 0.32146 0.33172 0.51572 0.65481 0.79256 0.82632 0.83535 0.85316 0.99819 1.01236 1.176 1.19139 1.22428 1.341 1.51232 1.66656 1.85724 2.20831 2.34627 2.6541 2.83628 3.00025 3.1745 3.32026 3.45686 3.60361 4.10222 4.3476 4.82543 
40 0.01796 0.09351 0.1602 0.16857 0.18328 0.31453 0.32305 0.3383 0.50735 0.53962 0.64889 0.79398 0.82351 0.83248 0.85379 0.99319 1.00454 1.16988 1.18227 1.21246 1.33371 1.50595 1.52798 1.65851 1.6771 1.85018 1.86848 2.07277 2.19811 2.33922 2.64697 2.8257 2.99166 3.16654 3.31422 3.44962 3.59636 4.09706 4.34211 4.81827 
32 0.01575 0.11026 0.17659 0.18614 0.2146 0.33261 0.34512 0.52611 0.5572 0.6673 0.81998 0.83953 0.85033 1.00916 1.02888 1.18678 1.20546 1.35297 1.52391 1.67718 1.86842 2.22043 2.35651 2.84793 3.01596 3.1816 3.33095 3.46679 3.61981 4.11242 4.3628 4.83668 
33 0.02023 0.10585 0.16821 0.17714 0.19755 0.32424 0.33625 0.51724 0.54568 0.66232 0.81019 0.83175 0.84192 1.00161 1.02014 1.17795 1.19275 1.23073 1.34683 1.51547 1.66835 1.8596 1.88935 2.21146 2.34771 2.83605 3.01036 3.17988 3.32674 3.46037 4.10556 4.3517 4.82712 
33 0.01543 0.10116 0.16343 0.1728 0.19827 0.31726 0.32733 0.50882 0.65308 0.8017 0.82606 0.83623 0.9951 1.01028 1.17122 1.18956 1.33489 1.51001 1.66073 1.68061 1.85203 1.87275 2.20012 2.34049 2.82678 2.9931 3.16865 3.3154 3.45226 3.60012 4.09844 4.34365 4.81962 
31 0.012 0.10327 0.16831 0.17737 0.1992 0.32362 0.33396 0.52048 0.65927 0.80387 0.83073 0.84046 1.00037 1.0136 1.17944 1.19906 1.34579 1.51981 1.66805 1.85875 1.8831 2.21846 2.34768 2.84929 3.01322 3.17872 3.32512 3.46355 4.10584 4.35154 4.82822 
27 0.01839 0.09932 0.16039 0.1714 0.31374 0.32672 0.50758 0.79159 0.82243 0.83248 0.99114 1.0164 1.17186 1.20802 1.33734 1.50636 1.65821 1.84815 2.22971 2.33827 2.82635 3.16928 3.31457 3.45141 4.09629 4.33998 4.81681 
34 0.01081 0.09377 0.16069 0.1698 0.18958 0.31556 0.32589 0.50825 0.64929 0.79049 0.823 0.83217 0.8526 0.99303 1.00719 1.17043 1.18309 1.21309 1.33468 1.50648 1.65973 1.85011 2.19939 2.238 2.3396 2.82687 2.99324 3.16721 3.31475 3.45038 3.59818 4.09827 4.34249 4.81891 
28 0.01494 0.11039 0.16836 0.17874 0.21847 0.3232 0.33581 0.52051 0.81479 0.83336 0.84885 1.00076 1.02099 1.17936 1.20494 1.34922 1.51756 1.66762 1.85959 2.21785 2.34954 2.84753 3.18205 3.32517 3.46135 4.10616 4.35213 4.82859 
29 0.01944 0.10524 0.17165 0.18067 0.20455 0.32798 0.34066 0.52302 0.79971 0.83199 0.84148 0.8704 1.00538 1.18186 1.19996 1.34922 1.52032 1.67297 1.86336 1.89894 2.22118 2.35211 2.84998 3.18677 3.32745 3.46461 4.10857 4.35514 4.83243 
28 0.01532 0.11338 0.17527 0.18862 0.33042 0.34608 0.52719 0.66669 0.81816 0.8376 0.85188 1.00762 1.18547 1.21352 1.35527 1.52703 1.67847 1.86848 2.22463 2.35573 2.85457 3.18859 3.33045 3.46788 4.11222 4.37057 4.67871 4.84267 
34 0.01674 0.10327 0.17347 0.18405 0.32778 0.33966 0.52152 0.55228 0.66025 0.80078 0.83206 0.84138 0.86797 1.00614 1.18218 1.20023 1.34785 1.51835 1.5539 1.67404 1.86425 2.21578 2.35084 2.65833 2.84685 3.01058 3.17735 3.32514 3.46076 3.61038 4.10869 4.35802 4.53427 4.83525 
32 0.01861 0.11105 0.16637 0.17808 0.31977 0.3309 0.51325 0.65512 0.81525 0.83205 0.85103 0.99867 1.02265 1.17347 1.18953 1.33996 1.50991 1.55191 1.66428 1.85547 1.88355 2.20428 2.34445 2.83361 3.00203 3.1748 3.31963 3.45594 3.60437 4.10395 4.34853 4.82572 
25 0.01916 0.10504 0.16648 0.18025 0.32023 0.3346 0.51623 0.80085 0.82698 0.83816 0.99793 1.1772 1.21619 1.35191 1.51772 1.66682 1.85589 2.2398 2.34397 2.85312 3.32278 3.46237 4.1012 4.34717 4.82306 
35 0.0118 0.10037 0.16199 0.17218 0.21529 0.31562 0.32666 0.50776 0.54546 0.64835 0.80811 0.82633 0.83788 0.99384 1.00946 1.16998 1.18619 1.33426 1.50755 1.65932 1.85033 1.88415 2.07387 2.19924 2.33941 2.64558 2.82629 2.99306 3.167 3.31439 3.4513 3.59717 4.09747 4.34255 4.81852 
17 0.01627 0.10706 0.17086 0.18358 0.32817 0.79556 0.82942 0.8397 0.90109 1.0044 1.18668 1.22842 1.48506 1.52764 1.68579 1.87571 4.10965 
30 0.02031 0.10967 0.17007 0.17988 0.21001 0.32541 0.33711 0.52185 0.8091 0.83316 0.84423 1.00345 1.02824 1.17948 1.19618 1.34669 1.51716 1.66874 1.70633 1.8611 1.89489 2.21164 2.35069 2.84169 3.18372 3.32671 3.46215 4.10823 4.35938 4.83035 
25 0.01519 0.11351 0.1781 0.19326 0.33253 0.34786 0.54158 0.68836 0.81726 0.83875 0.85101 1.00926 1.1879 1.21652 1.36888 1.53085 1.67881 1.87114 2.24025 3.19452 3.33951 3.47018 4.1165 4.36576 4.84023 
33 0.00968 0.1004 0.16776 0.17631 0.19302 0.32501 0.33606 0.51813 0.58108 0.65816 0.80613 0.83131 0.84085 1.00221 1.01909 1.17739 1.18988 1.2196 1.34257 1.51669 1.66845 1.70463 1.86113 2.21151 2.34882 2.83705 3.00739 3.17668 3.32347 3.45904 4.1061 4.35363 4.82813 
37 0.01767 0.10243 0.16352 0.17241 0.19174 0.31733 0.32637 0.34854 0.50934 0.53595 0.65247 0.81351 0.82925 0.84159 0.99597 1.01006 1.17213 1.19214 1.33566 1.50651 1.53151 1.66086 1.67942 1.8531 1.87261 2.07623 2.20392 2.34132 2.82756 2.99458 3.16991 3.31588 3.45269 3.60093 4.0993 4.34487 4.82049 
29 0.0205 0.11305 0.17377 0.18654 0.32838 0.34265 0.52576 0.6635 0.8163 0.83613 0.84989 1.00674 1.18414 1.21274 1.35041 1.52066 1.67554 1.86654 2.22345 2.35455 2.66196 2.85252 3.03387 3.18031 3.33025 3.46515 4.1094 4.36044 4.83488 
34 0.01617 0.10633 0.17104 0.18131 0.32433 0.3346 0.51956 0.55321 0.65961 0.8065 0.83211 0.84202 1.00216 1.01797 1.17971 1.19565 1.34314 1.37612 1.51804 1.67041 1.86053 1.8914 2.09478 2.21407 2.34849 2.84128 3.00561 3.17778 3.32475 3.46019 3.61457 4.1057 4.35265 4.82934 
26 0.00784 0.10316 0.17244 0.18369 0.3278 0.34144 0.52605 0.80662 0.83347 0.84438 1.00531 1.18412 1.21361 1.3534 1.52296 1.67401 1.86582 2.22837 2.35296 2.85652 3.18887 3.32856 3.46686 4.10839 4.36909 4.83293 
25 0.00809 0.11636 0.17594 0.19375 0.3305 0.34946 0.53779 0.82698 0.84201 1.00852 1.18417 1.20918 1.35348 1.52731 1.67713 1.86765 2.22674 2.36295 2.85742 3.194 3.33212 3.47223 4.114 4.3732 4.83774 
24 0.01271 0.1094 0.17359 0.18835 0.32875 0.34754 0.55218 0.80692 0.83321 0.84431 1.00581 1.18356 1.21286 1.35446 1.52482 1.67927 1.86718 2.23858 2.36103 3.329 3.47059 4.10924 4.36114 4.83527 
27 0.00856 0.10724 0.16984 0.18085 0.32411 0.33653 0.52263 0.8062 0.83167 0.84319 1.0023 1.18013 1.20512 1.34494 1.51313 1.5414 1.66944 1.85979 2.21065 2.34778 2.85073 3.18038 3.32362 3.46079 4.1069 4.3541 4.83148 
23 0.00943 0.04532 0.12777 0.17926 0.1944 0.33386 0.34984 0.56013 0.81553 0.839 0.85031 1.01203 1.1897 1.22116 1.3609 1.53375 1.67856 1.87292 2.24971 3.47703 4.11586 4.37327 4.8438 
24 0.01877 0.11006 0.16751 0.17876 0.32214 0.33586 0.55085 0.80868 0.83083 0.84442 0.99953 1.02465 1.17947 1.21585 1.51689 1.66694 1.85832 2.22576 2.36017 2.84954 3.46388 4.10875 4.35228 4.82841 
28 0.01914 0.1043 0.16911 0.1783 0.20348 0.32488 0.33737 0.52563 0.79825 0.82969 0.8393 0.87454 1.00309 1.18128 1.2091 1.3625 1.51547 1.67124 1.86171 2.22094 2.34835 2.85311 3.19347 3.32814 3.46675 4.1056 4.35416 4.83169 
33 0.01151 0.10011 0.17492 0.18453 0.21796 0.32981 0.34119 0.52363 0.55594 0.66422 0.80818 0.83502 0.84439 1.00635 1.02295 1.18333 1.19806 1.23102 1.34897 1.52151 1.67616 1.86648 2.21937 2.35253 2.8443 3.01301 3.18078 3.32746 3.46331 3.6161 4.10946 4.35799 4.83326 
32 0.01442 0.10482 0.16585 0.17549 0.2031 0.32182 0.33423 0.51551 0.65669 0.80908 0.82963 0.84107 0.99992 1.17663 1.19814 1.34138 1.5103 1.53835 1.66751 1.85742 2.08699 2.21563 2.34568 2.65721 2.83304 3.00332 3.17358 3.3205 3.45774 4.10264 4.35041 4.82479 
26 0.01808 0.10701 0.16897 0.18294 0.32298 0.3374 0.52102 0.8032 0.82923 0.84045 1.00119 1.17911 1.20998 1.34738 1.5171 1.6699 1.86136 2.21674 2.34792 2.84778 3.17805 3.32313 3.45948 4.10419 4.35566 4.83009 
27 0.01846 0.10602 0.17063 0.18163 0.32518 0.33776 0.52841 0.79828 0.82995 0.83989 1.00071 1.02188 1.17803 1.19235 1.2242 1.34566 1.51663 1.67065 1.86199 2.21189 2.34901 2.85247 3.32495 3.45971 4.10734 4.35365 4.83303 
27 0.01632 0.10432 0.1675 0.17826 0.32084 0.33244 0.51447 0.7971 0.82801 0.83808 0.99775 1.01453 1.1764 1.19712 1.34461 1.51559 1.66564 1.85574 1.88623 2.21175 2.34512 2.83413 3.32157 3.45735 4.10375 4.34819 4.8248 
35 0.01437 0.10245 0.17048 0.17984 0.2076 0.32587 0.33772 0.51963 0.55218 0.65838 0.80532 0.8313 0.84075 1.00383 1.17954 1.195 1.22957 1.34583 1.51683 1.67123 1.86177 2.09984 2.21229 2.34983 2.66075 2.83916 3.00971 3.17737 3.325 3.46042 3.61362 4.10593 4.35458 4.52315 4.83073 
44 0.01584 0.09951 0.16692 0.17483 0.18712 0.32204 0.32994 0.3425 0.51593 0.5377 0.65507 0.80077 0.83038 0.83935 0.86053 1.00008 1.01013 1.17793 1.1899 1.21827 1.34139 1.3648 1.51472 1.54251 1.66594 1.68242 1.85806 1.87456 2.08497 2.21102 2.347 2.65195 2.83562 3.0012 3.17446 3.32241 3.45762 3.48419 3.6045 3.78924 4.10536 4.35192 4.52418 4.82742 
39 0.01637 0.10146 0.16823 0.17668 0.19424 0.32312 0.33243 0.51683 0.54373 0.65806 0.80229 0.8304 0.8397 0.87547 1.00062 1.01293 1.17846 1.19315 1.22789 1.34681 1.51536 1.66766 1.69461 1.85852 1.87915 2.09028 2.21178 2.34814 2.65656 2.83743 3.17702 3.3239 3.45967 3.61362 4.1052 4.35066 4.52096 4.67266 4.82807 
30 0.01557 0.10055 0.16261 0.1726 0.21085 0.31697 0.3284 0.50988 0.79746 0.82457 0.83473 0.99417 1.01632 1.17174 1.20268 1.33588 1.50658 1.66093 1.85156 1.88355 2.20337 2.34024 2.8288 3.17068 3.31539 3.45151 3.59724 4.09794 4.3434 4.82015 
32 0.0085 0.09943 0.16954 0.1783 0.19819 0.32508 0.33535 0.52136 0.66048 0.80367 0.83154 0.84118 1.00243 1.01823 1.18035 1.19915 1.34459 1.51585 1.54992 1.67055 1.86035 1.8855 2.21206 2.34816 2.84154 3.1767 3.32453 3.4605 3.61463 4.10638 4.35271 4.82892 
42 0.0126 0.10271 0.17091 0.17927 0.19565 0.32704 0.33645 0.51937 0.541 0.65918 0.8076 0.83388 0.84329 1.00494 1.02014 1.18091 1.19321 1.22171 1.34458 1.36853 1.51718 1.54115 1.67145 1.70051 1.86225 1.88247 2.08568 2.21512 2.34969 2.65576 2.83823 3.0081 3.17764 3.32477 3.46063 3.60663 3.78825 4.10746 4.3549 4.52205 4.67245 4.83134 
23 0.01737 0.10584 0.17288 0.18627 0.32882 0.35403 0.57887 0.7979 0.83061 0.84035 0.87484 1.00801 1.18374 1.21404 1.48556 1.52446 1.69093 1.8741 2.22943 3.18275 3.46641 4.1095 4.84699 
20 0.02109 0.11588 0.17281 0.19052 0.32806 0.36613 0.53475 0.81539 0.83488 0.85183 1.00602 1.18551 1.22909 1.52191 1.67687 1.86635 2.23288 3.4662 4.11073 4.36515 
25 0.01459 0.0983 0.16257 0.17175 0.19318 0.31791 0.329 0.7903 0.8243 0.8338 0.85688 0.99418 1.00946 1.17444 1.19815 1.34337 1.50767 1.66139 1.85194 1.88459 2.34218 3.3185 4.0999 4.34326 4.82082 
33 0.01938 0.10661 0.16761 0.17714 0.20349 0.3217 0.33202 0.51399 0.5508 0.6569 0.8149 0.83227 0.84465 0.99956 1.01458 1.17651 1.19453 1.34025 1.51882 1.66548 1.69473 1.85716 1.88225 2.20872 2.34538 2.83364 3.00094 3.17387 3.32085 3.4576 4.10339 4.35061 4.82516 
45 0.01708 0.10288 0.17004 0.17814 0.19285 0.3249 0.33331 0.34993 0.517 0.536 0.6609 0.80769 0.83335 0.8425 0.88103 1.00278 1.01365 1.17883 1.18926 1.21391 1.34405 1.37086 1.51685 1.54667 1.66927 1.68779 1.86006 1.87544 2.08895 2.20976 2.24331 2.34829 2.66164 2.8358 3.00373 3.17691 3.32389 3.46015 3.61643 4.10618 4.1269 4.3516 4.52601 4.82775 4.84518 
23 0.01562 0.11348 0.17644 0.18743 0.33361 0.35308 0.55548 0.6709 0.81648 0.83865 0.85052 1.00918 1.18879 1.22007 1.36924 1.52752 1.68071 1.87214 2.22921 2.67377 3.47104 4.11782 4.39582 
26 0.02251 0.11577 0.17691 0.19476 0.33152 0.35317 0.5273 0.81452 0.83705 0.85036 1.00929 1.18676 1.21903 1.35515 1.52611 1.67773 1.87 2.22322 2.35958 2.85402 3.18904 3.33232 3.46676 4.1126 4.37128 4.84173 
26 0.01614 0.10222 0.16204 0.17392 0.31552 0.33085 0.50823 0.79808 0.82416 0.83534 0.99305 1.02163 1.17366 1.21574 1.33647 1.51227 1.65957 1.8505 2.33982 2.82693 3.16973 3.31578 3.45183 4.09726 4.3421 4.81815 
28 0.01585 0.10427 0.17119 0.18018 0.20313 0.32715 0.33887 0.52601 0.7997 0.83197 0.84146 0.87027 1.00319 1.01701 1.18362 1.2095 1.35282 1.52145 1.67114 1.86349 2.21765 2.35345 2.85027 3.33632 3.46339 4.11058 4.35582 4.83941 
30 0.0122 0.10218 0.16145 0.17313 0.31466 0.32795 0.50759 0.64861 0.80414 0.82525 0.83776 0.99294 1.0186 1.17126 1.20465 1.33493 1.50837 1.65912 1.84982 2.20403 2.33918 2.8264 2.99432 3.16847 3.31505 3.45125 3.59937 4.09723 4.34183 4.81822 
25 0.01162 0.11152 0.17448 0.18515 0.33045 0.34446 0.52858 0.8127 0.83698 0.84908 1.00801 1.18646 1.21486 1.35676 1.52503 1.67709 1.86862 2.22597 2.35967 2.85369 3.33589 3.46985 4.11261 4.36312 4.84434 
25 0.01101 0.09907 0.16713 0.1772 0.32209 0.33591 0.54474 0.79229 0.82646 0.83595 0.85882 1.00082 1.17923 1.20887 1.35764 1.48236 1.52051 1.6732 1.86121 2.23359 3.32812 3.45875 4.10578 4.38289 4.8367 
28 0.01224 0.10581 0.1676 0.17794 0.22426 0.32237 0.33531 0.51818 0.80597 0.82987 0.84099 0.99987 1.03084 1.17626 1.19374 1.34653 1.51291 1.66686 1.85835 2.20944 2.348 2.84382 3.02343 3.32406 3.46081 4.1043 4.35033 4.82687 
10 0.01871 0.10662 0.16677 0.19288 0.32439 0.79515 0.82564 0.83715 0.99694 1.47196 
31 0.0126 0.09982 0.15994 0.17076 0.3132 0.32571 0.5058 0.64847 0.79935 0.82311 0.83421 0.99133 1.00973 1.16854 1.19173 1.33312 1.50369 1.65748 1.8482 2.07196 2.19876 2.33733 2.82435 2.9925 3.16555 3.31284 3.44902 3.59662 4.09536 4.34034 4.8165 
25 0.01881 0.10972 0.16821 0.17818 0.2097 0.32351 0.33635 0.52186 0.81249 0.83264 0.84604 1.00121 1.02464 1.18322 1.22883 1.35028 1.51929 1.66828 1.85901 2.23349 2.34759 3.32771 4.10569 4.35417 4.82935 
33 0.01389 0.10763 0.17037 0.17971 0.20478 0.32526 0.33572 0.51743 0.54797 0.81078 0.8333 0.84397 1.00329 1.02282 1.17945 1.19437 1.23365 1.34718 1.51836 1.66957 1.70734 1.86054 1.88547 2.21219 2.3481 2.83565 3.01315 3.18056 3.32493 3.4624 4.10601 4.35151 4.828 
40 0.01619 0.10478 0.17163 0.17995 0.19674 0.32721 0.33662 0.51976 0.54266 0.66206 0.8079 0.83418 0.84358 1.00459 1.01794 1.18088 1.19316 1.22193 1.34631 1.51698 1.54043 1.67135 1.69604 1.86239 1.88192 2.09898 2.21177 2.35027 2.66092 2.83864 3.0106 3.17773 3.32692 3.4624 3.61067 4.10749 4.35375 4.52742 4.82996 4.8617 
32 0.01338 0.09989 0.17246 0.18051 0.19787 0.32738 0.33631 0.52443 0.7947 0.83124 0.84018 0.8546 1.00498 1.01942 1.1831 1.19997 1.23443 1.3511 1.48179 1.52211 1.67172 1.69496 1.86358 1.8907 2.21969 2.35321 2.85084 3.32841 3.46467 4.10844 4.35698 4.83189 
32 0.02012 0.10296 0.16432 0.17307 0.19142 0.31838 0.32767 0.35718 0.51248 0.80272 0.82771 0.83777 0.99653 1.00918 1.17397 1.18959 1.3401 1.507 1.53328 1.66145 1.68041 1.85381 1.87381 2.20382 2.34299 2.83112 3.17213 3.31896 3.45451 4.10094 4.34597 4.82226 
26 0.01864 0.10311 0.16521 0.17542 0.22198 0.3204 0.3339 0.51515 0.80034 0.82688 0.83717 0.99763 1.1764 1.20854 1.34491 1.51753 1.66525 1.85575 2.23203 2.34466 2.83633 3.32046 3.46008 4.10142 4.34719 4.8244 
43 0.00659 0.09559 0.16499 0.17328 0.189 0.31999 0.32866 0.34871 0.51198 0.53293 0.65195 0.80294 0.82825 0.83743 0.88928 0.99841 1.01174 1.17354 1.18397 1.20863 1.33828 1.36793 1.50933 1.52917 1.6643 1.68513 1.85556 1.87343 2.20224 2.22456 2.34368 2.65006 2.83097 2.99731 3.1697 3.31832 3.45377 3.47196 3.5994 4.10239 4.3493 4.51873 4.82392 
28 0.01918 0.10379 0.16497 0.17512 0.21585 0.3204 0.33464 0.52227 0.80203 0.82712 0.83781 0.99762 1.04071 1.17643 1.2061 1.34309 1.51457 1.66651 1.85621 2.22013 2.34537 2.84824 3.17874 3.32195 3.45663 4.1015 4.34739 4.82696 
32 0.01191 0.10503 0.17544 0.1853 0.21929 0.33067 0.34215 0.5241 0.55706 0.81616 0.83801 0.84889 1.00847 1.03219 1.18404 1.19851 1.23459 1.35034 1.52365 1.67549 1.86616 1.89797 2.21938 2.3545 2.8442 3.01939 3.18695 3.3288 3.46582 4.11122 4.36311 4.83421 
18 0.01454 0.11307 0.1683 0.18553 0.32119 0.33719 0.80809 0.83056 0.84633 0.99852 1.04332 1.18575 1.52224 1.66507 1.85623 3.47218 4.11703 4.82715 
27 0.01076 0.09482 0.17525 0.18503 0.22026 0.33164 0.3453 0.5314 0.80435 0.83523 0.84492 0.88905 1.00892 1.18632 1.20896 1.35854 1.52803 1.68178 1.86963 2.22499 2.36647 2.86006 3.33438 3.47135 4.11192 4.37267 4.84019 
40 0.01428 0.10238 0.17019 0.17941 0.20532 0.32558 0.33699 0.51677 0.53815 0.65598 0.80516 0.83117 0.84061 1.00349 1.17821 1.19064 1.21889 1.34258 1.37279 1.51377 1.53565 1.6703 1.86202 2.08767 2.21033 2.34796 2.65335 2.83541 3.00235 3.17426 3.32241 3.45723 3.47745 3.60491 3.78563 4.10505 4.35349 4.52118 4.67004 4.82876 
27 0.01618 0.12001 0.17203 0.18645 0.32567 0.34012 0.52297 0.66212 0.82494 0.83897 1.00345 1.18192 1.21451 1.35163 1.52271 1.67117 1.86156 2.21484 2.35235 2.85216 3.02259 3.18058 3.3281 3.46738 4.109 4.3537 4.83078 
33 0.05425 0.12567 0.16256 0.173 0.21723 0.31526 0.32685 0.50695 0.6485 0.81018 0.82701 0.8423 0.99348 1.01568 1.17003 1.21749 1.33351 1.5064 1.65828 1.68717 1.85037 1.88868 2.19837 2.33921 2.82545 2.99248 3.16912 3.31488 3.45053 3.60052 4.09696 4.34224 4.81804 
31 0.01855 0.10313 0.17231 0.18202 0.21828 0.32772 0.34007 0.52047 0.55533 0.66378 0.80362 0.83207 0.84134 0.87462 1.0059 1.18266 1.20358 1.34776 1.52179 1.67433 1.86563 2.22862 2.35123 2.85225 3.01571 3.18003 3.32651 3.46233 4.10649 4.35396 4.83122 
30 0.01866 0.10562 0.16798 0.17697 0.1979 0.32281 0.33353 0.51891 0.80099 0.83014 0.84006 0.99982 1.01322 1.18049 1.20691 1.34819 1.51917 1.66689 1.85827 1.89219 2.22575 2.34838 2.83803 3.01462 3.18032 3.32533 3.46211 4.10588 4.35407 4.82851 
39 0.01653 0.10072 0.17238 0.18048 0.19817 0.3272 0.3362 0.51888 0.54013 0.69023 0.79869 0.83202 0.84087 0.85762 1.00479 1.01945 1.18093 1.19236 1.21846 1.34491 1.36886 1.51792 1.54596 1.67168 1.69729 1.86268 1.88517 2.21564 2.35007 2.8374 3.00459 3.17976 3.32469 3.46184 4.10677 4.12828 4.35359 4.82926 4.84821 
29 0.02005 0.10677 0.16793 0.17684 0.19629 0.32372 0.33426 0.52028 0.80362 0.83089 0.84105 1.00072 1.01534 1.17981 1.20257 1.34589 1.51841 1.66778 1.70073 1.85893 1.88321 2.22789 2.34897 2.83837 3.32726 3.47136 4.10723 4.3532 4.83488 
32 0.01653 0.0948 0.16343 0.1717 0.18619 0.32038 0.32973 0.51398 0.78756 0.82459 0.83348 0.84679 0.99654 1.00854 1.17474 1.18729 1.21448 1.33984 1.47123 1.51222 1.66523 1.85506 1.8772 2.20757 2.34365 2.83165 3.17757 3.31865 3.45484 4.10139 4.34655 4.82347 
44 0.01171 0.09714 0.16311 0.17228 0.18082 0.20199 0.32077 0.32779 0.33752 0.51522 0.53733 0.6595 0.79886 0.82999 0.83866 0.85547 0.99958 1.00841 1.17659 1.18674 1.21029 1.34158 1.51283 1.53187 1.66426 1.67849 1.85579 1.86705 2.09374 2.20451 2.22602 2.34583 2.83299 2.85639 3.00301 3.17444 3.32146 3.45734 3.47883 3.61419 4.10513 4.35048 4.82593 4.84663 
41 0.01539 0.08976 0.15385 0.16372 0.17168 0.18925 0.31219 0.31981 0.33232 0.50529 0.6467 0.78722 0.82131 0.82986 0.84378 0.99117 1.00147 1.16722 1.17991 1.21233 1.33129 1.5002 1.52185 1.65562 1.67542 1.8475 1.86359 2.06752 2.19348 2.33719 2.65732 2.82216 2.98886 3.16478 3.31188 3.44805 3.59511 3.77615 4.09538 4.33966 4.8157 
30 0.00722 0.09534 0.17161 0.18171 0.22508 0.32687 0.3394 0.51911 0.55342 0.80724 0.83268 0.84264 1.00417 1.03093 1.18114 1.19956 1.34742 1.51839 1.67254 1.86233 2.2194 2.35017 2.83834 3.01107 3.17997 3.32444 3.4618 4.10702 4.35421 4.82984 
24 0.01201 0.10627 0.17186 0.1848 0.32808 0.35493 0.5299 0.80041 0.83074 0.84094 1.00624 1.18119 1.20399 1.35708 1.51782 1.68471 1.87135 2.22087 2.36556 2.85716 3.32841 3.46233 4.10821 4.84104 
46 0.01179 0.08843 0.15365 0.16274 0.17202 0.20292 0.3114 0.31864 0.32958 0.50344 0.52885 0.64256 0.78854 0.82015 0.82878 0.845 0.98993 0.99963 1.16522 1.17619 1.20365 1.32921 1.5006 1.51768 1.65471 1.67049 1.84621 1.86034 2.06503 2.1924 2.21316 2.33537 2.63985 2.82061 2.98691 3.16173 3.30956 3.44525 3.47529 3.59086 3.76567 4.0935 4.33829 4.50771 4.64966 4.81446 
32 0.01056 0.09967 0.16915 0.17771 0.19687 0.32545 0.33677 0.52398 0.65786 0.79874 0.83018 0.83949 0.86505 1.00273 1.02226 1.18048 1.19931 1.34765 1.51593 1.55138 1.66949 1.86104 1.89463 2.2181 2.84755 3.0135 3.1797 3.32572 3.46107 4.10686 4.35274 4.83771 
20 0.02114 0.11388 0.16896 0.18119 0.3243 0.34105 0.53257 0.81308 0.8329 0.84923 1.00115 1.18607 1.36145 1.52341 1.66936 1.86075 2.3502 4.1056 4.35059 4.83058 
21 0.00782 0.09951 0.17497 0.19168 0.33173 0.54938 0.68143 0.80313 0.83293 0.84321 1.00877 1.18867 1.22818 1.52603 1.6958 1.89162 2.23902 3.18652 3.46989 4.11207 4.8397 
24 0.00821 0.09321 0.16126 0.16984 0.18543 0.31848 0.33003 0.7858 0.82275 0.83186 0.84681 0.99396 1.01026 1.17572 1.20758 1.46513 1.51843 1.66309 1.85318 2.22701 2.3428 4.09983 4.3438 4.82174 
19 0.01259 0.10949 0.16617 0.17814 0.32001 0.33379 0.80456 0.82894 0.84269 0.99796 1.0257 1.18157 1.53771 1.66454 1.85481 2.34436 4.1041 4.34687 4.82376 
21 0.01627 0.10612 0.16588 0.17657 0.31999 0.334 0.79795 0.82762 0.83857 0.99694 1.17899 1.21769 1.50961 1.66505 1.85526 2.22018 2.34619 3.46853 4.10284 4.34694 4.82673 
38 0.00968 0.10847 0.16963 0.17942 0.2073 0.32389 0.33473 0.51764 0.54905 0.65822 0.82272 0.83679 0.85595 1.00253 1.02213 1.17949 1.19851 1.34406 1.51546 1.66823 1.85893 1.87919 2.08535 2.21072 2.34933 2.65522 2.8381 3.00718 3.17694 3.32414 3.46096 3.60866 3.788 4.10676 4.35383 4.52287 4.67251 4.82924 
27 0.01139 0.10733 0.16858 0.17874 0.21657 0.32362 0.33608 0.51989 0.80928 0.83159 0.8434 1.00135 1.02773 1.17999 1.20792 1.34619 1.51793 1.66846 1.85922 2.21057 2.34783 2.84287 3.32393 3.45978 4.10413 4.35231 4.82835 
25 0.01074 0.09684 0.17027 0.18137 0.32534 0.33904 0.53188 0.7897 0.82679 0.83589 0.85066 1.00237 1.18105 1.20775 1.35107 1.46907 1.52794 1.67657 1.86674 3.04793 3.32602 3.4639 4.10537 4.35109 4.83077 
19 0.00878 0.11096 0.17032 0.18228 0.32398 0.33702 0.80894 0.83319 0.84708 1.00084 1.0167 1.18556 1.52576 1.66738 1.85921 1.89257 2.21543 4.11841 4.39324 
29 0.01263 0.10473 0.16777 0.17726 0.20411 0.32309 0.33471 0.51727 0.80175 0.82975 0.8398 1.00021 1.01607 1.17879 1.20005 1.343 1.51628 1.66678 1.85767 1.88396 2.22676 2.34697 2.83482 3.00439 3.32187 3.46117 4.10425 4.35223 4.82621 
30 0.01576 0.10101 0.1675 0.17724 0.21482 0.3223 0.33407 0.51714 0.66159 0.79824 0.82824 0.8377 0.87282 0.99955 1.0208 1.17793 1.19925 1.34404 1.52175 1.66859 1.85791 2.22024 2.34782 2.83805 3.17595 3.32142 3.45848 4.10463 4.34957 4.82634 
42 0.01209 0.09912 0.17229 0.18044 0.19817 0.32683 0.33556 0.36453 0.51884 0.53836 0.65961 0.80146 0.83258 0.84145 0.85996 1.00422 1.01646 1.18121 1.19327 1.22075 1.34546 1.37601 1.51724 1.53971 1.67157 1.69869 1.86292 1.88671 2.21563 2.35003 2.65998 2.8388 3.00744 3.17759 3.32469 3.46079 3.49459 3.60843 4.10749 4.3531 4.83007 4.8562 
26 0.02135 0.11765 0.17876 0.19495 0.33333 0.35032 0.53656 0.81699 0.83942 0.85294 1.01163 1.18826 1.21707 1.35988 1.53241 1.68151 1.87026 2.23362 2.35809 2.85985 3.19066 3.33641 3.47503 4.11589 4.38659 4.84331 
23 0.01986 0.11235 0.17778 0.1962 0.3326 0.35978 0.54658 0.66752 0.81213 0.83634 0.84735 1.01207 1.18725 1.21847 1.37338 1.52955 1.68779 1.8765 2.24074 3.47119 4.11843 4.38627 4.84419 
39 0.01157 0.10858 0.17028 0.17968 0.20349 0.32512 0.33546 0.51651 0.54012 0.65733 0.82028 0.8362 0.85065 1.00245 1.01651 1.17871 1.19158 1.22444 1.34225 1.36622 1.51579 1.66858 1.69198 1.86081 1.88809 2.09449 2.20854 2.34882 2.66054 2.8353 3.00112 3.17597 3.32398 3.4594 3.6085 4.10584 4.35206 4.8279 4.85695 
24 0.01005 0.10447 0.17322 0.18888 0.32767 0.3438 0.79727 0.83066 0.84063 0.88111 1.00603 1.18162 1.20378 1.35262 1.52485 1.67585 1.86756 2.23838 2.35918 3.33047 3.46486 4.10903 4.38604 4.83897 
23 0.00711 0.10327 0.16985 0.18164 0.32612 0.34777 0.53791 0.80058 0.83001 0.84036 1.00271 1.18244 1.21625 1.35401 1.52145 1.67474 1.86994 2.23422 3.33035 3.46282 4.10813 4.38743 4.84249 
28 0.01019 0.11007 0.16557 0.17822 0.31877 0.33209 0.51096 0.81131 0.8301 0.84826 0.99701 1.02172 1.17316 1.19927 1.33679 1.51137 1.66301 1.85467 2.20319 2.34307 2.8305 2.99683 3.17361 3.31774 3.45385 4.10122 4.34644 4.82231 
31 0.01313 0.10288 0.17322 0.18187 0.20224 0.33007 0.34248 0.52627 0.66525 0.80292 0.83386 0.84323 0.87264 1.00782 1.18368 1.2006 1.35308 1.5168 1.53618 1.67732 1.86695 2.21485 2.35295 2.85114 3.0412 3.17988 3.32888 3.46377 4.11015 4.36413 4.83729 
27 0.02285 0.11481 0.1709 0.18161 0.25905 0.32741 0.34294 0.52958 0.67316 0.82376 0.83807 0.86287 1.00617 1.18325 1.21794 1.35598 1.51758 1.67238 1.86432 2.21368 2.35655 2.85834 3.18159 3.46587 4.10938 4.37109 4.8396 
30 0.01646 0.11108 0.17076 0.18143 0.32442 0.33627 0.52 0.69581 0.81485 0.83461 0.84835 1.00235 1.02019 1.18217 1.21053 1.34878 1.52117 1.66849 1.69871 1.86135 2.22222 2.35221 2.85131 3.05693 3.19192 3.32754 3.46573 4.10711 4.35834 4.83052 
34 0.00741 0.09486 0.1592 0.16827 0.19043 0.31357 0.32308 0.50563 0.65649 0.79327 0.82191 0.83146 0.96699 0.99282 1.01172 1.16843 1.20672 1.33237 1.50237 1.53595 1.65728 1.84821 1.88897 2.19695 2.33736 2.82376 2.99069 3.1659 3.31215 3.44885 3.59585 4.09535 4.3401 4.81637 
26 0.01165 0.11478 0.17211 0.1893 0.32665 0.34357 0.52663 0.8163 0.83522 0.85432 1.00566 1.1819 1.21349 1.34887 1.51796 1.6737 1.86384 2.21479 2.35861 2.84726 3.18025 3.32701 3.46247 4.10927 4.35969 4.83549 
35 0.01384 0.09764 0.16562 0.17518 0.21016 0.32007 0.33098 0.51191 0.54152 0.65347 0.79813 0.82644 0.83571 0.86927 0.99783 1.17456 1.18974 1.22478 1.33884 1.51122 1.66582 1.85504 2.07953 2.20645 2.34309 2.83119 2.99746 3.16912 3.31773 3.45334 3.60018 4.10059 4.3471 4.82245 4.84873 
28 0.0153 0.10335 0.1673 0.1774 0.22146 0.322 0.33454 0.51774 0.79882 0.82801 0.83791 0.99909 1.02453 1.17841 1.20861 1.34431 1.51316 1.66695 1.85706 2.2153 2.3452 2.8402 3.17607 3.32224 3.45942 4.10346 4.35049 4.82633 
34 0.01831 0.10711 0.16929 0.17794 0.19558 0.32458 0.33424 0.51707 0.54385 0.80694 0.83262 0.84253 1.0017 1.01406 1.17829 1.19052 1.21975 1.34281 1.51432 1.53931 1.66748 1.68675 1.8599 1.88005 2.21138 2.34791 2.83716 3.00294 3.17696 3.32344 3.46002 4.10597 4.35167 4.82822 
31 0.0199 0.10568 0.16608 0.17576 0.20383 0.32096 0.33304 0.51655 0.65632 0.8096 0.82995 0.8415 0.99834 1.01613 1.17586 1.19577 1.33988 1.51001 1.53639 1.66351 1.6874 1.85705 2.2095 2.34762 2.84078 3.00715 3.32751 3.45807 4.10475 4.3538 4.8321 
19 0.02269 0.10682 0.16657 0.18072 0.32065 0.339 0.7991 0.82708 0.83848 0.99796 1.18018 1.22145 1.52408 1.66699 1.85654 2.23891 4.1042 4.34854 4.8319 
35 0.00792 0.03152 0.11298 0.17497 0.18436 0.21362 0.32931 0.33964 0.52248 0.5484 0.6714 0.81502 0.8365 0.84613 1.00653 1.02197 1.18345 1.19805 1.23315 1.34994 1.52294 1.67427 1.86478 1.89173 2.21805 2.35362 2.66639 2.84299 3.18477 3.32799 3.46577 4.11019 4.35856 4.53546 4.83261 
29 0.01104 0.09746 0.1695 0.17875 0.20825 0.32653 0.34102 0.53509 0.66316 0.79462 0.8285 0.83751 0.85507 1.00432 1.18031 1.19994 1.35174 1.47675 1.52043 1.67946 1.87253 2.22385 2.36016 3.32837 3.46204 4.10632 4.36398 4.53028 4.83716 
32 0.02016 0.10183 0.16303 0.17274 0.20284 0.31752 0.32928 0.51062 0.65077 0.80363 0.82602 0.83671 0.99527 1.01739 1.17285 1.19558 1.33737 1.50763 1.66207 1.85233 2.20324 2.34077 2.65027 2.82931 2.99922 3.16831 3.3164 3.45293 3.60158 4.09935 4.34461 4.82078 
28 0.01622 0.10177 0.16306 0.17232 0.19516 0.31853 0.33133 0.51079 0.79877 0.82582 0.83599 0.99605 1.01612 1.17451 1.21304 1.33734 1.51154 1.66155 1.68832 1.85379 2.20775 2.3422 2.82835 3.31761 3.45319 4.09908 4.34468 4.82031 
19 0.02457 0.11327 0.16864 0.18632 0.32491 0.8014 0.82895 0.84193 1.00175 1.17719 1.20339 1.51313 1.6712 1.86993 2.22765 3.474 4.11033 4.36053 4.83558 
26 0.09457 0.15572 0.16893 0.30875 0.49955 0.64084 0.8036 0.82189 0.84601 0.98767 1.1623 1.32646 1.49768 1.65249 1.84397 2.06365 2.19153 2.33242 2.8186 2.98478 3.16204 3.30712 3.44319 4.0906 4.33618 4.81162 
25 0.00961 0.09505 0.17084 0.17924 0.19865 0.32742 0.33908 0.54108 0.7936 0.82984 0.83881 0.85374 1.00415 1.02859 1.18255 1.20242 1.47231 1.52632 1.67417 1.86512 2.2439 2.35372 4.1078 4.35422 4.83184 
41 0.01145 0.09677 0.16237 0.17072 0.18599 0.31625 0.32454 0.33869 0.50873 0.53372 0.64956 0.80214 0.82632 0.83561 0.99484 1.00582 1.17091 1.18237 1.21056 1.33488 1.50717 1.53429 1.66014 1.67845 1.85142 1.86621 2.07415 2.19901 2.34068 2.64756 2.82669 2.99367 3.16748 3.31529 3.45211 3.59848 3.77425 4.09896 4.34347 4.51512 4.81979 
32 0.01468 0.10452 0.16904 0.178 0.20012 0.32432 0.33481 0.52796 0.65923 0.80424 0.8309 0.84065 1.00166 1.01845 1.18074 1.20359 1.34631 1.51462 1.54589 1.66924 1.86112 2.09296 2.21792 2.34915 2.84841 3.0097 3.17802 3.32664 3.46286 4.10562 4.35452 4.83045 
21 0.01722 0.10243 0.16754 0.17726 0.21248 0.32287 0.33615 0.79413 0.82742 0.83704 0.86611 0.99948 1.02289 1.18199 1.21879 1.52028 1.66839 1.85898 4.10453 4.34958 4.83908 
18 0.0126 0.1007 0.16338 0.1777 0.31744 0.34852 0.79114 0.82343 0.83365 0.9925 1.2003 1.46824 1.66268 1.85098 2.34325 4.10026 4.34216 4.82038 
30 0.00722 0.10139 0.16583 0.17573 0.21179 0.31966 0.33104 0.51689 0.68331 0.80415 0.82847 0.83866 0.99721 1.01147 1.17789 1.21094 1.35064 1.51988 1.66399 1.85412 1.88289 2.21725 2.34566 2.84304 3.17553 3.32297 3.46157 4.10399 4.34792 4.82548 
39 0.01386 0.09846 0.16863 0.17706 0.19604 0.32357 0.33309 0.51726 0.54462 0.65658 0.7971 0.82916 0.83816 0.85723 1.00105 1.01572 1.17892 1.19472 1.23006 1.34736 1.51558 1.55163 1.66955 1.85936 1.89244 2.09033 2.2135 2.34911 2.65694 2.83978 3.01936 3.17546 3.3245 3.45919 3.6148 4.10516 4.35144 4.5231 4.82843 
29 0.02396 0.11951 0.17307 0.18595 0.32605 0.33786 0.51951 0.55124 0.67025 0.82776 0.8408 1.005 1.04768 1.18141 1.20204 1.34747 1.51888 1.67058 1.8616 1.89122 2.21531 2.3507 2.83848 3.18334 3.3268 3.4653 4.10836 4.3551 4.83042 
32 0.0195 0.10621 0.17105 0.18036 0.20663 0.32512 0.33476 0.52506 0.66173 0.80445 0.83241 0.84204 1.00218 1.015 1.18186 1.20326 1.34865 1.52026 1.66892 1.6913 1.86049 1.88454 2.21597 2.35017 2.84609 3.01306 3.18025 3.32711 3.46206 4.10946 4.35468 4.83348 
35 0.01939 0.10508 0.16948 0.17893 0.20727 0.32516 0.33816 0.51831 0.54876 0.65859 0.80774 0.83132 0.84111 1.00211 1.02419 1.18075 1.20396 1.34602 1.51505 1.54961 1.67057 1.86183 2.21447 2.35134 2.65558 2.83895 3.00782 3.17714 3.32465 3.46074 3.61804 4.10603 4.35575 4.52723 4.82896 
15 0.00744 0.10411 0.1681 0.1844 0.32278 0.36242 0.79683 0.82759 0.83823 0.99822 1.20217 1.47702 1.66828 1.85926 4.11101 
41 0.01352 0.10104 0.16592 0.17468 0.19435 0.32032 0.32965 0.36636 0.51247 0.5358 0.65265 0.80898 0.82939 0.83918 0.9981 1.0113 1.17401 1.18534 1.21305 1.33848 1.36809 1.50977 1.53332 1.66485 1.69488 1.85597 1.8781 2.07686 2.20353 2.23946 2.34409 2.83155 2.99769 3.17006 3.31886 3.45443 3.601 4.10127 4.3477 4.8236 4.85031 
17 0.00958 0.10684 0.17101 0.18375 0.3267 0.34667 0.55737 0.80455 0.83136 0.84228 1.00367 1.18659 1.23234 1.67625 1.86525 3.48429 4.35994 
49 0.01667 0.09724 0.16459 0.17267 0.18545 0.3213 0.33013 0.3585 0.51232 0.52731 0.65102 0.79748 0.82798 0.8369 0.85646 0.99881 1.01001 1.17455 1.18449 1.20691 1.33816 1.35433 1.50942 1.52656 1.66432 1.68158 1.85644 1.87366 2.07746 2.20385 2.22843 2.34436 2.64663 2.83017 2.84907 2.99633 3.1697 3.31878 3.45375 3.46654 3.59898 3.77702 4.10169 4.11899 4.34801 4.51619 4.65618 4.82353 4.84042 
32 0.01664 0.09749 0.16312 0.17186 0.18976 0.31774 0.32749 0.51011 0.79171 0.82506 0.83437 0.85561 0.9948 1.00765 1.17432 1.20257 1.33681 1.50863 1.66126 1.6827 1.85193 1.87295 2.20252 2.34163 2.82854 2.99945 3.17288 3.31743 3.45373 4.09911 4.34375 4.82011 
30 0.01122 0.10065 0.16529 0.17496 0.20351 0.31946 0.33033 0.51347 0.79595 0.82714 0.83678 0.87422 0.99667 1.00897 1.17751 1.20371 1.34452 1.51357 1.66224 1.69673 1.85394 1.89377 2.23334 2.34502 2.83325 3.32459 3.45869 4.10202 4.34562 4.82279 
31 0.00873 0.10804 0.17092 0.18209 0.32537 0.33797 0.52029 0.65964 0.81339 0.83392 0.84695 1.0026 1.02361 1.17928 1.19692 1.34525 1.51713 1.66995 1.86156 2.21035 2.3496 2.67221 2.85059 3.03284 3.18093 3.32534 3.46059 4.10691 4.35352 4.53233 4.83157 
21 0.01649 0.10141 0.16617 0.1766 0.32184 0.33692 0.79101 0.82561 0.83528 0.86046 0.99823 1.1803 1.21658 1.47133 1.51824 1.67622 1.86199 2.23158 3.46289 4.10832 4.85883 
26 0.02143 0.10646 0.16734 0.17863 0.32156 0.3346 0.5172 0.80169 0.82866 0.83953 0.99871 1.02472 1.1779 1.20687 1.34744 1.52167 1.66732 1.85695 2.21436 2.34594 2.83637 3.3223 3.4601 4.10439 4.34919 4.82548 
26 0.00855 0.09976 0.16457 0.17428 0.20791 0.3189 0.33316 0.5163 0.79541 0.82572 0.83549 0.99527 1.01033 1.17785 1.2136 1.51118 1.66221 1.8531 2.21105 2.34389 2.84554 3.32638 3.45718 4.10048 4.34453 4.82163 
20 0.01852 0.10609 0.16905 0.18226 0.3271 0.54417 0.66334 0.8007 0.82893 0.83949 1.00322 1.18214 1.21996 1.36638 1.5155 1.68128 2.2199 3.46177 4.10805 4.84455 
32 0.01038 0.10132 0.1697 0.17933 0.21252 0.32496 0.33716 0.51933 0.57517 0.65949 0.80645 0.83097 0.84061 1.00285 1.17956 1.19859 1.34519 1.51614 1.67007 1.86058 2.21221 2.34837 2.6605 2.84022 3.00952 3.17769 3.32379 3.46037 4.10586 4.3584 4.67154 4.82895 
25 0.01941 0.10756 0.17205 0.18386 0.32731 0.34263 0.57646 0.66476 0.8046 0.83194 0.84207 1.00483 1.18191 1.20527 1.35484 1.52294 1.67809 1.86672 2.21971 2.36622 3.18448 3.46637 4.11069 4.37024 4.84072 
32 0.01093 0.10032 0.17458 0.18491 0.32896 0.34052 0.52205 0.54869 0.6631 0.80363 0.83377 0.84321 0.87736 1.00699 1.18343 1.20086 1.35106 1.522 1.67507 1.86488 2.10161 2.21754 2.35362 2.66155 2.84244 3.02008 3.18342 3.3281 3.46401 4.10955 4.36044 4.83433 
12 0.01092 0.11874 0.16995 0.19044 0.32572 0.80859 0.83146 0.84987 1.00331 1.21897 1.68052 1.8847 
26 0.01123 0.10619 0.17042 0.18089 0.32581 0.33976 0.52339 0.80072 0.83085 0.84109 1.0034 1.18152 1.20921 1.34945 1.52075 1.67044 1.86341 2.22028 2.34988 2.85932 3.18079 3.32672 3.46417 4.10618 4.35399 4.83288 
35 0.01444 0.10076 0.17251 0.18045 0.19683 0.32773 0.33673 0.52117 0.54604 0.66266 0.79953 0.83276 0.84163 0.85861 1.00545 1.0195 1.18259 1.19636 1.22501 1.34726 1.52214 1.67313 1.86294 1.88153 2.2204 2.35176 2.84112 3.01823 3.18117 3.32612 3.46246 3.61714 4.10877 4.3539 4.8317 
32 0.01097 0.09077 0.17372 0.18277 0.20257 0.33153 0.34399 0.5256 0.55983 0.67019 0.81766 0.83822 0.84864 1.00856 1.0332 1.1865 1.20767 1.35452 1.52135 1.56055 1.67613 1.8684 2.21979 2.3554 2.84697 3.0237 3.18423 3.33369 3.4666 4.11323 4.36375 4.83764 
27 0.02287 0.11939 0.17691 0.19358 0.33068 0.34591 0.52342 0.56109 0.82462 0.84063 0.86272 1.00926 1.18495 1.20936 1.3507 1.52315 1.67609 1.86648 2.21824 2.35395 2.84297 3.18076 3.3293 3.4639 4.11201 4.36207 4.83441 
33 0.01638 0.10216 0.16867 0.17752 0.19927 0.32447 0.33632 0.52107 0.66386 0.79948 0.82969 0.83913 0.87282 1.00292 1.17902 1.1962 1.35115 1.51413 1.55356 1.67116 1.85967 1.88844 2.21059 2.34746 2.66174 2.84548 3.17734 3.32464 3.4606 4.10576 4.35294 4.53823 4.83199 
36 0.01462 0.10027 0.16835 0.17682 0.19535 0.3238 0.33339 0.51747 0.5522 0.65884 0.80051 0.8298 0.83902 0.86854 1.00205 1.02213 1.17826 1.19262 1.22519 1.34388 1.51637 1.66856 1.85971 1.88767 2.21666 2.34743 2.66208 2.83727 3.00573 3.17456 3.32218 3.45839 3.60588 4.10483 4.35184 4.82731 
25 0.00846 0.10247 0.16921 0.18032 0.32335 0.33615 0.53979 0.79758 0.82912 0.83906 0.99873 1.0178 1.18103 1.2124 1.34946 1.52266 1.67047 1.86005 2.23407 2.35981 3.32463 3.46741 4.10751 4.35482 4.83281 
40 0.0193 0.10493 0.16636 0.17517 0.19387 0.32079 0.33017 0.36279 0.51275 0.5366 0.65366 0.8152 0.83176 0.84328 0.99923 1.01328 1.17436 1.18663 1.21775 1.33984 1.51017 1.53173 1.6645 1.6866 1.85621 1.87588 2.08073 2.20426 2.24003 2.3445 2.65843 2.83197 3.00405 3.17227 3.31973 3.45498 3.60381 4.10265 4.34804 4.82452 
22 0.00912 0.10837 0.1716 0.18833 0.32507 0.33949 0.54392 0.8083 0.83195 0.84442 1.00378 1.18388 1.22406 1.52668 1.67246 1.86214 2.23329 2.35417 3.46998 4.11015 4.39186 4.84268 
9 0.01176 0.11889 0.17706 0.33554 0.80575 0.83332 0.84871 1.01393 1.20509 
42 0.00695 0.0315 0.11512 0.17331 0.18212 0.20191 0.32721 0.33624 0.36157 0.52001 0.54148 0.66327 0.82567 0.83953 0.85322 1.00522 1.0177 1.18157 1.19384 1.22508 1.3468 1.51936 1.56203 1.67005 1.68682 1.86251 1.87972 2.20993 2.23812 2.35068 2.66212 2.83908 3.00993 3.17912 3.32645 3.46205 3.6104 4.10952 4.35536 4.53752 4.83092 4.85864 
27 0.01691 0.10687 0.16969 0.17936 0.20996 0.32498 0.3365 0.52671 0.80438 0.83139 0.84158 1.00256 1.02414 1.18342 1.21942 1.3506 1.53264 1.67071 1.8611 2.22847 2.34997 2.85038 3.32991 3.46972 4.10738 4.35298 4.83803 
9 0.02214 0.11467 0.17324 0.33376 0.7989 0.8298 0.84228 1.00439 1.47717 
13 0.02058 0.113 0.17373 0.18987 0.32982 0.80235 0.83283 0.84432 1.00667 1.19626 1.48706 1.68962 1.87081 
26 0.00948 0.10286 0.16708 0.17917 0.3218 0.33656 0.51823 0.79707 0.82696 0.83722 0.99926 1.17657 1.20247 1.34449 1.51561 1.66989 1.86097 2.21279 2.34693 2.84802 3.17745 3.32197 3.45865 4.10213 4.35105 4.82592 
39 0.00674 0.09519 0.16246 0.17092 0.18756 0.31708 0.32627 0.35922 0.50967 0.54422 0.65115 0.80188 0.82589 0.83519 0.9951 1.00898 1.17121 1.18316 1.21236 1.33568 1.50854 1.54974 1.66097 1.68542 1.85228 1.86973 2.20122 2.23914 2.34086 2.66029 2.82851 2.99837 3.16849 3.31589 3.45229 3.59916 4.09899 4.34397 4.82037 
25 0.01136 0.10432 0.17533 0.18982 0.33015 0.34612 0.53705 0.80087 0.83297 0.84282 0.88739 1.00775 1.18647 1.21905 1.36572 1.52317 1.68239 1.87131 2.22046 2.36808 3.33069 3.46509 4.11097 4.36401 4.8417 
27 0.01614 0.11165 0.17484 0.18789 0.33089 0.35109 0.5329 0.6662 0.81347 0.83582 0.84761 1.00842 1.18531 1.21428 1.35976 1.52201 1.68162 1.87556 2.23424 2.36551 2.85408 3.18399 3.33243 3.46582 4.11135 4.36681 4.83967 
33 0.01694 0.10315 0.16873 0.1778 0.20194 0.32296 0.33259 0.51584 0.54393 0.65675 0.80546 0.83041 0.83999 1.00094 1.01715 1.1782 1.1953 1.34217 1.51422 1.6672 1.69129 1.858 1.87804 2.21018 2.34654 2.83435 3.00754 3.1746 3.32148 3.45812 4.10428 4.35055 4.82668 
27 0.00923 0.10367 0.17015 0.18014 0.2182 0.32675 0.34172 0.53183 0.80333 0.83114 0.84121 1.00403 1.18201 1.21089 1.35076 1.51684 1.67392 1.86489 2.21955 2.35331 2.85735 3.18038 3.32621 3.46661 4.10741 4.35806 4.8336 
26 0.00858 0.10155 0.17276 0.18485 0.32884 0.34851 0.53332 0.6831 0.80454 0.83234 0.8424 1.00637 1.18406 1.21396 1.35904 1.52293 1.68428 1.87148 2.22618 2.35472 3.18017 3.32924 3.4647 4.10885 4.36965 4.83866 
20 0.01927 0.10333 0.16749 0.17725 0.21324 0.32374 0.33891 0.79471 0.82777 0.83743 0.86822 0.99965 1.05168 1.18979 1.47916 1.53775 1.66935 1.86468 4.11172 4.36043 
28 0.0197 0.10949 0.17061 0.181 0.24129 0.3263 0.34035 0.52795 0.66428 0.81481 0.83405 0.84638 1.00381 1.18133 1.20486 1.34822 1.51573 1.55227 1.67188 1.86329 2.21186 2.35076 3.18396 3.33006 3.46176 4.10707 4.35799 4.83617 
26 0.00895 0.10026 0.16786 0.177 0.20125 0.32283 0.33366 0.52333 0.79757 0.82887 0.8385 0.87479 0.99987 1.01533 1.17999 1.20916 1.36357 1.51953 1.6669 1.85941 2.3502 3.33358 3.46316 4.10511 4.35079 4.82678 
28 0.00954 0.10592 0.17434 0.18542 0.32874 0.34078 0.53296 0.68227 0.81576 0.83698 0.84944 1.0067 1.03476 1.18586 1.21524 1.35916 1.52369 1.67372 1.86547 2.22193 2.35959 2.85708 3.03502 3.33527 3.4711 4.11137 4.3851 4.83597 
35 0.0159 0.09862 0.16476 0.17324 0.18937 0.31996 0.3295 0.51356 0.57727 0.65588 0.79826 0.82767 0.83689 0.86595 0.99775 1.00945 1.17643 1.19467 1.34139 1.51048 1.53643 1.66348 1.68578 1.85532 1.88092 2.20896 2.34432 2.83337 3.00422 3.17202 3.32057 3.45676 4.10229 4.34813 4.82459 
18 0.01979 0.11171 0.17137 0.18312 0.32901 0.80066 0.83202 0.84321 1.00239 1.02377 1.18716 1.23035 1.52292 1.682 1.86708 2.24561 3.47834 4.36211 
30 0.0167 0.10669 0.16785 0.17833 0.32164 0.33422 0.51878 0.65799 0.80649 0.83023 0.84138 1.0002 1.02495 1.17918 1.20899 1.34891 1.51474 1.66884 1.85931 2.2158 2.3523 2.66725 2.84641 3.17831 3.32422 3.45954 4.1054 4.35154 4.53325 4.83045 
34 0.01185 0.07711 0.13813 0.17596 0.18547 0.22268 0.33047 0.34177 0.52337 0.55281 0.66618 0.80023 0.83336 0.84204 0.85766 1.00841 1.18468 1.20175 1.34872 1.47985 1.52225 1.67769 1.86797 2.22315 2.35281 2.84478 3.01569 3.18062 3.3274 3.46361 3.62997 4.10953 4.35667 4.833 
44 0.01809 0.10063 0.16649 0.17445 0.18737 0.32037 0.32817 0.33968 0.51447 0.53754 0.65602 0.80468 0.83049 0.83963 0.87671 0.99941 1.00948 1.17597 1.1867 1.21255 1.34064 1.51182 1.5321 1.66446 1.68218 1.85587 1.86936 2.08364 2.20456 2.23123 2.34516 2.65374 2.83342 3.00259 3.17346 3.32089 3.45629 3.47791 3.60558 3.78927 4.10436 4.34956 4.52361 4.82591 
32 0.00898 0.10117 0.16695 0.17604 0.19922 0.32208 0.33276 0.51446 0.55139 0.6577 0.80711 0.8297 0.83965 1.00015 1.02159 1.1785 1.20552 1.3421 1.51419 1.66628 1.85721 1.88757 2.21719 2.34529 2.83313 3.00357 3.1733 3.32029 3.45732 4.10278 4.34944 4.82472 
28 0.01465 0.10445 0.16608 0.17603 0.2117 0.32085 0.33344 0.51952 0.80283 0.82847 0.83899 0.99804 1.01683 1.17793 1.21308 1.35126 1.5167 1.66493 1.85586 2.21669 2.34508 2.85008 3.17815 3.32398 3.45856 4.10235 4.34926 4.8255 
22 0.01038 0.10608 0.17341 0.19111 0.32764 0.34549 0.58137 0.80111 0.8313 0.84152 1.00394 1.18238 1.20902 1.3694 1.52215 1.6761 1.86796 2.24299 3.46575 4.11276 4.36439 4.84283 
29 0.01882 0.10589 0.16785 0.17764 0.21036 0.32204 0.33277 0.51585 0.55521 0.80791 0.8306 0.84121 0.99956 1.01541 1.17893 1.20696 1.34998 1.51759 1.66584 1.70115 1.8585 2.21234 2.34707 2.8368 3.32742 3.46019 4.10426 4.34954 4.82573 
30 0.00702 0.09704 0.17131 0.18203 0.3259 0.33809 0.51856 0.54791 0.66187 0.80675 0.83211 0.84207 1.00369 1.18069 1.20075 1.34558 1.51707 1.67161 1.86206 2.21332 2.34981 2.83799 3.0076 3.17619 3.3242 3.45982 3.61533 4.10638 4.35381 4.82886 
39 0.01048 0.10136 0.16441 0.17361 0.19648 0.31818 0.3279 0.51056 0.53808 0.65227 0.80661 0.82801 0.83819 0.99621 1.01 1.17362 1.19121 1.33723 1.50954 1.53713 1.66199 1.85276 1.87265 2.07771 2.2022 2.24631 2.34217 2.65161 2.83013 2.99849 3.17008 3.3175 3.45392 3.60331 3.78575 4.10042 4.34587 4.51957 4.82203 
38 0.01726 0.10555 0.16717 0.17643 0.19967 0.3218 0.33192 0.51314 0.5384 0.65286 0.81269 0.83156 0.84267 1.00008 1.01684 1.17497 1.18744 1.21859 1.33959 1.36754 1.51241 1.66501 1.6877 1.85773 2.08291 2.20467 2.34546 2.65221 2.83212 2.99737 3.1715 3.3199 3.45532 3.60182 4.10303 4.34957 4.82468 4.85244 
28 0.00751 0.10213 0.16379 0.17336 0.19902 0.31892 0.33156 0.51427 0.80165 0.82701 0.83762 0.99612 1.01177 1.17442 1.19491 1.34138 1.50783 1.53762 1.66249 1.85532 2.21 2.34506 2.83387 3.32015 3.45483 4.10155 4.34734 4.82276 
10 0.0123 0.10449 0.16883 0.21019 0.32617 0.79336 0.82569 0.83649 1.00028 1.46814 
41 0.0084 0.09296 0.16523 0.17392 0.18387 0.21978 0.32382 0.33238 0.35141 0.51628 0.53637 0.66005 0.80998 0.83255 0.84165 1.00138 1.01208 1.17799 1.18907 1.21607 1.34359 1.51518 1.54469 1.66706 1.68493 1.85894 1.87516 2.20764 2.23785 2.34718 2.83436 2.85701 3.00556 3.17545 3.32301 3.45911 3.61212 4.10553 4.3505 4.8265 4.84425 
25 0.02072 0.10609 0.1682 0.17787 0.20807 0.32387 0.33732 0.53849 0.8034 0.82996 0.84024 1.0006 1.02115 1.1806 1.21115 1.35098 1.51516 1.66869 1.8594 2.22689 2.35124 3.32864 3.47282 4.10548 4.83265 
17 0.02029 0.1045 0.16849 0.1802 0.32482 0.35946 0.79422 0.82762 0.83757 0.87614 1.00152 1.19344 1.47349 1.52667 1.67095 1.86569 4.39786 
28 0.0105 0.10093 0.16444 0.17326 0.19223 0.31913 0.33143 0.51775 0.79625 0.82674 0.83648 0.89816 0.99643 1.0095 1.17984 1.21932 1.35151 1.51011 1.5383 1.66172 1.85415 2.22513 2.345 2.8527 3.46124 4.10103 4.34533 4.82243 
24 0.01741 0.10163 0.16518 0.17596 0.3192 0.33307 0.79128 0.82499 0.83486 0.86901 0.99581 1.02246 1.17701 1.20911 1.51751 1.66507 1.85406 2.22411 2.34643 3.32525 3.46003 4.10326 4.34783 4.82632 
35 0.01562 0.10806 0.16825 0.17847 0.2176 0.32195 0.33251 0.5147 0.55045 0.65796 0.81994 0.83441 0.85215 1.00038 1.01894 1.17708 1.19446 1.34054 1.51306 1.66599 1.69669 1.85731 1.88264 2.08407 2.20837 2.34618 2.83409 3.00143 3.17368 3.32085 3.45707 3.60524 4.1037 4.35077 4.82613 
19 0.02042 0.10315 0.1634 0.17496 0.31764 0.33756 0.79345 0.8249 0.83532 0.99379 1.01172 1.1883 1.48859 1.53213 1.6616 1.85193 4.10247 4.34302 4.82159 
33 0.00658 0.02953 0.11079 0.17432 0.18419 0.22742 0.3282 0.33857 0.52211 0.55585 0.66557 0.81093 0.83465 0.844 1.00618 1.03041 1.18267 1.19857 1.34677 1.5214 1.67313 1.86353 1.89086 2.21921 2.35168 2.84316 3.01456 3.18199 3.32597 3.4632 4.10903 4.3552 4.83178 
29 0.01412 0.10401 0.17056 0.1797 0.2044 0.326 0.33759 0.52211 0.68322 0.80334 0.83166 0.84126 1.00271 1.01947 1.18202 1.20399 1.34894 1.51818 1.67086 1.86316 2.2151 2.35169 2.84986 3.17968 3.32624 3.46205 4.10617 4.35432 4.82983 
35 0.00872 0.09786 0.16538 0.17369 0.18881 0.32071 0.32961 0.35353 0.51395 0.54344 0.65937 0.80517 0.82932 0.83861 0.99871 1.01087 1.17626 1.19291 1.34093 1.51182 1.66475 1.68688 1.85557 1.87287 2.20671 2.34459 2.83201 3.00408 3.17414 3.31985 3.45751 4.10271 4.34782 4.82408 4.85303 
32 0.01971 0.10398 0.16632 0.17519 0.19493 0.32069 0.33053 0.51269 0.79842 0.82847 0.83827 0.99768 1.01028 1.17511 1.18987 1.22519 1.33931 1.51217 1.66382 1.68328 1.85586 1.87644 2.20456 2.34475 2.83166 3.00043 3.17572 3.31992 3.45642 4.10262 4.34769 4.82362 
25 0.01555 0.10253 0.16394 0.17429 0.28864 0.32019 0.33584 0.51266 0.80077 0.82629 0.83682 0.99553 1.17372 1.2167 1.51849 1.6624 1.85245 2.20792 2.3421 2.83185 3.31759 3.4563 4.10026 4.34503 4.82145 
24 0.02111 0.10939 0.17172 0.18276 0.32637 0.33913 0.53167 0.804 0.83228 0.84284 1.00412 1.18331 1.21364 1.35152 1.51854 1.67207 1.86236 2.21679 2.35324 3.32903 3.46561 4.10873 4.38929 4.84148 
11 0.0098 0.11567 0.17122 0.19455 0.3306 0.80692 0.83137 0.84776 1.01174 1.1953 1.52973 
39 0.02033 0.09625 0.15623 0.16523 0.18546 0.30966 0.31903 0.50068 0.5284 0.63896 0.80293 0.8211 0.83256 0.98821 1.00083 1.16276 1.1751 1.21117 1.32688 1.49848 1.65296 1.68393 1.84472 1.86425 2.06326 2.19087 2.33313 2.63707 2.8187 2.98473 3.15929 3.30731 3.44305 3.58863 3.76324 4.0912 4.33665 4.50489 4.81233 
37 0.01916 0.10151 0.16464 0.17296 0.18859 0.32076 0.33066 0.51322 0.54598 0.65436 0.80298 0.82821 0.83775 0.9984 1.01259 1.17484 1.18877 1.2219 1.33952 1.51164 1.66454 1.69748 1.85594 1.87972 2.20849 2.34347 2.65475 2.83155 2.99975 3.1711 3.31944 3.45488 3.60195 4.10168 4.34852 4.52195 4.82387 
26 0.06048 0.13063 0.16247 0.17558 0.31391 0.32702 0.50716 0.79443 0.8227 0.83319 0.99142 1.01538 1.17033 1.33488 1.65697 1.84794 2.20283 2.33759 2.8252 2.99377 3.16903 3.31342 3.453 4.09572 4.34011 4.81649 
18 0.0151 0.1089 0.17338 0.19205 0.32926 0.79792 0.83081 0.84143 1.00433 1.18453 1.21805 1.4822 1.52355 1.69188 1.87508 2.22622 3.47037 4.11696 
24 0.01871 0.10222 0.16698 0.17512 0.18953 0.32547 0.33806 0.79465 0.82914 0.83855 0.85934 1.00103 1.01451 1.18252 1.21217 1.47899 1.51838 1.66925 1.8635 2.35399 3.47127 4.10698 4.3586 4.83546 
21 0.02043 0.10529 0.16589 0.17981 0.31898 0.33371 0.51762 0.80117 0.82722 0.83837 0.99621 1.02417 1.17699 1.21692 1.6649 1.85322 2.34415 3.32119 4.10249 4.34509 4.82227 
35 0.01441 0.09828 0.1648 0.17345 0.19109 0.32143 0.3324 0.51494 0.54592 0.65464 0.7981 0.82736 0.83659 0.86657 0.99894 1.02167 1.17601 1.19209 1.34073 1.51049 1.53379 1.66675 1.85674 1.89459 2.21081 2.34487 2.83376 3.00294 3.17229 3.32006 3.45579 3.61187 4.10273 4.35018 4.82562 
31 0.01394 0.09485 0.15869 0.1682 0.19306 0.31256 0.3232 0.50596 0.7885 0.82091 0.83037 0.85747 0.99036 1.00626 1.16919 1.2032 1.33351 1.50522 1.65554 1.84671 2.07156 2.19836 2.33668 2.82373 2.99386 3.16714 3.31298 3.45052 4.095 4.33887 4.81524 
25 0.01377 0.10402 0.16691 0.17873 0.32056 0.33348 0.5155 0.79763 0.82755 0.83782 0.9974 1.02107 1.17776 1.21183 1.34653 1.51643 1.66683 1.85554 2.22124 2.34496 3.32172 3.45971 4.10224 4.34754 4.82519 
35 0.01283 0.10703 0.17311 0.18257 0.2096 0.32751 0.33789 0.52248 0.55534 0.66437 0.81635 0.83625 0.8469 1.00449 1.01806 1.18233 1.19793 1.34777 1.51879 1.55604 1.67159 1.70253 1.86262 1.88549 2.21956 2.35222 2.8442 3.01752 3.182 3.32739 3.46341 3.61289 4.11013 4.35648 4.83318 
30 0.01541 0.10037 0.16794 0.17678 0.19889 0.32228 0.33184 0.51878 0.79519 0.82825 0.83761 0.86012 0.99965 1.01376 1.17816 1.19765 1.34465 1.51783 1.6662 1.6899 1.85788 1.88311 2.21312 2.34617 2.83882 3.32352 3.46173 4.104 4.34955 4.82603 
39 0.0116 0.09387 0.1603 0.16862 0.18297 0.315 0.32342 0.33859 0.50777 0.65003 0.79274 0.82356 0.83267 0.85449 0.99329 1.00493 1.17007 1.1834 1.2165 1.33424 1.50449 1.53459 1.65906 1.6784 1.85014 1.87448 2.07675 2.19961 2.24146 2.33948 2.82591 2.99314 3.16709 3.31425 3.45032 3.59587 4.09724 4.34211 4.81832 
17 0.02168 0.11347 0.17427 0.19213 0.32882 0.35063 0.80717 0.83371 0.84584 1.0063 1.18923 1.67958 1.86686 2.36325 4.11069 4.36345 4.83858 
42 0.01548 0.09313 0.15974 0.16773 0.17846 0.31425 0.32288 0.3374 0.50823 0.53467 0.64934 0.79279 0.82379 0.83267 0.85135 0.99351 1.00319 1.17068 1.18361 1.21451 1.33424 1.50529 1.5244 1.65843 1.67749 1.85053 1.87287 2.07991 2.19908 2.23379 2.34002 2.65008 2.82655 2.99262 3.16891 3.31609 3.45111 3.59882 4.09822 4.34295 4.51714 4.819 
36 0.00978 0.09225 0.15354 0.16298 0.19796 0.3071 0.31644 0.49837 0.63691 0.79237 0.81699 0.82709 0.98529 0.99953 1.16041 1.32419 1.49546 1.64993 1.67564 1.84151 1.87858 2.05971 2.1879 2.3304 2.63321 2.81595 2.98213 3.15653 3.30471 3.44074 3.586 3.76015 4.08843 4.33368 4.50137 4.80949 
28 0.07712 0.15987 0.17073 0.20671 0.31544 0.32972 0.5073 0.65416 0.81554 0.82991 0.9938 1.02116 1.17032 1.21778 1.33482 1.50603 1.65937 1.85083 2.19999 2.33932 2.82571 2.99589 3.1684 3.31469 3.45187 4.09741 4.34273 4.8183 
22 0.02139 0.11474 0.17216 0.18543 0.32862 0.36087 0.53966 0.81419 0.83497 0.8501 1.00462 1.18749 1.52884 1.67196 1.86883 2.23733 2.3644 2.85861 3.46877 4.11455 4.37486 4.84675 
42 0.01596 0.10259 0.17175 0.17948 0.19189 0.32783 0.33608 0.35293 0.52354 0.55181 0.66272 0.80412 0.83457 0.84349 0.86311 1.00573 1.01732 1.18306 1.19555 1.22388 1.35124 1.51738 1.53554 1.67239 1.69196 1.86336 1.87999 2.10331 2.21384 2.25189 2.35236 2.66503 2.84416 3.01322 3.18132 3.32908 3.46411 3.61864 4.11004 4.3551 4.5395 4.83334 
30 0.01419 0.10356 0.1713 0.1798 0.19831 0.32632 0.33578 0.52238 0.7998 0.8323 0.84175 0.86837 1.00386 1.01805 1.18335 1.20505 1.35279 1.52002 1.67005 1.69118 1.86123 1.87941 2.21871 2.3505 2.85021 3.32787 3.46757 4.10821 4.35415 4.83083 
18 0.02308 0.10479 0.16452 0.17641 0.31954 0.33566 0.79529 0.82594 0.83662 0.99618 1.0293 1.18943 1.52815 1.66462 1.85383 4.10626 4.34487 4.82286 
26 0.02265 0.11144 0.17119 0.184 0.32524 0.33893 0.52192 0.80862 0.83274 0.84494 1.00297 1.18122 1.20951 1.34639 1.52301 1.67142 1.86101 2.228 2.35146 2.85451 3.01771 3.32462 3.46594 4.10758 4.35237 4.8295 
23 0.01529 0.10416 0.16903 0.18065 0.32412 0.33887 0.61263 0.79659 0.82829 0.83821 0.95365 1.00175 1.18128 1.21455 1.34964 1.52095 1.67655 1.86211 2.23633 3.46564 4.1058 4.38428 4.83588 
32 0.01899 0.10181 0.16408 0.17339 0.19803 0.31898 0.33017 0.51162 0.55162 0.65386 0.80624 0.82749 0.83771 0.99659 1.01407 1.17361 1.19358 1.33797 1.51713 1.66358 1.85417 1.89735 2.21088 2.34248 2.83075 3.00455 3.17038 3.31804 3.45485 4.10022 4.34587 4.82203 
34 0.01129 0.09825 0.17468 0.18399 0.21076 0.33104 0.34366 0.52896 0.66335 0.80598 0.83531 0.84484 0.89532 1.00823 1.18607 1.20795 1.35334 1.52156 1.67833 1.87008 2.10825 2.22228 2.35657 2.66152 2.85627 3.01644 3.18078 3.33052 3.46481 3.61566 4.11139 4.35905 4.53475 4.83535 
27 0.009 0.09657 0.16737 0.17634 0.20081 0.32242 0.33332 0.5192 0.79272 0.82704 0.8362 0.85457 0.99901 1.01451 1.17887 1.20228 1.34746 1.52899 1.66865 1.85788 2.34644 2.84855 3.32246 3.46064 4.10363 4.34869 4.82559 
35 0.01187 0.09804 0.16737 0.1752 0.18895 0.32296 0.33158 0.35308 0.51599 0.55039 0.79696 0.82939 0.83835 0.8567 1.00062 1.01234 1.17794 1.19146 1.2217 1.34386 1.51375 1.66592 1.68162 1.85827 1.87687 2.20958 2.34625 2.83461 3.00319 3.17517 3.32216 3.45816 4.10438 4.3504 4.82657 
28 0.01185 0.10644 0.16977 0.17975 0.21631 0.32456 0.33651 0.52026 0.80565 0.8315 0.84197 1.00182 1.02043 1.1801 1.20161 1.34683 1.52052 1.66877 1.85957 1.88767 2.21784 2.35251 2.83914 3.32438 3.46472 4.10673 4.35152 4.83 
32 0.01584 0.10514 0.16997 0.17893 0.20104 0.32432 0.33392 0.52059 0.63221 0.66884 0.8089 0.83243 0.8422 1.00192 1.01568 1.18067 1.19964 1.34896 1.51827 1.66919 1.85998 1.88331 2.21286 2.3518 2.84838 3.01267 3.18236 3.32481 3.46222 4.10768 4.35593 4.83025 
46 0.0189 0.09473 0.15967 0.16765 0.18103 0.31331 0.3209 0.33268 0.50518 0.52503 0.64453 0.79814 0.82356 0.83273 0.87632 0.99242 1.00333 1.16698 1.17793 1.20567 1.33117 1.35995 1.50334 1.52525 1.65712 1.67415 1.84897 1.86393 2.06788 2.19461 2.22656 2.33775 2.64158 2.82285 2.84884 2.98941 3.16416 3.31145 3.44803 3.59356 3.76769 4.09579 4.34091 4.51087 4.81672 4.84169 
32 0.01515 0.10121 0.16491 0.1738 0.19462 0.31975 0.33066 0.51455 0.66052 0.79963 0.82703 0.8367 0.99741 1.0163 1.17554 1.19929 1.34048 1.50819 1.53216 1.6631 1.69154 1.85585 2.20775 2.3443 2.83512 3.00209 3.18085 3.32041 3.45646 4.10149 4.34837 4.82416 
28 0.01738 0.11295 0.17859 0.19344 0.33383 0.35267 0.53437 0.66674 0.81306 0.8379 0.8487 1.01184 1.18816 1.21559 1.35826 1.52898 1.68544 1.87545 2.24265 2.36204 2.66886 3.1879 3.33327 3.46992 4.11387 4.37348 4.53481 4.845 
31 0.01178 0.09538 0.16339 0.17167 0.18717 0.32042 0.3312 0.51562 0.79026 0.82498 0.83408 0.85148 0.99707 1.01363 1.17497 1.19158 1.22891 1.34045 1.50932 1.66584 1.85605 2.20671 2.34373 2.83461 3.01143 3.1709 3.31899 3.45539 4.10056 4.34764 4.82388 
24 0.01959 0.10593 0.16942 0.18017 0.32683 0.35138 0.53608 0.79827 0.82955 0.83956 1.00439 1.18084 1.20707 1.35439 1.51964 1.68375 1.86966 2.23257 2.3594 3.17897 3.32665 3.46272 4.10743 4.83588 
21 0.02046 0.10946 0.16799 0.17871 0.32182 0.33482 0.54345 0.80681 0.83082 0.84302 0.99916 1.01555 1.18212 1.53182 1.66507 1.8572 1.88405 2.21673 4.11393 4.38654 4.84026 
26 0.0092 0.06929 0.13751 0.17543 0.18624 0.33059 0.34407 0.54935 0.80252 0.83401 0.84361 0.87805 1.00797 1.18641 1.21441 1.36144 1.52437 1.67779 1.87278 2.23876 2.36033 3.33337 3.46958 4.11121 4.372 4.83872 
37 0.01736 0.10466 0.16934 0.17815 0.19897 0.32403 0.33393 0.51592 0.54026 0.65847 0.80742 0.83164 0.84133 1.00216 1.01925 1.17766 1.19002 1.2194 1.342 1.51618 1.66846 1.70518 1.85895 1.87778 2.20911 2.3469 2.65948 2.83435 3.00261 3.17465 3.32162 3.458 3.60701 4.10607 4.35269 4.82678 4.85162 
38 0.01551 0.10466 0.16959 0.1785 0.19979 0.32431 0.33446 0.51765 0.54397 0.65789 0.80803 0.83215 0.84185 1.00111 1.01311 1.17873 1.1924 1.22476 1.34311 1.51453 1.54039 1.66755 1.68855 1.86039 1.89068 2.09332 2.20947 2.34937 2.65787 2.83828 3.00529 3.17517 3.324 3.45893 3.61115 4.10591 4.35302 4.82925 
30 0.00806 0.10799 0.16978 0.17977 0.21115 0.32511 0.33717 0.52397 0.66095 0.81931 0.83571 0.85198 1.00339 1.0411 1.18186 1.21143 1.34852 1.51904 1.66927 1.86061 1.89696 2.21555 2.35202 2.84829 3.18078 3.32825 3.46539 4.10775 4.35946 4.83328 
42 0.01624 0.10182 0.16995 0.1781 0.19433 0.3254 0.33472 0.51943 0.54782 0.65869 0.80155 0.83167 0.84084 0.8658 1.00302 1.01658 1.17866 1.19009 1.21753 1.34276 1.36776 1.51596 1.54732 1.66837 1.68698 1.86057 1.87886 2.20776 2.23653 2.34929 2.65685 2.8384 3.00513 3.1778 3.32477 3.46023 3.61019 4.10682 4.3528 4.5252 4.66953 4.82892 
29 0.01761 0.09619 0.16307 0.17153 0.18919 0.3196 0.33148 0.51334 0.57782 0.79232 0.8245 0.83371 0.85515 0.99794 1.17429 1.19421 1.34283 1.50873 1.54773 1.66601 1.85563 2.21388 2.34325 2.83258 3.31793 3.45386 4.09981 4.34605 4.82315 
17 0.01191 0.10632 0.16935 0.18038 0.32444 0.33907 0.79801 0.82951 0.83995 1.00114 1.03016 1.19702 1.5168 1.6702 1.86188 4.35571 4.84233 
16 0.01339 0.10226 0.16936 0.18569 0.32506 0.79065 0.82625 0.83602 0.85971 1.00026 1.18312 1.22113 1.4698 1.86958 4.10807 4.36346 
20 0.01274 0.10088 0.1649 0.1753 0.3198 0.3343 0.79096 0.82493 0.83472 0.86536 0.9961 1.17998 1.46847 1.53033 1.66466 1.85517 2.34656 3.32652 4.3492 4.8237 
38 0.01905 0.09543 0.16097 0.16998 0.19068 0.3158 0.32587 0.50815 0.53084 0.64872 0.79444 0.82329 0.83254 0.86396 0.99352 1.00927 1.17082 1.18711 1.33517 1.5058 1.53511 1.66021 1.85094 1.88438 2.07511 2.20437 2.33985 2.65234 2.82722 2.99501 3.16679 3.31462 3.45031 3.59729 4.09709 4.34281 4.51823 4.81925 
19 0.0189 0.11213 0.16692 0.181 0.3232 0.35118 0.80589 0.82927 0.84397 1.00052 1.18041 1.22567 1.52399 1.6726 1.86219 2.35121 4.10389 4.35298 4.83096 
28 0.02279 0.10988 0.16781 0.1778 0.20991 0.32278 0.33476 0.51872 0.81211 0.83222 0.84568 1.0008 1.02441 1.18039 1.21704 1.35555 1.5145 1.66702 1.85806 1.89017 2.21684 2.34679 2.84669 3.32643 3.46469 4.10415 4.34958 4.8266 
39 0.01798 0.1108 0.17556 0.18443 0.20446 0.33185 0.34258 0.52581 0.55446 0.66409 0.81706 0.83899 0.8491 1.0094 1.02787 1.18584 1.2011 1.34963 1.51993 1.54097 1.67396 1.69336 1.86717 1.8944 2.09572 2.21664 2.3548 2.66298 2.84464 3.01246 3.18225 3.331 3.46532 3.62076 4.11219 4.35998 4.53099 4.67519 4.83622 
27 0.01325 0.11685 0.17854 0.19475 0.33473 0.36861 0.53258 0.68584 0.82746 0.84294 0.86892 1.01178 1.18939 1.22421 1.35934 1.52668 1.68299 1.87831 2.22533 2.37453 2.85825 3.02852 3.19277 3.33804 3.47045 4.11545 4.84264 
32 0.02762 0.10531 0.16263 0.17242 0.20085 0.31766 0.3291 0.50984 0.6504 0.81034 0.8278 0.84221 0.99631 1.17059 1.18613 1.3355 1.50612 1.66167 1.85273 1.87988 2.07784 2.20159 2.34044 2.82776 2.99505 3.16707 3.31523 3.45108 3.59686 4.09843 4.34489 4.82035 
25 0.01609 0.10058 0.16983 0.17892 0.20428 0.32511 0.33672 0.54588 0.79552 0.8293 0.83855 0.85845 1.00154 1.01805 1.18567 1.22409 1.36494 1.52326 1.6702 1.86171 2.24244 3.46731 4.10776 4.35281 4.83523 
38 0.00682 0.10249 0.16602 0.17504 0.19497 0.32074 0.33036 0.51247 0.53561 0.65169 0.81282 0.8311 0.84264 0.99889 1.01343 1.17479 1.1875 1.21922 1.33922 1.51002 1.53259 1.66489 1.68838 1.85613 1.8764 2.08042 2.20649 2.34489 2.6509 2.83136 2.99933 3.17136 3.31923 3.45531 3.6019 4.10258 4.34882 4.82385 
32 0.00711 0.1033 0.16611 0.17521 0.19592 0.31992 0.32923 0.35756 0.51307 0.8084 0.83021 0.8411 0.99802 1.01055 1.17554 1.19362 1.3395 1.51149 1.66266 1.68063 1.85456 1.87114 2.20294 2.34437 2.83142 3.00023 3.18331 3.32008 3.45904 4.1035 4.34953 4.82432 
10 0.01691 0.10995 0.1734 0.21794 0.34055 0.79942 0.82977 0.84132 1.0108 1.47615 
25 0.01214 0.11003 0.16891 0.18026 0.32368 0.33779 0.52454 0.81042 0.83223 0.84612 1.00188 1.181 1.21622 1.35959 1.52243 1.66854 1.86174 2.21608 2.35087 2.8535 3.32771 3.46811 4.10727 4.35365 4.83437 
18 0.0131 0.10564 0.16927 0.18207 0.32354 0.33823 0.53929 0.80075 0.82919 0.8397 1.00052 1.18316 1.22714 1.52562 1.66823 1.85969 2.23362 4.37309 
33 0.01718 0.11258 0.17075 0.18106 0.21913 0.32454 0.33534 0.51751 0.54674 0.66226 0.82578 0.83873 0.87122 1.00294 1.02078 1.17885 1.19421 1.34378 1.5185 1.66863 1.70085 1.85996 1.8865 2.21205 2.34892 2.83698 3.00648 3.17801 3.32346 3.46114 4.10802 4.35242 4.82873 
26 0.00978 0.1091 0.16777 0.1793 0.32377 0.34208 0.5283 0.81025 0.83146 0.84614 1.00172 1.17927 1.21184 1.35686 1.51662 1.66973 1.86071 2.21849 2.3569 2.85249 3.18376 3.3349 3.4624 4.10668 4.35625 4.83011 
22 0.01937 0.11422 0.18163 0.1973 0.33752 0.37805 0.8058 0.83879 0.84886 0.90336 1.01472 1.19334 1.22721 1.54103 1.6937 1.88254 2.24863 2.37122 3.4804 4.11899 4.37588 4.86492 
30 0.00902 0.09941 0.16535 0.17455 0.19951 0.32194 0.33592 0.52318 0.65641 0.79915 0.8269 0.83655 0.99928 1.17649 1.19836 1.34226 1.5092 1.53237 1.66731 1.85987 2.20843 2.34669 2.84918 3.01239 3.17752 3.32336 3.45529 4.10168 4.34857 4.82536 
21 0.07897 0.14479 0.16117 0.20361 0.30919 0.32444 0.50709 0.78055 0.81701 0.82612 0.84161 0.98651 1.17701 1.45693 1.65507 1.84282 2.33485 3.3132 4.09255 4.33484 4.81199 
20 0.01005 0.11528 0.17479 0.18829 0.3304 0.349 0.81739 0.83844 0.85607 1.00615 1.03339 1.19279 1.54353 1.67964 1.86713 2.24243 2.36524 3.47746 4.36285 4.84682 
33 0.01229 0.1065 0.1698 0.1806 0.32418 0.33736 0.51793 0.55417 0.65652 0.81123 0.8321 0.84338 1.00195 1.04662 1.1794 1.19995 1.34646 1.52023 1.6695 1.86017 2.09302 2.21648 2.34954 2.65417 2.83832 3.01183 3.17504 3.32406 3.46112 4.10531 4.35501 4.5242 4.8287 
31 0.01605 0.11077 0.17345 0.1829 0.20883 0.32943 0.34135 0.52539 0.66538 0.81482 0.83664 0.84755 1.00647 1.02559 1.18472 1.20574 1.3522 1.52089 1.67355 1.86498 1.89985 2.22547 2.35354 2.85445 3.02256 3.18494 3.33011 3.46595 4.1102 4.35715 4.83462 
28 0.01276 0.10848 0.17079 0.18253 0.3253 0.33862 0.51956 0.61942 0.67412 0.81587 0.83391 0.8475 1.00297 1.18063 1.20426 1.3488 1.5168 1.6717 1.86143 2.21454 2.3503 2.83981 3.32549 3.46074 4.10741 4.35566 4.53199 4.83006 
18 0.01632 0.10574 0.16982 0.18959 0.32477 0.79416 0.8272 0.83774 1.00024 1.1827 1.22147 1.47766 1.52471 1.68378 1.86648 3.47 4.11021 4.36786 
20 0.01116 0.1066 0.16656 0.18167 0.31967 0.33699 0.53602 0.80606 0.82851 0.84175 0.99729 1.04773 1.18197 1.66325 1.85449 2.34696 3.32406 4.10225 4.34767 4.82379 
37 0.01735 0.09875 0.16791 0.17594 0.19204 0.32387 0.33362 0.52117 0.65785 0.79487 0.82861 0.83764 0.85549 1.001 1.01553 1.17855 1.19361 1.22509 1.34775 1.51419 1.53871 1.67006 1.8596 1.8866 2.20922 2.24568 2.34845 2.65944 2.8514 3.17584 3.32472 3.4592 3.61651 4.10572 4.36189 4.5351 4.83233 
27 0.01615 0.11582 0.17969 0.1935 0.33476 0.35064 0.53743 0.67608 0.82158 0.84142 0.8552 1.01234 1.18822 1.2095 1.36032 1.52691 1.67981 1.87054 2.22562 2.3611 2.86379 3.18993 3.33524 3.47075 4.11562 4.36828 4.8421 
34 0.00847 0.09809 0.16043 0.16946 0.18934 0.31473 0.3246 0.50713 0.6494 0.79826 0.8238 0.83371 0.99256 1.00758 1.16937 1.18852 1.33397 1.50292 1.5462 1.65774 1.69346 1.84961 2.07262 2.19972 2.33848 2.82545 2.99238 3.16594 3.31367 3.44934 3.59532 4.09639 4.34138 4.81768 
16 0.00856 0.10879 0.16688 0.18212 0.32321 0.80069 0.82808 0.84116 0.99832 1.18131 1.36471 1.51474 1.68156 1.86432 3.4673 4.10973 
38 0.01678 0.10078 0.16862 0.17675 0.19269 0.32425 0.33336 0.37079 0.51704 0.54019 0.65836 0.80487 0.83107 0.84017 0.87345 1.0024 1.01758 1.1788 1.19201 1.22246 1.343 1.51548 1.55032 1.66797 1.68765 1.85959 1.87918 2.21451 2.34802 2.83564 3.01231 3.17616 3.32223 3.45957 3.61681 4.10533 4.35217 4.82845 
26 0.01878 0.10641 0.1683 0.17821 0.21313 0.32431 0.33798 0.52397 0.80462 0.8302 0.84074 1.00211 1.17803 1.19764 1.34612 1.51695 1.66892 1.8606 2.21093 2.34802 2.84865 3.32422 3.46206 4.10523 4.35561 4.82754 
24 0.00814 0.10178 0.17285 0.18544 0.32831 0.34484 0.53496 0.8014 0.83183 0.84199 1.00588 1.18486 1.21764 1.35372 1.52385 1.67454 1.86831 2.23808 2.36105 3.33109 3.46965 4.10845 4.36348 4.84354 
20 0.01729 0.10597 0.16966 0.18204 0.32363 0.33709 0.79626 0.82911 0.83921 0.90268 1.00049 1.02195 1.18555 1.23116 1.53169 1.66871 1.85926 4.10924 4.35131 4.83609 
14 0.02368 0.11384 0.16925 0.18301 0.32421 0.34474 0.80691 0.8312 0.84508 1.00096 1.19998 1.67091 1.86022 4.38234 
24 0.01095 0.10258 0.16859 0.17832 0.21322 0.32377 0.33619 0.79619 0.82896 0.83868 0.87217 1.00014 1.01928 1.18186 1.21498 1.3528 1.51978 1.66912 1.859 2.35085 3.3253 4.10941 4.35156 4.83099 
29 0.01568 0.10503 0.17083 0.18164 0.32612 0.33964 0.52328 0.66483 0.80003 0.83031 0.84007 1.00487 1.18058 1.20178 1.34919 1.51485 1.54303 1.67349 1.86311 2.21252 2.35147 2.84832 3.01457 3.17612 3.32529 3.46076 4.10681 4.36447 4.83213 
22 0.01187 0.10839 0.16891 0.18039 0.32294 0.33688 0.54418 0.80699 0.83107 0.84328 1.00084 1.03848 1.18018 1.21408 1.36668 1.52115 1.66924 1.85865 2.35075 4.10569 4.35028 4.82689 
32 0.01519 0.10672 0.16953 0.17905 0.20606 0.32467 0.33503 0.5217 0.80385 0.83163 0.84171 1.00154 1.01517 1.17812 1.19138 1.22234 1.34332 1.51543 1.66855 1.69827 1.8597 1.88224 2.20949 2.34935 2.84019 3.0062 3.17964 3.32432 3.46358 4.10649 4.35324 4.82905 
29 0.01539 0.11232 0.17706 0.18795 0.33157 0.3434 0.52672 0.56702 0.67645 0.81898 0.83921 0.85077 1.01009 1.18639 1.20583 1.35076 1.52418 1.67742 1.8678 2.22267 2.35569 2.8469 3.01605 3.18347 3.33065 3.46741 4.11208 4.35972 4.83483 
33 0.01633 0.0996 0.1603 0.16967 0.19342 0.3139 0.32432 0.50579 0.64523 0.80124 0.82399 0.83457 0.99202 1.00695 1.16757 1.18219 1.2222 1.3321 1.504 1.65687 1.68114 1.84916 2.19617 2.3379 2.82397 2.98961 3.16605 3.31248 3.44844 3.59478 4.09669 4.34128 4.81691 
12 0.02007 0.11427 0.17749 0.21383 0.33122 0.80401 0.834 0.8457 1.00825 1.20017 1.68293 1.87871 
24 0.00848 0.10473 0.17298 0.18438 0.32893 0.34512 0.53796 0.80738 0.83398 0.84497 1.00522 1.18538 1.21817 1.36235 1.52484 1.67572 1.86614 2.22855 2.35709 3.33314 3.46882 4.10998 4.3577 4.83642 
18 0.0137 0.1094 0.16771 0.18292 0.3244 0.79978 0.8283 0.8407 1.00086 1.18597 1.52658 1.67299 1.86241 2.36683 3.48712 4.10699 4.35867 4.83776 
24 0.01128 0.11326 0.17557 0.19449 0.33085 0.40485 0.54671 0.70119 0.82167 0.83821 0.85786 1.00869 1.18756 1.23013 1.37272 1.52425 1.68624 1.87121 2.245 3.3527 3.47144 4.11442 4.36793 4.84235 
28 0.0083 0.1013 0.17171 0.18201 0.25834 0.32736 0.34064 0.52798 0.80691 0.83324 0.84358 1.00367 1.02291 1.18465 1.21681 1.36233 1.52629 1.67345 1.86484 2.22204 2.36459 2.85771 3.19008 3.33167 3.46737 4.10983 4.36445 4.83816 
32 0.01861 0.10565 0.16832 0.17872 0.32151 0.33244 0.51733 0.65692 0.80345 0.82963 0.83998 0.99993 1.02062 1.17768 1.19732 1.34276 1.51638 1.66817 1.85768 1.89304 2.20885 2.34604 2.65667 2.84641 3.00879 3.17425 3.3225 3.45954 3.61121 4.10445 4.35235 4.82703 
29 0.00729 0.09144 0.16975 0.17854 0.20061 0.32576 0.33704 0.52206 0.79591 0.82973 0.83898 0.85877 1.00275 1.02286 1.18099 1.20271 1.34605 1.52058 1.67174 1.86172 2.21639 2.34801 2.85067 3.18254 3.32415 3.46207 4.10535 4.3512 4.82964 
25 0.0092 0.08619 0.17752 0.1916 0.33228 0.3471 0.53111 0.81108 0.83733 0.84848 1.01072 1.18835 1.21929 1.35674 1.53087 1.67959 1.87048 2.23541 2.36022 2.8606 3.33457 3.4733 4.11233 4.35929 4.83783 
27 0.01437 0.10015 0.16348 0.1733 0.20941 0.31785 0.32895 0.51142 0.79463 0.82479 0.83458 0.99421 1.01022 1.17376 1.20044 1.33868 1.50931 1.66197 1.85256 2.20621 2.34145 2.8308 3.31747 3.45324 4.09939 4.34449 4.82095 
33 0.01182 0.09771 0.16825 0.17637 0.19236 0.32433 0.33338 0.51854 0.54778 0.66132 0.79625 0.82943 0.8383 0.85532 1.00154 1.0146 1.18032 1.19887 1.34376 1.51792 1.66962 1.85982 1.88215 2.21601 2.34781 2.83773 3.00498 3.17612 3.32322 3.46004 4.10541 4.35263 4.82855 
26 0.02032 0.10878 0.17157 0.18227 0.32611 0.33851 0.52339 0.80252 0.83197 0.84231 1.00389 1.04855 1.18152 1.20435 1.35073 1.51821 1.67167 1.86236 2.21232 2.35313 2.84892 3.1882 3.32786 3.46343 4.10967 4.83608 
31 0.01057 0.09909 0.16092 0.17163 0.31426 0.32697 0.50793 0.65061 0.79684 0.82332 0.83361 0.99219 1.16998 1.1961 1.33576 1.50732 1.65853 1.84901 2.08413 2.20377 2.33875 2.65255 2.82778 3.0045 3.16862 3.3147 3.45276 4.09772 4.34167 4.52221 4.81835 
46 0.01705 0.09938 0.1672 0.17551 0.19166 0.32203 0.331 0.35967 0.51444 0.53437 0.65381 0.80159 0.82975 0.83879 0.8643 0.99977 1.01188 1.17642 1.1873 1.21345 1.3409 1.36894 1.51158 1.52934 1.66657 1.68825 1.85751 1.87627 2.08364 2.2057 2.23331 2.34622 2.65019 2.83367 3.00102 3.173 3.32158 3.45613 3.47513 3.60111 3.78068 4.10379 4.3496 4.51756 4.66127 4.82632 
15 0.0149 0.10348 0.16582 0.17874 0.32118 0.34133 0.79432 0.82569 0.83614 0.99771 1.18024 1.22187 1.50887 1.66851 1.85782 
25 0.0241 0.11902 0.16836 0.18205 0.3217 0.33499 0.52322 0.81611 0.83358 0.85581 1.00011 1.04415 1.17933 1.21716 1.34426 1.52123 1.66657 1.85742 2.23048 2.34961 2.85056 3.32368 4.10606 4.35127 4.8285 
25 0.02405 0.12138 0.17579 0.19022 0.33146 0.35228 0.53708 0.67889 0.82619 0.84123 0.87461 1.00891 1.18929 1.23528 1.35705 1.52333 1.67647 1.87063 2.22456 3.18903 3.33269 3.46997 4.11476 4.36793 4.84366 
28 0.01358 0.10128 0.16152 0.17174 0.21504 0.31531 0.32938 0.50826 0.80032 0.82475 0.83564 0.99296 1.00855 1.1716 1.21447 1.33451 1.51998 1.65779 1.84993 2.20003 2.33973 2.8262 2.9941 3.31671 3.45402 4.09814 4.34182 4.81795 
28 0.01673 0.1108 0.16929 0.18037 0.32376 0.33754 0.52368 0.68897 0.815 0.83363 0.84891 1.00179 1.03817 1.18187 1.21934 1.35893 1.52576 1.66871 1.86022 2.22328 2.35016 2.85603 3.01756 3.33424 3.4656 4.10814 4.35414 4.83166 
44 0.0111 0.09993 0.16733 0.17561 0.19118 0.32349 0.33282 0.51523 0.53617 0.65481 0.80244 0.83031 0.83962 0.8774 1.00112 1.01449 1.17748 1.19012 1.21994 1.34133 1.36651 1.51226 1.5325 1.66795 1.69962 1.85879 1.88044 2.08137 2.20838 2.3465 2.65052 2.83388 3.00108 3.17244 3.32108 3.45688 3.48241 3.60313 3.77934 4.10407 4.35185 4.51804 4.82598 4.84843 
21 0.01015 0.06436 0.13723 0.17939 0.19598 0.33509 0.80413 0.83656 0.84678 1.01221 1.19047 1.22326 1.37267 1.53758 1.69275 1.87495 2.2486 3.34174 3.48434 4.11757 4.84574 
19 0.00733 0.10563 0.16616 0.18163 0.32165 0.34338 0.80095 0.82739 0.83959 0.99957 1.17934 1.21977 1.5172 1.67073 1.85837 2.22235 3.46511 4.10872 4.84878 
45 0.01885 0.10243 0.16636 0.1746 0.1897 0.3206 0.32872 0.34223 0.5129 0.53334 0.65313 0.80824 0.83053 0.84004 0.99918 1.01078 1.17505 1.18653 1.21484 1.3395 1.36996 1.5101 1.52831 1.66431 1.68059 1.85605 1.8711 2.07741 2.20376 2.23175 2.34478 2.65277 2.83157 2.99874 3.17131 3.31983 3.45579 3.48879 3.60208 3.77791 4.10329 4.34897 4.51968 4.82426 4.84632 
28 0.01266 0.10498 0.17059 0.18293 0.32419 0.33623 0.51756 0.54941 0.68811 0.80659 0.83076 0.84097 1.00312 1.18005 1.20406 1.34364 1.51844 1.67107 1.86078 2.21855 2.34732 2.83933 3.17655 3.32287 3.45984 4.10422 4.35305 4.82765 
28 0.01578 0.10859 0.16408 0.18152 0.31747 0.33555 0.5139 0.6535 0.81279 0.82895 0.85027 0.99597 1.17352 1.21122 1.33905 1.51338 1.66309 1.85374 2.20547 2.34418 2.84932 3.00267 3.17365 3.31922 3.45566 4.1011 4.34774 4.82341 
23 0.01212 0.09721 0.16001 0.1711 0.31389 0.32938 0.51142 0.7892 0.82128 0.83109 0.87155 0.99107 1.17324 1.21942 1.50291 1.65829 1.84786 2.33827 3.31489 3.45573 4.09635 4.33946 4.81649 
23 0.01405 0.10611 0.17151 0.1832 0.32601 0.33896 0.5434 0.79907 0.83071 0.84065 1.00216 1.02458 1.1826 1.21151 1.5194 1.67433 1.86249 2.21929 2.36293 3.46385 4.10937 4.36601 4.84086 
44 0.01339 0.10379 0.16798 0.17645 0.19275 0.32334 0.3322 0.3552 0.51462 0.53089 0.65565 0.81341 0.83279 0.84282 1.00157 1.01502 1.17661 1.18763 1.21445 1.34004 1.35818 1.5121 1.5333 1.66689 1.68526 1.85832 1.87488 2.08611 2.20681 2.24312 2.34639 2.65456 2.83274 2.85579 2.9987 3.17358 3.32055 3.45748 3.60312 4.10402 4.13017 4.34987 4.82568 4.84358 
19 0.01009 0.11573 0.17085 0.18723 0.3247 0.34061 0.81385 0.83424 0.85309 1.0023 1.18377 1.22841 1.53327 1.6702 1.86042 2.26282 4.1097 4.35593 4.84263 
25 0.01784 0.11052 0.16874 0.18523 0.32222 0.33755 0.51751 0.80993 0.83071 0.84576 1.00032 1.17913 1.21782 1.3455 1.5199 1.66833 1.85938 2.22211 2.34857 2.84391 3.32285 3.45978 4.10342 4.35097 4.82842 
21 0.01692 0.11665 0.17535 0.20127 0.33106 0.55052 0.81221 0.83485 0.8505 1.00873 1.18727 1.23928 1.37018 1.53216 1.87981 2.22997 2.36222 3.48241 4.1118 4.37692 4.84055 
33 0.01244 0.10612 0.16614 0.17629 0.21337 0.32171 0.33465 0.51565 0.57294 0.65485 0.81808 0.83263 0.85017 0.99988 1.17608 1.1962 1.34104 1.51292 1.66631 1.8571 2.20843 2.34465 2.65433 2.83419 3.00349 3.17181 3.32068 3.45645 3.60268 4.10216 4.34927 4.52189 4.82499 
28 0.02284 0.11953 0.17836 0.19097 0.33443 0.35137 0.53736 0.67271 0.82457 0.84219 0.8592 1.0126 1.18983 1.22149 1.35801 1.52751 1.68254 1.87483 2.23556 2.36012 2.85611 3.01976 3.1871 3.33727 3.47135 4.11649 4.38152 4.84173 
26 0.01517 0.10048 0.16514 0.17475 0.20732 0.31965 0.3336 0.51982 0.79455 0.8259 0.83551 0.87094 0.99685 1.01486 1.17788 1.21548 1.51543 1.66456 1.85411 2.23028 2.34429 3.32132 3.46 4.10147 4.34612 4.82343 
26 0.02049 0.11176 0.17495 0.18567 0.33044 0.34396 0.53561 0.68451 0.81058 0.83598 0.84657 1.00783 1.18566 1.20946 1.35572 1.52195 1.67754 1.868 2.23052 2.35871 2.85625 3.33196 3.46992 4.11201 4.35927 4.83832 
32 0.01678 0.09818 0.16789 0.17597 0.19198 0.32396 0.33354 0.53362 0.66083 0.79416 0.8286 0.83751 0.85375 1.00147 1.01781 1.17919 1.196 1.34787 1.47989 1.51788 1.66909 1.85956 1.88481 2.21328 2.3489 2.86077 3.17839 3.32512 3.46123 4.1064 4.35226 4.8311 
30 0.01955 0.10301 0.16941 0.17885 0.20847 0.32441 0.33551 0.52354 0.66097 0.79979 0.82989 0.83934 0.87381 1.00193 1.02366 1.18132 1.20841 1.34853 1.52028 1.67089 1.86062 2.22194 2.35017 2.85372 3.17902 3.32595 3.46388 4.10519 4.35293 4.82926 
30 0.01703 0.10137 0.16999 0.17864 0.1993 0.3258 0.3367 0.52833 0.68417 0.79831 0.83036 0.83959 0.86173 1.00457 1.1812 1.20177 1.35045 1.51888 1.67242 1.86208 2.22057 2.34919 2.85272 3.01872 3.17975 3.32604 3.46296 4.10671 4.35572 4.83082 
25 0.02024 0.11155 0.1728 0.18501 0.32753 0.34137 0.53432 0.80837 0.83378 0.8453 1.00621 1.18241 1.2059 1.35457 1.52251 1.67387 1.86407 2.22299 2.35387 2.8555 3.33126 3.46934 4.11058 4.35602 4.83395 
39 0.01257 0.09949 0.17068 0.17844 0.19282 0.32626 0.33475 0.35638 0.51898 0.54437 0.66129 0.80111 0.83224 0.84111 0.8596 1.00447 1.01835 1.18027 1.19189 1.21928 1.34458 1.37377 1.51999 1.66955 1.68674 1.86135 1.87769 2.2152 2.34895 2.83698 3.01223 3.17867 3.32442 3.46097 4.10702 4.35183 4.38455 4.82875 4.84859 
36 0.0127 0.09921 0.16481 0.17293 0.18706 0.31941 0.32766 0.34192 0.51264 0.54547 0.65936 0.80521 0.82897 0.8383 0.99781 1.00894 1.17507 1.18922 1.22392 1.33974 1.51191 1.66264 1.67899 1.85451 1.86958 2.2048 2.34388 2.83043 3.00034 3.17902 3.31982 3.45604 3.60575 4.10258 4.34622 4.82285 
20 0.0103 0.10449 0.1636 0.17982 0.31702 0.34457 0.79868 0.82512 0.8373 0.99387 1.17381 1.21099 1.50939 1.66241 1.85175 2.22193 2.34694 4.09976 4.34324 4.82168 
37 0.01484 0.10666 0.16921 0.17793 0.19592 0.32377 0.33303 0.36316 0.5171 0.5416 0.65871 0.81729 0.83448 0.8455 1.00209 1.0157 1.18008 1.1982 1.34506 1.51572 1.66743 1.68705 1.85976 1.88095 2.21185 2.34792 2.65604 2.83618 3.00742 3.17598 3.32405 3.46019 3.60897 4.10652 4.35218 4.52968 4.82761 
24 0.00853 0.10493 0.17007 0.1853 0.32515 0.35069 0.52964 0.80138 0.82955 0.84014 1.00208 1.1834 1.22213 1.35711 1.51802 1.67397 1.86372 2.23694 2.85566 3.1886 3.3286 3.46436 4.10732 4.83541 
27 0.02056 0.12367 0.17238 0.18766 0.32552 0.33961 0.5205 0.66844 0.82648 0.84005 1.00404 1.18151 1.20932 1.3485 1.51649 1.67063 1.8606 1.8956 2.21557 2.3513 2.83998 3.18117 3.32781 3.46253 4.10858 4.357 4.83113 
19 0.01106 0.10471 0.16979 0.18721 0.32555 0.79366 0.82757 0.83785 0.89825 1.00064 1.18136 1.21561 1.48274 1.52419 1.86534 2.23198 3.46923 4.1093 4.84732 
35 0.01469 0.10267 0.16329 0.17357 0.21734 0.31706 0.32867 0.50913 0.5455 0.64988 0.8126 0.82836 0.84296 0.99541 1.01853 1.17112 1.18696 1.33531 1.50858 1.66129 1.85204 1.88018 2.0793 2.2012 2.34057 2.64769 2.82819 2.9961 3.16755 3.31559 3.45198 3.59781 4.0986 4.34453 4.82021 
32 0.01292 0.1047 0.16763 0.17721 0.20566 0.32252 0.33428 0.51544 0.54325 0.66576 0.81247 0.83118 0.84237 1.0012 1.17684 1.19441 1.34101 1.51211 1.53947 1.66684 1.85797 1.88807 2.21046 2.34572 2.83492 3.00504 3.1752 3.3219 3.45805 4.10324 4.34956 4.82587 
22 0.02108 0.11465 0.17073 0.18473 0.32721 0.35587 0.54127 0.81392 0.83376 0.85017 1.0064 1.18159 1.21297 1.51667 1.67855 1.8655 2.21951 2.3618 2.85893 3.46303 4.11106 4.35804 
27 0.00719 0.09562 0.16855 0.17729 0.19665 0.32517 0.33696 0.54155 0.79739 0.82994 0.83937 0.86498 1.00206 1.02092 1.1832 1.21564 1.3574 1.52529 1.67027 1.86116 2.22595 2.35077 3.32916 3.46932 4.10756 4.35409 4.83203 
32 0.01019 0.1031 0.17195 0.18173 0.21629 0.32755 0.33996 0.52024 0.54922 0.66091 0.81285 0.83414 0.84438 1.00551 1.1815 1.19978 1.34649 1.51807 1.67196 1.86323 2.21561 2.35126 2.66324 2.83964 3.00938 3.17673 3.3258 3.46084 3.61168 4.10792 4.35581 4.83096 
29 0.01937 0.11008 0.17496 0.18567 0.33032 0.34357 0.52732 0.66712 0.80663 0.83497 0.84497 1.0068 1.0299 1.18446 1.20455 1.35403 1.52676 1.67538 1.86799 2.22746 2.3536 2.85327 3.01743 3.18397 3.3332 3.46703 4.1117 4.36209 4.83491 
31 0.01347 0.10375 0.17287 0.18234 0.21186 0.32818 0.33985 0.53174 0.66611 0.80353 0.83299 0.8425 0.88417 1.00639 1.18377 1.20651 1.34991 1.5183 1.55225 1.67339 1.86464 2.21518 2.35529 2.67001 2.86111 3.1809 3.32939 3.46504 4.10898 4.35797 4.83866 
15 0.00716 0.10857 0.17278 0.18733 0.3302 0.80352 0.83301 0.84501 1.00637 1.18641 1.22391 1.3689 1.52659 1.68218 1.87328 
19 0.02067 0.10506 0.1679 0.17895 0.32337 0.34003 0.79494 0.82775 0.83785 0.90354 0.99962 1.05021 1.18604 1.52141 1.67096 1.86147 4.10642 4.35627 4.83938 
36 0.01835 0.10324 0.16336 0.17304 0.2005 0.31691 0.32727 0.50931 0.5475 0.65393 0.81189 0.82856 0.84174 0.9953 1.01285 1.17066 1.18498 1.22726 1.33579 1.50822 1.55782 1.6614 1.85236 1.88034 2.19948 2.23343 2.34095 2.82871 3.0054 3.17053 3.31612 3.45318 3.59856 4.09948 4.34462 4.82084 
22 0.01079 0.10497 0.17114 0.18244 0.32648 0.34076 0.7968 0.83025 0.8402 0.87912 1.00356 1.18095 1.20274 1.48359 1.52448 1.67306 1.86317 2.21739 3.47597 4.11358 4.36578 4.83758 
34 0.02049 0.10337 0.16545 0.17486 0.2009 0.31949 0.33017 0.51204 0.7994 0.82733 0.83738 0.99664 1.01008 1.17278 1.18475 1.21336 1.33779 1.50857 1.6627 1.68705 1.85477 1.88414 2.20169 2.23355 2.34334 2.83141 2.99796 3.17185 3.31854 3.45348 3.6033 4.10177 4.34834 4.82324 
34 0.01033 0.10177 0.16915 0.17804 0.19871 0.32446 0.33509 0.51796 0.54466 0.66311 0.80779 0.83189 0.84159 1.00273 1.02383 1.17839 1.19186 1.2237 1.34446 1.51696 1.67011 1.85946 1.88053 2.20955 2.3493 2.83783 3.00346 3.17617 3.323 3.45958 3.60681 4.10619 4.35215 4.82796 
39 0.01256 0.09756 0.16325 0.17158 0.18651 0.31766 0.32649 0.34567 0.51047 0.5392 0.65286 0.80271 0.82728 0.83653 0.99611 1.00698 1.17318 1.18681 1.21986 1.33698 1.50834 1.53276 1.66077 1.67901 1.85316 1.87144 2.20039 2.23107 2.34249 2.82841 2.99616 3.17042 3.31806 3.45306 3.48378 3.59985 4.10068 4.34538 4.82138 
33 0.01047 0.10132 0.17145 0.18045 0.20394 0.3266 0.33706 0.519 0.55489 0.80329 0.83232 0.84187 0.89698 1.00482 1.03068 1.18 1.1934 1.22438 1.34744 1.51611 1.54868 1.67138 1.86228 1.89177 2.21132 2.34928 2.83859 3.1821 3.32452 3.46047 4.10657 4.35298 4.82968 
34 0.0131 0.09494 0.15902 0.1681 0.18783 0.31274 0.322 0.35845 0.50542 0.79144 0.82187 0.83128 0.86277 0.99119 1.00342 1.1679 1.19338 1.33145 1.50341 1.65627 1.84727 1.86672 2.0671 2.19513 2.33673 2.82251 2.98953 3.16732 3.31215 3.44983 3.5969 4.09484 4.33938 4.81534 
48 0.00675 0.08885 0.15866 0.1702 0.17858 0.19835 0.32157 0.32961 0.34387 0.51311 0.52982 0.65365 0.80001 0.82898 0.83777 0.85715 0.99925 1.00937 1.17512 1.18487 1.20641 1.33972 1.36411 1.51134 1.53508 1.66508 1.68298 1.85622 1.86993 2.08091 2.20358 2.2277 2.34477 2.65163 2.83116 2.85104 2.99878 3.17174 3.3198 3.45535 3.47409 3.602 3.78507 4.10271 4.34831 4.51895 4.82429 4.84146 
49 0.01538 0.09557 0.16128 0.16921 0.18196 0.31503 0.32253 0.33329 0.50697 0.5228 0.64518 0.67125 0.80342 0.82583 0.83494 0.99417 1.00416 1.16852 1.17816 1.19686 1.33264 1.34871 1.50455 1.52153 1.65885 1.67248 1.85092 1.86464 2.06922 2.19622 2.21608 2.33945 2.64389 2.82472 2.84691 2.99073 3.16596 3.31344 3.34654 3.44897 3.46228 3.59486 3.76963 4.09755 4.34308 4.5096 4.64576 4.8189 4.83973 
28 0.01371 0.10194 0.16511 0.17589 0.31868 0.33032 0.51229 0.79476 0.82563 0.83571 0.99568 1.01473 1.1745 1.20429 1.3391 1.52013 1.6637 1.85377 1.89344 2.21952 2.34267 2.83185 3.0068 3.31781 3.45613 4.10082 4.34534 4.82256 
27 0.0202 0.10985 0.17465 0.18527 0.32941 0.34161 0.52615 0.80234 0.83411 0.84402 0.90368 1.00725 1.1844 1.20496 1.35272 1.52581 1.6752 1.86475 1.89729 2.22405 2.35297 2.85396 3.33086 3.46744 4.10958 4.35584 4.83436 
30 0.01276 0.099 0.16824 0.17743 0.20389 0.32306 0.33378 0.5175 0.55709 0.79646 0.82834 0.83759 0.86032 1.00037 1.01757 1.17854 1.19665 1.34861 1.51533 1.66903 1.85856 1.89615 2.21324 2.34848 2.84162 3.32328 3.45896 4.10429 4.35046 4.82865 
22 0.01704 0.10832 0.17267 0.19194 0.32755 0.486 0.53752 0.80457 0.8311 0.8421 1.00564 1.185 1.22521 1.36167 1.6796 1.8714 2.3655 3.3275 3.47519 4.10883 4.36436 4.84416 
29 0.00648 0.09584 0.16459 0.17327 0.19196 0.32023 0.33091 0.51477 0.79287 0.82601 0.83536 0.85766 0.99714 1.01401 1.1781 1.21263 1.34213 1.51687 1.66479 1.85502 1.88589 2.21298 2.34365 3.1808 3.31999 3.46175 4.10094 4.34666 4.82349 
11 0.00798 0.10501 0.16718 0.18964 0.32295 0.79537 0.82574 0.83729 0.99821 1.19387 1.48281 
22 0.02806 0.11504 0.16541 0.17984 0.31997 0.33724 0.52877 0.81037 0.82936 0.84718 0.99858 1.17748 1.21954 1.51234 1.66546 1.8567 2.21312 2.85417 3.45855 4.10211 4.34887 4.82835 

49
