# Supplementary material for: Deciphering the Contribution of Oriens-Lacunosum/Moleculare (OLM) Cells to Intrinsic θ Rhythms Using Biophysical Local Field Potential (LFP) Models
Source: eNeuro. 2018 Sep 4;5(4):ENEURO.0146-18.2018. doi: 10.1523/ENEURO.0146-18.2018 (PMC6140113; doi:10.1523/ENEURO.0146-18.2018)
Supplement: Supplementary file 2 — Supplementary Code. Download supplement 2, GZ file [file sup_enu-eN-NWR-0146-18-s02.gz › LFP_microcircuit-master/BSC-120-gi-0-gi_SD-0-PV12913020-dSD6.6ms-gnSD0.21-gpv3.0-gsb4.0-csb0.21-gbs1.0-cbs0.1344-spiketimes.txt]

2609

99


50 0.15681 0.30848 0.31396 0.49422 0.49899 0.62919 0.63382 0.98883 1.15472 1.16381 1.31871 1.32536 1.48701 1.49224 1.64893 1.65556 1.84348 2.05675 2.06087 2.18265 2.1898 2.32894 2.33565 2.46799 2.47341 2.62255 2.62718 2.81248 2.81739 2.97639 2.98195 3.14901 3.15431 3.29855 3.30524 3.43346 3.43933 3.57858 3.58338 3.7521 3.75767 4.08581 4.09054 4.33456 4.48933 4.49468 4.61339 4.6217 4.80831 4.81166 
0 
15 0.64288 1.5028 2.0694 2.34267 2.48358 2.63671 2.9919 3.16565 3.45019 3.59315 3.76818 4.0973 4.34632 4.50463 4.63229 
26 0.15926 0.31534 0.50154 0.63421 1.16423 1.3269 1.49428 1.65835 1.84903 2.0615 2.19131 2.33383 2.47591 2.62855 2.81974 2.98401 3.15575 3.30618 3.44087 3.58484 3.75895 4.09 4.33849 4.49604 4.62665 4.81348 
82 0.15845 0.16191 0.31321 0.49909 0.50237 0.50523 0.63267 0.63546 0.63829 0.64235 0.99301 1.15878 1.16243 1.16624 1.32285 1.32747 1.33067 1.49154 1.49507 1.49795 1.50163 1.65519 1.65916 1.84798 1.85292 2.06074 2.06365 2.06796 2.18668 2.19126 2.19665 2.33312 2.33593 2.34018 2.47223 2.47621 2.47938 2.48332 2.62727 2.63027 2.63285 2.81736 2.82047 2.82317 2.8284 2.98077 2.98481 2.98771 3.15353 3.15633 3.15932 3.16228 3.30293 3.30696 3.30982 3.31332 3.43841 3.44133 3.44463 3.44865 3.58273 3.58588 3.58931 3.75669 3.76015 3.76282 3.76786 4.08988 4.09241 4.09631 4.33868 4.3411 4.49373 4.49765 4.5003 4.61764 4.62317 4.62628 4.62996 4.8124 4.81497 4.81792 
6 1.5063 2.48657 2.63966 3.77078 4.5071 4.63697 
77 0.15598 0.15974 0.30923 0.31303 0.3188 0.49573 0.50054 0.50305 0.62843 0.63285 0.63655 0.99095 1.15467 1.15883 1.16419 1.16825 1.32036 1.32569 1.32924 1.48813 1.4927 1.49589 1.49997 1.64895 1.65549 1.65925 1.84607 1.84984 2.05919 2.06236 2.18405 2.18937 2.33064 2.33384 2.3386 2.46599 2.47212 2.47588 2.47954 2.62205 2.6268 2.62985 2.81386 2.81847 2.82122 2.97785 2.98257 2.98522 3.15083 3.1542 3.15754 3.16166 3.29975 3.30438 3.30835 3.43202 3.43792 3.44213 3.57964 3.58405 3.58789 3.75424 3.75857 3.76146 4.0882 4.09106 4.33708 4.33967 4.49115 4.49596 4.49874 4.6146 4.62057 4.62511 4.81021 4.81337 4.81636 
57 0.15685 0.31036 0.315 0.49619 0.50047 0.50456 0.63007 0.63381 0.63886 0.99053 1.1565 1.16232 1.32047 1.32584 1.48892 1.49357 1.65404 1.65785 1.84523 1.85004 2.05845 2.06208 2.18442 2.19036 2.33069 2.33439 2.47139 2.47556 2.62484 2.62846 2.81413 2.8186 2.97836 2.98316 3.15084 3.15526 3.15863 3.30026 3.3059 3.43667 3.4412 3.58032 3.58427 3.75369 3.7585 3.76226 4.08753 4.09118 4.33626 4.33921 4.49096 4.49583 4.61497 4.62316 4.80996 4.81275 4.81764 
9 0.64427 1.50295 2.48625 2.63779 3.16797 3.59652 3.76788 4.50499 4.63352 
9 1.50883 2.48955 2.49324 2.49797 2.6429 3.77533 4.51092 4.63736 4.64128 
23 0.50731 0.63883 0.64332 1.33263 1.49948 2.06607 2.19719 2.47996 2.48618 2.63429 2.82546 2.98974 3.16034 3.16707 3.3127 3.44454 3.59007 3.76453 4.095 4.34402 4.50199 4.62997 4.81854 
1 2.49695 
7 1.5029 2.48505 2.63734 3.59305 3.76752 4.50412 4.63388 
0 
0 
31 0.50924 0.64111 0.64556 1.16835 1.33543 1.50078 1.50639 2.06934 2.19827 2.3412 2.48187 2.48579 2.63612 2.63988 2.82714 2.99098 3.16162 3.16609 3.31282 3.44634 3.45211 3.59152 3.76694 3.77078 4.09768 4.34741 4.50205 4.50659 4.63116 4.63941 4.82108 
19 0.50371 0.63757 1.33195 1.49668 1.84893 2.06345 2.33572 2.47885 2.63096 2.82196 2.98567 3.15883 3.3099 3.4443 3.76209 4.09374 4.33943 4.49845 4.8154 
24 0.50813 0.64169 1.17174 1.33381 1.50212 2.06808 2.19708 2.3388 2.48202 2.48943 2.63534 2.82708 2.98988 3.16302 3.31354 3.44808 3.59102 3.76674 3.77432 4.09595 4.34464 4.50414 4.63083 4.81994 
54 0.1562 0.30737 0.31183 0.49336 0.49795 0.50458 0.62721 0.63142 0.98801 0.9951 1.15368 1.15993 1.31802 1.3245 1.48614 1.4913 1.65056 1.65499 1.84275 1.84774 2.05598 2.06053 2.18205 2.1899 2.32803 2.33257 2.46675 2.472 2.62169 2.62604 2.81156 2.81626 2.9756 2.98108 3.14816 3.15312 3.29749 3.30386 3.43348 3.4379 3.57749 3.58205 3.75131 3.75654 4.08496 4.08942 4.33381 4.33847 4.48849 4.4938 4.61278 4.62152 4.80718 4.81064 
3 2.4911 2.64275 4.51128 
0 
73 0.15824 0.16212 0.31168 0.31517 0.49717 0.50167 0.50435 0.63021 0.63449 0.63801 0.99273 1.15702 1.16099 1.16599 1.32207 1.32693 1.33047 1.48992 1.49443 1.49736 1.65083 1.65819 1.84747 1.85055 2.06054 2.06375 2.18571 2.19109 2.19768 2.33251 2.33549 2.34078 2.46885 2.47467 2.47802 2.48254 2.62454 2.62895 2.63172 2.81553 2.81964 2.82251 2.97929 2.98431 2.98693 3.15277 3.15574 3.15932 3.30166 3.30578 3.30952 3.43364 3.43954 3.44348 3.5813 3.58551 3.58895 3.756 3.75972 3.7626 4.08953 4.09239 4.33855 4.34129 4.49313 4.49719 4.49979 4.61658 4.62178 4.62694 4.81197 4.81478 4.81759 
49 0.1621 0.31442 0.50236 0.50629 0.63499 0.63886 0.99528 1.16055 1.16752 1.3276 1.33219 1.49548 1.49906 1.65995 1.8488 2.06198 2.06681 2.19136 2.33419 2.34007 2.47642 2.48017 2.62963 2.63315 2.82028 2.8241 2.98533 2.98973 3.15524 3.15987 3.30587 3.31026 3.44018 3.4452 3.5853 3.58987 3.7592 3.7626 3.7663 4.09102 4.09604 4.33941 4.496 4.49967 4.50416 4.62293 4.62875 4.814 4.81763 
5 0.64454 1.50538 2.48947 3.76713 4.50491 
0 
9 1.5002 2.06764 2.48242 2.63436 3.16266 3.5925 3.76557 4.09724 4.50196 
0 
0 
0 
6 0.64764 2.4868 2.63848 3.77113 4.50706 4.63703 
77 0.1515 0.30236 0.30609 0.30961 0.4886 0.49338 0.49635 0.62222 0.62668 0.63081 0.98364 0.98799 0.99248 1.14846 1.15279 1.15794 1.31351 1.31903 1.32414 1.48145 1.48642 1.4896 1.64258 1.64942 1.65313 1.83841 1.84166 1.84541 2.05164 2.0552 2.17738 2.18362 2.32344 2.32696 2.3311 2.46086 2.46649 2.47002 2.61608 2.62038 2.62354 2.80686 2.81148 2.81441 2.82037 2.97079 2.97625 2.97992 3.14352 3.14697 3.15051 3.15679 3.2927 3.2975 3.30133 3.4259 3.4311 3.43555 3.57269 3.57729 3.5814 3.74701 3.75143 3.75432 4.08051 4.08371 4.32949 4.33229 4.48395 4.48852 4.49147 4.60842 4.61569 4.62063 4.80264 4.80593 4.80887 
14 0.64183 1.16733 1.5022 2.06869 2.19553 2.48286 2.63661 3.16246 3.44751 3.5924 3.76517 4.09895 4.50248 4.62933 
45 0.1626 0.31446 0.50077 0.50541 0.63432 0.63906 1.16057 1.1663 1.3256 1.33046 1.49364 1.49843 1.65749 1.84945 2.06266 2.06669 2.18895 2.19536 2.33484 2.4747 2.4798 2.62877 2.63285 2.81911 2.82341 2.98323 2.98816 3.15523 3.16002 3.30486 3.31004 3.44028 3.44534 3.58512 3.58927 3.75859 3.76304 4.09191 4.3405 4.49547 4.50017 4.6191 4.62704 4.81425 4.81806 
23 0.50515 0.63635 1.16526 1.33029 1.49792 2.06356 2.19424 2.33665 2.47918 2.63172 2.82261 2.98727 3.15684 3.31012 3.44221 3.58789 3.76175 4.09281 4.34178 4.49845 4.50232 4.62816 4.81572 
13 0.64921 1.50694 2.48705 2.4898 2.49337 2.49947 2.64084 2.64453 3.77393 4.50762 4.51061 4.63566 4.63911 
25 0.50724 0.63979 1.16777 1.33297 1.5004 2.06691 2.19663 2.34152 2.48171 2.63457 2.82518 2.99075 3.15994 3.16561 3.31163 3.44563 3.59132 3.76348 3.76876 4.09622 4.34548 4.50038 4.50556 4.62939 4.81913 
7 1.50093 2.06616 2.63449 2.99104 3.7656 4.34368 4.50256 
27 0.31023 0.49794 0.63125 0.99046 1.15657 1.32139 1.4903 1.65565 1.84471 2.05805 2.18792 2.33038 2.47257 2.62523 2.81556 2.98055 3.15087 3.30073 3.43655 3.58135 3.75387 3.75976 4.08711 4.3357 4.491 4.62228 4.80976 
2 2.49578 4.64391 
21 0.50051 0.63434 1.32662 1.49401 1.65744 1.84646 2.05962 2.33226 2.47542 2.62772 2.8188 2.98331 3.15395 3.30973 3.43977 3.58397 3.7584 4.08842 4.33698 4.49581 4.81139 
3 2.63128 2.98746 3.15886 
2 3.76533 4.50282 
36 0.50707 0.63923 0.64254 1.16374 1.32768 1.33247 1.49907 1.50227 1.85366 2.06602 2.19459 2.33797 2.4808 2.48589 2.63404 2.63673 2.82459 2.989 3.15932 3.16312 3.30835 3.31327 3.44428 3.44897 3.58908 3.59428 3.76438 3.76697 4.09493 4.34358 4.50122 4.50372 4.62308 4.62984 4.81762 4.82178 
0 
3 2.49134 4.50909 4.64035 
6 0.64264 1.50186 2.63551 3.16364 3.5927 3.76674 
13 0.64339 1.50356 2.07097 2.20064 2.48487 2.63758 2.99394 3.16513 3.44995 3.59362 3.76988 4.50551 4.63258 
0 
7 2.49133 2.49502 2.49948 2.64457 4.51281 4.6391 4.64306 
8 0.646 1.50443 2.48575 2.6381 3.16832 3.7689 4.50629 4.63718 
31 0.50556 0.63958 0.6455 1.16673 1.33194 1.49937 1.5046 2.06677 2.19595 2.33954 2.48065 2.4881 2.63426 2.63933 2.82378 2.98896 3.15958 3.16478 3.30946 3.31612 3.44547 3.59042 3.76349 3.76791 4.09591 4.34523 4.50013 4.50599 4.62811 4.63524 4.81858 
127 0.15076 0.15407 0.15652 0.30389 0.30732 0.31037 0.31281 0.31591 0.49043 0.49427 0.49673 0.49875 0.50122 0.62278 0.6267 0.62944 0.63204 0.635 0.98579 0.98847 0.99177 0.99508 1.14985 1.15369 1.15705 1.16028 1.16359 1.31477 1.31824 1.32179 1.32426 1.32717 1.48279 1.48671 1.48973 1.49192 1.49492 1.64409 1.65019 1.65309 1.65604 1.66038 1.8405 1.84273 1.84576 1.84817 1.85136 2.05372 2.05603 2.05851 2.06157 2.17894 2.18364 2.18664 2.19082 2.32541 2.32806 2.33076 2.3336 2.46068 2.4664 2.46967 2.47198 2.47498 2.47907 2.6173 2.62163 2.62444 2.62632 2.63195 2.80879 2.81268 2.81526 2.81732 2.82021 2.97244 2.97643 2.9795 2.98199 2.98569 3.14528 3.14822 3.15106 3.15326 3.15564 3.29455 3.29792 3.3012 3.30368 3.30614 3.42716 3.43272 3.43534 3.43807 3.44076 3.57452 3.57829 3.58077 3.58369 3.58741 3.74924 3.75217 3.75495 3.75696 3.7594 4.08273 4.08508 4.0876 4.09131 4.33177 4.33367 4.33608 4.34019 4.48558 4.4885 4.4919 4.49382 4.49706 4.60979 4.61502 4.619 4.62172 4.80484 4.80755 4.80957 4.81171 4.81461 
23 0.64594 0.65162 1.50461 1.50827 2.07355 2.48677 2.48978 2.49261 2.49727 2.64002 2.64317 3.16729 3.45283 3.59651 3.76958 3.77383 4.50677 4.5105 4.51326 4.63082 4.6353 4.63876 4.6425 
31 0.51206 0.64253 0.64652 1.16954 1.33607 1.50227 1.50579 2.06984 2.07375 2.19913 2.48333 2.48651 2.49008 2.63697 2.64013 2.83047 2.99356 3.16363 3.16801 3.31481 3.44841 3.59353 3.59812 3.76771 3.77116 4.09924 4.50306 4.50723 4.63117 4.63488 4.82449 
26 0.50816 0.63823 1.16399 1.32818 1.49813 2.06783 2.19614 2.33853 2.48031 2.63254 2.63642 2.82512 2.98664 3.15886 3.30771 3.31442 3.44568 3.58847 3.76167 3.76729 4.0959 4.49847 4.50398 4.62595 4.63261 4.81943 
18 0.50664 0.6389 1.16985 1.50282 2.0656 2.48047 2.63347 2.82524 2.98995 3.15997 3.31244 3.44579 3.5913 3.76413 4.09473 4.50121 4.62901 4.81691 
0 
10 0.50856 0.64109 1.49976 2.63446 2.8252 2.9899 3.76482 4.50162 4.63087 4.81895 
0 
20 0.50743 0.64012 1.33261 1.49963 2.06578 2.33842 2.48073 2.63422 2.82471 2.98913 3.1622 3.31333 3.44419 3.5898 3.76407 4.09444 4.34381 4.50123 4.63001 4.81791 
14 0.64429 1.50495 2.07359 2.48616 2.49279 2.64001 3.16513 3.45216 3.59658 3.7678 3.7727 4.50707 4.51143 4.63563 
15 0.50102 0.63492 1.49451 2.0598 2.33378 2.62725 2.81909 3.15398 3.3064 3.58565 3.75794 4.08818 4.33612 4.49525 4.81072 
61 0.1585 0.31201 0.31695 0.49721 0.50177 0.50566 0.63066 0.63493 0.63912 0.99209 1.15722 1.16329 1.32153 1.3276 1.48989 1.4948 1.49904 1.65312 1.6589 1.84693 1.85214 2.0598 2.06397 2.1856 2.19244 2.33192 2.33662 2.47043 2.4758 2.47985 2.62584 2.63013 2.81527 2.81987 2.82472 2.97932 2.98459 3.15209 3.1566 3.15992 3.30108 3.30699 3.312 3.43647 3.44107 3.44497 3.58119 3.58567 3.75526 3.75982 3.76289 4.08881 4.09301 4.33786 4.34243 4.49237 4.49727 4.61632 4.62472 4.81148 4.81464 
0 
44 0.16069 0.31205 0.4978 0.50266 0.63188 0.6382 0.99228 1.15818 1.16797 1.32225 1.32876 1.49059 1.49632 1.65592 1.84692 2.06015 2.18663 2.33229 2.47246 2.47862 2.62645 2.63151 2.81591 2.8209 2.98002 2.98593 3.15249 3.15828 3.30196 3.30881 3.43833 3.44478 3.58186 3.58904 3.75553 3.76124 4.08922 4.33802 4.49278 4.4984 4.61724 4.62595 4.81169 4.8156 
6 2.06427 3.76416 4.09276 4.34109 4.50177 4.81694 
10 0.50305 2.0638 2.82318 3.15583 3.44115 3.76338 4.09196 4.34036 4.5009 4.81526 
89 0.15227 0.15553 0.30483 0.30805 0.31153 0.49111 0.4956 0.49808 0.50139 0.62447 0.62844 0.63223 0.98639 0.98926 0.99406 1.15087 1.15445 1.15952 1.31569 1.32008 1.32379 1.48377 1.48811 1.49132 1.49569 1.64475 1.65173 1.6545 1.84112 1.84349 1.84718 2.05444 2.05699 2.05999 2.17967 2.18526 2.32608 2.32872 2.33183 2.46181 2.46799 2.47142 2.47596 2.61827 2.6225 2.62525 2.62909 2.80929 2.81363 2.81659 2.82165 2.97328 2.97796 2.98075 3.14621 3.14916 3.1531 3.15639 3.29541 3.29938 3.30388 3.42763 3.43355 3.43721 3.44165 3.57516 3.57929 3.58282 3.74979 3.7533 3.75661 3.75954 4.08338 4.08579 4.08908 4.33243 4.33439 4.33813 4.48645 4.48944 4.49288 4.49662 4.6106 4.61798 4.6212 4.80542 4.80813 4.81035 4.81497 
52 0.29913 0.30392 0.48497 0.48969 0.49651 0.61923 0.62469 0.97953 0.98509 1.14541 1.15279 1.30966 1.31586 1.47787 1.48311 1.64206 1.64803 1.83423 1.83899 2.04745 2.05179 2.17417 2.3196 2.32422 2.45921 2.46483 2.61343 2.61809 2.80319 2.80795 2.96726 2.97268 3.13966 3.14459 3.28921 3.29542 3.42488 3.43071 3.5692 3.5739 3.74288 3.74783 4.07646 4.0808 4.32526 4.32929 4.48001 4.48521 4.6055 4.61465 4.79871 4.80219 
0 
13 0.64155 1.50192 2.06819 2.48283 2.63607 2.99113 3.16394 3.44811 3.59261 3.76683 4.097 4.50387 4.63217 
0 
1 4.50835 
4 2.48987 2.64312 4.5106 4.63805 
0 
4 2.49382 2.49759 2.5031 4.64289 
28 0.50798 0.63891 0.64338 1.16456 1.32888 1.49873 1.5042 2.06682 2.19308 2.3396 2.4804 2.48411 2.63417 2.63871 2.82426 2.9876 3.16 3.30873 3.44511 3.58881 3.59249 3.76384 4.09601 4.50009 4.50583 4.62308 4.63088 4.81948 
53 0.15625 0.309 0.31371 0.49511 0.49998 0.62871 0.63412 0.9896 0.99544 1.15531 1.16143 1.31966 1.32541 1.4879 1.49306 1.65191 1.65695 1.8443 1.84916 2.05751 2.06192 2.18396 2.19046 2.32959 2.33402 2.46854 2.47408 2.62336 2.62794 2.81333 2.81832 2.97737 2.98269 3.14976 3.15473 3.29918 3.305 3.43453 3.43942 3.57918 3.58392 3.75295 3.75799 4.0865 4.09125 4.33531 4.34003 4.4901 4.49519 4.61457 4.62208 4.80874 4.81239 
7 2.48955 2.49386 2.49944 2.64396 4.51176 4.63815 4.6419 
2 4.08905 4.33674 
1 2.49538 
2 2.49338 4.64346 
22 0.5022 0.63663 1.16438 1.32855 1.49568 1.85105 2.06321 2.33587 2.47711 2.63001 2.82066 2.98534 3.15687 3.3079 3.443 3.58681 3.76043 4.09205 4.33992 4.49741 4.62706 4.81405 
22 0.502 0.63509 1.16308 1.32805 1.49517 2.06208 2.19161 2.33404 2.47653 2.62931 2.82029 2.98432 3.15721 3.30827 3.4426 3.58509 3.75999 4.09092 4.3389 4.4971 4.62513 4.81378 
96 0.15315 0.15675 0.30471 0.30817 0.3116 0.31477 0.49101 0.49581 0.49844 0.50166 0.62443 0.62874 0.63214 0.98615 0.98946 0.9932 1.15084 1.15487 1.15937 1.16373 1.31567 1.3209 1.32403 1.32913 1.48373 1.4885 1.49137 1.49545 1.64471 1.65158 1.65455 1.84088 1.8435 1.84699 1.85072 2.0542 2.05707 2.06037 2.17966 2.18555 2.19165 2.32588 2.3288 2.33202 2.33662 2.46196 2.46839 2.47161 2.47548 2.61833 2.62289 2.62559 2.80922 2.81378 2.81657 2.82035 2.9732 2.97847 2.98101 3.146 3.14918 3.1529 3.15585 3.29521 3.29977 3.30349 3.30713 3.42757 3.43352 3.43735 3.44064 3.57508 3.57953 3.58287 3.58863 3.74956 3.75346 3.75639 3.75936 4.08313 4.08576 4.08913 4.33219 4.33433 4.3393 4.48629 4.48982 4.49278 4.49635 4.61062 4.61732 4.62123 4.80521 4.80811 4.81055 4.81407 
43 0.1574 0.30955 0.49721 0.50171 0.63025 0.63565 0.99018 1.15745 1.16587 1.32289 1.32949 1.48985 1.49583 1.65472 1.84421 2.05726 2.18718 2.32987 2.33573 2.4717 2.47883 2.62475 2.62933 2.81492 2.82031 2.9801 3.15043 3.15542 3.30102 3.30669 3.4362 3.44179 3.58068 3.58715 3.75385 3.75855 4.08627 4.33458 4.49108 4.496 4.62136 4.80888 4.81367 
12 0.6429 1.50221 2.06927 2.48349 2.63666 2.9922 3.16425 3.45085 3.59301 3.76699 4.50393 4.63194 
18 0.64284 1.17168 1.33481 1.5019 2.06844 2.19804 2.48321 2.6362 2.99099 3.16415 3.3147 3.44955 3.59222 3.76711 4.0974 4.50385 4.63164 4.8212 
0 
8 0.50322 0.63721 1.49678 2.47744 2.63096 3.15803 3.76232 4.33993 
8 0.64882 1.50806 2.48842 2.4945 2.64199 3.77536 4.50918 4.63697 
0 
39 0.31558 0.501 0.63484 0.64332 0.99694 1.16069 1.16775 1.32523 1.33199 1.4938 1.49958 1.65813 1.85064 2.06333 2.18929 2.33553 2.4743 2.48097 2.62914 2.63522 2.8193 2.98335 2.98876 3.15554 3.16256 3.30476 3.3129 3.44001 3.4444 3.58512 3.7587 3.76524 4.09247 4.34207 4.49586 4.50248 4.61988 4.6285 4.81484 
42 0.16001 0.311 0.49877 0.50373 0.63201 0.99121 1.15712 1.16785 1.32188 1.32937 1.49047 1.49589 1.65467 1.84533 2.05862 2.18827 2.33083 2.47178 2.47841 2.62552 2.63044 2.81649 2.82193 2.98006 2.98648 3.15161 3.15738 3.3012 3.30814 3.4366 3.44348 3.58133 3.58789 3.75528 3.76006 4.08763 4.33621 4.49172 4.49694 4.61947 4.81069 4.81552 
8 1.16004 1.84862 2.0618 2.33385 3.15419 3.30425 3.76292 4.49448 
17 0.31475 0.49646 0.99197 1.49365 1.84319 2.05673 2.32981 2.6252 2.81493 3.15031 3.30455 3.58141 3.75352 4.08544 4.33349 4.49174 4.80798 
20 0.50643 0.63742 1.16663 1.33118 1.49654 2.06437 2.33759 2.47918 2.63118 2.82377 2.98721 3.15778 3.31021 3.44278 3.58802 3.76108 4.09393 4.34269 4.49809 4.81608 
20 0.50923 0.64227 1.33444 1.50166 2.06812 2.34108 2.48363 2.63589 2.82694 2.9906 3.16409 3.31518 3.44981 3.5918 3.76651 4.09629 4.34495 4.50346 4.63119 4.81933 
0 
5 2.4959 2.49921 2.50403 4.64413 4.64915 
6 1.49899 2.06514 2.63298 3.1612 3.76336 4.50105 
11 0.64628 1.50583 2.07138 2.48716 2.63894 2.9948 3.16751 3.5957 3.77006 4.5064 4.63562 
0 
43 0.16342 0.31592 0.50278 0.5069 0.6357 0.64023 1.16239 1.17146 1.32687 1.33183 1.49519 1.49957 1.66165 1.85149 2.06367 2.19167 2.33643 2.47633 2.48117 2.63021 2.63419 2.82059 2.82475 2.98504 2.98922 3.15658 3.16179 3.30606 3.31137 3.4418 3.44683 3.58659 3.5916 3.75941 3.76393 4.0927 4.34151 4.49655 4.50103 4.62403 4.62947 4.81503 4.81906 
48 0.1619 0.31584 0.5025 0.50595 0.63564 0.63997 0.99899 1.16164 1.16708 1.32578 1.33094 1.49498 1.49916 1.65858 1.85118 2.06386 2.06782 2.19056 2.19595 2.33623 2.34084 2.47582 2.48034 2.63052 2.63426 2.8207 2.82433 2.98429 2.98855 3.15649 3.16081 3.30554 3.31111 3.44117 3.44631 3.58678 3.59057 3.75946 3.7637 4.09293 4.09697 4.34187 4.49663 4.501 4.62215 4.62825 4.8155 4.81885 
81 0.15263 0.30461 0.3078 0.31163 0.49094 0.49531 0.49799 0.50259 0.62441 0.62849 0.63237 0.98601 0.98945 1.15068 1.15425 1.1596 1.16554 1.31552 1.32042 1.32411 1.48363 1.48789 1.49107 1.64489 1.65134 1.65439 1.8407 1.84332 1.84768 2.05397 2.05671 2.06082 2.17947 2.18534 2.32568 2.32862 2.33281 2.46289 2.46809 2.47145 2.47818 2.6184 2.62225 2.6254 2.80915 2.81334 2.81639 2.97312 2.97787 2.98068 3.14591 3.14889 3.15294 3.15819 3.29506 3.29919 3.30347 3.42793 3.43332 3.43696 3.44342 3.57497 3.57916 3.58311 3.74946 3.75306 3.75633 4.08288 4.08547 4.08947 4.33185 4.33403 4.48618 4.48937 4.49293 4.61046 4.6173 4.62121 4.80502 4.80784 4.81039 
3 2.48773 2.63706 3.76914 
36 0.1637 0.505 0.63789 0.6417 1.16652 1.33071 1.49818 1.50317 2.06509 2.06934 2.19386 2.33798 2.47981 2.48433 2.63261 2.63555 2.82319 2.82831 2.98784 3.15857 3.16232 3.31062 3.31423 3.44405 3.44789 3.5885 3.59295 3.7626 3.76602 4.09344 4.09738 4.34212 4.50068 4.50439 4.62806 4.81688 
47 0.1583 0.31204 0.49889 0.50195 0.63172 0.63601 0.99219 1.15799 1.16595 1.32208 1.32794 1.49116 1.49512 1.65676 1.84685 2.05978 2.06381 2.18654 2.33203 2.33683 2.47275 2.47639 2.62644 2.62984 2.81668 2.82035 2.98047 2.98449 3.15276 3.15691 3.30202 3.30786 3.43788 3.44271 3.58217 3.58603 3.75591 3.75993 4.08877 4.09325 4.33754 4.49266 4.4972 4.61946 4.62658 4.81155 4.8146 
19 0.64262 1.16887 1.50057 2.0683 2.1957 2.48145 2.48755 2.63505 2.99103 3.1607 3.31512 3.44743 3.59154 3.76679 4.09659 4.50293 4.6267 4.63353 4.82072 
75 0.15277 0.15723 0.30619 0.30953 0.31395 0.49262 0.49692 0.49987 0.62568 0.62978 0.63362 0.98774 0.99118 1.15214 1.15595 1.16157 1.31722 1.32172 1.3255 1.48519 1.48937 1.4931 1.64648 1.65327 1.65776 1.84247 1.84518 1.85045 2.05571 2.05867 2.18128 2.18738 2.32746 2.33044 2.33518 2.46327 2.46904 2.47348 2.61955 2.62381 2.62737 2.81092 2.81505 2.81832 2.9747 2.97913 2.98264 3.14745 3.15058 3.15468 3.29672 3.30068 3.30516 3.42949 3.43506 3.43982 3.57669 3.58074 3.58499 3.75116 3.75498 3.75826 4.08465 4.08738 4.33365 4.33598 4.48784 4.49116 4.49496 4.61223 4.61876 4.62498 4.80679 4.80973 4.8126 
22 0.5036 0.63647 0.64252 1.16936 1.33118 1.49693 2.06341 2.19163 2.4775 2.63094 2.82198 2.98598 3.1583 3.31082 3.44253 3.59013 3.76158 4.09173 4.33994 4.4986 4.62921 4.81503 
1 2.498 
9 0.64681 1.50571 2.07225 2.48634 2.63968 3.1673 3.77041 4.50758 4.64025 
20 0.51034 0.64253 1.16818 1.33333 1.50102 2.06907 2.19719 2.3417 2.48338 2.63568 2.82692 2.99027 3.16347 3.31384 3.4491 3.59155 3.76617 4.50293 4.63077 4.82021 
27 0.50005 0.63319 0.99237 1.16226 1.32543 1.49314 1.65704 1.84576 2.05885 2.18934 2.3315 2.47533 2.62746 2.81839 2.98272 3.15247 3.15835 3.30538 3.43895 3.58359 3.75764 4.08793 4.33636 4.49322 4.49773 4.62321 4.81109 
0 
40 0.30862 0.31634 0.49454 0.50029 0.62852 0.63476 0.9888 1.15483 1.31898 1.32632 1.4873 1.49411 1.65374 1.84351 2.05674 2.18351 2.32899 2.47021 2.62296 2.62828 2.81286 2.8186 2.97676 2.98451 3.14903 3.15576 3.29865 3.30588 3.43555 3.57874 3.75213 3.75852 4.08576 4.33453 4.48938 4.49577 4.61433 4.62308 4.80819 4.81253 
79 0.15623 0.16036 0.31039 0.31372 0.31957 0.49669 0.50109 0.50415 0.62982 0.63393 0.63758 0.99187 0.99683 1.1566 1.16045 1.16471 1.3212 1.32602 1.32997 1.48947 1.49393 1.49728 1.64975 1.65669 1.6626 1.8465 1.84957 2.05975 2.06282 2.18505 2.19069 2.1954 2.33139 2.33439 2.33861 2.46711 2.47292 2.47698 2.48168 2.62441 2.6283 2.63142 2.8148 2.81906 2.82227 2.9788 2.98361 2.98674 3.15172 3.15473 3.15845 3.16479 3.30072 3.30498 3.30877 3.43271 3.43864 3.4424 3.44689 3.58063 3.58466 3.58843 3.75517 3.75895 3.76201 4.08863 4.09148 4.09591 4.33768 4.34017 4.49208 4.49585 4.49872 4.6159 4.62221 4.62597 4.81064 4.81391 4.81702 
3 2.48684 2.64019 4.5083 

127
