# Supplementary material for: Deciphering the Contribution of Oriens-Lacunosum/Moleculare (OLM) Cells to Intrinsic θ Rhythms Using Biophysical Local Field Potential (LFP) Models
Source: eNeuro. 2018 Sep 4;5(4):ENEURO.0146-18.2018. doi: 10.1523/ENEURO.0146-18.2018 (PMC6140113; doi:10.1523/ENEURO.0146-18.2018)
Supplement: Supplementary file 2 — Supplementary Code. Download supplement 2, GZ file [file sup_enu-eN-NWR-0146-18-s02.gz › LFP_microcircuit-master/BSC-120-gi-0-gi_SD-0-PV12913020-dSD6.6ms-gnSD0.21-gpv3.0-gsb1.75-csb0.21-gbs4.25-cbs0.1344-spiketimes.txt]

3391

104


50 0.15482 0.30836 0.31341 0.49487 0.4994 0.62753 0.63285 0.98983 1.1547 1.16373 1.31861 1.3253 1.64865 1.65543 1.84348 1.85043 2.05675 2.06087 2.18236 2.18923 2.32886 2.335 2.46763 2.47328 2.62255 2.62718 2.81248 2.81739 2.97634 2.98193 3.149 3.1543 3.29849 3.30521 3.43325 3.4391 3.57836 3.58319 3.75209 3.75766 4.08581 4.09054 4.33456 4.33951 4.48932 4.49468 4.61313 4.62159 4.80835 4.81176 
0 
22 0.16765 0.50934 0.64268 1.17253 1.33578 2.06917 2.19972 2.34189 2.48358 2.63646 2.82796 2.9916 3.16537 3.31598 3.44917 3.59242 3.76787 4.09726 4.34589 4.50437 4.63204 4.82167 
25 0.15904 0.31489 0.5016 0.6342 1.1643 1.32704 1.65849 1.84911 2.06156 2.19136 2.3339 2.47589 2.62855 2.81983 2.98403 3.15575 3.30616 3.44084 3.58478 3.75895 4.09002 4.33858 4.49604 4.6285 4.81355 
89 0.15743 0.16071 0.1648 0.31306 0.31658 0.31985 0.49965 0.50281 0.50555 0.50927 0.63212 0.63503 0.63824 0.64232 0.82672 0.99367 1.15875 1.16241 1.16612 1.16988 1.3228 1.32743 1.33061 1.33461 1.49605 1.50029 1.65432 1.65866 1.66244 1.84793 1.85089 1.8543 2.06074 2.06363 2.06823 2.18662 2.19093 2.19611 2.33309 2.33582 2.33955 2.47217 2.47614 2.47926 2.48321 2.62727 2.63027 2.63285 2.81736 2.82042 2.82332 2.82691 2.98073 2.98479 2.98762 3.15353 3.15633 3.15932 3.1622 3.30289 3.3069 3.30974 3.31295 3.43831 3.44113 3.44456 3.44867 3.58257 3.58578 3.58923 3.75669 3.76014 3.76281 3.76658 4.08988 4.09243 4.09635 4.33866 4.34111 4.49372 4.49764 4.50029 4.61754 4.62309 4.62623 4.63021 4.81246 4.815 4.81799 
11 0.64576 2.48638 2.63935 2.83382 2.99372 3.16882 3.45333 3.59723 3.77053 4.50689 4.63705 
79 0.15419 0.15831 0.16165 0.30918 0.31335 0.31701 0.49634 0.50082 0.50389 0.62791 0.63231 0.63613 0.82396 0.99141 1.15466 1.15883 1.16425 1.16831 1.32025 1.32561 1.32936 1.49452 1.50035 1.64894 1.65544 1.65895 1.84606 1.84958 1.85417 2.05919 2.06236 2.18392 2.18932 2.3307 2.33389 2.33814 2.4659 2.47209 2.47585 2.47955 2.62205 2.6268 2.62985 2.81386 2.81847 2.82118 2.82588 2.97782 2.98254 2.9852 3.15083 3.1542 3.15754 3.16159 3.29974 3.30435 3.30834 3.43196 3.43791 3.44209 3.57959 3.58403 3.5878 3.75424 3.75857 3.76146 4.0882 4.09106 4.33707 4.33961 4.49115 4.49596 4.49874 4.61445 4.62047 4.62503 4.81036 4.8135 4.81666 
59 0.1551 0.15869 0.31029 0.31446 0.49726 0.50083 0.62986 0.63375 0.82422 0.99111 1.15649 1.16229 1.16815 1.32043 1.32583 1.49416 1.65399 1.65745 1.84523 1.8496 2.05845 2.06208 2.18426 2.19022 2.33062 2.33424 2.47132 2.47551 2.62484 2.62846 2.81412 2.81859 2.8234 2.97833 2.98314 3.15083 3.15525 3.15861 3.30023 3.30587 3.31069 3.43663 3.44114 3.58021 3.58422 3.75369 3.7585 3.76226 4.08753 4.09118 4.33626 4.33911 4.49096 4.49583 4.61486 4.62315 4.81006 4.81287 4.81715 
18 0.64468 1.17655 1.33801 2.0706 2.48687 2.63781 2.83408 2.99586 3.16635 3.31716 3.45308 3.59553 3.76817 4.09899 4.34768 4.50501 4.63332 4.82297 
47 0.51588 0.5223 0.64779 0.65147 0.65667 1.17934 1.34169 1.50929 1.6773 1.86662 2.07451 2.07835 2.08621 2.20542 2.34807 2.35895 2.48957 2.4933 2.49819 2.64223 2.64472 2.65121 2.83456 2.84007 2.99768 3.00312 3.17061 3.17385 3.32266 3.45566 3.59824 3.6031 3.6105 3.7732 3.77578 3.78046 3.79255 4.10482 4.35274 4.50914 4.51173 4.51625 4.63675 4.64059 4.64615 4.8279 4.83344 
38 0.16395 0.32005 0.50704 0.63872 0.6429 1.16823 1.1738 1.33203 1.33759 1.50047 1.6636 1.85676 2.06581 2.07268 2.19594 2.34023 2.48026 2.4865 2.63428 2.82449 2.83001 2.98941 3.15979 3.16396 3.31219 3.44429 3.44935 3.58989 3.59479 3.7643 3.76776 4.09473 4.3439 4.50198 4.50779 4.62985 4.637 4.81804 
5 2.08652 2.49682 2.64854 3.77915 4.51738 
12 0.64401 2.07065 2.48442 2.63734 2.99301 3.59389 3.76783 4.10052 4.34643 4.50412 4.63563 4.823 
0 
0 
41 0.16645 0.32404 0.50875 0.51315 0.64084 0.64546 1.16783 1.33388 1.50392 1.66604 1.8558 2.06885 2.07402 2.19876 2.34052 2.48185 2.48563 2.63612 2.63945 2.82712 2.83195 2.99018 2.99464 3.16151 3.16605 3.31264 3.31884 3.44627 3.4524 3.59164 3.59658 3.76711 3.77064 4.0977 4.34602 4.50205 4.50648 4.63114 4.6369 4.82056 4.82715 
15 0.50497 0.63754 2.06371 2.33621 2.47899 2.63096 2.82223 2.98572 3.15887 3.31008 3.44468 3.76209 4.33964 4.49843 4.81598 
26 0.51009 0.6419 1.17265 1.33492 1.66831 1.86027 2.06811 2.33899 2.48188 2.48936 2.63535 2.8269 2.98986 3.16308 3.17002 3.3135 3.44833 3.59091 3.59935 3.76702 3.7735 4.09601 4.34452 4.50405 4.63075 4.82008 
50 0.15373 0.30729 0.31167 0.49403 0.49867 0.62655 0.6309 0.98903 1.15367 1.15992 1.31796 1.32443 1.65047 1.65494 1.84275 1.84768 2.05598 2.06052 2.18183 2.18932 2.3279 2.33236 2.46664 2.47194 2.62169 2.62604 2.81155 2.81626 2.97557 2.98106 3.14816 3.15311 3.29745 3.3038 3.43334 3.43773 3.57736 3.58197 3.7513 3.75653 4.08496 4.08942 4.33381 4.33847 4.48849 4.4938 4.61256 4.62121 4.80716 4.81064 
8 0.64914 2.07634 2.49017 2.64236 3.17107 3.77313 4.51054 4.64631 
1 4.51255 
81 0.15619 0.15979 0.16412 0.31158 0.31472 0.31863 0.4971 0.50172 0.50437 0.50806 0.63001 0.63436 0.63784 0.82577 0.99349 1.157 1.16097 1.16581 1.32199 1.32684 1.33005 1.49526 1.50026 1.65082 1.65805 1.662 1.84745 1.85035 1.85457 2.06054 2.06375 2.18565 2.191 2.19668 2.3325 2.33542 2.33943 2.46878 2.47463 2.47798 2.48243 2.62454 2.62895 2.63172 2.81553 2.81964 2.82248 2.82791 2.97927 2.98426 2.98682 3.15277 3.15574 3.15932 3.30163 3.30575 3.30943 3.43358 3.43952 3.44344 3.4481 3.58123 3.58545 3.58878 3.756 3.75972 3.7626 4.08953 4.09238 4.09853 4.33855 4.34121 4.49313 4.49719 4.49978 4.61655 4.62178 4.62681 4.81196 4.81475 4.81747 
50 0.16132 0.31448 0.31976 0.50294 0.50708 0.63486 0.63881 1.16055 1.1675 1.3276 1.33192 1.49827 1.6597 1.84884 1.85603 2.06198 2.06681 2.19119 2.19791 2.33415 2.33997 2.47635 2.48002 2.62963 2.63315 2.82028 2.82402 2.98531 2.98963 3.15523 3.15986 3.30584 3.31025 3.44013 3.44514 3.58517 3.58981 3.7592 3.7626 3.7663 4.09102 4.09567 4.33941 4.49599 4.49967 4.50416 4.62262 4.62906 4.81415 4.81772 
9 2.07252 2.48828 2.64238 3.16658 3.31546 3.59824 3.76692 4.50489 4.825 
0 
16 0.16538 0.64117 2.06722 2.33974 2.48243 2.63436 2.82826 2.99089 3.16253 3.59215 3.76556 4.09623 4.3443 4.502 4.63088 4.81897 
0 
0 
0 
19 0.64521 1.33936 2.07154 2.20587 2.34553 2.48677 2.63851 2.83437 2.99343 3.16741 3.31943 3.4529 3.59447 3.59973 3.77037 4.10211 4.50711 4.63903 4.82465 
76 0.14809 0.15234 0.30208 0.30576 0.30932 0.48881 0.49371 0.49722 0.62171 0.62614 0.62978 0.819 0.98475 0.99063 1.1484 1.15266 1.15767 1.31335 1.31881 1.32338 1.48877 1.64253 1.64939 1.65309 1.8384 1.84164 1.84539 2.05164 2.0552 2.17706 2.18331 2.32327 2.32674 2.33069 2.46063 2.46628 2.46986 2.61608 2.62038 2.62354 2.80685 2.81147 2.8144 2.82036 2.97072 2.97618 2.97962 3.1435 3.14694 3.15049 3.15673 3.29263 3.2974 3.30123 3.42561 3.43102 3.43546 3.5725 3.57715 3.58101 3.747 3.75142 3.75431 4.08051 4.08371 4.32949 4.33229 4.48393 4.48847 4.49141 4.60804 4.615 4.6196 4.80263 4.80592 4.8089 
19 0.51082 0.64218 1.16725 1.33532 2.06853 2.19525 2.342 2.48272 2.6366 2.82685 2.99201 3.16245 3.31374 3.44731 3.59175 3.76514 4.0977 4.50246 4.62957 
47 0.15968 0.31448 0.32098 0.50255 0.63409 0.63888 0.99782 1.16056 1.16661 1.32542 1.33011 1.50054 1.65762 1.66381 1.84961 2.06265 2.06718 2.18854 2.19514 2.33477 2.33993 2.47463 2.47976 2.62877 2.63285 2.81911 2.82342 2.98317 2.98812 3.15523 3.16001 3.30482 3.31001 3.44022 3.44525 3.58499 3.58907 3.75859 3.76304 4.09189 4.34059 4.49547 4.50017 4.61881 4.62692 4.81427 4.81797 
27 0.16162 0.31714 0.50585 0.63675 1.16599 1.33074 1.66228 1.851 2.06366 2.19424 2.33664 2.47916 2.63172 2.82261 2.98737 3.15683 3.31023 3.44221 3.58785 3.76176 4.09301 4.34167 4.49843 4.50229 4.62791 4.81577 4.82033 
68 0.17152 0.33021 0.51415 0.51765 0.64541 0.64871 0.65229 1.17323 1.17741 1.18132 1.33933 1.34272 1.50727 1.51176 1.67123 1.86276 1.86661 2.07273 2.07558 2.08054 2.20278 2.20779 2.34625 2.34983 2.355 2.48712 2.48987 2.49346 2.4992 2.64064 2.64299 2.64829 2.83218 2.83585 2.84031 2.99566 2.99859 3.00498 3.16642 3.16996 3.17266 3.17793 3.31838 3.3215 3.32498 3.45174 3.45556 3.45977 3.59631 3.59974 3.60433 3.77121 3.7737 3.77662 3.78213 4.10249 4.10633 4.35073 4.35497 4.5074 4.51007 4.51311 4.52045 4.63598 4.63979 4.82575 4.82852 4.83208 
30 0.3217 0.50829 0.63972 0.64484 1.16763 1.17399 1.33268 2.06682 2.19628 2.34031 2.4816 2.63457 2.82483 2.83022 2.99044 3.15994 3.16514 3.31151 3.31698 3.44559 3.45339 3.59119 3.76347 3.7686 4.09603 4.34558 4.50038 4.50556 4.63054 4.81913 
10 1.33562 2.06618 2.342 2.63449 2.99066 3.44908 3.59446 3.76559 4.50254 4.82299 
26 0.15674 0.3101 0.49919 0.63053 1.15656 1.32101 1.65547 1.84471 2.05805 2.18717 2.33028 2.47238 2.62523 2.81556 2.98039 3.15085 3.30067 3.43647 3.58117 3.75386 3.75975 4.08711 4.3357 4.49099 4.6202 4.80986 
10 0.52522 0.65524 2.0812 2.49535 2.64751 3.17603 3.60866 3.77793 4.51556 4.64342 
21 0.31485 0.50081 0.63373 1.32649 1.65718 1.8465 2.05962 2.33207 2.47535 2.62772 2.8188 2.98329 3.1539 3.30947 3.43963 3.58389 3.7584 4.08842 4.33697 4.4958 4.81167 
7 0.63798 1.65915 2.33553 2.63128 2.82497 2.98668 3.15885 
2 3.76548 4.50281 
48 0.16383 0.32075 0.507 0.51064 0.63909 0.64279 1.16374 1.17086 1.32759 1.33257 1.33749 1.50092 1.66309 1.85288 1.85976 2.06602 2.07027 2.19479 2.33804 2.34281 2.48081 2.48575 2.63404 2.63674 2.82463 2.82811 2.98913 2.99497 3.15934 3.16317 3.16707 3.30826 3.31313 3.31772 3.44447 3.44911 3.58909 3.59361 3.76439 3.76707 4.09499 4.34368 4.50125 4.50375 4.62637 4.63082 4.81763 4.8208 
0 
9 0.6479 2.07665 2.49126 2.64577 3.16964 3.60191 3.77231 4.50881 4.6419 
9 1.33514 2.63551 2.99154 3.16356 3.31487 3.45197 3.59336 3.76666 4.09843 
22 0.5115 0.64251 0.64703 1.17051 1.33622 2.0707 2.19868 2.34259 2.48501 2.63758 2.82911 2.99316 3.16509 3.31678 3.44967 3.59361 3.59994 3.76969 4.0996 4.5055 4.63216 4.82327 
1 2.49549 
55 0.51796 0.52201 0.64928 0.65264 0.65701 1.18123 1.34296 1.34727 1.51099 1.67524 1.86738 1.87578 2.07565 2.07918 2.08429 2.10784 2.20675 2.21507 2.35152 2.35733 2.49114 2.49496 2.4995 2.51626 2.64349 2.64625 2.65226 2.83625 2.84097 2.99967 3.00439 3.17041 3.17403 3.17811 3.32334 3.32745 3.45604 3.46058 3.59999 3.6037 3.60824 3.77411 3.77699 3.78021 3.78577 4.10743 4.35418 4.51136 4.51393 4.51785 4.63931 4.64308 4.65155 4.82967 4.83464 
15 0.64426 1.33929 2.07168 2.4858 2.63797 2.83262 2.99336 3.16656 3.31839 3.45288 3.59605 3.76822 4.10016 4.5061 4.63781 
38 0.16467 0.50735 0.63917 0.64609 1.16655 1.17248 1.3317 1.33725 1.5024 1.66494 1.85536 2.06676 2.19634 2.33912 2.4806 2.48736 2.63426 2.63934 2.82461 2.83041 2.98886 3.15958 3.16502 3.30945 3.31534 3.44547 3.453 3.59028 3.59804 3.76347 3.76788 4.09585 4.3451 4.50013 4.506 4.62811 4.6347 4.81838 
130 0.14918 0.15275 0.15513 0.15822 0.30377 0.30727 0.31026 0.31256 0.31514 0.49059 0.49475 0.49703 0.49932 0.50187 0.61984 0.62508 0.62816 0.63062 0.63301 0.63657 0.81855 0.82116 0.82526 0.98683 0.99045 0.99366 1.14984 1.15368 1.15703 1.16025 1.16351 1.31471 1.31816 1.32174 1.3242 1.32704 1.48951 1.49235 1.64406 1.65016 1.65304 1.65589 1.6594 1.8405 1.84275 1.84572 1.84821 1.85139 2.05372 2.05603 2.05851 2.06161 2.17883 2.18332 2.18645 2.19027 2.32533 2.328 2.33066 2.33349 2.34091 2.46058 2.46634 2.46961 2.47194 2.47492 2.47894 2.6173 2.62163 2.62444 2.62632 2.63195 2.80879 2.81268 2.81526 2.81733 2.82019 2.97242 2.9764 2.97948 2.98195 2.9855 3.14527 3.14821 3.15105 3.15325 3.15563 3.29452 3.29788 3.30115 3.30365 3.3061 3.42711 3.43269 3.43526 3.43798 3.44064 3.57446 3.57823 3.58072 3.58363 3.58736 3.74924 3.75217 3.75495 3.75696 3.7594 4.08273 4.08508 4.0876 4.09119 4.33177 4.33367 4.33607 4.33993 4.48558 4.4885 4.4919 4.49382 4.49707 4.60964 4.61471 4.61849 4.62106 4.62577 4.80484 4.80755 4.80957 4.81167 4.81454 
81 0.17114 0.17432 0.32796 0.51416 0.51674 0.51969 0.64542 0.64821 0.6511 0.65565 1.17412 1.178 1.18287 1.33703 1.3405 1.34405 1.50761 1.51096 1.67126 1.676 1.86142 1.86561 1.87004 2.07312 2.07619 2.07959 2.09769 2.20122 2.20473 2.21146 2.34579 2.34961 2.35392 2.48654 2.48959 2.49247 2.49605 2.50458 2.6399 2.64278 2.64504 2.65136 2.83079 2.83384 2.83648 2.84096 2.99497 2.99795 3.00142 3.16686 3.17056 3.17299 3.17837 3.31723 3.32109 3.3238 3.45212 3.4561 3.45913 3.59631 3.59909 3.60236 3.60783 3.76944 3.77309 3.7753 3.77862 4.10262 4.10662 4.35133 4.35468 4.50667 4.51027 4.51246 4.51695 4.63403 4.638 4.641 4.8257 4.82825 4.83227 
66 0.16734 0.17068 0.32444 0.51034 0.51307 0.51711 0.64261 0.64608 1.16873 1.1726 1.17677 1.33369 1.33693 1.34097 1.50364 1.50653 1.66754 1.673 1.85707 1.86085 2.06949 2.07268 2.19669 2.20065 2.20627 2.34237 2.34562 2.35234 2.48341 2.48666 2.49036 2.63696 2.63995 2.82798 2.83095 2.83419 2.99154 2.99437 3.00018 3.16328 3.16692 3.16952 3.31388 3.31775 3.32111 3.44817 3.45178 3.45508 3.59306 3.59635 3.60074 3.76744 3.77068 3.77327 4.09873 4.1024 4.34762 4.35167 4.50301 4.50712 4.51134 4.63185 4.63502 4.822 4.82496 4.82972 
34 0.16392 0.32148 0.50757 0.63858 0.64607 1.16398 1.32809 1.33396 1.66428 1.85422 2.06742 2.19576 2.3382 2.48019 2.63254 2.63642 2.82389 2.98652 2.99096 3.15886 3.1643 3.30769 3.31394 3.44461 3.58838 3.76167 3.7671 4.09529 4.34502 4.49847 4.50399 4.62584 4.63245 4.81912 
19 0.50696 0.64229 1.16932 2.06526 2.34082 2.48034 2.63347 2.8244 2.99015 3.15996 3.31188 3.4461 3.59089 3.7641 4.09426 4.34255 4.50119 4.63203 4.81647 
0 
21 0.16465 0.50683 0.64085 1.1645 1.33143 2.06836 2.19569 2.339 2.63444 2.82462 2.98922 3.1627 3.31374 3.4486 3.59142 3.76458 4.09562 4.34523 4.50161 4.62963 4.81823 
0 
23 0.16391 0.50665 0.64035 1.17104 1.33207 1.85462 2.06551 2.1987 2.3384 2.48072 2.63421 2.82471 2.98926 3.16187 3.31275 3.44376 3.5895 3.76376 4.09449 4.34359 4.50122 4.62996 4.81797 
27 0.17137 0.51352 0.6449 0.65042 1.17319 1.33879 2.07303 2.2051 2.34601 2.48622 2.49313 2.64009 2.83126 2.99553 3.1658 3.17045 3.31914 3.45057 3.59615 3.76812 3.77243 4.10152 4.35111 4.50711 4.51236 4.63559 4.82524 
19 0.31396 0.50184 0.6338 1.32714 1.84584 2.0598 2.33218 2.62725 2.81882 2.98563 3.15395 3.30627 3.44041 3.58509 3.75793 4.08818 4.33602 4.49523 4.81111 
61 0.15747 0.16105 0.31165 0.31605 0.4988 0.50259 0.63029 0.63464 0.63838 0.82717 0.99471 1.15721 1.1631 1.32151 1.32744 1.33312 1.49672 1.65302 1.65839 1.84676 1.85137 2.0598 2.06389 2.18552 2.1919 2.33188 2.33622 2.47038 2.47577 2.4798 2.62584 2.63013 2.81527 2.81981 2.82394 2.97931 2.98454 3.15208 3.15659 3.15977 3.30106 3.30691 3.31076 3.43639 3.44102 3.44489 3.58112 3.58563 3.75526 3.75982 3.76282 4.08881 4.09283 4.33781 4.34149 4.49238 4.49727 4.61626 4.62448 4.81148 4.81454 
3 2.07213 3.76843 4.1002 
44 0.15818 0.312 0.31817 0.50081 0.63148 0.63763 0.99371 1.15817 1.16787 1.32222 1.32869 1.65597 1.84695 2.06015 2.18646 2.194 2.33225 2.33919 2.47225 2.47819 2.62645 2.63151 2.81591 2.82086 2.98001 2.98592 3.15249 3.15828 3.30194 3.30877 3.43829 3.44449 3.58179 3.58897 3.75553 3.76124 4.08922 4.33803 4.49278 4.4984 4.61708 4.62576 4.81169 4.81566 
7 2.06427 2.82527 3.76416 4.09268 4.34092 4.50203 4.81654 
12 0.63565 1.8505 2.06379 2.33606 2.82289 3.15582 3.44106 3.76337 4.09196 4.34039 4.5009 4.8157 
89 0.15019 0.15362 0.1578 0.30478 0.30802 0.31145 0.31517 0.49135 0.49595 0.49903 0.62416 0.62828 0.63203 0.81944 0.98729 0.99201 1.15085 1.15444 1.15951 1.31565 1.31997 1.32368 1.48984 1.49474 1.64474 1.65174 1.6545 1.84112 1.84349 1.84715 2.05444 2.05699 2.05999 2.17957 2.18517 2.19157 2.32602 2.32867 2.33176 2.46164 2.46792 2.47137 2.47578 2.61827 2.6225 2.62525 2.62909 2.80929 2.81363 2.81659 2.82117 2.97326 2.97794 2.98073 3.1462 3.14915 3.15308 3.15632 3.29538 3.29933 3.30384 3.42757 3.43354 3.43719 3.44159 3.57511 3.57925 3.58256 3.74979 3.7533 3.75661 3.75954 4.08338 4.08579 4.08908 4.33243 4.33439 4.33814 4.48645 4.48944 4.49288 4.49662 4.61046 4.61698 4.62072 4.80548 4.80821 4.81044 4.81515 
50 0.14666 0.29898 0.30372 0.48514 0.48993 0.61848 0.62363 0.98019 1.14539 1.15266 1.30954 1.3157 1.642 1.64797 1.83423 1.83899 2.04745 2.05179 2.17367 2.18443 2.31946 2.32396 2.45902 2.46466 2.61343 2.61809 2.80319 2.80795 2.9672 2.97264 3.13965 3.14458 3.28914 3.29531 3.42466 3.43025 3.56896 3.57367 3.74287 3.74782 4.07646 4.0808 4.32526 4.32929 4.48 4.4852 4.60456 4.61381 4.7987 4.80218 
0 
19 0.5088 0.64182 1.16998 1.33483 2.06796 2.19781 2.34096 2.48285 2.63591 2.82689 2.99076 3.16361 3.3151 3.44772 3.59229 3.76645 4.09663 4.50371 4.63212 
0 
1 4.50821 
13 0.64993 2.07614 2.20622 2.49009 2.6428 2.83485 2.99816 3.17086 3.45694 3.59903 3.77398 4.51038 4.63765 
0 
52 0.52124 0.52605 0.65219 0.65597 0.66199 1.18121 1.34513 1.34951 1.51526 1.6811 1.87111 2.07877 2.08269 2.08823 2.20897 2.21621 2.35173 2.35744 2.36899 2.49384 2.49778 2.50323 2.64656 2.64967 2.65818 2.83847 2.84324 2.84868 3.00232 3.00669 3.17287 3.17705 3.18196 3.32622 3.33164 3.4582 3.46298 3.60355 3.6081 3.61463 3.77791 3.7808 3.786 4.11098 4.35823 4.51301 4.5167 4.52137 4.6424 4.6479 4.8326 4.83744 
39 0.16413 0.32039 0.50776 0.63966 1.16455 1.17628 1.32891 1.33762 1.50017 1.66501 1.85434 2.0668 2.19296 2.19912 2.33946 2.48044 2.48419 2.63417 2.63868 2.82406 2.8284 2.98784 2.99246 3.15997 3.16628 3.30871 3.31549 3.44505 3.58874 3.59252 3.76383 3.76857 4.09589 4.34522 4.5001 4.50581 4.62297 4.63084 4.81895 
52 0.15436 0.15883 0.30895 0.31393 0.49583 0.50041 0.62828 0.63355 0.82441 0.99444 1.15529 1.16139 1.31958 1.32534 1.49511 1.65195 1.65728 1.84437 1.84959 2.05751 2.06199 2.18374 2.19049 2.32947 2.33394 2.46845 2.474 2.62336 2.62794 2.81333 2.81837 2.97734 2.98267 3.14976 3.15473 3.29914 3.30496 3.43441 3.43928 3.57907 3.58382 3.75295 3.75799 4.0865 4.09136 4.33534 4.49009 4.49518 4.61433 4.62196 4.80874 4.81251 
54 0.1765 0.51748 0.52299 0.64897 0.65291 0.66054 1.17779 1.34143 1.34632 1.51047 1.67465 1.86606 2.07572 2.0794 2.08706 2.20571 2.21262 2.34849 2.35366 2.48976 2.49417 2.49987 2.6427 2.64584 2.65304 2.83441 2.83883 2.84396 2.99883 3.00358 3.16924 3.17375 3.17878 3.32056 3.32512 3.45427 3.45927 3.59906 3.60355 3.61191 3.77301 3.77665 3.78057 3.78804 4.10551 4.35352 4.50944 4.51283 4.51667 4.53156 4.63842 4.6421 4.82884 4.83305 
2 4.08905 4.33684 
2 2.4955 3.77878 
15 0.65233 1.34628 2.07871 2.35432 2.49322 2.64551 2.83906 3.00208 3.17398 3.32554 3.45911 3.60343 3.77644 4.51294 4.64223 
24 0.16253 0.31723 0.50342 0.63629 1.16432 1.32855 1.66271 1.85092 2.06321 2.33571 2.4771 2.63001 2.82055 2.98533 3.15687 3.30788 3.44289 3.58664 3.76042 4.09205 4.33973 4.49741 4.62703 4.81403 
25 0.16041 0.3171 0.50294 0.63451 1.16311 1.32811 1.65985 1.85149 2.06219 2.19164 2.33407 2.4765 2.62931 2.82043 2.98435 3.1572 3.30833 3.44255 3.58493 3.75999 4.09108 4.33904 4.49709 4.62485 4.81393 
96 0.14996 0.15391 0.15751 0.30463 0.30811 0.31153 0.31481 0.49129 0.49612 0.49899 0.62385 0.62841 0.63185 0.63601 0.82014 0.98716 0.99245 1.15082 1.15485 1.15932 1.16369 1.31557 1.32077 1.32388 1.32806 1.49039 1.64467 1.65153 1.65452 1.6598 1.84088 1.8435 1.84699 1.85072 2.05419 2.05705 2.06033 2.17952 2.18542 2.19104 2.32578 2.3287 2.33189 2.3363 2.46173 2.46831 2.47154 2.47535 2.61833 2.62289 2.62559 2.80921 2.81378 2.81657 2.82035 2.97317 2.97843 2.98097 3.14599 3.14917 3.15289 3.15583 3.29518 3.29973 3.30346 3.30708 3.42749 3.4335 3.43728 3.44055 3.57499 3.57944 3.58272 3.58806 3.74956 3.75346 3.75639 3.75936 4.08313 4.08576 4.08913 4.33219 4.33433 4.33927 4.48628 4.48981 4.49278 4.49636 4.61041 4.61694 4.62087 4.62737 4.80527 4.80819 4.81065 4.81423 
45 0.15488 0.3095 0.31496 0.49728 0.5019 0.63001 0.63551 0.82352 0.99102 1.15743 1.16587 1.32283 1.32947 1.49519 1.65471 1.84421 1.85136 2.05726 2.18702 2.3298 2.33561 2.47159 2.47871 2.62475 2.62933 2.81492 2.82031 2.98009 3.15043 3.15542 3.30099 3.30666 3.43611 3.44171 3.58063 3.58706 3.75385 3.75855 4.08627 4.33458 4.49107 4.49599 4.62127 4.80886 4.81367 
23 0.1671 0.5092 0.64309 1.17088 1.33504 1.85867 2.06904 2.19937 2.34376 2.48346 2.63666 2.82742 2.99186 3.16414 3.31493 3.44982 3.59264 3.76709 4.09715 4.34578 4.50392 4.63194 4.82103 
21 0.51034 0.64271 1.16908 1.33303 2.06852 2.19742 2.34177 2.48321 2.6362 2.82773 2.99078 3.16414 3.31446 3.44941 3.59236 3.76707 4.09667 4.34517 4.50385 4.63149 4.82014 
4 2.64497 3.17456 3.77563 4.51229 
14 0.63711 2.06483 2.33762 2.47736 2.63096 2.82219 2.98667 3.15796 3.44293 3.58933 3.76221 4.09166 4.33926 4.81507 
34 0.51556 0.64784 0.65241 1.17829 1.34078 1.51289 2.07434 2.07955 2.205 2.34802 2.48849 2.49447 2.64172 2.64658 2.83228 2.83787 2.9972 3.16843 3.17216 3.32094 3.4532 3.45835 3.59752 3.60356 3.77198 3.77536 3.78589 4.10384 4.3534 4.50903 4.5139 4.6366 4.64598 4.82733 
1 2.65407 
39 0.1599 0.31539 0.50228 0.63426 0.64112 1.16068 1.16746 1.32505 1.33185 1.65833 1.85042 2.0634 2.18921 2.19598 2.33553 2.47419 2.48054 2.62914 2.63522 2.81944 2.82718 2.98334 2.98861 3.15553 3.16246 3.30473 3.31218 3.43989 3.44451 3.58507 3.5926 3.7587 3.76523 4.09252 4.49586 4.50248 4.61983 4.62799 4.81491 
40 0.15795 0.31075 0.31688 0.50009 0.63087 0.63684 1.15711 1.16696 1.32168 1.32906 1.65457 1.84532 2.05862 2.18747 2.33074 2.4717 2.47826 2.62552 2.63044 2.81649 2.82162 2.97998 2.98626 3.1516 3.15738 3.30115 3.30809 3.43653 3.44337 3.58123 3.58772 3.75526 3.76005 4.08763 4.33621 4.49171 4.49693 4.6189 4.81097 4.816 
9 1.16002 1.84843 2.06198 2.33363 3.15418 3.30418 3.58621 3.76281 4.49447 
17 0.31024 0.4996 0.63441 1.32665 1.84317 2.05672 2.32929 2.6252 2.81492 3.15028 3.30442 3.58057 3.75349 4.08544 4.33349 4.49169 4.80796 
23 0.31948 0.50608 0.63707 1.16495 1.33006 1.85353 2.0642 2.19795 2.33674 2.4789 2.63118 2.82231 2.98658 3.15775 3.30955 3.44258 3.58757 3.76108 4.09331 4.34137 4.49808 4.63058 4.81565 
19 0.51031 0.64241 1.33542 2.06868 2.34543 2.48358 2.63589 2.82721 2.99101 3.16463 3.31541 3.45018 3.59245 3.76661 4.09665 4.34525 4.50346 4.63106 4.81985 
0 
46 0.52333 0.52773 0.65523 0.65859 1.18745 1.34857 1.35299 1.68312 1.87256 2.08167 2.0849 2.09168 2.21254 2.35586 2.36027 2.49562 2.49898 2.50349 2.64885 2.65173 2.84117 2.84493 2.84991 3.00499 3.00881 3.17604 3.17953 3.18446 3.32895 3.46169 3.46674 3.6056 3.60964 3.61695 3.77911 3.78211 3.78565 4.11238 4.35997 4.51652 4.51928 4.52363 4.64389 4.64809 4.83467 4.83841 
7 0.63962 2.06525 2.63298 3.16106 3.31251 3.76336 4.50104 
21 0.51391 0.64463 1.17355 1.33797 1.86099 2.07117 2.20189 2.34539 2.48725 2.63858 2.83242 2.99349 3.16671 3.31785 3.45247 3.59578 3.76991 4.10129 4.50612 4.63594 4.82605 
0 
43 0.16133 0.31627 0.32226 0.50351 0.50774 0.63563 0.64017 1.16239 1.16878 1.32692 1.33157 1.66082 1.85123 2.06381 2.19104 2.20059 2.33628 2.47635 2.48116 2.63021 2.63419 2.8207 2.82502 2.98511 2.98945 3.15658 3.16173 3.30606 3.31126 3.44181 3.44737 3.58659 3.5938 3.75941 3.764 4.09282 4.34156 4.49654 4.50103 4.62401 4.62962 4.815 4.81934 
50 0.16082 0.16466 0.3161 0.32094 0.50453 0.50893 0.63524 0.63977 1.16164 1.16726 1.32574 1.33121 1.49883 1.65923 1.6647 1.85129 1.86001 2.06398 2.06803 2.19015 2.196 2.33633 2.34053 2.47578 2.48031 2.63052 2.63426 2.82089 2.82445 2.98432 2.98865 3.15648 3.16087 3.30555 3.31127 3.44112 3.44629 3.58668 3.59054 3.75945 3.76374 4.09307 4.09718 4.34203 4.49662 4.501 4.62094 4.62794 4.81596 4.81936 
82 0.14973 0.1538 0.3045 0.3077 0.31136 0.49138 0.49592 0.49908 0.62405 0.62807 0.6318 0.82083 0.98673 0.99272 1.15065 1.15423 1.15958 1.16465 1.31541 1.32019 1.32385 1.49146 1.64486 1.65132 1.65426 1.8407 1.84331 1.84744 2.05397 2.05671 2.06082 2.17934 2.18511 2.32561 2.32852 2.33241 2.46269 2.46796 2.47137 2.4776 2.6184 2.62225 2.6254 2.80915 2.81334 2.81639 2.82266 2.97309 2.97781 2.98063 3.1459 3.14888 3.15293 3.15808 3.29503 3.29911 3.30341 3.42782 3.43328 3.4369 3.44276 3.5749 3.57905 3.58284 3.74946 3.75306 3.75633 4.08288 4.08547 4.08946 4.33185 4.33403 4.33935 4.48617 4.48935 4.49292 4.61027 4.61669 4.62064 4.80502 4.80784 4.8104 
8 2.07038 2.48726 2.63679 3.16604 3.31776 3.76818 4.34684 4.50698 
45 0.16221 0.31918 0.5051 0.50915 0.63763 0.64099 1.16701 1.1728 1.33061 1.33529 1.49933 1.66238 1.85269 1.85824 2.06505 2.06887 2.19427 2.3377 2.34307 2.47979 2.48436 2.63261 2.63556 2.82306 2.82709 2.98782 2.99394 3.15858 3.16228 3.31057 3.31395 3.44434 3.44785 3.58871 3.59316 3.76261 3.76615 4.09343 4.09721 4.34205 4.50067 4.50433 4.6281 4.81679 4.82023 
54 0.15678 0.16054 0.31185 0.31599 0.49956 0.50328 0.63152 0.63567 0.82577 0.99265 1.15799 1.16529 1.32205 1.32777 1.49555 1.65602 1.65983 1.84662 1.8513 2.05978 2.06362 2.18643 2.19362 2.332 2.33607 2.47273 2.47636 2.62644 2.62984 2.81668 2.82021 2.98046 2.98441 3.15276 3.15691 3.302 3.30774 3.43786 3.44261 3.5823 3.58605 3.75591 3.75993 3.76404 4.08877 4.09284 4.33743 4.34124 4.49266 4.4972 4.61911 4.62541 4.81156 4.81449 
41 0.165 0.32497 0.5105 0.64023 0.64693 1.16743 1.17535 1.33385 1.50536 1.66496 1.85501 2.06785 2.07847 2.19295 2.1991 2.34074 2.34961 2.48131 2.48738 2.63496 2.6438 2.82683 2.83333 2.99077 3.00246 3.1604 3.16625 3.31379 3.446 3.45353 3.59139 3.59959 3.76606 3.77304 4.09596 4.34497 4.50285 4.50914 4.62645 4.63337 4.81951 
76 0.15117 0.15541 0.15918 0.30607 0.30944 0.31359 0.49286 0.49736 0.50057 0.62489 0.62899 0.63311 0.81956 0.82382 0.98827 0.99372 1.15213 1.15594 1.16156 1.3171 1.32137 1.32534 1.49117 1.64644 1.65324 1.65743 1.84246 1.84517 1.84999 2.05571 2.05867 2.18111 2.18703 2.32735 2.33031 2.33483 2.46316 2.46897 2.47344 2.61955 2.62381 2.62737 2.81092 2.81505 2.81832 2.97466 2.97908 2.9826 3.14744 3.15057 3.15467 3.29669 3.30064 3.30513 3.42936 3.435 3.43972 3.57658 3.58063 3.58486 3.75116 3.75498 3.75826 4.08465 4.08738 4.33365 4.33598 4.48783 4.49115 4.49495 4.612 4.61854 4.6246 4.80678 4.80972 4.81259 
30 0.16074 0.3194 0.50432 0.63674 1.16813 1.33111 1.49992 1.6599 1.85473 2.06337 2.19248 2.3387 2.47747 2.63094 2.82172 2.82681 2.98592 3.1583 3.16326 3.31057 3.44266 3.44824 3.59005 3.76157 4.09172 4.33985 4.49859 4.6307 4.81498 4.81908 
9 0.65609 2.08281 2.4977 2.64861 3.00799 3.60805 3.78066 4.51894 4.64801 
16 0.5144 0.646 1.339 2.072 2.48654 2.63948 2.83086 2.9951 3.16702 3.31875 3.45296 3.59776 3.77043 4.10098 4.34964 4.50743 
20 0.16716 0.64213 1.16946 1.3341 2.06942 2.19809 2.34151 2.48337 2.63568 2.82712 2.99036 3.16358 3.31437 3.44926 3.59154 3.76618 4.34627 4.50293 4.63073 4.82056 
27 0.15801 0.31415 0.50068 0.63303 1.16222 1.32528 1.6565 1.84573 2.05885 2.18922 2.3314 2.47528 2.62746 2.81839 2.98271 3.15246 3.15837 3.30532 3.43874 3.58354 3.75764 4.08793 4.33636 4.49324 4.49774 4.62311 4.81115 
0 
40 0.15469 0.30854 0.31606 0.49516 0.50186 0.62807 0.63437 0.99091 1.15481 1.3189 1.32623 1.6534 1.84351 2.05673 2.18315 2.32887 2.46971 2.47639 2.62296 2.62828 2.81285 2.81859 2.97672 2.98442 3.14903 3.15576 3.2986 3.30584 3.43532 3.57856 3.75213 3.75852 4.08576 4.33453 4.48937 4.49576 4.61371 4.62358 4.80822 4.81277 
86 0.15519 0.15897 0.16285 0.31032 0.31355 0.31765 0.49708 0.50132 0.50453 0.5093 0.62971 0.63384 0.6375 0.82336 0.99212 0.99852 1.15659 1.16044 1.16464 1.17011 1.32114 1.32594 1.32961 1.49363 1.49762 1.64973 1.65653 1.66037 1.84648 1.84944 1.85332 2.05975 2.06282 2.06769 2.18497 2.19066 2.19501 2.33134 2.33433 2.33819 2.46701 2.47289 2.47697 2.4815 2.62441 2.6283 2.63142 2.8148 2.81906 2.82216 2.82778 2.97879 2.98359 2.98666 3.15172 3.15473 3.15844 3.16317 3.3007 3.30496 3.30874 3.31356 3.43267 3.43863 3.44238 3.44629 3.58057 3.5846 3.58836 3.75517 3.75895 3.76201 4.08863 4.09148 4.09554 4.33768 4.34009 4.49208 4.49585 4.49872 4.61576 4.6221 4.6257 4.81063 4.81387 4.81683 
10 0.64652 2.07283 2.48688 2.63981 2.99509 3.16787 3.45277 3.5972 3.77145 4.50797 

130
