# Supplementary material for: Deciphering the Contribution of Oriens-Lacunosum/Moleculare (OLM) Cells to Intrinsic θ Rhythms Using Biophysical Local Field Potential (LFP) Models
Source: eNeuro. 2018 Sep 4;5(4):ENEURO.0146-18.2018. doi: 10.1523/ENEURO.0146-18.2018 (PMC6140113; doi:10.1523/ENEURO.0146-18.2018)
Supplement: Supplementary file 2 — Supplementary Code. Download supplement 2, GZ file [file sup_enu-eN-NWR-0146-18-s02.gz › LFP_microcircuit-master/SOM-350-SOM12915016-dSD3.5ms-shift5.32ms-gnSD0.12-gsb3.25-csb0.21-gbs0.5-cbs0.1344-spiketimes.txt]

16555

350


48 0.01373 0.10588 0.17 0.17882 0.19848 0.32392 0.33287 0.35547 0.51513 0.53076 0.65402 0.67777 0.82143 0.83595 0.84892 1.0024 1.01589 1.17718 1.18783 1.21359 1.34141 1.36078 1.51481 1.54024 1.66803 1.68828 1.85946 1.87742 2.0789 2.20637 2.23369 2.34737 2.65028 2.83374 2.85575 2.99997 3.17324 3.32182 3.45743 3.47501 3.60306 3.77839 4.10521 4.35136 4.51788 4.6543 4.8271 4.84962 
44 0.01237 0.10318 0.16153 0.17171 0.20814 0.31495 0.32491 0.50574 0.52361 0.64403 0.66985 0.81892 0.83068 0.99366 1.0101 1.1679 1.17993 1.21112 1.33214 1.35547 1.50471 1.53593 1.65919 1.68395 1.85065 1.87349 2.0695 2.19741 2.23789 2.33865 2.64111 2.82472 2.9907 3.16432 3.31284 3.44854 3.48187 3.59411 3.76869 4.09651 4.34274 4.50873 4.64563 4.81824 
44 0.01931 0.11172 0.17115 0.18117 0.21501 0.32461 0.33459 0.51577 0.53374 0.65448 0.6809 0.82721 0.83933 0.87247 1.00341 1.02097 1.17805 1.19027 1.22253 1.34247 1.36787 1.51543 1.5474 1.66922 1.70425 1.86052 1.88637 2.08082 2.20796 2.34855 2.65083 2.83505 3.00125 3.17417 3.32287 3.4585 3.4852 3.60422 3.7791 4.10638 4.35288 4.51854 4.65492 4.82832 
59 0.01229 0.09073 0.15654 0.16495 0.17374 0.19648 0.31311 0.31992 0.32932 0.50495 0.51606 0.537 0.64305 0.65381 0.7998 0.82346 0.832 0.85279 0.99231 1.00163 1.16696 1.17554 1.19071 1.33095 1.34305 1.50289 1.51834 1.6567 1.66971 1.84854 1.86033 2.06645 2.08354 2.19446 2.21094 2.33734 2.3554 2.63883 2.65475 2.82264 2.8384 2.98899 3.00665 3.16308 3.17554 3.3117 3.32428 3.44728 3.45857 3.59254 3.76686 4.09547 4.10792 4.34093 4.50664 4.52806 4.64153 4.81686 4.83095 
45 0.00852 0.10573 0.16857 0.17819 0.20528 0.32223 0.3319 0.4154 0.51374 0.53204 0.65218 0.67869 0.82527 0.83684 0.86276 1.00116 1.01893 1.17559 1.18732 1.21789 1.3399 1.36355 1.51331 1.5489 1.66692 1.70288 1.85823 1.884 2.07859 2.2056 2.3461 2.64852 2.83265 2.99835 3.17172 3.32044 3.45588 3.47772 3.60169 3.77691 4.10392 4.3504 4.51638 4.65229 4.82588 
53 0.00792 0.09696 0.16108 0.16957 0.18593 0.31474 0.32274 0.33541 0.50613 0.51947 0.5544 0.64434 0.65772 0.81514 0.82825 0.84098 0.99387 1.00554 1.16825 1.17812 1.1991 1.33233 1.34741 1.50448 1.52266 1.65875 1.67508 1.85044 1.8657 2.06854 2.09023 2.19674 2.21828 2.33879 2.64045 2.82435 2.84353 2.99054 3.03612 3.16448 3.18242 3.31317 3.44874 3.46298 3.59413 3.76851 4.09682 4.11976 4.34276 4.50827 4.64306 4.81839 4.83674 
53 0.01809 0.09949 0.1646 0.17282 0.18774 0.31846 0.32623 0.33802 0.51019 0.52366 0.55804 0.64863 0.66268 0.81399 0.83015 0.83982 0.9975 1.00897 1.17235 1.18199 1.20203 1.33637 1.35133 1.50882 1.52735 1.66252 1.67866 1.8542 1.86922 2.07289 2.09425 2.20093 2.22241 2.34269 2.64459 2.82843 2.84743 2.99456 3.03497 3.16844 3.18749 3.31726 3.45261 3.46638 3.59805 3.77291 4.10061 4.11898 4.34653 4.51254 4.64846 4.82223 4.83939 
57 0.01645 0.09657 0.16321 0.17111 0.18248 0.31727 0.32444 0.33447 0.50951 0.52141 0.54402 0.64771 0.65899 0.80653 0.82828 0.83713 0.89195 0.99691 1.00697 1.17166 1.18067 1.19753 1.33566 1.34881 1.50785 1.52386 1.66154 1.67567 1.85339 1.86657 2.07155 2.08913 2.19961 2.21701 2.34199 2.36311 2.64374 2.66182 2.82775 2.84534 2.99392 3.01403 3.16781 3.1821 3.31655 3.33319 3.45208 3.46442 3.59747 3.77194 4.1001 4.11459 4.34589 4.51163 4.64611 4.82168 4.83719 
58 0.01796 0.09351 0.15986 0.16772 0.17943 0.31372 0.32088 0.33088 0.50573 0.51732 0.53925 0.64377 0.65452 0.80347 0.82484 0.83374 0.99311 1.00316 1.16773 1.17663 1.19277 1.33178 1.34427 1.5036 1.51843 1.6578 1.67165 1.84959 1.86234 2.06757 2.08431 2.19561 2.2124 2.33826 2.35767 2.6396 2.65518 2.82378 2.84071 2.98999 3.00847 3.16398 3.17741 3.31264 3.32673 3.44822 3.46003 3.59349 3.7678 3.79367 4.09644 4.11071 4.34221 4.50763 4.53035 4.64183 4.81803 4.83359 
48 0.01575 0.11026 0.17585 0.18497 0.20789 0.3298 0.33909 0.37023 0.52081 0.53709 0.65977 0.68499 0.83019 0.84262 0.85909 1.0082 1.02318 1.18291 1.19392 1.2214 1.34698 1.3671 1.52011 1.54465 1.67391 1.6964 1.8652 1.88455 2.0851 2.21262 2.24376 2.35298 2.65563 2.83945 2.86253 3.00575 3.17886 3.32734 3.46297 3.48174 3.60874 3.78396 4.11086 4.35726 4.52336 4.65985 4.83278 4.85836 
48 0.02023 0.10585 0.16783 0.1766 0.19526 0.32162 0.33026 0.34787 0.51298 0.52809 0.65134 0.66774 0.82051 0.83441 0.84788 1.00035 1.01318 1.17506 1.18552 1.21031 1.33913 1.35681 1.51167 1.53254 1.66551 1.6834 1.85717 1.87378 2.07605 2.20369 2.22796 2.34531 2.64747 2.83132 2.85211 2.99744 3.17106 3.31965 3.45528 3.47108 3.60065 3.77555 4.10327 4.34915 4.51525 4.65125 4.8249 4.84456 
48 0.01543 0.10116 0.16256 0.17137 0.19011 0.31613 0.32476 0.34171 0.50748 0.52235 0.64559 0.6619 0.81638 0.82965 0.84446 0.99504 1.0082 1.16943 1.17979 1.2038 1.33364 1.35127 1.50606 1.52843 1.66014 1.67868 1.85185 1.86876 2.07031 2.19815 2.22211 2.34001 2.64202 2.82585 2.84692 2.99194 3.16572 3.31424 3.44991 3.46631 3.59533 3.76983 4.09791 4.34384 4.50969 4.64435 4.81952 4.84053 
49 0.012 0.10327 0.16747 0.17603 0.19292 0.32128 0.32961 0.34414 0.51286 0.52731 0.65119 0.66665 0.81807 0.83342 0.84461 1.00012 1.01223 1.17482 1.18498 1.20785 1.33903 1.35597 1.51151 1.53139 1.66526 1.68255 1.85692 1.87284 2.07547 2.10547 2.20373 2.2274 2.34522 2.64761 2.83132 2.85189 2.9976 3.17113 3.31962 3.45537 3.47113 3.60085 3.77534 4.10325 4.34912 4.51499 4.65014 4.82487 4.84374 
47 0.01839 0.09932 0.16026 0.16946 0.1918 0.31378 0.32291 0.34742 0.50521 0.52227 0.64378 0.66714 0.81442 0.82739 0.84302 0.99264 1.00758 1.16744 1.1788 1.20784 1.33151 1.35296 1.50442 1.53321 1.65798 1.6801 1.84949 1.86974 2.06862 2.19649 2.22863 2.33773 2.64043 2.82376 2.8491 2.98998 3.16374 3.31221 3.44786 3.46982 3.59338 3.76833 4.09565 4.34153 4.50808 4.64437 4.81726 
52 0.01081 0.09377 0.16013 0.16822 0.18183 0.31409 0.32164 0.33268 0.50597 0.51978 0.57515 0.64471 0.65971 0.8073 0.82559 0.83483 0.99326 1.00402 1.1681 1.17792 1.19874 1.33216 1.34818 1.5047 1.52427 1.65803 1.67361 1.84984 1.86427 2.06819 2.09008 2.19636 2.21735 2.33842 2.64065 2.82397 2.84399 2.99026 3.1643 3.18437 3.31287 3.44847 3.46237 3.59379 3.76834 4.0964 4.11413 4.34203 4.50855 4.64385 4.81788 4.8354 
39 0.01494 0.11039 0.16898 0.18006 0.32193 0.33254 0.51325 0.5328 0.65237 0.81988 0.83511 0.85567 1.00088 1.02219 1.17568 1.18907 1.22551 1.33996 1.36809 1.51369 1.66693 1.85786 1.88606 2.07796 2.20569 2.3459 2.64904 2.83245 2.99879 3.17171 3.32021 3.45594 3.60181 3.77692 4.10366 4.35008 4.51694 4.65992 4.82564 
52 0.01944 0.10524 0.16963 0.17794 0.19356 0.32353 0.33149 0.34417 0.51513 0.5288 0.57729 0.6538 0.6688 0.82185 0.83603 0.84706 1.00243 1.01398 1.17711 1.18689 1.20772 1.34126 1.35669 1.51379 1.5323 1.66751 1.68386 1.85924 1.87454 2.07785 2.1001 2.20572 2.22677 2.34757 2.64954 2.83363 2.85343 2.99964 3.17329 3.19157 3.32193 3.45758 3.47196 3.60289 3.77771 4.10551 4.12638 4.35159 4.51729 4.65227 4.82729 4.84575 
39 0.01532 0.11338 0.17381 0.1847 0.32707 0.33777 0.51863 0.53897 0.65776 0.82302 0.83912 0.85697 1.00577 1.02674 1.18057 1.19375 1.22841 1.34505 1.37384 1.51911 1.67216 1.86313 1.89347 2.0842 2.21082 2.35079 2.65382 2.8379 3.00393 3.17698 3.32533 3.46103 3.60657 3.78299 4.10853 4.35519 4.52193 4.66122 4.83097 
52 0.01674 0.10327 0.16981 0.17803 0.19359 0.32395 0.33205 0.34569 0.51533 0.52912 0.57999 0.65407 0.66983 0.81893 0.83498 0.8447 1.00259 1.01423 1.17734 1.18701 1.20745 1.34142 1.35675 1.51415 1.53324 1.66785 1.68454 1.85943 1.87479 2.07845 2.10834 2.20611 2.2277 2.3476 2.64995 2.83367 2.85282 2.99981 3.17338 3.19247 3.32212 3.4576 3.4717 3.60287 3.77785 4.10546 4.12353 4.35171 4.51776 4.65431 4.8274 4.84577 
37 0.01861 0.11105 0.16676 0.17855 0.31977 0.33115 0.51115 0.53324 0.65047 0.81981 0.83382 0.86882 0.99879 1.02891 1.17366 1.18841 1.33797 1.51191 1.66448 1.85542 1.88594 2.07613 2.20355 2.3437 2.64711 2.8304 2.99667 3.1698 3.31822 3.454 3.59989 3.77573 4.10154 4.34792 4.5149 4.65639 4.82359 
46 0.01916 0.10504 0.164 0.17377 0.20193 0.31741 0.32702 0.36132 0.50864 0.52604 0.64691 0.66926 0.82284 0.8341 0.99626 1.01182 1.17058 1.18216 1.21199 1.33483 1.35611 1.50761 1.53407 1.66168 1.6857 1.85318 1.87443 2.0722 2.19999 2.2344 2.34126 2.64361 2.82737 2.85392 2.99351 3.16706 3.31562 3.45127 3.47397 3.59696 3.77165 4.0993 4.34556 4.51136 4.64727 4.82096 
46 0.0118 0.10037 0.16172 0.17099 0.1943 0.31529 0.32467 0.35534 0.50667 0.52499 0.64536 0.67294 0.81653 0.82911 0.84678 0.99409 1.01011 1.16894 1.18067 1.21102 1.33302 1.35693 1.50625 1.54386 1.65974 1.68465 1.85104 1.87207 2.07041 2.19827 2.23365 2.33915 2.64186 2.82543 2.99148 3.16498 3.31358 3.44928 3.47327 3.59486 3.76966 4.09695 4.34295 4.50959 4.64769 4.81869 
44 0.01627 0.10706 0.16854 0.17815 0.20579 0.32255 0.33258 0.51355 0.5314 0.65239 0.68099 0.82136 0.83507 0.85247 1.00117 1.02024 1.17572 1.18756 1.21764 1.34001 1.36411 1.51332 1.54751 1.6673 1.85814 1.88345 2.07843 2.20555 2.24084 2.34591 2.64851 2.83263 2.99881 3.1716 3.32032 3.45581 3.47804 3.60142 3.77718 4.10358 4.35016 4.51641 4.65412 4.82573 
47 0.02031 0.10967 0.16987 0.17936 0.20461 0.32335 0.33271 0.36167 0.51459 0.53097 0.65307 0.67507 0.82708 0.83856 0.86977 1.00237 1.01834 1.17678 1.18819 1.2177 1.34094 1.36198 1.51372 1.5386 1.66785 1.69177 1.85926 1.88007 2.07904 2.20605 2.23737 2.34725 2.64952 2.83344 2.85821 2.99964 3.17299 3.32162 3.45714 3.47741 3.60273 3.77807 4.10521 4.35152 4.51752 4.65289 4.82708 
45 0.01519 0.11351 0.17517 0.18515 0.21854 0.32891 0.33903 0.51975 0.53717 0.65876 0.68668 0.83105 0.84317 0.87468 1.00753 1.02585 1.18216 1.1944 1.22653 1.3465 1.37138 1.51984 1.55886 1.67343 1.86448 1.88876 2.08473 2.21201 2.25328 2.35243 2.65508 2.83891 2.87324 3.00542 3.17824 3.32686 3.46255 3.49206 3.60828 3.78385 4.11025 4.35697 4.52293 4.66122 4.83232 
52 0.00968 0.1004 0.16747 0.17584 0.19131 0.32179 0.32986 0.34311 0.51318 0.5268 0.57419 0.65154 0.66575 0.82126 0.83468 0.84678 1.00066 1.01249 1.17507 1.18476 1.20492 1.33916 1.35408 1.51167 1.53031 1.66569 1.68216 1.8573 1.87251 2.07584 2.09923 2.20357 2.22389 2.3456 2.64761 2.83142 2.85072 2.99758 3.17124 3.18865 3.31989 3.4554 3.46913 3.60104 3.77569 4.10366 4.12972 4.34979 4.51537 4.65058 4.8253 4.84379 
47 0.01767 0.10243 0.16386 0.17309 0.19599 0.31736 0.32658 0.35352 0.50883 0.5257 0.64752 0.67475 0.81782 0.8308 0.84644 0.99618 1.0107 1.17103 1.18228 1.21082 1.33513 1.35657 1.50819 1.5378 1.66174 1.68457 1.85311 1.87338 2.07248 2.20029 2.23125 2.34126 2.64393 2.82748 2.85186 2.9937 3.16725 3.31573 3.45145 3.47224 3.5969 3.77193 4.0992 4.34519 4.51195 4.65056 4.82092 
41 0.0205 0.11305 0.17238 0.18306 0.32482 0.33484 0.51656 0.53486 0.65553 0.68565 0.82582 0.83921 0.86254 1.00454 1.02608 1.17916 1.19217 1.22726 1.34337 1.36982 1.51691 1.67034 1.86132 1.88766 2.08134 2.2093 2.34914 2.65187 2.83581 3.00162 3.175 3.32353 3.45919 3.486 3.60503 3.78057 4.10695 4.35347 4.51967 4.65776 4.82892 
48 0.01617 0.10633 0.16932 0.1782 0.19818 0.32308 0.33196 0.3528 0.51453 0.53074 0.65317 0.67498 0.82102 0.83534 0.84835 1.0016 1.01478 1.17662 1.18739 1.21371 1.34078 1.36051 1.51399 1.53876 1.66715 1.68665 1.8587 1.87654 2.07836 2.20581 2.23382 2.3468 2.64959 2.83316 2.85571 2.99931 3.17264 3.3213 3.45674 3.47404 3.60227 3.77813 4.10465 4.35075 4.51756 4.65413 4.82651 4.85038 
46 0.00784 0.10316 0.17053 0.1801 0.20568 0.32461 0.33438 0.51539 0.53176 0.65396 0.6768 0.82526 0.83816 0.85782 1.00332 1.02015 1.17757 1.18905 1.21837 1.34179 1.36294 1.51499 1.54256 1.66884 1.69391 1.86035 1.88338 2.07973 2.20718 2.24073 2.3482 2.65074 2.83446 2.85979 3.00044 3.17396 3.32252 3.45811 3.48086 3.60387 3.77903 4.10602 4.35239 4.51862 4.6564 4.82783 
35 0.00809 0.11636 0.17427 0.18785 0.32737 0.34012 0.5184 0.54087 0.65738 0.83358 0.8473 1.00656 1.18045 1.19602 1.3448 1.3804 1.51879 1.67193 1.8633 2.08322 2.21003 2.35124 2.65415 2.83773 3.00392 3.17708 3.3254 3.46121 3.60745 3.78261 4.10927 4.35605 4.52202 4.66027 4.83123 
43 0.01271 0.1094 0.17105 0.18117 0.21824 0.32493 0.3354 0.51588 0.53482 0.65472 0.68712 0.82572 0.83828 0.86159 1.00356 1.02486 1.17804 1.19057 1.2236 1.3425 1.3706 1.51612 1.66951 1.86059 1.88904 2.08041 2.20779 2.24649 2.3482 2.65104 2.83495 3.00114 3.1739 3.32263 3.45816 3.48528 3.6041 3.7795 4.10597 4.35257 4.51869 4.6578 4.82818 
45 0.00856 0.10724 0.1688 0.17884 0.21315 0.32239 0.33241 0.51327 0.53092 0.652 0.67849 0.82483 0.83701 0.87097 1.00121 1.01949 1.17558 1.18774 1.21977 1.3399 1.36437 1.51297 1.54822 1.6669 1.70216 1.85821 1.88414 2.0776 2.20531 2.24761 2.34606 2.64884 2.83253 2.9987 3.17183 3.3204 3.45601 3.48356 3.60186 3.77689 4.10387 4.35024 4.51675 4.65702 4.82582 
45 0.00943 0.04532 0.12777 0.1767 0.18689 0.22998 0.33 0.34009 0.52087 0.5385 0.65973 0.68756 0.83409 0.84533 1.00814 1.02446 1.18305 1.19502 1.2258 1.34728 1.37077 1.52026 1.54857 1.67418 1.70498 1.86541 1.88941 2.08544 2.21311 2.35333 2.65548 2.8397 2.86605 3.00606 3.17897 3.32769 3.4632 3.48632 3.60889 3.78429 4.111 4.35754 4.52357 4.65985 4.83303 
42 0.01877 0.11006 0.16718 0.17791 0.31804 0.32773 0.3508 0.51157 0.5306 0.65017 0.67987 0.826 0.83769 0.99931 1.01983 1.17381 1.18678 1.22254 1.3381 1.36464 1.51112 1.55223 1.66534 1.85632 1.88586 2.07601 2.20395 2.34424 2.64673 2.83056 2.99671 3.16993 3.31852 3.45422 3.48668 3.59999 3.77485 4.10218 4.34865 4.51457 4.65225 4.82396 
51 0.01914 0.1043 0.16733 0.1758 0.19243 0.32096 0.32906 0.3423 0.51245 0.52618 0.57871 0.65099 0.66635 0.82133 0.83433 0.84728 1.00006 1.01227 1.1746 1.18462 1.20693 1.33861 1.35403 1.51106 1.53059 1.66504 1.68188 1.85676 1.87249 2.07553 2.2032 2.22602 2.34487 2.64704 2.8307 2.84989 2.99677 3.03162 3.17077 3.19358 3.31934 3.455 3.46985 3.60041 3.77515 4.103 4.34886 4.51514 4.65088 4.82456 4.84293 
52 0.01151 0.10011 0.17198 0.18029 0.19618 0.32646 0.33474 0.34985 0.51765 0.53159 0.65556 0.66893 0.818 0.83672 0.84639 1.00474 1.01632 1.17966 1.18943 1.21028 1.34377 1.35943 1.51603 1.53383 1.67018 1.68696 1.86184 1.87747 2.08061 2.10495 2.20858 2.23054 2.34984 2.6517 2.68385 2.83617 2.85597 3.00216 3.17547 3.19248 3.32444 3.4598 3.47377 3.6052 3.78012 4.10774 4.12732 4.35397 4.51946 4.6543 4.82964 4.84801 
47 0.01442 0.10482 0.16555 0.17494 0.19927 0.31908 0.32848 0.35868 0.51039 0.52747 0.64882 0.67275 0.82185 0.83369 0.85534 0.99798 1.01347 1.17269 1.18434 1.21464 1.33679 1.35894 1.5097 1.53705 1.66355 1.68799 1.85489 1.87552 2.07419 2.20215 2.23788 2.34299 2.64549 2.82923 2.85494 2.99536 3.1688 3.31742 3.45299 3.47554 3.59872 3.77347 4.10086 4.34704 4.51324 4.65083 4.82264 
45 0.01808 0.10701 0.16641 0.17618 0.20469 0.32 0.32984 0.51094 0.52828 0.64919 0.6701 0.82169 0.83424 0.85796 0.9988 1.01605 1.17313 1.18486 1.21521 1.33736 1.35935 1.51024 1.5365 1.66433 1.69092 1.85583 1.87984 2.07529 2.20263 2.23745 2.34379 2.64618 2.83024 2.996 3.16944 3.31813 3.45355 3.47562 3.59925 3.7742 4.1015 4.34792 4.51381 4.64886 4.82343 
48 0.01846 0.10602 0.1685 0.17759 0.20005 0.32212 0.33125 0.35827 0.51342 0.52976 0.65222 0.67631 0.82137 0.83492 0.85008 1.00079 1.01531 1.1756 1.18669 1.21444 1.33978 1.36074 1.51262 1.53671 1.66643 1.68896 1.85776 1.87674 2.07734 2.20526 2.23713 2.34569 2.64818 2.83218 2.8556 2.9984 3.17145 3.32019 3.45579 3.47488 3.60139 3.77629 4.10354 4.34979 4.51583 4.6522 4.82546 4.85256 
48 0.01632 0.10432 0.16583 0.1749 0.19581 0.31956 0.32862 0.35133 0.51087 0.5266 0.64937 0.67148 0.82034 0.83313 0.8493 0.99836 1.01216 1.17301 1.18401 1.21148 1.33709 1.35712 1.50983 1.53482 1.66371 1.68443 1.85524 1.87373 2.0743 2.20215 2.23351 2.34332 2.64567 2.82934 2.85184 2.99557 3.16912 3.31763 3.45337 3.47294 3.5989 3.77361 4.10127 4.34728 4.51356 4.65112 4.82291 4.84814 
49 0.01437 0.10245 0.16838 0.17676 0.19341 0.32245 0.33078 0.34613 0.51373 0.52805 0.65221 0.66764 0.8151 0.8331 0.84305 1.00091 1.01284 1.17566 1.18553 1.20687 1.33988 1.3563 1.51231 1.53149 1.66627 1.68344 1.85791 1.87389 2.07678 2.20418 2.22523 2.3459 2.64808 2.83203 2.85152 2.9981 3.17162 3.19035 3.32033 3.45594 3.47046 3.60127 3.77641 4.10392 4.34991 4.51578 4.65034 4.82561 4.84382 
56 0.01584 0.09951 0.16684 0.17466 0.18637 0.32104 0.32817 0.33826 0.51283 0.52464 0.5469 0.65118 0.66256 0.81029 0.83174 0.84063 1.0001 1.00993 1.17491 1.18377 1.19992 1.33897 1.35184 1.51107 1.52659 1.66495 1.67876 1.85669 1.86949 2.07486 2.09189 2.20283 2.21946 2.34525 2.36474 2.64711 2.66462 2.83097 2.84783 2.99725 3.01684 3.17106 3.1848 3.31984 3.33597 3.45534 3.46744 3.60065 3.7754 4.10338 4.11721 4.34912 4.51498 4.64949 4.82496 4.84004 
52 0.01637 0.10146 0.16768 0.17591 0.19159 0.32159 0.32954 0.34235 0.5129 0.52623 0.55763 0.65172 0.66753 0.81677 0.83299 0.84292 1.00035 1.01187 1.17503 1.18467 1.20481 1.33909 1.35414 1.51172 1.5306 1.66542 1.68164 1.85705 1.87202 2.0758 2.10026 2.20375 2.22594 2.3453 2.64769 2.83129 2.85041 2.99757 3.17108 3.18946 3.31973 3.45523 3.46876 3.60073 3.77563 4.10319 4.12115 4.3492 4.51544 4.65144 4.82495 4.84257 
48 0.01557 0.10055 0.16159 0.17055 0.19038 0.31508 0.3238 0.34193 0.50633 0.52148 0.64436 0.65995 0.81599 0.82891 0.84472 0.99404 1.0072 1.16841 1.17914 1.20515 1.33256 1.35069 1.50504 1.52721 1.65914 1.67804 1.85075 1.86789 2.06917 2.19716 2.22345 2.33892 2.64103 2.82469 2.84633 2.99082 3.16466 3.31322 3.44876 3.46514 3.59429 3.76878 4.0969 4.34282 4.50874 4.6442 4.8184 4.84015 
49 0.0085 0.09943 0.16843 0.17703 0.19407 0.32299 0.33163 0.34995 0.51427 0.5292 0.65261 0.66869 0.81827 0.83423 0.84507 1.00148 1.01409 1.17618 1.18631 1.20927 1.34034 1.35723 1.51267 1.53163 1.66685 1.6849 1.85843 1.8751 2.07742 2.20494 2.22796 2.34645 2.6484 2.83261 2.85301 2.99866 3.17208 3.1918 3.32087 3.45633 3.47112 3.60173 3.77673 4.10436 4.35043 4.51627 4.65146 4.82619 4.84606 
51 0.0126 0.10271 0.17053 0.17886 0.19451 0.32473 0.33284 0.34637 0.51633 0.53047 0.65453 0.66851 0.81738 0.8355 0.84521 1.00333 1.01481 1.17819 1.18794 1.20848 1.34241 1.35814 1.51467 1.53266 1.66851 1.68477 1.86029 1.87572 2.07898 2.10096 2.20703 2.22886 2.34853 2.65036 2.83472 2.85426 3.00068 3.1742 3.19149 3.32302 3.45851 3.47251 3.60383 3.77866 4.10646 4.12614 4.35257 4.51826 4.65288 4.82826 4.8463 
49 0.01737 0.10584 0.16895 0.17765 0.19629 0.32262 0.33119 0.34831 0.51388 0.5284 0.65237 0.66844 0.81951 0.83451 0.84609 1.0013 1.01405 1.17595 1.18625 1.21015 1.3401 1.35737 1.51257 1.53264 1.66661 1.68472 1.85813 1.87455 2.07731 2.20504 2.22965 2.34633 2.64822 2.83229 2.85269 2.99848 3.17197 3.19353 3.32072 3.45628 3.47194 3.60179 3.77642 4.1043 4.35036 4.51607 4.65172 4.82607 4.84712 
37 0.02109 0.11588 0.17077 0.18296 0.32375 0.33535 0.51502 0.53655 0.65405 0.82465 0.83811 1.0024 1.02637 1.17718 1.1915 1.3414 1.37182 1.51528 1.66836 1.85946 1.89058 2.07962 2.20716 2.34743 2.65065 2.83423 3.00041 3.17344 3.32186 3.45754 3.60356 3.77927 4.1054 4.35217 4.51846 4.65785 4.82744 
50 0.01459 0.0983 0.16233 0.17075 0.18687 0.31594 0.32399 0.33688 0.50763 0.52209 0.64597 0.66047 0.80971 0.82741 0.83725 0.99481 1.0063 1.16969 1.17976 1.20185 1.33376 1.34987 1.50636 1.526 1.65987 1.67676 1.85146 1.86697 2.07014 2.0974 2.19821 2.2213 2.34009 2.6424 2.82585 2.84591 2.99219 3.16599 3.19631 3.31459 3.45024 3.46573 3.59561 3.77017 4.09808 4.34374 4.50998 4.64523 4.81957 4.83873 
47 0.01938 0.10661 0.16735 0.1767 0.20074 0.3209 0.33025 0.35982 0.51243 0.52979 0.65103 0.67593 0.82301 0.8351 0.85457 0.99984 1.01557 1.17446 1.18581 1.21492 1.33869 1.3606 1.5119 1.53951 1.66546 1.68985 1.85699 1.88002 2.07697 2.20374 2.23472 2.34494 2.64753 2.83133 2.85824 2.99742 3.17096 3.31939 3.45502 3.47764 3.60034 3.77603 4.1028 4.34925 4.51546 4.65065 4.82464 
55 0.01708 0.10288 0.17001 0.17805 0.19247 0.32434 0.33218 0.34458 0.51561 0.52853 0.55597 0.65403 0.66701 0.8175 0.83504 0.8444 1.00298 1.01413 1.1776 1.18693 1.2054 1.34166 1.3558 1.51374 1.52996 1.66809 1.68387 1.85971 1.87426 2.0779 2.09647 2.20609 2.22488 2.3479 2.38931 2.64957 2.66905 2.83406 2.85296 3.00005 3.02969 3.17365 3.18957 3.32249 3.45794 3.47113 3.60324 3.77779 4.10587 4.12251 4.35198 4.51744 4.65184 4.82776 4.84514 
44 0.01562 0.11348 0.17573 0.18599 0.22669 0.32916 0.33935 0.5203 0.53856 0.65909 0.68784 0.83054 0.84293 0.86705 1.00767 1.02587 1.18251 1.19493 1.22759 1.34682 1.37218 1.52021 1.67381 1.86472 1.88905 2.08445 2.2119 2.24663 2.35254 2.6554 2.83924 2.87244 3.00545 3.17833 3.32705 3.46257 3.48743 3.60831 3.78374 4.11027 4.35695 4.52328 4.6637 4.83253 
40 0.02251 0.11577 0.17396 0.18495 0.3272 0.33795 0.51847 0.53802 0.65773 0.8246 0.83999 0.86063 1.00615 1.02897 1.18069 1.19408 1.23043 1.34506 1.37368 1.51911 1.67192 1.86293 1.89019 2.08424 2.2106 2.35086 2.65432 2.83772 3.00377 3.17692 3.32526 3.4609 3.49258 3.60705 3.78277 4.10886 4.35579 4.52271 4.66446 4.83114 
42 0.01614 0.10222 0.16138 0.17161 0.21138 0.31485 0.32507 0.50594 0.52565 0.64479 0.81288 0.82779 0.84512 0.99337 1.01072 1.16826 1.18109 1.21498 1.33248 1.36016 1.50573 1.65902 1.85007 1.87302 2.06937 2.19746 2.23336 2.33842 2.64133 2.82472 2.99086 3.16437 3.3129 3.44871 3.48384 3.59429 3.76906 4.09638 4.34233 4.5092 4.65841 4.81806 
54 0.01585 0.10427 0.16966 0.17796 0.19359 0.3235 0.33139 0.34381 0.51487 0.52787 0.55672 0.65331 0.66677 0.82189 0.83608 0.84724 1.00245 1.01403 1.17689 1.18649 1.2061 1.34103 1.35578 1.5133 1.53096 1.66748 1.68367 1.85914 1.87411 2.07743 2.0977 2.20535 2.22556 2.34735 2.64925 2.83308 2.85148 2.99936 3.03035 3.17318 3.19075 3.3217 3.35221 3.45744 3.47157 3.6029 3.7774 4.10546 4.12641 4.35153 4.5171 4.65267 4.8272 4.84547 
43 0.0122 0.10218 0.16125 0.17119 0.20292 0.31492 0.32507 0.50589 0.52417 0.64426 0.67471 0.81741 0.82965 0.86643 0.99374 1.01342 1.16818 1.18062 1.21421 1.33242 1.35814 1.50519 1.65924 1.69145 1.85064 1.87628 2.06989 2.19759 2.33849 2.64075 2.82473 2.99067 3.16409 3.31276 3.44844 3.47757 3.59397 3.76875 4.09633 4.34262 4.50851 4.64592 4.81815 
43 0.01162 0.11152 0.17379 0.18399 0.2207 0.32743 0.33766 0.51859 0.53703 0.65737 0.68624 0.83106 0.8428 1.00604 1.02403 1.18084 1.19343 1.22656 1.34525 1.37132 1.5185 1.55828 1.6719 1.70688 1.86319 1.88935 2.08344 2.21071 2.35112 2.65402 2.83773 3.00388 3.17694 3.32567 3.46123 3.4898 3.60695 3.78252 4.10897 4.35546 4.52168 4.65933 4.83092 
49 0.01101 0.09907 0.16482 0.17331 0.19025 0.31863 0.32687 0.34106 0.51016 0.52472 0.64864 0.66443 0.81169 0.82973 0.83976 0.99733 1.00942 1.17209 1.18217 1.20458 1.3362 1.35274 1.50889 1.52866 1.66247 1.67973 1.85417 1.86998 2.07332 2.20066 2.2232 2.34244 2.64462 2.82839 2.84861 2.9945 3.16831 3.19688 3.31692 3.45248 3.4677 3.59791 3.77279 4.10053 4.34644 4.51237 4.64748 4.8221 4.8419 
47 0.01224 0.10581 0.16642 0.17588 0.20056 0.31994 0.32938 0.35972 0.51122 0.52837 0.6498 0.67436 0.82391 0.83535 0.86899 0.99894 1.0146 1.17346 1.18501 1.21508 1.33777 1.36114 1.51057 1.54003 1.66436 1.6885 1.85584 1.87697 2.07538 2.20295 2.23781 2.34395 2.64664 2.83014 2.85598 2.99657 3.16975 3.3184 3.45406 3.47895 3.59971 3.77457 4.10189 4.34804 4.51441 4.65345 4.82362 
42 0.01871 0.10662 0.16358 0.17399 0.21512 0.31696 0.32721 0.50778 0.52665 0.64629 0.67638 0.82218 0.83383 0.99571 1.014 1.17002 1.183 1.21898 1.33428 1.36172 1.50737 1.66112 1.6879 1.85259 1.87643 2.0716 2.19942 2.3405 2.64321 2.82663 2.99264 3.16628 3.31474 3.45053 3.48391 3.5962 3.77092 4.09845 4.34466 4.51102 4.64741 4.8202 
46 0.0126 0.09982 0.15969 0.1693 0.19577 0.31318 0.32282 0.3615 0.50445 0.52221 0.64282 0.66772 0.81696 0.82844 0.85909 0.99215 1.00883 1.16664 1.17845 1.20982 1.33086 1.35489 1.50377 1.53964 1.65761 1.68677 1.84904 1.87383 2.06827 2.19614 2.23607 2.33709 2.6396 2.82328 2.98928 3.16283 3.31144 3.44701 3.47034 3.59262 3.76743 4.09493 4.341 4.50732 4.64418 4.81664 
42 0.01881 0.10972 0.16851 0.17872 0.21609 0.32219 0.33259 0.51335 0.5324 0.65231 0.6871 0.82536 0.83718 1.00077 1.01969 1.17527 1.18759 1.21956 1.33987 1.36641 1.51332 1.66669 1.85778 1.88324 2.07773 2.20503 2.24301 2.34581 2.64862 2.83235 2.99869 3.17162 3.32015 3.45579 3.4834 3.60177 3.77683 4.10372 4.35025 4.51656 4.65522 4.82571 
47 0.01389 0.10763 0.17005 0.17929 0.20285 0.32413 0.33368 0.37525 0.51528 0.5325 0.65385 0.67917 0.82521 0.83743 0.85598 1.00281 1.01963 1.17727 1.18862 1.21756 1.34144 1.36311 1.51444 1.5408 1.6686 1.696 1.85971 1.88124 2.07893 2.20684 2.23974 2.34745 2.64998 2.83399 2.85906 3.00005 3.17312 3.32184 3.45737 3.47749 3.60302 3.77814 4.1052 4.35153 4.51751 4.65391 4.82728 
50 0.01619 0.10478 0.17148 0.17986 0.1967 0.32556 0.33395 0.35002 0.51695 0.53176 0.65553 0.67268 0.81758 0.83591 0.8457 1.00381 1.01554 1.17886 1.18879 1.21067 1.34301 1.35959 1.5157 1.53523 1.66934 1.68663 1.86089 1.87673 2.08014 2.20794 2.23099 2.34898 2.65148 2.83528 2.85519 3.00125 3.17469 3.1939 3.32353 3.45899 3.47365 3.60436 3.77945 4.10688 4.12895 4.35321 4.51959 4.65594 4.82882 4.84804 
56 0.01338 0.09989 0.17022 0.17784 0.19031 0.32485 0.33224 0.34319 0.51613 0.5287 0.55372 0.65477 0.6673 0.80876 0.83383 0.84255 0.87132 1.00324 1.0134 1.17823 1.18714 1.20416 1.34236 1.35647 1.51442 1.53012 1.66838 1.68291 1.85996 1.87334 2.07919 2.09879 2.20648 2.22359 2.34824 2.37208 2.6502 2.66911 2.83454 2.85288 3.00069 3.02962 3.17415 3.18963 3.32298 3.45828 3.47047 3.60354 3.77858 4.10626 4.12135 4.35242 4.51801 4.65259 4.82817 4.84451 
48 0.02012 0.10296 0.16442 0.17329 0.19253 0.3179 0.32649 0.34307 0.50927 0.52442 0.64765 0.6653 0.81763 0.83121 0.84535 0.99683 1.00979 1.17139 1.18201 1.20747 1.33552 1.35393 1.50818 1.53187 1.66195 1.68011 1.85357 1.87015 2.07224 2.20014 2.22626 2.34177 2.64414 2.82763 2.84932 2.99388 3.16765 3.31618 3.45185 3.46948 3.59722 3.77181 4.09971 4.3456 4.51184 4.6479 4.82129 4.84236 
48 0.01864 0.10311 0.16383 0.17282 0.19291 0.31744 0.32643 0.34738 0.50877 0.52441 0.64684 0.66345 0.8187 0.83134 0.84811 0.9964 1.0106 1.17075 1.18144 1.20737 1.33497 1.35377 1.50743 1.5297 1.66154 1.68134 1.85328 1.87155 2.07191 2.19975 2.22574 2.34131 2.6433 2.82733 2.84907 2.99335 3.16701 3.31564 3.45111 3.46794 3.59666 3.77121 4.09925 4.34535 4.51103 4.6462 4.82089 4.84393 
56 0.00659 0.09559 0.16387 0.17194 0.18478 0.31801 0.3254 0.336 0.50974 0.5219 0.54625 0.64795 0.6599 0.81276 0.8299 0.8393 0.99727 1.00761 1.17186 1.18111 1.19873 1.33587 1.34936 1.50799 1.52453 1.66197 1.67634 1.85379 1.86726 2.07185 2.09031 2.1999 2.21744 2.34234 2.36462 2.64421 2.66567 2.828 2.84567 2.99422 3.01731 3.16821 3.18406 3.31685 3.33645 3.4525 3.46559 3.59785 3.77231 4.10053 4.1173 4.34636 4.51205 4.64649 4.82206 4.83834 
48 0.01918 0.10379 0.16392 0.17319 0.19602 0.3174 0.3266 0.35162 0.5086 0.5243 0.64691 0.66865 0.8201 0.83204 0.85266 0.99638 1.0111 1.17072 1.18187 1.21015 1.3349 1.35534 1.50743 1.53454 1.66174 1.68335 1.85317 1.87239 2.07208 2.20001 2.23095 2.34123 2.64348 2.82722 2.85021 2.99338 3.16695 3.31551 3.45121 3.4712 3.59671 3.77124 4.09918 4.34521 4.51111 4.64875 4.82083 4.84764 
47 0.01191 0.10503 0.17426 0.18349 0.20617 0.32849 0.33794 0.37155 0.51962 0.5363 0.65841 0.68307 0.83012 0.84213 0.86151 1.00725 1.02373 1.18166 1.1929 1.22147 1.34584 1.36688 1.51865 1.54303 1.67285 1.69768 1.86434 1.88686 2.08415 2.21116 2.24277 2.35197 2.65422 2.8386 2.86427 3.00467 3.17791 3.32639 3.46195 3.48249 3.60761 3.78305 4.10984 4.35633 4.52218 4.65766 4.83195 
38 0.01454 0.11307 0.1668 0.1786 0.31985 0.33122 0.51095 0.53179 0.64969 0.68574 0.826 0.8384 0.99897 1.02444 1.17328 1.18741 1.3375 1.36871 1.51099 1.66456 1.85569 1.88683 2.07571 2.20281 2.34361 2.64652 2.83007 2.99633 3.16958 3.31802 3.45385 3.59942 3.77475 4.10155 4.34809 4.51474 4.65242 4.82352 
49 0.01076 0.09482 0.17164 0.18022 0.19561 0.32712 0.3357 0.35328 0.51837 0.53305 0.65669 0.67211 0.82308 0.83853 0.84959 1.00572 1.01854 1.18014 1.19017 1.21241 1.34441 1.36092 1.51686 1.53597 1.671 1.68885 1.86265 1.87916 2.08132 2.20907 2.23189 2.35055 2.65253 2.83653 2.85609 3.0028 3.17623 3.19553 3.32502 3.46042 3.475 3.60604 3.78081 4.10847 4.35459 4.52028 4.65491 4.83018 4.84863 
55 0.01428 0.10238 0.16757 0.17584 0.19098 0.3214 0.32918 0.34102 0.51284 0.52546 0.55223 0.65089 0.66343 0.81953 0.83399 0.84471 1.00051 1.01195 1.17482 1.18429 1.20305 1.33891 1.35286 1.51115 1.52824 1.66529 1.68089 1.8571 1.87171 2.0752 2.09429 2.20324 2.22236 2.34541 2.37719 2.64728 2.83113 2.8494 2.99716 3.01933 3.17109 3.18699 3.31985 3.35036 3.45537 3.46885 3.60083 3.77531 4.10348 4.1211 4.34952 4.51522 4.65109 4.82512 4.84204 
36 0.01618 0.12001 0.17166 0.18504 0.32456 0.337 0.51569 0.53809 0.6548 0.8292 0.84195 1.00361 1.17779 1.19305 1.34201 1.37644 1.51571 1.66923 1.86031 1.89815 2.08046 2.20801 2.34833 2.65085 2.83492 3.00087 3.17422 3.32269 3.45839 3.60428 3.77983 4.10604 4.3528 4.51918 4.657 4.82816 
40 0.05425 0.12567 0.16281 0.17395 0.31465 0.32477 0.50601 0.52542 0.64481 0.68214 0.81509 0.82888 0.85004 0.99381 1.01351 1.1685 1.18158 1.21734 1.33281 1.36545 1.50642 1.65935 1.85062 1.87794 2.07021 2.19792 2.33874 2.64176 2.8251 2.99109 3.16476 3.31316 3.4489 3.59452 3.7694 4.09663 4.34262 4.50951 4.65146 4.81836 
54 0.01855 0.10313 0.16891 0.17704 0.19157 0.32279 0.33039 0.34169 0.51452 0.52751 0.55572 0.65316 0.66749 0.81812 0.83443 0.84406 1.00175 1.01256 1.17637 1.18577 1.20432 1.34056 1.35494 1.51312 1.53087 1.66682 1.6823 1.85856 1.87305 2.07745 2.0996 2.20485 2.2238 2.34698 2.64902 2.83281 2.85153 2.99878 3.02597 3.17272 3.18938 3.32134 3.3567 3.45701 3.4707 3.60243 3.77727 4.10512 4.12782 4.35122 4.51708 4.65179 4.8267 4.84401 
48 0.01866 0.10562 0.1682 0.17718 0.19853 0.32193 0.33098 0.35628 0.51321 0.52927 0.65168 0.67166 0.82054 0.83444 0.84892 1.00062 1.01538 1.17511 1.18579 1.21173 1.33945 1.35942 1.5121 1.53442 1.66638 1.68946 1.8576 1.87647 2.07706 2.20437 2.23141 2.34547 2.64758 2.83193 2.85464 2.99795 3.17117 3.31992 3.45531 3.47242 3.60084 3.77573 4.10325 4.3496 4.5153 4.64997 4.82527 4.85048 
58 0.01653 0.10072 0.16906 0.17669 0.18727 0.32393 0.3309 0.34078 0.51553 0.52714 0.54829 0.65379 0.66474 0.80853 0.83357 0.84227 0.86746 1.00282 1.01256 1.1775 1.18611 1.20157 1.34151 1.35387 1.51339 1.52778 1.66764 1.6812 1.85935 1.87193 2.07747 2.09383 2.20547 2.22161 2.34768 2.36638 2.6492 2.66444 2.83353 2.85009 2.99966 3.01762 3.1733 3.18535 3.32216 3.33577 3.4576 3.4688 3.60291 3.77757 4.10575 4.11841 4.35167 4.51704 4.53647 4.65101 4.82746 4.84191 
48 0.02005 0.10677 0.16812 0.17715 0.19778 0.32169 0.33063 0.35123 0.51316 0.52906 0.6517 0.67288 0.82238 0.83527 0.85114 1.00058 1.01449 1.17527 1.18613 1.21295 1.33948 1.35922 1.51243 1.53662 1.66599 1.68616 1.85746 1.87551 2.07707 2.20453 2.23363 2.34562 2.64826 2.8318 2.85438 2.99801 3.17151 3.32007 3.45574 3.47476 3.60109 3.77641 4.10348 4.34966 4.51617 4.65215 4.82524 4.84843 
57 0.01653 0.0948 0.16246 0.17037 0.1811 0.31706 0.32405 0.33377 0.50928 0.52115 0.54306 0.64788 0.65988 0.80068 0.82715 0.83585 0.85789 0.99642 1.00613 1.17138 1.18013 1.1961 1.33537 1.34838 1.50764 1.52372 1.66126 1.67528 1.85295 1.8658 2.07153 2.08938 2.19943 2.21603 2.34159 2.36367 2.64343 2.66123 2.82745 2.84516 2.99358 3.01321 3.1675 3.18195 3.31621 3.33298 3.4517 3.4637 3.59703 3.7717 4.09971 4.11391 4.34544 4.51134 4.64654 4.82134 4.83693 
61 0.01171 0.09714 0.16441 0.1727 0.18143 0.20355 0.32151 0.32832 0.3379 0.5131 0.52436 0.54467 0.65138 0.66193 0.80706 0.83111 0.83964 0.86042 1.0002 1.00948 1.17507 1.18349 1.19829 1.23039 1.3391 1.35115 1.51118 1.5256 1.66517 1.67851 1.8569 1.86924 2.07519 2.09163 2.20304 2.21904 2.34531 2.36372 2.6468 2.66186 2.83108 2.84751 2.99725 3.01476 3.17102 3.18309 3.31969 3.33221 3.45526 3.46629 3.60056 3.77524 3.79947 4.10346 4.11633 4.34927 4.51481 4.53554 4.649 4.82513 4.83959 
60 0.01539 0.08976 0.15387 0.16368 0.17157 0.18876 0.3127 0.31929 0.3282 0.50462 0.51532 0.53493 0.64271 0.65302 0.79454 0.82252 0.83101 0.84857 0.99188 1.00082 1.16656 1.1749 1.18912 1.21779 1.33062 1.34244 1.50251 1.51775 1.65649 1.66883 1.84823 1.85975 2.06612 2.08392 2.194 2.20946 2.33696 2.35522 2.63838 2.65402 2.82221 2.8373 2.98854 3.00609 3.16267 3.17458 3.3113 3.32312 3.44678 3.45754 3.59205 3.76626 4.09503 4.1066 4.3405 4.50619 4.52821 4.6403 4.81641 4.82968 
48 0.00722 0.09534 0.16889 0.17771 0.19553 0.32345 0.33224 0.35167 0.51489 0.53047 0.65354 0.67441 0.822 0.83599 0.84927 1.00209 1.01514 1.17698 1.18761 1.2133 1.34114 1.36001 1.51399 1.53717 1.66752 1.68648 1.85907 1.8764 2.07832 2.20606 2.23248 2.3472 2.6496 2.83347 2.85513 2.99957 3.17299 3.32165 3.45723 3.47428 3.60282 3.77773 4.10505 4.35118 4.51735 4.65308 4.82683 4.84812 
47 0.01201 0.10627 0.16831 0.17738 0.198 0.32221 0.33134 0.35573 0.51364 0.53011 0.65231 0.67619 0.82342 0.83594 0.85316 1.00105 1.01554 1.17564 1.18667 1.21434 1.33996 1.36117 1.51312 1.54011 1.66632 1.68699 1.85807 1.87751 2.07739 2.20476 2.23403 2.34605 2.64874 2.83246 2.85693 2.99871 3.17205 3.32054 3.45613 3.47732 3.60189 3.77685 4.104 4.3502 4.51657 4.65383 4.82596 
61 0.01179 0.08843 0.15365 0.16241 0.17067 0.18977 0.31103 0.31774 0.32695 0.50286 0.51341 0.53245 0.64078 0.65055 0.79637 0.82121 0.82972 0.84922 0.9902 0.99936 1.16476 1.173 1.18677 1.21474 1.32888 1.34034 1.50068 1.51481 1.65476 1.6675 1.84657 1.85826 2.06442 2.08061 2.19233 2.20784 2.33526 2.3525 2.63653 2.6509 2.82055 2.83501 2.98685 3.00326 3.16088 3.17227 3.30954 3.32079 3.44507 3.45559 3.59033 3.7645 3.78279 4.09338 4.10512 4.33893 4.50431 4.52199 4.63788 4.81482 4.82818 
53 0.01056 0.09967 0.16746 0.17561 0.19013 0.32189 0.32978 0.34231 0.51339 0.52721 0.5794 0.65208 0.66714 0.81691 0.83315 0.84288 1.00067 1.01213 1.17542 1.18512 1.20563 1.33952 1.35507 1.51195 1.53015 1.6657 1.68177 1.85743 1.87245 2.07641 2.10224 2.20409 2.22579 2.34563 2.64767 2.83174 2.85119 2.99768 3.03745 3.17152 3.19082 3.32022 3.45578 3.47025 3.60101 3.77619 4.10367 4.12593 4.34972 4.51578 4.65064 4.82547 4.84391 
37 0.02114 0.11388 0.16854 0.17993 0.32188 0.33318 0.51327 0.53535 0.65252 0.8227 0.83616 0.89732 1.00097 1.03179 1.17548 1.19015 1.33997 1.51388 1.6665 1.8576 1.887 2.07819 2.20506 2.34574 2.64905 2.83241 2.99891 3.17167 3.32026 3.45594 3.60193 3.7777 4.10355 4.34996 4.51712 4.65909 4.8256 
48 0.00782 0.09951 0.17027 0.17943 0.20053 0.32438 0.33354 0.35906 0.51569 0.53197 0.65398 0.67335 0.82603 0.83833 0.85696 1.00322 1.01813 1.17765 1.18863 1.21612 1.34181 1.36137 1.51437 1.53672 1.66856 1.68941 1.86002 1.87865 2.07912 2.20693 2.23657 2.34796 2.65024 2.83443 2.85798 3.00038 3.17385 3.32235 3.45804 3.47672 3.60352 3.77856 4.10599 4.35223 4.51809 4.65305 4.8278 4.85356 
55 0.00821 0.09321 0.16064 0.16857 0.17994 0.31486 0.3221 0.33229 0.5071 0.51979 0.54617 0.64556 0.65773 0.80351 0.82573 0.83458 0.88754 0.9944 1.00471 1.1693 1.17851 1.19631 1.33332 1.34735 1.5057 1.52235 1.65917 1.67396 1.85093 1.86451 2.06943 2.08823 2.19742 2.2153 2.33958 2.64152 2.66175 2.82525 2.8437 2.99148 3.01561 3.16553 3.18134 3.31418 3.44966 3.46239 3.59506 3.76954 4.09766 4.11359 4.34335 4.50938 4.64353 4.81916 4.83553 
38 0.01259 0.10949 0.166 0.17781 0.31892 0.33012 0.51029 0.53173 0.64938 0.81924 0.83324 0.87138 0.99802 1.02331 1.17264 1.18708 1.33703 1.38 1.51064 1.66372 1.85477 1.88543 2.07507 2.20265 2.34287 2.64575 2.82964 2.99581 3.16893 3.31738 3.45318 3.59873 3.7741 4.10088 4.3474 4.51378 4.65169 4.82284 
41 0.01627 0.10612 0.16583 0.17616 0.21922 0.31928 0.32965 0.51053 0.53101 0.64974 0.81692 0.83191 0.84954 0.99775 1.0155 1.17273 1.18553 1.2191 1.33716 1.36877 1.51088 1.66368 1.85473 1.88079 2.07524 2.20215 2.2406 2.34304 2.64632 2.82973 2.9961 3.16911 3.31747 3.45335 3.59908 3.7745 4.10102 4.34721 4.51398 4.65271 4.82281 
41 0.00968 0.10847 0.17046 0.18088 0.22651 0.32421 0.3348 0.51533 0.53467 0.65412 0.6871 0.8272 0.83889 1.00276 1.02366 1.17764 1.19076 1.22573 1.34183 1.36897 1.51538 1.66884 1.8598 1.8875 2.08031 2.20738 2.34766 2.65029 2.83409 3.00012 3.17337 3.32194 3.45761 3.48545 3.60324 3.7787 4.10543 4.35212 4.51828 4.65689 4.82735 
42 0.01139 0.10733 0.16853 0.17878 0.21935 0.32219 0.33269 0.5133 0.53264 0.65207 0.68392 0.82329 0.8358 0.85904 1.00084 1.0221 1.17579 1.18887 1.22462 1.33997 1.36813 1.51322 1.66681 1.85779 1.8864 2.07768 2.20575 2.34564 2.64828 2.83231 2.99842 3.17132 3.32008 3.45571 3.48277 3.60134 3.77692 4.10337 4.34975 4.51638 4.6545 4.8254 
57 0.01074 0.09684 0.16453 0.17243 0.18331 0.31884 0.32594 0.33578 0.51105 0.52262 0.54414 0.6496 0.66163 0.80733 0.82971 0.83852 0.8736 0.99844 1.00829 1.17315 1.18211 1.19871 1.33719 1.35021 1.50968 1.52623 1.66318 1.67711 1.85495 1.86781 2.07337 2.09171 2.20126 2.21865 2.34353 2.36493 2.64569 2.66815 2.82925 2.84688 2.99553 3.0174 3.16943 3.18448 3.31809 3.33528 3.45375 3.46621 3.59903 3.77374 4.10169 4.11639 4.34742 4.51357 4.64883 4.82324 4.83857 
38 0.00878 0.11096 0.17007 0.18142 0.32321 0.33418 0.51456 0.53514 0.65362 0.82297 0.83727 0.87185 1.00234 1.02703 1.1769 1.19096 1.34115 1.37194 1.51452 1.66792 1.85908 1.88807 2.07935 2.20638 2.34701 2.64991 2.83384 3.00003 3.17303 3.32139 3.45726 3.60302 3.77836 4.10505 4.35158 4.51793 4.65489 4.82719 
45 0.01263 0.10473 0.16788 0.17722 0.20258 0.32165 0.33123 0.51274 0.52997 0.65166 0.67864 0.81623 0.83259 0.84483 1.00002 1.01556 1.17497 1.1864 1.21498 1.33932 1.36256 1.51251 1.54024 1.66612 1.69485 1.85723 1.87982 2.07702 2.20472 2.2368 2.34513 2.64794 2.83199 2.998 3.17094 3.31962 3.45516 3.47592 3.60059 3.77611 4.10281 4.34904 4.51551 4.65287 4.82489 
51 0.01576 0.10101 0.16573 0.17422 0.19103 0.31953 0.32776 0.34182 0.51111 0.52563 0.64948 0.66434 0.8127 0.83061 0.84049 0.99819 1.00972 1.1731 1.18305 1.20472 1.33724 1.35342 1.50973 1.52869 1.66343 1.6804 1.85501 1.87068 2.07371 2.09818 2.20187 2.22422 2.34345 2.64548 2.82944 2.84946 2.99566 3.16917 3.18842 3.31793 3.45354 3.46841 3.59887 3.77357 4.10138 4.12391 4.34733 4.51323 4.6489 4.82315 4.84262 
57 0.01209 0.09912 0.16935 0.17706 0.18823 0.3243 0.33149 0.34183 0.51591 0.52822 0.55206 0.65457 0.6671 0.80981 0.8339 0.84266 0.87435 1.00302 1.013 1.17797 1.18691 1.20387 1.34193 1.35533 1.51437 1.53039 1.66793 1.682 1.85979 1.87316 2.07852 2.09675 2.20651 2.2245 2.34808 2.37108 2.64995 2.66784 2.83425 2.85236 3.00011 3.02051 3.17397 3.1888 3.32276 3.35075 3.45826 3.47076 3.60354 3.77854 4.10614 4.12103 4.35218 4.51801 4.65249 4.82793 4.84376 
41 0.02135 0.11765 0.1764 0.18761 0.32947 0.34023 0.52072 0.54012 0.65945 0.69121 0.83162 0.84412 1.00815 1.02887 1.18275 1.19576 1.23027 1.34706 1.37319 1.5202 1.55944 1.67439 1.86546 1.89589 2.08557 2.21255 2.35302 2.65573 2.83998 3.00568 3.17881 3.32741 3.46304 3.49207 3.60866 3.78422 4.11093 4.35778 4.52386 4.6615 4.83315 
47 0.01986 0.11235 0.1734 0.183 0.20999 0.32693 0.33652 0.37277 0.5183 0.53578 0.65694 0.68229 0.8301 0.84165 0.86899 1.00567 1.02181 1.18039 1.19209 1.22254 1.34472 1.36798 1.51754 1.54448 1.6717 1.70333 1.86292 1.88683 2.08307 2.21025 2.24845 2.35078 2.6534 2.83721 2.86461 3.00361 3.17654 3.3253 3.46072 3.48412 3.6064 3.78197 4.10857 4.35506 4.52103 4.6581 4.83058 
45 0.01157 0.10858 0.17066 0.18026 0.20684 0.32428 0.33391 0.37151 0.51569 0.53329 0.65466 0.68507 0.82797 0.83939 0.87406 1.00322 1.02021 1.17791 1.18993 1.22161 1.34221 1.36676 1.51577 1.66883 1.69588 1.86016 1.88284 2.08048 2.20786 2.34811 2.65106 2.83449 2.86082 3.00072 3.17416 3.32257 3.4583 3.4855 3.60403 3.77917 4.10619 4.35261 4.51916 4.66026 4.82797 
48 0.01005 0.10447 0.16864 0.17752 0.19641 0.32242 0.33111 0.34876 0.51371 0.52836 0.65181 0.66669 0.82281 0.83596 0.8511 1.00132 1.01446 1.17572 1.18612 1.21043 1.33987 1.35666 1.51252 1.53343 1.66639 1.68452 1.85812 1.87495 2.0769 2.20457 2.22944 2.34631 2.64848 2.83216 2.85252 2.99825 3.17205 3.32056 3.45613 3.47221 3.60166 3.77633 4.10424 4.35018 4.51614 4.65142 4.82581 4.84553 
47 0.00711 0.10327 0.16755 0.17685 0.1999 0.32132 0.33065 0.35988 0.51277 0.5297 0.6512 0.67347 0.8233 0.83544 0.85454 1.0002 1.01549 1.17474 1.18593 1.21435 1.33902 1.36027 1.51194 1.53684 1.66579 1.68967 1.85714 1.8777 2.07677 2.20428 2.23674 2.34518 2.64757 2.83167 2.85807 2.99775 3.17111 3.31973 3.45532 3.47713 3.60081 3.77581 4.10316 4.34951 4.51548 4.65095 4.82503 
38 0.01019 0.11007 0.16551 0.1777 0.31838 0.32997 0.50952 0.53041 0.64812 0.68656 0.82397 0.83639 0.9975 1.03433 1.17184 1.18605 1.33604 1.36516 1.50941 1.66332 1.85424 1.88799 2.07426 2.20161 2.34226 2.64475 2.82888 2.99482 3.16798 3.31653 3.45221 3.59791 3.77294 4.10003 4.34673 4.51267 4.64963 4.82212 
56 0.01313 0.10288 0.17061 0.17877 0.19267 0.32464 0.33216 0.34314 0.51619 0.52825 0.55222 0.6545 0.66655 0.82145 0.83692 0.84686 1.00384 1.01465 1.1783 1.18761 1.20556 1.34236 1.3559 1.51444 1.53052 1.6686 1.6835 1.86034 1.87413 2.07884 2.09787 2.20664 2.22497 2.34885 2.37309 2.65057 2.67011 2.83465 2.85284 3.0008 3.02391 3.17464 3.18992 3.3233 3.34403 3.45897 3.47224 3.60435 3.77887 4.10713 4.12636 4.35317 4.51858 4.65337 4.82875 4.84593 
39 0.02285 0.11481 0.1712 0.18224 0.32435 0.33513 0.51567 0.53549 0.6545 0.68813 0.82828 0.84032 1.00333 1.02512 1.17803 1.1917 1.2307 1.34236 1.37226 1.5156 1.66931 1.86039 1.89027 2.08032 2.20823 2.34814 2.65088 2.83484 3.00102 3.17421 3.32256 3.45841 3.60388 3.77938 4.10616 4.35241 4.51901 4.65616 4.82806 
42 0.01646 0.11108 0.17042 0.18072 0.22027 0.32387 0.3341 0.51503 0.53369 0.65379 0.6835 0.82772 0.83944 1.00248 1.02035 1.17707 1.18948 1.22189 1.34144 1.3667 1.51494 1.66811 1.69622 1.85946 1.88364 2.07972 2.20692 2.3475 2.65018 2.83409 3.00006 3.17341 3.32193 3.45759 3.48438 3.60316 3.77873 4.10542 4.35189 4.51841 4.65594 4.82737 
50 0.00741 0.09486 0.15902 0.16761 0.18501 0.31268 0.32085 0.33458 0.50411 0.51862 0.64216 0.65645 0.80738 0.82436 0.83473 0.99151 1.00337 1.16615 1.17641 1.19984 1.33022 1.34719 1.50243 1.52196 1.65661 1.67344 1.84821 1.86392 2.06648 2.09335 2.19468 2.21875 2.33663 2.63848 2.82231 2.84319 2.98847 3.1623 3.18509 3.31098 3.44658 3.46269 3.59191 3.76634 4.09459 4.34035 4.50617 4.64169 4.81608 4.83604 
38 0.01165 0.11478 0.1702 0.18215 0.3231 0.33441 0.51438 0.53541 0.65332 0.71511 0.82936 0.84185 1.00235 1.03097 1.17695 1.19186 1.34124 1.38743 1.51495 1.66792 1.85922 1.89362 2.07994 2.20655 2.34724 2.65026 2.83376 3.00012 3.17317 3.32174 3.45742 3.6032 3.77882 4.10511 4.3517 4.51852 4.65735 4.8271 
52 0.01384 0.09764 0.16343 0.17167 0.18691 0.31727 0.32511 0.33721 0.50888 0.52251 0.56871 0.64744 0.66144 0.81243 0.82896 0.8388 0.99623 1.00764 1.17104 1.18076 1.20126 1.3351 1.35069 1.5074 1.52535 1.66124 1.6776 1.85294 1.86798 2.07153 2.09369 2.19958 2.22123 2.34135 2.64319 2.82712 2.84645 2.99335 3.16701 3.18421 3.31574 3.45131 3.46498 3.59667 3.77117 4.09927 4.11821 4.34513 4.51099 4.6461 4.8209 4.8386 
48 0.0153 0.10335 0.1655 0.17441 0.19401 0.31909 0.32775 0.34524 0.51051 0.52587 0.64886 0.66605 0.81822 0.83205 0.84566 0.99793 1.01096 1.17258 1.18316 1.20849 1.33671 1.35483 1.50918 1.53021 1.66324 1.68181 1.85472 1.87156 2.07358 2.20149 2.22723 2.34292 2.64499 2.82895 2.85032 2.99508 3.16868 3.31725 3.45291 3.46932 3.59837 3.77305 4.1009 4.34675 4.51275 4.64743 4.82252 4.84357 
48 0.01831 0.10711 0.16961 0.1784 0.19739 0.32341 0.33221 0.35167 0.51484 0.5302 0.65365 0.6758 0.82156 0.83581 0.84863 1.00207 1.01509 1.17696 1.18758 1.21319 1.3411 1.35993 1.51433 1.53845 1.66746 1.68649 1.85915 1.87665 2.07882 2.20642 2.23495 2.34723 2.64999 2.83337 2.85477 2.99957 3.17317 3.3217 3.45727 3.47466 3.60299 3.77806 4.10516 4.35128 4.51799 4.65488 4.82693 4.84935 
47 0.0199 0.10568 0.16618 0.17593 0.20561 0.31968 0.32934 0.4108 0.51104 0.5288 0.64945 0.67359 0.82233 0.83414 0.85774 0.99857 1.01665 1.17317 1.18502 1.21595 1.33738 1.36056 1.51014 1.53652 1.66434 1.69692 1.85556 1.87989 2.07509 2.20305 2.24494 2.34347 2.64576 2.82994 2.86369 2.99613 3.16919 3.31792 3.45354 3.4785 3.59909 3.77408 4.10126 4.34765 4.51346 4.64922 4.82321 
45 0.02269 0.10682 0.16456 0.17462 0.20852 0.31797 0.32794 0.5088 0.52547 0.64695 0.66777 0.82154 0.83337 0.99664 1.01327 1.17091 1.18261 1.21253 1.3352 1.35641 1.50756 1.53214 1.66231 1.68881 1.85367 1.8768 2.07253 2.20055 2.23487 2.34165 2.64371 2.8278 2.8531 2.99392 3.16725 3.31596 3.45158 3.47403 3.59713 3.77179 4.09956 4.34585 4.5115 4.64719 4.82136 
50 0.00792 0.03152 0.11298 0.1739 0.18256 0.20277 0.32763 0.33644 0.35967 0.51866 0.53413 0.65732 0.67807 0.82489 0.83885 0.85025 1.00567 1.01851 1.18076 1.19115 1.21606 1.34481 1.36333 1.51745 1.5384 1.67141 1.69062 1.86284 1.88005 2.08224 2.21021 2.23695 2.35071 2.65282 2.83705 2.85796 3.00336 3.17627 3.20214 3.3252 3.46064 3.47671 3.6061 3.78118 4.10843 4.35468 4.5206 4.65601 4.83036 4.85053 
57 0.01104 0.09746 0.16567 0.17351 0.18512 0.31992 0.32706 0.33716 0.51182 0.52361 0.54572 0.65008 0.66142 0.80822 0.8304 0.83923 0.87695 0.99918 1.00917 1.17397 1.18292 1.19962 1.33798 1.35112 1.51028 1.52641 1.664 1.67816 1.85575 1.86893 2.07422 2.09188 2.20199 2.21901 2.34434 2.36741 2.64608 2.6644 2.83007 2.84757 2.99616 3.01624 3.17008 3.18435 3.31885 3.33681 3.45439 3.46673 3.59967 3.77439 4.10242 4.11719 4.34828 4.51419 4.6485 4.82402 4.83938 
47 0.02016 0.10183 0.1622 0.17142 0.19354 0.31574 0.32483 0.34772 0.50708 0.52442 0.64556 0.66855 0.81736 0.82983 0.84723 0.99467 1.00878 1.1692 1.18056 1.20975 1.33332 1.35477 1.50638 1.53477 1.65984 1.68007 1.85153 1.87146 2.07057 2.19813 2.22857 2.33965 2.64247 2.82565 2.85197 2.99174 3.16569 3.31412 3.44978 3.47156 3.59535 3.77023 4.09763 4.34358 4.51029 4.64657 4.81926 
48 0.01622 0.10177 0.16286 0.17188 0.19212 0.31642 0.3253 0.34496 0.50771 0.52331 0.64603 0.66365 0.81729 0.83018 0.84607 0.99536 1.00897 1.16987 1.18082 1.20808 1.33401 1.35363 1.50664 1.52986 1.66049 1.67973 1.85214 1.86988 2.07085 2.1987 2.22738 2.34031 2.64271 2.82617 2.84861 2.99237 3.16605 3.31465 3.45027 3.46867 3.59581 3.77056 4.09821 4.34418 4.51055 4.64654 4.81981 4.84337 
39 0.02457 0.11327 0.16666 0.17826 0.31946 0.33046 0.51067 0.53054 0.64911 0.67981 0.82445 0.83655 0.9986 1.02395 1.17297 1.18657 1.22624 1.33721 1.36416 1.51059 1.66435 1.8556 1.88851 2.07566 2.20274 2.34353 2.64595 2.82999 2.99583 3.16928 3.31779 3.45334 3.59911 3.77451 4.1014 4.34794 4.51395 4.65086 4.82333 
34 0.09457 0.15572 0.1686 0.30873 0.32077 0.49977 0.52704 0.63843 0.81188 0.82523 0.988 1.02177 1.16225 1.17976 1.32652 1.4991 1.65343 1.84465 2.06325 2.19125 2.33262 2.63508 2.81885 2.98483 3.15845 3.30693 3.44281 3.58844 3.76295 4.09067 4.33707 4.50341 4.64658 4.81251 
55 0.00961 0.09505 0.1685 0.17626 0.189 0.32368 0.33143 0.34374 0.51474 0.52756 0.55345 0.65332 0.6663 0.808 0.83242 0.84118 0.87367 1.00199 1.01279 1.17683 1.18588 1.20358 1.3408 1.35481 1.51305 1.52937 1.66735 1.68301 1.85887 1.87338 2.07729 2.09595 2.2056 2.22459 2.34686 2.64842 2.66574 2.83309 2.85139 2.99892 3.02012 3.17251 3.18742 3.32141 3.45678 3.46907 3.60209 3.77683 4.10463 4.11895 4.35076 4.51631 4.65065 4.8266 4.84271 
52 0.01145 0.09677 0.16231 0.17059 0.1855 0.3161 0.32384 0.33539 0.50795 0.52172 0.5735 0.64652 0.6607 0.81219 0.82813 0.83787 0.99527 1.0065 1.17 1.17981 1.20049 1.3342 1.3499 1.50667 1.52565 1.66006 1.67639 1.85192 1.86688 2.07048 2.09314 2.19856 2.22015 2.34046 2.64259 2.82617 2.84571 2.99242 3.16633 3.1854 3.31487 3.45048 3.46458 3.59586 3.77056 4.09843 4.11758 4.34419 4.51052 4.64519 4.81999 4.83815 
48 0.01468 0.10452 0.16815 0.17687 0.19553 0.32218 0.33096 0.35082 0.51358 0.52931 0.65198 0.67023 0.81873 0.83385 0.84558 1.00079 1.01421 1.17554 1.18597 1.21067 1.33968 1.35826 1.51231 1.53391 1.66631 1.68596 1.85786 1.87575 2.07701 2.20436 2.22916 2.34576 2.6479 2.83195 2.85323 2.99799 3.17147 3.32012 3.45571 3.4722 3.60105 3.77627 4.10355 4.34967 4.51567 4.65047 4.82536 4.84631 
50 0.01722 0.10243 0.1657 0.17428 0.19189 0.3194 0.32778 0.34297 0.51082 0.52552 0.6491 0.66445 0.81464 0.83093 0.84156 0.99814 1.0105 1.17281 1.1829 1.20542 1.33691 1.35322 1.50941 1.52955 1.66336 1.68074 1.85492 1.87084 2.07355 2.09973 2.20166 2.22515 2.34322 2.6453 2.82925 2.84984 2.99528 3.16887 3.18949 3.31769 3.45325 3.46885 3.59869 3.77335 4.10113 4.34709 4.5131 4.64784 4.82285 4.84268 
47 0.0126 0.1007 0.16177 0.17117 0.19582 0.31546 0.32501 0.36086 0.50678 0.5243 0.64511 0.66727 0.81711 0.82943 0.84872 0.99431 1.01137 1.1689 1.18042 1.21013 1.33307 1.3547 1.50571 1.5305 1.65995 1.68683 1.85128 1.87423 2.0707 2.19832 2.23222 2.33924 2.64132 2.8255 2.85244 2.99165 3.16496 3.31362 3.44925 3.47039 3.59472 3.76963 4.09709 4.3433 4.50929 4.6451 4.81889 
45 0.00722 0.10139 0.16597 0.17539 0.20162 0.31973 0.32954 0.51096 0.52897 0.64976 0.67642 0.81415 0.83077 0.84331 0.9981 1.0147 1.17325 1.18492 1.21416 1.33748 1.36167 1.51082 1.54306 1.66419 1.70338 1.85544 1.88243 2.07558 2.20328 2.24168 2.34335 2.64605 2.83019 2.99612 3.16915 3.31787 3.45347 3.47857 3.59913 3.77424 4.10103 4.34736 4.5138 4.65215 4.82309 
56 0.01386 0.09846 0.16647 0.1743 0.18696 0.32086 0.3282 0.33887 0.51238 0.52468 0.54885 0.65078 0.66278 0.80919 0.83101 0.83992 0.99959 1.00979 1.17438 1.18333 1.20002 1.33844 1.35164 1.51041 1.52607 1.66459 1.67913 1.85625 1.8697 2.07457 2.09235 2.20261 2.21987 2.3446 2.36523 2.64637 2.66467 2.83063 2.84844 2.99677 3.01782 3.17036 3.18447 3.31927 3.33886 3.45469 3.4669 3.59987 3.77455 4.10266 4.11684 4.34862 4.51425 4.64917 4.82445 4.84025 
37 0.02396 0.11951 0.17298 0.18534 0.32587 0.33749 0.51714 0.53858 0.65628 0.82787 0.8409 1.00466 1.03016 1.17913 1.19338 1.34356 1.37536 1.51814 1.67029 1.8615 1.89131 2.082 2.20915 2.34961 2.65307 2.8364 3.00243 3.17576 3.32406 3.45985 3.60576 3.7819 4.10758 4.35428 4.52092 4.66221 4.82961 
48 0.0195 0.10621 0.1694 0.17787 0.19441 0.3231 0.3312 0.34447 0.51477 0.52899 0.65322 0.66852 0.81881 0.83491 0.84547 1.00198 1.0138 1.17674 1.18676 1.20881 1.34091 1.35712 1.51369 1.53349 1.66707 1.68369 1.85893 1.87469 2.07822 2.20503 2.22665 2.3472 2.64945 2.8331 2.85283 2.99928 3.1731 3.32155 3.4571 3.47162 3.60258 3.77763 4.10522 4.35114 4.51738 4.65199 4.82677 4.84509 
51 0.01939 0.10508 0.16806 0.17667 0.19474 0.32207 0.33072 0.34926 0.51312 0.52753 0.65113 0.66538 0.81803 0.83353 0.84485 1.00061 1.01362 1.17501 1.18504 1.20728 1.33911 1.35503 1.51132 1.52992 1.66596 1.6841 1.85743 1.87395 2.07598 2.10365 2.20396 2.22719 2.34542 2.64719 2.83137 2.85104 2.99739 3.17087 3.18806 3.31975 3.45525 3.46981 3.60061 3.77524 4.10329 4.13048 4.34949 4.51497 4.64975 4.8251 4.84418 
45 0.00744 0.10411 0.16547 0.17511 0.20167 0.31911 0.32881 0.37134 0.51049 0.52842 0.64888 0.67385 0.8234 0.83473 0.99786 1.01378 1.17247 1.18433 1.21498 1.33667 1.35973 1.5098 1.53798 1.66334 1.68742 1.85496 1.87789 2.07463 2.20209 2.23847 2.34306 2.64561 2.82943 2.99523 3.16878 3.31744 3.45295 3.47586 3.59877 3.77374 4.10087 4.34709 4.51348 4.6497 4.82269 
48 0.01352 0.10104 0.16557 0.1742 0.19241 0.31934 0.32788 0.3449 0.5106 0.52525 0.64918 0.66793 0.81368 0.83056 0.84115 0.99791 1.01043 1.17264 1.1829 1.20653 1.33678 1.35448 1.50934 1.53182 1.66338 1.68165 1.8548 1.87133 2.07361 2.20146 2.22517 2.34291 2.64515 2.82895 2.84946 2.99508 3.16862 3.31725 3.45287 3.46845 3.59826 3.77285 4.10076 4.34662 4.51279 4.64987 4.82241 4.84074 
45 0.00958 0.10684 0.1689 0.1787 0.20869 0.3226 0.33257 0.51359 0.53099 0.65203 0.67555 0.82327 0.83614 0.85635 1.00134 1.01959 1.17586 1.18775 1.2184 1.34007 1.36311 1.51269 1.53845 1.66728 1.85825 1.8825 2.07764 2.20545 2.24016 2.34619 2.64823 2.83263 2.86002 2.99872 3.17181 3.32055 3.45617 3.47961 3.60166 3.7767 4.10407 4.35061 4.516 4.65266 4.82598 
56 0.01667 0.09724 0.16442 0.1723 0.1838 0.31868 0.32586 0.33598 0.51098 0.52351 0.54882 0.64952 0.66192 0.80632 0.82914 0.83794 0.87035 0.9981 1.00825 1.17301 1.18205 1.19925 1.33718 1.35123 1.50939 1.52545 1.66309 1.67813 1.85478 1.86842 2.07361 2.09244 2.2015 2.21961 2.3433 2.37507 2.64503 2.6626 2.82935 2.84796 2.99549 3.01958 3.16916 3.18423 3.31795 3.45346 3.46609 3.59867 3.77348 4.10142 4.11734 4.34729 4.51304 4.64726 4.82307 4.83942 
54 0.01664 0.09749 0.1627 0.17078 0.18499 0.31652 0.32412 0.33536 0.50815 0.52099 0.54851 0.64633 0.65873 0.81173 0.82823 0.8378 0.9956 1.00663 1.17013 1.17954 1.1981 1.33419 1.34834 1.50642 1.52333 1.66047 1.67581 1.85223 1.86648 2.07048 2.08995 2.19846 2.21726 2.34069 2.64225 2.66153 2.82639 2.84519 2.99241 3.01593 3.1664 3.18276 3.31513 3.45062 3.4638 3.59603 3.77048 4.09871 4.11625 4.34464 4.51035 4.6443 4.82034 4.83726 
48 0.01122 0.10065 0.16484 0.17345 0.19091 0.31886 0.32732 0.34338 0.51027 0.5256 0.6488 0.66649 0.81425 0.83038 0.84122 0.99752 1.00993 1.17216 1.18246 1.20625 1.33637 1.35457 1.50895 1.52986 1.6628 1.68103 1.85438 1.87072 2.07345 2.20083 2.22386 2.34253 2.64477 2.82851 2.8493 2.99473 3.16832 3.31686 3.4526 3.46881 3.598 3.77257 4.1005 4.34636 4.51234 4.64774 4.82207 4.84219 
44 0.00873 0.10804 0.16997 0.18012 0.21651 0.32383 0.33421 0.51467 0.53267 0.65344 0.68318 0.82738 0.83904 1.00249 1.02264 1.17688 1.18923 1.22119 1.34104 1.36481 1.51411 1.55044 1.66831 1.85944 1.88597 2.07901 2.2065 2.24393 2.34729 2.6498 2.83361 2.8638 2.99976 3.17302 3.32161 3.4571 3.48212 3.60299 3.77826 4.105 4.35161 4.51798 4.65745 4.82698 
48 0.01649 0.10141 0.16459 0.17333 0.19252 0.31836 0.32718 0.34746 0.5097 0.52563 0.64824 0.66746 0.81377 0.82983 0.84123 0.99695 1.01069 1.17181 1.18231 1.20733 1.33592 1.35482 1.50845 1.53024 1.66257 1.68275 1.85393 1.87176 2.07306 2.20085 2.2272 2.342 2.6442 2.8282 2.85023 2.99432 3.16765 3.31642 3.45199 3.46903 3.5974 3.77209 4.09978 4.34581 4.51177 4.64761 4.82156 4.84347 
43 0.02143 0.10646 0.16615 0.17595 0.20585 0.31986 0.32974 0.51101 0.52968 0.65003 0.68398 0.82064 0.83354 0.85414 0.99863 1.0167 1.17332 1.18608 1.22019 1.33743 1.36371 1.51192 1.66402 1.69113 1.85549 1.87878 2.07663 2.20295 2.34344 2.64717 2.82991 2.99594 3.16965 3.31794 3.4536 3.48203 3.59929 3.77557 4.10136 4.34764 4.51514 4.65545 4.82323 
48 0.00855 0.09976 0.16319 0.17203 0.19076 0.31708 0.32583 0.34447 0.50854 0.52493 0.64739 0.67377 0.81459 0.82939 0.84147 0.99586 1.00873 1.1706 1.18139 1.2077 1.33471 1.35613 1.50775 1.53428 1.66115 1.68052 1.85263 1.86999 2.07191 2.19946 2.22888 2.34089 2.64365 2.82684 2.84986 2.99312 3.16688 3.31527 3.45108 3.47142 3.5966 3.77135 4.0989 4.34462 4.51144 4.64997 4.82041 4.84757 
48 0.01852 0.10609 0.16634 0.17573 0.19988 0.31985 0.32914 0.35669 0.51105 0.52696 0.64931 0.67004 0.82294 0.83468 0.85738 0.99879 1.01385 1.17311 1.18428 1.21271 1.33731 1.35771 1.51 1.53518 1.66421 1.68658 1.85566 1.87547 2.07486 2.20241 2.23444 2.3437 2.64606 2.82976 2.85272 2.99583 3.16949 3.31801 3.45364 3.47491 3.59924 3.77384 4.10164 4.34776 4.51379 4.65091 4.82337 4.85434 
48 0.01038 0.10132 0.16804 0.17664 0.19486 0.3222 0.33099 0.35168 0.5134 0.52876 0.65215 0.67464 0.81633 0.83302 0.84373 1.00071 1.01434 1.1755 1.18594 1.21069 1.33958 1.35812 1.51254 1.53493 1.66636 1.68614 1.85771 1.87536 2.07678 2.20437 2.22898 2.34553 2.64802 2.83191 2.8532 2.9981 3.17134 3.3199 3.45545 3.47113 3.60099 3.77596 4.10337 4.34948 4.51569 4.65207 4.82523 4.84573 
48 0.01941 0.10756 0.16966 0.17879 0.20145 0.32331 0.33246 0.35965 0.51455 0.53086 0.65318 0.67623 0.82331 0.83633 0.85217 1.00203 1.01704 1.17662 1.18763 1.21512 1.34062 1.35992 1.5137 1.53786 1.66756 1.68916 1.85895 1.87812 2.07805 2.20603 2.23617 2.34677 2.64927 2.83322 2.85649 2.99926 3.17264 3.32118 3.4568 3.47522 3.60263 3.7778 4.1047 4.35098 4.51701 4.65342 4.82656 4.85151 
54 0.01093 0.10032 0.17041 0.1787 0.19328 0.32481 0.33265 0.34479 0.51626 0.52917 0.55733 0.65479 0.66845 0.82262 0.83717 0.84776 1.00372 1.01495 1.17823 1.1878 1.20716 1.3423 1.35664 1.51496 1.53284 1.66863 1.68437 1.86056 1.87551 2.0794 2.10302 2.20678 2.22686 2.34876 2.65077 2.83461 2.85334 3.00064 3.02747 3.17463 3.19255 3.32314 3.35485 3.4588 3.47254 3.60427 3.77919 4.10695 4.13001 4.353 4.51901 4.65376 4.82867 4.84697 
35 0.01092 0.11874 0.16795 0.182 0.3206 0.33331 0.5117 0.5357 0.65082 0.82639 0.83965 0.99971 1.17399 1.19005 1.33824 1.51153 1.66508 1.85612 1.89086 2.07591 2.20409 2.34431 2.64749 2.83085 2.99729 3.17027 3.31871 3.45464 3.60068 3.77604 4.10239 4.34886 4.51582 4.66151 4.82432 
47 0.01123 0.10619 0.1691 0.17852 0.20407 0.32287 0.33237 0.36817 0.51417 0.53168 0.65293 0.68097 0.82419 0.8364 0.85523 1.00164 1.01846 1.17616 1.1876 1.2169 1.34035 1.36251 1.51381 1.54656 1.66742 1.69581 1.85853 1.88015 2.07861 2.20577 2.23936 2.34642 2.64921 2.833 2.86021 2.99914 3.17237 3.32092 3.45642 3.47868 3.60219 3.77772 4.10429 4.35071 4.51703 4.65542 4.82636 
59 0.01444 0.10076 0.16914 0.17691 0.18693 0.22337 0.32474 0.33173 0.34168 0.51605 0.5274 0.54827 0.65451 0.66578 0.81458 0.83491 0.84357 0.88619 1.00335 1.01292 1.17796 1.18651 1.20167 1.34198 1.3541 1.51443 1.52987 1.66806 1.68132 1.85983 1.87214 2.07791 2.09448 2.20589 2.22209 2.34834 2.36718 2.6502 2.66682 2.83385 2.84966 3.00019 3.0183 3.17408 3.18691 3.32274 3.336 3.45834 3.46984 3.60374 3.77832 4.1064 4.119 4.35221 4.51793 4.54069 4.65281 4.82805 4.84242 
49 0.01097 0.09077 0.17218 0.18104 0.19692 0.32826 0.33716 0.35848 0.51938 0.53458 0.65771 0.67441 0.82762 0.84099 0.8556 1.00684 1.02054 1.18115 1.19149 1.21564 1.34535 1.36258 1.51792 1.53822 1.67212 1.69109 1.86372 1.88114 2.08259 2.21011 2.23451 2.35175 2.65383 2.83782 2.85871 3.00383 3.17729 3.20426 3.32613 3.46161 3.47814 3.60707 3.78178 4.1095 4.35585 4.52134 4.65623 4.83147 4.85345 
38 0.02287 0.11939 0.17478 0.18663 0.32802 0.33949 0.5191 0.53958 0.65819 0.82932 0.84247 1.00664 1.03014 1.18128 1.19523 1.23528 1.34546 1.37367 1.51938 1.67251 1.864 1.8987 2.08478 2.21135 2.35175 2.65458 2.83815 3.00431 3.17743 3.32595 3.4616 3.60755 3.78365 4.10941 4.35604 4.52273 4.66228 4.8315 
52 0.01638 0.10216 0.16717 0.17556 0.1918 0.32101 0.32909 0.34238 0.51247 0.52617 0.57535 0.65102 0.66544 0.81856 0.83319 0.84393 0.99984 1.01151 1.17464 1.18451 1.20605 1.33875 1.3545 1.511 1.52901 1.665 1.68194 1.85663 1.8722 2.07505 2.09621 2.20337 2.22546 2.34492 2.64675 2.83087 2.85022 2.99706 3.17056 3.18794 3.31936 3.45484 3.46877 3.60022 3.77493 4.10276 4.12092 4.3488 4.51462 4.64995 4.82454 4.84265 
54 0.01462 0.10027 0.16676 0.1749 0.18941 0.32067 0.32826 0.33952 0.51239 0.52539 0.55356 0.65102 0.6648 0.8151 0.83209 0.84152 0.99967 1.01059 1.17445 1.18393 1.20298 1.33853 1.35307 1.51107 1.52875 1.66473 1.6804 1.85628 1.87041 2.07518 2.09633 2.20299 2.22257 2.34477 2.64674 2.67055 2.83071 2.84949 2.99689 3.03121 3.17071 3.18846 3.31942 3.45494 3.46862 3.60018 3.77512 4.10285 4.12094 4.34889 4.51466 4.64945 4.82462 4.84236 
48 0.00846 0.10247 0.16706 0.17594 0.19545 0.32094 0.32981 0.35011 0.51218 0.52782 0.65056 0.66843 0.8205 0.83396 0.84876 0.9997 1.01361 1.17418 1.18478 1.21031 1.33838 1.35746 1.51106 1.53341 1.66503 1.68435 1.85658 1.87432 2.07567 2.2031 2.22891 2.34456 2.64685 2.83061 2.85189 2.99682 3.17035 3.31892 3.45455 3.47182 3.60001 3.77493 4.10253 4.34861 4.51453 4.65009 4.82422 4.84671 
48 0.0193 0.10493 0.1671 0.17621 0.19883 0.32077 0.33 0.35918 0.51196 0.52795 0.65032 0.67048 0.82012 0.83357 0.84883 0.99947 1.01466 1.17403 1.18492 1.21183 1.33815 1.35755 1.51082 1.53378 1.66511 1.68766 1.85646 1.87646 2.07551 2.20334 2.23237 2.34434 2.64648 2.83064 2.85321 2.99659 3.16993 3.3187 3.45424 3.47238 3.59971 3.77451 4.10209 4.34827 4.51412 4.64963 4.82398 4.84794 
42 0.00912 0.10837 0.16877 0.17921 0.22267 0.32243 0.33307 0.51345 0.53269 0.65223 0.68607 0.82687 0.83852 1.00106 1.02156 1.1757 1.18864 1.22359 1.33997 1.36657 1.51361 1.66676 1.8579 1.88366 2.07776 2.20511 2.24278 2.34604 2.64894 2.83256 2.99869 3.17187 3.32036 3.45594 3.48457 3.60196 3.77716 4.10381 4.35032 4.51683 4.6565 4.82584 
36 0.01176 0.11889 0.17103 0.18442 0.32397 0.33653 0.51505 0.53753 0.65403 0.82931 0.84232 1.0029 1.17708 1.1922 1.34139 1.37387 1.51527 1.66869 1.85967 1.89773 2.07978 2.20716 2.34761 2.6508 2.83445 3.00086 3.17371 3.32201 3.45775 3.60368 3.7795 4.10548 4.35241 4.51873 4.65624 4.82774 
49 0.00695 0.0315 0.11512 0.17421 0.18338 0.20815 0.32784 0.33713 0.37066 0.51883 0.53534 0.65753 0.68198 0.82943 0.84105 0.85882 1.00617 1.02116 1.18071 1.19151 1.21843 1.34483 1.36453 1.51784 1.54179 1.67171 1.69344 1.86324 1.88305 2.08272 2.21002 2.23877 2.3509 2.65351 2.83735 2.86019 3.00345 3.17666 3.3253 3.46078 3.47866 3.60629 3.78167 4.10861 4.35497 4.52111 4.65709 4.83064 4.85508 
48 0.01691 0.10687 0.16891 0.17807 0.20069 0.3225 0.33162 0.35697 0.51383 0.52998 0.65244 0.67468 0.82292 0.83577 0.8518 1.00125 1.01578 1.1759 1.18687 1.21422 1.34007 1.36004 1.51286 1.5364 1.66696 1.6895 1.8582 1.87724 2.07722 2.20543 2.23578 2.34619 2.64868 2.83253 2.85559 2.99881 3.17194 3.32051 3.45622 3.47505 3.60176 3.77668 4.10409 4.35023 4.5162 4.6524 4.82597 4.85255 
39 0.02214 0.11467 0.16814 0.1799 0.32094 0.33193 0.51237 0.53324 0.65132 0.69655 0.82641 0.83856 1.00006 1.02339 1.1745 1.18838 1.23587 1.33913 1.37484 1.51248 1.66611 1.85711 1.89077 2.07738 2.20469 2.34502 2.64783 2.83186 2.99806 3.17101 3.31948 3.45527 3.60079 3.77622 4.10292 4.34962 4.51589 4.6521 4.82509 
41 0.02058 0.113 0.17114 0.18193 0.32361 0.33363 0.49711 0.51731 0.53868 0.6547 0.70095 0.82948 0.84111 1.00306 1.02197 1.17787 1.19106 1.22784 1.34223 1.37019 1.51582 1.66887 1.85993 1.88464 2.08043 2.20793 2.34801 2.65109 2.83463 3.00065 3.17391 3.32242 3.4582 3.48784 3.60398 3.77943 4.10606 4.35252 4.51918 4.6585 4.82804 
48 0.00948 0.10286 0.1645 0.17366 0.19514 0.31803 0.32699 0.34746 0.50932 0.52543 0.64776 0.67017 0.81987 0.83223 0.85013 0.99699 1.01127 1.1715 1.18264 1.21087 1.33563 1.35646 1.5084 1.53492 1.66232 1.68268 1.85388 1.87254 2.07289 2.20035 2.23037 2.34197 2.64469 2.8279 2.85105 2.99411 3.16782 3.31632 3.45193 3.47239 3.59756 3.7723 4.09989 4.34587 4.51247 4.64926 4.82148 4.84886 
54 0.00674 0.09519 0.1617 0.17 0.18476 0.31558 0.32322 0.33452 0.50719 0.51994 0.54727 0.64553 0.65889 0.81179 0.82769 0.83746 0.99475 1.00575 1.16929 1.17885 1.19795 1.33335 1.34792 1.5056 1.52397 1.6596 1.67526 1.85127 1.86563 2.06939 2.09139 2.19759 2.21764 2.33978 2.64166 2.82526 2.84419 2.99149 3.02241 3.16554 3.18371 3.31413 3.34365 3.4499 3.46388 3.59523 3.76964 4.09788 4.11984 4.34364 4.50973 4.64566 4.81938 4.83736 
48 0.01136 0.10432 0.17125 0.18016 0.20026 0.32531 0.33434 0.35916 0.5167 0.53304 0.65539 0.67797 0.82352 0.83752 0.85106 1.00383 1.01769 1.17877 1.1896 1.21621 1.34307 1.36377 1.51568 1.5382 1.66962 1.69104 1.86096 1.87963 2.08041 2.20856 2.23967 2.34891 2.65124 2.83556 2.85925 3.00187 3.17473 3.32344 3.45898 3.47787 3.60442 3.77943 4.10673 4.35285 4.51893 4.6552 4.82882 4.85693 
46 0.01614 0.11165 0.1722 0.18194 0.20997 0.32574 0.33543 0.37461 0.517 0.53441 0.65569 0.68142 0.83084 0.8421 1.00451 1.02087 1.17898 1.19068 1.22088 1.3434 1.36644 1.51655 1.54578 1.67013 1.69545 1.8615 1.88342 2.08133 2.20869 2.24424 2.34956 2.65211 2.83589 2.86288 3.00225 3.17544 3.324 3.45962 3.48418 3.60531 3.78058 4.10748 4.35388 4.51989 4.65611 4.82925 
49 0.01694 0.10315 0.16718 0.1757 0.19287 0.32107 0.32946 0.34483 0.51254 0.52704 0.65096 0.6666 0.81534 0.83219 0.84237 0.99976 1.01212 1.17446 1.18446 1.20652 1.3386 1.35485 1.5114 1.53146 1.66495 1.68226 1.85664 1.87271 2.07587 2.20328 2.22632 2.34487 2.6471 2.8309 2.85091 2.99701 3.17058 3.19138 3.31934 3.45478 3.46959 3.60044 3.77517 4.10281 4.34878 4.51484 4.64975 4.82455 4.84447 
48 0.00923 0.10367 0.16831 0.17725 0.19693 0.32233 0.33138 0.35463 0.51364 0.52931 0.65193 0.66941 0.82232 0.83544 0.85067 1.00116 1.01562 1.17561 1.1863 1.21229 1.33981 1.35852 1.5126 1.53486 1.66653 1.68707 1.85806 1.87648 2.07727 2.20477 2.23174 2.34608 2.64813 2.83228 2.85446 2.99838 3.17176 3.32039 3.45579 3.47218 3.60143 3.77624 4.10387 4.35011 4.51586 4.65061 4.82572 4.8487 
48 0.00858 0.10155 0.16928 0.17825 0.19769 0.3235 0.33244 0.35369 0.51486 0.53074 0.65332 0.67233 0.82343 0.8366 0.85168 1.00222 1.01605 1.17683 1.18754 1.21363 1.34106 1.3603 1.51382 1.53619 1.66741 1.68651 1.85919 1.87713 2.07854 2.20595 2.23293 2.34729 2.64972 2.83347 2.8556 2.99956 3.17305 3.32176 3.45724 3.47522 3.60271 3.77783 4.10515 4.35123 4.51745 4.65351 4.82697 4.85072 
48 0.01927 0.10333 0.16614 0.17483 0.19329 0.31985 0.32849 0.34627 0.51129 0.52671 0.64974 0.66641 0.81564 0.83143 0.84241 0.99857 1.01163 1.17341 1.18387 1.20864 1.33751 1.35588 1.50997 1.53011 1.6639 1.6826 1.85544 1.87236 2.07422 2.20237 2.22857 2.34355 2.64563 2.82974 2.85115 2.99588 3.16945 3.31802 3.4536 3.46993 3.59901 3.7737 4.10144 4.34731 4.51338 4.64815 4.82316 4.8437 
46 0.0197 0.10949 0.1699 0.1796 0.20794 0.32337 0.33301 0.37174 0.51455 0.53159 0.65301 0.67624 0.82765 0.83897 1.00213 1.01874 1.17663 1.18818 1.21767 1.34074 1.36186 1.51342 1.53875 1.66775 1.69302 1.85933 1.88422 2.07865 2.20593 2.23753 2.34705 2.6494 2.83338 2.85874 2.99938 3.17281 3.32141 3.45695 3.47805 3.60251 3.77777 4.10484 4.35128 4.51741 4.65357 4.82675 
48 0.00895 0.10026 0.16663 0.17526 0.1929 0.3206 0.32915 0.34597 0.51202 0.52685 0.65037 0.66698 0.81581 0.83195 0.84249 0.99923 1.01175 1.17402 1.18438 1.20855 1.33811 1.35539 1.51088 1.53167 1.66448 1.68231 1.8562 1.87293 2.0751 2.20265 2.2259 2.34433 2.64646 2.83038 2.85108 2.99645 3.17008 3.31872 3.45425 3.4693 3.59973 3.77437 4.10221 4.34813 4.51413 4.64967 4.82386 4.84255 
43 0.00954 0.10592 0.17313 0.18318 0.21778 0.32699 0.33721 0.51813 0.5367 0.65671 0.68387 0.82924 0.84137 0.8749 1.00557 1.02363 1.18034 1.1928 1.22593 1.34478 1.37154 1.51802 1.56029 1.67143 1.86265 1.88819 2.0831 2.21034 2.35053 2.65332 2.83726 3.00344 3.17642 3.32502 3.46067 3.48841 3.60623 3.78174 4.10842 4.35485 4.52102 4.65781 4.8306 
53 0.0159 0.09862 0.16472 0.17288 0.18756 0.31868 0.32644 0.33825 0.51046 0.52417 0.57166 0.64901 0.66302 0.81284 0.83002 0.83948 0.99759 1.00866 1.1725 1.18208 1.20179 1.33658 1.35175 1.50895 1.52648 1.66262 1.67855 1.85431 1.86931 2.07306 2.09491 2.20099 2.22107 2.3428 2.64463 2.66835 2.82893 2.84881 2.99492 3.16864 3.18669 3.31739 3.45291 3.46689 3.59823 3.77302 4.10079 4.12002 4.3467 4.51268 4.647 4.82252 4.84071 
43 0.01979 0.11171 0.17028 0.18057 0.21956 0.32358 0.33365 0.51466 0.53267 0.6535 0.68246 0.82767 0.83939 1.00227 1.01941 1.17686 1.18923 1.22161 1.34113 1.36544 1.5144 1.54836 1.66808 1.69987 1.85935 1.88366 2.07957 2.20717 2.34732 2.65007 2.83376 2.99991 3.17319 3.32176 3.45755 3.48739 3.60312 3.77823 4.10534 4.35174 4.51772 4.6557 4.82724 
46 0.0167 0.10669 0.16676 0.17623 0.20099 0.32046 0.32998 0.36269 0.51196 0.52998 0.65083 0.68103 0.82428 0.8357 0.86973 0.99949 1.01648 1.17401 1.18575 1.21644 1.33819 1.36089 1.51174 1.55366 1.66495 1.69091 1.85656 1.88217 2.07661 2.20337 2.23867 2.34454 2.64732 2.83106 2.99711 3.17037 3.31886 3.45463 3.4848 3.6003 3.77582 4.1023 4.34876 4.5151 4.65308 4.82429 
61 0.01185 0.07711 0.13813 0.17317 0.18052 0.19449 0.32538 0.33215 0.34167 0.51675 0.5276 0.54683 0.65484 0.6648 0.81035 0.83477 0.84329 0.86342 1.00388 1.01301 1.17866 1.18692 1.20106 1.23001 1.34263 1.35409 1.51453 1.52824 1.6687 1.68146 1.86055 1.87254 2.07868 2.09467 2.20643 2.22172 2.34892 2.36588 2.65035 2.6646 2.83457 2.84975 3.00067 3.01661 3.1746 3.18597 3.32334 3.33525 3.45874 3.46924 3.60392 3.77842 3.79627 4.10697 4.11839 4.35282 4.51812 4.53535 4.65189 4.82867 4.84221 
55 0.01809 0.10063 0.16682 0.17482 0.18853 0.32095 0.32846 0.33953 0.51246 0.52488 0.55029 0.65088 0.66346 0.81451 0.83217 0.84151 0.99985 1.0105 1.17441 1.18363 1.20128 1.33845 1.35201 1.51083 1.52789 1.66481 1.67983 1.85648 1.87037 2.07489 2.0938 2.20277 2.22098 2.34488 2.37124 2.64694 2.83068 2.84883 2.99678 3.01875 3.17064 3.18585 3.31933 3.3403 3.45492 3.46776 3.60027 3.77507 4.10296 4.11949 4.34895 4.51473 4.64981 4.8247 4.84144 
48 0.00898 0.10117 0.16564 0.17426 0.1914 0.31945 0.32775 0.3421 0.51082 0.52509 0.64918 0.66501 0.81709 0.83194 0.84374 0.99837 1.0107 1.17294 1.18316 1.20633 1.3371 1.35435 1.50958 1.53 1.66334 1.68039 1.8551 1.87103 2.07386 2.20142 2.22409 2.34337 2.64562 2.82904 2.84928 2.99536 3.16923 3.31775 3.4533 3.46858 3.59868 3.77347 4.10133 4.34704 4.51334 4.64891 4.82285 4.84202 
46 0.01465 0.10445 0.16595 0.17555 0.20313 0.31955 0.32921 0.51058 0.52777 0.64948 0.67668 0.81785 0.83209 0.8477 0.99811 1.01461 1.17297 1.18464 1.21427 1.3371 1.35951 1.51031 1.54115 1.6641 1.69249 1.85522 1.87854 2.07507 2.20279 2.23962 2.34324 2.64589 2.82969 2.85901 2.99591 3.16905 3.31766 3.4534 3.4788 3.59917 3.77413 4.10108 4.34734 4.51375 4.65215 4.82297 
47 0.01038 0.10608 0.1692 0.17842 0.20128 0.32282 0.33198 0.35766 0.51426 0.53088 0.65296 0.67777 0.82426 0.83665 0.85459 1.00163 1.01629 1.17645 1.18778 1.21669 1.34066 1.36234 1.51341 1.53861 1.66727 1.68962 1.85873 1.87887 2.07868 2.20572 2.23726 2.34671 2.64956 2.83315 2.85805 2.99935 3.17262 3.32117 3.45677 3.47739 3.60241 3.77762 4.1046 4.35085 4.51728 4.6545 4.82648 
48 0.01882 0.10589 0.16693 0.17602 0.19708 0.32042 0.32937 0.34977 0.51201 0.52846 0.65061 0.67313 0.82184 0.8344 0.85146 0.99934 1.01316 1.17401 1.18499 1.2124 1.33823 1.35838 1.51134 1.53654 1.66471 1.68508 1.85636 1.87545 2.07581 2.20302 2.2325 2.34441 2.64699 2.83074 2.85494 2.99692 3.17044 3.31886 3.45464 3.4755 3.6 3.77534 4.10242 4.34854 4.51485 4.65034 4.82418 4.85533 
48 0.00702 0.09704 0.16812 0.17682 0.19372 0.32246 0.33092 0.34654 0.51386 0.52834 0.65217 0.66787 0.82134 0.83538 0.84859 1.0013 1.01383 1.17581 1.18606 1.20946 1.34001 1.35672 1.51276 1.53351 1.66655 1.68435 1.85815 1.87447 2.07725 2.20462 2.2282 2.34634 2.64868 2.83223 2.85273 2.99837 3.17215 3.32056 3.45619 3.4712 3.60176 3.77683 4.10434 4.35025 4.51656 4.65087 4.82594 4.84536 
48 0.01048 0.10136 0.16414 0.17313 0.1934 0.31773 0.32663 0.34673 0.50921 0.52508 0.64783 0.67032 0.81637 0.83055 0.84391 0.99653 1.00955 1.17141 1.18233 1.2093 1.33561 1.35618 1.50832 1.53388 1.66187 1.68235 1.85338 1.87152 2.07251 2.2005 2.22978 2.34166 2.6442 2.82772 2.8502 2.99398 3.16759 3.31615 3.45178 3.47153 3.59723 3.77192 4.09956 4.3454 4.51185 4.65068 4.8212 4.84487 
48 0.01726 0.10555 0.16732 0.17641 0.19828 0.32112 0.33035 0.35901 0.51229 0.52867 0.65071 0.67154 0.82142 0.83436 0.85112 0.99991 1.0155 1.17451 1.18562 1.21356 1.33854 1.35883 1.51118 1.53411 1.66538 1.68772 1.85686 1.87689 2.07589 2.20357 2.23253 2.34475 2.6468 2.83108 2.85486 2.99705 3.1704 3.31912 3.45464 3.4736 3.60011 3.77515 4.10245 4.34868 4.51453 4.6494 4.82437 4.85117 
46 0.00751 0.10213 0.16436 0.17394 0.20102 0.31814 0.32792 0.50919 0.52661 0.64772 0.67202 0.81686 0.83097 0.84818 0.99675 1.01415 1.17136 1.18299 1.21255 1.33558 1.3583 1.50844 1.53599 1.66265 1.69715 1.85382 1.87803 2.07341 2.20113 2.23699 2.34166 2.64398 2.8282 2.85759 2.99439 3.16738 3.31616 3.45176 3.47653 3.59731 3.77229 4.09956 4.346 4.51181 4.6496 4.82146 
43 0.0123 0.10449 0.16407 0.17403 0.20655 0.31759 0.32763 0.50863 0.52674 0.64712 0.67571 0.81975 0.83212 0.85976 0.99641 1.01502 1.17093 1.18331 1.21622 1.33517 1.36056 1.50837 1.66184 1.68919 1.85333 1.87821 2.07279 2.20052 2.34123 2.64392 2.82755 2.99346 3.16702 3.31558 3.45121 3.47634 3.59699 3.77176 4.09912 4.34531 4.51177 4.65041 4.8209 
53 0.0084 0.09296 0.16678 0.17504 0.18649 0.32281 0.33046 0.34207 0.51435 0.52752 0.55658 0.6532 0.66799 0.81568 0.83362 0.84288 1.00155 1.01236 1.17637 1.18571 1.20428 1.34055 1.35532 1.51312 1.53139 1.66666 1.68211 1.85835 1.87279 2.07697 2.0978 2.20485 2.22422 2.34666 2.64897 2.83251 2.85071 2.99879 3.02947 3.17243 3.18946 3.32122 3.45664 3.46998 3.60198 3.77693 4.10458 4.12102 4.35053 4.51679 4.65309 4.82634 4.84324 
48 0.02072 0.10609 0.16736 0.17655 0.19939 0.32098 0.33018 0.35758 0.5122 0.52848 0.6509 0.67572 0.82186 0.8345 0.85161 0.99974 1.01449 1.17449 1.18584 1.21481 1.3385 1.35939 1.51151 1.53873 1.66529 1.68694 1.85671 1.87628 2.07624 2.20377 2.23547 2.3447 2.64733 2.8309 2.8543 2.99713 3.17049 3.31906 3.45477 3.47547 3.60033 3.77527 4.10257 4.34868 4.51514 4.6522 4.82434 4.85088 
48 0.02029 0.1045 0.1661 0.17505 0.19534 0.31975 0.32864 0.34899 0.5111 0.52715 0.64961 0.67094 0.81958 0.83293 0.84805 0.99855 1.01262 1.1732 1.18409 1.21102 1.33732 1.3571 1.51014 1.53445 1.66385 1.68346 1.85542 1.8734 2.07433 2.20221 2.23206 2.34351 2.64602 2.8297 2.85264 2.99581 3.16934 3.3179 3.45352 3.47271 3.59908 3.77378 4.10137 4.34735 4.51359 4.65125 4.8231 4.84753 
48 0.0105 0.10093 0.16449 0.17337 0.19281 0.31828 0.32717 0.34759 0.50997 0.52633 0.64856 0.67087 0.81518 0.83029 0.84203 0.997 1.01032 1.17201 1.18268 1.2085 1.33623 1.35629 1.5091 1.53281 1.66252 1.68324 1.85391 1.87216 2.07343 2.20129 2.22992 2.34224 2.64457 2.82857 2.85162 2.99469 3.16808 3.3168 3.45227 3.47016 3.5978 3.77268 4.10009 4.34607 4.5123 4.64881 4.82186 4.84629 
48 0.01741 0.10163 0.16345 0.17244 0.19285 0.31698 0.32582 0.34528 0.5084 0.52459 0.64689 0.66842 0.81626 0.83005 0.84416 0.99577 1.00933 1.1706 1.18158 1.20889 1.33468 1.35538 1.50752 1.53239 1.66119 1.68105 1.85259 1.87012 2.07152 2.19945 2.22803 2.34084 2.64338 2.8269 2.84919 2.99314 3.16662 3.31525 3.45088 3.46937 3.5964 3.7711 4.09873 4.3446 4.51106 4.64745 4.82038 4.84446 
42 0.01562 0.10806 0.16848 0.17884 0.22283 0.3222 0.33287 0.51321 0.53249 0.65203 0.68674 0.82339 0.83587 0.86288 1.00094 1.02428 1.17564 1.18875 1.22483 1.33982 1.36825 1.51356 1.66688 1.85787 1.88781 2.078 2.20587 2.34559 2.64829 2.83226 2.99822 3.17134 3.31989 3.45547 3.48283 3.60141 3.7767 4.10335 4.34995 4.51622 4.65515 4.8254 
46 0.02042 0.10315 0.16302 0.17257 0.19848 0.31657 0.32612 0.36022 0.50794 0.52583 0.64668 0.6762 0.81957 0.83136 0.85558 0.9955 1.0121 1.17001 1.1816 1.21174 1.33425 1.35742 1.50753 1.54589 1.66098 1.68934 1.85245 1.87604 2.07196 2.19964 2.23515 2.34043 2.6434 2.82679 2.99281 3.16635 3.31478 3.45061 3.4767 3.59607 3.7714 4.09835 4.34449 4.511 4.64795 4.82013 
53 0.00658 0.02953 0.11079 0.17208 0.18042 0.19802 0.32558 0.33376 0.34828 0.51691 0.53121 0.65534 0.67077 0.82086 0.83655 0.84653 1.00394 1.01559 1.1786 1.18827 1.20862 1.34271 1.35792 1.51531 1.53379 1.66916 1.68566 1.86068 1.8757 2.07982 2.1077 2.20746 2.22915 2.34888 2.65109 2.83513 2.85456 3.00103 3.04053 3.17467 3.1931 3.32339 3.45889 3.47281 3.60425 3.77953 4.10689 4.12741 4.35313 4.51927 4.65429 4.82882 4.8476 
49 0.01412 0.10401 0.16898 0.17747 0.19451 0.32298 0.33145 0.34773 0.51432 0.52878 0.65295 0.67014 0.81771 0.83425 0.84482 1.00154 1.01374 1.17632 1.1864 1.20902 1.3404 1.35674 1.51315 1.53369 1.66693 1.68469 1.85847 1.87467 2.07724 2.20524 2.22835 2.34655 2.64886 2.83271 2.85275 2.99867 3.17232 3.19389 3.32101 3.45667 3.47222 3.60213 3.77687 4.10456 4.35065 4.51645 4.65299 4.82624 4.84487 
54 0.00872 0.09786 0.16503 0.17321 0.18724 0.31911 0.32673 0.33797 0.51082 0.52364 0.55114 0.64936 0.66276 0.81509 0.8311 0.84082 0.99825 1.00902 1.17289 1.18249 1.20195 1.33701 1.35163 1.50931 1.52696 1.66305 1.67872 1.85483 1.86908 2.07323 2.0926 2.20137 2.22087 2.34333 2.64517 2.67065 2.82912 2.84789 2.99534 3.02589 3.16917 3.18583 3.31786 3.45345 3.467 3.59884 3.77341 4.10144 4.11907 4.34734 4.51314 4.64864 4.82303 4.84025 
49 0.01971 0.10398 0.16592 0.17466 0.19285 0.31945 0.32779 0.34234 0.51092 0.52554 0.64913 0.66416 0.81754 0.83214 0.84431 0.99837 1.01062 1.17282 1.18298 1.20563 1.337 1.3533 1.50946 1.53006 1.66332 1.68047 1.85513 1.87118 2.07387 2.20144 2.22431 2.34337 2.64554 2.82919 2.84911 2.99528 3.16921 3.19221 3.31778 3.4534 3.46888 3.59888 3.7736 4.10147 4.34732 4.51349 4.64849 4.82299 4.84274 
47 0.01555 0.10253 0.16322 0.17265 0.19721 0.31669 0.32598 0.35382 0.50808 0.52565 0.64681 0.67383 0.81879 0.83098 0.84976 0.99562 1.01063 1.17028 1.18175 1.21134 1.33446 1.35664 1.5075 1.53656 1.66105 1.68406 1.85246 1.87283 2.0719 2.19963 2.23303 2.34062 2.64324 2.82679 2.85477 2.99316 3.16663 3.31512 3.45091 3.47641 3.59641 3.77136 4.09858 4.34462 4.51121 4.64893 4.82028 
47 0.02111 0.10939 0.16996 0.1795 0.20563 0.32343 0.33286 0.36391 0.51474 0.53175 0.65379 0.68246 0.8263 0.83805 0.86082 1.00225 1.01769 1.17706 1.18881 1.21938 1.34135 1.36498 1.51476 1.55012 1.66788 1.69261 1.85929 1.88056 2.0791 2.20666 2.24371 2.3473 2.65049 2.83371 2.85979 3.00023 3.17348 3.32192 3.45754 3.48308 3.6031 3.77889 4.1052 4.35138 4.51852 4.65738 4.82718 
37 0.0098 0.11567 0.16816 0.18107 0.321 0.33311 0.51216 0.53434 0.65095 0.82607 0.83883 0.99996 1.03007 1.17444 1.18968 1.33871 1.37509 1.51184 1.6658 1.85695 1.90089 2.07687 2.20462 2.34491 2.64758 2.83154 2.9976 3.17074 3.31926 3.45512 3.60079 3.77605 4.10287 4.34954 4.51597 4.65669 4.82487 
48 0.02033 0.09625 0.15623 0.16528 0.18598 0.30966 0.31849 0.33832 0.50084 0.51659 0.63881 0.65541 0.8111 0.82372 0.84058 0.98863 1.00265 1.16291 1.17382 1.20086 1.32705 1.34577 1.49926 1.52235 1.65377 1.67354 1.84536 1.86386 2.06364 2.1917 2.2185 2.33344 2.63518 2.81922 2.84198 2.98533 3.15909 3.30767 3.44328 3.4608 3.58869 3.76304 4.09136 4.33732 4.50301 4.63778 4.81292 4.83637 
52 0.01916 0.10151 0.1647 0.17305 0.1889 0.31826 0.32613 0.33828 0.50981 0.52322 0.55835 0.64814 0.66235 0.81769 0.83139 0.84308 0.99739 1.00895 1.17183 1.18169 1.2026 1.33589 1.35121 1.50826 1.52674 1.66231 1.67845 1.85398 1.86906 2.0724 2.09522 2.20039 2.22269 2.34236 2.64418 2.82805 2.84743 2.99408 3.03165 3.16819 3.1882 3.3168 3.45242 3.46711 3.59773 3.77228 4.10044 4.34627 4.51213 4.64675 4.82194 4.83974 
45 0.06048 0.13063 0.1617 0.17219 0.31199 0.32096 0.33839 0.50473 0.52301 0.64338 0.67055 0.81348 0.82717 0.84424 0.99236 1.0083 1.16713 1.17934 1.21154 1.33127 1.35654 1.50432 1.54168 1.65788 1.68547 1.84929 1.87422 2.06879 2.19636 2.23597 2.33754 2.64027 2.82362 2.98977 3.16346 3.31191 3.44767 3.47653 3.59325 3.76806 4.09541 4.3413 4.50826 4.64572 4.81701 
44 0.0151 0.1089 0.1694 0.17924 0.20961 0.32328 0.33338 0.51435 0.5324 0.65308 0.68128 0.82456 0.83703 0.85902 1.00198 1.0205 1.1766 1.18893 1.22121 1.34074 1.36529 1.51415 1.55219 1.66773 1.70282 1.85913 1.88699 2.07946 2.2066 2.3469 2.64953 2.83343 2.99947 3.17266 3.32125 3.45694 3.48459 3.60262 3.77774 4.10467 4.35108 4.51744 4.65409 4.82659 
52 0.01871 0.10222 0.16758 0.17585 0.19167 0.32174 0.32999 0.34457 0.51304 0.52681 0.57746 0.65149 0.66603 0.81749 0.83294 0.84289 1.00045 1.01256 1.17512 1.18488 1.2059 1.33919 1.35466 1.51154 1.53041 1.66578 1.68318 1.85731 1.87329 2.07609 2.10619 2.20423 2.22745 2.34538 2.64754 2.83143 2.85072 2.99745 3.17096 3.18829 3.31981 3.45524 3.46907 3.60064 3.77555 4.10323 4.12271 4.34934 4.51519 4.65099 4.82506 4.84337 
43 0.02043 0.10529 0.16445 0.17451 0.20979 0.3179 0.32799 0.50906 0.52765 0.64794 0.68034 0.81948 0.83206 0.85384 0.99669 1.01415 1.17153 1.18418 1.21807 1.33576 1.36285 1.50917 1.6622 1.69636 1.85358 1.87984 2.07346 2.20148 2.34166 2.64461 2.82805 2.99421 3.1676 3.31613 3.45191 3.48248 3.59755 3.77273 4.09959 4.34569 4.51243 4.651 4.82135 
55 0.01441 0.09828 0.16398 0.17203 0.18563 0.31785 0.32531 0.33611 0.50965 0.52208 0.54777 0.64775 0.65953 0.81274 0.82966 0.83911 0.99708 1.00793 1.17168 1.18097 1.19887 1.33568 1.34916 1.50785 1.52417 1.66183 1.6767 1.85369 1.86778 2.07196 2.09028 2.19979 2.21769 2.34223 2.37405 2.64385 2.6628 2.82798 2.84626 2.99402 3.01559 3.16801 3.18382 3.3168 3.45216 3.4649 3.59755 3.77205 4.10024 4.11613 4.34618 4.51179 4.64547 4.82188 4.83807 
50 0.01394 0.09485 0.15851 0.16688 0.18272 0.31233 0.32037 0.33355 0.50387 0.51841 0.64204 0.6562 0.80566 0.82372 0.83364 0.99116 1.00273 1.16585 1.1757 1.19668 1.32994 1.34609 1.5022 1.52082 1.65617 1.67326 1.84783 1.86385 2.0662 2.09359 2.19426 2.21604 2.3363 2.63823 2.82196 2.84199 2.9882 3.16205 3.18218 3.31065 3.44631 3.46125 3.59167 3.76608 4.09429 4.33997 4.5059 4.64053 4.81573 4.83453 
48 0.01377 0.10402 0.16509 0.17427 0.19596 0.3186 0.32758 0.34823 0.50999 0.52598 0.64819 0.66625 0.82048 0.83283 0.85077 0.99759 1.01167 1.17195 1.18281 1.20959 1.33624 1.35576 1.50879 1.53257 1.66284 1.68377 1.85447 1.87289 2.07365 2.20106 2.22926 2.34259 2.64466 2.82862 2.85159 2.99464 3.16837 3.31688 3.4525 3.47107 3.59802 3.77272 4.10058 4.3467 4.51269 4.6482 4.82226 4.84983 
48 0.01283 0.10703 0.17203 0.18094 0.20078 0.32587 0.33476 0.35533 0.51702 0.53219 0.65564 0.67414 0.82578 0.83899 0.85419 1.00446 1.01782 1.17921 1.18992 1.21601 1.34337 1.36214 1.51604 1.53777 1.66985 1.68902 1.86139 1.87874 2.08047 2.20805 2.23364 2.34943 2.65174 2.83562 2.85697 3.00184 3.17526 3.3239 3.45946 3.47642 3.60485 3.77984 4.10733 4.35327 4.51936 4.655 4.82904 4.84956 
54 0.01541 0.10037 0.16623 0.17445 0.18984 0.32019 0.32814 0.34085 0.51154 0.52472 0.55448 0.64971 0.66259 0.81571 0.83164 0.84151 0.99902 1.01067 1.17354 1.18314 1.20284 1.33756 1.35217 1.50985 1.52696 1.66398 1.6799 1.85572 1.87072 2.07405 2.09423 2.20205 2.22211 2.34394 2.64556 2.67088 2.82988 2.84899 2.99585 3.02525 3.16965 3.1863 3.31848 3.45393 3.46752 3.59929 3.77386 4.10193 4.12042 4.34796 4.51352 4.64817 4.82364 4.84095 
53 0.0116 0.09387 0.16065 0.16879 0.18295 0.31465 0.32227 0.33355 0.50646 0.51964 0.54875 0.64502 0.65879 0.80678 0.8258 0.83506 0.99363 1.00473 1.16862 1.1782 1.19792 1.33262 1.34737 1.50493 1.52291 1.65879 1.67484 1.85026 1.86501 2.06887 2.09012 2.19695 2.21684 2.33885 2.64082 2.82454 2.84344 2.9908 3.02074 3.16469 3.18371 3.31341 3.44891 3.46243 3.59415 3.76879 4.09684 4.11511 4.3426 4.50866 4.64346 4.8184 4.83519 
41 0.02168 0.11347 0.1716 0.18273 0.32453 0.33516 0.51559 0.53411 0.65436 0.68374 0.82641 0.83915 0.89255 1.00365 1.02658 1.17813 1.19131 1.2281 1.34245 1.36997 1.51563 1.66969 1.86056 1.89028 2.08006 2.20836 2.34826 2.65073 2.83487 3.0009 3.17392 3.32262 3.45826 3.48755 3.60396 3.77902 4.10607 4.35254 4.51856 4.65796 4.82805 
60 0.01548 0.09313 0.1597 0.16752 0.17764 0.21617 0.31514 0.32219 0.33222 0.50654 0.518 0.53946 0.64435 0.65477 0.80651 0.82577 0.83449 0.99382 1.00356 1.16828 1.17676 1.19137 1.22329 1.33241 1.34437 1.50426 1.51931 1.65857 1.67197 1.85039 1.86294 2.0683 2.08531 2.19615 2.212 2.33886 2.3571 2.64018 2.65609 2.82436 2.84047 2.99048 3.00812 3.16443 3.17677 3.31319 3.32614 3.44864 3.45976 3.59398 3.76825 3.79548 4.097 4.11044 4.3428 4.50809 4.53351 4.64212 4.81857 4.83331 
48 0.00978 0.09225 0.15354 0.16239 0.18325 0.30704 0.31557 0.33417 0.49827 0.51365 0.63616 0.65301 0.80705 0.8205 0.83485 0.98597 0.99885 1.16028 1.17094 1.19861 1.32442 1.34363 1.49652 1.52276 1.65102 1.66997 1.84266 1.86003 2.06078 2.18886 2.21667 2.33082 2.63241 2.8165 2.83931 2.98262 3.1564 3.305 3.4406 3.4581 3.58599 3.76026 4.08874 4.3346 4.50008 4.63499 4.81025 4.83357 
37 0.07712 0.15987 0.17091 0.21084 0.31531 0.32699 0.50631 0.5282 0.64501 0.81928 0.83191 0.99421 1.01966 1.16857 1.18326 1.33289 1.36757 1.50601 1.65975 1.85101 1.88396 2.0705 2.19821 2.33911 2.64201 2.82543 2.99155 3.16497 3.31342 3.44926 3.59497 3.76982 4.09706 4.34344 4.50997 4.64939 4.8189 
39 0.02139 0.11474 0.17126 0.18281 0.32419 0.3352 0.51555 0.53623 0.65466 0.82376 0.83804 0.86757 1.00304 1.02471 1.17781 1.19169 1.23348 1.34227 1.37833 1.51659 1.66899 1.86013 1.8905 2.08066 2.20799 2.34818 2.65151 2.83489 3.00135 3.17415 3.32254 3.45851 3.60426 3.77994 4.10608 4.35274 4.51946 4.66025 4.82825 
58 0.01596 0.10259 0.17063 0.17843 0.18899 0.32455 0.33157 0.34107 0.51712 0.5284 0.54908 0.65553 0.6665 0.81305 0.83574 0.84454 0.87744 1.00446 1.0141 1.17922 1.18791 1.2035 1.34328 1.3557 1.51547 1.53052 1.66918 1.68252 1.86096 1.87333 2.07927 2.09595 2.20726 2.22377 2.34956 2.36823 2.65127 2.66729 2.83524 2.85156 3.00161 3.02034 3.17547 3.1889 3.32413 3.3387 3.45965 3.47132 3.605 3.77983 4.10774 4.12109 4.3535 4.51926 4.54471 4.65341 4.82939 4.84425 
54 0.01419 0.10356 0.16973 0.17798 0.19293 0.32373 0.3315 0.34338 0.51526 0.52821 0.55663 0.6535 0.66633 0.82151 0.83611 0.84667 1.00274 1.01408 1.17725 1.18684 1.20636 1.34142 1.35609 1.51344 1.53029 1.66774 1.68362 1.8595 1.87438 2.07785 2.09845 2.20561 2.22494 2.34774 2.64938 2.66998 2.8336 2.85236 2.99972 3.02949 3.17349 3.19007 3.32223 3.45774 3.47134 3.60313 3.77761 4.10581 4.12477 4.35179 4.51727 4.65153 4.82743 4.84455 
43 0.02308 0.10479 0.1642 0.17428 0.21065 0.31773 0.32785 0.50883 0.52787 0.64789 0.68558 0.8185 0.83143 0.85183 0.99645 1.01488 1.17134 1.18408 1.21809 1.3355 1.36435 1.50918 1.66212 1.69462 1.85336 1.87948 2.07344 2.20097 2.34135 2.64443 2.8278 2.99392 3.16739 3.31581 3.45153 3.48822 3.59732 3.77241 4.09926 4.34537 4.51245 4.65365 4.82113 
38 0.02265 0.11144 0.17015 0.18099 0.32356 0.33444 0.51518 0.53649 0.65446 0.8193 0.83552 0.85322 1.00232 1.02458 1.17752 1.19167 1.23246 1.34207 1.51579 1.66822 1.85939 1.88891 2.08079 2.20772 2.34736 2.65033 2.83454 3.00087 3.17318 3.32193 3.45761 3.60355 3.77959 4.10519 4.35195 4.51844 4.65906 4.82742 
49 0.01529 0.10416 0.16608 0.17488 0.19354 0.3197 0.32827 0.3448 0.51109 0.52579 0.64918 0.66421 0.8195 0.833 0.84727 0.99861 1.01162 1.17308 1.18346 1.20767 1.33729 1.35447 1.50964 1.53016 1.66372 1.68172 1.85538 1.87208 2.07382 2.10813 2.20205 2.22721 2.34361 2.6456 2.82959 2.85045 2.99572 3.16928 3.31797 3.45349 3.46944 3.59887 3.77349 4.10149 4.34745 4.51325 4.6491 4.82314 4.8426 
48 0.01899 0.10181 0.1636 0.17247 0.19193 0.31716 0.32587 0.34395 0.50861 0.52408 0.64692 0.66509 0.81599 0.83006 0.84362 0.99596 1.00932 1.17067 1.18121 1.20637 1.33479 1.35294 1.50745 1.5303 1.66127 1.68022 1.85279 1.86992 2.0715 2.19948 2.22477 2.34097 2.64324 2.82701 2.84897 2.99321 3.16677 3.31533 3.451 3.46771 3.59644 3.7711 4.09892 4.34481 4.51075 4.64642 4.82054 4.84266 
51 0.01129 0.09825 0.17241 0.18083 0.19695 0.32738 0.33594 0.35418 0.51828 0.53252 0.65655 0.67105 0.82107 0.83796 0.84828 1.00554 1.01773 1.18023 1.19015 1.21189 1.34428 1.36016 1.51654 1.53455 1.67103 1.6886 1.86254 1.87864 2.08111 2.10585 2.20919 2.23217 2.35041 2.65229 2.83652 2.85598 3.00251 3.04501 3.17614 3.19531 3.32486 3.46036 3.4748 3.60569 3.78074 4.10839 4.35442 4.52012 4.65449 4.83015 4.84845 
56 0.009 0.09657 0.16432 0.17228 0.18463 0.31846 0.32568 0.33593 0.51016 0.52174 0.54357 0.64836 0.65963 0.81088 0.82985 0.83896 0.99766 1.00777 1.17218 1.18116 1.1976 1.33623 1.349 1.50819 1.52382 1.6624 1.67637 1.85415 1.86709 2.0721 2.08932 2.20022 2.21729 2.3427 2.36343 2.64421 2.66085 2.82828 2.84528 2.99449 3.01362 3.16846 3.18213 3.31711 3.3323 3.45275 3.46494 3.59806 3.7724 4.10086 4.11549 4.34664 4.51212 4.64621 4.82237 4.83748 
56 0.01187 0.09804 0.1669 0.17468 0.18731 0.32139 0.32876 0.33956 0.51279 0.52502 0.54866 0.6511 0.66285 0.80833 0.83121 0.84008 0.99998 1.01026 1.17476 1.18368 1.20027 1.33872 1.35168 1.5108 1.52635 1.66498 1.6794 1.85673 1.87032 2.07493 2.09221 2.20274 2.21939 2.34501 2.36645 2.64651 2.66313 2.83096 2.84847 2.99692 3.01601 3.17071 3.1847 3.31952 3.33604 3.45495 3.46695 3.60028 3.77484 4.10301 4.11704 4.34904 4.51441 4.64901 4.82477 4.84016 
47 0.01185 0.10644 0.16878 0.17809 0.20206 0.32256 0.332 0.3647 0.51391 0.53125 0.65262 0.67904 0.82398 0.83625 0.85503 1.00132 1.01707 1.176 1.1876 1.2175 1.34027 1.36348 1.51381 1.54831 1.66687 1.69116 1.85842 1.88084 2.07855 2.20547 2.24002 2.34638 2.64919 2.83292 2.86967 2.999 3.17222 3.32088 3.45629 3.47887 3.60207 3.77747 4.10418 4.35062 4.51688 4.65432 4.82616 
48 0.01584 0.10514 0.16893 0.17752 0.19506 0.32268 0.33109 0.34648 0.51406 0.52829 0.65257 0.66881 0.8187 0.83437 0.84522 1.00144 1.0138 1.1762 1.18641 1.20977 1.3403 1.35717 1.51297 1.53409 1.6668 1.68463 1.85848 1.875 2.07734 2.20498 2.22852 2.34657 2.64882 2.83238 2.85211 2.99868 3.17232 3.32087 3.4564 3.47119 3.60188 3.77665 4.10443 4.35043 4.51661 4.65268 4.82599 4.84403 
56 0.0189 0.09473 0.15969 0.16777 0.18163 0.31338 0.32084 0.33163 0.50512 0.51744 0.54295 0.64323 0.65528 0.80797 0.8252 0.83457 0.99262 1.00325 1.16716 1.17654 1.19481 1.33125 1.34499 1.50321 1.52051 1.65738 1.67241 1.84913 1.86297 2.06715 2.08643 2.19534 2.21463 2.33767 2.3632 2.63928 2.66257 2.82335 2.84169 2.98956 3.01344 3.16344 3.17936 3.31218 3.34235 3.44778 3.46117 3.59309 3.76753 4.09584 4.114 4.34167 4.50727 4.64212 4.81738 4.83401 
48 0.01515 0.10121 0.16406 0.17268 0.19018 0.31765 0.32597 0.3404 0.50917 0.52384 0.64754 0.66595 0.81381 0.82958 0.84035 0.99652 1.0086 1.1712 1.18147 1.20491 1.33537 1.3527 1.50784 1.53065 1.66162 1.67905 1.85325 1.86942 2.07188 2.19976 2.22328 2.34156 2.64397 2.82737 2.84754 2.99353 3.16745 3.31594 3.45161 3.46705 3.59689 3.77154 4.09952 4.34526 4.51157 4.64805 4.82104 4.83942 
47 0.01738 0.11295 0.17487 0.18426 0.20876 0.32872 0.3382 0.37142 0.52025 0.5379 0.65891 0.68522 0.83117 0.84297 0.86511 1.00755 1.02399 1.18215 1.19373 1.22368 1.34649 1.36941 1.51956 1.54776 1.67345 1.70255 1.8646 1.88683 2.08461 2.21184 2.24719 2.35249 2.65502 2.83907 2.86648 3.00533 3.1783 3.32697 3.46245 3.4849 3.60823 3.78367 4.11031 4.35691 4.52317 4.66033 4.83246 
56 0.01178 0.09538 0.16272 0.17064 0.18344 0.31681 0.32409 0.33451 0.50852 0.5205 0.54339 0.64669 0.6582 0.80698 0.82764 0.83665 0.99584 1.0062 1.17055 1.17955 1.19627 1.33456 1.34746 1.50646 1.52233 1.66073 1.67521 1.85241 1.86574 2.07052 2.08845 2.19862 2.21571 2.34091 2.36248 2.64251 2.66013 2.82665 2.84433 2.99281 3.0126 3.16669 3.18115 3.31543 3.33219 3.45095 3.46304 3.59623 3.77066 4.09902 4.11374 4.34489 4.51031 4.64479 4.82062 4.83624 
48 0.01959 0.10593 0.16729 0.17619 0.19554 0.32081 0.32944 0.3464 0.51209 0.52658 0.65026 0.66545 0.82134 0.83446 0.84969 0.99983 1.01321 1.17423 1.18471 1.20948 1.3383 1.35513 1.51088 1.53249 1.66488 1.68306 1.8566 1.87349 2.07526 2.20295 2.22727 2.34471 2.64681 2.83046 2.85061 2.99656 3.17053 3.31897 3.45453 3.47027 3.6 3.77482 4.10261 4.34852 4.51477 4.64969 4.82416 4.84305 
40 0.02046 0.10946 0.16786 0.1785 0.31784 0.3273 0.34429 0.5124 0.53215 0.65142 0.82113 0.83479 0.85671 0.9998 1.01851 1.17471 1.18805 1.22531 1.33899 1.36799 1.51293 1.66568 1.85664 1.88157 2.07701 2.20453 2.34479 2.64808 2.83136 2.99742 3.17087 3.31919 3.45509 3.60074 3.77599 4.10275 4.34887 4.51628 4.65671 4.82453 
51 0.0092 0.06929 0.13751 0.17331 0.18195 0.20211 0.32582 0.33413 0.34918 0.51712 0.53137 0.65533 0.66955 0.82535 0.83855 0.85119 1.00439 1.0164 1.17905 1.18901 1.21109 1.3432 1.35921 1.51549 1.53381 1.66935 1.6859 1.86101 1.8763 2.07977 2.1036 2.20799 2.23169 2.34942 2.65131 2.83538 2.855 3.00165 3.17506 3.19318 3.32381 3.45934 3.4739 3.6047 3.77967 4.10743 4.35339 4.51892 4.65323 4.82907 4.84755 
48 0.01736 0.10466 0.16839 0.17704 0.19513 0.32215 0.3307 0.34748 0.5137 0.52888 0.6523 0.66953 0.81737 0.83351 0.84405 1.00076 1.01306 1.17585 1.18625 1.21078 1.33996 1.3578 1.51245 1.53227 1.66629 1.68498 1.85775 1.87439 2.07688 2.20514 2.23174 2.34599 2.64809 2.83221 2.85304 2.99835 3.17181 3.3205 3.45613 3.47259 3.60146 3.77616 4.10383 4.34968 4.51576 4.65063 4.82563 4.84589 
54 0.01551 0.10466 0.16836 0.1768 0.19301 0.32198 0.32994 0.34248 0.51345 0.52654 0.55671 0.65164 0.66471 0.82271 0.83562 0.84884 1.00112 1.01294 1.17542 1.18518 1.2055 1.33958 1.35444 1.51174 1.52943 1.66611 1.68263 1.85786 1.87334 2.07604 2.09713 2.20395 2.22473 2.34604 2.6477 2.67617 2.83188 2.85096 2.99793 3.03127 3.17183 3.19017 3.32048 3.45611 3.47057 3.60137 3.7761 4.10415 4.12885 4.35024 4.51595 4.65029 4.8258 4.84397 
39 0.00806 0.10799 0.17065 0.18146 0.32378 0.33435 0.5156 0.5363 0.65484 0.81935 0.83573 0.85206 1.00269 1.02363 1.17775 1.19126 1.2274 1.34224 1.37461 1.51625 1.6691 1.85981 1.88869 2.08094 2.20854 2.34795 2.65101 2.83508 3.00126 3.17377 3.32231 3.45806 3.60397 3.78023 4.10573 4.35254 4.51907 4.65968 4.82799 
53 0.01624 0.10182 0.16905 0.17712 0.19171 0.32319 0.33095 0.34296 0.5148 0.5283 0.56175 0.65363 0.66872 0.81617 0.83396 0.84326 1.00185 1.01277 1.17677 1.18629 1.20583 1.3408 1.35557 1.51355 1.53161 1.66691 1.68232 1.85865 1.87316 2.07777 2.10097 2.20533 2.22527 2.34696 2.64898 2.68357 2.83327 2.85288 2.99927 3.17293 3.19156 3.32149 3.4571 3.47073 3.60239 3.77751 4.10504 4.12486 4.35102 4.51689 4.65206 4.82681 4.84444 
55 0.01761 0.09619 0.16164 0.16966 0.18305 0.31556 0.32299 0.33372 0.50733 0.51999 0.54656 0.64559 0.65839 0.8095 0.82712 0.8364 0.99473 1.00557 1.16939 1.17872 1.19683 1.3334 1.34708 1.50544 1.52266 1.6595 1.67439 1.85133 1.86541 2.06961 2.08915 2.19752 2.21591 2.33985 2.3768 2.64144 2.66381 2.82558 2.84407 2.99171 3.01462 3.16568 3.18257 3.31442 3.44993 3.46314 3.59516 3.7698 4.09795 4.11489 4.3438 4.50957 4.64408 4.81952 4.83609 
46 0.01191 0.10632 0.16784 0.17742 0.20409 0.32147 0.33108 0.36909 0.51281 0.53016 0.65112 0.67547 0.82453 0.83613 0.86213 1.00039 1.01784 1.17477 1.1863 1.21616 1.33897 1.36065 1.51208 1.54355 1.6661 1.69599 1.85746 1.88227 2.07729 2.20423 2.2372 2.34535 2.64794 2.83184 2.99751 3.17092 3.31958 3.45499 3.47571 3.60084 3.77579 4.1031 4.34965 4.51558 4.65375 4.82502 
50 0.01339 0.10226 0.16485 0.17343 0.19056 0.31848 0.32671 0.34062 0.50984 0.52394 0.64782 0.66136 0.81611 0.83099 0.84272 0.99739 1.00951 1.17187 1.18192 1.20387 1.33596 1.35182 1.50826 1.52705 1.66238 1.67914 1.85408 1.86959 2.07238 2.09481 2.20052 2.22312 2.34245 2.64426 2.82817 2.84806 2.99432 3.16807 3.18632 3.31678 3.4524 3.46743 3.59784 3.77222 4.10041 4.34625 4.51197 4.64617 4.82197 4.84068 
48 0.01274 0.10088 0.16346 0.17235 0.19202 0.31704 0.32571 0.34345 0.50837 0.52351 0.64681 0.66352 0.815 0.82969 0.84282 0.99582 1.00901 1.17051 1.18111 1.20653 1.33455 1.35259 1.50708 1.52804 1.66109 1.67951 1.85265 1.86984 2.07143 2.19929 2.22463 2.34082 2.64299 2.8267 2.84813 2.99288 3.1667 3.31518 3.45082 3.46738 3.59624 3.77086 4.09873 4.34462 4.51051 4.64551 4.82032 4.84102 
52 0.01905 0.09543 0.16027 0.16843 0.18319 0.31402 0.32167 0.33314 0.50562 0.51903 0.55409 0.64411 0.65816 0.809 0.82574 0.83543 0.99304 1.00422 1.1677 1.17732 1.19711 1.33178 1.34725 1.50402 1.52211 1.658 1.67405 1.84967 1.86457 2.06798 2.09009 2.19596 2.21509 2.33813 2.64002 2.82372 2.84299 2.98995 3.16386 3.18247 3.31241 3.44805 3.46188 3.59337 3.76782 4.09607 4.11527 4.34184 4.50779 4.64208 4.81761 4.83527 
37 0.0189 0.11213 0.16643 0.17913 0.31923 0.33107 0.51053 0.5329 0.64982 0.82025 0.83374 0.99792 1.02505 1.17286 1.18813 1.3371 1.38481 1.51112 1.66428 1.85487 1.88935 2.07526 2.20335 2.343 2.64613 2.82985 2.99611 3.169 3.31749 3.45333 3.59926 3.77453 4.10086 4.34729 4.51419 4.65928 4.82293 
40 0.02279 0.10988 0.16838 0.17905 0.32067 0.33062 0.37965 0.51293 0.53227 0.6521 0.82139 0.83518 0.85686 1.00036 1.0195 1.17522 1.18843 1.22459 1.33958 1.36876 1.51338 1.66615 1.8573 1.88368 2.07779 2.20523 2.34542 2.64842 2.83194 2.9981 3.1713 3.31976 3.45563 3.60118 3.77664 4.10324 4.34949 4.51631 4.65591 4.82515 
49 0.01798 0.1108 0.17542 0.18416 0.20307 0.32975 0.33867 0.36169 0.52063 0.5357 0.65904 0.67584 0.82843 0.84194 0.85582 1.0081 1.02171 1.18258 1.19294 1.21732 1.34666 1.36396 1.51899 1.53847 1.67353 1.6928 1.86498 1.88226 2.08363 2.2115 2.23572 2.35282 2.65455 2.83893 2.85936 3.00487 3.17839 3.19968 3.32721 3.46273 3.47861 3.60813 3.78304 4.11064 4.35677 4.5222 4.65682 4.83248 4.8524 
37 0.01325 0.11685 0.17696 0.18949 0.33037 0.34255 0.52188 0.5447 0.66079 0.83216 0.8449 1.00891 1.04368 1.18385 1.19916 1.34804 1.38921 1.5215 1.67524 1.86619 1.90902 2.08708 2.21512 2.35368 2.65662 2.84107 3.00727 3.1797 3.32827 3.46416 3.60971 3.78551 4.11166 4.35864 4.52461 4.66348 4.83398 
42 0.02762 0.10531 0.16298 0.17334 0.21678 0.31635 0.32662 0.50736 0.52607 0.64614 0.67549 0.81865 0.83107 0.8687 0.99513 1.01426 1.16987 1.18283 1.21869 1.33408 1.36157 1.50727 1.66083 1.85183 1.87744 2.0712 2.19922 2.33988 2.64279 2.82618 2.99228 3.16576 3.31434 3.45001 3.47809 3.59571 3.77052 4.09776 4.3439 4.51052 4.65023 4.81955 
55 0.01609 0.10058 0.16714 0.17517 0.18929 0.32136 0.32904 0.34073 0.51284 0.52578 0.5534 0.65114 0.66402 0.81498 0.83244 0.84187 1.00012 1.01107 1.17473 1.18405 1.20231 1.33885 1.35296 1.5111 1.52781 1.66515 1.68065 1.85683 1.87114 2.07534 2.09481 2.20318 2.22156 2.3451 2.37443 2.64699 2.67226 2.83126 2.85042 2.99725 3.02738 3.17089 3.18684 3.31974 3.45507 3.4679 3.60053 3.77529 4.10323 4.1211 4.3493 4.51484 4.64966 4.82497 4.84227 
48 0.00682 0.10249 0.16618 0.17533 0.19663 0.3199 0.32893 0.35074 0.51143 0.52811 0.64993 0.67309 0.82129 0.83381 0.85105 0.99885 1.0133 1.17333 1.18437 1.21207 1.33761 1.35871 1.5107 1.53676 1.6642 1.68527 1.85571 1.87451 2.07511 2.20261 2.23269 2.34382 2.64639 2.83015 2.85406 2.99615 3.1698 3.31831 3.45397 3.47447 3.59946 3.77458 4.10186 4.34804 4.51424 4.65016 4.82359 4.85529 
45 0.00711 0.1033 0.16667 0.17608 0.20105 0.32062 0.33023 0.4175 0.51205 0.53074 0.65095 0.68567 0.82249 0.83452 0.85513 0.99942 1.017 1.17414 1.18597 1.21656 1.3384 1.36413 1.51202 1.66502 1.69171 1.85626 1.87832 2.07635 2.20385 2.24234 2.34417 2.64747 2.83074 2.99701 3.16998 3.31866 3.45426 3.47845 3.59996 3.77535 4.102 4.34819 4.51512 4.65552 4.82386 
40 0.01691 0.10995 0.16846 0.17972 0.32149 0.33236 0.51289 0.5335 0.6516 0.68611 0.82282 0.83581 0.87737 1.00063 1.02812 1.17514 1.18877 1.22887 1.33953 1.37536 1.51345 1.66668 1.85753 1.89002 2.07816 2.20525 2.34551 2.64848 2.83246 2.99836 3.17136 3.31976 3.45548 3.60136 3.77683 4.10328 4.34999 4.5159 4.65258 4.82546 
37 0.01214 0.11003 0.16916 0.18083 0.32232 0.33373 0.51374 0.53575 0.65299 0.82055 0.83528 0.85779 1.00116 1.02941 1.17618 1.191 1.34043 1.51417 1.66706 1.8579 1.88794 2.07874 2.20616 2.34599 2.64888 2.8329 2.9992 3.17199 3.32051 3.45625 3.60196 3.77756 4.10377 4.35036 4.51704 4.65691 4.82599 
48 0.0131 0.10564 0.16648 0.17573 0.19809 0.32009 0.32929 0.35424 0.51133 0.52714 0.64964 0.66883 0.82298 0.83484 0.85635 0.99908 1.01398 1.17343 1.18455 1.21275 1.33767 1.35787 1.51022 1.53385 1.6644 1.68583 1.8559 1.87504 2.07467 2.20271 2.2334 2.34392 2.64606 2.83 2.85272 2.99622 3.16963 3.31826 3.45383 3.4726 3.59942 3.77399 4.1018 4.34794 4.5138 4.64956 4.82354 4.84824 
40 0.01718 0.11258 0.17112 0.1818 0.31143 0.32738 0.34021 0.51616 0.53679 0.65517 0.82568 0.83869 0.8706 1.0035 1.02537 1.17849 1.19244 1.34274 1.37436 1.51632 1.66938 1.86048 1.88987 2.08084 2.20833 2.34841 2.65102 2.83519 3.00133 3.1742 3.32296 3.45843 3.49118 3.60426 3.78023 4.10615 4.35281 4.51919 4.65659 4.82835 
40 0.00978 0.1091 0.16744 0.17831 0.32033 0.33084 0.51191 0.53156 0.65037 0.67998 0.82391 0.83617 0.99966 1.02145 1.17385 1.1866 1.22036 1.33839 1.36486 1.51199 1.6654 1.85666 1.88572 2.07643 2.20344 2.2427 2.34467 2.64732 2.83134 2.9972 3.17041 3.31893 3.4546 3.60034 3.77568 4.10255 4.34915 4.5152 4.65088 4.82456 
48 0.01937 0.11422 0.17748 0.18658 0.20877 0.33157 0.34087 0.37171 0.52255 0.5387 0.66107 0.68305 0.83228 0.84459 0.86165 1.01014 1.02564 1.18448 1.19537 1.22236 1.34857 1.36791 1.52145 1.54451 1.6756 1.69761 1.86688 1.88579 2.08664 2.21366 2.24183 2.35471 2.65714 2.8409 2.86296 3.00704 3.18055 3.32903 3.46446 3.48159 3.61005 3.78547 4.11244 4.35884 4.5247 4.66093 4.83435 4.85731 
49 0.00902 0.09941 0.16389 0.17252 0.18992 0.3178 0.32624 0.34179 0.5093 0.52434 0.64769 0.66351 0.81347 0.82951 0.84031 0.99658 1.0092 1.1713 1.18159 1.20528 1.33553 1.35309 1.50794 1.5275 1.66171 1.67988 1.85337 1.86966 2.07209 2.20012 2.22396 2.34157 2.64374 2.82762 2.84829 2.99383 3.16744 3.19044 3.31616 3.45171 3.46745 3.59704 3.77179 4.09958 4.34546 4.51135 4.64659 4.82124 4.84149 
57 0.07897 0.14479 0.15921 0.1675 0.18642 0.30876 0.31587 0.32584 0.50072 0.51212 0.53385 0.63876 0.64949 0.79836 0.81989 0.82879 0.98817 0.998 1.16271 1.1715 1.18731 1.32677 1.33925 1.49862 1.51359 1.65281 1.66658 1.84457 1.8573 2.06241 2.07976 2.19049 2.20704 2.33329 2.35344 2.63468 2.65049 2.81873 2.83547 2.98497 3.00409 3.15902 3.1722 3.30766 3.3218 3.44327 3.45521 3.58857 3.76279 4.09144 4.10544 4.33708 4.50256 4.52416 4.63652 4.81294 4.82815 
36 0.01005 0.11528 0.17456 0.18752 0.32785 0.34033 0.51914 0.54212 0.65851 0.83114 0.84377 1.00649 1.05081 1.18156 1.19786 1.34599 1.51952 1.67246 1.86351 1.90078 2.08437 2.21202 2.35167 2.65468 2.83842 3.00522 3.17744 3.32604 3.46176 3.60762 3.78394 4.10939 4.35606 4.523 4.66541 4.83153 
48 0.01229 0.1065 0.16803 0.17731 0.20038 0.32177 0.33109 0.36008 0.5129 0.52903 0.65126 0.67037 0.8242 0.83616 0.85725 1.0007 1.01641 1.17503 1.18616 1.21439 1.33922 1.35974 1.51171 1.53449 1.66617 1.68933 1.85759 1.87775 2.07647 2.20444 2.23515 2.34551 2.64756 2.83163 2.85496 2.99777 3.17115 3.31985 3.45544 3.47514 3.60096 3.77553 4.10332 4.34955 4.5153 4.65089 4.82515 4.85345 
48 0.01605 0.11077 0.17366 0.18317 0.20996 0.32726 0.33686 0.41858 0.51833 0.53525 0.65683 0.68033 0.82923 0.84108 0.86227 1.00598 1.02308 1.18041 1.19177 1.22082 1.34461 1.36634 1.51751 1.5431 1.67168 1.69887 1.86299 1.88609 2.08258 2.21014 2.24406 2.35072 2.65283 2.83722 2.86286 3.00316 3.17632 3.32519 3.46056 3.48124 3.60605 3.7814 4.10837 4.3549 4.52056 4.657 4.83035 4.86192 
42 0.01276 0.10848 0.16942 0.17949 0.21538 0.32312 0.33331 0.51455 0.53431 0.65338 0.68873 0.82442 0.83691 0.86008 1.00185 1.02152 1.1767 1.1896 1.22446 1.34099 1.36955 1.51494 1.66748 1.70132 1.85884 1.88553 2.08011 2.20682 2.34679 2.65014 2.83377 2.99984 3.17284 3.32127 3.45704 3.60279 3.77848 4.10469 4.35115 4.51795 4.65545 4.82677 
45 0.01632 0.10574 0.16556 0.17523 0.20215 0.31943 0.32924 0.51056 0.52821 0.64911 0.67617 0.82038 0.83318 0.85335 0.9982 1.01511 1.17261 1.18436 1.21462 1.33694 1.35981 1.51021 1.55034 1.66377 1.6906 1.85523 1.88025 2.07504 2.20222 2.23969 2.34317 2.64623 2.82964 2.99569 3.16899 3.31749 3.45308 3.47749 3.59891 3.7739 4.10105 4.34734 4.51358 4.65327 4.82292 
41 0.01116 0.1066 0.16478 0.17528 0.21966 0.3183 0.32883 0.50935 0.52886 0.64797 0.67869 0.82352 0.83518 0.99704 1.01749 1.17145 1.1843 1.2193 1.33578 1.36213 1.50892 1.66258 1.69987 1.85401 1.88178 2.0734 2.20135 2.34193 2.64446 2.82836 2.99436 3.1678 3.31629 3.45208 3.59764 3.77243 4.09978 4.34606 4.51204 4.64841 4.82166 
55 0.01735 0.09875 0.16621 0.17412 0.18707 0.32044 0.32778 0.33841 0.51229 0.52519 0.55203 0.65101 0.66465 0.80892 0.83065 0.83953 0.99923 1.00932 1.1743 1.18345 1.20105 1.33834 1.35229 1.51082 1.52804 1.66426 1.67883 1.85602 1.8697 2.07473 2.09494 2.20255 2.22081 2.34451 2.64658 2.66955 2.83047 2.84872 2.99662 3.02488 3.17048 3.18742 3.31909 3.3422 3.45474 3.46789 3.60004 3.77498 4.10261 4.11894 4.34848 4.51485 4.64963 4.82436 4.84151 
41 0.01615 0.11582 0.17791 0.18878 0.3316 0.34256 0.5228 0.54271 0.66139 0.69455 0.8317 0.84469 0.86941 1.01022 1.03426 1.185 1.19857 1.23678 1.34924 1.37904 1.5225 1.6765 1.86748 1.90005 2.08779 2.21546 2.35491 2.65724 2.8419 3.0079 3.18064 3.32939 3.46481 3.49538 3.61034 3.78643 4.11255 4.35949 4.52526 4.66296 4.83508 
48 0.00847 0.09809 0.16049 0.1693 0.18793 0.31402 0.3225 0.33816 0.50538 0.51991 0.64334 0.65816 0.81268 0.82695 0.83972 0.99293 1.00571 1.16741 1.17794 1.20297 1.33154 1.34855 1.5037 1.52446 1.65803 1.67607 1.84962 1.86607 2.06791 2.196 2.22168 2.33788 2.63958 2.82361 2.84413 2.98975 3.16354 3.31212 3.44774 3.46347 3.5931 3.76744 4.09581 4.34159 4.50724 4.64223 4.8173 4.83644 
36 0.00856 0.10879 0.16601 0.1783 0.31904 0.33096 0.51048 0.53422 0.6499 0.81975 0.83342 0.99776 1.0285 1.17284 1.18829 1.33709 1.51094 1.66357 1.85455 1.88733 2.07501 2.20274 2.34283 2.64611 2.82972 2.99597 3.16899 3.31742 3.45328 3.59919 3.7747 4.10064 4.34706 4.51431 4.65605 4.82276 
56 0.01678 0.10078 0.1671 0.17505 0.18782 0.32104 0.32832 0.3387 0.51294 0.52517 0.54956 0.65135 0.66379 0.81463 0.83262 0.84182 1.00029 1.01061 1.17485 1.18396 1.20099 1.33896 1.35227 1.5112 1.52751 1.66502 1.67922 1.85684 1.87017 2.07526 2.09376 2.20297 2.22044 2.34534 2.36699 2.64739 2.67259 2.83123 2.84955 2.99736 3.01996 3.17135 3.18758 3.31988 3.33799 3.45558 3.46869 3.60096 3.77573 4.10363 4.12034 4.34948 4.51566 4.65086 4.82522 4.84153 
47 0.01878 0.10641 0.16755 0.17707 0.20343 0.32095 0.33034 0.36105 0.51226 0.52933 0.65126 0.67937 0.82296 0.83512 0.85512 0.99982 1.01546 1.17455 1.18623 1.21648 1.3387 1.36181 1.51191 1.54216 1.66539 1.69112 1.85684 1.87874 2.07681 2.20424 2.24144 2.34482 2.64745 2.83115 2.85814 2.99752 3.17081 3.31935 3.45496 3.47946 3.60064 3.77592 4.10279 4.34905 4.51555 4.65372 4.82457 
46 0.00814 0.10178 0.16992 0.1792 0.20299 0.32402 0.33357 0.37589 0.5154 0.533 0.65406 0.68034 0.82453 0.83708 0.85427 1.00271 1.01929 1.17755 1.18918 1.21893 1.34173 1.36473 1.51483 1.54272 1.66874 1.70177 1.85978 1.88274 2.07964 2.20738 2.24333 2.34765 2.65001 2.83447 3.00039 3.17336 3.32211 3.45751 3.4781 3.60299 3.77839 4.10528 4.35175 4.51757 4.65464 4.82741 
47 0.01729 0.10597 0.16748 0.17668 0.19919 0.32109 0.33025 0.35558 0.51262 0.52957 0.65145 0.67717 0.82199 0.83468 0.85128 0.99992 1.01441 1.17472 1.18606 1.21499 1.33896 1.36117 1.51208 1.53937 1.66536 1.68663 1.85691 1.87628 2.07688 2.20405 2.23505 2.34503 2.6477 2.83148 2.85753 2.9978 3.17106 3.3195 3.4553 3.47797 3.60091 3.77613 4.10306 4.3492 4.51572 4.65153 4.8249 
39 0.02368 0.11384 0.16823 0.17988 0.32096 0.3319 0.5125 0.53381 0.65151 0.82148 0.8354 0.87111 1.00003 1.02182 1.1746 1.18846 1.23141 1.33916 1.37647 1.51298 1.66598 1.85708 1.88938 2.07776 2.20463 2.34507 2.64798 2.83205 2.99813 3.17113 3.31952 3.45555 3.60104 3.7767 4.10319 4.34993 4.51602 4.65478 4.82516 
48 0.01095 0.10258 0.16761 0.17651 0.197 0.32148 0.33051 0.35589 0.51296 0.52964 0.65191 0.67774 0.81772 0.83302 0.84497 1.0001 1.01425 1.1752 1.18626 1.21376 1.33946 1.36155 1.51247 1.53814 1.66581 1.68795 1.85717 1.87623 2.07717 2.20479 2.2357 2.34516 2.64779 2.83182 2.85737 2.99816 3.17105 3.31979 3.4553 3.47499 3.60074 3.77599 4.10296 4.34919 4.51547 4.65381 4.82499 4.85839 
48 0.01568 0.10503 0.16809 0.17682 0.19546 0.32196 0.33072 0.34996 0.51335 0.52884 0.6518 0.66963 0.81896 0.83384 0.8456 1.00057 1.01363 1.17543 1.18591 1.21086 1.33964 1.35834 1.51239 1.53545 1.66609 1.68543 1.85753 1.87473 2.07653 2.20444 2.22958 2.34562 2.648 2.83179 2.85282 2.99788 3.17135 3.32009 3.45561 3.47219 3.6009 3.77602 4.10344 4.34951 4.51557 4.65213 4.82519 4.84521 
41 0.01187 0.10839 0.16791 0.17835 0.22266 0.32166 0.33225 0.51275 0.53183 0.65178 0.69307 0.82597 0.83758 1.00027 1.01985 1.17491 1.18781 1.22241 1.3392 1.36598 1.51292 1.6661 1.85712 1.883 2.07705 2.20462 2.3451 2.64811 2.83155 2.9977 3.17092 3.31945 3.45519 3.48283 3.60121 3.77618 4.10298 4.34934 4.51606 4.65559 4.82492 
48 0.01519 0.10672 0.1691 0.17807 0.19858 0.32281 0.33175 0.35298 0.51411 0.52975 0.65276 0.67438 0.82283 0.83599 0.85146 1.00159 1.01565 1.17603 1.18662 1.21213 1.34036 1.35965 1.51331 1.53684 1.66694 1.68674 1.85842 1.87619 2.07799 2.20498 2.23047 2.34653 2.64897 2.83281 2.85552 2.99897 3.17238 3.32096 3.45639 3.47354 3.60204 3.77702 4.10442 4.3506 4.51662 4.65249 4.82627 4.85051 
44 0.01539 0.11232 0.17592 0.18571 0.21724 0.32978 0.33987 0.52083 0.53894 0.65958 0.68748 0.82889 0.84222 0.86005 1.00808 1.0256 1.18308 1.19524 1.22625 1.34724 1.37173 1.52066 1.55683 1.67417 1.86529 1.88999 2.08587 2.21307 2.25199 2.35301 2.65565 2.83981 3.00581 3.17887 3.32753 3.46295 3.48603 3.6086 3.78473 4.11069 4.35713 4.52355 4.6598 4.83292 
48 0.01633 0.0996 0.16037 0.16944 0.19042 0.31412 0.32327 0.34846 0.50538 0.52157 0.64367 0.66406 0.81523 0.82792 0.84559 0.99297 1.00817 1.16743 1.17842 1.20614 1.33163 1.35238 1.50402 1.52761 1.65836 1.68002 1.84984 1.86951 2.06862 2.19652 2.22509 2.33783 2.63989 2.82395 2.84835 2.99006 3.16356 3.31218 3.44775 3.46743 3.59315 3.76782 4.09567 4.34178 4.50755 4.64364 4.81741 4.84397 
41 0.02007 0.11427 0.17197 0.1826 0.24798 0.32563 0.33644 0.5167 0.536 0.65526 0.68621 0.8308 0.84248 1.00417 1.02409 1.17887 1.19199 1.22852 1.3431 1.36951 1.5165 1.66995 1.86118 1.88882 2.0813 2.20878 2.34917 2.65196 2.8358 3.0016 3.17499 3.32353 3.45908 3.48638 3.60511 3.78 4.10706 4.3536 4.51975 4.65725 4.82905 
46 0.00848 0.10473 0.17145 0.18129 0.21192 0.32521 0.33516 0.51615 0.53341 0.65457 0.67809 0.82605 0.83883 0.85977 1.00387 1.02139 1.17835 1.19014 1.22049 1.34256 1.36507 1.51527 1.54147 1.66959 1.69882 1.86094 1.88584 2.08074 2.20819 2.2457 2.34879 2.65102 2.83531 2.86602 3.00131 3.1744 3.32311 3.45873 3.48253 3.60429 3.77946 4.10664 4.35314 4.51902 4.65584 4.82862 
41 0.0137 0.1094 0.166 0.17714 0.31871 0.32921 0.50988 0.5281 0.64833 0.67578 0.82296 0.83511 0.99785 1.0175 1.17224 1.18512 1.21972 1.33661 1.36202 1.50944 1.54484 1.66381 1.85491 1.88386 2.07421 2.20219 2.34285 2.64513 2.82912 2.99512 3.16851 3.31712 3.45283 3.48181 3.59849 3.77325 4.10078 4.34717 4.51309 4.65106 4.82261 
38 0.01128 0.11326 0.17267 0.18423 0.32568 0.33679 0.5173 0.53855 0.65653 0.82594 0.8398 0.87413 1.00459 1.02694 1.17959 1.1939 1.34388 1.37628 1.51762 1.67061 1.8617 1.89271 2.08295 2.21019 2.34973 2.65285 2.83676 3.00295 3.17569 3.32422 3.45997 3.60583 3.78176 4.10763 4.3543 4.52107 4.66153 4.82975 
48 0.0083 0.1013 0.16969 0.17873 0.19824 0.32384 0.33279 0.35335 0.51521 0.53075 0.65366 0.67287 0.82525 0.83777 0.85502 1.00271 1.0166 1.17708 1.18775 1.21361 1.34141 1.36005 1.51408 1.53684 1.66811 1.68829 1.85975 1.87828 2.07859 2.20611 2.23247 2.3476 2.64996 2.83381 2.85575 2.99979 3.17351 3.32196 3.45763 3.47556 3.603 3.7781 4.10557 4.35169 4.51783 4.65329 4.82739 4.8506 
44 0.01861 0.10565 0.16761 0.17728 0.20708 0.3211 0.33088 0.51234 0.53025 0.65155 0.68411 0.81801 0.83304 0.84777 0.99963 1.01667 1.17477 1.1868 1.2172 1.33906 1.36506 1.5127 1.66557 1.69704 1.85689 1.88388 2.07764 2.20463 2.24269 2.34489 2.64761 2.83154 2.99784 3.17068 3.31942 3.45499 3.48444 3.60063 3.77618 4.10253 4.34901 4.51548 4.65587 4.82463 
56 0.00729 0.09144 0.1641 0.17291 0.1829 0.21957 0.3219 0.32959 0.3414 0.51315 0.52577 0.55253 0.65135 0.66392 0.81981 0.83388 0.84381 1.00055 1.01138 1.17496 1.18412 1.20163 1.33914 1.35301 1.51128 1.52798 1.66526 1.68021 1.85712 1.87111 2.07537 2.09447 2.2032 2.22094 2.34546 2.36974 2.64727 2.67239 2.83135 2.84954 2.99746 3.02129 3.17122 3.18681 3.32006 3.45548 3.46828 3.60085 3.77538 4.10358 4.12004 4.34961 4.51513 4.65052 4.82522 4.84171 
43 0.0092 0.08619 0.17342 0.18313 0.20801 0.32878 0.33898 0.52 0.53865 0.65917 0.69715 0.83005 0.84244 0.86607 1.00743 1.0269 1.18237 1.19521 1.22963 1.34665 1.37419 1.52061 1.67318 1.70909 1.86436 1.88994 2.08532 2.21294 2.35233 2.65556 2.83948 3.00556 3.17838 3.32668 3.46239 3.49116 3.60834 3.78433 4.11017 4.35671 4.52364 4.66537 4.83235 
48 0.01437 0.10015 0.16239 0.17113 0.18956 0.31597 0.3246 0.34167 0.50746 0.52327 0.64582 0.66334 0.81373 0.8285 0.84078 0.99479 1.00759 1.16953 1.18011 1.20538 1.33362 1.35239 1.50639 1.52873 1.66 1.67872 1.85159 1.86852 2.07045 2.19822 2.22395 2.33989 2.64215 2.82581 2.84835 2.99188 3.16574 3.31431 3.44989 3.46699 3.59539 3.77005 4.09781 4.34365 4.50989 4.64565 4.8194 4.8422 
57 0.01182 0.09771 0.1662 0.17396 0.18462 0.32071 0.32773 0.33756 0.513 0.52522 0.54862 0.6513 0.66277 0.80635 0.83087 0.83959 0.86431 0.99999 1.00964 1.17489 1.1836 1.19945 1.33891 1.3517 1.51111 1.52657 1.66484 1.67857 1.85675 1.87001 2.0755 2.09346 2.20282 2.21914 2.34523 2.36639 2.64681 2.66359 2.83129 2.84912 2.99713 3.01596 3.17098 3.18467 3.3198 3.33664 3.45532 3.46747 3.60051 3.77536 4.10331 4.11751 4.34937 4.51496 4.64918 4.8251 4.8408 
48 0.02032 0.10878 0.16993 0.17926 0.20358 0.32357 0.33297 0.36441 0.51485 0.5316 0.65335 0.67645 0.8253 0.83747 0.85694 1.00233 1.01787 1.17683 1.18804 1.21654 1.34112 1.36217 1.51418 1.54051 1.66811 1.6937 1.85945 1.8809 2.07866 2.20616 2.23655 2.34724 2.64998 2.83371 2.8585 2.99983 3.17297 3.3216 3.45725 3.47768 3.60283 3.77796 4.10504 4.35149 4.51743 4.65382 4.82703 4.86176 
48 0.01057 0.09909 0.16025 0.16933 0.1901 0.31395 0.32306 0.34693 0.50524 0.52218 0.64347 0.66229 0.81522 0.82785 0.84499 0.99285 1.00746 1.16733 1.17826 1.20542 1.33147 1.35167 1.50414 1.52939 1.65817 1.67975 1.84964 1.86871 2.06852 2.19631 2.22447 2.33773 2.64005 2.82373 2.84765 2.98989 3.16349 3.31211 3.44769 3.46713 3.5932 3.76788 4.09565 4.34164 4.50778 4.6431 4.81728 4.84936 
56 0.01705 0.09938 0.16588 0.17379 0.18583 0.31971 0.32685 0.33683 0.5117 0.52323 0.54493 0.64984 0.6608 0.81168 0.83121 0.84021 0.99912 1.00899 1.17358 1.1824 1.19809 1.33766 1.34994 1.50969 1.52463 1.66375 1.67749 1.85556 1.86813 2.07361 2.09039 2.20153 2.21808 2.34418 2.36291 2.6458 2.66221 2.82982 2.84659 2.99598 3.01426 3.17006 3.18372 3.31857 3.3324 3.45427 3.46618 3.59956 3.77398 4.1025 4.117 4.34834 4.51376 4.64732 4.82399 4.83919 
46 0.0149 0.10348 0.16376 0.17334 0.19946 0.31722 0.32675 0.35961 0.50856 0.52594 0.64705 0.67216 0.82052 0.83217 0.85637 0.99617 1.01257 1.1708 1.18261 1.21356 1.33499 1.35832 1.50778 1.5366 1.66177 1.68859 1.85311 1.87573 2.07236 2.20039 2.34107 2.64346 2.82726 2.85309 2.99349 3.16689 3.3155 3.45119 3.47615 3.59677 3.77137 4.09905 4.34516 4.51138 4.64876 4.82071 
37 0.0241 0.11902 0.16842 0.18139 0.32111 0.33302 0.51248 0.53502 0.65148 0.82517 0.83782 1.00003 1.0318 1.17456 1.18975 1.33897 1.39376 1.51319 1.66608 1.85706 1.89787 2.07798 2.20442 2.34515 2.64838 2.8319 2.99804 3.17103 3.31944 3.4553 3.60133 3.77691 4.10309 4.34984 4.51638 4.65658 4.82515 
37 0.02405 0.12138 0.17483 0.18742 0.32805 0.34009 0.51933 0.5415 0.65841 0.83137 0.84385 1.0068 1.04685 1.18146 1.19649 1.34569 1.38216 1.51957 1.673 1.86399 1.90525 2.08499 2.21157 2.35195 2.65482 2.83859 3.00493 3.17765 3.32611 3.46171 3.60788 3.78426 4.10948 4.35663 4.52301 4.66133 4.83186 
47 0.01358 0.10128 0.16136 0.1708 0.19526 0.31486 0.32424 0.35359 0.50603 0.52301 0.64433 0.66864 0.81824 0.82991 0.85367 0.99386 1.00924 1.16824 1.17985 1.2102 1.33241 1.35467 1.50496 1.5328 1.65913 1.68266 1.85071 1.87145 2.0695 2.19745 2.23358 2.33872 2.64092 2.8247 2.8505 2.99086 3.16447 3.31305 3.4487 3.47238 3.59422 3.76889 4.09663 4.34274 4.50894 4.64688 4.8183 
39 0.01673 0.1108 0.16927 0.18019 0.32265 0.33363 0.51411 0.53489 0.65299 0.70349 0.82437 0.83699 0.87959 1.00185 1.04415 1.17646 1.19045 1.34067 1.37248 1.51477 1.66763 1.85859 1.88954 2.07915 2.20625 2.34647 2.64948 2.83334 2.99966 3.17241 3.32099 3.45652 3.60241 3.77774 4.1042 4.35112 4.51719 4.65543 4.82638 
56 0.0111 0.09993 0.16668 0.17483 0.18888 0.321 0.32865 0.34015 0.51239 0.52483 0.55066 0.65057 0.66296 0.81712 0.83283 0.8427 0.99992 1.01083 1.17431 1.18359 1.20142 1.33836 1.35182 1.51036 1.52653 1.66475 1.68 1.85654 1.87083 2.07454 2.09271 2.20249 2.22046 2.34482 2.36819 2.64642 2.66544 2.8306 2.84863 2.99666 3.01787 3.1706 3.18615 3.31926 3.33863 3.45493 3.46816 3.60019 3.77471 4.10298 4.11996 4.34903 4.51457 4.6491 4.82465 4.84149 
48 0.01015 0.06436 0.13723 0.17623 0.186 0.2196 0.32899 0.33838 0.37189 0.5201 0.53672 0.6592 0.68677 0.83347 0.84442 1.00743 1.02244 1.1821 1.19326 1.22149 1.34636 1.36732 1.51938 1.54459 1.67291 1.69453 1.86443 1.88401 2.08394 2.21156 2.24269 2.35245 2.65508 2.83862 2.86178 3.00518 3.17822 3.32686 3.46245 3.48283 3.60809 3.78322 4.11023 4.35671 4.52263 4.65958 4.8322 4.86133 
39 0.00733 0.10563 0.16469 0.17547 0.31728 0.32748 0.50892 0.52906 0.64814 0.81612 0.83128 0.85212 0.99665 1.01627 1.17141 1.185 1.22307 1.33575 1.36738 1.50979 1.66246 1.85352 1.87863 2.0732 2.20083 2.34169 2.64511 2.82807 2.99427 3.16773 3.31612 3.45197 3.59781 3.77282 4.0996 4.34573 4.51278 4.65407 4.82141 
52 0.01885 0.10243 0.16708 0.17548 0.19236 0.32093 0.3292 0.34394 0.51215 0.52615 0.65026 0.66428 0.81369 0.83176 0.84177 0.99947 1.01157 1.17409 1.18386 1.20448 1.33823 1.35378 1.51044 1.52903 1.66473 1.68164 1.85629 1.87185 2.07469 2.09691 2.20295 2.2251 2.34446 2.64627 2.83043 2.84985 2.99649 3.03452 3.17016 3.18986 3.31894 3.45444 3.46859 3.59987 3.77442 4.10238 4.12266 4.3485 4.51418 4.64995 4.82415 4.84236 
48 0.01266 0.10498 0.1675 0.17657 0.19766 0.32093 0.32975 0.34884 0.51235 0.52776 0.65098 0.67112 0.82113 0.83435 0.84933 0.99977 1.01305 1.17455 1.18535 1.21185 1.33869 1.3575 1.51146 1.53467 1.66513 1.68495 1.85667 1.87419 2.07574 2.20385 2.23319 2.34487 2.64732 2.83094 2.85277 2.99715 3.17074 3.31929 3.45496 3.47355 3.60046 3.77528 4.1028 4.34876 4.51513 4.65251 4.82446 4.84671 
38 0.01578 0.10859 0.16287 0.17467 0.31588 0.32719 0.50703 0.5277 0.64581 0.81705 0.8306 0.99453 1.01556 1.16927 1.18335 1.22503 1.33367 1.36432 1.50683 1.66063 1.85164 1.88455 2.07126 2.19911 2.33969 2.64244 2.82609 2.99224 3.16552 3.31408 3.44988 3.59551 3.77028 4.09758 4.34386 4.51049 4.65175 4.81941 
49 0.01212 0.09721 0.15908 0.16784 0.18629 0.31259 0.32093 0.33591 0.50386 0.51818 0.64177 0.65652 0.81122 0.82554 0.83825 0.99153 1.0039 1.16589 1.17619 1.19999 1.33002 1.34688 1.50217 1.52291 1.65652 1.67412 1.84819 1.86458 2.06629 2.19435 2.21734 2.3364 2.63806 2.82202 2.84218 2.98819 3.16205 3.18188 3.31072 3.44631 3.4619 3.5917 3.76604 4.0944 4.34024 4.50582 4.6409 4.81589 4.83483 
47 0.01405 0.10611 0.16954 0.17879 0.20338 0.32317 0.33254 0.36584 0.51453 0.53189 0.65356 0.68229 0.82229 0.83578 0.8513 1.00171 1.01685 1.17685 1.18845 1.21791 1.34104 1.36483 1.51411 1.5414 1.66771 1.69449 1.85888 1.88046 2.07884 2.20698 2.24657 2.34674 2.64951 2.8336 2.99975 3.17252 3.32122 3.4569 3.47943 3.60253 3.77771 4.10446 4.35065 4.51711 4.65402 4.82641 4.85708 
49 0.01339 0.10379 0.16845 0.17704 0.19467 0.32224 0.33067 0.34636 0.51353 0.52776 0.65192 0.66723 0.81794 0.83384 0.84471 1.00091 1.01317 1.17555 1.18564 1.20816 1.33966 1.35585 1.51216 1.53152 1.66622 1.68375 1.85775 1.87381 2.07671 2.20437 2.22787 2.34586 2.64792 2.83179 2.85137 2.99803 3.17162 3.19092 3.32035 3.45599 3.47154 3.6013 3.77599 4.10395 4.34992 4.51563 4.65067 4.82557 4.84451 
37 0.01009 0.11573 0.17007 0.18334 0.32284 0.3349 0.51383 0.53538 0.65324 0.82786 0.84064 1.00181 1.04239 1.17619 1.19126 1.34048 1.37906 1.51439 1.66766 1.85863 1.89388 2.0794 2.20647 2.34662 2.65006 2.83315 2.99958 3.1727 3.32095 3.45687 3.603 3.77832 4.10471 4.35138 4.51815 4.66003 4.82665 
42 0.01784 0.11052 0.16643 0.17721 0.31568 0.32536 0.341 0.51053 0.52871 0.64895 0.67558 0.82594 0.83783 0.99861 1.01892 1.17287 1.18587 1.2225 1.33713 1.36258 1.50989 1.54741 1.66436 1.85548 1.88273 2.07468 2.20274 2.34336 2.64579 2.82952 2.99556 3.16906 3.31759 3.45334 3.48585 3.59903 3.77379 4.10128 4.34758 4.51369 4.65211 4.82305 
37 0.01692 0.11665 0.17179 0.18452 0.32492 0.33715 0.51607 0.53822 0.65505 0.82654 0.83959 1.00364 1.04804 1.17823 1.19329 1.3426 1.3876 1.51661 1.6697 1.8607 1.90166 2.08109 2.20882 2.34855 2.65174 2.83547 3.00162 3.17428 3.32298 3.45866 3.6047 3.78031 4.10632 4.35309 4.51953 4.65984 4.82863 
45 0.01244 0.10612 0.166 0.17587 0.20595 0.31954 0.32941 0.51061 0.52854 0.64914 0.67502 0.82149 0.83394 0.85743 0.99841 1.01551 1.17284 1.18477 1.21585 1.3371 1.36104 1.51045 1.55169 1.66395 1.69165 1.85543 1.88024 2.07504 2.20254 2.24222 2.34342 2.64622 2.82984 2.99585 3.16928 3.31785 3.45345 3.48147 3.59909 3.77423 4.10122 4.34756 4.51395 4.6502 4.8231 
40 0.02284 0.11953 0.1772 0.18821 0.33043 0.34117 0.52171 0.54097 0.66053 0.69246 0.83331 0.84562 1.00942 1.03155 1.18388 1.19708 1.23296 1.34818 1.37486 1.52188 1.67506 1.86639 1.89506 2.08658 2.21395 2.35437 2.65686 2.84079 3.00705 3.18 3.32871 3.46426 3.4972 3.61008 3.78561 4.11202 4.35882 4.52486 4.66245 4.83425 
48 0.01517 0.10048 0.16369 0.17236 0.19025 0.31727 0.32568 0.34079 0.50896 0.52409 0.6474 0.66386 0.81269 0.82894 0.83941 0.99608 1.00841 1.17092 1.18122 1.20496 1.33515 1.35315 1.50769 1.52784 1.66141 1.6801 1.85289 1.86973 2.07203 2.19983 2.22449 2.34127 2.64332 2.82729 2.84844 2.99349 3.16708 3.31566 3.45139 3.4672 3.5967 3.77136 4.09928 4.34498 4.51101 4.64595 4.82082 4.84069 
48 0.02049 0.11176 0.17281 0.18201 0.20409 0.32676 0.336 0.36384 0.5181 0.53474 0.65675 0.68052 0.8294 0.84114 0.86225 1.0055 1.02045 1.18024 1.19159 1.22067 1.34448 1.36616 1.51728 1.54215 1.6708 1.6917 1.86237 1.88144 2.08205 2.2096 2.24139 2.35051 2.65307 2.8369 2.86146 3.00329 3.17641 3.32493 3.46051 3.48107 3.6061 3.78167 4.10843 4.35455 4.52109 4.65655 4.8302 4.85903 
57 0.01678 0.09818 0.16607 0.17375 0.18481 0.32064 0.32773 0.33781 0.51227 0.52376 0.54471 0.65066 0.66203 0.80619 0.83054 0.8393 0.86995 0.99969 1.00973 1.17439 1.18316 1.19925 1.33835 1.35107 1.51051 1.52583 1.66452 1.67855 1.85635 1.86965 2.07462 2.09181 2.20244 2.21913 2.34463 2.36422 2.64635 2.66336 2.8304 2.84705 2.9965 3.015 3.1704 3.1841 3.31919 3.33501 3.45455 3.46614 3.59991 3.77458 4.10266 4.11626 4.34851 4.51424 4.64857 4.82432 4.83891 
52 0.01955 0.10301 0.1673 0.17568 0.19183 0.32094 0.3289 0.34149 0.51255 0.52624 0.57535 0.65117 0.66612 0.81894 0.83337 0.84408 1.00001 1.01186 1.17484 1.18477 1.20672 1.33883 1.35459 1.51125 1.52963 1.66503 1.6816 1.85671 1.87217 2.07542 2.09893 2.20344 2.22605 2.34514 2.64708 2.83093 2.85056 2.99725 3.17086 3.19022 3.31957 3.45506 3.46943 3.60052 3.77525 4.10296 4.12276 4.34891 4.51503 4.64939 4.82468 4.84295 
51 0.01703 0.10137 0.16788 0.17598 0.19043 0.32269 0.33079 0.34467 0.51414 0.52836 0.65285 0.66928 0.81047 0.83222 0.84145 1.00103 1.01241 1.17598 1.18565 1.20594 1.34016 1.35619 1.51272 1.53127 1.66634 1.68273 1.85808 1.87356 2.0773 2.20453 2.22484 2.34607 2.6482 2.83227 2.85149 2.99835 3.03406 3.17208 3.19337 3.32074 3.45635 3.47123 3.60161 3.77664 4.1041 4.12494 4.35018 4.51638 4.65231 4.82605 4.84485 
43 0.02024 0.11155 0.1711 0.18124 0.21777 0.32484 0.3352 0.51588 0.53434 0.65458 0.68337 0.82721 0.83923 0.8753 1.00353 1.02331 1.17821 1.19086 1.22484 1.3425 1.36883 1.51566 1.55714 1.66965 1.86059 1.88877 2.0804 2.20814 2.34832 2.65096 2.83498 3.00119 3.17417 3.32272 3.45836 3.48511 3.60403 3.77942 4.10604 4.3526 4.51881 4.65582 4.82822 
59 0.01257 0.09949 0.16831 0.17614 0.18652 0.32087 0.32842 0.33737 0.51496 0.52607 0.54618 0.65334 0.66417 0.80947 0.83333 0.84207 0.86819 1.00233 1.01192 1.17713 1.1858 1.20139 1.34116 1.3535 1.5132 1.52807 1.66717 1.68066 1.85891 1.8714 2.07705 2.09373 2.20505 2.22118 2.34747 2.36664 2.64903 2.66457 2.83312 2.84941 2.99937 3.01738 3.17312 3.1856 3.32188 3.33558 3.45737 3.46868 3.60274 3.77723 3.80257 4.10554 4.11853 4.35139 4.51684 4.53719 4.65108 4.8272 4.84173 
48 0.0127 0.09921 0.16572 0.17419 0.19126 0.31994 0.32858 0.34723 0.51156 0.52755 0.65039 0.67196 0.8106 0.83002 0.83959 0.99833 1.01089 1.17365 1.18397 1.20812 1.33781 1.35732 1.51074 1.53264 1.66408 1.6833 1.85542 1.8726 2.07491 2.20291 2.22865 2.34361 2.64598 2.83011 2.85197 2.9963 3.16947 3.31826 3.45379 3.47044 3.59916 3.77428 4.10141 4.34727 4.51358 4.65008 4.82327 4.84476 
43 0.0103 0.10449 0.16238 0.17291 0.21901 0.31582 0.32635 0.50668 0.52481 0.645 0.66958 0.82107 0.83281 0.99455 1.01492 1.16887 1.18132 1.21436 1.33318 1.35785 1.50576 1.53519 1.6604 1.85149 1.87885 2.07049 2.19855 2.23823 2.33947 2.64154 2.82581 2.99179 3.16506 3.31371 3.44935 3.47607 3.59501 3.76967 4.09726 4.34367 4.50933 4.64537 4.81915 
48 0.01484 0.10666 0.16956 0.17836 0.19743 0.32326 0.33196 0.35026 0.51478 0.53045 0.65311 0.6705 0.82237 0.83614 0.85011 1.002 1.01517 1.17672 1.18732 1.21282 1.34089 1.3594 1.51345 1.53467 1.66739 1.68629 1.85912 1.87687 2.07867 2.20539 2.22983 2.34712 2.6491 2.83341 2.85569 2.99918 3.17289 3.32153 3.45707 3.47447 3.60245 3.77765 4.10505 4.35122 4.5172 4.65206 4.8268 4.84892 
45 0.00853 0.10493 0.16726 0.17691 0.20448 0.32092 0.33064 0.512 0.52968 0.65085 0.67723 0.82061 0.83411 0.85184 0.99957 1.01602 1.17447 1.18658 1.21778 1.33866 1.36298 1.51198 1.54543 1.66546 1.69472 1.85665 1.87952 2.07698 2.20445 2.3446 2.64731 2.83101 2.86862 2.99736 3.17049 3.31907 3.45474 3.48032 3.60049 3.77574 4.1025 4.34878 4.5153 4.65357 4.82444 
34 0.02056 0.12367 0.17243 0.18733 0.32501 0.33796 0.51669 0.54205 0.65608 0.83008 0.84308 1.00404 1.17887 1.19628 1.34331 1.51712 1.6699 1.86077 2.08152 2.20923 2.34903 2.65218 2.836 3.00276 3.17487 3.32344 3.45926 3.60545 3.78164 4.1069 4.35371 4.52063 4.6614 4.82928 
46 0.01106 0.10471 0.16622 0.17573 0.20136 0.32007 0.32964 0.36635 0.51153 0.5297 0.65037 0.67946 0.82266 0.83446 0.85712 0.99894 1.01577 1.1736 1.18544 1.21623 1.3378 1.36151 1.51105 1.54568 1.66458 1.6961 1.85606 1.88165 2.07632 2.20323 2.24114 2.34398 2.64655 2.83048 2.99667 3.16973 3.31833 3.45402 3.47983 3.5996 3.77504 4.10171 4.34819 4.51435 4.65075 4.82371 
47 0.01469 0.10267 0.16261 0.17219 0.19833 0.31609 0.32555 0.35711 0.50722 0.52395 0.64552 0.66921 0.82006 0.83153 0.86995 0.99507 1.01127 1.16946 1.18113 1.21171 1.33364 1.35512 1.50626 1.53873 1.66055 1.68556 1.85193 1.87346 2.07081 2.19878 2.23488 2.33987 2.64229 2.82597 2.85332 2.99218 3.16559 3.31425 3.44985 3.47312 3.59543 3.77012 4.09775 4.34394 4.51003 4.64932 4.81948 
48 0.01292 0.1047 0.16666 0.17581 0.19775 0.32059 0.32983 0.35842 0.51196 0.52874 0.65063 0.67556 0.82138 0.83398 0.85074 0.99942 1.01474 1.17398 1.18517 1.21348 1.3382 1.35917 1.51102 1.53618 1.66501 1.68902 1.85633 1.87621 2.07601 2.20356 2.23558 2.34429 2.64666 2.83067 2.85512 2.99691 3.1701 3.31876 3.45436 3.47456 3.59978 3.7751 4.10212 4.34843 4.51458 4.65053 4.82405 4.85624 
39 0.02108 0.11465 0.16929 0.18071 0.32206 0.33287 0.5134 0.53385 0.65237 0.69394 0.82729 0.83939 1.00121 1.02254 1.17586 1.18976 1.23474 1.34028 1.37411 1.51415 1.66699 1.85815 1.88747 2.07854 2.20604 2.34618 2.64938 2.83276 2.99903 3.17233 3.32064 3.45648 3.60231 3.77781 4.10422 4.35056 4.51768 4.6566 4.82615 
51 0.00719 0.09562 0.16722 0.17555 0.19057 0.32184 0.32997 0.34361 0.51331 0.52731 0.65156 0.6658 0.81441 0.83273 0.84253 1.00044 1.01188 1.17521 1.18492 1.20515 1.33935 1.35481 1.51198 1.53074 1.66566 1.68228 1.85729 1.8726 2.07597 2.09789 2.20405 2.22608 2.34553 2.64777 2.83162 2.85108 2.99777 3.17139 3.19063 3.32002 3.45557 3.46976 3.60092 3.77579 4.10347 4.12178 4.34956 4.51563 4.65058 4.82531 4.84358 
50 0.01019 0.1031 0.16971 0.17844 0.19607 0.32358 0.332 0.34719 0.51502 0.52924 0.65298 0.66685 0.82277 0.83669 0.85014 1.00244 1.01484 1.17688 1.187 1.20944 1.34102 1.35673 1.51335 1.53224 1.66756 1.68494 1.85938 1.87584 2.0777 2.10333 2.20563 2.22845 2.3475 2.64952 2.83347 2.85356 2.99946 3.17318 3.19261 3.32179 3.45748 3.4728 3.60285 3.77766 4.10553 4.35163 4.51738 4.65207 4.82718 4.84634 
48 0.01937 0.11008 0.17281 0.18179 0.20297 0.32651 0.33552 0.35905 0.51768 0.53329 0.65614 0.67506 0.82584 0.83918 0.85382 1.00502 1.01879 1.17964 1.19024 1.2158 1.3438 1.36232 1.51634 1.53732 1.67046 1.69008 1.86208 1.88024 2.08105 2.20882 2.23527 2.35002 2.65199 2.83629 2.8582 3.0024 3.1756 3.32434 3.4599 3.47688 3.60538 3.78017 4.10788 4.35415 4.51951 4.65445 4.82966 4.85156 
49 0.01347 0.10375 0.17027 0.1787 0.19505 0.32444 0.33272 0.34741 0.51597 0.53053 0.65463 0.67154 0.81814 0.83537 0.84538 1.00307 1.01509 1.17813 1.18828 1.21148 1.34224 1.35958 1.51477 1.53415 1.66823 1.68496 1.85996 1.87568 2.07918 2.20659 2.22868 2.3482 2.65047 2.83445 2.85483 3.00068 3.17404 3.1973 3.32275 3.4582 3.47302 3.60365 3.77884 4.10615 4.35199 4.51845 4.65382 4.82795 4.84715 
40 0.00716 0.10857 0.17107 0.18212 0.32417 0.3348 0.51537 0.53439 0.65408 0.68384 0.82728 0.83959 1.00324 1.02527 1.17776 1.19105 1.2274 1.34202 1.36897 1.51516 1.669 1.86006 1.88734 2.07943 2.20766 2.34797 2.65041 2.83457 3.00046 3.17374 3.32229 3.45791 3.48536 3.60384 3.77884 4.10592 4.35246 4.51835 4.65561 4.82789 
48 0.02067 0.10506 0.16592 0.17498 0.19573 0.31961 0.32864 0.35064 0.51102 0.52701 0.64961 0.67241 0.82065 0.83332 0.84994 0.99848 1.01269 1.17308 1.18416 1.21201 1.33725 1.35742 1.51037 1.53586 1.66385 1.68452 1.85535 1.87379 2.07453 2.20234 2.23166 2.34348 2.64608 2.82973 2.85351 2.9958 3.16939 3.31794 3.45351 3.4727 3.59919 3.77409 4.10136 4.34744 4.51379 4.6506 4.82315 4.84922 
47 0.01835 0.10324 0.16324 0.17267 0.19719 0.31672 0.32615 0.35659 0.50804 0.52488 0.64642 0.66962 0.81972 0.83152 0.85366 0.9957 1.01127 1.17022 1.18177 1.21179 1.33443 1.3564 1.50714 1.53352 1.66121 1.68612 1.85258 1.87397 2.0717 2.19973 2.23435 2.34064 2.64298 2.82681 2.85302 2.99304 3.16642 3.31505 3.45068 3.47217 3.59628 3.77093 4.09854 4.34462 4.51084 4.64765 4.82026 
48 0.01079 0.10497 0.16893 0.17792 0.19893 0.32272 0.3318 0.35702 0.51378 0.52923 0.6521 0.66898 0.82242 0.83573 0.85142 1.00141 1.01587 1.17579 1.18637 1.21185 1.34004 1.35903 1.51234 1.53297 1.66691 1.68784 1.8583 1.87676 2.07731 2.20493 2.23119 2.34617 2.64803 2.83235 2.85401 2.99845 3.17174 3.32051 3.45609 3.47311 3.60148 3.77619 4.10404 4.35028 4.51564 4.65094 4.82585 4.8481 
48 0.02049 0.10337 0.16474 0.1738 0.19487 0.31848 0.32755 0.35107 0.50983 0.52622 0.64844 0.67321 0.81862 0.83171 0.84706 0.99721 1.01153 1.17204 1.18328 1.21171 1.3361 1.35694 1.50897 1.53563 1.66281 1.68417 1.85406 1.87253 2.07336 2.20115 2.23297 2.34219 2.64474 2.82837 2.8517 2.9946 3.16804 3.31664 3.45235 3.47266 3.59792 3.7726 4.10012 4.34611 4.51258 4.65041 4.8218 4.84974 
48 0.01033 0.10177 0.16844 0.17705 0.19459 0.32262 0.33122 0.34898 0.51394 0.529 0.65267 0.67256 0.81773 0.83385 0.84456 1.00114 1.01361 1.17607 1.18648 1.21104 1.34018 1.35842 1.51277 1.53388 1.66655 1.68488 1.85815 1.87481 2.07723 2.20506 2.22976 2.34622 2.64858 2.83244 2.85344 2.99858 3.17204 3.32058 3.45625 3.47235 3.60173 3.77663 4.10411 4.34999 4.51642 4.65236 4.82588 4.84603 
52 0.01256 0.09756 0.1637 0.17189 0.18691 0.31796 0.32599 0.33913 0.5094 0.52345 0.6475 0.66117 0.80782 0.82836 0.83785 0.99653 1.00799 1.17133 1.18099 1.20092 1.33541 1.3506 1.50768 1.52551 1.66167 1.67803 1.85331 1.86836 2.07201 2.09657 2.19984 2.22152 2.34165 2.6436 2.8275 2.84706 2.99359 3.03173 3.16733 3.18593 3.31614 3.45165 3.4658 3.59705 3.77163 4.09965 4.12475 4.34564 4.51148 4.64687 4.82137 4.84054 
53 0.01047 0.10132 0.16892 0.17727 0.19239 0.32301 0.33089 0.34312 0.5146 0.52804 0.56451 0.65299 0.66692 0.82276 0.83624 0.84828 1.00214 1.01379 1.17658 1.18629 1.20644 1.34072 1.35563 1.51311 1.53152 1.66703 1.68311 1.85873 1.87359 2.07742 2.10136 2.20517 2.22611 2.34714 2.64923 2.83298 2.85213 2.99911 3.03933 3.17293 3.19196 3.32162 3.45715 3.47158 3.60256 3.77728 4.10516 4.12567 4.35125 4.51734 4.65348 4.82689 4.84524 
52 0.0131 0.09494 0.15904 0.16735 0.18268 0.31268 0.32052 0.33243 0.50434 0.51799 0.56941 0.64261 0.65636 0.81018 0.82513 0.83541 0.99183 1.00339 1.16639 1.17625 1.19719 1.33048 1.34609 1.50274 1.52171 1.65668 1.67281 1.84843 1.86365 2.0667 2.09034 2.19482 2.21729 2.33689 2.63873 2.82252 2.84195 2.98865 3.16257 3.1816 3.31122 3.44672 3.46054 3.59219 3.76657 4.09485 4.11915 4.34064 4.50652 4.64163 4.8164 4.83474 
60 0.00675 0.08885 0.15827 0.17006 0.17832 0.19726 0.32003 0.32702 0.33694 0.51144 0.52265 0.5432 0.64956 0.66014 0.80995 0.83044 0.83912 0.99864 1.0081 1.17331 1.18185 1.19675 1.23008 1.33745 1.34956 1.50942 1.52418 1.66347 1.67689 1.85526 1.86768 2.07321 2.08955 2.20131 2.21739 2.34375 2.36189 2.64532 2.66123 2.82934 2.84534 2.99553 3.01308 3.16941 3.18165 3.31817 3.33115 3.45368 3.4648 3.59895 3.7734 3.79695 4.10188 4.11447 4.34768 4.51315 4.53722 4.64747 4.82348 4.83778 
52 0.01538 0.09557 0.16135 0.16952 0.18356 0.31517 0.3227 0.33372 0.5071 0.52071 0.56717 0.64581 0.65991 0.80894 0.8268 0.83602 0.99441 1.00486 1.16931 1.17901 1.199 1.33333 1.34898 1.50584 1.52416 1.65929 1.67512 1.85091 1.86553 2.06936 2.09071 2.1975 2.21786 2.33959 2.64171 2.82513 2.84428 2.99151 3.16545 3.18248 3.31403 3.44967 3.46347 3.59506 3.76951 4.09761 4.11513 4.34313 4.50951 4.64501 4.81903 4.83659 
47 0.01371 0.10194 0.16351 0.17264 0.19423 0.31722 0.32652 0.35554 0.50875 0.52689 0.6474 0.67243 0.81774 0.83064 0.84651 0.99605 1.01105 1.1708 1.18213 1.211 1.33492 1.35686 1.50815 1.53544 1.66143 1.68344 1.85308 1.87467 2.07283 2.20012 2.23298 2.34117 2.64389 2.82745 2.86157 2.99346 3.16723 3.31565 3.45135 3.47594 3.59698 3.77204 4.09914 4.34524 4.51191 4.64816 4.82091 
48 0.0202 0.10985 0.17276 0.18177 0.20365 0.3264 0.33544 0.36038 0.51771 0.53384 0.65652 0.68033 0.82532 0.83887 0.85324 1.00491 1.01894 1.17988 1.19086 1.21813 1.34394 1.36407 1.517 1.54114 1.67045 1.69069 1.86206 1.88084 2.08173 2.20929 2.23903 2.34981 2.65235 2.83644 2.85929 3.00247 3.17584 3.32438 3.45997 3.47845 3.60549 3.78095 4.10777 4.3539 4.52003 4.6557 4.82958 4.85241 
52 0.01276 0.099 0.16583 0.17399 0.18871 0.31979 0.32748 0.33909 0.51142 0.52484 0.55739 0.65003 0.66382 0.81404 0.83119 0.84071 0.99867 1.00958 1.17359 1.18319 1.20303 1.33761 1.35251 1.50996 1.52748 1.66367 1.67924 1.85538 1.86996 2.07404 2.09498 2.20193 2.22207 2.34382 2.64585 2.82966 2.84854 2.99584 3.16963 3.187 3.31828 3.45383 3.46718 3.59908 3.77394 4.10179 4.11925 4.3476 4.51372 4.64823 4.82342 4.84071 
44 0.01704 0.10832 0.16861 0.1785 0.21055 0.32222 0.33219 0.51335 0.53134 0.65221 0.68158 0.82305 0.83583 0.85614 1.00088 1.01855 1.1757 1.18799 1.22009 1.33982 1.36399 1.51336 1.66668 1.69733 1.85786 1.88149 2.07744 2.20558 2.3458 2.64849 2.83223 2.85897 2.99847 3.17171 3.32018 3.45591 3.48204 3.60177 3.77699 4.10365 4.34999 4.51663 4.65594 4.82562 
53 0.00648 0.09584 0.16355 0.17178 0.18655 0.3177 0.32547 0.33742 0.50911 0.52223 0.55163 0.64765 0.66159 0.81336 0.82946 0.83939 0.99663 1.00798 1.17134 1.18102 1.20119 1.33533 1.3504 1.5076 1.52611 1.66161 1.67753 1.85329 1.86815 2.07168 2.09416 2.19969 2.22038 2.34164 2.64351 2.82727 2.84594 2.9935 3.03319 3.16744 3.186 3.31616 3.45161 3.46514 3.59703 3.77162 4.09957 4.11712 4.34541 4.51151 4.64679 4.82119 4.83861 
39 0.00798 0.10501 0.16385 0.17486 0.3167 0.32726 0.50819 0.52865 0.64715 0.81454 0.83013 0.84985 0.99571 1.01549 1.17061 1.18414 1.22156 1.335 1.36632 1.50882 1.6615 1.8526 1.88146 2.07262 2.20037 2.34089 2.64414 2.82742 2.9935 3.16684 3.31541 3.45105 3.59694 3.77196 4.09876 4.34488 4.51196 4.65375 4.8206 
38 0.02806 0.11504 0.16485 0.17709 0.31742 0.32867 0.5085 0.52907 0.64736 0.81932 0.83265 0.99625 1.01774 1.1708 1.18485 1.22743 1.33524 1.36503 1.50858 1.66215 1.85324 1.88432 2.07292 2.20079 2.3413 2.64418 2.82771 2.99393 3.16716 3.31571 3.45149 3.59718 3.77205 4.09916 4.34558 4.51217 4.6516 4.82107 

61
