# Supplementary material for: Deciphering the Contribution of Oriens-Lacunosum/Moleculare (OLM) Cells to Intrinsic θ Rhythms Using Biophysical Local Field Potential (LFP) Models
Source: eNeuro. 2018 Sep 4;5(4):ENEURO.0146-18.2018. doi: 10.1523/ENEURO.0146-18.2018 (PMC6140113; doi:10.1523/ENEURO.0146-18.2018)
Supplement: Supplementary file 2 — Supplementary Code. Download supplement 2, GZ file [file sup_enu-eN-NWR-0146-18-s02.gz › LFP_microcircuit-master/BC-380-gi-0-gi_SD-0-PV12913020-dSD6.6ms-gnSD0.21-gpv-3.0-gsb4.0-csb0.21-gbs3.0-cbs0.1344-spiketimes.txt]

16392

340


79 0.14389 0.14822 0.15142 0.30009 0.30388 0.30799 0.48661 0.49147 0.49475 0.6193 0.62384 0.62781 0.80939 0.81324 0.81651 0.82209 0.98174 0.98535 0.99162 1.14629 1.1507 1.15759 1.31109 1.31641 1.32119 1.47922 1.48376 1.48733 1.64053 1.648 1.83647 1.83938 1.84412 2.04973 2.0529 2.1751 2.18142 2.32134 2.32463 2.32948 2.45807 2.46469 2.46852 2.61389 2.61865 2.62193 2.80491 2.80951 2.81288 2.96871 2.97412 2.97826 3.14149 3.14489 3.14923 3.2907 3.29541 3.30009 3.42353 3.42948 3.43575 3.57057 3.57517 3.58003 3.74519 3.74927 3.75262 4.07864 4.08161 4.32763 4.33013 4.48185 4.48559 4.4891 4.60601 4.61305 4.80077 4.80396 4.80698 
87 0.14442 0.14831 0.15136 0.30051 0.30426 0.30812 0.48729 0.49137 0.49447 0.49922 0.61885 0.62319 0.62694 0.63284 0.80976 0.81348 0.81691 0.81973 0.98256 0.98539 0.99036 1.14662 1.15072 1.15702 1.31154 1.31528 1.3201 1.47958 1.48377 1.48764 1.64081 1.64837 1.65225 1.83726 1.83982 1.84379 2.0505 2.0531 2.05661 2.17567 2.18131 2.32215 2.32506 2.32883 2.45744 2.46421 2.46829 2.61409 2.61874 2.62225 2.80574 2.80987 2.81314 2.96924 2.97348 2.97732 3.14208 3.14529 3.14937 3.15398 3.29121 3.29479 3.30012 3.42394 3.4304 3.43439 3.5713 3.57526 3.57891 3.74602 3.74908 3.75284 4.07947 4.08211 4.08583 4.3283 4.33055 4.33385 4.48241 4.48557 4.48978 4.60644 4.61291 4.61923 4.8017 4.80459 4.80723 
33 0.16836 0.32616 0.51105 0.51868 0.64384 0.83438 1.00567 1.17275 1.33738 1.50418 1.66689 1.67442 1.86054 2.07064 2.20434 2.34259 2.34959 2.48503 2.63838 2.82932 2.83799 2.99288 3.16676 3.31906 3.45231 3.5934 3.60027 3.77079 4.09956 4.34716 4.50698 4.63385 4.82304 
0 
65 0.16529 0.16979 0.32076 0.32557 0.33595 0.50937 0.51351 0.52802 0.64131 0.64685 0.83142 0.83559 1.00088 1.00662 1.0158 1.16791 1.17553 1.33223 1.33841 1.50168 1.50678 1.66576 1.6716 1.85554 1.86099 1.86605 2.06938 2.07539 2.0957 2.19627 2.20727 2.34129 2.34642 2.35342 2.4838 2.49051 2.63629 2.64129 2.82681 2.83128 2.83597 2.99082 2.99628 3.16192 3.16675 3.17259 3.31156 3.3175 3.44889 3.45303 3.59263 3.59782 3.76765 3.77119 4.09819 4.10414 4.34591 4.35123 4.50163 4.50695 4.6279 4.63678 4.82109 4.82522 4.83303 
0 
21 0.17169 0.3267 0.51303 0.83337 1.00506 1.33999 1.66855 1.86271 2.34757 2.6393 2.83264 2.99798 3.17102 3.31949 3.45472 3.59678 3.77061 4.10296 4.3497 4.50692 4.8249 
81 0.1541 0.15803 0.16233 0.3109 0.31459 0.31858 0.49646 0.50077 0.50438 0.62954 0.6335 0.63821 0.81944 0.82321 0.82676 0.99137 0.99582 1.00056 1.15702 1.16172 1.16731 1.32075 1.32597 1.33057 1.48916 1.49374 1.49902 1.64988 1.65672 1.65979 1.84609 1.84978 1.85421 2.05935 2.06264 2.1842 2.18994 2.19694 2.33144 2.33488 2.34004 2.46928 2.47435 2.47914 2.62513 2.62877 2.63258 2.81466 2.81891 2.82218 2.97843 2.98357 2.98916 3.15159 3.15541 3.1587 3.30064 3.30525 3.30972 3.43559 3.43946 3.44403 3.58061 3.58468 3.58963 3.75454 3.75886 3.76191 4.08838 4.09163 4.33708 4.33972 4.49176 4.49619 4.49976 4.61507 4.62255 4.62668 4.81074 4.81351 4.8178 
0 
53 0.15896 0.1641 0.31518 0.31958 0.50267 0.50738 0.63591 0.6404 0.82561 0.83029 0.99504 1.00078 1.16343 1.32746 1.3325 1.49525 1.50033 1.65936 1.66518 1.84848 1.85392 2.06196 2.06786 2.1926 2.33494 2.34007 2.47717 2.48256 2.63006 2.63411 2.8212 2.82572 2.98532 2.99039 3.15769 3.16236 3.30648 3.31164 3.44117 3.44568 3.58603 3.5911 3.75989 3.76345 4.09052 4.0964 4.33928 4.3448 4.49814 4.50299 4.62534 4.81469 4.8194 
88 0.14468 0.14912 0.1523 0.30112 0.30481 0.30857 0.31272 0.48764 0.49267 0.49567 0.62022 0.62507 0.62895 0.81009 0.81398 0.81733 0.8222 0.98275 0.9864 0.99097 1.14715 1.15154 1.15687 1.312 1.31761 1.32127 1.47986 1.48502 1.48822 1.64104 1.64892 1.65293 1.83747 1.84031 1.84456 2.05074 2.05398 2.05908 2.17603 2.18244 2.32237 2.32561 2.33001 2.45831 2.46513 2.46889 2.61452 2.61952 2.62255 2.80585 2.81066 2.81367 2.81907 2.96968 2.97536 2.97885 3.14264 3.14596 3.14997 3.15419 3.29172 3.2966 3.30046 3.424 3.43031 3.43472 3.57159 3.57634 3.58044 3.74617 3.75053 3.75346 4.07965 4.08258 4.08778 4.32862 4.33104 4.33678 4.4829 4.48678 4.48994 4.60694 4.61431 4.6189 4.80176 4.80491 4.80773 4.81195 
50 0.17619 0.1816 0.33276 0.3369 0.51893 0.52317 0.65297 0.65767 0.84192 0.84661 1.01175 1.01652 1.18185 1.18878 1.34648 1.51277 1.5196 1.676 1.68279 1.86681 1.87136 2.07922 2.08673 2.20905 2.35267 2.3607 2.4944 2.505 2.64713 2.83755 2.84324 3.00195 3.17504 3.17948 3.32592 3.46011 3.46684 3.60372 3.60992 3.77787 3.78342 4.10787 4.11517 4.35575 4.3629 4.51464 4.52242 4.64417 4.83077 4.83543 
0 
130 0.14186 0.14515 0.14787 0.15014 0.15442 0.29798 0.30156 0.30411 0.30654 0.30962 0.48482 0.48828 0.49092 0.49306 0.49604 0.6158 0.61968 0.62272 0.62538 0.62826 0.80725 0.81061 0.81344 0.81556 0.81906 0.98006 0.98241 0.98543 0.98817 1.14408 1.14795 1.15124 1.15484 1.15904 1.30905 1.31229 1.31595 1.31868 1.32232 1.47708 1.48076 1.48369 1.4861 1.48993 1.63825 1.64433 1.64752 1.65064 1.65572 1.83478 1.83701 1.83956 1.84203 1.84628 2.04802 2.05024 2.05275 2.05569 2.17317 2.1772 2.18069 2.1872 2.31967 2.3223 2.3248 2.32753 2.45482 2.46069 2.46406 2.46672 2.47048 2.61158 2.61595 2.61858 2.6208 2.80327 2.80687 2.80933 2.81149 2.81505 2.96674 2.97034 2.9736 2.97588 3.13956 3.14239 3.14482 3.1474 3.15011 3.28861 3.29176 3.29493 3.29795 3.30089 3.42145 3.42711 3.42951 3.43292 3.43621 3.5688 3.57232 3.57486 3.57786 3.74351 3.74588 3.74872 3.75095 3.75371 4.07699 4.07928 4.08168 4.08449 4.32579 4.32785 4.33002 4.33322 4.47991 4.48273 4.48597 4.48803 4.49213 4.60393 4.60855 4.61208 4.61579 4.79924 4.80183 4.80389 4.80605 4.80962 
0 
61 0.15524 0.15986 0.16512 0.31265 0.31798 0.49905 0.50267 0.50761 0.63179 0.63668 0.82092 0.8259 0.99287 0.99822 1.15892 1.1672 1.32399 1.33089 1.49063 1.49518 1.50158 1.65408 1.65885 1.66588 1.84756 1.85388 2.06055 2.06853 2.18682 2.19633 2.33291 2.33871 2.47179 2.477 2.62692 2.63111 2.81756 2.82167 2.82681 2.98024 2.98518 3.15365 3.15911 3.30336 3.30996 3.43807 3.44438 3.58304 3.58849 3.75709 3.76222 4.0897 4.33852 4.34449 4.4937 4.49905 4.61806 4.62493 4.81249 4.81642 4.82275 
66 0.16578 0.16936 0.17736 0.32237 0.32603 0.50992 0.51389 0.64237 0.6462 0.83099 0.83458 0.83974 1.00136 1.0061 1.01407 1.16738 1.17322 1.18094 1.33564 1.33989 1.50258 1.50641 1.66585 1.6711 1.67772 1.85676 1.86079 1.87124 2.06901 2.07297 2.19799 2.20527 2.342 2.3463 2.35309 2.48392 2.48835 2.63676 2.64006 2.82752 2.83111 2.83697 2.99253 2.99791 3.1624 3.16695 3.17247 3.31407 3.31824 3.44868 3.4533 3.59315 3.59852 3.76641 3.76989 4.09799 4.10216 4.34633 4.35166 4.50359 4.50689 4.62992 4.63518 4.82105 4.82392 4.82853 
37 0.14916 0.15483 0.30626 0.49298 0.49922 0.62572 0.81453 0.82031 0.98638 1.15255 1.31654 1.48537 1.49172 1.65254 1.8411 2.05437 2.18185 2.32655 2.46926 2.62126 2.81131 2.81748 2.97534 3.14687 3.15331 3.29641 3.43369 3.57704 3.74989 3.75572 4.08344 4.33209 4.48708 4.49338 4.61488 4.80592 4.81104 
1 4.82668 
2 0.82907 1.00235 
0 
18 0.17186 0.32562 0.5126 0.64664 0.83492 1.33907 1.50595 1.67231 1.86196 2.63882 2.83195 3.16827 3.31797 3.59829 3.76969 4.35051 4.50793 4.82431 
26 0.15874 0.31683 0.5026 0.63555 0.82341 0.99737 1.16335 1.32813 1.49544 1.65939 1.85224 2.0648 2.33854 2.47798 2.63121 2.82147 2.98605 3.15945 3.30768 3.44318 3.5888 3.76217 4.34083 4.49887 4.62911 4.81505 
72 0.15395 0.15881 0.16454 0.31117 0.3153 0.31917 0.4982 0.50144 0.50483 0.63087 0.63501 0.63993 0.81895 0.823 0.82549 0.99126 0.9965 1.15749 1.16353 1.16806 1.32115 1.32658 1.33047 1.49023 1.49472 1.49964 1.65436 1.65862 1.66557 1.84589 1.85095 1.85495 2.05926 2.06355 2.18518 2.19068 2.33142 2.33552 2.47184 2.47604 2.48169 2.62601 2.6295 2.81623 2.81995 2.82422 2.98038 2.98407 3.15191 3.15653 3.1607 3.30126 3.30666 3.30988 3.43698 3.44196 3.5821 3.58609 3.75475 3.75921 3.76257 4.0883 4.09286 4.33693 4.34085 4.49195 4.49656 4.61532 4.62323 4.63013 4.8108 4.81399 
7 0.33193 0.65217 1.34603 1.51271 2.64571 3.77619 4.51285 
33 0.16793 0.3237 0.51054 0.51546 0.64472 0.8332 0.83849 1.00508 1.17276 1.33701 1.50429 1.66796 1.85671 1.86276 2.07085 2.2027 2.34292 2.48518 2.63884 2.82881 2.83552 2.99354 3.16563 3.31648 3.45075 3.59421 3.76817 4.09937 4.34723 4.50587 4.63417 4.82256 4.82823 
34 0.15894 0.31305 0.31829 0.50093 0.63337 0.82493 0.99278 0.9994 1.15896 1.16826 1.3277 1.49535 1.659 1.8474 1.85461 2.06134 2.19126 2.33279 2.4766 2.62831 2.81973 2.98456 3.15369 3.15923 3.30743 3.43861 3.58524 3.75956 4.08988 4.33798 4.49693 4.62465 4.81253 4.8186 
57 0.15015 0.15482 0.30669 0.31118 0.493 0.49806 0.62566 0.63075 0.81611 0.82052 0.98802 0.99527 1.15328 1.16284 1.31765 1.32543 1.48558 1.49157 1.64648 1.65476 1.84287 1.84762 2.05607 2.05991 2.18143 2.18941 2.3278 2.33179 2.46582 2.47252 2.62152 2.62624 2.81113 2.81638 2.97518 2.9816 3.14814 3.1529 3.29698 3.30486 3.42969 3.43575 3.44253 3.57691 3.58187 3.75132 3.75666 4.08504 4.08858 4.33393 4.33704 4.4884 4.49433 4.61237 4.62176 4.80707 4.81046 
98 0.15415 0.15789 0.16085 0.16509 0.31072 0.31359 0.31697 0.32024 0.49691 0.50137 0.50444 0.50821 0.62952 0.63345 0.63715 0.82006 0.82371 0.82642 0.8303 0.99187 0.99578 0.9989 1.1569 1.1608 1.16538 1.16935 1.32139 1.32629 1.32981 1.48925 1.4937 1.49676 1.50073 1.64966 1.65636 1.65959 1.66388 1.8467 1.84979 1.85356 2.05997 2.06347 2.06745 2.18495 2.19017 2.1952 2.33179 2.33485 2.33831 2.46728 2.47309 2.47676 2.48112 2.62462 2.6285 2.63121 2.81495 2.81913 2.82212 2.82605 2.97901 2.98402 2.98676 3.15205 3.15522 3.15847 3.16229 3.30085 3.30507 3.30882 3.3129 3.43261 3.43861 3.44309 3.44786 3.58077 3.58483 3.58822 3.75521 3.7591 3.76202 4.08898 4.09226 4.09708 4.33797 4.34095 4.34573 4.49241 4.49673 4.49955 4.61549 4.62191 4.62554 4.63215 4.81117 4.81411 4.81719 4.82091 
26 0.17179 0.3249 0.51058 0.64366 0.83425 1.0027 1.17493 1.3382 1.50619 1.67069 1.86088 2.06991 2.20444 2.34205 2.34901 2.48422 2.83088 2.99137 3.16687 3.45316 3.5986 3.77007 4.09937 4.34604 4.50956 4.82409 
61 0.1666 0.17055 0.32235 0.32707 0.51076 0.51482 0.64312 0.64818 0.83162 0.83536 0.8515 1.00216 1.00706 1.03353 1.17009 1.17641 1.33665 1.34699 1.50223 1.50627 1.66645 1.67132 1.85684 1.86282 2.07018 2.07531 2.19675 2.20521 2.34249 2.34771 2.35729 2.48415 2.48804 2.63716 2.6412 2.82882 2.83344 2.83874 2.99178 2.99604 3.1642 3.16828 3.31355 3.31866 3.44934 3.45399 3.59338 3.59845 3.76766 3.77229 4.09951 4.10377 4.34759 4.3549 4.50376 4.50823 4.63077 4.63566 4.82255 4.82655 4.84037 
40 0.1603 0.16564 0.31766 0.3225 0.50523 0.51082 0.63717 0.64649 0.82488 0.82894 0.99637 1.00232 1.16307 1.17197 1.33023 1.49792 1.66122 1.66832 1.85086 1.85674 2.0648 2.19437 2.33688 2.34307 2.47979 2.63333 2.82359 2.83012 2.98722 3.16019 3.31007 3.44385 3.58787 3.76337 4.09362 4.34188 4.50056 4.62684 4.81737 4.82269 
90 0.17727 0.18031 0.18402 0.33386 0.33722 0.34044 0.52086 0.52357 0.52676 0.53297 0.65389 0.65739 0.66139 0.84215 0.84568 0.84886 0.85516 1.01388 1.01796 1.02202 1.18097 1.1851 1.18926 1.34562 1.34882 1.35258 1.51369 1.5168 1.52074 1.67777 1.68106 1.68591 1.86804 1.87181 1.87511 1.88216 2.08088 2.08433 2.08925 2.20835 2.21283 2.21956 2.35317 2.35664 2.36062 2.36743 2.49552 2.4989 2.504 2.64817 2.65141 2.65766 2.83908 2.84208 2.84582 2.85235 3.00316 3.00615 3.01067 3.17481 3.17832 3.18121 3.18697 3.32447 3.32826 3.33147 3.45955 3.46335 3.46695 3.60435 3.60758 3.61222 3.77893 3.78198 3.78555 4.10982 4.11299 4.11737 4.35852 4.36143 4.36583 4.51558 4.51886 4.52334 4.64454 4.64974 4.83265 4.83534 4.83837 4.84252 
78 0.15304 0.15727 0.16246 0.30895 0.31244 0.31678 0.49546 0.50014 0.50431 0.62777 0.63258 0.63646 0.81861 0.82298 0.82586 0.9904 0.99485 1.00045 1.15532 1.16043 1.1673 1.32012 1.3253 1.33278 1.48826 1.49315 1.49897 1.64901 1.65619 1.66002 1.84521 1.84988 1.85479 2.05845 2.06223 2.18397 2.18972 2.33024 2.33372 2.34018 2.46605 2.47249 2.47609 2.62211 2.62685 2.63008 2.81374 2.81819 2.82307 2.97756 2.98283 3.15046 3.15406 3.15794 3.29947 3.3043 3.30899 3.43204 3.43768 3.44209 3.57933 3.58379 3.58991 3.75379 3.75836 3.76323 4.0874 4.09116 4.33629 4.34016 4.49075 4.49551 4.61459 4.62115 4.62938 4.80959 4.81294 4.81775 
54 0.15265 0.15768 0.31035 0.31594 0.49779 0.50231 0.63009 0.63542 0.81785 0.82233 0.82734 0.99074 0.99867 1.15713 1.16808 1.32155 1.32765 1.4898 1.49455 1.65536 1.66271 1.84529 1.85115 2.05875 2.06621 2.1873 2.3307 2.33649 2.47195 2.47781 2.62586 2.62997 2.81559 2.81999 2.97989 2.98483 3.15121 3.15685 3.3009 3.30733 3.43644 3.44313 3.58122 3.58673 3.75437 3.7594 4.08768 4.33634 4.49152 4.49637 4.61856 4.62578 4.81032 4.81451 
32 0.15478 0.30999 0.49738 0.63043 0.82014 0.98973 1.15714 1.32189 1.49049 1.65492 1.84416 2.05745 2.18763 2.32982 2.47265 2.62537 2.81527 2.9797 3.15062 3.15858 3.30083 3.43623 3.58093 3.75321 3.759 4.08656 4.33505 4.49081 4.4972 4.62187 4.80926 4.81503 
30 0.16421 0.3199 0.32585 0.50878 0.64091 0.82804 0.83366 1.0002 1.16764 1.33346 1.50008 1.66417 1.85471 2.06745 2.19646 2.34037 2.48182 2.63532 2.82644 2.98978 3.16142 3.31212 3.44708 3.59122 3.76474 4.09655 4.34512 4.50133 4.63067 4.82003 
83 0.14527 0.14956 0.15322 0.30147 0.3051 0.30907 0.48806 0.49272 0.49618 0.62067 0.62509 0.62929 0.81081 0.81468 0.81822 0.82444 0.9832 0.987 0.99173 1.14767 1.15176 1.15744 1.31255 1.31756 1.32175 1.48066 1.48521 1.48896 1.64189 1.64848 1.65231 1.83793 1.84096 1.8453 2.05118 2.05455 2.1765 2.18237 2.18975 2.32279 2.32611 2.33056 2.45959 2.46508 2.46951 2.61529 2.61963 2.62306 2.80637 2.81078 2.8143 2.82055 2.97012 2.97507 2.97883 3.14293 3.14627 3.15041 3.29211 3.29658 3.30096 3.42491 3.43037 3.43519 3.572 3.57644 3.58096 3.74661 3.75077 3.7541 4.08008 4.08315 4.32906 4.33174 4.48332 4.48711 4.49063 4.60742 4.61418 4.61876 4.80223 4.80546 4.80855 
142 0.13728 0.14047 0.14316 0.14537 0.14821 0.29339 0.29682 0.29931 0.30168 0.30395 0.48019 0.48349 0.48623 0.48827 0.49061 0.49474 0.61148 0.61516 0.61814 0.62062 0.62284 0.62712 0.80265 0.80588 0.80866 0.81076 0.8132 0.81653 0.97545 0.97784 0.98072 0.98333 0.98683 1.1395 1.14317 1.14635 1.14934 1.15283 1.30444 1.30756 1.31121 1.31359 1.31646 1.47248 1.47596 1.47891 1.4811 1.48407 1.63368 1.63936 1.64249 1.64491 1.6489 1.83016 1.8324 1.83477 1.83725 1.83979 2.0434 2.04564 2.04801 2.05082 2.16857 2.17232 2.17594 2.17977 2.31504 2.31764 2.32003 2.32267 2.32593 2.45028 2.45568 2.45894 2.46152 2.46417 2.60698 2.61108 2.61374 2.6159 2.61896 2.79864 2.80206 2.80462 2.80667 2.80942 2.81316 2.96213 2.96554 2.96887 2.97093 2.97474 3.13496 3.13776 3.14008 3.14263 3.14466 3.14823 3.28406 3.28714 3.29029 3.29306 3.29548 3.41684 3.42217 3.42454 3.42731 3.42989 3.56419 3.56755 3.57016 3.57284 3.57632 3.7389 3.74133 3.74404 3.74621 3.74819 4.07236 4.07467 4.07693 4.07964 4.32119 4.32324 4.32529 4.32841 4.4753 4.47808 4.48123 4.48325 4.48578 4.59933 4.60339 4.60712 4.6102 4.61497 4.7946 4.79717 4.79917 4.80131 4.80392 4.99802 
37 0.15336 0.15849 0.31044 0.31744 0.49672 0.50156 0.62979 0.6365 0.8183 0.82338 0.99065 1.1568 1.32074 1.48949 1.49458 1.65388 1.84537 2.0586 2.18585 2.33077 2.47074 2.47657 2.6251 2.81523 2.979 2.9846 3.15108 3.30056 3.30939 3.43645 3.58089 3.75404 4.08767 4.33636 4.49136 4.61877 4.81015 
0 
62 0.17476 0.1792 0.33018 0.33443 0.34245 0.51872 0.52309 0.65147 0.65587 0.84018 0.84519 1.01066 1.01612 1.18079 1.18546 1.3439 1.34873 1.51173 1.51702 1.67522 1.68229 1.86545 1.86985 1.8776 2.07742 2.0826 2.20835 2.23187 2.35045 2.35578 2.3633 2.49305 2.49853 2.64519 2.64989 2.83747 2.84276 3.00085 3.00688 3.17302 3.17688 3.18771 3.32401 3.32821 3.45776 3.46198 3.6019 3.60737 3.77562 3.77958 3.79477 4.10637 4.11129 4.35481 4.36041 4.51297 4.517 4.64193 4.65143 4.82992 4.83428 4.84058 
94 0.17683 0.17991 0.1842 0.33188 0.33567 0.33898 0.3455 0.52026 0.52342 0.52704 0.53433 0.65281 0.65659 0.66062 0.84301 0.84564 0.8495 1.01172 1.01638 1.02064 1.02966 1.17955 1.18444 1.18796 1.34501 1.34844 1.35196 1.36701 1.51295 1.51634 1.51976 1.67705 1.68101 1.6874 1.86633 1.87077 1.87444 1.88218 2.07984 2.08358 2.08834 2.20865 2.21329 2.21964 2.35188 2.35647 2.36096 2.36788 2.49594 2.50018 2.50597 2.64784 2.65059 2.65557 2.83852 2.84151 2.84529 2.85313 3.00285 3.00597 3.0104 3.17337 3.17728 3.18051 3.18745 3.32471 3.32818 3.33127 3.45949 3.46305 3.46713 3.60395 3.60844 3.61407 3.77842 3.78123 3.78508 3.79334 4.10843 4.11191 4.11859 4.35745 4.36051 4.36627 4.51533 4.51816 4.52252 4.64285 4.64738 4.65809 4.83193 4.83457 4.83804 4.84308 
5 0.32587 0.83593 1.004 1.66684 1.86112 
0 
56 0.1581 0.1617 0.31438 0.31845 0.32315 0.50223 0.50567 0.63426 0.63834 0.82294 0.82691 0.83129 0.99487 1.00006 1.16075 1.1678 1.32578 1.33057 1.49419 1.49805 1.65906 1.66435 1.84931 1.85437 2.06268 2.18937 2.19601 2.33454 2.34 2.476 2.47993 2.62957 2.63288 2.82 2.82336 2.82912 2.98363 2.98748 3.15526 3.1598 3.30502 3.31005 3.44014 3.44497 3.58572 3.59014 3.75882 3.76291 4.09181 4.34013 4.49592 4.49997 4.62121 4.62727 4.81417 4.81734 
80 0.14496 0.14912 0.15252 0.30147 0.30502 0.30879 0.48799 0.49258 0.49575 0.62047 0.62493 0.62886 0.81053 0.81429 0.8176 0.98295 0.9869 0.99135 1.14787 1.1519 1.15689 1.31258 1.31773 1.32149 1.48034 1.48507 1.48842 1.64168 1.64872 1.65283 1.83769 1.84084 1.84478 2.05094 2.05437 2.17652 2.18231 2.32262 2.32594 2.33013 2.45951 2.46512 2.46906 2.61546 2.61965 2.62284 2.80625 2.81065 2.81385 2.97016 2.97539 2.97903 3.14289 3.14627 3.14995 3.29203 3.29649 3.30044 3.42472 3.43018 3.43496 3.57192 3.57633 3.58037 3.74633 3.75052 3.75354 4.07985 4.08299 4.32879 4.33157 4.48324 4.48743 4.49042 4.60744 4.614 4.61896 4.802 4.80517 4.8082 
0 
28 0.16927 0.32629 0.5152 0.64761 0.83453 1.00807 1.1773 1.34048 1.50772 1.67274 1.86186 2.07503 2.20545 2.34716 2.48907 2.63947 2.83393 2.99714 3.16821 3.31851 3.45452 3.60108 3.77089 4.11723 4.35331 4.50776 4.63652 4.82499 
28 0.15888 0.31633 0.50176 0.6351 0.8238 0.99556 1.16419 1.32754 1.49469 1.65915 1.84989 2.06161 2.19309 2.33401 2.47626 2.62912 2.81987 2.98398 3.15686 3.30743 3.44175 3.58471 3.75945 4.09037 4.33822 4.49632 4.62608 4.81344 
56 0.15269 0.1577 0.309 0.31416 0.49516 0.50015 0.6283 0.63375 0.81806 0.82298 0.98963 0.99549 1.15533 1.16244 1.31957 1.32567 1.48787 1.4934 1.65018 1.6564 1.84436 1.84967 2.05761 2.06245 2.18369 2.19079 2.32965 2.33491 2.46815 2.47429 2.62332 2.62823 2.81344 2.81853 2.97725 2.98292 3.14981 3.15532 3.29928 3.30561 3.43279 3.43776 3.57913 3.58449 3.75304 3.75848 4.08663 4.09146 4.33539 4.34048 4.49013 4.49564 4.61419 4.62281 4.809 4.81305 
28 0.16589 0.32184 0.33095 0.50946 0.64328 0.83097 1.00355 1.17242 1.33479 1.50195 1.66597 1.85692 2.06952 2.34154 2.48545 2.63645 2.82711 2.99151 3.16404 3.31467 3.44972 3.59443 3.76728 4.09893 4.34643 4.50452 4.63269 4.82171 
94 0.17636 0.17947 0.18322 0.33309 0.33638 0.33945 0.34895 0.52087 0.52376 0.52734 0.53623 0.65299 0.6565 0.66076 0.84295 0.84547 0.84906 0.86152 1.0128 1.01655 1.02077 1.0312 1.18013 1.18442 1.18808 1.34539 1.34858 1.35226 1.36349 1.51376 1.5168 1.52068 1.67712 1.68081 1.68589 1.86717 1.87086 1.87405 1.88129 2.07968 2.08286 2.08735 2.21 2.21509 2.35223 2.35581 2.36006 2.36653 2.49467 2.49819 2.503 2.64714 2.65003 2.65563 2.83836 2.84154 2.84521 2.85118 3.00271 3.00598 3.01093 3.17414 3.17735 3.1805 3.18598 3.32554 3.32847 3.33207 3.4586 3.46255 3.46633 3.60418 3.60788 3.61288 3.77706 3.78015 3.78354 3.78866 4.10847 4.11155 4.11748 4.35702 4.36015 4.36511 4.51406 4.5172 4.52101 4.53433 4.64328 4.6481 4.83196 4.83449 4.8378 4.84244 
70 0.15686 0.16071 0.16416 0.3142 0.3181 0.32109 0.50194 0.50525 0.50977 0.63433 0.63838 0.82247 0.82639 0.82943 0.99421 0.99868 1.00239 1.16061 1.1656 1.17118 1.32489 1.33024 1.49314 1.49739 1.50264 1.65874 1.66235 1.66656 1.8491 1.85311 1.85629 2.06215 2.06586 2.18998 2.19442 2.33427 2.3387 2.34505 2.4756 2.47916 2.62926 2.6328 2.8198 2.8233 2.82831 2.98367 2.98732 3.15522 3.15991 3.16508 3.30528 3.31045 3.44043 3.44506 3.58502 3.58865 3.59598 3.75866 3.76322 4.09114 4.0951 4.33965 4.34356 4.4954 4.49989 4.61985 4.62619 4.8139 4.81716 4.82201 
33 0.16776 0.32342 0.50888 0.64122 0.64808 0.83318 1.00432 1.16842 1.33555 1.50158 1.66765 1.8577 2.07014 2.19859 2.34132 2.48333 2.63598 2.82897 2.99019 2.99712 3.16229 3.16785 3.31394 3.44853 3.45598 3.59229 3.76604 3.77138 4.09862 4.34633 4.50412 4.63145 4.82196 
17 0.16511 0.32151 0.51001 0.83214 1.00272 1.50147 1.66381 1.85725 2.48131 2.63426 2.82945 3.59304 3.76516 4.09672 4.3444 4.50308 4.81937 
36 0.15644 0.31126 0.499 0.50541 0.63191 0.82086 0.82589 0.99146 1.1577 1.32136 1.49122 1.65615 1.84593 2.05912 2.18533 2.33137 2.47314 2.62675 2.81788 2.98011 3.15209 3.15901 3.30138 3.30963 3.43764 3.44499 3.58181 3.75469 3.76135 4.08812 4.33684 4.49194 4.49985 4.61571 4.81079 4.81727 
111 0.14474 0.14852 0.15129 0.15425 0.30086 0.30426 0.30743 0.3102 0.48747 0.49147 0.49396 0.49657 0.50058 0.61983 0.62364 0.62655 0.6294 0.81008 0.81348 0.81665 0.81914 0.98268 0.98548 0.989 0.99292 1.14695 1.1507 1.15456 1.15828 1.31182 1.31537 1.3189 1.3221 1.47992 1.48383 1.48685 1.48964 1.64126 1.6476 1.65049 1.65389 1.83739 1.83991 1.84312 1.84641 2.05064 2.05324 2.05606 2.17593 2.18099 2.18432 2.32227 2.32507 2.32808 2.33165 2.45819 2.46373 2.46714 2.46985 2.47483 2.61446 2.61867 2.62162 2.62419 2.80584 2.80985 2.8125 2.81525 2.82033 2.9695 2.97363 2.97662 2.97995 3.14233 3.14537 3.14858 3.15106 3.29155 3.29503 3.29865 3.30147 3.42422 3.42991 3.43301 3.43602 3.57146 3.57533 3.57804 3.58128 3.74616 3.74935 3.75221 3.7545 4.07958 4.08217 4.08517 4.32854 4.33073 4.33374 4.48267 4.48565 4.48905 4.4916 4.60677 4.61241 4.61641 4.62056 4.80175 4.80457 4.80688 4.80969 
32 0.15105 0.30737 0.49334 0.62663 0.81638 0.82414 0.98797 1.1535 1.31766 1.32647 1.48602 1.65213 1.84266 2.0559 2.1816 2.32796 2.4664 2.47368 2.62161 2.81157 2.9754 3.14809 3.29749 3.43375 3.57747 3.75135 3.75914 4.08495 4.33366 4.48835 4.61252 4.80726 
41 0.15399 0.1604 0.30926 0.3173 0.49679 0.50215 0.62963 0.81897 0.82347 0.98929 1.15548 1.16497 1.32007 1.32747 1.48957 1.65526 1.84383 1.85181 2.05709 2.18648 2.32933 2.47222 2.62455 2.81461 2.82061 2.97924 3.1501 3.15709 3.29955 3.30713 3.4367 3.58038 3.75303 3.75857 4.08617 4.33479 4.48995 4.49571 4.61726 4.8088 4.81424 
7 0.16509 0.32055 0.82825 1.00031 1.66405 1.85624 4.62985 
64 0.14388 0.14826 0.30019 0.30425 0.30884 0.4864 0.49081 0.49506 0.61946 0.62372 0.63007 0.80927 0.81378 0.81879 0.98096 0.98578 1.14661 1.15225 1.31087 1.31652 1.47912 1.48397 1.64215 1.64802 1.8357 1.83979 2.04892 2.0527 2.17509 2.18156 2.32089 2.32471 2.45964 2.46557 2.61458 2.61886 2.80464 2.80907 2.81448 2.96862 2.97379 3.14112 3.14528 3.14917 3.29052 3.296 3.42544 3.43059 3.57038 3.57468 3.74432 3.74879 3.75223 4.07794 4.08165 4.32676 4.33014 4.48141 4.48619 4.60598 4.61406 4.80018 4.80339 4.80766 
30 0.1773 0.33254 0.51957 0.65262 0.84222 1.01477 1.18285 1.34675 1.51253 1.67893 1.86835 2.07661 2.20845 2.35677 2.49752 2.64434 2.83811 2.99959 3.17457 3.3253 3.45895 3.6068 3.77689 4.10638 4.12035 4.35555 4.51299 4.64357 4.83097 4.83945 
33 0.16994 0.32596 0.51324 0.64609 0.83548 0.84201 1.00595 1.17261 1.33801 1.50596 1.66931 1.86036 1.86717 2.07294 2.20125 2.34503 2.48782 2.6416 2.83115 2.83724 2.9957 3.16825 3.31882 3.45296 3.59714 3.773 4.10141 4.10882 4.34947 4.50842 4.63563 4.82487 4.83045 
29 0.15683 0.3139 0.50039 0.63371 0.82181 0.82887 0.99453 1.16242 1.32592 1.49334 1.65797 1.84711 2.06062 2.19016 2.33362 2.47486 2.62828 2.81841 2.98332 3.15452 3.3056 3.4405 3.58418 3.75799 4.08906 4.33705 4.49534 4.62485 4.81222 
31 0.16409 0.31981 0.50733 0.63983 0.83095 1.00069 1.16752 1.33269 1.49965 1.66446 1.85395 1.86043 2.06641 2.19685 2.33899 2.48114 2.63447 2.82519 2.83059 2.98951 3.16225 3.31243 3.44582 3.58991 3.76551 4.09527 4.34401 4.50262 4.63091 4.81901 4.82486 
9 0.16661 0.32304 0.83017 1.00248 1.66522 1.85692 2.20204 2.83117 4.35193 
25 0.16403 0.32088 0.50776 0.64229 1.16954 1.33423 1.50103 1.85707 2.06672 2.19665 2.34205 2.4835 2.63366 2.82533 2.9889 3.16152 3.31245 3.44897 3.59062 3.76439 4.09522 4.34249 4.50086 4.62945 4.81822 
28 0.16135 0.31824 0.5069 0.63974 0.82714 0.99917 1.16992 1.33383 1.49854 1.661 1.85145 1.85802 2.06574 2.19913 2.3377 2.48018 2.6327 2.82411 2.98794 3.16154 3.31261 3.44662 3.58834 3.76378 4.09459 4.34232 4.50083 4.81741 
58 0.17659 0.18194 0.33338 0.33738 0.51981 0.52392 0.65154 0.65598 0.84263 0.84707 1.01406 1.01929 1.18329 1.19043 1.34559 1.35032 1.51186 1.51703 1.6763 1.68345 1.86727 1.87156 1.8831 2.0789 2.08347 2.21006 2.35229 2.35832 2.37013 2.49326 2.49876 2.64616 2.64967 2.83795 2.84279 3.0018 3.00731 3.17427 3.17822 3.32634 3.33142 3.45941 3.46348 3.60333 3.60927 3.77716 3.78026 4.10814 4.11299 4.35602 4.36173 4.51361 4.51707 4.64242 4.65044 4.8312 4.83526 4.84216 
79 0.15496 0.15814 0.16137 0.31178 0.31557 0.31937 0.49895 0.50175 0.50546 0.63163 0.63464 0.63854 0.8196 0.82272 0.82512 0.82853 0.9914 0.99545 0.99943 1.15785 1.16256 1.16776 1.32144 1.32649 1.33078 1.49047 1.49423 1.49727 1.65569 1.65861 1.66425 1.84621 1.84974 1.85382 2.05943 2.06282 2.18586 2.19049 2.33183 2.33543 2.34161 2.47235 2.47577 2.48114 2.62672 2.6297 2.81699 2.82008 2.82542 2.9801 2.984 2.98933 3.15251 3.15697 3.16061 3.30138 3.30579 3.30915 3.4378 3.44139 3.44654 3.58244 3.58538 3.59119 3.75487 3.75894 3.76185 4.08856 4.09188 4.33733 4.34013 4.49228 4.49647 4.49971 4.61639 4.62401 4.81124 4.81411 4.81841 
39 0.16869 0.32445 0.33073 0.51219 0.64528 0.83407 1.00227 1.00818 1.17276 1.1787 1.33624 1.50471 1.66748 1.6746 1.85706 1.86246 2.07212 2.19926 2.34452 2.35549 2.48593 2.63925 2.82954 2.83475 2.99383 3.16585 3.17011 3.31667 3.45067 3.45695 3.59466 3.76964 4.10084 4.34754 4.35377 4.50625 4.63522 4.82271 4.82791 
73 0.16217 0.16506 0.16952 0.31819 0.32167 0.32482 0.50581 0.50907 0.51432 0.63808 0.64188 0.82736 0.83036 0.83395 0.99768 1.00201 1.00631 1.16391 1.16935 1.17293 1.32808 1.33242 1.33628 1.49848 1.50132 1.66213 1.66591 1.67108 1.85241 1.85626 1.85986 2.06595 2.07039 2.19414 2.19855 2.33795 2.34194 2.34715 2.4791 2.48253 2.49497 2.63287 2.63561 2.82328 2.82621 2.83063 2.98763 2.99022 3.15884 3.16276 3.16621 3.30967 3.31342 3.3184 3.44396 3.44827 3.45437 3.58814 3.59209 3.5999 3.76249 3.76601 4.09443 4.09842 4.34297 4.34631 4.49881 4.50245 4.62491 4.62996 4.81736 4.81989 4.82411 
3 1.84743 4.33737 4.81341 
100 0.1467 0.15112 0.15396 0.15958 0.30295 0.30684 0.31011 0.31363 0.48939 0.49429 0.49708 0.50057 0.62225 0.62699 0.6305 0.81238 0.81646 0.81919 0.82321 0.98442 0.98838 0.99194 1.14918 1.15368 1.15789 1.16198 1.31387 1.31949 1.32276 1.48208 1.48722 1.49 1.49521 1.64287 1.65037 1.65359 1.65903 1.83916 1.84209 1.84558 1.8502 2.05242 2.0556 2.05926 2.17782 2.1841 2.1903 2.32406 2.32737 2.33096 2.46034 2.4671 2.47022 2.47466 2.61676 2.62161 2.62429 2.80758 2.81237 2.81504 2.81927 2.97153 2.97711 2.97997 3.14438 3.14777 3.15137 3.15473 3.29345 3.29854 3.30185 3.30545 3.42585 3.43201 3.4359 3.43957 3.57332 3.57807 3.5817 3.74785 3.75218 3.75486 3.75968 4.08134 4.08418 4.08778 4.3303 4.33262 4.33708 4.48467 4.48915 4.49167 4.49788 4.60872 4.61537 4.61941 4.80346 4.80664 4.80931 4.813 
0 
56 0.14723 0.15244 0.30342 0.30841 0.48962 0.49471 0.62269 0.62805 0.81267 0.81799 0.98439 0.99161 1.14998 1.15721 1.31429 1.32093 1.48243 1.48809 1.64605 1.65301 1.83913 1.84462 2.05235 2.05709 2.17823 2.18897 2.32422 2.32893 2.46373 2.47017 2.61808 2.62294 2.8078 2.81303 2.97188 2.97784 3.14449 3.14982 3.29381 3.30051 3.42936 3.43609 3.57356 3.57866 3.74774 3.75326 4.08133 4.086 4.33018 4.33438 4.48483 4.49051 4.6091 4.61937 4.8035 4.80719 
92 0.16081 0.16421 0.1672 0.31744 0.32064 0.32401 0.50251 0.50682 0.50947 0.51255 0.63643 0.63961 0.64295 0.82626 0.82976 0.83238 0.99749 1.00132 1.00511 1.16316 1.16701 1.1708 1.1751 1.3275 1.33229 1.33588 1.49579 1.49963 1.50301 1.66024 1.66373 1.66839 1.85223 1.85479 1.85887 2.06551 2.06874 2.07253 2.19085 2.19572 2.19915 2.33744 2.34022 2.34407 2.47728 2.48115 2.48429 2.63176 2.63467 2.63725 2.82046 2.82473 2.82742 2.83136 2.98517 2.98933 2.99176 2.99607 3.15778 3.1612 3.16428 3.1676 3.30737 3.31168 3.31475 3.31906 3.44338 3.44682 3.45003 3.58703 3.59045 3.59407 3.76094 3.76456 3.76742 3.77092 4.09447 4.09701 4.10066 4.34331 4.34545 4.3501 4.49816 4.50234 4.50491 4.62248 4.6274 4.63079 4.63652 4.81718 4.81973 4.82347 
64 0.15567 0.16022 0.31248 0.31679 0.32159 0.49879 0.5033 0.50797 0.63237 0.63716 0.8216 0.82567 0.8304 0.99243 0.99782 1.15846 1.16437 1.32218 1.32796 1.49034 1.49548 1.50026 1.65508 1.65927 1.84715 1.85189 1.85645 2.06039 2.06501 2.18651 2.19248 2.33249 2.33754 2.47199 2.47764 2.62661 2.6313 2.81568 2.82085 2.82568 2.97992 2.98533 3.15317 3.15827 3.1633 3.30192 3.30826 3.43852 3.443 3.58155 3.58618 3.75591 3.76142 4.08955 4.09412 4.33835 4.34252 4.49272 4.49817 4.62094 4.62591 4.81212 4.81542 4.82049 
47 0.16035 0.1634 0.31651 0.32068 0.50413 0.50804 0.63612 0.64065 0.82438 0.82803 0.99626 1.00097 1.1619 1.16851 1.32864 1.33276 1.49702 1.50095 1.6607 1.66534 1.85115 1.85592 2.06475 2.19245 2.33706 2.34222 2.47791 2.48416 2.63172 2.82241 2.82651 2.98664 3.15747 3.16192 3.30853 3.31216 3.44225 3.4476 3.58758 3.76152 3.76504 4.09326 4.34153 4.49983 4.62675 4.8159 4.81915 
4 2.8354 3.77138 4.50788 4.82982 
65 0.18042 0.18518 0.3366 0.34045 0.52338 0.52722 0.53454 0.65593 0.65995 0.66946 0.8462 0.8506 1.01763 1.02233 1.18479 1.19008 1.34856 1.35296 1.51605 1.52043 1.68031 1.68613 1.87079 1.87561 1.88632 2.08282 2.08699 2.21327 2.22302 2.35769 2.36327 2.38018 2.49806 2.5029 2.65037 2.65392 2.84228 2.84663 2.85735 3.0055 3.01029 3.17745 3.18114 3.18725 3.32783 3.33194 3.4624 3.46677 3.60701 3.61225 3.78142 3.78485 3.79796 4.11159 4.11587 4.36 4.36497 4.51759 4.52107 4.5284 4.64641 4.65458 4.83513 4.83898 4.84459 
38 0.16435 0.17048 0.31967 0.32497 0.50811 0.6414 0.83089 1.00006 1.00623 1.16744 1.1752 1.33337 1.50097 1.6647 1.85432 1.86006 2.0671 2.20549 2.34007 2.34752 2.48288 2.63579 2.82655 2.83339 2.99069 3.16129 3.16688 3.31311 3.4481 3.59189 3.76558 3.77139 4.09627 4.34476 4.50322 4.63161 4.81951 4.82457 
56 0.16639 0.16954 0.32238 0.32644 0.51036 0.51402 0.6426 0.64665 0.83079 0.83461 1.00209 1.00631 1.16864 1.17401 1.33502 1.33912 1.50264 1.50652 1.66655 1.67084 1.85695 1.86066 2.0692 2.07293 2.19815 2.20255 2.34288 2.34778 2.4849 2.48856 2.63776 2.64069 2.82751 2.83117 2.83624 2.99309 2.99772 3.163 3.16701 3.31391 3.31818 3.44825 3.45319 3.59417 3.59833 3.76696 3.7705 4.09866 4.10211 4.34707 4.35106 4.50277 4.50698 4.63421 4.82228 4.82526 
0 
26 0.16498 0.32131 0.50824 0.64105 0.83076 1.00137 1.33492 1.50096 1.66465 1.85578 2.06833 2.19874 2.34035 2.48274 2.63557 2.82656 2.99064 3.16312 3.31439 3.44759 3.59136 3.7659 4.09701 4.34551 4.50309 4.81987 
28 0.16441 0.3216 0.50833 0.64065 0.83133 1.00016 1.16739 1.33291 1.50098 1.66513 1.85446 2.06741 2.19593 2.33957 2.48229 2.63582 2.82625 2.99048 3.16304 3.31289 3.44713 3.59151 3.76671 4.09609 4.34421 4.50343 4.63099 4.81968 
45 0.16206 0.31794 0.32188 0.50552 0.5102 0.63811 0.64307 0.8275 0.83119 0.99803 1.00273 1.16484 1.17189 1.33032 1.34 1.49817 1.66271 1.67008 1.85221 1.85626 2.06534 2.19513 2.33783 2.34277 2.47998 2.63301 2.82356 2.82937 2.98789 2.99528 3.15954 3.16327 3.30974 3.31432 3.44502 3.45078 3.5887 3.5945 3.76302 4.09395 4.34216 4.50037 4.62795 4.81693 4.8203 
55 0.15874 0.16249 0.31503 0.31904 0.50231 0.50649 0.63459 0.63876 0.82289 0.82671 0.99467 1.00001 1.16147 1.16671 1.32724 1.33118 1.49498 1.49904 1.65891 1.6637 1.84922 1.85349 2.06224 2.06659 2.19132 2.33478 2.33903 2.47643 2.48108 2.62984 2.63305 2.82032 2.82407 2.98492 2.98926 3.15547 3.15948 3.30628 3.31031 3.4408 3.44525 3.58579 3.59033 3.75979 3.7631 4.09124 4.09575 4.3393 4.34386 4.4974 4.50078 4.62159 4.62655 4.8142 4.81769 
95 0.14999 0.15387 0.15721 0.30616 0.30949 0.31326 0.31733 0.49269 0.49678 0.49965 0.50326 0.62533 0.62914 0.63301 0.63854 0.81539 0.81884 0.82239 0.82642 0.98789 0.99076 0.99511 1.15227 1.15594 1.16099 1.31709 1.32081 1.32498 1.32989 1.48522 1.48916 1.4928 1.49857 1.64631 1.65305 1.65611 1.8426 1.84514 1.84912 1.85398 2.05591 2.05853 2.0622 2.18114 2.18652 2.32747 2.33027 2.33388 2.46336 2.46904 2.47265 2.47692 2.61974 2.62387 2.62729 2.81099 2.81502 2.81813 2.8233 2.97476 2.97893 2.98242 3.1476 3.15065 3.15461 3.15845 3.29682 3.30039 3.30493 3.30877 3.42925 3.43528 3.43884 3.44348 3.57668 3.58049 3.58403 3.75135 3.75478 3.75813 4.08482 4.08739 4.09137 4.33388 4.33602 4.48792 4.49097 4.49479 4.61191 4.61805 4.62209 4.80694 4.80977 4.81232 4.81767 
22 0.16034 0.31803 0.50647 0.63953 0.82598 0.99682 1.49742 1.66239 1.85075 2.06436 2.3368 2.6326 2.82432 2.98767 3.16208 3.31289 3.58801 3.7635 4.0929 4.34079 4.50074 4.81549 
56 0.14893 0.15448 0.30522 0.31059 0.49146 0.49698 0.62434 0.63004 0.81451 0.82024 0.98617 0.99374 1.1518 1.16135 1.31612 1.32389 1.48427 1.49041 1.64751 1.65322 1.84096 1.8463 2.05418 2.05927 2.18018 2.19079 2.32597 2.33095 2.4649 2.47097 2.61981 2.62528 2.80972 2.81538 2.97372 2.98011 3.14628 3.15195 3.29551 3.30324 3.43096 3.43652 3.57539 3.58114 3.74951 3.75528 4.08311 4.08803 4.33203 4.33662 4.48666 4.49256 4.61108 4.61996 4.80527 4.80921 
56 0.14938 0.15551 0.30586 0.31151 0.49194 0.49762 0.62454 0.63111 0.81524 0.8211 0.98692 0.99458 1.15236 1.16053 1.31666 1.32399 1.48481 1.49128 1.64677 1.65347 1.84177 1.84745 2.05494 2.05984 2.18052 2.18944 2.32673 2.3319 2.4652 2.47182 2.62038 2.62575 2.81011 2.81607 2.9742 2.98079 3.14702 3.15289 3.29608 3.30358 3.43272 3.43919 3.5759 3.58172 3.75023 3.75607 4.08391 4.0887 4.33285 4.33678 4.48734 4.49332 4.6115 4.62126 4.80601 4.80996 
24 0.15993 0.31621 0.50528 0.63757 0.82559 0.9974 1.49749 1.66091 1.85155 2.06314 2.33681 2.47762 2.63082 2.82396 2.98567 3.15893 3.30941 3.44388 3.58711 3.76145 4.09209 4.34034 4.49835 4.81538 
28 0.15831 0.31299 0.50097 0.63374 0.82243 0.99406 1.16192 1.32648 1.49431 1.65855 1.84772 2.06163 2.19093 2.33332 2.47611 2.62842 2.81887 2.98401 3.15375 3.30502 3.43929 3.58467 3.75759 4.0899 4.33843 4.49455 4.62693 4.81277 
4 0.32675 1.00769 2.34502 4.34805 
67 0.17244 0.17647 0.33009 0.33376 0.51527 0.51884 0.52356 0.64784 0.65212 0.65892 0.8387 0.8427 1.01017 1.01423 1.17816 1.18258 1.34111 1.34504 1.50827 1.51208 1.52955 1.67228 1.67823 1.86182 1.86635 1.87016 2.07498 2.07918 2.10082 2.20441 2.21098 2.34757 2.35207 2.35762 2.48978 2.49479 2.64311 2.64743 2.83389 2.83859 2.85258 2.998 3.00243 3.17092 3.17422 3.17934 3.32144 3.32494 3.45491 3.4588 3.59862 3.60397 3.6125 3.77396 3.77713 3.78436 4.10362 4.10709 4.13054 4.35184 4.35683 4.51074 4.51523 4.64019 4.82737 4.83079 4.83445 
88 0.16823 0.17111 0.17523 0.3237 0.32712 0.3303 0.51131 0.51412 0.51711 0.52449 0.64469 0.64787 0.65219 0.83424 0.83688 0.84091 1.00358 1.00792 1.0118 1.17164 1.1765 1.18046 1.33611 1.33956 1.34319 1.50417 1.5073 1.51133 1.66803 1.6717 1.6765 1.85797 1.86188 1.8653 1.8735 2.07155 2.07478 2.08221 2.19983 2.20411 2.34415 2.34736 2.3515 2.35984 2.48614 2.48945 2.49424 2.63894 2.6418 2.65029 2.8286 2.83159 2.83469 2.83855 2.99451 2.99813 3.00392 3.16467 3.16836 3.17114 3.17912 3.31523 3.31891 3.32221 3.45 3.45361 3.45718 3.59555 3.5991 3.60417 3.76961 3.77236 3.77902 4.10022 4.10353 4.11004 4.34869 4.35182 4.35638 4.50669 4.50933 4.517 4.63541 4.6408 4.82291 4.82554 4.82861 4.83377 
78 0.16473 0.16814 0.17163 0.32105 0.32478 0.32788 0.50709 0.51066 0.51389 0.52061 0.64114 0.6453 0.65175 0.83031 0.83409 0.83818 1.00114 1.00554 1.00944 1.16815 1.17265 1.1768 1.3318 1.3361 1.33966 1.50009 1.50483 1.66597 1.6693 1.6754 1.85592 1.86002 1.86372 2.06934 2.07278 2.19551 2.20023 2.20795 2.34145 2.34511 2.35074 2.48322 2.4866 2.63624 2.63941 2.82699 2.83035 2.83478 2.98963 2.99392 3.16236 3.16625 3.16988 3.31224 3.31688 3.32032 3.44766 3.45181 3.45686 3.59235 3.59629 3.60447 3.76457 3.76925 3.77173 4.0988 4.1021 4.34698 4.34998 4.3819 4.50191 4.50637 4.51176 4.63074 4.63554 4.82059 4.82343 4.82722 
62 0.1571 0.16078 0.31233 0.31674 0.49997 0.50347 0.63194 0.63662 0.8217 0.82597 0.99266 0.99726 1.15895 1.16421 1.3237 1.32854 1.49216 1.49638 1.65565 1.66001 1.84702 1.85131 2.06023 2.06413 2.18916 2.19647 2.3324 2.33654 2.47255 2.47729 2.62695 2.63066 2.81798 2.82179 2.82959 2.98194 2.98584 3.15319 3.15805 3.16254 3.30296 3.30829 3.31269 3.43822 3.44269 3.583 3.58775 3.75644 3.76091 3.76474 4.08914 4.09325 4.3379 4.3424 4.49322 4.49791 4.50286 4.62043 4.62674 4.81199 4.81578 4.82046 
58 0.14808 0.15293 0.3043 0.3089 0.49072 0.49615 0.50081 0.62354 0.62873 0.81374 0.81832 0.82229 0.98581 0.99238 1.15074 1.15976 1.31538 1.32314 1.4835 1.48963 1.64455 1.65279 1.84056 1.84509 2.05383 2.05812 2.17924 2.32541 2.32965 2.4633 2.47082 2.61847 2.62343 2.80893 2.81451 2.97292 2.97964 3.1457 3.15028 3.15502 3.29483 3.30312 3.42759 3.43378 3.57466 3.57992 3.7492 3.75503 4.08272 4.08678 4.33176 4.33528 4.48602 4.49188 4.6101 4.61977 4.80479 4.80853 
0 
112 0.14965 0.15364 0.15645 0.15987 0.30586 0.30931 0.31275 0.3157 0.4925 0.4965 0.49918 0.50181 0.50692 0.62463 0.62862 0.63163 0.63437 0.81495 0.81843 0.82156 0.82389 0.82781 0.98775 0.99054 0.99431 0.99793 1.15192 1.15578 1.15975 1.16355 1.31673 1.32048 1.32402 1.32717 1.48477 1.48887 1.49202 1.49469 1.6463 1.65279 1.65571 1.65924 1.84252 1.84513 1.84886 1.85223 2.05581 2.05853 2.06146 2.18091 2.18624 2.1898 2.32738 2.33019 2.33334 2.33738 2.46295 2.46883 2.4723 2.4749 2.48063 2.61942 2.62366 2.6268 2.62947 2.81087 2.81484 2.81773 2.82067 2.82501 2.97447 2.97869 2.98177 2.98547 3.14741 3.15048 3.15406 3.15657 3.29654 3.30013 3.30401 3.30705 3.42927 3.43522 3.43835 3.44155 3.57652 3.58035 3.58324 3.58666 3.75125 3.75459 3.75753 3.75983 4.08472 4.08739 4.09084 4.33374 4.33596 4.3395 4.48765 4.4907 4.49426 4.49691 4.61174 4.61759 4.62175 4.62603 4.80684 4.80981 4.81216 4.81555 
63 0.15301 0.15749 0.30919 0.31428 0.49517 0.50004 0.50513 0.62834 0.63272 0.63915 0.81842 0.82353 0.98998 0.99609 1.15559 1.16279 1.16863 1.31972 1.32623 1.48801 1.49326 1.64865 1.65569 1.84471 1.85003 2.05797 2.06211 2.18322 2.19019 2.32975 2.33398 2.46826 2.47326 2.48009 2.62414 2.62802 2.81299 2.81814 2.82474 2.97746 2.98281 3.15021 3.156 3.29942 3.30685 3.43187 3.4371 3.44313 3.57911 3.58369 3.75331 3.75888 4.08693 4.09098 4.33582 4.33932 4.49047 4.496 4.61411 4.62307 4.80912 4.8127 4.81864 
2 0.166 3.76708 
18 0.16577 0.31961 0.50568 0.63887 0.82916 1.17137 1.33189 1.50102 1.85674 2.19883 2.82392 3.15991 3.31315 3.4464 3.76335 4.09585 4.50145 4.8195 
44 0.16975 0.1767 0.3228 0.32875 0.51058 0.51596 0.64333 0.83475 0.83981 1.00285 1.01151 1.16787 1.1768 1.33257 1.34134 1.51072 1.6687 1.67584 1.85732 1.86425 2.07761 2.19664 2.20516 2.34308 2.35061 2.48979 2.64741 2.82796 2.83603 2.99892 3.16337 3.17212 3.31353 3.32076 3.44814 3.45606 3.59436 3.60528 3.76685 4.10337 4.351 4.5031 4.82451 4.83016 
37 0.16979 0.3264 0.5122 0.5173 0.64458 0.83545 1.00749 1.17592 1.33771 1.34343 1.50529 1.50974 1.66928 1.86147 2.07193 2.20201 2.34517 2.48658 2.63936 2.83115 2.99434 2.99967 3.16595 3.1698 3.31729 3.32158 3.45075 3.45506 3.59536 3.60003 3.77041 4.10015 4.10536 4.34907 4.50703 4.63533 4.82395 
18 0.17384 0.32945 0.51494 0.65291 0.83714 1.01112 1.34608 1.86708 2.34686 2.35716 3.17307 3.32248 3.60582 3.77646 4.10342 4.35062 4.51327 4.82767 
31 0.16488 0.32221 0.51012 0.64403 0.83098 1.00278 1.17369 1.33601 1.50185 1.66495 1.85959 2.06861 2.19861 2.34103 2.35106 2.48319 2.63588 2.8271 2.83345 2.99077 3.16463 3.31534 3.44899 3.59381 3.76719 4.09834 4.34654 4.50391 4.63614 4.82076 4.82921 
0 
65 0.16232 0.16518 0.17008 0.31899 0.32194 0.32571 0.50639 0.50954 0.63891 0.64274 0.82764 0.83076 0.83494 0.99811 1.00235 1.00806 1.16455 1.17056 1.33159 1.33615 1.49844 1.50152 1.66276 1.66574 1.67297 1.8532 1.85656 1.86064 2.06609 2.06972 2.19438 2.19907 2.33833 2.34192 2.34802 2.48045 2.48424 2.63377 2.63693 2.82457 2.82742 2.83246 2.98848 2.99157 3.15985 3.16339 3.31066 3.31419 3.44543 3.4497 3.58985 3.59391 3.76333 3.76669 4.09492 4.09852 4.34337 4.34605 4.50045 4.50361 4.62703 4.6316 4.81814 4.8207 4.82495 
117 0.17514 0.1783 0.18152 0.18608 0.33147 0.33507 0.33801 0.34273 0.51947 0.52211 0.52487 0.52856 0.65216 0.65549 0.65893 0.66635 0.84046 0.84385 0.84642 0.8496 0.86299 1.01141 1.01568 1.01888 1.0242 1.17779 1.18195 1.18536 1.18852 1.34332 1.3463 1.34958 1.35479 1.5122 1.51512 1.51827 1.52758 1.67596 1.67888 1.68222 1.68796 1.86579 1.86962 1.87274 1.87621 1.88395 2.07891 2.08194 2.08506 2.09287 2.2071 2.21134 2.21609 2.35146 2.35488 2.35843 2.36341 2.37209 2.49361 2.49637 2.49976 2.50432 2.64661 2.6494 2.65303 2.66088 2.83693 2.84005 2.84307 2.84628 2.8593 3.00185 3.0043 3.00773 3.01481 3.17259 3.17644 3.17899 3.18268 3.32304 3.32643 3.32907 3.33316 3.45772 3.46137 3.46431 3.47125 3.6027 3.60557 3.6089 3.61419 3.77627 3.77955 3.78214 3.78661 3.79765 4.10809 4.1109 4.1141 4.12255 4.35664 4.35911 4.36284 4.37446 4.51289 4.51631 4.51898 4.52398 4.63991 4.6439 4.6479 4.65691 4.83098 4.83379 4.83643 4.83924 4.84501 
72 0.16928 0.17271 0.17778 0.32436 0.32862 0.33243 0.51312 0.51666 0.52181 0.64751 0.65119 0.83546 0.83878 0.84264 1.00426 1.00916 1.01457 1.17139 1.17687 1.18101 1.33833 1.34234 1.50633 1.51004 1.66952 1.67458 1.68306 1.85953 1.86377 1.86729 2.07333 2.07691 2.2018 2.20753 2.34518 2.34936 2.35459 2.48826 2.49237 2.64137 2.6449 2.83133 2.83519 2.83886 2.99561 2.99914 3.166 3.16976 3.1734 3.31696 3.32077 3.32802 3.45275 3.45634 3.59679 3.60077 3.60786 3.77112 3.77403 3.77898 4.10203 4.1056 4.34998 4.35383 4.36213 4.50866 4.51203 4.63576 4.64142 4.82423 4.82764 4.83082 
26 0.17257 0.33036 0.51534 0.64874 0.83761 1.18095 1.34308 1.50842 1.67688 1.86567 2.07484 2.35175 2.49109 2.64144 2.83841 2.9972 3.17039 3.32259 3.4557 3.59911 3.77246 4.10415 4.35152 4.50952 4.64187 4.82873 
92 0.15186 0.15598 0.1591 0.3084 0.31169 0.31515 0.31889 0.49469 0.49906 0.50185 0.50522 0.62747 0.63163 0.63537 0.81749 0.82103 0.82401 0.82854 0.98971 0.99343 0.99757 1.15488 1.15872 1.16413 1.31919 1.32427 1.32771 1.48727 1.49153 1.49474 1.64856 1.65512 1.65816 1.66292 1.84449 1.84741 1.85167 2.05778 2.06089 2.06551 2.18304 2.18869 2.19756 2.32945 2.33252 2.33677 2.46703 2.47212 2.47549 2.48043 2.62266 2.62646 2.62944 2.8129 2.81707 2.81986 2.8248 2.97687 2.98174 2.98461 3.14974 3.15289 3.15653 3.1605 3.29882 3.30322 3.30695 3.43165 3.43681 3.44092 3.44525 3.57866 3.58275 3.58656 3.75309 3.75727 3.76004 4.08671 4.08949 4.09486 4.33565 4.33816 4.48999 4.49399 4.49673 4.61397 4.62022 4.62439 4.80884 4.81184 4.81456 4.81972 
50 0.15602 0.16018 0.3115 0.31739 0.49823 0.50234 0.63189 0.6366 0.82091 0.82535 0.99141 0.99883 1.15753 1.16731 1.32151 1.32802 1.49141 1.49589 1.65626 1.66072 1.84616 1.8532 2.05923 2.18692 2.33163 2.47263 2.47687 2.62635 2.63047 2.81664 2.82084 2.98009 2.98501 3.15219 3.15764 3.30155 3.30842 3.4381 3.58192 3.58804 3.75518 3.76061 4.08831 4.33697 4.49239 4.49769 4.61927 4.62681 4.81128 4.8151 
23 0.16704 0.32533 0.50963 0.64322 0.83562 1.33645 1.50389 1.86033 2.06868 2.34334 2.63662 2.82965 2.99186 3.16654 3.31576 3.45046 3.59365 3.76802 4.09704 4.34487 4.50517 4.63578 4.82031 
80 0.14689 0.15107 0.15462 0.30366 0.30774 0.31147 0.48993 0.49432 0.49783 0.62265 0.6271 0.63106 0.81247 0.81673 0.81987 0.98454 0.98918 0.9942 1.15011 1.15523 1.16108 1.31446 1.31984 1.32438 1.48244 1.48717 1.49088 1.64516 1.65078 1.65494 1.83928 1.84318 1.84724 2.05252 2.05619 2.17862 2.18417 2.32442 2.32811 2.33265 2.46269 2.4682 2.47194 2.61806 2.62233 2.62619 2.8082 2.81251 2.81609 2.97215 2.97721 2.98224 3.14465 3.14874 3.15209 3.294 3.29909 3.30297 3.4288 3.43322 3.43724 3.57391 3.5782 3.58276 3.7479 3.75228 3.75541 4.08151 4.08506 4.33036 4.33357 4.485 4.48968 4.49338 4.60951 4.61657 4.6216 4.80383 4.80694 4.81039 
1 0.82571 
45 0.1529 0.15807 0.30989 0.31589 0.49628 0.50113 0.62959 0.63563 0.81812 0.8233 0.98974 0.99684 1.15612 1.31974 1.3263 1.48848 1.49409 1.65571 1.84462 1.85175 2.05775 2.18537 2.33004 2.47329 2.62502 2.62904 2.81491 2.81971 2.97801 2.98328 3.15048 3.15673 3.29983 3.30649 3.43676 3.58047 3.75325 3.75903 4.08685 4.33556 4.49052 4.49609 4.61582 4.80944 4.81503 
37 0.17035 0.17655 0.32718 0.33317 0.51425 0.64791 0.83586 0.84069 1.00769 1.01545 1.17722 1.3393 1.50724 1.67014 1.86154 1.86684 2.07463 2.20493 2.34715 2.35736 2.49022 2.64045 2.83215 2.8381 2.99594 3.16947 3.31941 3.45369 3.59698 3.60771 3.77232 4.10297 4.35064 4.50852 4.63774 4.82598 4.83431 
42 0.17512 0.18278 0.33078 0.3349 0.51799 0.52316 0.65274 0.84052 0.84602 1.01085 1.01661 1.1794 1.18717 1.34414 1.51167 1.67494 1.86492 1.87086 2.07805 2.20784 2.35047 2.35984 2.49356 2.6459 2.83613 2.84335 3.00065 3.17327 3.17926 3.3242 3.33121 3.45814 3.6022 3.77704 4.10641 4.11441 4.35473 4.36104 4.51374 4.64281 4.82948 4.83461 
9 0.16598 0.32379 0.5158 0.83126 1.00615 1.67182 1.85936 4.34954 4.82298 
77 0.16294 0.16596 0.17088 0.31848 0.32197 0.32559 0.50687 0.51034 0.51506 0.63933 0.64284 0.82842 0.83114 0.83521 0.99847 1.00271 1.00658 1.16455 1.17001 1.17466 1.33171 1.33547 1.34191 1.49935 1.50343 1.6629 1.66619 1.67172 1.85293 1.85661 1.86009 1.87417 2.0661 2.06939 2.19523 2.20047 2.33849 2.34214 2.34714 2.35266 2.48061 2.48407 2.49083 2.63394 2.63702 2.82435 2.82803 2.83159 2.98905 2.99261 3.16004 3.16365 3.1676 3.31054 3.31438 3.32034 3.44457 3.44873 3.45443 3.58949 3.59331 3.59883 3.76395 3.76715 3.77422 4.09512 4.09919 4.12042 4.34381 4.34833 4.50092 4.50418 4.62943 4.63512 4.81832 4.82144 4.82469 
1 0.82173 
79 0.16964 0.17288 0.17849 0.32524 0.32899 0.33451 0.51331 0.51622 0.51977 0.64622 0.64997 0.65639 0.83569 0.83851 0.8432 1.00578 1.01036 1.01931 1.17265 1.17697 1.18171 1.33855 1.34188 1.3484 1.50628 1.5097 1.52176 1.66999 1.67351 1.8601 1.86414 1.86822 1.88721 2.07304 2.07721 2.20198 2.207 2.34505 2.3487 2.35243 2.48823 2.4922 2.50438 2.64126 2.64435 2.83048 2.83379 2.83792 2.99616 2.99973 3.16671 3.17066 3.17491 3.31749 3.3212 3.32579 3.45193 3.45596 3.46736 3.59722 3.6013 3.60852 3.77008 3.77381 3.7783 4.10205 4.10598 4.12058 4.35052 4.35419 4.3647 4.50843 4.51148 4.52026 4.63439 4.63951 4.82485 4.8276 4.83167 
0 
78 0.16919 0.17343 0.32495 0.32844 0.33407 0.51142 0.51456 0.51788 0.64372 0.64756 0.65207 0.83498 0.83837 1.00494 1.00993 1.01888 1.1711 1.17619 1.18104 1.33645 1.34006 1.34618 1.50434 1.50743 1.51229 1.66883 1.67309 1.85893 1.86389 1.86905 2.07159 2.07463 2.08559 2.19981 2.2054 2.34399 2.34749 2.35298 2.48568 2.48843 2.49404 2.63852 2.64112 2.6485 2.82902 2.83304 2.83726 2.994 2.99715 3.00453 3.1646 3.16845 3.17188 3.31539 3.31919 3.32302 3.44959 3.45353 3.4579 3.59464 3.59815 3.60348 3.76862 3.77162 3.77489 3.78222 4.10037 4.10375 4.3489 4.35256 4.50516 4.50807 4.5122 4.63366 4.6372 4.82352 4.82662 4.83062 
83 0.14627 0.15061 0.15372 0.30238 0.30622 0.31005 0.48903 0.49385 0.4968 0.62106 0.62584 0.62947 0.81167 0.81553 0.81873 0.82292 0.98423 0.98772 0.99275 1.14841 1.1527 1.15799 1.31343 1.31847 1.32229 1.48151 1.48637 1.48947 1.64248 1.6501 1.65379 1.83894 1.84188 1.84629 2.0522 2.0554 2.17747 2.18363 2.32381 2.32714 2.33161 2.45921 2.46628 2.46999 2.47574 2.61578 2.62086 2.62398 2.80738 2.81192 2.81502 2.97104 2.97622 2.97928 3.14389 3.14739 3.15172 3.29308 3.29747 3.30185 3.30608 3.42549 3.43184 3.43605 3.57301 3.57756 3.58158 3.74769 3.7516 3.75511 4.08112 4.08413 4.33011 4.33259 4.48427 4.48796 4.49152 4.60833 4.6149 4.61976 4.80326 4.80648 4.80953 
73 0.16848 0.17147 0.17609 0.32268 0.3268 0.32968 0.512 0.51536 0.52011 0.64678 0.65149 0.83072 0.83567 0.83947 1.00246 1.00729 1.01078 1.17208 1.17676 1.18069 1.333 1.33841 1.34234 1.50227 1.50691 1.51318 1.66799 1.6719 1.6775 1.85756 1.86178 1.86511 2.07327 2.07677 2.20195 2.20833 2.34304 2.34673 2.3517 2.48721 2.49158 2.6406 2.64441 2.82788 2.8315 2.83515 2.99194 2.99629 3.00119 3.16523 3.16972 3.17412 3.3138 3.31917 3.3225 3.45099 3.45462 3.59418 3.59837 3.77111 3.77389 4.10161 4.10485 4.34876 4.35199 4.3568 4.50776 4.51165 4.62929 4.63634 4.82379 4.827 4.8308 
37 0.15949 0.16515 0.31507 0.32087 0.50368 0.63619 0.82506 0.82888 0.99576 1.00198 1.16311 1.32857 1.49548 1.66038 1.84983 1.85562 2.06331 2.19141 2.33549 2.47719 2.63048 2.82104 2.98608 3.15685 3.16223 3.30737 3.31543 3.44209 3.448 3.58713 3.75973 3.7656 4.09214 4.34053 4.49656 4.62687 4.81454 
59 0.15107 0.1561 0.30743 0.31229 0.4931 0.49842 0.5025 0.62637 0.63132 0.81647 0.82156 0.98784 0.99342 1.15372 1.16075 1.31762 1.32407 1.48582 1.49166 1.64657 1.65388 1.84265 1.84738 2.05587 2.05967 2.18155 2.18879 2.32792 2.33219 2.46631 2.47219 2.62177 2.62645 2.81112 2.81671 2.97531 2.98143 3.1481 3.1531 3.2972 3.30383 3.42987 3.43543 3.44017 3.57711 3.58237 3.75111 3.75633 3.75939 4.08494 4.0886 4.33374 4.33733 4.48831 4.49367 4.6123 4.62119 4.80715 4.81048 
26 0.16083 0.31791 0.50501 0.63927 0.82471 0.99769 1.16817 1.3311 1.49938 1.66513 1.85118 2.33719 2.4818 2.6319 2.82426 2.98931 3.15911 3.31015 3.44523 3.58919 3.76195 4.09262 4.34063 4.4992 4.62754 4.81514 
85 0.16453 0.16777 0.17233 0.31969 0.32343 0.32632 0.50796 0.51128 0.51503 0.64041 0.64394 0.64866 0.82835 0.83202 0.83484 0.83978 0.99905 1.0038 1.0071 1.16528 1.17182 1.17565 1.3291 1.33434 1.33799 1.50021 1.50332 1.50739 1.66393 1.66694 1.67105 1.85417 1.85799 1.86136 2.06737 2.07089 2.07898 2.19315 2.1985 2.20478 2.3397 2.34328 2.34805 2.48193 2.48543 2.4908 2.63566 2.63856 2.82545 2.82867 2.83348 2.98989 2.99271 2.99941 3.16092 3.16515 3.16838 3.30947 3.31468 3.31783 3.4458 3.45008 3.45459 3.59005 3.59399 3.5972 3.76305 3.76754 3.77016 3.77639 4.09643 4.09979 4.10887 4.34516 4.34848 4.35484 4.50038 4.5048 4.50798 4.62477 4.63196 4.63614 4.8199 4.82274 4.82637 
28 0.15062 0.30689 0.49326 0.62701 0.81597 0.98708 1.15333 1.3173 1.48627 1.65237 1.84177 2.05491 2.18196 2.32711 2.46866 2.622 2.81151 2.97542 3.14758 3.29724 3.4335 3.57722 3.75059 4.08396 4.33266 4.48781 4.6151 4.80651 
0 
74 0.16545 0.16937 0.17505 0.32227 0.32638 0.33085 0.51093 0.51477 0.52001 0.64332 0.64773 0.65557 0.83077 0.83501 0.83988 1.00259 1.00744 1.01479 1.17054 1.17604 1.33568 1.34049 1.50265 1.50666 1.51355 1.66718 1.67169 1.68345 1.85737 1.86164 1.86605 2.07101 2.07522 2.19906 2.20653 2.34315 2.3475 2.35509 2.48544 2.48927 2.6383 2.64187 2.82859 2.83273 2.83727 2.99296 2.9971 3.16364 3.16861 3.17375 3.31498 3.31916 3.32997 3.44878 3.45376 3.46244 3.59461 3.59924 3.60743 3.76697 3.77127 3.77695 4.09994 4.10473 4.34824 4.35369 4.50372 4.50816 4.51565 4.63392 4.6428 4.82219 4.82553 4.82963 
29 0.16896 0.32535 0.51134 0.64509 0.83442 1.00593 1.1724 1.18174 1.33667 1.50463 1.66835 1.85961 2.07205 2.20017 2.34456 2.48619 2.63937 2.82939 2.99433 3.16699 3.31693 3.45157 3.59648 3.76925 4.10103 4.34837 4.50648 4.63566 4.82328 
19 0.16541 0.50952 0.64412 0.8298 1.17183 1.50169 1.665 1.85733 2.0665 2.19941 2.34214 2.48237 2.82995 3.16426 3.31467 3.44849 4.096 4.34426 4.82352 
1 0.16538 
28 0.16644 0.32394 0.50908 0.64199 0.83246 1.00621 1.17167 1.3346 1.50138 1.6654 1.8564 2.06874 2.1981 2.34121 2.48422 2.63614 2.82797 2.99111 3.16499 3.31546 3.44876 3.59204 3.76716 4.09676 4.34574 4.50375 4.63182 4.82041 
2 0.16648 4.82101 
75 0.17391 0.1776 0.18491 0.33069 0.33389 0.34082 0.51722 0.52061 0.52603 0.64962 0.65382 0.66103 0.83988 0.84355 0.84905 1.01122 1.01541 1.02393 1.1789 1.18395 1.34284 1.34674 1.358 1.51035 1.5145 1.67397 1.67882 1.86409 1.86866 1.87336 2.07675 2.08073 2.20571 2.2136 2.35006 2.35488 2.3617 2.49144 2.49578 2.50488 2.64386 2.64718 2.83524 2.8394 2.84347 2.9998 3.00441 3.17078 3.1742 3.17821 3.32172 3.32541 3.33098 3.45625 3.46045 3.46943 3.60055 3.60497 3.61234 3.7749 3.77789 3.78396 4.10551 4.109 4.11737 4.35391 4.35763 4.3658 4.51189 4.51582 4.6399 4.64611 4.82864 4.83232 4.83648 
37 0.16731 0.32266 0.34537 0.51036 0.51669 0.64316 0.8312 0.83903 1.0058 1.17268 1.33649 1.50381 1.66784 1.85752 1.8699 2.07002 2.20178 2.34237 2.34965 2.48487 2.63873 2.82896 2.99378 3.16299 3.17114 3.31759 3.44816 3.59474 3.76772 3.77354 4.09917 4.34753 4.50486 4.51137 4.63185 4.82218 4.82825 
117 0.14166 0.14535 0.14812 0.15091 0.29776 0.30119 0.30431 0.30706 0.4844 0.48821 0.49083 0.49343 0.49713 0.61667 0.62045 0.62335 0.62628 0.63113 0.80699 0.81037 0.81352 0.81591 0.8207 0.97963 0.98234 0.98593 0.98938 1.14386 1.14762 1.15154 1.15538 1.30873 1.31219 1.31588 1.31916 1.47682 1.48064 1.48376 1.48656 1.63816 1.64433 1.64748 1.65102 1.83433 1.83679 1.83992 1.84293 2.04758 2.05009 2.05278 2.05839 2.17285 2.17748 2.18106 2.31921 2.32198 2.32489 2.32817 2.45501 2.46055 2.46404 2.46687 2.47148 2.61135 2.61559 2.61852 2.62109 2.80278 2.80663 2.80941 2.81213 2.81616 2.96641 2.97035 2.97354 2.97707 3.13926 3.14226 3.14538 3.14784 3.15196 3.28847 3.29187 3.2956 3.29841 3.42113 3.42677 3.42989 3.43311 3.5684 3.57214 3.57493 3.57825 3.74311 3.74612 3.74907 3.75136 4.07653 4.07906 4.08191 4.32547 4.32762 4.33033 4.33694 4.47959 4.48253 4.48596 4.48842 4.60368 4.60901 4.6133 4.61774 4.7987 4.80147 4.80368 4.80641 4.81064 
20 0.1575 0.31558 0.501 0.63636 0.82271 0.99287 1.49442 1.84666 2.06122 2.33614 2.62943 2.81913 3.15704 3.44429 3.58824 3.75962 4.08934 4.33702 4.49674 4.81239 
25 0.177 0.33389 0.5209 0.65453 0.84166 1.01561 1.1847 1.34754 1.51502 1.68103 1.87 2.07947 2.35582 2.64678 2.83965 3.00324 3.17542 3.32686 3.46197 3.6079 3.77844 4.10826 4.35597 4.51601 4.83122 
29 0.16241 0.3184 0.50604 0.63812 0.82684 0.83076 0.99687 1.16289 1.33129 1.49902 1.66189 1.85161 2.0659 2.19456 2.33749 2.4804 2.63281 2.82438 2.98809 3.15917 3.31048 3.44281 3.58863 3.76394 4.09448 4.34263 4.50107 4.62708 4.81835 
66 0.16456 0.16783 0.31993 0.32416 0.5082 0.51152 0.51541 0.64049 0.64389 0.64829 0.8294 0.83274 0.83857 1.00001 1.00465 1.16781 1.17289 1.33274 1.33657 1.50045 1.50357 1.50885 1.66469 1.66888 1.85449 1.85943 1.86575 2.06757 2.07089 2.19631 2.20342 2.33999 2.34347 2.48247 2.48584 2.63535 2.63823 2.82613 2.82935 2.83419 2.99067 2.99465 3.16217 3.16594 3.31308 3.31707 3.44603 3.45044 3.59107 3.59466 3.60062 3.76514 3.76841 3.77347 4.09654 4.10001 4.34499 4.34812 4.50211 4.50517 4.51027 4.63093 4.63683 4.81975 4.8228 4.82726 
28 0.1702 0.32582 0.51567 0.64929 0.83463 1.00422 1.01919 1.17615 1.34229 1.51081 1.66909 1.86108 2.07945 2.20799 2.34902 2.49201 2.6453 2.83355 3.00019 3.17124 3.3214 3.45657 3.60155 3.77288 4.10401 4.35165 4.51164 4.82595 
0 
137 0.14264 0.14591 0.14861 0.15086 0.15387 0.29879 0.30234 0.30463 0.30697 0.30938 0.48571 0.48902 0.4917 0.49366 0.49608 0.61599 0.62034 0.62337 0.6257 0.62813 0.63307 0.80809 0.81141 0.8141 0.81626 0.81879 0.9809 0.98321 0.98596 0.9885 0.99195 1.14486 1.14868 1.15157 1.15459 1.15858 1.30991 1.31309 1.31661 1.31899 1.32213 1.47793 1.48147 1.48435 1.4866 1.48947 1.63903 1.64489 1.64801 1.65046 1.65417 1.83567 1.8379 1.84021 1.84258 1.84539 2.0489 2.05112 2.05352 2.05597 2.17403 2.1778 2.18116 2.18495 2.32055 2.32317 2.32552 2.32791 2.33126 2.45555 2.46123 2.46444 2.467 2.4699 2.61242 2.61669 2.61922 2.62139 2.62446 2.80418 2.80763 2.81004 2.81208 2.81474 2.96757 2.97097 2.97412 2.97614 2.97995 3.14035 3.14316 3.1454 3.14795 3.15005 3.28928 3.29247 3.29547 3.29832 3.30073 3.42231 3.42779 3.43002 3.43289 3.43561 3.56966 3.57301 3.57554 3.57803 3.581 3.74435 3.74664 3.74937 3.75149 3.7535 4.07787 4.08015 4.08237 4.08478 4.32663 4.32875 4.33074 4.33348 4.48077 4.48359 4.48659 4.48857 4.49104 4.60476 4.60873 4.61217 4.61572 4.62272 4.80016 4.80272 4.80472 4.80667 4.80933 
99 0.14618 0.15028 0.1534 0.30238 0.30581 0.30928 0.31287 0.48887 0.49323 0.49596 0.49962 0.62172 0.62583 0.62949 0.81165 0.81526 0.81865 0.82291 0.98401 0.98704 0.99129 1.14851 1.15229 1.15724 1.1623 1.31323 1.31742 1.32105 1.32546 1.48144 1.48568 1.48892 1.49407 1.64263 1.6493 1.65263 1.83873 1.84138 1.845 1.84964 2.05199 2.05475 2.05794 2.17728 2.18286 2.19059 2.32361 2.32651 2.32992 2.45994 2.46576 2.46952 2.47418 2.61609 2.62025 2.62343 2.80713 2.81134 2.81436 2.81905 2.97095 2.97538 2.97853 3.14382 3.14697 3.15076 3.15419 3.29298 3.29698 3.30106 3.30481 3.42559 3.43129 3.43508 3.43968 3.57285 3.5769 3.58045 3.74748 3.75107 3.75418 3.75768 4.08093 4.08358 4.08693 4.32991 4.33212 4.33576 4.48411 4.48735 4.49077 4.49575 4.60814 4.61442 4.61923 4.80307 4.806 4.80841 4.8122 
41 0.16982 0.17473 0.32724 0.51319 0.51751 0.64801 0.83579 0.8414 1.00782 1.17743 1.33998 1.50633 1.67138 1.67816 1.86209 1.86689 2.07334 2.20286 2.34588 2.35138 2.48794 2.49779 2.6403 2.83478 2.99509 3.16823 3.17503 3.31979 3.45318 3.59768 3.6079 3.77079 3.7776 4.10226 4.34957 4.35625 4.50787 4.51392 4.63683 4.82446 4.82865 
0 
57 0.15535 0.15964 0.31197 0.31638 0.49818 0.50247 0.63113 0.6357 0.8205 0.82511 0.83135 0.99229 0.99821 1.15821 1.1649 1.32224 1.32851 1.49067 1.4956 1.65498 1.6592 1.84719 1.85162 2.06048 2.0648 2.18643 2.19217 2.3326 2.33705 2.47197 2.47725 2.62688 2.63087 2.81617 2.82098 2.98018 2.98534 3.15285 3.15833 3.30198 3.3092 3.4379 3.44233 3.58206 3.58679 3.75576 3.7613 4.08938 4.0935 4.33819 4.34267 4.49282 4.49818 4.61736 4.62549 4.81198 4.81534 
37 0.16669 0.32334 0.50961 0.5141 0.64322 0.83174 0.83548 1.00352 1.17359 1.33524 1.50297 1.66686 1.85756 1.87079 2.07024 2.19974 2.3416 2.35019 2.48401 2.48946 2.63773 2.82793 2.83415 2.99235 3.16502 3.31567 3.44836 3.45489 3.59364 3.76799 3.77352 4.09868 4.34653 4.50556 4.63303 4.82153 4.82582 
0 
54 0.14974 0.15585 0.30583 0.31099 0.49255 0.49888 0.62443 0.6304 0.81514 0.82157 0.98773 0.9973 1.1518 1.1577 1.16521 1.31701 1.32497 1.48498 1.49171 1.64598 1.65439 1.84247 1.85068 2.05573 2.18102 2.19083 2.32732 2.33471 2.46266 2.4714 2.61919 2.62571 2.81092 2.81752 2.97455 2.98168 3.14741 3.1546 3.29657 3.30477 3.42895 3.43603 3.57652 3.58357 3.75117 3.75843 4.08462 4.33363 4.48781 4.49509 4.6119 4.62104 4.80676 4.81153 
76 0.16004 0.16411 0.16998 0.31724 0.32157 0.50362 0.50747 0.51126 0.6359 0.63945 0.64382 0.82546 0.8299 0.83539 0.99719 1.00226 1.01107 1.16309 1.16835 1.17448 1.32697 1.33213 1.33708 1.4952 1.49975 1.50456 1.66034 1.66385 1.67145 1.85193 1.85636 1.86098 2.0656 2.06936 2.19157 2.19667 2.33764 2.34138 2.34767 2.4748 2.48005 2.48392 2.63158 2.63534 2.82187 2.82571 2.83102 2.98505 2.98952 3.15775 3.1625 3.16605 3.30703 3.31261 3.31748 3.44203 3.44572 3.44983 3.58763 3.59128 3.59779 3.76057 3.76559 3.77165 4.09449 4.09848 4.34339 4.34819 4.4979 4.50237 4.62233 4.62906 4.63602 4.81715 4.81993 4.82409 
53 0.14812 0.15318 0.30457 0.3103 0.4907 0.49545 0.6242 0.63033 0.81351 0.81868 0.98497 1.1511 1.31498 1.32455 1.48345 1.48949 1.64896 1.65467 1.83971 1.84578 2.05292 2.05825 2.17934 2.32499 2.33116 2.4663 2.47154 2.61947 2.62442 2.80898 2.814 2.97293 2.97899 3.14524 3.15146 3.29471 3.30347 3.43128 3.43764 3.57465 3.58069 3.74835 3.75398 4.08196 4.08719 4.3307 4.33586 4.48554 4.49161 4.61024 4.61964 4.80424 4.80787 
100 0.17552 0.17879 0.18247 0.2013 0.33154 0.33498 0.33787 0.34316 0.5196 0.52249 0.52542 0.53092 0.65234 0.65585 0.65963 0.84143 0.84455 0.84803 0.85776 1.01143 1.01575 1.01918 1.02625 1.17875 1.18349 1.18705 1.34365 1.34701 1.35046 1.35999 1.51237 1.51544 1.51904 1.67615 1.67996 1.68407 1.86585 1.86984 1.87336 1.87904 2.07919 2.08249 2.08713 2.10466 2.20785 2.21254 2.21899 2.35163 2.35568 2.3597 2.36547 2.4938 2.49735 2.50162 2.64635 2.64934 2.65397 2.83766 2.84116 2.84467 2.85121 3.00143 3.00423 3.0082 3.17255 3.17633 3.17888 3.18384 3.32303 3.32678 3.32963 3.33798 3.45772 3.46183 3.46514 3.60322 3.60682 3.61157 3.6211 3.77705 3.78009 3.78325 3.78942 4.10783 4.11092 4.11518 4.35647 4.35948 4.36374 4.51295 4.51626 4.5195 4.52743 4.6417 4.64581 4.65181 4.83107 4.83381 4.83703 4.84081 
57 0.15899 0.16215 0.31551 0.31875 0.50321 0.50681 0.63497 0.63851 0.82362 0.82669 0.8303 0.99498 0.99909 1.16199 1.16675 1.32737 1.33106 1.4954 1.49874 1.65907 1.66269 1.84976 1.85364 2.06299 2.06691 2.1908 2.19601 2.33516 2.3391 2.47667 2.48059 2.62977 2.63277 2.82067 2.82412 2.985 2.98878 3.15681 3.16009 3.30705 3.31071 3.44092 3.44498 3.58591 3.59001 3.75988 3.76317 4.09162 4.09556 4.33962 4.34429 4.49773 4.50078 4.62541 4.6293 4.81448 4.81758 
0 
24 0.16407 0.50646 0.64076 0.83062 1.00114 1.17405 1.33386 1.50022 1.66421 2.34117 2.48162 2.6345 2.82559 2.98971 3.1626 3.31299 3.44913 3.59058 3.76484 4.09628 4.3437 4.50198 4.63066 4.81928 
57 0.15339 0.15773 0.30953 0.31384 0.49558 0.50031 0.50545 0.62941 0.63372 0.81907 0.82364 0.99016 0.99551 1.15597 1.16184 1.32004 1.32583 1.48832 1.49324 1.65454 1.65948 1.84494 1.84952 2.0581 2.06218 2.18409 2.19109 2.33028 2.33442 2.47094 2.47545 2.62424 2.62852 2.81369 2.81862 2.97783 2.98307 3.15056 3.15543 3.29969 3.30559 3.4368 3.44217 3.57982 3.58419 3.7534 3.75858 4.08712 4.09115 4.33602 4.33964 4.49054 4.49561 4.61501 4.62365 4.80945 4.81302 
24 0.15831 0.31243 0.50149 0.63551 0.82557 0.99676 1.32784 1.49456 1.84695 2.06045 2.33239 2.4767 2.62884 2.81999 2.98429 3.15303 3.30783 3.44294 3.58577 3.75933 4.08884 4.33717 4.49626 4.81188 
68 0.16908 0.17287 0.32363 0.32746 0.33081 0.51215 0.51569 0.52354 0.64465 0.64846 0.83199 0.83612 0.84022 1.00364 1.00827 1.01343 1.17017 1.17491 1.17972 1.3343 1.33901 1.34271 1.50549 1.51057 1.66833 1.67267 1.67912 1.8584 1.86261 1.86607 2.07153 2.07566 2.19781 2.20315 2.34366 2.34769 2.35207 2.48637 2.49064 2.63961 2.64301 2.82972 2.83282 2.83695 2.99469 2.99835 3.16606 3.17003 3.31376 3.31944 3.32365 3.45011 3.45514 3.59538 3.59983 3.77119 3.77424 4.10089 4.10467 4.34923 4.3537 4.50778 4.51148 4.63268 4.6371 4.82397 4.82677 4.83072 
59 0.16547 0.16886 0.32121 0.32468 0.50898 0.51305 0.64194 0.64572 0.83039 0.8334 0.83938 1.00038 1.00511 1.17053 1.17539 1.33476 1.33874 1.50169 1.50559 1.6651 1.66909 1.85519 1.85957 1.8673 2.06916 2.07301 2.19662 2.20171 2.34139 2.34581 2.35468 2.48355 2.48799 2.63677 2.64239 2.82698 2.83083 2.9916 2.99622 3.16383 3.16703 3.31497 3.31867 3.4481 3.45217 3.59274 3.5969 3.76677 3.76959 4.09767 4.10173 4.34569 4.35064 4.50398 4.50723 4.63151 4.63966 4.82077 4.8245 
6 0.16134 0.5048 0.82487 2.82376 4.34051 4.81559 
3 0.85047 3.33122 3.78445 
49 0.15261 0.15766 0.30871 0.31437 0.49658 0.50166 0.62883 0.63678 0.81738 0.82234 0.98922 0.9988 1.15581 1.16362 1.32093 1.32693 1.48873 1.4949 1.65297 1.66141 1.8436 1.85042 2.05703 2.18578 2.32906 2.33899 2.47002 2.47667 2.62405 2.81425 2.81954 2.97914 3.14951 3.15502 3.29991 3.30561 3.43446 3.44114 3.58 3.58849 3.75323 3.75825 4.08589 4.33421 4.49003 4.49548 4.61737 4.80865 4.81423 
71 0.16387 0.16699 0.17185 0.31943 0.32326 0.32752 0.5074 0.51075 0.5146 0.6398 0.64327 0.64966 0.82889 0.83199 0.83588 0.99862 1.00341 1.00932 1.16568 1.17218 1.33199 1.33621 1.50054 1.50494 1.66399 1.66858 1.85367 1.85852 1.8621 2.06645 2.06964 2.19548 2.19962 2.33899 2.34422 2.35033 2.48146 2.48557 2.63465 2.63741 2.82526 2.82867 2.83258 2.98908 2.99271 3.16063 3.16422 3.16806 3.31197 3.31527 3.31973 3.44488 3.44978 3.45618 3.58945 3.59406 3.59949 3.76545 3.76806 4.09536 4.0989 4.34394 4.34724 4.50228 4.50513 4.62741 4.63136 4.63767 4.81861 4.82179 4.82516 
24 0.15409 0.31044 0.49707 0.63065 0.81893 0.99161 1.32297 1.49012 1.84338 2.05733 2.32944 2.47264 2.62511 2.81536 2.98009 3.15048 3.30291 3.43782 3.58104 3.7547 4.08579 4.33364 4.49214 4.80828 
29 0.17297 0.32957 0.51603 0.65073 0.83831 1.01174 1.18025 1.34136 1.5117 1.67338 1.86542 2.07601 2.20437 2.34822 2.35448 2.64307 2.83414 2.99733 3.17144 3.32223 3.45605 3.59999 3.7744 4.10337 4.35123 4.5129 4.64008 4.82759 4.83285 
49 0.16915 0.17426 0.32468 0.32882 0.512 0.51653 0.64543 0.83473 0.83968 1.00532 1.01102 1.17286 1.17796 1.33734 1.34248 1.50477 1.5104 1.66889 1.67506 1.85973 1.86508 2.07266 2.2012 2.34434 2.34913 2.48684 2.4944 2.64053 2.8305 2.83539 2.99481 3.1659 3.1701 3.31678 3.32102 3.45161 3.45682 3.59635 3.60601 3.77058 3.77723 4.10116 4.10957 4.34911 4.35444 4.50758 4.635 4.82389 4.82842 
66 0.16017 0.16349 0.16791 0.31576 0.32019 0.50367 0.50679 0.50988 0.63599 0.63988 0.82506 0.82856 0.8325 0.99607 1.00057 1.16226 1.16755 1.32682 1.33078 1.3346 1.49607 1.49954 1.66027 1.66381 1.85038 1.85468 1.85977 2.06327 2.06694 2.19035 2.19472 2.33589 2.33997 2.47761 2.48083 2.63095 2.63419 2.8212 2.82429 2.82805 2.98515 2.98831 3.15669 3.16119 3.30756 3.31195 3.31662 3.44165 3.44642 3.58661 3.59 3.75962 3.76365 3.76647 4.0923 4.09617 4.34099 4.34458 4.49684 4.50093 4.50619 4.62129 4.62748 4.81523 4.81815 4.8222 
3 0.17063 1.86385 4.82772 
6 0.16661 1.17176 1.33777 1.66883 1.85594 2.34568 
34 0.16547 0.3222 0.50968 0.64299 0.83084 0.83611 1.00329 1.1715 1.33441 1.50156 1.66424 1.67309 1.85718 1.87036 2.06881 2.20015 2.34271 2.35214 2.48285 2.63605 2.82711 2.83402 2.99071 3.16464 3.31513 3.44861 3.59239 3.76749 4.09755 4.34557 4.5036 4.63182 4.81972 4.82688 
32 0.15948 0.31597 0.32073 0.50356 0.63636 0.82407 0.82812 0.99551 1.1617 1.32989 1.49644 1.65989 1.85038 1.85673 2.06419 2.19255 2.33587 2.4782 2.63154 2.822 2.9867 3.15658 3.16157 3.30965 3.44394 3.58727 3.76226 4.09269 4.34057 4.49906 4.62574 4.81517 
48 0.15057 0.15496 0.3067 0.31321 0.49301 0.49783 0.62618 0.63199 0.81589 0.82066 0.98697 1.153 1.31697 1.3249 1.48575 1.4911 1.64988 1.65627 1.84171 1.85097 2.05498 2.18182 2.32712 2.46676 2.47253 2.62132 2.62576 2.81139 2.81663 2.97512 2.98038 3.14746 3.15449 3.29679 3.30473 3.43259 3.57716 3.58392 3.75046 3.75707 4.08408 4.33276 4.48748 4.4937 4.61331 4.62138 4.80651 4.81163 
103 0.14719 0.1508 0.15353 0.1583 0.30324 0.30678 0.30998 0.31383 0.48989 0.49388 0.49635 0.50017 0.62226 0.62609 0.62885 0.63303 0.81246 0.81583 0.81897 0.82232 0.98521 0.98796 0.99226 1.14931 1.15323 1.1583 1.16287 1.31421 1.31774 1.3217 1.3261 1.48226 1.48624 1.48932 1.49377 1.64356 1.65013 1.65332 1.66012 1.83989 1.84233 1.84591 1.85054 2.05315 2.05565 2.05854 2.1783 2.18318 2.18966 2.32477 2.32757 2.33074 2.46036 2.46623 2.47005 2.47368 2.61677 2.62123 2.62415 2.80824 2.81225 2.815 2.81949 2.9719 2.97601 2.97914 3.14481 3.14788 3.15119 3.15467 3.29404 3.29754 3.30214 3.30549 3.42657 3.43245 3.43613 3.44086 3.5739 3.57777 3.58048 3.58703 3.74868 3.75178 3.755 3.75825 4.0821 4.08463 4.0879 4.33107 4.33314 4.33663 4.48512 4.4881 4.49173 4.49618 4.60912 4.61479 4.61981 4.80425 4.80707 4.80925 4.81409 
28 0.16095 0.31711 0.50509 0.63857 0.8251 0.83123 0.99713 1.16746 1.3304 1.49716 1.66272 1.85144 2.06711 2.19391 2.3378 2.48084 2.63297 2.82278 2.98726 3.15946 3.30964 3.44839 3.5884 3.76233 4.09617 4.49985 4.62748 4.81866 
77 0.14733 0.15227 0.15608 0.30348 0.30737 0.31178 0.49005 0.49529 0.49885 0.62262 0.62763 0.63197 0.81271 0.81715 0.82061 0.98524 0.98914 0.99444 1.14961 1.15415 1.16136 1.31443 1.32062 1.32571 1.48255 1.48797 1.49253 1.64395 1.65143 1.6549 1.83995 1.84303 1.84797 2.05321 2.05655 2.17853 2.18591 2.32483 2.32825 2.33484 2.46129 2.46693 2.47097 2.61719 2.62184 2.6255 2.80841 2.81342 2.8171 2.9721 2.97821 3.14492 3.1485 3.15287 3.29414 3.29953 3.30386 3.42692 3.43312 3.43831 3.57404 3.57899 3.74871 3.75351 3.75683 4.08214 4.08527 4.33112 4.33375 4.48526 4.48919 4.49297 4.60939 4.61826 4.8043 4.80763 4.81128 
53 0.15448 0.15975 0.31139 0.31775 0.49971 0.50421 0.63058 0.63727 0.81997 0.82483 0.82933 0.99145 0.9972 1.15753 1.1667 1.32166 1.33008 1.48974 1.49556 1.65592 1.66214 1.84612 1.85254 2.05938 2.06773 2.18906 2.33146 2.33794 2.47234 2.47942 2.62585 2.63115 2.81723 2.82282 2.98022 2.98563 3.15195 3.15832 3.30145 3.30888 3.43739 3.44428 3.58154 3.58857 3.75523 3.7613 4.08841 4.33735 4.49209 4.49827 4.62137 4.8112 4.81565 
27 0.16064 0.31693 0.50469 0.63672 0.82445 0.99784 1.16693 1.33152 1.4967 1.6611 1.85294 2.06371 2.33731 2.47802 2.6314 2.82346 2.98796 3.15848 3.30956 3.44399 3.58843 3.76166 4.0922 4.34002 4.49849 4.62782 4.81538 
52 0.15092 0.15657 0.30725 0.31323 0.49362 0.49886 0.62679 0.63276 0.81629 0.82197 0.98786 0.99555 1.15371 1.16377 1.31789 1.32515 1.4864 1.49232 1.65083 1.65699 1.84246 1.84946 2.05571 2.18267 2.32776 2.33434 2.46751 2.47366 2.62175 2.62699 2.81204 2.81756 2.9759 2.98221 3.14804 3.15411 3.2976 3.30488 3.43339 3.43996 3.5777 3.58427 3.75129 3.75708 4.08474 4.33346 4.48834 4.49443 4.61407 4.6233 4.80711 4.81153 
44 0.15836 0.31462 0.49985 0.51009 0.63324 0.64141 0.82524 0.99523 1.16103 1.16838 1.32527 1.49308 1.50101 1.65303 1.6632 1.85028 2.0653 2.18831 2.33521 2.34133 2.47108 2.48054 2.62838 2.63446 2.81906 2.82619 2.98228 3.15546 3.16228 3.30513 3.31305 3.4355 3.44549 3.585 3.59158 3.7587 3.76472 4.09404 4.34157 4.4957 4.50181 4.61914 4.62999 4.81599 
80 0.15516 0.15882 0.16161 0.31206 0.31545 0.31876 0.49774 0.5016 0.50502 0.63088 0.6344 0.63801 0.81965 0.82303 0.8261 0.83077 0.99225 0.9963 1.00043 1.15785 1.16256 1.16778 1.32192 1.3273 1.33128 1.49041 1.49452 1.49755 1.65176 1.65758 1.6606 1.84723 1.85125 1.85504 2.06033 2.06349 2.18568 2.19131 2.33247 2.33553 2.34293 2.4708 2.47526 2.47877 2.62643 2.62973 2.63299 2.81578 2.81957 2.82342 2.97973 2.98445 2.98889 3.15271 3.15583 3.15952 3.30171 3.306 3.3097 3.43632 3.43974 3.44434 3.58171 3.58534 3.58957 3.75577 3.75956 3.76249 4.08943 4.09233 4.33823 4.34084 4.49303 4.49754 4.50067 4.61651 4.62459 4.81169 4.81447 4.81803 
25 0.16028 0.31688 0.50294 0.6397 0.82463 1.00133 1.16831 1.33125 1.49645 1.6599 1.85363 2.06235 2.33868 2.47731 2.63065 2.82113 3.15817 3.3095 3.44461 3.59001 3.76146 4.09092 4.3391 4.49873 4.81374 
5 0.32781 0.83437 1.00763 1.86093 4.82686 
79 0.14743 0.15152 0.15528 0.30376 0.30755 0.31137 0.48979 0.49405 0.49751 0.62283 0.62687 0.63077 0.81285 0.81716 0.8208 0.98448 0.98895 1.15019 1.15492 1.16193 1.31445 1.3195 1.32517 1.48264 1.48715 1.49159 1.64444 1.65025 1.65528 1.83922 1.8431 1.84748 2.05243 2.05601 2.17827 2.18392 2.32443 2.32801 2.33417 2.46303 2.46804 2.47246 2.61813 2.62208 2.6255 2.80787 2.81213 2.8153 2.97206 2.97692 2.98463 3.14463 3.14857 3.15204 3.29405 3.29875 3.3037 3.42842 3.43227 3.4371 3.57374 3.57788 3.58405 3.74779 3.7521 3.75547 4.08144 4.08492 4.33024 4.33335 4.485 4.48952 4.49485 4.6091 4.61564 4.62127 4.80364 4.80671 4.80981 
0 
40 0.15712 0.31175 0.31806 0.50002 0.50558 0.63311 0.82038 0.82575 0.99176 0.99964 1.1585 1.16768 1.32153 1.32828 1.49335 1.65723 1.84612 1.85421 2.05949 2.18967 2.33156 2.47515 2.6282 2.81802 2.98329 3.15222 3.15844 3.30174 3.30914 3.43889 3.58372 3.75497 3.76051 4.08847 4.33697 4.49206 4.4977 4.62323 4.81098 4.81609 
23 0.15355 0.30919 0.49703 0.62971 0.81804 0.98924 1.48978 1.84331 2.05681 2.32888 2.47252 2.62512 2.8154 2.98033 3.14961 3.30614 3.43625 3.58084 3.75432 4.08565 4.33395 4.49211 4.80849 
101 0.16685 0.17015 0.17318 0.17777 0.32313 0.32691 0.32991 0.33431 0.51214 0.51472 0.51777 0.52274 0.64401 0.64757 0.65096 0.8322 0.83596 0.83849 0.84207 1.00279 1.00661 1.01016 1.01557 1.16973 1.17565 1.17945 1.33379 1.3389 1.34231 1.34903 1.50351 1.50689 1.51073 1.66756 1.67059 1.67486 1.68025 1.85837 1.86175 1.8651 1.86868 2.07165 2.07455 2.07907 2.19706 2.20246 2.20763 2.34398 2.34728 2.35098 2.35621 2.48497 2.48834 2.49212 2.49821 2.63847 2.64167 2.64537 2.82963 2.83257 2.8361 2.84026 2.99168 2.99587 2.99931 3.00584 3.16415 3.16863 3.17118 3.17524 3.31453 3.31931 3.32224 3.45027 3.45395 3.4572 3.59387 3.59703 3.60099 3.60595 3.76758 3.77185 3.77447 3.7793 4.10065 4.10349 4.10773 4.34917 4.35168 4.3562 4.50435 4.50865 4.51199 4.51819 4.63084 4.63631 4.64041 4.82318 4.82583 4.82879 4.83235 
0 
0 
26 0.15779 0.31531 0.50218 0.63484 0.82375 0.99734 1.16458 1.32663 1.49403 1.66364 1.84606 2.06194 2.3353 2.47528 2.62834 2.81985 2.9838 3.15645 3.30688 3.44121 3.58722 3.75877 4.08794 4.336 4.49567 4.81203 
30 0.16519 0.32166 0.50844 0.64192 0.83098 1.0021 1.17185 1.33424 1.50127 1.66527 1.8572 1.86377 2.06855 2.19903 2.34152 2.48333 2.63585 2.82647 2.99067 3.16337 3.31469 3.449 3.59228 3.76686 4.09686 4.34495 4.50322 4.63172 4.81994 4.82475 
70 0.15791 0.16102 0.16468 0.31396 0.31773 0.32115 0.50185 0.5053 0.6344 0.63785 0.82283 0.82621 0.82932 0.99401 0.99845 1.16016 1.16455 1.17146 1.3251 1.32893 1.3323 1.49352 1.497 1.50085 1.65815 1.66161 1.66586 1.84838 1.85225 1.85564 2.06151 2.06516 2.18945 2.19358 2.33401 2.33747 2.47506 2.47878 2.48443 2.62892 2.63185 2.81946 2.82303 2.82787 2.98403 2.98694 3.15478 3.15906 3.1632 3.3044 3.30912 3.31281 3.44002 3.44439 3.58501 3.58841 3.75856 3.76204 4.09052 4.09429 4.33894 4.34277 4.49512 4.49855 4.50214 4.62165 4.62601 4.81357 4.81644 4.81971 
28 0.15905 0.31699 0.50326 0.63579 0.8248 0.99931 1.16448 1.32816 1.49517 1.65938 1.85036 2.06398 2.19304 2.33719 2.4763 2.63115 2.82139 2.98564 3.15723 3.30729 3.44136 3.58688 3.76234 4.09238 4.34073 4.49834 4.62569 4.81567 
78 0.15482 0.15883 0.16246 0.31191 0.31601 0.3197 0.49838 0.50204 0.50563 0.63146 0.63524 0.63868 0.82076 0.82509 0.8303 0.99223 0.99684 1.00184 1.15841 1.16392 1.1684 1.32206 1.32706 1.33117 1.49042 1.49459 1.49879 1.65468 1.65902 1.66375 1.84685 1.85124 1.85517 2.05983 2.0634 2.18646 2.19172 2.33219 2.33605 2.3414 2.47161 2.47614 2.48091 2.62614 2.62997 2.81683 2.8205 2.82438 2.97994 2.98461 2.98988 3.1531 3.15722 3.16115 3.30209 3.30738 3.31072 3.43754 3.44179 3.44587 3.58186 3.58571 3.59025 3.7558 3.75983 3.76281 4.08886 4.09225 4.3376 4.34063 4.49284 4.49721 4.50085 4.6188 4.62556 4.8117 4.81463 4.8189 
24 0.16538 0.32241 0.50979 0.64193 0.83332 1.00194 1.17251 1.33521 1.50302 1.66674 1.85646 2.06934 2.34145 2.48465 2.6387 2.82788 2.99215 3.31654 3.59258 3.77206 4.098 4.34637 4.63209 4.82191 
1 0.83593 
128 0.16755 0.1705 0.17267 0.17547 0.18032 0.32425 0.32718 0.32956 0.33198 0.33672 0.51144 0.51376 0.51614 0.51843 0.52188 0.64489 0.64751 0.6498 0.65286 0.8336 0.8368 0.83904 0.84177 0.84851 1.00423 1.00775 1.01032 1.01322 1.01954 1.17137 1.17541 1.17824 1.18092 1.33522 1.33871 1.34112 1.3438 1.34936 1.50483 1.50732 1.50964 1.51239 1.66911 1.67162 1.67459 1.67835 1.85924 1.86222 1.86451 1.86686 1.87035 2.07175 2.07435 2.07674 2.08106 2.19893 2.20265 2.20587 2.20979 2.34439 2.34699 2.34952 2.35238 2.35639 2.48587 2.48851 2.49119 2.49436 2.4998 2.63912 2.64162 2.64374 2.6482 2.82946 2.8321 2.83426 2.8369 2.83956 2.99321 2.99625 2.99864 3.0018 3.16569 3.16896 3.171 3.17369 3.17804 3.3152 3.31896 3.32119 3.32371 3.33838 3.45057 3.45371 3.4561 3.45934 3.59548 3.59795 3.60064 3.60363 3.60786 3.76884 3.77163 3.77389 3.77668 3.78134 4.10079 4.10306 4.10546 4.10976 4.34948 4.35147 4.35416 4.35781 4.5054 4.50874 4.51074 4.51349 4.63359 4.63692 4.64028 4.645 4.82363 4.82588 4.82796 4.83032 4.83292 4.84094 
61 0.16298 0.16606 0.171 0.31917 0.32272 0.50719 0.51103 0.63911 0.64317 0.82892 0.83196 0.83648 0.99788 1.0024 1.0072 1.16451 1.17116 1.33257 1.33764 1.4997 1.50481 1.66342 1.66794 1.85302 1.858 1.8617 2.06643 2.06995 2.19419 2.20093 2.33835 2.34208 2.34818 2.48115 2.48883 2.63426 2.63722 2.82512 2.82918 2.98928 2.99451 3.16171 3.1665 3.31272 3.31759 3.44458 3.44933 3.59016 3.59508 3.76498 3.76777 4.09531 4.09919 4.34341 4.3469 4.50205 4.50778 4.6286 4.63494 4.81855 4.82219 
9 0.32011 0.50513 0.99979 1.66306 1.85444 3.15882 3.31015 4.62659 4.81498 
88 0.17826 0.18154 0.18774 0.33402 0.33802 0.34239 0.52131 0.5248 0.52891 0.65317 0.65746 0.6616 0.84212 0.8462 0.85041 1.01362 1.01869 1.02475 1.17964 1.18599 1.19035 1.34369 1.34913 1.35308 1.5132 1.51695 1.52095 1.67893 1.68366 1.69587 1.86904 1.87339 1.87785 2.0813 2.0849 2.09153 2.20762 2.21341 2.22293 2.35379 2.35773 2.36377 2.49471 2.49862 2.50386 2.64862 2.65172 2.65747 2.83835 2.84237 2.84694 2.8704 3.00176 3.00589 3.01048 3.1738 3.17823 3.1818 3.18802 3.32379 3.32905 3.3329 3.45955 3.46439 3.46979 3.60368 3.60831 3.61292 3.62855 3.77703 3.78132 3.78421 3.79179 4.11041 4.11404 4.12882 4.359 4.36316 4.38112 4.51417 4.5186 4.5225 4.64148 4.64664 4.65304 4.83381 4.83688 4.84064 
31 0.17201 0.32672 0.51232 0.64463 0.83466 1.00637 1.17186 1.17738 1.33632 1.34202 1.50591 1.66963 1.86236 2.07104 2.20005 2.34509 2.35454 2.48906 2.63946 2.83073 2.99389 3.16764 3.31823 3.45203 3.59683 3.77028 4.10122 4.34813 4.50664 4.63677 4.82438 
0 
33 0.15351 0.30909 0.49655 0.50331 0.62903 0.81859 0.82564 0.98955 1.15587 1.32058 1.48898 1.65422 1.84397 2.05726 2.18635 2.32935 2.47099 2.62449 2.81433 2.97879 3.15001 3.15804 3.29983 3.30932 3.43553 3.57996 3.75342 3.75938 4.08627 4.33474 4.49024 4.62183 4.80872 
31 0.15843 0.16555 0.31393 0.50208 0.63447 0.82298 0.83106 0.99445 1.16518 1.33011 1.49546 1.6587 1.8492 1.85646 2.06141 2.19453 2.33403 2.47643 2.6294 2.81987 2.98544 3.15483 3.31064 3.44014 3.58543 3.75886 4.09065 4.3391 4.49557 4.62761 4.81366 
81 0.1531 0.15755 0.1614 0.30922 0.31343 0.31751 0.49588 0.50088 0.50492 0.62844 0.63343 0.63767 0.81845 0.82259 0.82623 0.99149 0.99565 0.99997 1.15528 1.15981 1.16439 1.32025 1.32545 1.32903 1.48827 1.4934 1.49703 1.64952 1.65627 1.65962 1.84627 1.84967 1.85483 2.0595 2.06332 2.18433 2.18996 2.19595 2.33098 2.33441 2.33928 2.46636 2.47251 2.47646 2.62285 2.62783 2.63132 2.81418 2.81907 2.82309 2.97795 2.98336 2.98935 3.15099 3.15461 3.15856 3.30002 3.30498 3.30933 3.43253 3.4388 3.44338 3.57987 3.58473 3.58871 3.75478 3.7591 3.76267 4.08837 4.0918 4.33756 4.34109 4.49122 4.49544 4.49889 4.61488 4.62083 4.62588 4.8106 4.81397 4.81923 
57 0.15077 0.15507 0.30706 0.31189 0.49383 0.49791 0.50424 0.62693 0.63192 0.81604 0.82048 0.98716 0.99278 1.15359 1.16269 1.31736 1.32399 1.48653 1.49112 1.65178 1.65665 1.84187 1.84661 2.05499 2.05906 2.18273 2.32728 2.33192 2.46833 2.47278 2.6219 2.62597 2.81204 2.8164 2.97593 2.98054 3.14788 3.15291 3.29755 3.30392 3.43322 3.43887 3.5777 3.58338 3.75066 3.75541 4.08407 4.08815 4.33271 4.33661 4.48803 4.49289 4.61491 4.62204 4.80667 4.80993 4.81481 
0 
85 0.16743 0.17064 0.17512 0.32235 0.32625 0.33015 0.5104 0.51391 0.51812 0.64299 0.64737 0.65719 0.8333 0.83634 0.84029 1.00231 1.00672 1.01109 1.16739 1.17294 1.1771 1.33213 1.33734 1.34099 1.50131 1.506 1.51187 1.66719 1.67104 1.67563 1.8566 1.86114 1.86472 1.87346 2.07092 2.07522 2.09748 2.19755 2.20184 2.20677 2.34203 2.34596 2.34949 2.3558 2.48489 2.48958 2.49986 2.63814 2.64285 2.828 2.83167 2.83524 2.99254 2.99676 3.00307 3.16286 3.16726 3.1716 3.31316 3.31823 3.32225 3.44906 3.45296 3.45784 3.59313 3.59788 3.60352 3.76716 3.77076 3.78003 4.0996 4.10319 4.11351 4.34755 4.35151 4.35755 4.50321 4.50727 4.51232 4.63005 4.63496 4.64415 4.82234 4.82555 4.82882 
35 0.16697 0.32174 0.3267 0.50979 0.51505 0.64229 0.83293 1.00257 1.00752 1.17291 1.33638 1.50222 1.6663 1.67383 1.85603 1.86236 2.06964 2.20383 2.34169 2.34651 2.48466 2.63718 2.82851 2.83528 2.99241 3.16584 3.31607 3.44957 3.59304 3.76737 4.09814 4.34617 4.50567 4.63511 4.82168 
65 0.16137 0.16437 0.31647 0.32028 0.32582 0.50493 0.50796 0.63734 0.64055 0.82534 0.82889 0.83387 0.99593 1.00069 1.16248 1.16775 1.17234 1.32647 1.33124 1.33589 1.49791 1.50054 1.66147 1.6657 1.85053 1.85483 1.8594 2.06429 2.06725 2.19302 2.19783 2.33677 2.34006 2.47889 2.48161 2.6326 2.63498 2.82315 2.82601 2.98766 2.9905 3.15762 3.16146 3.16498 3.30639 3.31139 3.3148 3.44269 3.44652 3.45073 3.58814 3.59148 3.76228 3.76499 4.09338 4.09637 4.34182 4.34472 4.49995 4.50233 4.62459 4.62911 4.81662 4.81919 4.82379 
28 0.16125 0.31702 0.50552 0.63842 0.82673 0.99837 1.16626 1.33024 1.49697 1.66148 1.84993 1.85729 2.06442 2.19442 2.33792 2.47825 2.63227 2.82267 2.98703 3.15947 3.31008 3.4431 3.58956 3.76229 4.09441 4.34128 4.49952 4.81561 
90 0.15123 0.15561 0.15831 0.16288 0.30751 0.31109 0.31493 0.3209 0.49377 0.49884 0.5018 0.50831 0.62608 0.63081 0.63443 0.81698 0.82132 0.82394 0.82772 0.98889 0.99269 0.99652 1.15384 1.15766 1.16249 1.16824 1.31833 1.32439 1.32799 1.48659 1.49156 1.49439 1.64725 1.6551 1.65933 1.8436 1.84651 1.85048 1.85495 2.05689 2.06008 2.18226 2.18891 2.32855 2.33177 2.33618 2.46373 2.47121 2.47471 2.48174 2.62124 2.62591 2.62879 2.81198 2.8169 2.81955 2.82465 2.9759 2.98189 2.98682 3.14884 3.15212 3.15614 3.16217 3.2979 3.30296 3.30638 3.43007 3.43638 3.44101 3.57777 3.58253 3.58673 3.75224 3.75673 3.75939 4.0858 4.08862 4.33484 4.33717 4.48918 4.49398 4.49643 4.61322 4.62108 4.625 4.8079 4.81094 4.81431 4.81882 
73 0.15338 0.15831 0.16395 0.31023 0.31482 0.3186 0.49648 0.50122 0.50577 0.62894 0.63396 0.63861 0.819 0.82397 0.82959 0.99133 0.99665 1.15673 1.16243 1.16786 1.32112 1.32677 1.3317 1.48926 1.4944 1.4999 1.65064 1.6573 1.66198 1.8461 1.85097 2.05932 2.06366 2.18515 2.19117 2.33119 2.33546 2.46814 2.47445 2.47931 2.62447 2.62912 2.8147 2.81951 2.82359 2.97871 2.98415 3.15143 3.15614 3.16002 3.3006 3.30612 3.31005 3.43298 3.43879 3.44482 3.58046 3.58522 3.75466 3.75945 3.76353 4.08829 4.09276 4.33731 4.34148 4.4918 4.49682 4.61618 4.62222 4.62817 4.81046 4.81392 4.81984 
39 0.16574 0.17273 0.32232 0.32623 0.51056 0.51456 0.64384 0.83208 0.83651 1.00471 1.17246 1.3354 1.50311 1.66599 1.67164 1.85579 1.8611 2.0693 2.19937 2.34145 2.34605 2.48446 2.63745 2.82813 2.83301 2.99238 3.16499 3.31534 3.45031 3.59317 3.60407 3.76836 4.09781 4.3458 4.35205 4.50465 4.63316 4.82139 4.82683 
9 0.17552 0.51783 0.84099 1.17755 1.34478 1.86753 3.00077 4.10708 4.82885 
56 0.14614 0.1511 0.30224 0.30683 0.48873 0.49416 0.62156 0.62688 0.81169 0.81637 0.98388 0.9889 1.14845 1.15443 1.31325 1.3195 1.48153 1.48725 1.64288 1.65059 1.83861 1.84198 2.05186 2.05558 2.17725 2.18441 2.32347 2.32742 2.4607 2.46757 2.61616 2.62145 2.80706 2.81244 2.97084 2.97704 3.14359 3.14751 3.29285 3.29884 3.42592 3.43208 3.57271 3.57803 3.74733 3.75227 4.08077 4.08421 4.32979 4.33252 4.48398 4.48923 4.60816 4.61808 4.8029 4.80653 
41 0.15808 0.16248 0.31444 0.3203 0.50288 0.50742 0.63512 0.82272 0.82746 0.99487 1.16107 1.32663 1.33347 1.49457 1.65915 1.84917 2.06252 2.19111 2.33458 2.47635 2.62991 2.63436 2.82042 2.82504 2.9849 3.15558 3.16145 3.30541 3.31165 3.44048 3.58554 3.75884 3.76371 4.0913 4.09592 4.34003 4.49564 4.5011 4.62314 4.81446 4.81867 
58 0.17468 0.17988 0.33031 0.33454 0.51692 0.52088 0.64986 0.65357 0.83899 0.84218 0.84917 1.01101 1.01606 1.17789 1.18303 1.34195 1.34674 1.51007 1.51574 1.67375 1.67914 1.86363 1.86867 1.87966 2.07619 2.08082 2.2067 2.34917 2.35445 2.36245 2.49122 2.49603 2.64419 2.64846 2.83644 2.8418 3.00014 3.00908 3.1728 3.17703 3.32213 3.32652 3.45525 3.46066 3.60037 3.60535 3.77548 3.77907 4.10569 4.11105 4.35399 4.35884 4.51192 4.51611 4.6402 4.82923 4.83296 4.83956 
60 0.15366 0.15817 0.31053 0.31505 0.49657 0.50104 0.50549 0.62952 0.63414 0.81888 0.8233 0.82694 0.99098 0.99715 1.15678 1.16384 1.32093 1.32684 1.48904 1.49401 1.65096 1.6573 1.84572 1.8514 2.05881 2.06361 2.18492 2.19331 2.33102 2.33581 2.46975 2.4755 2.62492 2.62917 2.81474 2.81942 2.82641 2.97875 2.98396 3.15121 3.15684 3.30076 3.30741 3.436 3.44038 3.58057 3.58506 3.75436 3.75919 3.76263 4.08784 4.0917 4.33666 4.34072 4.49152 4.49688 4.61527 4.62464 4.81022 4.81362 
34 0.16427 0.32047 0.3254 0.50772 0.63984 0.83081 0.99839 1.00593 1.1645 1.1722 1.332 1.50049 1.66383 1.85379 1.86022 2.06737 2.1957 2.33918 2.35321 2.48154 2.63536 2.82597 2.99005 3.16289 3.31368 3.4458 3.59037 3.76601 4.09588 4.3442 4.50283 4.62993 4.81912 4.82479 
55 0.1516 0.15676 0.30887 0.31472 0.49503 0.50061 0.62749 0.63329 0.81723 0.82149 0.82459 0.83027 0.98974 0.99728 1.15535 1.16478 1.3196 1.32717 1.48775 1.49415 1.64876 1.6564 1.84455 1.85105 2.05776 2.1835 2.32966 2.33679 2.46672 2.47475 2.62323 2.62879 2.81324 2.81914 2.97717 2.98392 3.14991 3.15619 3.29912 3.3069 3.43163 3.43703 3.44393 3.57901 3.5869 3.75305 3.75919 4.08675 4.33561 4.49026 4.49632 4.61432 4.62564 4.80887 4.81269 
49 0.16322 0.16657 0.32033 0.3239 0.50758 0.51403 0.64216 0.82854 0.83194 0.83656 0.99898 1.00381 1.01015 1.16702 1.17288 1.33243 1.33795 1.49993 1.50885 1.66377 1.66878 1.85383 1.85911 2.06722 2.19699 2.33917 2.34451 2.48193 2.4915 2.63484 2.82553 2.83098 2.98983 3.16283 3.17003 3.31335 3.31862 3.44803 3.59051 3.59913 3.76557 3.77516 4.09593 4.34423 4.35065 4.50234 4.63095 4.81916 4.82425 
56 0.14835 0.15304 0.30459 0.30906 0.49099 0.49622 0.62367 0.62868 0.81402 0.81864 0.98606 0.99208 1.15096 1.15682 1.3156 1.32234 1.48377 1.48915 1.64524 1.65306 1.84084 1.8456 2.05407 2.0584 2.17953 2.18782 2.3257 2.32989 2.46345 2.47022 2.6187 2.6236 2.80922 2.81448 2.97317 2.97926 3.14594 3.15038 3.29507 3.30166 3.42844 3.434 3.57493 3.57998 3.74942 3.75498 4.08298 4.087 4.33197 4.33538 4.4863 4.49203 4.61048 4.61989 4.80506 4.80872 
36 0.16457 0.32055 0.32551 0.50805 0.51272 0.64041 0.64608 0.82924 0.83521 1.00094 1.00784 1.17474 1.33375 1.50107 1.66449 1.85463 1.86174 2.06761 2.34052 2.48328 2.63525 2.63872 2.8265 2.99062 3.16391 3.31407 3.44683 3.59171 3.76594 3.76989 4.09615 4.34445 4.50315 4.63118 4.81969 4.82462 
24 0.32762 0.51753 0.64763 0.83876 1.01125 1.17752 1.33966 1.67488 1.87484 2.07472 2.34673 2.49324 2.64332 2.83541 3.00014 3.16837 3.31975 3.45366 3.59987 3.7716 4.10322 4.35357 4.51105 4.82851 
0 
3 0.6509 3.77402 4.51084 
53 0.17485 0.18297 0.33149 0.33957 0.51803 0.52387 0.65221 0.65865 0.84112 0.84804 1.01222 1.02044 1.18059 1.34397 1.35501 1.51129 1.51673 1.67535 1.68289 1.86573 1.87233 2.07863 2.08484 2.20806 2.3505 2.35954 2.49241 2.49995 2.64594 2.65933 2.83686 2.84303 3.00074 3.00788 3.17323 3.17765 3.32386 3.32862 3.45776 3.46251 3.60213 3.6077 3.77638 3.78347 4.10688 4.11345 4.35466 4.3603 4.51375 4.52056 4.64148 4.83049 4.83617 
57 0.16057 0.16411 0.31547 0.32039 0.50289 0.50641 0.63548 0.64008 0.82554 0.82912 0.99555 1.00098 1.16125 1.16712 1.32593 1.33112 1.49623 1.49989 1.65972 1.6638 1.85027 1.85454 2.06312 2.06664 2.19033 2.19624 2.33557 2.33947 2.47626 2.48055 2.63082 2.63404 2.82085 2.82432 2.98492 2.98864 3.15624 3.16121 3.30542 3.31153 3.4411 3.44745 3.58646 3.59114 3.75899 3.7633 3.76681 4.09211 4.09558 4.34065 4.34362 4.49592 4.50047 4.62303 4.62848 4.81519 4.81778 
56 0.16049 0.16389 0.31628 0.32051 0.50463 0.50889 0.63668 0.64127 0.82497 0.82882 0.99653 1.00147 1.16278 1.16935 1.3293 1.3342 1.49654 1.5003 1.66098 1.66611 1.85096 1.85575 2.06409 2.06828 2.19183 2.19596 2.33649 2.34152 2.4786 2.48434 2.63175 2.63507 2.82244 2.82665 2.98674 2.99099 3.15748 3.16198 3.30819 3.3132 3.44256 3.44762 3.58774 3.59309 3.76107 3.76446 4.09313 4.09771 4.34159 4.34688 4.49785 4.50134 4.62563 4.63175 4.81699 4.82115 
88 0.14397 0.14815 0.15129 0.30012 0.30375 0.30728 0.48669 0.49102 0.49382 0.49984 0.61918 0.62341 0.62711 0.80936 0.81316 0.81647 0.82064 0.98189 0.98509 0.98901 1.14622 1.15026 1.15512 1.31108 1.31532 1.31915 1.47919 1.4835 1.48687 1.64052 1.64695 1.65078 1.83659 1.83941 1.84287 2.04985 2.05284 2.05604 2.17517 2.18045 2.32148 2.32461 2.32789 2.45761 2.46337 2.46749 2.61375 2.61819 2.62156 2.80505 2.80925 2.81232 2.81914 2.96874 2.97324 2.97661 3.14156 3.1449 3.14852 3.15462 3.29078 3.29476 3.29905 3.42348 3.42916 3.4334 3.57068 3.57482 3.57832 3.74536 3.74894 3.75202 4.07879 4.08167 4.085 4.32776 4.33018 4.33375 4.48191 4.48531 4.48876 4.60603 4.61183 4.61899 4.80094 4.80402 4.80652 4.81102 
1 4.81296 
0 
1 0.33196 
1 0.82801 
25 0.17108 0.32965 0.51536 0.64859 1.17982 1.34078 1.50779 1.67358 1.86578 2.07427 2.20826 2.34807 2.48901 2.64159 2.83778 2.99726 3.17029 3.32069 3.45528 3.60095 3.77228 4.10338 4.35045 4.50967 4.82687 
0 
27 0.17519 0.33074 0.5195 0.65222 0.84082 1.01172 1.18223 1.34324 1.51255 1.67602 1.86901 2.07841 2.21512 2.35279 2.49597 2.64562 2.83973 3.00182 3.17315 3.32353 3.45902 3.60775 3.7753 4.10718 4.35319 4.51502 4.8323 
11 0.6447 1.00606 2.35028 2.63794 2.83006 3.16942 3.76836 4.09958 4.34609 4.50474 4.82606 
83 0.16613 0.16956 0.17386 0.32204 0.32571 0.32921 0.51049 0.51377 0.51755 0.64256 0.64644 0.65043 0.83204 0.83516 0.83931 1.00261 1.00721 1.01191 1.16878 1.17496 1.17883 1.33345 1.33694 1.34106 1.50217 1.50579 1.50986 1.66707 1.67167 1.67864 1.85663 1.86106 1.86479 2.07032 2.07392 2.0813 2.19797 2.20138 2.20776 2.34243 2.34661 2.3516 2.36119 2.48464 2.48786 2.49336 2.63756 2.64075 2.82764 2.83127 2.83536 2.99224 2.99528 3.00532 3.16316 3.16757 3.17085 3.31314 3.31753 3.32177 3.44838 3.45275 3.45776 3.59343 3.59761 3.60374 3.76657 3.77061 3.77379 4.09917 4.10281 4.11327 4.34744 4.35152 4.36081 4.5031 4.50745 4.51162 4.63298 4.6379 4.8217 4.82453 4.82818 
91 0.16459 0.16733 0.17057 0.32033 0.32336 0.32612 0.50829 0.51056 0.51321 0.51703 0.64087 0.64391 0.64696 0.82933 0.83272 0.83514 0.83908 1.00064 1.00437 1.00738 1.16704 1.17103 1.17439 1.17775 1.33316 1.33574 1.33893 1.50067 1.50337 1.50661 1.66474 1.66775 1.67125 1.85493 1.85838 1.86133 1.86556 2.06781 2.07094 2.07467 2.19581 2.19947 2.20619 2.34008 2.34333 2.34651 2.35234 2.48255 2.48529 2.48924 2.63556 2.63817 2.64329 2.82622 2.82873 2.83211 2.83652 2.99078 2.9931 2.99712 3.16155 3.16497 3.16745 3.31217 3.31536 3.31815 3.44658 3.44989 3.45275 3.59157 3.59427 3.59766 3.76454 3.76763 3.77009 4.09673 4.09971 4.1033 4.34558 4.34817 4.35247 4.50172 4.50487 4.50756 4.62871 4.63277 4.63661 4.81957 4.82195 4.82454 4.82759 
88 0.15619 0.15957 0.16228 0.31291 0.31666 0.31935 0.4993 0.50283 0.50572 0.50965 0.63281 0.6357 0.63851 0.82156 0.82543 0.82778 0.83171 0.99294 0.99672 0.99999 1.15961 1.16406 1.16769 1.32335 1.32791 1.33096 1.49205 1.49564 1.49828 1.65718 1.65988 1.66354 1.84779 1.85103 1.85413 1.85725 2.06092 2.064 2.06765 2.18749 2.1919 2.19776 2.33327 2.33628 2.33979 2.34726 2.4746 2.47777 2.48086 2.62776 2.63088 2.63342 2.81723 2.82108 2.82363 2.82862 2.98173 2.98549 2.9887 3.15353 3.15781 3.16039 3.30331 3.30775 3.3103 3.43934 3.44288 3.44589 3.58327 3.58639 3.58969 3.7563 3.76047 3.76285 4.08991 4.09271 4.09725 4.33882 4.34158 4.4937 4.49791 4.50024 4.61861 4.62445 4.62728 4.81244 4.81518 4.81793 
107 0.17174 0.17531 0.17816 0.18198 0.32821 0.33203 0.33484 0.33985 0.51602 0.51861 0.52131 0.52448 0.64891 0.65231 0.65586 0.83805 0.84115 0.84387 0.84692 1.00833 1.01243 1.01587 1.02336 1.1762 1.18118 1.18482 1.33987 1.34393 1.34714 1.35528 1.51002 1.51264 1.51655 1.67214 1.67522 1.67854 1.68492 1.86291 1.86703 1.87002 1.87424 1.88297 2.07649 2.07932 2.08378 2.10567 2.20322 2.20737 2.21304 2.34837 2.35138 2.35504 2.36053 2.49106 2.49374 2.49815 2.51018 2.64437 2.64693 2.65269 2.83347 2.83678 2.83964 2.84301 2.99849 3.00119 3.00485 3.16977 3.17376 3.17627 3.18007 3.31972 3.32373 3.32663 3.3317 3.45486 3.45871 3.462 3.46991 3.59931 3.60253 3.60616 3.61248 3.77337 3.77691 3.77923 3.7849 4.10544 4.10826 4.11167 4.12736 4.3539 4.35634 4.36017 4.37879 4.51003 4.51368 4.51673 4.52229 4.63339 4.64051 4.64444 4.82822 4.83064 4.83367 4.83675 4.86488 
28 0.16471 0.32107 0.50901 0.64177 0.83063 1.00335 1.17317 1.33361 1.50045 1.66526 1.85611 2.06824 2.34115 2.4832 2.63578 2.82689 2.83364 2.99004 3.16391 3.31463 3.44886 3.59302 3.76639 4.09688 4.34438 4.50372 4.63622 4.81971 
24 0.15844 0.31563 0.5019 0.63586 0.82478 1.16757 1.32861 1.49505 1.65964 1.85103 2.06069 2.33744 2.47611 2.629 2.81994 2.98477 3.15775 3.30822 3.44441 3.75976 4.08905 4.33708 4.49689 4.81246 
0 
64 0.1444 0.1489 0.30069 0.30489 0.3098 0.48681 0.49138 0.49582 0.62004 0.62456 0.80981 0.81451 0.98142 0.98621 1.1471 1.15265 1.31136 1.317 1.4796 1.48457 1.64244 1.64799 1.8362 1.84021 1.84643 2.04943 2.05318 2.1755 2.18182 2.32132 2.32507 2.46017 2.46554 2.61513 2.61953 2.80498 2.80953 2.81472 2.96906 2.97432 3.14165 3.14596 3.15053 3.29095 3.29644 3.30179 3.42599 3.43061 3.57077 3.57523 3.74476 3.74931 3.75325 4.07842 4.08205 4.32729 4.33053 4.48191 4.48677 4.6064 4.61434 4.80059 4.80382 4.80827 
66 0.15706 0.16112 0.16452 0.31429 0.31808 0.32202 0.50249 0.50517 0.63417 0.63795 0.64383 0.82328 0.827 0.83041 0.99458 0.99918 1.16147 1.16754 1.32554 1.32974 1.33451 1.49297 1.49722 1.50153 1.65924 1.66256 1.8491 1.85313 1.85756 2.06236 2.06606 2.19013 2.19531 2.33439 2.33846 2.47596 2.47919 2.62866 2.63225 2.81951 2.82293 2.82921 2.9838 2.98715 3.15546 3.15991 3.30539 3.30994 3.31562 3.44068 3.44467 3.58488 3.58839 3.75822 3.76236 3.76832 4.09139 4.09506 4.34011 4.34411 4.49511 4.4996 4.62291 4.62814 4.81437 4.81748 
26 0.16315 0.31995 0.5086 0.64062 0.8291 1.00138 1.1717 1.49934 1.66266 1.85558 2.06773 2.19825 2.34086 2.48119 2.63454 2.98937 3.16305 3.31323 3.44719 3.59216 3.76561 4.09708 4.3451 4.50233 4.63108 4.81871 
18 0.15907 0.31439 0.50083 0.63513 1.49463 2.06103 2.33366 2.47648 2.62865 2.81985 2.98435 3.15591 3.58595 3.7593 4.09 4.33804 4.49655 4.81234 
40 0.16438 0.16872 0.32039 0.32514 0.50926 0.51452 0.64111 0.83085 0.83518 1.00024 1.00551 1.17088 1.17655 1.33404 1.50138 1.66519 1.67182 1.85477 1.85958 2.06816 2.19806 2.34088 2.34584 2.48345 2.63618 2.82678 2.83179 2.99105 3.16462 3.31485 3.44812 3.59204 3.76721 4.09688 4.34496 4.35159 4.50424 4.63198 4.82034 4.82458 
56 0.15561 0.16016 0.31265 0.31734 0.50061 0.50494 0.63316 0.63788 0.82091 0.82572 0.83022 0.99284 0.99872 1.15926 1.16636 1.32339 1.32855 1.49178 1.49661 1.65743 1.6632 1.84724 1.85267 2.06051 2.06582 2.18868 2.33266 2.33822 2.47416 2.47922 2.62767 2.63158 2.81778 2.8219 2.98186 2.98622 3.15347 3.15842 3.30304 3.30903 3.4388 3.44429 3.58316 3.58851 3.75661 3.76135 4.08953 4.09494 4.33819 4.34631 4.49353 4.49848 4.6208 4.62645 4.81245 4.81642 
40 0.1684 0.1748 0.32436 0.33055 0.51321 0.51962 0.64701 0.83277 0.83814 1.00548 1.01256 1.17638 1.33924 1.50653 1.6685 1.67683 1.86034 1.86637 2.07418 2.203 2.34605 2.35393 2.48893 2.63978 2.83154 2.83705 2.99645 3.16785 3.17496 3.31816 3.33179 3.45357 3.59851 3.7706 4.10286 4.35142 4.50806 4.63488 4.82416 4.82892 
68 0.15896 0.16196 0.3148 0.31848 0.3221 0.50134 0.50456 0.50801 0.63463 0.63819 0.82384 0.82768 0.83186 0.99459 0.99963 1.16085 1.16652 1.1714 1.32493 1.33022 1.33437 1.49381 1.4974 1.5018 1.65877 1.66208 1.84947 1.85379 2.06268 2.06636 2.18918 2.19466 2.33507 2.33893 2.47535 2.47906 2.48423 2.62972 2.63271 2.81944 2.82289 2.82693 2.98299 2.9871 3.15583 3.15978 3.16339 3.30475 3.31 3.31366 3.44081 3.44519 3.58515 3.58849 3.75836 3.76243 3.76599 4.09176 4.09556 4.3403 4.34411 4.49533 4.49977 4.62081 4.62721 4.81469 4.81728 4.82278 
27 0.17299 0.33006 0.51675 0.65135 0.83792 1.0109 1.18076 1.34346 1.51059 1.67337 1.86565 2.07645 2.3506 2.49253 2.64341 2.83506 3.00092 3.17186 3.32337 3.4576 3.60135 3.77442 4.10541 4.35298 4.5119 4.64251 4.82819 
64 0.16834 0.1712 0.32235 0.32624 0.33039 0.51196 0.51539 0.64442 0.64792 0.83354 0.83632 0.84076 1.00282 1.00774 1.01548 1.16849 1.175 1.17962 1.33239 1.33826 1.34466 1.50501 1.50928 1.6685 1.67291 1.85752 1.86197 1.86545 2.0725 2.07915 2.19843 2.20399 2.34388 2.34709 2.35464 2.4868 2.49166 2.64018 2.82978 2.83289 2.83823 2.99465 2.99983 3.16455 3.16852 3.17568 3.31279 3.31891 3.44945 3.45358 3.59549 3.59989 3.77006 3.77285 4.10058 4.10373 4.34859 4.35286 4.5034 4.50802 4.63533 4.82392 4.82731 4.83198 
0 
57 0.16391 0.16694 0.31932 0.32301 0.32775 0.50756 0.51044 0.63969 0.64318 0.8297 0.83331 0.99977 1.00529 1.16843 1.17314 1.33285 1.33701 1.50019 1.50321 1.66395 1.66769 1.85459 1.8597 2.06675 2.06989 2.19594 2.33981 2.34328 2.48152 2.4846 2.63456 2.63714 2.82546 2.82849 2.9901 2.99295 3.1608 3.16482 3.31163 3.31548 3.44531 3.45004 3.59071 3.59403 3.76471 3.76743 3.77085 4.09571 4.09895 4.34441 4.34734 4.50154 4.50459 4.63072 4.63505 4.81933 4.82203 
10 0.16293 0.32033 0.50663 0.82673 1.00083 1.85646 3.16196 3.31366 3.76452 4.82031 
64 0.15742 0.16087 0.16587 0.31317 0.3174 0.32143 0.50159 0.50506 0.63386 0.63762 0.82262 0.82657 0.83076 0.99424 0.99856 1.16074 1.1655 1.32599 1.32936 1.49275 1.49708 1.65822 1.66251 1.84841 1.85278 1.85721 2.06176 2.06555 2.18975 2.19516 2.33388 2.3376 2.47501 2.4788 2.62869 2.6317 2.81937 2.82287 2.82869 2.98389 2.98683 3.15467 3.15898 3.16368 3.3049 3.30913 3.43945 3.44389 3.58479 3.58848 3.75824 3.76198 3.76669 4.09073 4.095 4.33914 4.34376 4.49502 4.49866 4.6224 4.62729 4.81332 4.81645 4.82126 
55 0.1614 0.1648 0.31691 0.32099 0.50449 0.50748 0.63724 0.64067 0.82792 0.9962 1.00195 1.16241 1.16863 1.32687 1.33123 1.33548 1.49747 1.50078 1.66139 1.85119 1.85588 2.06439 2.06887 2.19375 2.33635 2.34136 2.47884 2.48214 2.63212 2.635 2.82256 2.82566 2.9872 2.991 3.15715 3.1614 3.30674 3.31153 3.44214 3.44679 3.58753 3.59196 3.75969 3.76394 3.7674 4.09303 4.09698 4.34165 4.34618 4.49755 4.50128 4.62612 4.6302 4.81681 4.82005 
82 0.1621 0.16584 0.16982 0.31845 0.32294 0.32631 0.50705 0.51021 0.51387 0.63894 0.64326 0.64941 0.8279 0.83161 0.83526 0.99877 1.00339 1.00749 1.16545 1.17149 1.17561 1.33184 1.33553 1.34061 1.49775 1.50161 1.50552 1.66309 1.66707 1.67332 1.85341 1.85779 1.86149 2.06648 2.07034 2.07918 2.19173 2.19855 2.20638 2.33893 2.3426 2.34677 2.35377 2.4801 2.48427 2.48997 2.63335 2.63679 2.64612 2.82383 2.82732 2.83153 2.98811 2.99148 2.99739 3.15988 3.1643 3.16848 3.3095 3.31468 3.31852 3.44484 3.44947 3.45787 3.58978 3.59407 3.59963 3.76264 3.76661 3.77026 4.09559 4.09989 4.34417 4.3474 4.49941 4.50375 4.50829 4.62384 4.63138 4.81828 4.82148 4.82494 
3 0.51443 0.83536 3.32012 
102 0.18052 0.18378 0.18745 0.19837 0.33671 0.34027 0.34323 0.35028 0.52335 0.52639 0.52943 0.53346 0.65671 0.66026 0.66374 0.67207 0.84581 0.84928 0.85258 0.85797 1.01682 1.02119 1.02503 1.04013 1.1835 1.18806 1.19204 1.20183 1.34815 1.35183 1.35533 1.36222 1.51688 1.52009 1.52373 1.68124 1.68494 1.6897 1.87124 1.87497 1.87822 1.88312 2.08427 2.0876 2.09235 2.21338 2.21794 2.22595 2.35669 2.3602 2.36398 2.36986 2.49911 2.50242 2.50659 2.65112 2.65433 2.65876 2.84229 2.8453 2.84888 2.85273 3.00598 3.00926 3.01346 3.1775 3.18123 3.18404 3.18817 3.32713 3.33164 3.33469 3.3422 3.46277 3.46676 3.47029 3.60766 3.61138 3.61511 3.62194 3.78066 3.78444 3.78706 3.79216 4.11299 4.11619 4.12044 4.14346 4.36169 4.36474 4.36948 4.51758 4.52155 4.52484 4.5314 4.64602 4.65012 4.65523 4.83595 4.83868 4.84173 4.84548 
25 0.16447 0.32163 0.50849 0.64034 0.83024 1.16921 1.33438 1.50064 1.66432 1.85459 2.06776 2.33979 2.48229 2.63556 2.82634 2.99032 3.31592 3.44737 3.591 3.767 4.09615 4.34421 4.50329 4.63039 4.81997 
59 0.1615 0.16584 0.31616 0.32141 0.50472 0.50934 0.63652 0.64153 0.82742 0.83049 0.99647 1.00204 1.16232 1.16928 1.32619 1.33171 1.49684 1.50247 1.66104 1.66757 1.85057 1.85544 1.86283 2.0638 2.06831 2.19093 2.19644 2.33618 2.34161 2.35186 2.47724 2.48136 2.48744 2.63186 2.63677 2.82274 2.82863 2.98713 2.99365 3.15736 3.16267 3.30586 3.31227 3.44231 3.44774 3.58694 3.59213 3.75952 3.76464 4.09283 4.09698 4.34159 4.34758 4.49653 4.50188 4.62394 4.6314 4.81717 4.82267 
96 0.15079 0.15509 0.15779 0.16264 0.30733 0.31088 0.31412 0.31825 0.49375 0.49847 0.501 0.50498 0.62571 0.63033 0.63357 0.63943 0.81628 0.81994 0.82278 0.8264 0.9888 0.99228 0.99607 1.15367 1.1576 1.16176 1.16722 1.31841 1.32337 1.32637 1.48654 1.4911 1.49397 1.64791 1.65396 1.65707 1.66401 1.84365 1.84643 1.85034 1.85574 2.05687 2.06006 2.06461 2.18231 2.18805 2.1921 2.32846 2.33165 2.33544 2.46561 2.47084 2.47426 2.47966 2.62145 2.62576 2.6284 2.81195 2.81644 2.8191 2.82391 2.97594 2.98098 2.98347 3.14867 3.15188 3.15563 3.15975 3.29784 3.30227 3.30593 3.43106 3.43611 3.43995 3.57769 3.58213 3.58549 3.75221 3.75619 3.75896 4.08577 4.08863 4.09237 4.33485 4.33723 4.34202 4.48906 4.49276 4.49563 4.61328 4.61923 4.62305 4.8078 4.81097 4.81364 4.81754 
9 0.64849 0.83568 2.07813 2.49053 2.64134 3.77175 4.10962 4.51433 4.6371 
71 0.15375 0.1583 0.1622 0.31018 0.31388 0.31954 0.49686 0.50182 0.50592 0.62918 0.6338 0.64031 0.81925 0.82303 0.82671 0.99215 0.99681 1.15628 1.1608 1.32177 1.32928 1.48899 1.49406 1.50136 1.65019 1.65715 1.66251 1.84703 1.85084 1.85683 2.06036 2.06533 2.18525 2.1951 2.3317 2.33526 2.46719 2.47357 2.4795 2.62359 2.62852 2.63315 2.81509 2.81973 2.82446 2.979 2.98487 3.15194 3.15551 3.16021 3.30097 3.30556 3.31087 3.43297 3.43917 3.44544 3.58075 3.58555 3.75553 3.76196 4.0893 4.09409 4.33833 4.34206 4.49237 4.49859 4.61623 4.62421 4.81118 4.81474 4.82051 
62 0.14778 0.15228 0.30419 0.30837 0.3132 0.49029 0.49457 0.49959 0.62352 0.62789 0.81319 0.81785 0.98468 0.98957 1.15055 1.15621 1.31463 1.32023 1.4831 1.48791 1.64711 1.65246 1.83941 1.84358 2.05262 2.05626 2.17876 2.18534 2.32468 2.32862 2.46395 2.46922 2.61865 2.62288 2.80848 2.81283 2.81944 2.9725 2.97751 3.14491 3.14927 3.15376 3.29438 3.30004 3.42984 3.43491 3.57423 3.57847 3.74804 3.75247 3.75584 4.08166 4.08524 4.33041 4.33361 4.48522 4.49 4.60956 4.61816 4.80395 4.80708 4.81121 
42 0.17188 0.17733 0.32863 0.51519 0.5193 0.64935 0.83773 0.84248 1.00964 1.17817 1.34023 1.35346 1.50786 1.51296 1.67195 1.86316 1.86962 2.07511 2.20407 2.34773 2.35574 2.49054 2.50142 2.64293 2.83293 2.83888 2.99752 3.17037 3.17972 3.32124 3.45591 3.60011 3.77353 3.78606 4.10305 4.11083 4.35143 4.35721 4.5105 4.63815 4.82648 4.8309 
1 0.82921 
0 
140 0.14372 0.14709 0.14976 0.15217 0.15556 0.29981 0.30325 0.30606 0.30873 0.31156 0.48653 0.49006 0.49267 0.49509 0.49752 0.5032 0.61843 0.6221 0.62495 0.62794 0.63078 0.80904 0.81234 0.81529 0.81749 0.82046 0.98178 0.98432 0.98753 0.99051 0.99578 1.14591 1.14965 1.1531 1.15635 1.15989 1.3108 1.31406 1.31766 1.32038 1.32366 1.47887 1.48252 1.48551 1.48805 1.49114 1.64014 1.64611 1.64931 1.65222 1.65648 1.83648 1.83881 1.84164 1.84433 1.84735 2.04973 2.05208 2.05462 2.05812 2.17494 2.17912 2.18263 2.18716 2.32136 2.32403 2.32669 2.3297 2.33446 2.45683 2.46243 2.46581 2.46844 2.47162 2.4791 2.61338 2.6176 2.6203 2.62262 2.62824 2.80494 2.80859 2.81117 2.81358 2.8166 2.82085 2.96851 2.97217 2.97538 2.97797 2.98264 3.14135 3.14423 3.14695 3.14955 3.15207 3.15805 3.29053 3.29373 3.29703 3.29984 3.30262 3.4232 3.42879 3.43148 3.43447 3.43765 3.57053 3.57409 3.57669 3.57978 3.58435 3.74525 3.74793 3.75073 3.75304 3.75582 4.07869 4.08109 4.08366 4.08736 4.32757 4.32964 4.33202 4.336 4.48168 4.48452 4.4878 4.49009 4.49371 4.60573 4.61062 4.6147 4.61763 4.62236 4.80089 4.80355 4.80566 4.80809 4.81098 
67 0.17243 0.17576 0.18223 0.32837 0.33234 0.34418 0.51616 0.52059 0.64882 0.65295 0.83783 0.84144 0.84719 1.00887 1.01384 1.17436 1.17944 1.18449 1.34066 1.34471 1.50936 1.51467 1.67263 1.67837 1.86344 1.86773 1.8749 2.07543 2.07957 2.10711 2.20247 2.2086 2.34765 2.35174 2.35761 2.49048 2.49505 2.64345 2.6474 2.83398 2.83862 2.99867 3.00377 3.16914 3.17324 3.17854 3.32137 3.32485 3.4546 3.45888 3.59932 3.60436 3.77385 3.77734 3.78492 4.10438 4.10896 4.35314 4.35775 4.51128 4.51514 4.63563 4.64036 4.65009 4.82741 4.83101 4.83536 
6 0.33506 1.50906 2.64425 3.17307 4.10437 4.35975 
71 0.16572 0.16932 0.32165 0.32548 0.33245 0.50965 0.51368 0.52017 0.64249 0.64656 0.83111 0.83405 0.84063 1.00055 1.00593 1.01321 1.16798 1.17454 1.33515 1.34005 1.50312 1.50752 1.66554 1.66982 1.67623 1.85551 1.86035 1.86586 2.06882 2.07374 2.19794 2.20377 2.34099 2.34659 2.3544 2.48329 2.4872 2.49221 2.63679 2.64023 2.82771 2.83137 2.83559 2.99295 2.99839 3.16251 3.16649 3.17117 3.31425 3.318 3.44811 3.45248 3.59189 3.5966 3.60217 3.76545 3.76982 3.77533 4.0978 4.10251 4.34623 4.35046 4.37096 4.50207 4.5065 4.51038 4.62931 4.63541 4.8215 4.82467 4.82859 
35 0.16934 0.17683 0.32654 0.33317 0.51356 0.52135 0.64738 0.83565 1.00735 1.17647 1.33887 1.50653 1.67021 1.86184 1.87119 2.07325 2.20415 2.3464 2.35529 2.48794 2.64028 2.83233 2.83756 2.99657 3.1686 3.31929 3.45355 3.59791 3.77094 4.10195 4.35014 4.50749 4.63994 4.82536 4.8308 
3 0.16563 3.16663 4.34421 
41 0.17642 0.33407 0.51936 0.5241 0.65319 0.84196 0.84882 1.01521 1.18178 1.19025 1.34572 1.51326 1.67577 1.68397 1.869 1.87839 2.07948 2.21265 2.35282 2.36191 2.49624 2.64621 2.8384 2.84487 3.0018 3.0107 3.17421 3.18115 3.32511 3.45988 3.46713 3.60418 3.77791 4.10786 4.11473 4.3557 4.36203 4.51547 4.655 4.83055 4.83559 
62 0.15082 0.15649 0.16181 0.30777 0.31232 0.49369 0.49918 0.50281 0.62632 0.63146 0.63589 0.8166 0.82194 0.82757 0.98913 0.99462 1.15424 1.16002 1.31841 1.3246 1.48645 1.49242 1.64779 1.65514 1.66057 1.84389 1.84856 2.05709 2.06157 2.18219 2.18879 2.32899 2.3335 2.46606 2.47232 2.62182 2.62683 2.81193 2.81738 2.97587 2.98225 3.14908 3.15396 3.29789 3.30401 3.43088 3.43675 3.44183 3.57769 3.58283 3.75232 3.75753 4.0861 4.09049 4.33497 4.33908 4.48948 4.49488 4.61314 4.62113 4.80823 4.81165 
21 0.16374 0.31895 0.50616 0.82878 0.99899 1.17139 1.33166 1.49978 1.66281 1.85506 2.48173 2.63539 2.82449 2.98894 3.16255 3.31523 3.44825 3.59227 3.76564 4.63191 4.81952 
1 4.33432 
92 0.17237 0.17555 0.1804 0.32762 0.33144 0.33491 0.34218 0.51526 0.51906 0.52244 0.53969 0.64805 0.65271 0.65799 0.83771 0.84068 0.8445 0.85508 1.00711 1.01206 1.01682 1.02464 1.17434 1.18047 1.18413 1.34031 1.34499 1.35045 1.50727 1.51208 1.52057 1.67204 1.67676 1.68213 1.86172 1.86613 1.86979 1.87644 2.07484 2.07988 2.09276 2.20479 2.21233 2.34711 2.35131 2.35602 2.36147 2.48998 2.49523 2.50477 2.64358 2.64745 2.66052 2.83405 2.83771 2.8416 2.85493 2.99798 3.0025 3.01062 3.16812 3.17315 3.17708 3.184 3.31877 3.3233 3.32673 3.45328 3.45857 3.46275 3.59859 3.6043 3.61039 3.77104 3.77573 3.78025 3.7936 4.1037 4.10775 4.11291 4.35261 4.35631 4.36069 4.50806 4.51236 4.51742 4.63893 4.64743 4.82723 4.83052 4.83394 4.83974 
0 
30 0.16254 0.3194 0.50556 0.63964 0.82808 0.83299 0.99706 1.00475 1.16813 1.33165 1.49885 1.66211 1.85382 2.06654 2.3394 2.48017 2.6335 2.8238 2.98818 3.16113 3.31239 3.44662 3.5907 3.76384 4.09597 4.34427 4.50068 4.62984 4.81704 4.82171 
55 0.16209 0.16781 0.31724 0.32203 0.50555 0.50955 0.63846 0.64224 0.8276 0.83079 0.99666 1.00187 1.16344 1.16817 1.32894 1.33246 1.49847 1.50395 1.66213 1.66884 1.85127 1.85614 2.06458 2.06892 2.19323 2.19893 2.33692 2.34128 2.47989 2.48512 2.63249 2.63591 2.82354 2.8306 2.98821 3.15805 3.16225 3.30794 3.31242 3.44273 3.4477 3.58844 3.59349 3.76105 3.76522 4.09343 4.09722 4.34229 4.34645 4.4979 4.50183 4.62791 4.63493 4.81696 4.82027 
0 
28 0.1649 0.32196 0.5099 0.64394 0.83041 1.00088 1.00721 1.17196 1.33529 1.50225 1.66491 1.856 1.86262 2.06909 2.34161 2.48425 2.63663 2.82762 2.9915 3.16447 3.31491 3.45041 3.5972 3.76732 4.09798 4.34544 4.50423 4.82103 
51 0.16497 0.17002 0.32162 0.32554 0.50808 0.51196 0.641 0.64547 0.83041 0.83549 1.00042 1.006 1.17064 1.17569 1.33326 1.33802 1.50099 1.50612 1.66459 1.85484 1.86004 2.06792 2.07397 2.19779 2.34049 2.34611 2.48307 2.49051 2.63532 2.63961 2.8264 2.83067 2.99064 3.16254 3.16592 3.31415 3.3183 3.44851 3.5916 3.59724 3.76568 3.76946 4.09657 4.10315 4.34477 4.35028 4.50309 4.50813 4.63123 4.81993 4.82417 
101 0.14978 0.1536 0.15653 0.16043 0.30629 0.30962 0.31317 0.31637 0.49279 0.4971 0.49974 0.50307 0.62504 0.62887 0.63226 0.63558 0.81514 0.81844 0.82174 0.82435 0.98793 0.99169 0.99524 1.15245 1.15616 1.16071 1.16571 1.31728 1.32128 1.32475 1.3315 1.48513 1.48889 1.49236 1.49686 1.6467 1.65245 1.65572 1.66058 1.84267 1.84558 1.84907 1.85295 2.05591 2.05918 2.06245 2.18129 2.18646 2.19252 2.32754 2.3306 2.33405 2.46371 2.46901 2.47268 2.47611 2.62005 2.62407 2.62734 2.81107 2.81526 2.81814 2.82364 2.97489 2.97921 2.9824 3.14769 3.15086 3.1546 3.15763 3.2969 3.30085 3.30476 3.30928 3.42969 3.43495 3.43873 3.44309 3.57676 3.58084 3.58421 3.58982 3.75137 3.75559 3.75824 4.08487 4.08779 4.09111 4.33388 4.33632 4.34012 4.48804 4.4915 4.4948 4.6122 4.61803 4.62233 4.80698 4.81005 4.81264 4.81815 
28 0.16737 0.32459 0.51051 0.64391 0.83307 1.00483 1.17302 1.33682 1.50281 1.66981 1.8606 2.07034 2.20419 2.34379 2.48421 2.63645 2.82877 2.99152 3.16562 3.31606 3.45038 3.59428 3.76805 4.09997 4.34638 4.50543 4.63592 4.82191 
0 
55 0.15603 0.16071 0.31242 0.31786 0.4992 0.50425 0.63298 0.63821 0.82154 0.82648 0.99318 0.99935 1.15911 1.16551 1.32305 1.32878 1.49156 1.49668 1.6569 1.66257 1.84757 1.85304 2.06084 2.06633 2.18709 2.3329 2.33857 2.47314 2.47841 2.62713 2.63147 2.81685 2.82193 2.98116 2.98622 3.15343 3.15907 3.30282 3.30893 3.4388 3.44447 3.58312 3.58891 3.7562 3.76165 4.08987 4.09649 4.33848 4.34457 4.49334 4.4989 4.61885 4.62666 4.81211 4.81601 
18 0.16283 0.32039 0.50724 0.82681 1.00293 1.16973 1.49901 1.66185 1.85466 2.63311 2.82512 2.98857 3.16283 3.31216 3.76462 4.3415 4.50158 4.81735 
28 0.17132 0.32778 0.51478 0.6487 0.83762 1.0093 1.17988 1.34187 1.50798 1.67239 1.86298 2.07496 2.20636 2.34763 2.49079 2.64205 2.83649 2.99932 3.17 3.32048 3.45507 3.59945 3.77265 4.10406 4.35114 4.50952 4.64084 4.82615 
19 0.32902 0.51378 0.64873 1.01141 1.34068 1.50844 2.07405 2.48995 2.64127 2.83155 2.99692 3.17069 3.45659 3.59833 3.77222 4.10325 4.35065 4.50917 4.82766 
38 0.17134 0.17631 0.32717 0.33109 0.51444 0.51902 0.64849 0.83695 0.84112 1.00614 1.0108 1.17716 1.34039 1.50779 1.67056 1.67561 1.86132 1.86602 2.07405 2.20381 2.34694 2.35116 2.48944 2.64215 2.83312 2.83873 2.99718 3.16981 3.32044 3.45531 3.59801 3.77306 4.10267 4.3506 4.50985 4.63781 4.82599 4.83158 
47 0.166 0.32279 0.32802 0.51049 0.51469 0.64272 0.64775 0.83234 0.8402 1.0019 1.00821 1.16793 1.17501 1.33247 1.33814 1.50328 1.66667 1.85743 1.86333 2.06968 2.07427 2.1965 2.20641 2.34216 2.34727 2.48478 2.49344 2.63824 2.82879 2.83348 2.99297 3.16294 3.16832 3.317 3.44862 3.45367 3.59383 3.60051 3.76772 3.77138 4.09948 4.34721 4.50604 4.63024 4.63589 4.82221 4.82892 
57 0.1529 0.15775 0.31032 0.31495 0.49622 0.50089 0.50632 0.6295 0.63357 0.81855 0.8232 0.99077 0.9965 1.15676 1.16293 1.32077 1.32624 1.48879 1.49404 1.65038 1.65665 1.8455 1.85048 2.05872 2.06304 2.18431 2.19047 2.3308 2.33558 2.4692 2.47445 2.62467 2.62879 2.81435 2.81903 2.97849 2.9836 3.15103 3.15609 3.30048 3.30598 3.436 3.44037 3.58027 3.58453 3.75409 3.75903 4.08776 4.09235 4.33651 4.34019 4.49136 4.49642 4.61478 4.62272 4.80997 4.8134 
7 0.16788 0.32629 0.83361 1.66836 2.34647 4.34793 4.82251 
18 0.16515 0.32215 0.51008 0.64373 0.82967 1.00281 1.33624 1.50376 1.6652 1.85695 2.06977 2.63681 2.82979 2.99461 3.31542 3.76694 4.3458 4.81989 
25 0.16374 0.31809 0.50641 0.64107 0.82848 0.99985 1.33241 1.50059 1.66377 1.85341 2.06762 2.33989 2.48129 2.63412 2.82466 2.98962 3.16238 3.31237 3.44637 3.59018 3.76549 4.09694 4.34392 4.50312 4.81856 
87 0.14767 0.1518 0.15506 0.30383 0.30747 0.31127 0.31518 0.49037 0.49495 0.49805 0.62254 0.62698 0.63057 0.63437 0.81308 0.81676 0.82008 0.82351 0.98557 0.98883 0.9932 1.14992 1.15397 1.15915 1.3148 1.3194 1.32305 1.48293 1.48741 1.49093 1.64404 1.65111 1.65402 1.84027 1.84306 1.84739 2.05353 2.05651 2.0615 2.17886 2.18482 2.19151 2.32514 2.32827 2.33236 2.46072 2.46714 2.47078 2.47577 2.6174 2.622 2.62519 2.80866 2.81302 2.81633 2.97245 2.97724 2.98044 3.14524 3.14859 3.15283 3.29449 3.29867 3.30295 3.4269 3.43303 3.43684 3.4416 3.57436 3.57864 3.58277 3.74902 3.75271 3.75619 4.08247 4.0853 4.33154 4.33384 4.48561 4.48908 4.4927 4.60975 4.61668 4.6212 4.80458 4.80766 4.81052 
43 0.15319 0.1579 0.31022 0.31658 0.49756 0.50174 0.63059 0.81867 0.82367 0.99033 1.15675 1.32064 1.32654 1.48911 1.49401 1.65567 1.84485 2.05801 2.18552 2.33032 2.47261 2.62502 2.62918 2.81538 2.81949 2.97931 2.98381 3.1511 3.15833 3.30041 3.30664 3.43705 3.58081 3.75372 3.75895 4.08705 4.3358 4.49096 4.49605 4.61535 4.62574 4.80978 4.81448 
59 0.15473 0.15978 0.31133 0.31628 0.49728 0.50193 0.50569 0.62982 0.63439 0.63976 0.82019 0.82521 0.99191 0.99759 1.15771 1.16439 1.32185 1.3281 1.48995 1.4954 1.65121 1.65801 1.84662 1.852 2.05985 2.06542 2.18566 2.1921 2.33188 2.33728 2.46968 2.47555 2.62563 2.63051 2.81555 2.82026 2.97948 2.98488 3.15207 3.1574 3.30154 3.30817 3.43315 3.43885 3.44472 3.58134 3.58616 3.75519 3.76062 4.08888 4.09367 4.33771 4.34228 4.49244 4.49792 4.61636 4.62473 4.81123 4.81473 
28 0.1536 0.30867 0.4964 0.6295 0.81856 0.98836 1.15588 1.32074 1.48929 1.65566 1.84298 2.05625 2.18742 2.32853 2.47313 2.62428 2.81434 2.97917 3.14911 3.29957 3.43557 3.57997 3.75183 4.08532 4.33396 4.48914 4.62115 4.80789 
62 0.15246 0.1567 0.16223 0.30989 0.31552 0.49575 0.50053 0.62943 0.6345 0.81792 0.8222 0.82528 0.98986 0.9959 1.15609 1.16338 1.32 1.32596 1.33066 1.48831 1.49335 1.6542 1.6583 1.84471 1.84997 1.85445 2.05794 2.06203 2.18387 2.1914 2.33008 2.33475 2.47093 2.47523 2.62443 2.62867 2.81371 2.81847 2.82497 2.978 2.9832 3.15032 3.15596 3.29984 3.30622 3.31016 3.43621 3.44187 3.57976 3.58434 3.75315 3.75848 4.08704 4.09123 4.33581 4.33945 4.49059 4.49561 4.6145 4.62273 4.80922 4.81273 
19 0.16835 0.3246 0.5107 0.8338 1.00583 1.33866 1.50625 1.66949 1.86041 2.34567 2.48769 2.82902 2.99357 3.16656 3.31766 3.45361 4.34682 4.5077 4.82176 
118 0.17647 0.18001 0.18255 0.18621 0.33295 0.3358 0.33845 0.3412 0.34842 0.51972 0.52296 0.5254 0.5281 0.53316 0.65319 0.65613 0.65893 0.66263 0.84214 0.84554 0.8478 0.8511 1.01351 1.01705 1.02012 1.02459 1.17996 1.1841 1.18786 1.19166 1.34376 1.34783 1.35073 1.35396 1.5128 1.51616 1.51885 1.52253 1.67737 1.68044 1.68423 1.68997 1.8684 1.87119 1.87418 1.87724 1.8855 2.08117 2.08395 2.0869 2.09565 2.20799 2.21235 2.21713 2.35329 2.35618 2.35938 2.36338 2.36901 2.49441 2.49746 2.49999 2.50374 2.6475 2.65055 2.65285 2.65854 2.83845 2.84151 2.84404 2.8473 2.85216 3.00114 3.00526 3.00765 3.01155 3.17396 3.17714 3.1798 3.18251 3.18697 3.32359 3.32722 3.33017 3.33305 3.45897 3.46179 3.465 3.46851 3.60412 3.60697 3.61025 3.61436 3.77718 3.78056 3.78292 3.78548 3.79081 4.10986 4.11234 4.11525 4.12136 4.35889 4.3611 4.36437 4.3736 4.51424 4.51791 4.52019 4.52373 4.64238 4.64625 4.65002 4.8332 4.83563 4.83803 4.84101 4.84814 
33 0.16543 0.32159 0.50859 0.51291 0.64228 0.83148 1.00308 1.1724 1.33404 1.50222 1.66614 1.85708 2.06825 2.19842 2.34039 2.34707 2.48283 2.63567 2.82719 2.83376 2.99046 3.16362 3.31425 3.44869 3.5924 3.60181 3.76634 4.09682 4.34473 4.50327 4.63214 4.81981 4.82409 
30 0.16911 0.32542 0.51163 0.51747 0.64573 0.83492 1.00622 1.17511 1.33755 1.50538 1.6682 1.86065 2.07253 2.20101 2.34563 2.4867 2.6397 2.83083 2.8372 2.99498 3.16772 3.31766 3.45222 3.59735 3.77042 4.1014 4.34879 4.50742 4.63718 4.82455 
30 0.16401 0.32035 0.50565 0.51212 0.63893 0.82795 1.0001 1.16782 1.33195 1.50012 1.66162 1.85519 2.06541 2.19532 2.33801 2.48054 2.63295 2.82408 2.98871 3.16056 3.31222 3.44589 3.58879 3.76399 4.09412 4.34226 4.50101 4.62812 4.81734 4.82342 
0 
1 0.82632 
15 0.64186 0.83141 1.50076 1.66545 2.06854 2.34153 2.48251 2.63606 2.9918 3.44867 3.59279 3.76674 4.09785 4.34538 4.50338 
25 0.17241 0.32951 0.51788 0.83886 1.01115 1.34148 1.51147 1.67469 1.86563 2.07587 2.20867 2.35094 2.49417 2.64348 2.83376 2.9981 3.1741 3.32216 3.45664 3.60238 3.77491 4.10387 4.351 4.51097 4.82764 
0 
84 0.18132 0.18532 0.1932 0.33737 0.34094 0.34628 0.52455 0.52787 0.532 0.65708 0.66072 0.66579 0.84672 0.85006 0.85481 1.01707 1.02209 1.02916 1.18505 1.18983 1.19652 1.34924 1.35325 1.36056 1.5174 1.52078 1.52781 1.68138 1.68573 1.69245 1.87147 1.87558 1.87959 1.90287 2.08436 2.08793 2.09641 2.21435 2.22026 2.35654 2.36135 2.36728 2.49913 2.50332 2.51076 2.65179 2.65504 2.66456 2.84256 2.84601 2.85017 3.00697 3.01049 3.01872 3.17826 3.18196 3.18608 3.32885 3.3324 3.33732 3.46289 3.46677 3.47274 3.60794 3.61278 3.61916 3.78243 3.78545 3.79071 4.1131 4.11702 4.12717 4.36156 4.36557 4.37503 4.5193 4.52256 4.52828 4.64803 4.65367 4.83609 4.83925 4.84307 4.85687 
24 0.16641 0.32422 0.51198 0.64522 0.83197 1.0068 1.17502 1.50485 1.66788 1.86203 2.06957 2.34466 2.6363 2.83276 2.99473 3.16576 3.31623 3.59426 3.76787 4.09945 4.34531 4.50454 4.63527 4.82491 
42 0.16593 0.17218 0.3223 0.50973 0.51527 0.64217 0.64839 0.83216 1.00225 1.01105 1.17082 1.17638 1.3352 1.5018 1.5075 1.66612 1.85684 1.86257 2.06916 2.19792 2.34134 2.34746 2.48372 2.63677 2.82737 2.83386 2.99141 3.16415 3.168 3.31574 3.45003 3.59269 3.59916 3.76705 3.77004 4.09769 4.34571 4.50434 4.51014 4.63177 4.82091 4.82702 
97 0.15815 0.16157 0.16422 0.1695 0.31495 0.31853 0.32148 0.5012 0.50479 0.50779 0.51177 0.63415 0.63755 0.64032 0.82321 0.82674 0.8291 0.83283 0.99498 0.99862 1.0017 1.00605 1.16082 1.16507 1.16874 1.17422 1.3249 1.32992 1.33301 1.4935 1.49768 1.50044 1.65531 1.66036 1.66329 1.66767 1.84953 1.85243 1.85538 1.85893 2.06281 2.06589 2.07236 2.18906 2.19397 2.20194 2.3349 2.33801 2.34131 2.34566 2.47462 2.4788 2.48144 2.48737 2.62986 2.63291 2.63581 2.8191 2.82287 2.82527 2.82932 2.98275 2.98747 2.9913 3.15557 3.15913 3.16196 3.16847 3.30456 3.3096 3.31241 3.4407 3.44435 3.44721 3.58502 3.58835 3.59168 3.59735 3.75832 3.76253 3.76492 4.09179 4.09462 4.09947 4.34055 4.34289 4.3475 4.49561 4.49994 4.50244 4.61965 4.62595 4.62941 4.81431 4.81711 4.8198 4.82295 
33 0.15822 0.31418 0.50089 0.50621 0.63468 0.82386 0.9951 1.16159 1.32596 1.49401 1.65836 1.84805 1.85383 2.06146 2.18999 2.33378 2.47543 2.62874 2.81912 2.82602 2.98344 3.15559 3.3061 3.4408 3.58435 3.59296 3.75871 4.08975 4.33754 4.49581 4.62398 4.81272 4.81845 
65 0.16679 0.17028 0.17604 0.32358 0.32711 0.33262 0.51081 0.51425 0.64306 0.64719 0.83329 0.83614 0.84044 1.00281 1.00669 1.01146 1.17243 1.1771 1.33623 1.3406 1.50331 1.50762 1.66735 1.67167 1.85741 1.86166 1.86543 2.07046 2.07459 2.20068 2.20815 2.34217 2.3457 2.35088 2.48512 2.49012 2.63768 2.64104 2.82937 2.83309 2.83733 2.99288 2.99794 3.16589 3.16972 3.31523 3.31919 3.45026 3.4541 3.59363 3.59841 3.76749 3.77118 3.77808 4.09914 4.10277 4.34718 4.35068 4.50497 4.50787 4.63342 4.64014 4.82275 4.82592 4.82987 
68 0.1706 0.17448 0.32642 0.33084 0.34691 0.51369 0.51831 0.53435 0.64584 0.64977 0.83677 0.84078 1.00565 1.01072 1.02076 1.1717 1.17648 1.1801 1.33787 1.3412 1.34671 1.50654 1.51096 1.67005 1.67472 1.68416 1.86022 1.86522 1.87281 2.07316 2.07785 2.20261 2.20906 2.3455 2.35117 2.35682 2.4881 2.49246 2.64132 2.64483 2.83158 2.8359 2.84059 2.99586 3.00048 3.16726 3.17103 3.177 3.31717 3.32108 3.32686 3.45242 3.45648 3.59699 3.60126 3.77143 3.77483 4.102 4.10611 4.35058 4.35536 4.50896 4.51236 4.63567 4.64036 4.82579 4.8299 4.83635 
34 0.15971 0.16518 0.31751 0.32151 0.50427 0.63705 0.8244 0.82803 0.99546 1.00087 1.16193 1.17234 1.3297 1.49701 1.66021 1.84999 1.85547 2.06427 2.19395 2.3357 2.4784 2.63171 2.82247 2.98627 3.1587 3.31003 3.44265 3.58673 3.76182 4.09229 4.34081 4.49887 4.62716 4.81603 
55 0.16899 0.17419 0.32562 0.32977 0.51246 0.51664 0.64584 0.65158 0.83445 0.83859 1.00623 1.01136 1.17433 1.17875 1.33713 1.34191 1.50542 1.5118 1.66878 1.6751 1.86069 1.86548 2.07229 2.08673 2.20111 2.34438 2.34943 2.36022 2.48632 2.49336 2.6398 2.65379 2.82994 2.83432 2.99437 3.00514 3.16739 3.17204 3.31793 3.32448 3.45165 3.45646 3.5957 3.60259 3.77083 3.78079 4.10066 4.10908 4.34862 4.35551 4.5072 4.51374 4.63492 4.82379 4.82818 
6 0.51727 1.51035 2.99711 3.17193 3.45541 4.83053 
22 0.16591 0.32524 0.51006 0.83399 1.00684 1.50261 1.66639 1.85767 2.07109 2.34427 2.48474 2.63717 2.82872 2.99241 3.16741 3.31803 3.45302 3.59526 3.7693 4.34661 4.50594 4.82085 
112 0.16216 0.16511 0.16754 0.17103 0.31877 0.3214 0.32399 0.32633 0.50476 0.50816 0.51007 0.51282 0.63759 0.64076 0.64349 0.6462 0.82799 0.83099 0.83332 0.83668 0.99902 1.00182 1.00504 1.01104 1.16397 1.16733 1.17144 1.17554 1.32859 1.3325 1.33519 1.33794 1.49732 1.50065 1.50323 1.50603 1.65782 1.66312 1.66587 1.66897 1.67567 1.85378 1.85595 1.85899 1.86204 2.06687 2.06955 2.07214 2.19188 2.19601 2.19883 2.20595 2.33937 2.34183 2.34491 2.35048 2.47799 2.48153 2.48438 2.48775 2.63337 2.63618 2.6383 2.8227 2.82585 2.82806 2.83066 2.83498 2.98673 2.99019 2.99242 2.99616 3.15943 3.16205 3.16495 3.16704 3.30826 3.31189 3.31507 3.31753 3.44377 3.44686 3.45006 3.45291 3.5879 3.59137 3.59367 3.59689 3.76234 3.76561 3.76812 3.77028 4.09581 4.09826 4.10104 4.14873 4.34474 4.34685 4.35045 4.4999 4.50311 4.50538 4.50811 4.62275 4.62821 4.63206 4.63539 4.8181 4.82049 4.8225 4.82524 4.8292 
0 
0 
0 
46 0.16994 0.17573 0.32642 0.33078 0.51378 0.51814 0.64754 0.83423 0.83829 1.00756 1.01579 1.17592 1.34016 1.50668 1.67011 1.67677 1.86002 1.86539 2.07354 2.20136 2.21007 2.34591 2.35175 2.48885 2.64102 2.83133 2.83591 2.996 3.16831 3.17328 3.31928 3.32471 3.45241 3.46 3.59717 3.77138 3.77849 4.10217 4.10807 4.35031 4.35622 4.50777 4.5136 4.63656 4.82481 4.82889 
180 0.18226 0.18541 0.18755 0.18957 0.19219 0.19547 0.33881 0.34138 0.34393 0.34604 0.34806 0.35122 0.35759 0.52518 0.52852 0.53064 0.53262 0.53463 0.53706 0.54131 0.65872 0.66167 0.66391 0.66602 0.66846 0.67186 0.84775 0.85052 0.85315 0.85495 0.85732 0.8598 0.86631 1.02012 1.02249 1.02524 1.0276 1.03031 1.03473 1.18604 1.18871 1.19188 1.19459 1.19721 1.20121 1.34972 1.3527 1.35552 1.35768 1.36003 1.36345 1.37047 1.51838 1.52161 1.52392 1.52596 1.5285 1.53287 1.54829 1.68258 1.686 1.68815 1.69073 1.69377 1.69878 1.8748 1.87696 1.87964 1.88186 1.88409 1.8875 1.89325 2.08786 2.08999 2.09214 2.0947 2.09903 2.11177 2.21343 2.21771 2.22037 2.22379 2.22798 2.35983 2.36209 2.36454 2.367 2.36976 2.37331 2.37813 2.50078 2.50358 2.50588 2.50841 2.51124 2.51557 2.6532 2.65605 2.65833 2.66016 2.66313 2.66807 2.84329 2.84671 2.849 2.85092 2.8532 2.85566 2.85954 2.88746 3.00734 3.01054 3.01322 3.01528 3.01813 3.02333 3.18015 3.18267 3.18535 3.18729 3.18933 3.19209 3.19688 3.32937 3.33224 3.33507 3.33724 3.33932 3.34209 3.34988 3.46511 3.46759 3.47035 3.47273 3.47532 3.4796 3.60921 3.61242 3.61461 3.61711 3.61974 3.62327 3.63024 3.7836 3.78659 3.78885 3.79065 3.79269 3.796 3.80088 4.1167 4.11889 4.12111 4.12357 4.12752 4.13893 4.36571 4.36752 4.36959 4.37232 4.37625 4.52057 4.52297 4.52584 4.52768 4.53017 4.53374 4.64521 4.64982 4.65312 4.65585 4.65954 4.67936 4.83911 4.8414 4.84324 4.84514 4.84736 4.84968 4.85424 
1 0.82985 
0 
72 0.15574 0.1601 0.16549 0.31288 0.31751 0.32314 0.49893 0.50315 0.50702 0.63119 0.63562 0.63913 0.82121 0.82589 0.82957 0.99316 0.99763 1.00199 1.15919 1.16439 1.17349 1.32335 1.32839 1.33778 1.49082 1.49556 1.49992 1.65489 1.65986 1.66604 1.8479 1.85253 1.85748 2.06104 2.06559 2.18798 2.1928 2.33316 2.33794 2.47181 2.47739 2.48303 2.62657 2.63124 2.81774 2.82208 2.82725 2.98062 2.98542 3.15384 3.15882 3.16372 3.30329 3.30886 3.43831 3.44291 3.58239 3.58656 3.5924 3.75715 3.76245 4.0901 4.09481 4.33877 4.34411 4.49378 4.4989 4.6203 4.62581 4.81288 4.81659 4.82184 
19 0.16947 0.32676 0.51374 0.83549 1.00756 1.34141 1.67192 1.86103 2.34772 2.83275 3.00035 3.17148 3.32059 3.45793 3.77215 4.10582 4.35049 4.51399 4.82409 
46 0.16643 0.17111 0.32283 0.32734 0.51034 0.51531 0.64391 0.83151 0.83528 1.00125 1.006 1.17108 1.17688 1.33436 1.33887 1.50338 1.66574 1.67125 1.85617 1.86021 2.07033 2.1991 2.20701 2.342 2.34627 2.48406 2.49147 2.63811 2.82761 2.83223 2.9929 3.16489 3.31524 3.32099 3.44938 3.4549 3.59367 3.60207 3.76778 4.09864 4.10425 4.34722 4.50513 4.63264 4.82117 4.825 
52 0.17123 0.17692 0.32738 0.33153 0.51563 0.52229 0.64846 0.65231 0.83686 0.84122 1.00924 1.01703 1.17915 1.34025 1.34754 1.50805 1.51258 1.67197 1.68363 1.86287 1.86728 2.07488 2.08633 2.20731 2.34761 2.35603 2.49017 2.51146 2.64196 2.65861 2.8338 2.83913 2.99647 3.00417 3.16986 3.17487 3.32023 3.33042 3.45488 3.59972 3.60764 3.77306 3.77933 4.10409 4.11333 4.3509 4.35644 4.51033 4.52566 4.64005 4.82622 4.83061 
2 0.32423 0.83541 
5 0.16492 0.3219 0.82936 1.00131 1.85935 
0 
13 0.16082 0.5052 0.63906 0.82599 0.9983 1.49956 1.66499 1.8565 2.82345 3.15958 3.76328 4.09389 4.34187 
77 0.16963 0.17329 0.1791 0.32486 0.32887 0.33405 0.51285 0.51625 0.52104 0.64556 0.64928 0.83414 0.83748 0.84118 1.00408 1.00832 1.0121 1.17528 1.17917 1.33792 1.34167 1.34937 1.50562 1.51029 1.6691 1.67278 1.67814 1.85942 1.86402 1.86772 1.87859 2.07232 2.07662 2.0991 2.20228 2.20978 2.34432 2.34775 2.3523 2.35868 2.48703 2.49136 2.64023 2.64447 2.83123 2.8357 2.84046 2.99524 2.99981 3.1673 3.17065 3.17695 3.3184 3.32177 3.35234 3.45134 3.4553 3.46329 3.59619 3.60102 3.60731 3.77028 3.77349 3.77923 4.10076 4.1041 4.11273 4.34924 4.35264 4.35868 4.50785 4.51118 4.63616 4.82412 4.8276 4.83154 4.8443 
124 0.17016 0.17261 0.17557 0.17897 0.32588 0.32882 0.33117 0.33414 0.34095 0.51325 0.51544 0.51804 0.52053 0.52669 0.64629 0.64924 0.65227 0.65878 0.83567 0.83797 0.84042 0.84298 0.84867 1.00531 1.009 1.01159 1.01513 1.022 1.17352 1.17688 1.18003 1.18343 1.33883 1.34148 1.34412 1.34876 1.50569 1.50828 1.51108 1.51427 1.52927 1.66999 1.67271 1.67584 1.67941 1.85994 1.86343 1.86605 1.86846 1.87357 2.07252 2.07536 2.07809 2.08318 2.09761 2.20261 2.20589 2.21043 2.34489 2.34745 2.35048 2.35353 2.35789 2.48717 2.48993 2.49346 2.49794 2.64063 2.64301 2.6458 2.65253 2.83173 2.8341 2.83681 2.83962 2.8501 2.99557 2.99769 3.00085 3.00498 3.16706 3.17031 3.17255 3.17523 3.18083 3.31883 3.32143 3.32391 3.32808 3.45142 3.45474 3.45705 3.46033 3.5962 3.59879 3.60177 3.60489 3.61034 3.77137 3.77398 3.77642 3.78155 4.1017 4.10412 4.10693 4.11104 4.12142 4.15258 4.35019 4.35273 4.35583 4.3602 4.50792 4.51045 4.51337 4.51869 4.63629 4.63953 4.64456 4.82447 4.82686 4.82952 4.83187 4.83599 
18 0.32701 0.51066 1.00579 1.33818 1.50677 1.86084 2.07001 2.34152 2.63627 2.82926 2.99167 3.16854 3.44959 3.5928 3.76787 4.3462 4.50478 4.82127 
30 0.17498 0.33206 0.51863 0.65211 0.84145 1.01204 1.18307 1.34543 1.5114 1.67655 1.86642 1.87472 2.07888 2.21282 2.35177 2.49393 2.64555 2.83783 3.0006 3.17337 3.32437 3.4597 3.60444 3.77653 3.78675 4.10744 4.35462 4.51315 4.64403 4.83065 
3 0.15894 0.82403 4.34093 
106 0.15413 0.15791 0.16067 0.16391 0.31051 0.31393 0.3169 0.31973 0.49683 0.50152 0.50405 0.5072 0.62968 0.63381 0.63674 0.64026 0.8193 0.82278 0.82592 0.82816 0.99209 0.99535 0.99859 1.00302 1.15637 1.16035 1.16424 1.16769 1.32118 1.32577 1.32863 1.33212 1.48941 1.49369 1.49643 1.49977 1.65065 1.65659 1.65972 1.66306 1.84733 1.84987 1.85316 1.85695 2.06068 2.06358 2.06698 2.1852 2.19034 2.1935 2.33211 2.33507 2.33827 2.34705 2.46813 2.47327 2.47668 2.47923 2.62408 2.6286 2.63141 2.81504 2.81946 2.82218 2.82555 2.97895 2.9837 2.98633 2.99149 3.15233 3.15534 3.15909 3.16237 3.30096 3.30509 3.30853 3.31186 3.4335 3.43919 3.44247 3.44555 3.58085 3.58519 3.58793 3.59377 3.75568 3.75924 3.76194 3.76451 4.08958 4.09217 4.09567 4.33854 4.34078 4.34548 4.49212 4.49561 4.49869 4.50247 4.61611 4.6217 4.62584 4.8114 4.8145 4.81712 4.82083 
44 0.17368 0.18119 0.33002 0.33543 0.51639 0.52116 0.65118 0.83981 0.84616 1.01135 1.18002 1.34221 1.35719 1.51068 1.67389 1.68262 1.86547 1.87086 2.07645 2.20626 2.35003 2.3567 2.49195 2.64415 2.83503 2.84074 2.9987 3.1719 3.17787 3.32277 3.45617 3.4658 3.60019 3.60968 3.77561 3.78524 4.1045 4.11297 4.35295 4.36814 4.51154 4.64124 4.82881 4.83363 
119 0.17623 0.17899 0.18191 0.18586 0.33227 0.33534 0.33798 0.342 0.36326 0.52011 0.52253 0.52496 0.52823 0.54196 0.65279 0.65593 0.65896 0.66429 0.84139 0.84433 0.84678 0.84972 0.867 1.01228 1.01583 1.01885 1.02366 1.18053 1.18441 1.18756 1.19464 1.34489 1.34771 1.35075 1.35634 1.51302 1.51567 1.51872 1.52553 1.67678 1.67996 1.68349 1.68911 1.86676 1.8703 1.87323 1.87661 1.8834 2.07932 2.08228 2.08541 2.09305 2.20896 2.21264 2.21724 2.3522 2.35552 2.35878 2.36305 2.3694 2.49426 2.49717 2.50062 2.50589 2.64709 2.64965 2.65345 2.66184 2.83818 2.84128 2.84429 2.84745 2.87081 3.00231 3.00459 3.00813 3.01563 3.17327 3.17659 3.17891 3.18202 3.1887 3.32456 3.32743 3.32996 3.33443 3.45874 3.46195 3.46466 3.46932 3.60414 3.60741 3.61082 3.61574 3.77735 3.7801 3.78233 3.78641 3.79451 4.10845 4.11108 4.114 4.11937 4.35694 4.35931 4.36274 4.36957 4.51414 4.51688 4.5196 4.52373 4.64261 4.64592 4.65085 4.83171 4.83418 4.83673 4.83942 4.84563 
11 0.16894 0.32545 0.51489 1.00679 1.33909 1.86246 3.16724 3.77069 4.10278 4.34751 4.82357 
58 0.15307 0.15774 0.30931 0.31408 0.49539 0.50041 0.62876 0.63375 0.81872 0.8236 0.99016 0.99572 1.156 1.16287 1.16822 1.32 1.32598 1.48821 1.49357 1.65157 1.65655 1.84487 1.84973 2.05804 2.06243 2.184 2.19035 2.33003 2.33476 2.46962 2.47491 2.62413 2.62872 2.8135 2.81868 2.97772 2.98328 3.15041 3.15571 3.29958 3.30579 3.31011 3.43526 3.44019 3.57945 3.58436 3.7534 3.75847 4.08697 4.0913 4.33594 4.33973 4.49058 4.49581 4.61483 4.62332 4.80928 4.81294 
20 0.16696 0.32322 0.51173 0.83145 1.00308 1.50473 1.66672 1.8605 2.34418 2.48605 2.63688 2.82955 2.99243 3.16693 3.31676 3.59292 3.76882 4.35066 4.50944 4.82395 
22 0.17002 0.32555 0.51178 0.64412 1.33758 1.50459 2.07137 2.34507 2.48758 2.63756 2.83286 2.99446 3.16721 3.31676 3.45462 3.59793 3.76814 4.10022 4.34755 4.50537 4.63748 4.82725 
67 0.17022 0.17419 0.32507 0.32887 0.33254 0.51333 0.51666 0.52151 0.64711 0.65138 0.83492 0.8379 0.84202 1.00469 1.00959 1.01375 1.17363 1.17875 1.33867 1.3427 1.35406 1.5062 1.51093 1.66954 1.67326 1.68005 1.86083 1.86469 1.86901 2.07345 2.0782 2.20277 2.20953 2.34496 2.34904 2.35545 2.48812 2.49317 2.64163 2.64665 2.83139 2.83511 2.83955 2.996 3.00082 3.16862 3.17232 3.31916 3.32257 3.453 3.45738 3.59696 3.60159 3.60958 3.77225 3.77563 4.10197 4.10577 4.35026 4.35433 4.50938 4.51348 4.63628 4.64214 4.82489 4.82803 4.83197 
30 0.16653 0.32268 0.50967 0.64351 0.83106 1.00227 1.1716 1.33498 1.5027 1.66627 1.85622 1.8622 2.06948 2.19799 2.34143 2.48408 2.63711 2.82771 2.83349 2.99202 3.1643 3.31466 3.44947 3.59274 3.76733 4.09808 4.34606 4.50479 4.63188 4.82118 
74 0.15703 0.16183 0.16605 0.31395 0.31873 0.32233 0.50044 0.50506 0.50914 0.63361 0.63882 0.82249 0.82686 0.82977 0.99394 0.99888 1.00274 1.16016 1.16617 1.17122 1.3241 1.32991 1.3341 1.49304 1.49794 1.65418 1.6598 1.66361 1.671 1.84896 1.85346 1.85704 2.06183 2.06683 2.18733 2.19369 2.20096 2.33419 2.33901 2.47419 2.47948 2.62868 2.63274 2.81882 2.82318 2.82817 2.98284 2.98735 3.15461 3.15998 3.1639 3.30396 3.31003 3.31428 3.43999 3.44582 3.58444 3.5888 3.7577 3.76268 3.76667 4.0915 4.09647 4.34032 4.34535 4.4949 4.49983 4.50508 4.61752 4.62608 4.63258 4.81406 4.81747 4.82381 
29 0.17149 0.32821 0.51461 0.64767 0.83571 1.01148 1.17843 1.34063 1.50793 1.67116 1.86503 2.07352 2.2056 2.34634 2.48877 2.64076 2.83209 2.99549 3.16869 3.32077 3.45428 3.59887 3.77141 4.10291 4.34985 4.50775 4.63517 4.82565 4.8308 
28 0.17167 0.32963 0.51544 0.64802 0.84047 1.01158 1.17792 1.34111 1.50773 1.67773 1.86259 2.07468 2.20701 2.34906 2.48871 2.64226 2.83453 2.99808 3.17113 3.32275 3.45376 3.59942 3.77324 4.10245 4.35398 4.51194 4.63847 4.82761 
102 0.1741 0.17745 0.18095 0.18662 0.33088 0.33437 0.33738 0.34305 0.51799 0.52084 0.52386 0.52842 0.65153 0.655 0.65861 0.83988 0.84343 0.84682 0.85209 1.01034 1.01473 1.01858 1.02543 1.17735 1.18233 1.18632 1.34314 1.3466 1.35002 1.36119 1.51097 1.51416 1.51765 1.52866 1.6751 1.67869 1.6836 1.86544 1.86912 1.87261 1.87863 2.07836 2.08175 2.08609 2.20555 2.20986 2.21579 2.35112 2.35459 2.35887 2.36449 2.49298 2.49647 2.50095 2.51419 2.64556 2.64862 2.65351 2.83593 2.83912 2.84265 2.84632 2.99966 3.00319 3.00727 3.17154 3.17546 3.17819 3.18253 3.32173 3.32583 3.32883 3.33521 3.45701 3.46098 3.46436 3.47552 3.60169 3.60521 3.60884 3.61553 3.77557 3.77894 3.78159 3.78682 4.10728 4.11055 4.11474 4.35607 4.35919 4.36355 4.51229 4.51585 4.51929 4.52981 4.6387 4.64367 4.64863 4.83037 4.83315 4.83635 4.8403 
30 0.16932 0.32554 0.51284 0.64702 0.83484 1.00605 1.17719 1.33877 1.50604 1.67055 1.86076 1.86828 2.07249 2.20193 2.34519 2.48724 2.64009 2.83121 2.9948 3.16799 3.31889 3.4532 3.59692 3.77079 4.10077 4.34885 4.50745 4.64076 4.82389 4.83041 
63 0.16718 0.16995 0.32221 0.32603 0.32993 0.51125 0.51474 0.64346 0.64715 0.83119 0.83464 0.83955 1.00233 1.00763 1.1688 1.17537 1.33549 1.33925 1.50387 1.50706 1.66764 1.67175 1.8568 1.86156 1.86688 2.06974 2.07347 2.19876 2.20626 2.34197 2.34634 2.35188 2.48483 2.48816 2.63849 2.64103 2.82847 2.83152 2.83651 2.99384 2.9986 3.16378 3.16807 3.31539 3.31909 3.44891 3.45333 3.59412 3.59822 3.60689 3.76715 3.77109 4.09957 4.10276 4.34785 4.35137 4.5033 4.50759 4.51298 4.63251 4.63691 4.82275 4.8258 
17 0.32172 0.50829 0.64387 0.83342 1.50018 1.67345 1.86136 2.34311 2.48119 2.63487 2.8255 3.16301 3.31465 3.44832 3.765 4.50188 4.81913 
28 0.15083 0.30726 0.49451 0.62725 0.81587 0.98747 1.1536 1.31924 1.48699 1.65333 1.84196 2.05515 2.18365 2.32735 2.47011 2.62231 2.81251 2.9771 3.14801 3.29838 3.43377 3.57822 3.75158 4.08412 4.33257 4.48848 4.6208 4.80671 
39 0.1653 0.17114 0.32277 0.50967 0.51388 0.64312 0.83168 0.83587 1.00259 1.17223 1.33518 1.5019 1.50668 1.66531 1.85732 1.86315 2.06979 2.19876 2.34226 2.35139 2.48406 2.49293 2.63721 2.82772 2.83332 2.99168 3.16474 3.31551 3.44958 3.59343 3.76755 3.77466 4.09786 4.1039 4.34578 4.5048 4.63253 4.82088 4.82568 
36 0.17326 0.33041 0.34692 0.51659 0.52455 0.64998 0.83906 1.01045 1.02637 1.17829 1.34163 1.50968 1.67447 1.86211 1.8686 2.07576 2.20463 2.35114 2.36059 2.49123 2.64386 2.83424 2.84221 2.99863 3.17155 3.32258 3.45491 3.469 3.60025 3.77486 4.10427 4.35295 4.51172 4.64004 4.82743 4.83375 

180
