# Supplementary material for: Deciphering the Contribution of Oriens-Lacunosum/Moleculare (OLM) Cells to Intrinsic θ Rhythms Using Biophysical Local Field Potential (LFP) Models
Source: eNeuro. 2018 Sep 4;5(4):ENEURO.0146-18.2018. doi: 10.1523/ENEURO.0146-18.2018 (PMC6140113; doi:10.1523/ENEURO.0146-18.2018)
Supplement: Supplementary file 2 — Supplementary Code. Download supplement 2, GZ file [file sup_enu-eN-NWR-0146-18-s02.gz › LFP_microcircuit-master/SOM-350-SOM12915016-dSD3.5ms-shift5.32ms-gnSD0.12-gsb4.75-csb0.21-gbs1.0-cbs0.1344-spiketimes.txt]

15439

350


45 0.01373 0.10588 0.17071 0.1798 0.20318 0.32495 0.33464 0.51608 0.53377 0.65522 0.68877 0.81673 0.83447 0.84513 1.00315 1.01949 1.17856 1.19049 1.21982 1.3427 1.36713 1.51642 1.66935 1.69894 1.86075 1.88719 2.08183 2.20873 2.24449 2.34813 2.65146 2.83513 2.86183 3.00205 3.17383 3.32296 3.45838 3.48204 3.60399 3.78051 4.1059 4.35243 4.51946 4.66704 4.82828 
42 0.01237 0.10318 0.16153 0.17168 0.20825 0.31495 0.32484 0.50572 0.52403 0.64401 0.68562 0.81899 0.83073 0.99366 1.0101 1.16794 1.1806 1.215 1.33222 1.36117 1.50477 1.65895 1.68356 1.85047 1.87258 2.0691 2.1972 2.33842 2.64057 2.82442 2.99039 3.16408 3.31266 3.44835 3.48025 3.59388 3.76835 4.09636 4.34248 4.5086 4.66107 4.81803 
39 0.01931 0.11172 0.17197 0.18272 0.32564 0.33657 0.51711 0.53808 0.65619 0.81888 0.83619 0.85092 1.00403 1.02482 1.17948 1.19356 1.23195 1.34362 1.37655 1.51907 1.67074 1.8617 1.89592 2.08349 2.21044 2.34917 2.65364 2.83637 3.00275 3.17511 3.32349 3.45924 3.60488 3.78234 4.10693 4.35392 4.52157 4.66876 4.82927 
57 0.01229 0.09073 0.15659 0.16501 0.17377 0.19615 0.31352 0.3204 0.33002 0.50527 0.51693 0.5392 0.64358 0.65582 0.79982 0.82346 0.832 0.85279 0.99245 1.00193 1.16747 1.17648 1.19383 1.33128 1.344 1.50335 1.52211 1.65718 1.67052 1.8488 1.86182 2.06708 2.08755 2.19495 2.21189 2.33759 2.35986 2.63922 2.82295 2.83952 2.98928 3.00983 3.1634 3.17827 3.31208 3.32717 3.44752 3.45923 3.59281 3.76723 4.09562 4.10952 4.34111 4.5072 4.64301 4.81701 4.83155 
42 0.00852 0.10573 0.16883 0.17864 0.20979 0.3226 0.33255 0.51387 0.53272 0.65284 0.81663 0.83354 0.84691 1.00108 1.01857 1.17575 1.18748 1.21691 1.34019 1.36391 1.51448 1.66704 1.7004 1.85829 1.88342 2.07893 2.20569 2.24092 2.34616 2.65046 2.8328 2.99916 3.17225 3.32063 3.45601 3.47978 3.60221 3.77819 4.10395 4.35045 4.51824 4.82595 
46 0.00792 0.09696 0.16152 0.17035 0.18924 0.31562 0.32474 0.35177 0.50747 0.52538 0.64659 0.68191 0.81029 0.82668 0.83706 0.99416 1.00827 1.16967 1.1811 1.20983 1.33387 1.35704 1.50771 1.65985 1.68445 1.85107 1.87161 2.07109 2.1989 2.23514 2.33956 2.64276 2.82609 2.99228 3.16565 3.3141 3.44983 3.47606 3.59536 3.77062 4.09732 4.34306 4.51071 4.65403 4.81908 4.85824 
48 0.01809 0.09949 0.16438 0.17246 0.18646 0.31924 0.32739 0.34136 0.51078 0.52591 0.64952 0.67334 0.80932 0.82923 0.83859 0.99776 1.00943 1.17269 1.18265 1.20456 1.33675 1.35349 1.51081 1.54249 1.66276 1.67888 1.85477 1.87081 2.07487 2.20067 2.22301 2.34295 2.64684 2.82894 2.85079 2.99523 3.16895 3.31738 3.45288 3.46841 3.5987 3.77412 4.10091 4.34673 4.51505 4.65753 4.8225 4.8436 
60 0.01645 0.09657 0.16314 0.17093 0.18178 0.31688 0.32391 0.33344 0.50901 0.51951 0.53851 0.64694 0.65708 0.80654 0.82828 0.83713 0.89217 0.99678 1.00649 1.17111 1.17967 1.19444 1.22995 1.33527 1.34741 1.50718 1.52186 1.66147 1.67488 1.85325 1.86567 2.07099 2.08788 2.19906 2.21549 2.34177 2.36047 2.64314 2.65843 2.82717 2.84314 2.99341 3.01148 3.16741 3.17988 3.31605 3.3295 3.45162 3.46316 3.59701 3.77117 3.79225 4.09993 4.11311 4.34568 4.51104 4.53306 4.64516 4.82144 4.83595 
54 0.01796 0.09351 0.15972 0.16757 0.17893 0.31359 0.32097 0.33134 0.50605 0.51881 0.54539 0.64429 0.65677 0.80353 0.82479 0.83366 0.99309 1.00361 1.16795 1.17709 1.19427 1.33208 1.34596 1.50444 1.52179 1.65774 1.67241 1.84974 1.86384 2.06828 2.08741 2.19599 2.214 2.3385 2.64031 2.82399 2.84252 2.99014 3.01097 3.1644 3.1801 3.31292 3.33416 3.44853 3.46137 3.59391 3.76847 4.09659 4.11201 4.34221 4.50848 4.6427 4.81807 4.83495 
48 0.01575 0.11026 0.17495 0.18387 0.2033 0.32873 0.33747 0.35587 0.52083 0.53749 0.65969 0.68474 0.82912 0.8422 0.85756 1.00762 1.0211 1.18251 1.19328 1.21968 1.34667 1.36573 1.51996 1.54415 1.67368 1.69562 1.86481 1.88301 2.08569 2.21209 2.24119 2.3529 2.65556 2.83961 2.86376 3.00588 3.17897 3.32741 3.46316 3.48344 3.60841 3.78424 4.11066 4.35705 4.52373 4.66061 4.833 4.86698 
45 0.02023 0.10585 0.16856 0.17758 0.19959 0.32255 0.332 0.37094 0.51422 0.53238 0.65323 0.68534 0.82016 0.83425 0.84734 1.00102 1.01636 1.17628 1.1878 1.21684 1.3408 1.36674 1.51424 1.55157 1.6674 1.85826 1.88023 2.07964 2.20669 2.24892 2.34632 2.6495 2.83324 2.99936 3.17202 3.32082 3.45646 3.48021 3.602 3.77833 4.10402 4.35055 4.51758 4.65612 4.82625 
45 0.01543 0.10116 0.16285 0.17198 0.19368 0.31705 0.32653 0.3632 0.50865 0.52793 0.64755 0.68014 0.81641 0.82966 0.8445 0.99579 1.01296 1.17062 1.1821 1.21131 1.33522 1.36685 1.50939 1.66129 1.6899 1.85286 1.88139 2.07361 2.19977 2.23269 2.34087 2.64404 2.82749 2.99351 3.16684 3.31533 3.45084 3.47314 3.59651 3.7725 4.09859 4.34488 4.51208 4.64791 4.82058 
42 0.012 0.10327 0.16876 0.17779 0.20041 0.323 0.3325 0.51477 0.53395 0.65406 0.80785 0.83133 0.84117 1.00092 1.01561 1.17682 1.18872 1.21744 1.34115 1.36706 1.51506 1.55638 1.66779 1.85863 1.88346 2.08028 2.20767 2.34642 2.64958 2.83389 3.0001 3.17244 3.3211 3.45687 3.48286 3.60244 3.77854 4.10414 4.35085 4.51697 4.65595 4.82694 
38 0.01839 0.09932 0.16034 0.16982 0.19513 0.31442 0.32489 0.50616 0.5332 0.64669 0.80543 0.82472 0.83562 0.99261 1.01137 1.16858 1.18467 1.33255 1.51008 1.65776 1.84917 1.88772 2.07138 2.19692 2.33798 2.64389 2.82452 2.99097 3.16516 3.31308 3.44905 3.59569 3.77353 4.0962 4.34153 4.51218 4.66814 4.81758 
51 0.01081 0.09377 0.16029 0.16862 0.18345 0.31444 0.3223 0.33432 0.50646 0.52087 0.64498 0.66111 0.80156 0.82454 0.83361 0.99317 1.00419 1.16858 1.17835 1.19898 1.33261 1.34868 1.50521 1.52643 1.65866 1.67619 1.84989 1.8656 2.06882 2.09178 2.19714 2.22035 2.33871 2.64102 2.82461 2.84449 2.99096 3.16456 3.18526 3.3133 3.44896 3.4635 3.59427 3.76893 4.09665 4.11493 4.34224 4.50874 4.64682 4.81823 4.83755 
39 0.01494 0.11039 0.16861 0.17919 0.2304 0.32229 0.33302 0.5132 0.53316 0.65292 0.82358 0.83644 0.87219 1.00096 1.02187 1.17566 1.18948 1.23416 1.33992 1.37529 1.5158 1.66677 1.85779 1.88451 2.07917 2.20554 2.34583 2.65022 2.83214 2.99876 3.17215 3.32016 3.45624 3.60248 3.77766 4.10387 4.34987 4.51857 4.82528 
49 0.01944 0.10524 0.16983 0.17821 0.19442 0.32405 0.33239 0.34762 0.51562 0.53035 0.65431 0.67241 0.81712 0.83475 0.84463 1.00243 1.01399 1.17736 1.18721 1.20844 1.34159 1.35788 1.51468 1.53555 1.668 1.68528 1.8597 1.87598 2.07921 2.20673 2.23114 2.34775 2.65025 2.83397 2.85414 3.00009 3.17353 3.19569 3.32224 3.45786 3.47341 3.60318 3.77889 4.10571 4.35186 4.51839 4.65466 4.82751 4.84715 
38 0.01532 0.11338 0.17368 0.18457 0.32687 0.33743 0.51882 0.53971 0.65827 0.82301 0.83898 0.85624 1.00579 1.02703 1.18066 1.19404 1.22967 1.34575 1.52049 1.67199 1.86321 1.89394 2.085 2.21137 2.35085 2.65506 2.83831 3.00502 3.17721 3.32599 3.46127 3.60766 3.78545 4.10876 4.35549 4.52316 4.66276 4.83143 
50 0.01674 0.10327 0.16931 0.17744 0.19189 0.32352 0.33131 0.34335 0.51531 0.52934 0.6542 0.67184 0.8143 0.83405 0.84344 1.00216 1.01306 1.17758 1.18745 1.20896 1.34165 1.35785 1.51553 1.53943 1.66729 1.68276 1.85894 1.87329 2.07947 2.20659 2.22994 2.34757 2.65103 2.83365 2.85308 3.00001 3.17357 3.19725 3.32238 3.45793 3.47365 3.60335 3.77926 4.10554 4.12588 4.35141 4.51891 4.65945 4.82731 4.8457 
34 0.01861 0.11105 0.16711 0.17966 0.32035 0.33279 0.5122 0.54091 0.6533 0.81984 0.83375 0.86657 0.99931 1.17441 1.19255 1.33877 1.51749 1.66472 1.85612 2.08092 2.20478 2.34426 2.65205 2.83154 2.999 3.17153 3.31909 3.45526 3.60454 3.78343 4.10266 4.34903 4.52109 4.82461 
36 0.01916 0.10504 0.16473 0.17548 0.3183 0.32937 0.51072 0.54004 0.65179 0.81085 0.82897 0.84253 0.99703 1.02608 1.17339 1.19259 1.33852 1.5164 1.6634 1.85398 1.89604 2.07896 2.20582 2.34252 2.64899 2.8307 2.99988 3.17007 3.31788 3.45365 3.60127 3.78089 4.10058 4.3469 4.51719 4.82263 
39 0.0118 0.10037 0.16192 0.17178 0.20452 0.31564 0.32626 0.50748 0.52991 0.64707 0.80795 0.82629 0.8378 0.99384 1.01194 1.16981 1.1831 1.21703 1.33432 1.50911 1.65982 1.8506 1.88414 2.07206 2.19949 2.33934 2.64338 2.82629 2.99255 3.1658 3.31428 3.45007 3.59594 3.77205 4.09729 4.34285 4.51148 4.65519 4.81906 
47 0.01627 0.10706 0.16785 0.17717 0.20041 0.32149 0.33066 0.35537 0.51316 0.53092 0.65177 0.67687 0.82402 0.83598 0.85648 1.00046 1.01552 1.17505 1.18645 1.2158 1.33942 1.36165 1.5127 1.54282 1.66611 1.69098 1.85759 1.88059 2.07736 2.20478 2.24018 2.34555 2.64876 2.83196 2.85911 2.99845 3.17158 3.32 3.45568 3.47975 3.60106 3.77717 4.10347 4.34976 4.51674 4.65288 4.82556 
42 0.02031 0.10967 0.17017 0.17978 0.20681 0.32422 0.33422 0.51526 0.53321 0.65458 0.69666 0.82388 0.83707 0.85538 1.00277 1.02061 1.17756 1.18987 1.22176 1.34193 1.36913 1.51671 1.66849 1.69901 1.8598 1.88384 2.08086 2.20824 2.34758 2.65149 2.83447 3.00076 3.17382 3.32222 3.45802 3.60368 3.77977 4.10544 4.35165 4.5199 4.67458 4.82763 
39 0.01519 0.11351 0.17602 0.18678 0.32949 0.3402 0.52115 0.54167 0.66024 0.82212 0.83987 0.85403 1.0079 1.02834 1.18326 1.19687 1.2323 1.34763 1.38099 1.52309 1.67467 1.86588 1.90183 2.08823 2.2155 2.3531 2.6564 2.84064 3.00728 3.17919 3.32769 3.46329 3.60894 3.78681 4.11097 4.35745 4.52548 4.66488 4.83401 
48 0.00968 0.1004 0.16776 0.17619 0.19233 0.32267 0.3314 0.35135 0.51408 0.52993 0.65291 0.67544 0.81592 0.83304 0.8431 1.00104 1.01388 1.17595 1.18629 1.21054 1.34029 1.3594 1.51303 1.53453 1.66682 1.6864 1.85822 1.87557 2.07847 2.20524 2.23175 2.34615 2.64884 2.83251 2.85377 2.9992 3.1721 3.32076 3.45629 3.47373 3.60195 3.77699 4.10411 4.34997 4.51662 4.65285 4.82601 4.85006 
40 0.01767 0.10243 0.16387 0.1732 0.19718 0.3179 0.32756 0.50932 0.52923 0.64916 0.80881 0.82813 0.83904 0.9962 1.01153 1.17204 1.18496 1.21725 1.33627 1.51071 1.66152 1.68447 1.85305 1.87349 2.0739 2.20125 2.34149 2.64625 2.82793 2.99461 3.168 3.31626 3.45202 3.4858 3.59791 3.77384 4.09943 4.34524 4.51494 4.82103 
36 0.0205 0.11305 0.17267 0.18374 0.32674 0.33845 0.51887 0.54334 0.65884 0.82104 0.8374 0.85371 1.00527 1.06124 1.18092 1.19721 1.34632 1.5228 1.67188 1.86267 1.90871 2.08728 2.21367 2.35105 2.65539 2.83862 3.00691 3.17688 3.32593 3.46136 3.60777 3.78686 4.10848 4.35606 4.52465 4.83126 
48 0.01617 0.10633 0.16935 0.17817 0.19782 0.32348 0.33255 0.35926 0.51476 0.53109 0.65333 0.67549 0.82102 0.83527 0.84807 1.00192 1.01589 1.17669 1.18738 1.21335 1.34083 1.36011 1.51406 1.53836 1.668 1.692 1.85908 1.87804 2.0797 2.20619 2.23508 2.34701 2.64969 2.83313 2.85484 3.00019 3.1729 3.32134 3.45696 3.47559 3.60247 3.77819 4.10501 4.35107 4.51736 4.65381 4.82689 4.85693 
41 0.00784 0.10316 0.17068 0.18041 0.20817 0.32522 0.3356 0.51651 0.53598 0.65594 0.82105 0.83661 0.85177 1.00369 1.0229 1.17842 1.19078 1.22218 1.34291 1.36955 1.518 1.6697 1.86082 1.88769 2.08264 2.20885 2.34881 2.65188 2.83548 3.00198 3.17471 3.32365 3.45889 3.49081 3.6048 3.78096 4.10663 4.35284 4.51992 4.65869 4.82864 
34 0.00809 0.11636 0.17459 0.18875 0.32816 0.34178 0.51982 0.54638 0.65967 0.83358 0.8473 1.0072 1.1821 1.20117 1.34688 1.52166 1.67297 1.86414 2.08618 2.21306 2.35211 2.65586 2.83972 3.00705 3.17829 3.32713 3.46281 3.60919 3.78662 4.11021 4.35726 4.52486 4.67435 4.83268 
40 0.01271 0.1094 0.17046 0.18026 0.20944 0.32449 0.33454 0.51629 0.53734 0.65611 0.82165 0.83665 0.85306 1.00304 1.02095 1.17839 1.19158 1.2263 1.34309 1.51923 1.66852 1.69366 1.86006 1.88388 2.08356 2.20941 2.34846 2.6529 2.83541 3.00271 3.17526 3.32318 3.45911 3.60564 3.78318 4.10632 4.35252 4.52077 4.66524 4.82833 
40 0.00856 0.10724 0.16868 0.17858 0.20942 0.32341 0.33449 0.51452 0.53524 0.65358 0.82131 0.8355 0.85438 1.00188 1.02719 1.17683 1.19067 1.22988 1.34118 1.51592 1.66801 1.85875 1.88791 2.07912 2.20667 2.34648 2.65034 2.83334 2.99976 3.17284 3.32099 3.45657 3.4859 3.6024 3.77975 4.10403 4.3506 4.51823 4.6586 4.82653 
42 0.00943 0.04532 0.12777 0.17682 0.18712 0.25195 0.33036 0.34075 0.52187 0.54198 0.66094 0.82991 0.84295 0.86226 1.0084 1.02594 1.18374 1.19651 1.23009 1.34841 1.38098 1.52263 1.6749 1.86574 1.89123 2.08645 2.21491 2.35388 2.65697 2.84049 3.00712 3.17962 3.32818 3.46382 3.49332 3.6094 3.78629 4.11118 4.35806 4.52479 4.6661 4.83389 
36 0.01877 0.11006 0.16759 0.17892 0.32079 0.33188 0.51283 0.53917 0.65194 0.81893 0.83378 0.85479 0.99971 1.02463 1.17503 1.19039 1.33955 1.51556 1.66575 1.85661 1.89006 2.07856 2.20524 2.3449 2.6503 2.83222 2.99946 3.1715 3.31961 3.45551 3.6028 3.7793 4.10273 4.34922 4.51808 4.82509 
48 0.01914 0.1043 0.16738 0.17585 0.19256 0.32131 0.32963 0.34442 0.51307 0.52818 0.65153 0.66979 0.81646 0.83274 0.8432 1.00003 1.01214 1.17507 1.1853 1.20891 1.33941 1.35832 1.51215 1.53401 1.66551 1.68363 1.85728 1.87447 2.07692 2.20395 2.22841 2.3454 2.64767 2.83167 2.85296 2.9976 3.17125 3.31999 3.45514 3.47 3.60068 3.77594 4.1033 4.3494 4.51586 4.65013 4.82513 4.84696 
51 0.01151 0.10011 0.17075 0.17896 0.19243 0.32578 0.33363 0.34592 0.51744 0.53108 0.57766 0.6562 0.67141 0.8224 0.83758 0.8477 1.00471 1.01621 1.17972 1.18961 1.21151 1.34365 1.35919 1.51628 1.53489 1.66964 1.68552 1.8615 1.87656 2.08089 2.2082 2.2299 2.34982 2.65213 2.83582 2.85504 3.00196 3.04055 3.1757 3.19583 3.32432 3.45996 3.47465 3.60515 3.78055 4.10785 4.35356 4.52026 4.65453 4.82965 4.84831 
41 0.01442 0.10482 0.16599 0.17577 0.20633 0.31987 0.33019 0.51128 0.5319 0.65015 0.68325 0.81881 0.83243 0.84917 0.99842 1.01753 1.17384 1.18712 1.22278 1.33803 1.36877 1.5124 1.66466 1.85539 1.88405 2.07527 2.20376 2.34345 2.64678 2.83043 2.99678 3.16945 3.31803 3.45383 3.59972 3.77501 4.10096 4.34722 4.51428 4.6528 4.82325 
40 0.01808 0.10701 0.16628 0.17607 0.20457 0.32015 0.3301 0.51113 0.52983 0.65072 0.81814 0.83284 0.85005 0.99869 1.01499 1.17348 1.18648 1.22101 1.3378 1.37019 1.51223 1.66414 1.69017 1.85558 1.87687 2.07635 2.20323 2.34362 2.64782 2.82988 2.99644 3.16993 3.31822 3.45411 3.59979 3.77544 4.10162 4.3476 4.51616 4.82313 
46 0.01846 0.10602 0.16787 0.17672 0.19593 0.32234 0.33175 0.36629 0.51401 0.53208 0.65268 0.68141 0.8213 0.83471 0.84916 1.00111 1.01746 1.17602 1.18756 1.21686 1.34026 1.36397 1.51505 1.66664 1.69026 1.85833 1.88166 2.08 2.20609 2.2426 2.34609 2.64925 2.83286 2.85962 2.99917 3.1721 3.32078 3.45626 3.47948 3.60201 3.77885 4.10394 4.35034 4.51784 4.65572 4.82604 
47 0.01632 0.10432 0.1662 0.17539 0.1983 0.31986 0.32916 0.35903 0.51139 0.52863 0.65006 0.67563 0.82008 0.833 0.84878 0.99856 1.01375 1.17347 1.1848 1.21362 1.33783 1.36082 1.51087 1.5424 1.66425 1.68776 1.85579 1.87752 2.07623 2.20331 2.23916 2.34378 2.64679 2.83029 2.85645 2.99646 3.16974 3.31833 3.45383 3.47553 3.59966 3.77508 4.10166 4.34794 4.51496 4.65581 4.82363 
48 0.01437 0.10245 0.16784 0.17613 0.19156 0.32221 0.33051 0.34527 0.51397 0.52931 0.65321 0.67814 0.81512 0.83295 0.84276 1.00088 1.01302 1.1759 1.18608 1.20941 1.34033 1.35962 1.51422 1.54181 1.66601 1.68329 1.85795 1.87422 2.07864 2.20488 2.22954 2.34622 2.64943 2.83264 2.85418 2.99897 3.17239 3.32086 3.45653 3.47423 3.60192 3.77766 4.10429 4.35008 4.51743 4.65794 4.82605 4.8482 
52 0.01584 0.09951 0.16709 0.17495 0.18737 0.32262 0.33049 0.34332 0.514 0.52798 0.5841 0.65298 0.67273 0.8104 0.83168 0.84055 1.00089 1.01202 1.17602 1.18549 1.20519 1.34007 1.35565 1.51317 1.53356 1.66608 1.68182 1.85796 1.8732 2.07775 2.20437 2.22371 2.34596 2.64843 2.83231 2.85133 2.99831 3.03889 3.17185 3.19204 3.32077 3.45595 3.46933 3.60144 3.77674 4.10384 4.12171 4.34989 4.51617 4.65237 4.82582 4.84396 
49 0.01637 0.10146 0.16703 0.17518 0.18957 0.32106 0.32879 0.34047 0.51307 0.52724 0.65166 0.6684 0.81216 0.83187 0.84126 0.99997 1.01089 1.17541 1.18549 1.20821 1.33941 1.35595 1.51298 1.53607 1.66496 1.68056 1.85684 1.87163 2.07649 2.20355 2.22562 2.34535 2.64902 2.83135 2.85107 2.99769 3.17158 3.3198 3.45552 3.47013 3.60103 3.77665 4.10328 4.12287 4.34911 4.51694 4.65287 4.82504 4.84328 
44 0.01557 0.10055 0.16179 0.17096 0.1929 0.31547 0.32479 0.35458 0.50685 0.52531 0.64569 0.68443 0.81603 0.82893 0.84479 0.9943 1.00911 1.16916 1.1813 1.21326 1.3332 1.36075 1.50686 1.6595 1.6829 1.85106 1.87239 2.07069 2.19809 2.33925 2.64287 2.82521 2.85256 2.99137 3.16548 3.3138 3.44941 3.59486 3.76987 4.09704 4.34292 4.51089 4.6625 4.8187 
45 0.0085 0.09943 0.1694 0.17824 0.19848 0.32383 0.33305 0.36507 0.51543 0.53382 0.65462 0.68993 0.81806 0.83406 0.84465 1.00231 1.01771 1.17762 1.18918 1.21799 1.34199 1.36765 1.51577 1.66852 1.69528 1.85935 1.87947 2.08058 2.20847 2.34707 2.65039 2.83424 2.86069 3.00097 3.17323 3.32204 3.45732 3.47807 3.60307 3.77909 4.10497 4.35136 4.51886 4.66329 4.82736 
49 0.0126 0.10271 0.17036 0.17861 0.19367 0.32517 0.33346 0.3486 0.51633 0.53025 0.65428 0.66831 0.81742 0.83551 0.84523 1.0036 1.01553 1.17834 1.1881 1.20886 1.34253 1.35845 1.51569 1.53632 1.66887 1.68564 1.86045 1.87591 2.08065 2.20715 2.22873 2.34849 2.65107 2.83446 2.85322 3.0011 3.17456 3.19967 3.323 3.45856 3.47274 3.60395 3.77992 4.10674 4.35251 4.51942 4.65532 4.82849 4.84761 
45 0.01737 0.10584 0.16884 0.17752 0.19584 0.3233 0.33239 0.3601 0.51502 0.53284 0.65395 0.6849 0.81955 0.83452 0.84611 1.00188 1.01658 1.17739 1.18924 1.21901 1.34141 1.36547 1.5156 1.66724 1.68738 1.85918 1.88016 2.08004 2.20641 2.23749 2.34706 2.65083 2.8341 3.0001 3.17294 3.3219 3.45722 3.47934 3.6031 3.77911 4.1048 4.35091 4.51874 4.66747 4.82699 
34 0.02109 0.11588 0.1706 0.18246 0.32453 0.33697 0.51664 0.54272 0.65577 0.82458 0.83802 1.00331 1.17824 1.19474 1.34293 1.52014 1.66928 1.86048 2.08261 2.20865 2.34848 2.6544 2.83611 3.00261 3.17489 3.32305 3.45879 3.6061 3.78591 4.10607 4.35347 4.52197 4.67446 4.82944 
54 0.01459 0.0983 0.16227 0.17059 0.18618 0.31593 0.32379 0.3359 0.50741 0.52018 0.5477 0.64553 0.6593 0.81438 0.82865 0.83955 0.99503 1.0065 1.16951 1.1791 1.19858 1.33359 1.34798 1.50558 1.52568 1.65995 1.67617 1.85162 1.86656 2.06987 2.09332 2.19805 2.21951 2.34 2.64155 2.82563 2.84382 2.99176 3.01941 3.16557 3.18212 3.31436 3.34174 3.44997 3.46386 3.59529 3.76975 4.09809 4.11875 4.344 4.50967 4.64729 4.81969 4.83754 
42 0.01938 0.10661 0.16793 0.17749 0.20472 0.32277 0.33364 0.51358 0.53266 0.65266 0.81468 0.83222 0.84452 1.00129 1.03105 1.17551 1.18767 1.21785 1.33995 1.36594 1.51456 1.6675 1.85841 1.88956 2.07911 2.20529 2.2391 2.34582 2.64851 2.83268 2.99885 3.17152 3.32013 3.4554 3.47999 3.60148 3.77754 4.10328 4.35 4.51659 4.6584 4.82552 
49 0.01708 0.10288 0.16994 0.17801 0.19247 0.32499 0.33329 0.34903 0.51681 0.53259 0.65543 0.67605 0.81207 0.83398 0.84313 1.00305 1.01436 1.17874 1.18883 1.21193 1.34277 1.36056 1.51557 1.53551 1.6691 1.68685 1.86071 1.87736 2.08108 2.20821 2.23357 2.34848 2.65072 2.83533 2.85617 3.00147 3.17429 3.20074 3.32316 3.45881 3.47528 3.60405 3.77977 4.10628 4.35246 4.51885 4.65326 4.8285 4.84926 
40 0.01562 0.11348 0.17548 0.1855 0.22028 0.33001 0.34089 0.52133 0.54195 0.66045 0.82656 0.84137 0.85834 1.00844 1.03185 1.18365 1.19763 1.23669 1.34782 1.38334 1.52212 1.67461 1.86585 1.8987 2.08764 2.21404 2.35328 2.65639 2.84053 3.00707 3.17898 3.32786 3.4633 3.60907 3.78614 4.11079 4.35766 4.52448 4.66363 4.83319 
35 0.02251 0.11577 0.17508 0.18789 0.32813 0.33996 0.52018 0.54424 0.66032 0.82493 0.83998 0.86026 1.00682 1.18247 1.1992 1.34776 1.52276 1.67332 1.86391 1.89986 2.08853 2.21544 2.35225 2.65694 2.83988 3.00825 3.17826 3.32742 3.46268 3.60928 3.78848 4.10983 4.3573 4.5247 4.83272 
42 0.01614 0.10222 0.16141 0.17167 0.21202 0.31492 0.32529 0.50618 0.52675 0.64498 0.67491 0.81652 0.82906 0.85131 0.99368 1.01305 1.16865 1.18169 1.2176 1.33285 1.36249 1.50662 1.65945 1.85042 1.88962 2.07089 2.19805 2.33868 2.64191 2.825 2.99115 3.16488 3.31325 3.44884 3.47943 3.59472 3.76984 4.09663 4.34262 4.50951 4.64538 4.81833 
47 0.01585 0.10427 0.16994 0.17828 0.19453 0.32503 0.33389 0.35792 0.51606 0.53195 0.65541 0.68303 0.81713 0.83473 0.8446 1.00325 1.01673 1.17844 1.18923 1.21546 1.34253 1.36351 1.51742 1.66853 1.6867 1.86028 1.87758 2.08084 2.20801 2.23785 2.34818 2.65173 2.83456 2.85594 3.00096 3.17445 3.32269 3.45842 3.47731 3.60423 3.78146 4.10604 4.35202 4.51977 4.65778 4.82786 4.84977 
43 0.0122 0.10218 0.16123 0.17115 0.20227 0.31479 0.32478 0.50573 0.52369 0.64423 0.67475 0.81723 0.82945 0.85914 0.99363 1.01163 1.16829 1.18097 1.21534 1.33237 1.35757 1.50526 1.65918 1.69443 1.85048 1.8797 2.07017 2.19766 2.33851 2.64094 2.82462 2.85336 2.99087 3.16437 3.31297 3.44848 3.59408 3.76877 4.09631 4.34244 4.50902 4.65272 4.81805 
39 0.01162 0.11152 0.17386 0.18412 0.22238 0.32769 0.33814 0.51881 0.53751 0.65887 0.82744 0.84102 0.8628 1.00644 1.02686 1.18105 1.19382 1.22764 1.34573 1.37515 1.52217 1.67231 1.86329 1.88902 2.08478 2.2114 2.35139 2.65615 2.83782 3.00473 3.17777 3.32601 3.4617 3.60774 3.78564 4.10934 4.35563 4.52502 4.83091 
47 0.01101 0.09907 0.16506 0.17355 0.19086 0.31942 0.32813 0.34794 0.51102 0.52831 0.64991 0.67441 0.81169 0.82954 0.83935 0.99786 1.01099 1.17292 1.18339 1.20827 1.33714 1.35822 1.51048 1.5354 1.66378 1.68571 1.85507 1.87386 2.07512 2.20209 2.22896 2.34312 2.64584 2.82966 2.85379 2.9959 3.16931 3.31752 3.4533 3.47346 3.59858 3.77436 4.10082 4.34694 4.51376 4.6494 4.82291 
43 0.01224 0.10581 0.1665 0.17601 0.20135 0.3203 0.33006 0.51167 0.53091 0.65049 0.67984 0.82066 0.8338 0.85238 0.99914 1.01689 1.17365 1.18553 1.21616 1.33804 1.36211 1.51195 1.66429 1.68736 1.85635 1.88319 2.07732 2.20307 2.23814 2.34434 2.64788 2.831 2.99709 3.17033 3.31888 3.45443 3.60021 3.77622 4.10216 4.34838 4.5156 4.65329 4.82411 
37 0.01871 0.10662 0.16391 0.17491 0.3168 0.32718 0.50819 0.53054 0.64757 0.81476 0.83006 0.84947 0.99578 1.01589 1.17086 1.18575 1.33497 1.3823 1.50997 1.66136 1.85247 1.87981 2.07297 2.20021 2.3407 2.64539 2.8272 2.99386 3.16717 3.31542 3.45124 3.5972 3.77265 4.09869 4.34472 4.51325 4.82036 
47 0.0126 0.09982 0.15969 0.16919 0.19437 0.31325 0.32277 0.35533 0.50444 0.52186 0.6428 0.66826 0.81696 0.82844 0.85908 0.99221 1.00862 1.1667 1.17832 1.20864 1.33086 1.35395 1.50347 1.54112 1.65781 1.68965 1.84911 1.87139 2.06816 2.19611 2.23151 2.33709 2.63953 2.82327 2.84889 2.98949 3.16286 3.31151 3.44711 3.47412 3.59266 3.76734 4.09504 4.34121 4.50706 4.64439 4.81672 
38 0.01881 0.10972 0.16858 0.17888 0.21871 0.32234 0.33297 0.51416 0.53589 0.65357 0.82182 0.83553 0.85647 1.00092 1.02091 1.17641 1.1907 1.34096 1.51577 1.66699 1.85806 1.8875 2.08159 2.20657 2.3462 2.6502 2.83331 3.00013 3.17277 3.32104 3.45669 3.60278 3.78103 4.10429 4.35069 4.51905 4.65965 4.82684 
47 0.01389 0.10763 0.16942 0.17845 0.1987 0.32297 0.33178 0.35055 0.5147 0.5312 0.6537 0.68029 0.82464 0.83712 0.85447 1.00194 1.01559 1.17682 1.18789 1.21575 1.34121 1.3632 1.51435 1.54281 1.66729 1.68702 1.85882 1.87663 2.07915 2.20643 2.23989 2.34732 2.65031 2.83347 2.85754 3.00012 3.17333 3.32196 3.45765 3.48254 3.60316 3.77818 4.10528 4.35134 4.51807 4.65858 4.82715 
52 0.01619 0.10478 0.17048 0.17869 0.19332 0.32527 0.33347 0.34773 0.51678 0.53106 0.65478 0.66857 0.81758 0.83578 0.84547 1.00393 1.01595 1.17849 1.18823 1.20873 1.34261 1.35784 1.51527 1.53388 1.66881 1.685 1.86085 1.87656 2.07955 2.10489 2.20712 2.22797 2.34881 2.65127 2.83519 2.85485 3.00107 3.04583 3.17464 3.19349 3.32345 3.4589 3.47325 3.60446 3.77915 4.10683 4.1278 4.35317 4.5189 4.65493 4.82883 4.84823 
58 0.01338 0.09989 0.16789 0.17585 0.18532 0.2141 0.32425 0.33133 0.34146 0.51581 0.52768 0.54991 0.65433 0.66613 0.81349 0.83418 0.84282 0.87597 1.00299 1.01281 1.1776 1.18621 1.20174 1.34173 1.35432 1.51459 1.53083 1.6678 1.68155 1.85967 1.87273 2.07871 2.09732 2.20589 2.22269 2.34793 2.3676 2.65012 2.66878 2.83387 2.85086 3.00042 3.02422 3.17408 3.18953 3.32246 3.33749 3.45809 3.47001 3.60354 3.77846 4.10615 4.12065 4.35197 4.51808 4.65138 4.82788 4.84343 
45 0.02012 0.10296 0.16457 0.17358 0.1941 0.31816 0.32724 0.35016 0.51016 0.52848 0.64935 0.68452 0.81766 0.83121 0.84535 0.99707 1.01096 1.17213 1.18347 1.21223 1.33644 1.3613 1.5107 1.66242 1.68434 1.85388 1.87549 2.07484 2.20146 2.2355 2.34239 2.64583 2.82888 2.99517 3.16852 3.31682 3.45273 3.47839 3.59857 3.77367 4.10038 4.34636 4.51348 4.65523 4.82206 
45 0.01864 0.10311 0.16416 0.17352 0.19783 0.31773 0.32724 0.36143 0.50932 0.52734 0.64804 0.67775 0.81873 0.83135 0.84815 0.99658 1.01226 1.1714 1.18295 1.21267 1.33558 1.35851 1.5098 1.6619 1.68527 1.85342 1.87532 2.0735 2.20067 2.23663 2.34168 2.645 2.8281 2.9939 3.1676 3.31614 3.45173 3.47614 3.59757 3.77282 4.09951 4.34552 4.5127 4.65216 4.82125 
51 0.00659 0.09559 0.16412 0.17217 0.18545 0.3186 0.32615 0.33733 0.51006 0.5227 0.54913 0.64863 0.66309 0.81278 0.8299 0.8393 0.99752 1.00827 1.17233 1.18181 1.20089 1.33629 1.35041 1.50944 1.53225 1.66249 1.67762 1.85415 1.86814 2.07286 2.20027 2.22085 2.34248 2.64547 2.82795 2.8463 2.99445 3.16841 3.19748 3.31683 3.45239 3.46651 3.59806 3.77289 4.10049 4.11712 4.34608 4.51302 4.6491 4.82189 4.83759 
45 0.01918 0.10379 0.16418 0.17373 0.19991 0.31797 0.32755 0.36514 0.50921 0.52832 0.64792 0.67542 0.82011 0.83204 0.85266 0.99679 1.01329 1.17138 1.1832 1.21397 1.33557 1.35923 1.50887 1.54565 1.66267 1.69346 1.85386 1.88276 2.07346 2.20118 2.34163 2.64449 2.82807 2.99413 3.16741 3.3159 3.45159 3.47847 3.59714 3.77239 4.09935 4.34561 4.51233 4.6494 4.82125 
43 0.01191 0.10503 0.17465 0.18402 0.20894 0.32958 0.33984 0.52067 0.5397 0.65983 0.82083 0.839 0.85085 1.00766 1.0257 1.18254 1.19455 1.22423 1.34698 1.3725 1.52159 1.67421 1.86496 1.88956 2.08676 2.2125 2.24653 2.35264 2.65629 2.83941 2.8712 3.00689 3.17875 3.32724 3.46248 3.48646 3.60843 3.78615 4.11032 4.35716 4.52484 4.66685 4.83296 
34 0.01454 0.11307 0.16718 0.17984 0.32005 0.33229 0.51236 0.54222 0.65258 0.82222 0.83521 0.99889 1.02908 1.17489 1.1949 1.33939 1.51715 1.66495 1.85605 2.08079 2.20526 2.34453 2.65116 2.8321 3.00006 3.17138 3.31965 3.45592 3.60239 3.78469 4.10279 4.34942 4.52202 4.82485 
45 0.01076 0.09482 0.17286 0.18162 0.19992 0.32792 0.33694 0.36416 0.51996 0.53852 0.65878 0.69113 0.8231 0.83854 0.84961 1.00629 1.02052 1.18201 1.19371 1.2228 1.34642 1.37211 1.52106 1.67237 1.69511 1.86372 1.88374 2.08565 2.2127 2.35161 2.65472 2.83888 2.87015 3.00562 3.17779 3.32645 3.46172 3.48341 3.60746 3.78402 4.10923 4.35587 4.52296 4.65948 4.83192 
52 0.01428 0.10238 0.16766 0.17596 0.19134 0.32217 0.33038 0.3447 0.51335 0.52707 0.57681 0.6518 0.66622 0.81957 0.834 0.84473 1.00086 1.01286 1.17543 1.18521 1.20622 1.33934 1.35417 1.51208 1.53207 1.66601 1.68288 1.85754 1.87304 2.07596 2.09788 2.20419 2.22729 2.34564 2.6477 2.8316 2.8508 2.99774 3.17131 3.18835 3.32 3.45565 3.46997 3.60094 3.77599 4.10352 4.12083 4.34961 4.51584 4.65229 4.82529 4.84279 
33 0.01618 0.12001 0.17184 0.1859 0.32479 0.33777 0.51685 0.54485 0.65674 0.82898 0.84167 1.00363 1.17894 1.19708 1.34359 1.51916 1.66955 1.86059 2.0834 2.21107 2.34865 2.65468 2.83632 3.00428 3.17545 3.32353 3.45964 3.60666 3.78635 4.107 4.35456 4.52388 4.82953 
44 0.05425 0.12567 0.16256 0.173 0.21723 0.315 0.32491 0.50595 0.52459 0.64427 0.67508 0.81837 0.83027 0.88356 0.9939 1.01169 1.16806 1.1801 1.21192 1.33228 1.3553 1.50545 1.6591 1.68241 1.85074 1.88103 2.07022 2.19722 2.23054 2.33876 2.6414 2.82493 2.9907 3.1647 3.31294 3.44876 3.47646 3.59445 3.76927 4.09678 4.34292 4.50926 4.64813 4.81845 
51 0.01855 0.10313 0.16934 0.1775 0.19278 0.32357 0.33162 0.34506 0.51487 0.52864 0.57812 0.65372 0.67006 0.81816 0.83444 0.84407 1.00221 1.01396 1.17705 1.1868 1.20784 1.34111 1.3569 1.51421 1.53504 1.66739 1.68387 1.85898 1.87416 2.07798 2.20567 2.22714 2.34703 2.64957 2.83305 2.85192 2.99909 3.02918 3.17319 3.32154 3.45704 3.47049 3.60251 3.77798 4.10502 4.12335 4.35092 4.51781 4.65395 4.82677 4.84408 
42 0.01866 0.10562 0.16886 0.17832 0.20569 0.32268 0.33239 0.51426 0.5334 0.65362 0.8105 0.83162 0.84192 1.00066 1.01593 1.17632 1.18824 1.2173 1.34062 1.3658 1.51512 1.66727 1.70564 1.85836 1.88547 2.08045 2.20706 2.34604 2.64964 2.83332 3.00014 3.17206 3.32059 3.45649 3.48436 3.60236 3.77826 4.10389 4.35054 4.51727 4.65635 4.82623 
57 0.01653 0.10072 0.16889 0.17658 0.18707 0.32385 0.33092 0.34097 0.51575 0.52778 0.55018 0.65442 0.66696 0.80855 0.83336 0.84205 0.86421 1.00294 1.01297 1.178 1.18689 1.20376 1.34202 1.35553 1.51442 1.53077 1.66812 1.6826 1.85971 1.87309 2.07817 2.09579 2.20667 2.22481 2.34795 2.36909 2.65 2.66941 2.834 2.85136 3.00023 3.02079 3.17374 3.1879 3.32263 3.34116 3.45807 3.47012 3.60324 3.7787 4.10593 4.11958 4.35205 4.51824 4.65432 4.82785 4.84346 
43 0.02005 0.10677 0.16855 0.17779 0.20144 0.32231 0.33178 0.36687 0.51422 0.53292 0.6534 0.81775 0.83362 0.84597 1.00074 1.01554 1.17636 1.18846 1.21889 1.34084 1.36838 1.51625 1.6667 1.69074 1.85814 1.8802 2.08148 2.20701 2.3462 2.6507 2.83308 2.86184 3.00032 3.17282 3.32108 3.4569 3.60314 3.78011 4.1043 4.35024 4.5189 4.65868 4.82645 
52 0.01653 0.0948 0.16175 0.16978 0.17964 0.21518 0.31802 0.32532 0.33592 0.51003 0.52512 0.64887 0.66633 0.80049 0.8269 0.83554 0.85506 0.99637 1.00622 1.17224 1.18178 1.20199 1.33619 1.35344 1.50975 1.53506 1.66164 1.67717 1.85313 1.86719 2.07248 2.0961 2.20077 2.22672 2.3419 2.64551 2.82799 2.84816 2.99438 3.16819 3.31656 3.45214 3.46593 3.59764 3.77282 4.09974 4.11524 4.34519 4.51312 4.65456 4.82137 4.84041 
60 0.01171 0.09714 0.16311 0.17204 0.1802 0.19851 0.32102 0.32771 0.33694 0.51264 0.5232 0.54209 0.65085 0.66112 0.80707 0.83103 0.83956 0.85979 1.00002 1.0091 1.17458 1.18281 1.19651 1.22443 1.33867 1.35004 1.51118 1.52609 1.66457 1.67695 1.85645 1.86807 2.07485 2.09175 2.20217 2.21731 2.34502 2.3613 2.64718 2.66386 2.83043 2.84518 2.99667 3.01297 3.1709 3.18283 3.31939 3.33101 3.45508 3.46608 3.60051 3.77528 4.10332 4.11567 4.34888 4.38493 4.51554 4.64949 4.8247 4.83823 
57 0.01539 0.08976 0.15385 0.1639 0.17203 0.19056 0.31309 0.31996 0.3296 0.50514 0.51729 0.54025 0.64395 0.65665 0.79454 0.8224 0.83085 0.84767 0.99198 1.00142 1.16733 1.17613 1.19243 1.33125 1.34543 1.50377 1.52235 1.65678 1.67114 1.84836 1.86117 2.06679 2.08566 2.1949 2.21301 2.33726 2.3632 2.63957 2.82276 2.84104 2.98927 3.01098 3.16324 3.17797 3.31191 3.34722 3.44744 3.45956 3.59279 3.76745 4.09529 4.10905 4.34067 4.50745 4.64468 4.81669 4.83284 
46 0.00722 0.09534 0.16878 0.17758 0.19509 0.32423 0.33341 0.36284 0.51576 0.53339 0.65505 0.6895 0.82203 0.836 0.8493 1.00253 1.01656 1.17806 1.18979 1.21939 1.34217 1.3664 1.51703 1.66845 1.69108 1.85975 1.87917 2.08223 2.20817 2.24555 2.34779 2.65106 2.83437 2.85887 3.00094 3.17412 3.32223 3.45832 3.48619 3.60372 3.78174 4.10602 4.35219 4.52003 4.65967 4.82795 
44 0.01201 0.10627 0.16868 0.17784 0.20012 0.32309 0.33287 0.5143 0.53217 0.65296 0.6787 0.81972 0.8346 0.84853 1.00162 1.01881 1.17626 1.18777 1.21674 1.34084 1.36524 1.51472 1.66732 1.69323 1.85869 1.88169 2.07926 2.20544 2.23521 2.34652 2.64935 2.83343 2.99923 3.17212 3.32099 3.4566 3.47937 3.60214 3.77804 4.10418 4.35064 4.51698 4.6518 4.82645 
57 0.01179 0.08843 0.15365 0.16246 0.17089 0.19131 0.31078 0.31765 0.32735 0.50287 0.51457 0.5373 0.64121 0.65324 0.79642 0.82114 0.82964 0.8487 0.99011 0.99953 1.16497 1.17377 1.18966 1.32893 1.34229 1.50112 1.51873 1.65456 1.66835 1.84629 1.85857 2.06424 2.08355 2.19237 2.21058 2.33519 2.63696 2.65578 2.82041 2.83795 2.98686 3.01136 3.16106 3.17539 3.30963 3.32505 3.4453 3.4577 3.59058 3.76488 4.09329 4.10702 4.33861 4.50478 4.64114 4.81451 4.82899 
53 0.01056 0.09967 0.16739 0.17556 0.19007 0.32205 0.33014 0.34365 0.51356 0.52749 0.63358 0.65343 0.67417 0.81699 0.8331 0.84277 1.00067 1.01213 1.17563 1.18537 1.20632 1.33972 1.35543 1.51176 1.52888 1.6662 1.68348 1.85771 1.87365 2.07676 2.10739 2.20442 2.22629 2.34581 2.64765 2.83188 2.85106 2.99796 3.03722 3.17135 3.18762 3.32034 3.45576 3.46965 3.60119 3.77632 4.1038 4.13804 4.35012 4.51591 4.65173 4.82567 4.84478 
36 0.02114 0.11388 0.16872 0.18045 0.32165 0.33293 0.51321 0.53561 0.65302 0.82231 0.83597 0.87743 1.00066 1.02519 1.1758 1.19148 1.33986 1.51536 1.66655 1.85733 1.8865 2.07926 2.2065 2.34571 2.65032 2.83231 2.99904 3.1723 3.32005 3.45615 3.6022 3.77934 4.10383 4.35027 4.51886 4.82586 
48 0.00782 0.09951 0.16978 0.17884 0.19812 0.32451 0.33366 0.35964 0.51561 0.53154 0.65454 0.67979 0.82593 0.83823 0.85639 1.00327 1.0181 1.17772 1.18877 1.21657 1.34199 1.36278 1.51541 1.54445 1.66856 1.68917 1.86023 1.87956 2.08076 2.20708 2.23868 2.34808 2.65088 2.83437 2.85886 3.00073 3.17409 3.3226 3.45838 3.48068 3.60379 3.77961 4.10625 4.35255 4.51908 4.65934 4.82797 4.85986 
49 0.00821 0.09321 0.1606 0.16855 0.17993 0.31518 0.32277 0.33376 0.50776 0.52292 0.64634 0.66516 0.79929 0.8251 0.83397 0.85927 0.99438 1.00553 1.16968 1.17953 1.20098 1.33403 1.35318 1.50708 1.53145 1.65937 1.67593 1.85128 1.86673 2.07092 2.19792 2.22105 2.33991 2.6425 2.82591 2.84733 2.99206 3.16597 3.31442 3.44998 3.46438 3.59546 3.77062 4.09797 4.34342 4.51034 4.6461 4.81934 4.83907 
35 0.01259 0.10949 0.16602 0.1778 0.31933 0.33113 0.51114 0.53621 0.65024 0.81938 0.8332 0.86849 0.99831 1.17315 1.18854 1.33766 1.51261 1.66397 1.85513 2.07684 2.20287 2.34332 2.64729 2.83033 2.9962 3.16954 3.31789 3.45338 3.60018 3.77606 4.10123 4.34777 4.51541 4.65552 4.82343 
43 0.01627 0.10612 0.16549 0.17561 0.21186 0.31898 0.32908 0.51013 0.52846 0.64887 0.67901 0.82098 0.83337 0.85778 0.99787 1.01575 1.17241 1.18478 1.21758 1.33678 1.36193 1.50992 1.66348 1.69805 1.85481 1.88384 2.07509 2.20254 2.3428 2.64557 2.8291 2.99517 3.16861 3.31706 3.45283 3.47823 3.59855 3.77349 4.10081 4.34712 4.51389 4.65101 4.82256 
38 0.00968 0.10847 0.17085 0.1817 0.32446 0.33554 0.5164 0.53914 0.65525 0.81773 0.83506 0.84976 1.00298 1.02621 1.17825 1.19222 1.22997 1.34231 1.37192 1.51704 1.66994 1.86069 2.08139 2.20918 2.34809 2.65096 2.83571 3.00142 3.17403 3.32245 3.4583 3.60394 3.78043 4.10558 4.35265 4.51901 4.65938 4.82833 
38 0.01139 0.10733 0.16889 0.17966 0.32213 0.33291 0.5141 0.53572 0.65368 0.81459 0.83276 0.84629 1.00083 1.02355 1.17634 1.19033 1.22765 1.34068 1.38268 1.51537 1.66785 1.85839 2.08027 2.20774 2.34601 2.64989 2.83348 3.00046 3.17227 3.32085 3.45661 3.60251 3.77937 4.10387 4.35051 4.51728 4.66423 4.82632 
56 0.01074 0.09684 0.16499 0.17277 0.18406 0.3198 0.32699 0.33731 0.51135 0.52352 0.54699 0.65 0.6623 0.80731 0.82971 0.83852 0.87359 0.9987 1.00878 1.17378 1.1829 1.20069 1.33762 1.35124 1.50981 1.52582 1.66367 1.67804 1.85558 1.86956 2.0744 2.09475 2.20182 2.21943 2.34386 2.37011 2.64576 2.6672 2.82969 2.8477 2.99596 3.02732 3.16983 3.18632 3.31851 3.45386 3.46627 3.59914 3.77418 4.10188 4.11824 4.34752 4.5139 4.64854 4.82357 4.84006 
34 0.00878 0.11096 0.17061 0.18275 0.32461 0.3376 0.51684 0.54425 0.65644 0.82373 0.83748 0.87528 1.00366 1.17865 1.19675 1.34379 1.52031 1.67035 1.86099 2.08639 2.21045 2.3489 2.65369 2.83625 3.0036 3.17537 3.32338 3.45897 3.60608 3.78795 4.10676 4.3551 4.52386 4.82964 
47 0.01263 0.10473 0.16715 0.17614 0.19657 0.32085 0.32984 0.35157 0.5125 0.52945 0.6508 0.67145 0.82084 0.83403 0.84907 0.99961 1.01345 1.17469 1.18583 1.21383 1.33868 1.35895 1.5114 1.53413 1.66551 1.68874 1.85655 1.87493 2.07575 2.20382 2.23414 2.34473 2.64775 2.83117 2.85492 2.99767 3.17063 3.31919 3.4549 3.47473 3.60037 3.77529 4.10255 4.34869 4.51515 4.6503 4.82462 
48 0.01576 0.10101 0.16622 0.1747 0.19221 0.32058 0.32935 0.35039 0.51172 0.52758 0.6507 0.67588 0.81271 0.83053 0.84033 0.99897 1.0124 1.17381 1.18429 1.20918 1.33809 1.35862 1.51138 1.53989 1.66473 1.68499 1.85619 1.8746 2.07589 2.2029 2.23029 2.34393 2.64656 2.83042 2.85314 2.99647 3.16968 3.31845 3.45398 3.47142 3.59949 3.77473 4.10176 4.34791 4.51455 4.6526 4.82361 4.84647 
53 0.01209 0.09912 0.16911 0.17685 0.18771 0.32483 0.3324 0.34388 0.51619 0.52888 0.55434 0.65543 0.67109 0.80983 0.83368 0.84242 0.86875 1.00334 1.01388 1.17848 1.18768 1.20617 1.34262 1.35769 1.51565 1.53413 1.66894 1.68474 1.8603 1.87462 2.08032 2.20746 2.22775 2.34827 2.37528 2.65089 2.83452 2.85293 3.00129 3.17427 3.19076 3.32303 3.45876 3.4727 3.60413 3.7792 4.10629 4.12222 4.35216 4.51865 4.65402 4.82811 4.84424 
35 0.02135 0.11765 0.17752 0.19049 0.33144 0.34435 0.5233 0.54895 0.66228 0.82755 0.84243 0.86347 1.00998 1.18513 1.20277 1.34996 1.52331 1.67664 1.86806 2.08903 2.21761 2.35479 2.65774 2.84271 3.00929 3.18004 3.32925 3.46468 3.61066 3.78772 4.11174 4.35965 4.52599 4.66751 4.8353 
42 0.01986 0.11235 0.17345 0.18302 0.20969 0.3281 0.33847 0.51914 0.53815 0.65899 0.8222 0.83851 0.85234 1.00637 1.02562 1.18083 1.19276 1.22262 1.34557 1.37213 1.5207 1.67267 1.8635 1.88891 2.08577 2.21135 2.25376 2.35122 2.65544 2.8381 3.005 3.1774 3.32554 3.4613 3.48901 3.60744 3.78479 4.10899 4.35568 4.52324 4.67235 4.83143 
42 0.01157 0.10858 0.17037 0.17989 0.20501 0.32416 0.33369 0.36675 0.51661 0.53719 0.6563 0.82455 0.83776 0.85624 1.00306 1.01924 1.17833 1.19081 1.22332 1.34273 1.37065 1.51963 1.66854 1.69253 1.8608 1.89043 2.08533 2.20846 2.34887 2.65367 2.83579 3.00309 3.1756 3.3232 3.45933 3.60486 3.78522 4.10668 4.35302 4.52208 4.66318 4.82875 
46 0.01005 0.10447 0.16894 0.1779 0.19789 0.32329 0.33254 0.36226 0.5149 0.53293 0.65395 0.68383 0.82283 0.83597 0.85113 1.0018 1.01633 1.17715 1.18888 1.21874 1.34138 1.36571 1.51487 1.54795 1.66776 1.69236 1.85898 1.87926 2.08074 2.2072 2.34709 2.65 2.8338 2.86811 3.0001 3.17315 3.32178 3.45735 3.48276 3.60297 3.77925 4.10493 4.35123 4.51822 4.65488 4.82723 
39 0.00711 0.10327 0.16815 0.17766 0.20409 0.32291 0.3337 0.5144 0.53571 0.6537 0.81497 0.83259 0.84478 1.00107 1.02202 1.17641 1.1897 1.22338 1.34127 1.5161 1.6676 1.85857 1.89004 2.08072 2.20712 2.34639 2.65025 2.83361 3.00035 3.17252 3.321 3.45644 3.60289 3.77953 4.10386 4.35018 4.51817 4.65976 4.82626 
36 0.01019 0.11007 0.16519 0.17716 0.31808 0.32954 0.50956 0.53388 0.64913 0.82026 0.83338 0.99691 1.023 1.17216 1.18834 1.33628 1.5111 1.66235 1.85365 1.8866 2.07467 2.20155 2.34215 2.64668 2.82862 2.9955 3.16873 3.31686 3.45269 3.59858 3.77494 4.10002 4.34612 4.51504 4.66546 4.82198 
50 0.01313 0.10288 0.17174 0.18002 0.19614 0.32687 0.33567 0.35908 0.51807 0.53395 0.65639 0.67548 0.81701 0.83599 0.8455 1.00492 1.01798 1.18001 1.19024 1.21406 1.34397 1.36185 1.51656 1.53672 1.67135 1.69343 1.86223 1.87984 2.08131 2.21018 2.23886 2.3497 2.65224 2.83632 2.85688 3.00261 3.17542 3.19796 3.32434 3.45981 3.47552 3.605 3.78027 4.10741 4.12942 4.35381 4.51989 4.65607 4.82975 4.85145 
36 0.02285 0.11481 0.17211 0.18451 0.32565 0.33778 0.51772 0.54304 0.65624 0.82373 0.83806 0.8628 1.00441 1.17917 1.19449 1.34369 1.51817 1.67079 1.86143 1.90264 2.08322 2.21012 2.34921 2.65291 2.83691 3.00437 3.17537 3.32368 3.45935 3.60566 3.78203 4.10678 4.35386 4.5208 4.67158 4.82999 
36 0.01646 0.11108 0.17138 0.18284 0.32492 0.33661 0.51732 0.54274 0.65679 0.81931 0.83579 0.85187 1.00366 1.17952 1.19648 1.34384 1.51935 1.6701 1.86084 1.90059 2.08467 2.21172 2.34915 2.65344 2.83693 3.00454 3.17528 3.32396 3.45948 3.60593 3.78494 4.10658 4.35371 4.52171 4.66915 4.82966 
48 0.00741 0.09486 0.15891 0.16733 0.18345 0.31267 0.32092 0.33506 0.5042 0.51872 0.64229 0.65674 0.80739 0.82428 0.83445 0.99151 1.00374 1.1662 1.17628 1.19842 1.33033 1.34774 1.50281 1.524 1.65662 1.67435 1.84824 1.86479 2.06688 2.1946 2.21845 2.33664 2.63873 2.82228 2.84277 2.98849 3.16247 3.31092 3.4465 3.46084 3.59198 3.76643 4.09462 4.34026 4.50655 4.64077 4.81606 4.83604 
33 0.01165 0.11478 0.17181 0.18729 0.32531 0.33961 0.51778 0.55053 0.65758 0.82625 0.83902 1.00393 1.17964 1.2018 1.34498 1.52229 1.67176 1.86178 2.08755 2.2132 2.3495 2.65515 2.83821 3.00697 3.17572 3.32406 3.46026 3.60874 3.78833 4.10708 4.35515 4.52378 4.83146 
48 0.01384 0.09764 0.16321 0.1714 0.1861 0.3179 0.32599 0.33961 0.50934 0.52472 0.64842 0.67268 0.80767 0.82785 0.83718 0.99641 1.00795 1.1716 1.18185 1.20555 1.33551 1.35315 1.50873 1.53284 1.66159 1.6779 1.85339 1.87005 2.07307 2.19974 2.22299 2.34166 2.64437 2.82755 2.84851 2.99378 3.16776 3.31616 3.45164 3.46779 3.59712 3.77236 4.09945 4.34516 4.51265 4.65067 4.82105 4.84117 
48 0.0153 0.10335 0.16562 0.17445 0.19376 0.31959 0.32869 0.35431 0.51093 0.52692 0.64954 0.6745 0.81824 0.83206 0.84569 0.99834 1.01338 1.17297 1.1838 1.21042 1.33737 1.35909 1.51066 1.54887 1.66389 1.6863 1.85535 1.87481 2.07486 2.20214 2.23225 2.34329 2.64649 2.8296 2.853 2.99607 3.16925 3.31782 3.45363 3.47845 3.59928 3.77442 4.10115 4.34723 4.5141 4.65693 4.82305 4.85297 
43 0.01831 0.10711 0.17002 0.17894 0.19956 0.32432 0.33355 0.36442 0.51615 0.53469 0.65624 0.81666 0.83438 0.8451 1.00266 1.01727 1.17803 1.18953 1.21797 1.34277 1.36896 1.51956 1.6686 1.69153 1.86021 1.88236 2.0836 2.20905 2.34811 2.65357 2.83499 3.00207 3.17436 3.32279 3.45835 3.48558 3.60443 3.78483 4.10588 4.35243 4.52157 4.67285 4.828 
41 0.0199 0.10568 0.16596 0.17542 0.20068 0.31989 0.3298 0.51135 0.53121 0.65067 0.81423 0.83102 0.84417 0.99831 1.01544 1.17358 1.18674 1.22094 1.33788 1.3672 1.51303 1.664 1.69046 1.85555 1.88278 2.07727 2.20328 2.34361 2.64732 2.83036 2.99655 3.17001 3.31814 3.45417 3.59992 3.77634 4.10137 4.34748 4.51604 4.65727 4.82335 
34 0.02269 0.10682 0.16514 0.17635 0.31895 0.33091 0.51133 0.5426 0.65167 0.81347 0.83009 0.84586 0.99758 1.17404 1.19368 1.33863 1.51627 1.66392 1.85433 2.0784 2.2069 2.34275 2.65048 2.83065 2.99973 3.16975 3.31808 3.45436 3.60191 3.78048 4.10074 4.34688 4.51959 4.8228 
48 0.00792 0.03152 0.11298 0.17364 0.18222 0.2015 0.3282 0.3374 0.37363 0.5195 0.53675 0.65842 0.68704 0.82491 0.83885 0.85025 1.00641 1.02148 1.18169 1.19286 1.22073 1.34617 1.37066 1.51905 1.54552 1.67284 1.70421 1.86377 1.88526 2.08362 2.21255 2.35123 2.65389 2.83816 2.86149 3.00457 3.17685 3.32599 3.46122 3.47991 3.60651 3.78309 4.10859 4.35528 4.52184 4.65865 4.83115 4.85845 
50 0.01104 0.09746 0.16592 0.17383 0.18629 0.32053 0.32787 0.33852 0.51276 0.52749 0.6518 0.67057 0.80399 0.82983 0.8387 0.864 0.99926 1.00952 1.17511 1.18503 1.20732 1.33913 1.35717 1.51236 1.53397 1.66446 1.67964 1.85613 1.87042 2.0765 2.20408 2.23016 2.34481 2.64767 2.83107 2.851 2.99719 3.17092 3.31948 3.4552 3.47086 3.60048 3.7758 4.10264 4.121 4.34829 4.51571 4.65258 4.8244 4.84258 
44 0.02016 0.10183 0.16247 0.1718 0.196 0.31623 0.32569 0.35872 0.50759 0.52581 0.6465 0.67842 0.81738 0.82984 0.84728 0.99504 1.01106 1.16993 1.18196 1.21328 1.33418 1.35966 1.50746 1.66058 1.68745 1.85183 1.8745 2.07129 2.19952 2.33983 2.6428 2.82619 2.99233 3.16576 3.31437 3.44997 3.47929 3.59568 3.77052 4.09765 4.3436 4.51076 4.65326 4.8194 
42 0.01622 0.10177 0.16317 0.17256 0.19729 0.31685 0.32635 0.36091 0.5086 0.52792 0.6481 0.8129 0.82861 0.84111 0.99541 1.00995 1.17081 1.18328 1.2152 1.33503 1.3698 1.50965 1.66103 1.68776 1.85227 1.87671 2.0727 2.20076 2.34072 2.6447 2.82717 2.99335 3.16684 3.3153 3.45114 3.59689 3.77174 4.09852 4.34424 4.51234 4.66561 4.82024 
39 0.02457 0.11327 0.1666 0.17809 0.31938 0.33027 0.51066 0.53109 0.64955 0.68842 0.82447 0.83657 0.99847 1.02063 1.17295 1.18647 1.22557 1.3375 1.37853 1.51147 1.66452 1.85547 1.88824 2.07634 2.20276 2.34356 2.64672 2.83005 2.99629 3.16945 3.31787 3.4537 3.59926 3.77497 4.10148 4.34799 4.51504 4.65502 4.82342 
32 0.09457 0.15572 0.16851 0.30872 0.32124 0.4998 0.53025 0.63872 0.81191 0.82525 0.988 1.16205 1.1809 1.32638 1.49916 1.65315 1.84443 2.06292 2.19106 2.33249 2.63531 2.81872 2.98475 3.15857 3.3069 3.44288 3.58854 3.7631 4.0906 4.33693 4.50414 4.81224 
52 0.00961 0.09505 0.16442 0.17339 0.18224 0.20514 0.32298 0.33031 0.34105 0.51495 0.5288 0.63768 0.65545 0.68143 0.81339 0.83292 0.84159 1.00151 1.01166 1.17682 1.18603 1.20442 1.34109 1.35647 1.51398 1.53231 1.66661 1.68143 1.85868 1.87303 2.0793 2.20494 2.223 2.34699 2.64986 2.8332 2.85218 2.99944 3.17295 3.19186 3.32175 3.45706 3.47015 3.6026 3.77795 4.10501 4.12526 4.35084 4.51801 4.6566 4.82689 4.84489 
49 0.01145 0.09677 0.16233 0.17049 0.1849 0.31641 0.32431 0.33659 0.50824 0.52294 0.64662 0.66196 0.80755 0.8272 0.8366 0.99526 1.00668 1.17019 1.17992 1.20014 1.33442 1.35073 1.50704 1.53016 1.66017 1.67701 1.85202 1.86743 2.07097 2.19868 2.22121 2.34048 2.64307 2.82633 2.84586 2.99275 3.16642 3.31495 3.45041 3.46417 3.59572 3.77075 4.09844 4.12155 4.34414 4.51076 4.64711 4.82007 4.84074 
43 0.01468 0.10452 0.16906 0.17806 0.20063 0.32335 0.33289 0.51489 0.53474 0.65451 0.80831 0.83151 0.84137 1.00119 1.01573 1.17689 1.1886 1.21692 1.34117 1.36642 1.51621 1.66782 1.69576 1.85908 1.88519 2.08178 2.20687 2.24062 2.34702 2.65038 2.83423 3.00098 3.17301 3.32129 3.45703 3.48461 3.6031 3.77986 4.10472 4.35138 4.51863 4.67233 4.82709 
48 0.01722 0.10243 0.16555 0.17411 0.19137 0.31952 0.32794 0.34359 0.51105 0.52653 0.64968 0.66929 0.81464 0.83086 0.84136 0.9982 1.01061 1.17288 1.18314 1.20671 1.33711 1.35433 1.50955 1.52965 1.66348 1.68158 1.8551 1.87205 2.07428 2.20176 2.22517 2.34331 2.64537 2.82941 2.85065 2.99543 3.16921 3.31758 3.45344 3.47012 3.59862 3.77341 4.10126 4.34713 4.51314 4.64715 4.82295 4.84456 
46 0.0126 0.1007 0.16162 0.17123 0.19779 0.31515 0.32456 0.35552 0.50655 0.5241 0.64528 0.67409 0.81697 0.82925 0.84753 0.99403 1.00943 1.16882 1.18081 1.2122 1.333 1.35664 1.5061 1.6593 1.68408 1.85073 1.87218 2.07005 2.19794 2.23405 2.33901 2.6417 2.82517 2.85097 2.99156 3.16496 3.31354 3.44926 3.47408 3.59488 3.76973 4.09706 4.34302 4.50974 4.65888 4.81863 
39 0.00722 0.10139 0.16587 0.17534 0.20195 0.32001 0.33015 0.51168 0.53297 0.65199 0.80941 0.82941 0.84004 0.99806 1.0156 1.17422 1.18772 1.22134 1.3387 1.51487 1.66421 1.6967 1.85531 1.88471 2.0775 2.20531 2.34359 2.6493 2.83095 2.99792 3.17016 3.31867 3.45442 3.60067 3.7796 4.1013 4.3474 4.51713 4.82345 
52 0.01386 0.09846 0.16615 0.17401 0.18614 0.32061 0.32793 0.3385 0.5127 0.52584 0.55391 0.65156 0.66589 0.80922 0.8308 0.83966 0.99946 1.00968 1.17477 1.18403 1.20232 1.33867 1.35273 1.51172 1.53002 1.66467 1.67952 1.85649 1.87088 2.07669 2.20307 2.22126 2.345 2.64699 2.67296 2.83089 2.84924 2.99703 3.02683 3.17113 3.31957 3.45494 3.46778 3.60006 3.77598 4.10299 4.1216 4.34873 4.51549 4.64908 4.82461 4.84149 
37 0.02396 0.11951 0.17246 0.18409 0.32537 0.33647 0.51705 0.53843 0.65682 0.82768 0.84076 1.0043 1.02662 1.17918 1.19347 1.3436 1.37535 1.51889 1.67021 1.86151 1.89294 2.08369 2.20946 2.34943 2.6539 2.83634 3.00336 3.17598 3.32381 3.45994 3.60642 3.78415 4.10774 4.35419 4.52199 4.66131 4.82995 
48 0.0195 0.10621 0.16958 0.17814 0.19543 0.32315 0.33135 0.34515 0.51501 0.53002 0.6538 0.67327 0.81881 0.83491 0.84547 1.00194 1.01375 1.17688 1.18699 1.2097 1.34128 1.35908 1.5151 1.54026 1.66713 1.684 1.85906 1.87545 2.07904 2.20612 2.2311 2.3473 2.65029 2.83348 2.85408 2.9997 3.1733 3.32184 3.45766 3.47541 3.60285 3.77865 4.1053 4.35122 4.51813 4.65565 4.82694 4.8463 
46 0.01939 0.10508 0.16872 0.17761 0.19877 0.32274 0.33191 0.36224 0.51451 0.53296 0.65305 0.67951 0.8178 0.83333 0.84431 1.0013 1.01686 1.1763 1.18742 1.21502 1.34064 1.36385 1.51478 1.66726 1.69285 1.85854 1.88084 2.07885 2.20546 2.23437 2.34633 2.64962 2.83331 2.8611 3.0003 3.17224 3.32081 3.45652 3.47956 3.60196 3.77806 4.10401 4.3507 4.51692 4.6571 4.82643 
38 0.00744 0.10411 0.16558 0.17528 0.20283 0.31974 0.33002 0.51115 0.53255 0.65148 0.81581 0.83141 0.84646 0.99815 1.01622 1.17412 1.18892 1.33795 1.51469 1.66368 1.6892 1.8551 1.88147 2.07841 2.20385 2.34341 2.64859 2.83003 2.99712 3.17004 3.3185 3.45401 3.60012 3.78093 4.10133 4.34725 4.51864 4.823 
45 0.01352 0.10104 0.16546 0.17406 0.19195 0.32012 0.32927 0.35948 0.51169 0.52952 0.65118 0.80876 0.82935 0.83913 0.99833 1.01252 1.1734 1.18415 1.20987 1.33774 1.35915 1.51214 1.66427 1.68909 1.85543 1.8749 2.07628 2.2023 2.22938 2.34352 2.64713 2.83016 2.85351 2.99732 3.16984 3.31806 3.454 3.48045 3.5995 3.77517 4.10142 4.34759 4.51406 4.6558 4.82344 
36 0.00958 0.10684 0.16991 0.18068 0.32402 0.33566 0.51601 0.54019 0.65634 0.81437 0.83322 0.84594 1.00254 1.17768 1.19229 1.22982 1.34204 1.51829 1.6695 1.86012 2.08454 2.20926 2.3476 2.65203 2.83531 3.00367 3.17418 3.32214 3.45849 3.60479 3.78413 4.10536 4.35269 4.51944 4.66739 4.82816 
57 0.01667 0.09724 0.16397 0.17176 0.18214 0.30776 0.32208 0.33021 0.3478 0.51062 0.52227 0.54427 0.64889 0.66024 0.81203 0.83007 0.83886 0.9979 1.0076 1.17251 1.1813 1.19713 1.33651 1.34896 1.50847 1.52345 1.66245 1.67566 1.8543 1.86673 2.07245 2.08933 2.20024 2.21672 2.34295 2.36174 2.64459 2.66144 2.82848 2.84497 2.99465 3.01301 3.16883 3.18254 3.31742 3.33221 3.45308 3.46495 3.59834 3.77275 4.1011 4.11468 4.34674 4.51278 4.64683 4.82264 4.83745 
53 0.01664 0.09749 0.16278 0.17092 0.18547 0.31668 0.32438 0.33598 0.50828 0.52181 0.55849 0.64654 0.65967 0.81175 0.82824 0.83781 0.99567 1.00688 1.17041 1.17999 1.19954 1.3344 1.34873 1.50685 1.52544 1.66067 1.67696 1.8523 1.86687 2.07074 2.09374 2.19874 2.21922 2.3407 2.64292 2.82636 2.84556 2.99265 3.16645 3.18419 3.31502 3.34083 3.45068 3.46448 3.59599 3.77072 4.09874 4.11941 4.34459 4.51076 4.64552 4.82037 4.84003 
44 0.01122 0.10065 0.16553 0.17442 0.19496 0.31958 0.32878 0.35936 0.51127 0.52955 0.65065 0.80953 0.82925 0.83921 0.99778 1.01146 1.17354 1.18545 1.21486 1.33759 1.36298 1.51242 1.66386 1.68811 1.85498 1.87642 2.07683 2.20383 2.34318 2.64678 2.82984 2.85446 2.99656 3.16958 3.31774 3.45365 3.48196 3.59951 3.77552 4.10111 4.34707 4.5144 4.65616 4.82304 
40 0.00873 0.10804 0.17036 0.18089 0.2522 0.32458 0.33585 0.51549 0.53568 0.65445 0.82289 0.83679 0.85682 1.00281 1.0254 1.17751 1.19062 1.22567 1.34199 1.37279 1.51562 1.6698 1.86015 1.89469 2.08081 2.20849 2.34762 2.65143 2.83429 3.00165 3.1735 3.32206 3.45777 3.60359 3.77907 4.10526 4.35187 4.51854 4.65794 4.82774 
48 0.01649 0.10141 0.16387 0.17234 0.18889 0.3182 0.32686 0.34507 0.50962 0.52537 0.64803 0.66783 0.81378 0.82954 0.84033 0.99688 1.01027 1.17156 1.18206 1.20703 1.33571 1.35417 1.50876 1.53158 1.66198 1.68054 1.85378 1.87118 2.07333 2.20022 2.2253 2.34193 2.64446 2.82804 2.84972 2.99412 3.16778 3.31637 3.4519 3.4696 3.59763 3.77227 4.0998 4.34579 4.51223 4.64842 4.82151 4.84426 
41 0.02143 0.10646 0.16621 0.17603 0.20644 0.31992 0.32998 0.51116 0.53021 0.65065 0.81609 0.83175 0.84671 0.99844 1.01557 1.17331 1.18572 1.21747 1.33777 1.36628 1.51231 1.66421 1.69325 1.85543 1.87936 2.0756 2.20339 2.34346 2.6473 2.83013 2.99641 3.16956 3.3181 3.45362 3.48933 3.59933 3.77537 4.10129 4.34748 4.5159 4.82317 
45 0.00855 0.09976 0.16344 0.1724 0.19239 0.31754 0.32671 0.35483 0.50934 0.52737 0.64829 0.68185 0.81457 0.82932 0.84123 0.99623 1.0113 1.17136 1.18255 1.21058 1.33563 1.36004 1.51075 1.6616 1.68357 1.85318 1.87363 2.07393 2.2007 2.23941 2.34143 2.64577 2.82815 2.99411 3.16751 3.31602 3.45149 3.47395 3.59731 3.77343 4.09924 4.34522 4.51358 4.65771 4.82114 
48 0.01852 0.10609 0.16622 0.17551 0.19835 0.31969 0.32881 0.35148 0.51088 0.52685 0.64936 0.67129 0.82293 0.83468 0.85738 0.9987 1.01342 1.17307 1.18427 1.21283 1.33722 1.35823 1.51004 1.53577 1.66396 1.68453 1.85548 1.87399 2.07449 2.2022 2.2357 2.34358 2.64609 2.82952 2.8551 2.99583 3.16947 3.31788 3.45363 3.47536 3.5993 3.77375 4.10153 4.34758 4.5141 4.6527 4.82315 4.85276 
44 0.01038 0.10132 0.16794 0.17653 0.19452 0.32277 0.33201 0.36485 0.51457 0.53312 0.65388 0.81147 0.8318 0.84163 1.00096 1.01602 1.17633 1.18752 1.21483 1.34081 1.36476 1.5168 1.66716 1.69195 1.85849 1.88016 2.08128 2.20614 2.23852 2.34629 2.65105 2.83363 3.00093 3.17276 3.32093 3.45672 3.48724 3.60293 3.78177 4.10417 4.35055 4.51904 4.67023 4.82663 
47 0.01941 0.10756 0.16995 0.17918 0.20333 0.32373 0.33311 0.36625 0.51477 0.53119 0.65363 0.67911 0.82325 0.83625 0.85181 1.00231 1.01819 1.177 1.18824 1.21665 1.34112 1.36259 1.51423 1.54394 1.66804 1.69203 1.85942 1.88113 2.07952 2.20646 2.23741 2.34702 2.64983 2.83349 2.85697 2.99999 3.17285 3.3216 3.45721 3.47826 3.60281 3.77789 4.10498 4.35128 4.51766 4.65949 4.82704 
52 0.01093 0.10032 0.1702 0.17845 0.19253 0.32447 0.33212 0.34347 0.51638 0.52977 0.56333 0.65556 0.67357 0.82265 0.83718 0.84779 1.00364 1.01473 1.17843 1.18819 1.20878 1.34265 1.3582 1.51594 1.53748 1.6686 1.68434 1.86035 1.8749 2.08002 2.20698 2.22803 2.34886 2.6514 2.83459 2.85326 3.00077 3.03231 3.17481 3.19454 3.32316 3.45911 3.47411 3.60424 3.7798 4.10695 4.12891 4.3529 4.51968 4.65691 4.82861 4.84667 
33 0.01092 0.11874 0.16796 0.18207 0.32124 0.33483 0.51304 0.54279 0.65302 0.8264 0.83966 1.00034 1.17548 1.19632 1.33961 1.51517 1.66639 1.85711 2.07907 2.20605 2.34504 2.65012 2.83229 3.00025 3.17187 3.31981 3.45612 3.6032 3.78165 4.10313 4.34989 4.51972 4.82549 
41 0.01123 0.10619 0.16927 0.17879 0.20569 0.32322 0.33296 0.51479 0.53446 0.65409 0.81515 0.83335 0.84501 1.00136 1.01667 1.17712 1.18974 1.22108 1.34106 1.36613 1.51602 1.66768 1.69911 1.85916 1.88781 2.08119 2.20787 2.34685 2.65116 2.83399 3.00035 3.17305 3.3214 3.45719 3.60295 3.78004 4.10444 4.35087 4.51874 4.66707 4.82674 
58 0.01444 0.10076 0.16914 0.17689 0.18686 0.22216 0.32491 0.33195 0.34202 0.51652 0.52886 0.55339 0.65493 0.66694 0.81458 0.83484 0.84349 0.88015 1.00341 1.01302 1.17853 1.18737 1.20402 1.34237 1.35529 1.5148 1.53053 1.66811 1.68135 1.86023 1.87319 2.07911 2.09718 2.20674 2.22419 2.34857 2.36923 2.65055 2.66869 2.83463 2.85231 3.00091 3.02338 3.17446 3.18882 3.32321 3.34096 3.45878 3.47105 3.60392 3.77891 4.10673 4.12151 4.35264 4.51885 4.65408 4.82853 4.84443 
47 0.01097 0.09077 0.17089 0.18 0.19418 0.32837 0.33732 0.35991 0.52022 0.53757 0.65904 0.68641 0.82737 0.84086 0.85513 1.00676 1.02023 1.18231 1.19364 1.2222 1.34635 1.36805 1.52068 1.67225 1.69147 1.8641 1.88264 2.08456 2.21205 2.24436 2.35203 2.65527 2.83887 2.86282 3.00512 3.17794 3.32665 3.46227 3.48241 3.60803 3.78389 4.10978 4.3561 4.52326 4.66438 4.83204 4.86112 
39 0.02287 0.11939 0.17456 0.18613 0.32752 0.33855 0.5187 0.5385 0.65782 0.69797 0.83264 0.84477 1.00652 1.02944 1.18096 1.19455 1.23431 1.34533 1.37352 1.51944 1.67253 1.86352 1.89405 2.08473 2.21115 2.35141 2.65506 2.83801 3.00492 3.17758 3.32596 3.46176 3.60762 3.78365 4.1094 4.35562 4.52299 4.66718 4.83172 
48 0.01638 0.10216 0.16765 0.17608 0.19324 0.32233 0.33128 0.35792 0.51344 0.52906 0.65199 0.67339 0.81398 0.83197 0.84172 1.00077 1.01514 1.17527 1.18543 1.20881 1.33956 1.35806 1.51295 1.53665 1.6664 1.6873 1.85799 1.87749 2.07814 2.20438 2.22833 2.3456 2.64807 2.83204 2.85325 2.99794 3.17117 3.31998 3.45526 3.47031 3.6008 3.77677 4.10333 4.34973 4.51588 4.64992 4.82551 4.85095 
49 0.01462 0.10027 0.16713 0.1753 0.19045 0.32169 0.32979 0.34371 0.51318 0.52815 0.65155 0.66727 0.80995 0.83113 0.84035 0.99997 1.01128 1.17489 1.18454 1.20469 1.33903 1.35449 1.51256 1.53523 1.66545 1.68214 1.85711 1.87285 2.07636 2.20327 2.22307 2.34516 2.64845 2.8314 2.85181 2.99751 3.17123 3.31949 3.45508 3.46927 3.60076 3.77595 4.10296 4.12197 4.3489 4.51592 4.65644 4.82493 4.84377 
43 0.00846 0.10247 0.16788 0.17717 0.20206 0.32205 0.33188 0.51341 0.53201 0.65263 0.69504 0.81572 0.83228 0.84376 1.0003 1.01716 1.17559 1.18743 1.2169 1.33985 1.36477 1.51408 1.66681 1.85757 1.88377 2.07891 2.2059 2.24338 2.34534 2.64868 2.83259 2.9989 3.17124 3.31987 3.45562 3.48003 3.60131 3.77755 4.10319 4.34981 4.51635 4.65526 4.8255 
46 0.0193 0.10493 0.16712 0.1763 0.19962 0.32091 0.33029 0.36329 0.51232 0.52947 0.65155 0.68485 0.82014 0.83343 0.84817 0.99953 1.015 1.17467 1.1863 1.21589 1.33889 1.36283 1.51197 1.53953 1.66577 1.70009 1.85664 1.87892 2.077 2.20485 2.34452 2.64767 2.83121 2.85692 2.99779 3.17052 3.31922 3.45494 3.48025 3.60069 3.77582 4.10237 4.34846 4.5155 4.65492 4.82451 
36 0.00912 0.10837 0.17015 0.18288 0.32324 0.33535 0.51558 0.54121 0.65518 0.81866 0.83455 0.85202 1.00172 1.0451 1.17807 1.19655 1.3427 1.51794 1.66942 1.8592 2.08151 2.21068 2.34755 2.65137 2.83529 3.00261 3.1734 3.32211 3.45793 3.60406 3.78201 4.10507 4.35283 4.51934 4.66768 4.82797 
34 0.01176 0.11889 0.17103 0.18449 0.32385 0.33627 0.51589 0.54196 0.65704 0.82912 0.84203 1.00292 1.17839 1.19744 1.34278 1.52058 1.66845 1.85955 1.89506 2.08592 2.21013 2.34825 2.65507 2.83576 3.00418 3.17591 3.32309 3.45999 3.6077 3.78744 4.10725 4.35466 4.52463 4.82939 
49 0.00695 0.0315 0.11512 0.17376 0.18269 0.20441 0.32748 0.33652 0.36336 0.51873 0.53487 0.65759 0.68253 0.82882 0.84069 0.85719 1.00594 1.02014 1.18056 1.19125 1.21766 1.34485 1.36475 1.5183 1.54417 1.67164 1.69305 1.8634 1.88411 2.08371 2.21031 2.24063 2.35089 2.65355 2.83727 2.85974 3.00349 3.17677 3.3252 3.46102 3.48048 3.60644 3.78191 4.10891 4.35528 4.52175 4.65728 4.83081 4.85791 
48 0.01691 0.10687 0.16837 0.1773 0.19682 0.32222 0.33116 0.35185 0.51361 0.5293 0.65208 0.6722 0.82292 0.83577 0.8518 1.0012 1.01552 1.17576 1.18662 1.21345 1.33992 1.3593 1.51293 1.5372 1.66644 1.68639 1.858 1.8759 2.07725 2.20485 2.23267 2.34616 2.6488 2.83227 2.85443 2.99854 3.17208 3.32045 3.45612 3.47463 3.60178 3.77674 4.104 4.35024 4.51678 4.65139 4.82574 4.84858 
35 0.02214 0.11467 0.16808 0.17997 0.32119 0.33251 0.51299 0.537 0.65297 0.8225 0.83587 0.99996 1.0228 1.17525 1.19087 1.33988 1.51477 1.66565 1.85693 1.8915 2.07942 2.20522 2.3456 2.65019 2.83226 2.99936 3.17182 3.32019 3.45608 3.60253 3.77914 4.10356 4.34992 4.51929 4.82527 
39 0.02058 0.113 0.17137 0.18227 0.32462 0.3354 0.5159 0.53535 0.65524 0.82138 0.83703 0.85564 1.0035 1.02549 1.17827 1.19168 1.22791 1.34265 1.37164 1.51706 1.67 1.8606 1.89022 2.08123 2.20884 2.3485 2.65162 2.83508 3.00157 3.17429 3.32274 3.45871 3.60471 3.78074 4.1064 4.353 4.51943 4.66398 4.8285 
41 0.00948 0.10286 0.16512 0.17459 0.20055 0.31932 0.3295 0.51062 0.53037 0.64978 0.81138 0.82946 0.84122 0.99761 1.01595 1.17273 1.18503 1.21571 1.33702 1.36509 1.51138 1.66358 1.85473 1.8809 2.07641 2.20285 2.34277 2.64612 2.82946 2.99556 3.16862 3.31722 3.45281 3.47933 3.59887 3.77478 4.10065 4.34706 4.51448 4.65442 4.82269 
43 0.00674 0.09519 0.1624 0.17103 0.1884 0.3168 0.32569 0.34734 0.50882 0.52767 0.64862 0.80174 0.82588 0.83518 0.99492 1.00745 1.17117 1.18293 1.21181 1.33513 1.35934 1.51006 1.66083 1.68192 1.85191 1.87091 2.07307 2.20043 2.23707 2.34074 2.64531 2.82737 2.85407 2.99387 3.16707 3.31554 3.45132 3.59707 3.7731 4.0986 4.34425 4.51327 4.8202 
47 0.01136 0.10432 0.17069 0.17942 0.19739 0.32497 0.33372 0.35285 0.5167 0.5329 0.65568 0.68126 0.82345 0.83744 0.85074 1.00362 1.01683 1.17856 1.18922 1.21507 1.34291 1.36277 1.51737 1.66895 1.68747 1.86098 1.87937 2.08178 2.20742 2.23244 2.34872 2.65243 2.8353 2.85737 3.0019 3.17504 3.32345 3.45913 3.47892 3.60468 3.78092 4.10701 4.35303 4.52033 4.65886 4.82877 4.85368 
41 0.01614 0.11165 0.17195 0.18157 0.20759 0.32572 0.33536 0.37139 0.51789 0.53784 0.65729 0.82719 0.83984 0.86145 1.00454 1.02091 1.1802 1.19348 1.23029 1.34451 1.37655 1.5207 1.67037 1.69811 1.8617 1.88496 2.08514 2.21127 2.35003 2.65487 2.83691 3.00453 3.17681 3.32501 3.46035 3.60605 3.78519 4.10818 4.35409 4.52404 4.83047 
48 0.01694 0.10315 0.16703 0.1756 0.19277 0.32103 0.32944 0.34493 0.51295 0.52872 0.65152 0.67062 0.81534 0.83219 0.84237 0.99961 1.01147 1.17487 1.1852 1.20936 1.33925 1.35891 1.51179 1.53238 1.66525 1.6837 1.85689 1.87409 2.07686 2.20426 2.23143 2.34511 2.64774 2.83144 2.85276 2.99754 3.17094 3.31976 3.45521 3.47248 3.60081 3.77571 4.10299 4.349 4.51528 4.65181 4.82483 4.84703 
44 0.00923 0.10367 0.16876 0.17789 0.20015 0.32288 0.33226 0.36528 0.51453 0.53268 0.65381 0.69155 0.82236 0.83545 0.8507 1.00155 1.01737 1.17686 1.18882 1.21929 1.34128 1.36842 1.51562 1.66741 1.69302 1.85873 1.8817 2.08057 2.20695 2.34687 2.65019 2.83364 3.00048 3.17288 3.32134 3.45693 3.48257 3.6026 3.77876 4.10481 4.351 4.51827 4.65822 4.82675 
43 0.00858 0.10155 0.16975 0.1788 0.1998 0.32441 0.33393 0.47127 0.51649 0.53632 0.6557 0.81876 0.83497 0.84678 1.00296 1.01974 1.17818 1.19025 1.22038 1.34277 1.37204 1.51887 1.6682 1.68971 1.86027 1.88513 2.08257 2.20906 2.34801 2.6525 2.83516 3.00243 3.17452 3.32302 3.45844 3.48922 3.6042 3.78338 4.10604 4.3524 4.52056 4.65914 4.82835 
48 0.01927 0.10333 0.16581 0.17442 0.19188 0.32007 0.32866 0.3463 0.51141 0.52656 0.65019 0.67072 0.81565 0.83136 0.8422 0.99873 1.01178 1.17357 1.18399 1.20862 1.33764 1.35566 1.51037 1.53187 1.664 1.68248 1.8557 1.87357 2.07525 2.20215 2.22664 2.34369 2.64624 2.8298 2.85107 2.99624 3.16966 3.31833 3.45371 3.47021 3.59922 3.77451 4.10173 4.34772 4.51378 4.65035 4.82338 4.84568 
42 0.0197 0.10949 0.16998 0.17975 0.20952 0.32391 0.33413 0.51507 0.53366 0.6547 0.81935 0.83525 0.84983 1.00234 1.02052 1.17734 1.18981 1.2215 1.34165 1.36754 1.51591 1.66838 1.70522 1.85948 1.88526 2.08009 2.20749 2.34734 2.65121 2.83407 3.00073 3.17346 3.32197 3.45776 3.49537 3.60344 3.77964 4.10519 4.35141 4.51931 4.67403 4.82709 
47 0.00895 0.10026 0.16698 0.17569 0.19442 0.3213 0.33034 0.35725 0.51291 0.53041 0.65179 0.68057 0.81584 0.83195 0.84249 0.9998 1.0141 1.17486 1.18563 1.21186 1.33908 1.35985 1.51229 1.53948 1.6659 1.69187 1.85723 1.87989 2.07869 2.20471 2.23516 2.34516 2.64796 2.83181 2.85801 2.99804 3.17086 3.31948 3.45509 3.47495 3.60051 3.77766 4.10311 4.34956 4.51649 4.65645 4.82517 
41 0.00954 0.10592 0.17319 0.18325 0.21825 0.32742 0.33791 0.51886 0.53927 0.65837 0.8256 0.83982 0.85852 1.00597 1.02634 1.18063 1.19349 1.22721 1.34511 1.37348 1.5214 1.67176 1.86293 1.88955 2.08564 2.21042 2.25271 2.35105 2.65598 2.83794 3.0052 3.17731 3.3258 3.46111 3.60711 3.78437 4.10893 4.35539 4.52372 4.66913 4.83136 
49 0.0159 0.09862 0.16458 0.17267 0.18686 0.31909 0.32718 0.34056 0.51086 0.5253 0.64937 0.66471 0.80758 0.82897 0.83817 0.99766 1.00903 1.17267 1.18233 1.20244 1.33692 1.35279 1.51 1.53068 1.66299 1.67969 1.85461 1.87059 2.07396 2.20147 2.22366 2.34286 2.64573 2.82913 2.8486 2.99523 3.16887 3.31735 3.45289 3.46704 3.59832 3.77355 4.10075 4.11742 4.34664 4.51302 4.64725 4.82263 4.84049 
39 0.01979 0.11171 0.17036 0.18077 0.22372 0.32411 0.33473 0.51548 0.53572 0.6554 0.82401 0.83752 0.85994 1.00283 1.02361 1.17787 1.19158 1.23114 1.34237 1.51739 1.6687 1.85968 1.88638 2.08186 2.20883 2.34771 2.65183 2.83448 3.00206 3.17442 3.32236 3.45848 3.60485 3.78072 4.10577 4.35204 4.52009 4.67029 4.82789 
42 0.0167 0.10669 0.16717 0.17691 0.20581 0.32078 0.33064 0.51209 0.53041 0.65129 0.69109 0.82102 0.83414 0.85276 0.9994 1.01608 1.17448 1.18707 1.22019 1.33872 1.36583 1.51276 1.66518 1.69803 1.85644 1.87964 2.07759 2.20494 2.3445 2.64774 2.83112 2.99743 3.17064 3.31896 3.45494 3.6004 3.7755 4.10255 4.34886 4.5159 4.6563 4.82433 
58 0.01185 0.07711 0.13813 0.17371 0.18126 0.19652 0.32661 0.33405 0.34533 0.5178 0.5306 0.55634 0.65644 0.66944 0.81036 0.83469 0.84321 0.86289 1.00461 1.01454 1.17972 1.18847 1.20514 1.34359 1.35686 1.51583 1.53114 1.66985 1.68426 1.86192 1.87628 2.08073 2.09959 2.20825 2.22542 2.3496 2.37316 2.65128 2.66805 2.83603 2.85406 3.00189 3.02281 3.17522 3.18887 3.32426 3.34835 3.45959 3.47144 3.60491 3.78028 4.10758 4.12237 4.35372 4.51968 4.65508 4.82954 4.84545 
48 0.01809 0.10063 0.16744 0.17556 0.1907 0.32182 0.33 0.34432 0.51377 0.53007 0.653 0.67928 0.80904 0.83111 0.84025 1.00011 1.01157 1.17584 1.18601 1.20948 1.33998 1.3595 1.51338 1.53678 1.66585 1.68318 1.85739 1.87357 2.07785 2.20531 2.2325 2.34553 2.64877 2.83221 2.85369 2.99883 3.17171 3.32028 3.45595 3.47274 3.60126 3.77668 4.10347 4.34937 4.51603 4.65254 4.82553 4.84797 
47 0.00898 0.10117 0.16611 0.17486 0.19351 0.32093 0.33023 0.36339 0.51226 0.52974 0.65102 0.67999 0.81711 0.83194 0.84374 0.99942 1.01476 1.17414 1.1851 1.2122 1.33839 1.36025 1.51203 1.54765 1.66526 1.68946 1.8567 1.87992 2.07732 2.20358 2.23415 2.34455 2.6472 2.83099 2.85592 2.99738 3.17003 3.31896 3.45434 3.47576 3.60002 3.77566 4.10216 4.34865 4.51514 4.65108 4.82409 
41 0.01465 0.10445 0.16533 0.17456 0.19684 0.31921 0.32861 0.35957 0.51091 0.52995 0.65059 0.81764 0.83194 0.8471 0.99786 1.01252 1.17291 1.18519 1.21683 1.33726 1.36851 1.51276 1.66318 1.68461 1.85497 1.87843 2.07669 2.20245 2.34305 2.64866 2.82944 2.99613 3.1694 3.3176 3.45363 3.59944 3.77707 4.10111 4.34704 4.51627 4.82256 
44 0.01038 0.10608 0.16939 0.17865 0.20235 0.32328 0.33266 0.36462 0.51499 0.53383 0.65418 0.70278 0.82412 0.83655 0.85406 1.00187 1.01726 1.17718 1.18936 1.22094 1.34157 1.36949 1.51597 1.66748 1.68996 1.85915 1.88174 2.08071 2.20688 2.3473 2.65114 2.834 3.00033 3.17346 3.32173 3.45716 3.4808 3.60335 3.77916 4.10506 4.35114 4.51967 4.66871 4.82704 
42 0.01882 0.10589 0.16708 0.17624 0.19833 0.32086 0.33023 0.36098 0.51272 0.532 0.65219 0.81789 0.83296 0.84658 0.99942 1.01451 1.17503 1.18731 1.21855 1.33929 1.36603 1.5154 1.665 1.68679 1.85651 1.87689 2.07825 2.20496 2.34488 2.65032 2.83155 2.99886 3.17143 3.31964 3.45541 3.60088 3.77832 4.10276 4.34859 4.51816 4.67055 4.82459 
48 0.00702 0.09704 0.16821 0.17694 0.19414 0.32335 0.33232 0.35568 0.51451 0.53027 0.65312 0.67411 0.82134 0.83538 0.84859 1.00191 1.01596 1.17663 1.18736 1.21353 1.34077 1.36018 1.51431 1.54095 1.66756 1.68844 1.85878 1.87664 2.07868 2.20526 2.22994 2.34679 2.64981 2.83306 2.85485 2.9996 3.1726 3.32128 3.4569 3.47559 3.60261 3.77797 4.10474 4.35076 4.51777 4.65692 4.82654 4.85054 
47 0.01048 0.10136 0.16418 0.17325 0.19431 0.31796 0.32693 0.34852 0.50963 0.52678 0.64857 0.67494 0.81637 0.83048 0.84358 0.99678 1.01115 1.17205 1.18355 1.21275 1.33608 1.35864 1.50931 1.53624 1.66225 1.6856 1.85394 1.87803 2.0742 2.20151 2.23805 2.34216 2.64469 2.8284 2.85356 2.99485 3.16818 3.31675 3.45225 3.4747 3.59769 3.77341 4.0998 4.34592 4.51287 4.6499 4.82164 
45 0.01726 0.10555 0.16705 0.17606 0.19663 0.32112 0.33037 0.3595 0.51242 0.5295 0.65178 0.81708 0.83267 0.84538 0.99971 1.01454 1.17457 1.18583 1.21389 1.33871 1.36126 1.51347 1.66507 1.68565 1.85675 1.87609 2.07765 2.2034 2.23415 2.34485 2.64851 2.83102 2.85549 2.99789 3.17103 3.31927 3.45496 3.47894 3.6011 3.77774 4.10271 4.34873 4.51744 4.6678 4.82459 
44 0.00751 0.10213 0.164 0.17345 0.19842 0.31819 0.32816 0.50933 0.52738 0.64851 0.69133 0.81675 0.83066 0.84653 0.99682 1.01474 1.17169 1.18384 1.21493 1.3361 1.36255 1.50935 1.66247 1.85354 1.87648 2.07348 2.20082 2.23858 2.34166 2.64556 2.82814 2.85563 2.99514 3.16779 3.31635 3.45191 3.48291 3.59754 3.77324 4.09954 4.34576 4.51309 4.65538 4.8216 
37 0.0123 0.10449 0.16433 0.17491 0.3165 0.32683 0.50982 0.5348 0.64975 0.81138 0.82904 0.84323 0.99629 1.01744 1.17229 1.18816 1.33681 1.51474 1.66204 1.85319 1.89772 2.07668 2.20222 2.34193 2.64895 2.82923 2.99603 3.16891 3.3169 3.45291 3.59953 3.77993 4.09994 4.34588 4.51671 4.66719 4.82199 
52 0.0084 0.09296 0.16586 0.17434 0.1848 0.32191 0.32928 0.33982 0.51432 0.52763 0.55806 0.65339 0.66943 0.81572 0.83356 0.84278 1.00135 1.01192 1.17642 1.18584 1.20481 1.34046 1.35501 1.51362 1.5329 1.66637 1.68132 1.85818 1.87238 2.078 2.20504 2.22508 2.34649 2.37097 2.64923 2.83258 2.85121 2.99902 3.17255 3.19083 3.3212 3.45686 3.47109 3.60232 3.77765 4.10465 4.12231 4.35042 4.51729 4.6525 4.82637 4.84373 
47 0.02072 0.10609 0.16725 0.17641 0.19869 0.32097 0.33029 0.36013 0.51241 0.52935 0.65108 0.67662 0.82178 0.83442 0.85119 0.99973 1.01491 1.17473 1.18634 1.21618 1.33893 1.36205 1.51276 1.66523 1.68772 1.85659 1.87632 2.0768 2.20414 2.23793 2.34482 2.64782 2.83115 2.85528 2.99769 3.17071 3.31933 3.45502 3.47797 3.60051 3.77683 4.10281 4.34911 4.51561 4.65208 4.82448 4.85479 
47 0.02029 0.1045 0.16606 0.17503 0.19538 0.31999 0.32919 0.35728 0.51153 0.52862 0.65002 0.67342 0.81958 0.83285 0.84769 0.99879 1.01376 1.17362 1.18483 1.2131 1.33792 1.36018 1.51073 1.53582 1.66451 1.69049 1.85579 1.87606 2.07548 2.20342 2.23696 2.34382 2.64676 2.83028 2.85435 2.99678 3.16968 3.3184 3.45391 3.4745 3.59948 3.77483 4.10164 4.34793 4.51425 4.65324 4.82366 
43 0.0105 0.10093 0.16465 0.17357 0.19358 0.31933 0.32893 0.51077 0.52919 0.65023 0.80504 0.82802 0.83792 0.99736 1.01216 1.17274 1.18413 1.21186 1.33721 1.3616 1.51118 1.66346 1.69674 1.85468 1.87936 2.07679 2.20265 2.23901 2.34281 2.64617 2.82963 2.99635 3.16882 3.31734 3.45311 3.47955 3.59884 3.77507 4.10083 4.347 4.51379 4.65886 4.82273 
44 0.01741 0.10163 0.16342 0.17248 0.19339 0.31743 0.32682 0.35949 0.50937 0.52849 0.64853 0.81117 0.82837 0.83942 0.99593 1.01065 1.17141 1.18312 1.21245 1.33579 1.36144 1.50949 1.66132 1.68548 1.85292 1.87585 2.07381 2.20096 2.23541 2.34141 2.64462 2.82815 2.99454 3.16736 3.31605 3.45162 3.47533 3.59737 3.77308 4.09927 4.34516 4.51221 4.65446 4.82116 
37 0.01562 0.10806 0.16845 0.17884 0.22452 0.32265 0.33389 0.51428 0.53722 0.65491 0.81981 0.83437 0.85199 1.00114 1.0323 1.17683 1.19265 1.34108 1.5191 1.66742 1.85832 1.90137 2.08229 2.2092 2.34637 2.6524 2.83334 3.00126 3.17323 3.32086 3.45718 3.60383 3.78423 4.10421 4.35087 4.52241 4.82626 
46 0.02042 0.10315 0.16315 0.1727 0.19888 0.31709 0.32691 0.50794 0.52454 0.64644 0.66918 0.81647 0.82997 0.84714 0.99577 1.01367 1.17024 1.18177 1.21108 1.33445 1.35619 1.50708 1.53316 1.66163 1.69291 1.85279 1.87657 2.07229 2.19977 2.23292 2.34058 2.64295 2.82691 2.85183 2.99314 3.16614 3.31497 3.45052 3.4731 3.59614 3.77104 4.09839 4.34482 4.51083 4.6471 4.82028 
53 0.00658 0.02953 0.11079 0.1719 0.18016 0.19707 0.32586 0.33418 0.35026 0.51665 0.53025 0.58239 0.65513 0.66929 0.82546 0.83803 0.8499 1.0041 1.01596 1.17872 1.18842 1.20935 1.34273 1.35802 1.51549 1.53444 1.66938 1.68619 1.86093 1.87645 2.07978 2.11248 2.20751 2.22963 2.34893 2.65105 2.83484 2.85381 3.00102 3.17456 3.19147 3.32323 3.45892 3.47303 3.60427 3.77902 4.10688 4.12761 4.35301 4.51853 4.65383 4.82847 4.84552 
47 0.01412 0.10401 0.16924 0.17788 0.19613 0.32358 0.33241 0.35384 0.51507 0.53131 0.65411 0.68046 0.81771 0.83412 0.8445 1.00197 1.01521 1.17732 1.18811 1.21441 1.34162 1.36339 1.51482 1.54076 1.66803 1.6895 1.8596 1.88023 2.08119 2.20707 2.23821 2.34742 2.65024 2.83403 2.85837 3.00036 3.17312 3.32215 3.45738 3.4767 3.60266 3.77957 4.10502 4.35124 4.51858 4.65436 4.8272 
48 0.00872 0.09786 0.16534 0.17362 0.18856 0.31997 0.32818 0.34232 0.5119 0.52862 0.65118 0.6775 0.81048 0.83018 0.83957 0.99861 1.01044 1.17402 1.18447 1.20917 1.33823 1.35885 1.512 1.53937 1.66405 1.68173 1.85577 1.87294 2.07635 2.20302 2.2295 2.34403 2.64721 2.83046 2.85358 2.99689 3.17032 3.31864 3.4546 3.47451 3.60006 3.77585 4.10206 4.34778 4.51509 4.651 4.82381 4.85151 
47 0.01971 0.10398 0.16637 0.17519 0.19466 0.32031 0.32939 0.35515 0.51199 0.52953 0.65073 0.67763 0.81756 0.83215 0.84434 0.99888 1.013 1.174 1.18522 1.21339 1.33834 1.36171 1.51153 1.5425 1.66476 1.68751 1.85631 1.87872 2.07726 2.20372 2.23977 2.34426 2.64694 2.83085 2.85745 2.99674 3.17011 3.31873 3.45431 3.47626 3.59987 3.77585 4.10214 4.3484 4.51525 4.65155 4.82409 
41 0.01555 0.10253 0.16321 0.1729 0.20047 0.31666 0.32603 0.35532 0.50834 0.52995 0.64817 0.81543 0.82973 0.84488 0.99538 1.01027 1.17045 1.18331 1.21734 1.33472 1.36794 1.51101 1.6605 1.68595 1.85212 1.87708 2.07241 2.19993 2.34046 2.6462 2.82668 2.9933 3.16736 3.31506 3.45131 3.59697 3.77305 4.09854 4.34406 4.51338 4.81984 
43 0.02111 0.10939 0.16999 0.17948 0.20519 0.32378 0.33352 0.5155 0.53486 0.65428 0.68818 0.82325 0.83675 0.85388 1.00253 1.01961 1.17757 1.18984 1.22144 1.34149 1.36496 1.51663 1.66844 1.69985 1.85963 1.88375 2.08082 2.20778 2.34745 2.65135 2.83451 3.00105 3.17396 3.3219 3.45771 3.48248 3.60347 3.77968 4.10546 4.35188 4.51927 4.66086 4.82781 
33 0.0098 0.11567 0.16833 0.18176 0.32152 0.3346 0.51326 0.53955 0.65364 0.82612 0.83888 1.00066 1.1756 1.1938 1.34031 1.51685 1.6662 1.85729 2.07884 2.20675 2.34563 2.65216 2.83272 2.99972 3.17243 3.32045 3.45617 3.60337 3.78284 4.10353 4.3503 4.52311 4.82579 
43 0.02033 0.09625 0.15628 0.16575 0.1913 0.30977 0.31932 0.50095 0.5216 0.63982 0.6826 0.80736 0.82236 0.83599 0.98846 1.00487 1.16333 1.17561 1.20779 1.32756 1.36236 1.50119 1.65371 1.68594 1.84513 1.87701 2.06411 2.19231 2.2387 2.33351 2.63701 2.81955 2.98578 3.15971 3.30803 3.44381 3.58933 3.76405 4.09142 4.33704 4.50469 4.6447 4.81284 
47 0.01916 0.10151 0.16521 0.17376 0.19134 0.31923 0.32798 0.34748 0.51117 0.52896 0.6498 0.67538 0.81281 0.82995 0.84001 0.9979 1.01145 1.17305 1.18388 1.21028 1.33713 1.35754 1.51104 1.54343 1.66334 1.68346 1.85509 1.87455 2.07593 2.20222 2.23235 2.34322 2.64658 2.82982 2.85492 2.99616 3.16944 3.31778 3.45332 3.47264 3.59911 3.77445 4.10109 4.34714 4.51412 4.6506 4.82307 
38 0.06048 0.13063 0.16202 0.17317 0.31351 0.32371 0.50528 0.52732 0.6449 0.80369 0.82428 0.83568 0.99211 1.00923 1.16778 1.18092 1.21465 1.33215 1.50612 1.65813 1.84885 1.87684 2.06923 2.19706 2.33751 2.64125 2.82411 2.99047 3.16382 3.31228 3.4482 3.59371 3.7688 4.09549 4.34107 4.50893 4.65017 4.81714 
40 0.0151 0.1089 0.16922 0.17889 0.20597 0.32379 0.33441 0.51519 0.5356 0.6544 0.82015 0.83535 0.8513 1.00218 1.02203 1.17708 1.18989 1.22292 1.34178 1.37545 1.51609 1.6685 1.85949 1.88957 2.08091 2.20688 2.34721 2.65113 2.83412 3.00051 3.17298 3.3217 3.4574 3.60342 3.77933 4.10495 4.35164 4.51917 4.66984 4.82725 
48 0.01871 0.10222 0.16756 0.17585 0.19173 0.3219 0.33023 0.34564 0.51331 0.52794 0.6521 0.67112 0.81303 0.832 0.84152 1.00027 1.01193 1.17535 1.18536 1.20771 1.33952 1.35639 1.51225 1.53221 1.66583 1.68319 1.85731 1.8732 2.077 2.20439 2.22816 2.34553 2.64821 2.8316 2.8513 2.99796 3.17132 3.31991 3.45563 3.47138 3.60123 3.77586 4.1035 4.34937 4.51594 4.65504 4.82501 4.84288 
43 0.02043 0.10529 0.16424 0.17399 0.20184 0.3178 0.32768 0.50907 0.52776 0.64817 0.68109 0.81948 0.83206 0.85384 0.99665 1.01378 1.17134 1.18379 1.21682 1.33571 1.36289 1.50929 1.66192 1.68777 1.85349 1.87847 2.07399 2.2008 2.24774 2.34175 2.64525 2.82822 2.99449 3.16797 3.31622 3.45212 3.59735 3.77313 4.09968 4.34562 4.51326 4.66347 4.82146 
48 0.01441 0.09828 0.16421 0.17233 0.1866 0.31842 0.32629 0.33854 0.51054 0.52588 0.64995 0.6765 0.80771 0.82871 0.83794 0.99715 1.00829 1.17251 1.18257 1.20506 1.33675 1.35643 1.5102 1.53388 1.66242 1.67951 1.85398 1.86968 2.07417 2.2013 2.22737 2.34254 2.64589 2.82884 2.85091 2.99536 3.16891 3.31726 3.4531 3.47117 3.59823 3.7741 4.10072 4.34627 4.51378 4.65293 4.82235 4.84766 
47 0.01394 0.09485 0.15847 0.16697 0.18329 0.31208 0.32024 0.3338 0.5039 0.52073 0.64237 0.6661 0.8057 0.82361 0.83338 0.99103 1.00293 1.16582 1.17639 1.20135 1.32994 1.34977 1.50296 1.53093 1.6561 1.67424 1.84771 1.86568 2.0663 2.19414 2.22538 2.33621 2.63902 2.82194 2.84704 2.98815 3.16232 3.3106 3.44631 3.46613 3.59187 3.7664 4.09423 4.3397 4.50691 4.64508 4.81555 
46 0.01377 0.10402 0.16517 0.17446 0.19745 0.31887 0.32818 0.35692 0.51048 0.52865 0.64885 0.67678 0.8205 0.83284 0.85081 0.99788 1.01354 1.17249 1.18387 1.21304 1.3367 1.35838 1.51049 1.66308 1.6866 1.8547 1.87549 2.07448 2.20177 2.23438 2.34282 2.64638 2.82915 2.85558 2.99538 3.16899 3.31732 3.45283 3.47472 3.59862 3.7738 4.10068 4.34685 4.51422 4.6641 4.82258 
45 0.01283 0.10703 0.1722 0.1812 0.20206 0.3265 0.33576 0.36615 0.51795 0.53529 0.65729 0.6907 0.82571 0.83891 0.85386 1.00515 1.02077 1.18069 1.19282 1.22359 1.34452 1.36846 1.51875 1.67093 1.69489 1.86235 1.88372 2.08296 2.21099 2.35019 2.65307 2.83658 2.86025 3.00375 3.17624 3.32488 3.46039 3.48361 3.60614 3.78208 4.10775 4.35391 4.52119 4.6611 4.82998 
52 0.01541 0.10037 0.16567 0.17378 0.18789 0.32048 0.32859 0.34229 0.51177 0.5254 0.57116 0.65037 0.66536 0.81575 0.83158 0.84137 0.99924 1.01134 1.17386 1.18363 1.20461 1.33797 1.35343 1.51048 1.53066 1.66432 1.68108 1.85597 1.87136 2.07485 2.2024 2.22389 2.34395 2.64603 2.82992 2.8486 2.99603 3.02484 3.16978 3.18804 3.31852 3.45396 3.46758 3.59928 3.77439 4.10209 4.12756 4.34829 4.51434 4.65128 4.82382 4.84205 
52 0.0116 0.09387 0.16022 0.16823 0.18099 0.31416 0.32162 0.33233 0.50622 0.51916 0.54689 0.64483 0.65861 0.80679 0.82562 0.8347 0.99344 1.00396 1.16838 1.17796 1.19728 1.33239 1.34732 1.5048 1.52271 1.65834 1.67398 1.84993 1.86431 2.06831 2.08977 2.19657 2.21652 2.33865 2.64085 2.82421 2.84255 2.99056 3.16451 3.18182 3.31311 3.44874 3.46239 3.59406 3.76848 4.09665 4.11468 4.34214 4.50857 4.64513 4.81807 4.83461 
37 0.02168 0.11347 0.17135 0.18214 0.32485 0.33584 0.51708 0.54027 0.65676 0.82229 0.83745 0.85728 1.00388 1.02908 1.17956 1.19589 1.34395 1.52017 1.66999 1.86087 1.89079 2.08368 2.21069 2.34917 2.65366 2.8365 3.00409 3.17573 3.32377 3.45975 3.60622 3.78418 4.10676 4.35379 4.52209 4.676 4.82948 
57 0.01548 0.09313 0.15971 0.1676 0.17803 0.31302 0.32034 0.32962 0.50619 0.51798 0.5407 0.64457 0.65566 0.80119 0.82489 0.83364 0.86108 0.99373 1.00344 1.16838 1.17737 1.19388 1.33238 1.34544 1.50461 1.52065 1.65834 1.67187 1.85007 1.86274 2.06812 2.08628 2.19618 2.21463 2.33877 2.35889 2.6407 2.65835 2.82426 2.84249 2.99056 3.01214 3.16469 3.17941 3.31321 3.32908 3.44894 3.4615 3.59425 3.76861 4.09696 4.11149 4.34251 4.50864 4.64336 4.81833 4.83424 
48 0.00978 0.09225 0.15354 0.16242 0.18233 0.30705 0.31571 0.33445 0.49835 0.51394 0.63638 0.65577 0.80706 0.8205 0.83485 0.98597 0.9992 1.16044 1.171 1.19953 1.32455 1.34467 1.49678 1.52562 1.65115 1.67233 1.84267 1.86021 2.06096 2.18907 2.22292 2.33088 2.63269 2.81664 2.83956 2.98279 3.15654 3.30515 3.4408 3.45987 3.58615 3.7605 4.08881 4.33462 4.50032 4.63501 4.81032 4.84655 
34 0.07712 0.16 0.17113 0.21488 0.31593 0.32838 0.50693 0.53296 0.64599 0.81935 0.83196 0.9948 1.16907 1.18519 1.33336 1.50648 1.66031 1.85126 1.88411 2.07116 2.19844 2.33936 2.64281 2.82588 2.99215 3.16528 3.31371 3.44958 3.5953 3.77061 4.09723 4.34384 4.51116 4.81912 
40 0.02139 0.11474 0.17069 0.18151 0.32352 0.33388 0.51522 0.5343 0.65419 0.69421 0.82776 0.83991 1.00308 1.02453 1.17739 1.19043 1.22576 1.34188 1.36939 1.51693 1.66874 1.86006 1.88879 2.08071 2.20643 2.24163 2.34808 2.65232 2.83447 3.00086 3.17392 3.32227 3.4581 3.60385 3.78015 4.10602 4.35246 4.5202 4.67289 4.8279 
57 0.01596 0.10259 0.17151 0.17919 0.19089 0.32684 0.33439 0.34589 0.51774 0.52982 0.55265 0.65617 0.66804 0.813 0.83573 0.84453 0.87722 1.00508 1.01538 1.17972 1.18857 1.20511 1.34379 1.35705 1.51583 1.53123 1.67034 1.6853 1.86179 1.87531 2.08004 2.09748 2.2082 2.22563 2.34978 2.36942 2.6518 2.66987 2.8357 2.85271 3.00225 3.02489 3.17569 3.1899 3.32439 3.34076 3.45982 3.47175 3.60509 3.77985 4.10782 4.12146 4.35367 4.51962 4.65412 4.82975 4.84533 
48 0.01419 0.10356 0.17062 0.17898 0.19574 0.32545 0.33426 0.35717 0.51644 0.53174 0.65538 0.67919 0.81699 0.83499 0.84474 1.0037 1.01712 1.17823 1.18825 1.2108 1.34249 1.36004 1.51686 1.54681 1.66957 1.68977 1.86083 1.8783 2.08196 2.20791 2.2342 2.34843 2.65165 2.83476 2.85508 3.00165 3.1745 3.32283 3.45851 3.47496 3.60421 3.77996 4.10637 4.35246 4.51953 4.65851 4.82828 4.84931 
43 0.02308 0.10479 0.16383 0.17347 0.20004 0.31726 0.32696 0.36637 0.50866 0.52691 0.64744 0.67783 0.82193 0.83324 0.99611 1.0124 1.17087 1.18299 1.21457 1.33499 1.35813 1.50872 1.66152 1.68555 1.85295 1.8741 2.07247 2.20004 2.23662 2.34115 2.64457 2.82737 2.99358 3.16713 3.31547 3.45129 3.59692 3.77171 4.099 4.34495 4.51234 4.64968 4.82064 
35 0.02265 0.11144 0.1703 0.18134 0.32431 0.33603 0.51608 0.54005 0.65607 0.81897 0.83521 0.85181 1.00293 1.05124 1.17848 1.19476 1.34255 1.51921 1.66889 1.86048 2.08412 2.2083 2.34839 2.65308 2.83533 3.00239 3.17446 3.32319 3.45855 3.60574 3.7843 4.10602 4.35286 4.52203 4.82827 
46 0.01529 0.10416 0.16651 0.17543 0.19567 0.32074 0.32998 0.3601 0.51197 0.52925 0.65081 0.67677 0.81951 0.833 0.84727 0.99933 1.01494 1.17425 1.1857 1.21476 1.33834 1.36121 1.51224 1.66478 1.68599 1.85619 1.87567 2.0772 2.20321 2.23409 2.34411 2.64746 2.83054 2.85488 2.99704 3.17004 3.3187 3.45426 3.47431 3.59983 3.77598 4.10213 4.34831 4.51545 4.65176 4.82403 
42 0.01899 0.10181 0.16389 0.17305 0.19568 0.31766 0.32706 0.36039 0.5098 0.53054 0.64919 0.81104 0.82847 0.83934 0.9961 1.01108 1.17159 1.18349 1.21333 1.33603 1.36584 1.51204 1.66159 1.68709 1.8533 1.88358 2.07637 2.2013 2.24452 2.34192 2.6464 2.82874 2.99479 3.16823 3.31648 3.45224 3.59801 3.77555 4.09967 4.3456 4.51439 4.82134 
49 0.01129 0.09825 0.17192 0.18034 0.1957 0.32728 0.33587 0.35422 0.51857 0.53359 0.65699 0.67328 0.82065 0.83771 0.84779 1.00546 1.01757 1.18052 1.19066 1.21386 1.34479 1.36256 1.51757 1.53819 1.67101 1.68868 1.86288 1.87985 2.08194 2.20991 2.2352 2.3508 2.65328 2.83719 2.85806 3.00332 3.17635 3.19825 3.32541 3.46086 3.47743 3.60609 3.78145 4.1085 4.35467 4.52094 4.6555 4.83055 4.85124 
54 0.009 0.09657 0.16478 0.17281 0.18643 0.31946 0.32727 0.33946 0.51094 0.52402 0.55212 0.64942 0.66272 0.81089 0.82978 0.83885 0.99815 1.00921 1.17307 1.18245 1.2013 1.33713 1.35174 1.50921 1.52624 1.6636 1.68027 1.85495 1.86995 2.07369 2.09522 2.2018 2.22169 2.34323 2.64492 2.66552 2.82931 2.84789 2.99542 3.02432 3.16887 3.18517 3.31782 3.45321 3.46612 3.59851 3.7738 4.10122 4.11866 4.34734 4.51327 4.64695 4.82304 4.84062 
52 0.01187 0.09804 0.16619 0.17396 0.18511 0.32148 0.32898 0.34015 0.51329 0.52696 0.5631 0.65223 0.66849 0.80841 0.83093 0.83974 0.87382 1.00027 1.01105 1.17549 1.18496 1.20482 1.33962 1.35583 1.5123 1.53106 1.66534 1.68062 1.85717 1.87187 2.07692 2.20355 2.22258 2.34532 2.64779 2.83165 2.85089 2.99775 3.1712 3.18785 3.32004 3.45568 3.4699 3.60102 3.77615 4.10323 4.11968 4.3491 4.51556 4.65168 4.82526 4.84339 
41 0.01185 0.10644 0.16882 0.17819 0.2029 0.32274 0.33246 0.51489 0.53561 0.65472 0.81552 0.83338 0.84532 1.0011 1.0168 1.17681 1.18942 1.22097 1.34108 1.36823 1.516 1.66725 1.69544 1.85879 1.88659 2.0813 2.20716 2.34685 2.65113 2.83423 3.00087 3.1733 3.32159 3.45758 3.6032 3.78103 4.10473 4.35095 4.51897 4.66214 4.82722 
45 0.01584 0.10514 0.16978 0.1786 0.19907 0.32416 0.33352 0.372 0.51574 0.53436 0.65484 0.69406 0.81875 0.83439 0.84526 1.00244 1.01783 1.17779 1.18929 1.21795 1.34203 1.36659 1.51589 1.66874 1.69583 1.85971 1.8808 2.08077 2.20799 2.24428 2.34759 2.65048 2.83475 3.00095 3.17339 3.32214 3.45758 3.47909 3.60342 3.77891 4.10503 4.35166 4.51803 4.65573 4.82756 
49 0.0189 0.09473 0.16001 0.16827 0.18338 0.31431 0.32285 0.33932 0.50635 0.52309 0.64515 0.66997 0.80271 0.82422 0.8334 0.9928 1.0055 1.16844 1.17887 1.20343 1.33269 1.35324 1.5058 1.53249 1.65832 1.67807 1.84984 1.86765 2.06946 2.19725 2.22113 2.33841 2.64109 2.82482 2.84801 2.99106 3.16446 3.31318 3.44864 3.46562 3.59409 3.76926 4.09625 4.12218 4.34203 4.50905 4.64934 4.81811 4.84485 
40 0.01515 0.10121 0.16501 0.1741 0.19709 0.31918 0.32918 0.51123 0.53361 0.65092 0.80373 0.82762 0.83736 0.9971 1.01318 1.17334 1.1857 1.21533 1.33771 1.37547 1.5133 1.66415 1.85444 1.88201 2.0773 2.20443 2.34274 2.64694 2.83022 2.99757 3.16927 3.31755 3.45355 3.59932 3.776 4.10058 4.34657 4.51424 4.65683 4.82279 
46 0.01738 0.11295 0.17525 0.1848 0.21148 0.32928 0.33917 0.52001 0.53686 0.65863 0.68215 0.82811 0.84168 0.85857 1.00766 1.02442 1.18209 1.1935 1.22233 1.3466 1.36932 1.51961 1.54667 1.67377 1.7078 1.86489 1.88898 2.08509 2.21194 2.24605 2.35257 2.65496 2.83893 2.8641 3.00514 3.17816 3.32688 3.46249 3.48482 3.60808 3.78366 4.11032 4.35685 4.52267 4.65859 4.83224 
52 0.01178 0.09538 0.16247 0.17034 0.18236 0.31667 0.32395 0.33434 0.50877 0.52275 0.63321 0.65004 0.67881 0.80724 0.82751 0.83643 0.99579 1.00613 1.17069 1.17999 1.19803 1.33482 1.34994 1.50774 1.52771 1.66064 1.67564 1.8525 1.86686 2.07151 2.1987 2.21737 2.34107 2.6435 2.82665 2.84639 2.99271 3.02941 3.16708 3.18743 3.31553 3.45126 3.46582 3.59668 3.77152 4.09917 4.11755 4.34482 4.5117 4.6476 4.82069 4.83999 
44 0.01959 0.10593 0.16806 0.17721 0.2003 0.32241 0.33219 0.51341 0.53098 0.65222 0.67954 0.81677 0.83285 0.8448 1.00084 1.01809 1.17563 1.1872 1.21612 1.3398 1.36303 1.51377 1.66661 1.69313 1.85814 1.88384 2.07899 2.20539 2.24097 2.34577 2.64853 2.83253 2.99844 3.17172 3.32031 3.45552 3.47724 3.60137 3.77754 4.10323 4.3496 4.51672 4.65498 4.82541 
34 0.02046 0.10946 0.16923 0.18178 0.32302 0.33572 0.51569 0.54603 0.65547 0.81696 0.83325 0.84976 1.00161 1.17761 1.19726 1.34247 1.51898 1.66911 1.85929 2.0832 2.21032 2.3473 2.65312 2.83568 3.00364 3.17358 3.32189 3.45775 3.60518 3.78494 4.10432 4.35253 4.52173 4.82776 
49 0.0092 0.06929 0.13751 0.17416 0.18338 0.20931 0.32726 0.3364 0.3686 0.51816 0.53439 0.65662 0.67843 0.82535 0.83855 0.85119 1.00549 1.02033 1.18029 1.19101 1.21742 1.3444 1.36481 1.51821 1.54744 1.67121 1.69303 1.86261 1.88195 2.08281 2.21056 2.2437 2.35009 2.65305 2.83667 2.85877 3.00319 3.17595 3.32465 3.46004 3.47751 3.60611 3.78142 4.10783 4.35411 4.5209 4.65882 4.83012 4.85725 
48 0.01736 0.10466 0.16875 0.17748 0.19668 0.32267 0.33155 0.35331 0.51416 0.53009 0.65298 0.67627 0.81739 0.83351 0.84405 1.00109 1.01414 1.17624 1.18693 1.21282 1.34039 1.36045 1.51421 1.54125 1.66697 1.68799 1.85836 1.87668 2.07935 2.20637 2.23818 2.34642 2.6494 2.83284 2.85487 2.99916 3.17232 3.32093 3.45657 3.47579 3.60243 3.77768 4.10434 4.35031 4.5172 4.65491 4.82632 4.85755 
43 0.01551 0.10466 0.16903 0.1777 0.19615 0.32359 0.33264 0.36037 0.51539 0.53327 0.65541 0.8133 0.83305 0.843 1.0019 1.01582 1.17753 1.18893 1.21687 1.3417 1.36556 1.51686 1.66798 1.69152 1.85927 1.87942 2.08237 2.20793 2.2457 2.3474 2.65142 2.83452 3.00252 3.17403 3.32225 3.45806 3.60436 3.78157 4.10527 4.35132 4.51907 4.66239 4.82762 
39 0.00806 0.10799 0.16978 0.17977 0.21115 0.32386 0.33425 0.51593 0.53857 0.6553 0.82381 0.83737 0.85936 1.00251 1.02151 1.17832 1.19317 1.34233 1.51801 1.66766 1.69285 1.85936 1.88363 2.08194 2.20807 2.34796 2.6529 2.8354 3.00251 3.17483 3.32276 3.45902 3.60507 3.7823 4.10568 4.35227 4.5208 4.66652 4.82831 
52 0.01624 0.10182 0.16823 0.17619 0.1889 0.32264 0.33006 0.34087 0.51474 0.52819 0.56053 0.6535 0.66818 0.81618 0.83389 0.84315 1.0017 1.01235 1.17701 1.18669 1.20734 1.34093 1.35622 1.51398 1.53342 1.66628 1.68062 1.85892 1.87407 2.07851 2.20486 2.22365 2.3472 2.64968 2.83309 2.85199 2.99922 3.03247 3.17308 3.19325 3.32198 3.45732 3.4721 3.60256 3.77814 4.10506 4.12565 4.35095 4.51755 4.6532 4.82682 4.84448 
54 0.01761 0.09619 0.16184 0.16995 0.18409 0.3158 0.32353 0.33511 0.50757 0.52063 0.54911 0.64598 0.65928 0.8095 0.82712 0.8364 0.99483 1.00604 1.16972 1.17926 1.19862 1.33378 1.3486 1.50618 1.52477 1.65986 1.67625 1.85144 1.86636 2.06994 2.09128 2.19819 2.21912 2.33998 2.64176 2.66949 2.82585 2.84464 2.99201 3.02152 3.16583 3.18431 3.31461 3.45018 3.46389 3.59538 3.77012 4.09801 4.115 4.34379 4.50977 4.64499 4.81963 4.83641 
44 0.01191 0.10632 0.1681 0.17784 0.20746 0.32218 0.33247 0.51328 0.53177 0.65198 0.68022 0.82117 0.83462 0.85197 1.00065 1.01928 1.17539 1.18747 1.21837 1.33965 1.36403 1.51258 1.5412 1.66728 1.85789 1.88708 2.07832 2.20573 2.34549 2.64777 2.83219 2.86493 2.99845 3.17121 3.32001 3.45567 3.48283 3.60113 3.77645 4.10337 4.34998 4.51573 4.65485 4.82547 
46 0.01339 0.10226 0.16539 0.17431 0.19444 0.31911 0.32793 0.3478 0.51076 0.52825 0.64985 0.68684 0.81617 0.83101 0.84277 0.99772 1.01111 1.17288 1.18409 1.21223 1.33715 1.36195 1.51086 1.66322 1.6831 1.85465 1.87384 2.07494 2.20205 2.23715 2.34299 2.64643 2.8293 2.8556 2.99577 3.16903 3.31751 3.45336 3.47818 3.59874 3.77437 4.10095 4.347 4.51455 4.65622 4.82276 
43 0.01274 0.10088 0.16347 0.1724 0.19233 0.31744 0.32696 0.36717 0.5095 0.52921 0.6489 0.81021 0.82814 0.83874 0.99589 1.01091 1.17131 1.18307 1.21254 1.33559 1.36102 1.51091 1.66142 1.6869 1.85294 1.87997 2.074 2.20052 2.23559 2.34151 2.64525 2.82833 2.99427 3.1677 3.31611 3.45196 3.59769 3.77355 4.09925 4.34516 4.51271 4.65252 4.82114 
51 0.01905 0.09543 0.16002 0.16827 0.18307 0.31367 0.32127 0.33239 0.50544 0.5186 0.54884 0.64384 0.65773 0.80899 0.82562 0.83516 0.99287 1.00381 1.16762 1.17732 1.1973 1.33163 1.34664 1.5039 1.52245 1.65778 1.67398 1.84937 1.86388 2.06755 2.08965 2.19595 2.21728 2.33797 2.63991 2.8235 2.84231 2.98981 3.16372 3.18228 3.31234 3.44795 3.4615 3.59328 3.76763 4.09601 4.34153 4.50751 4.64309 4.81729 4.83417 
33 0.0189 0.11213 0.16622 0.17849 0.31962 0.33288 0.51255 0.54857 0.65272 0.82029 0.83368 0.99845 1.17437 1.19476 1.33926 1.51814 1.66463 1.85538 2.08052 2.20625 2.34398 2.65317 2.83227 3.0025 3.17221 3.31951 3.45524 3.60736 3.79379 4.10238 4.34908 4.52593 4.82487 
36 0.02279 0.10988 0.16843 0.17912 0.32159 0.33209 0.51356 0.53461 0.65396 0.81694 0.83348 0.84941 1.00068 1.02302 1.17618 1.19099 1.34031 1.51685 1.66677 1.85735 1.88354 2.08104 2.2072 2.34565 2.65133 2.83277 2.99967 3.17235 3.3204 3.45648 3.60276 3.78118 4.10399 4.3503 4.52033 4.82603 
45 0.01798 0.1108 0.17615 0.1851 0.20692 0.33032 0.33963 0.3733 0.52192 0.53981 0.66107 0.69576 0.82722 0.84147 0.85429 1.00834 1.02263 1.18418 1.19598 1.22541 1.34843 1.37321 1.52254 1.67479 1.70003 1.8662 1.88917 2.08832 2.21514 2.35395 2.65751 2.84083 2.86732 3.00833 3.17976 3.32871 3.46398 3.48759 3.60967 3.78688 4.11159 4.35802 4.52545 4.67391 4.83394 
34 0.01325 0.11685 0.17705 0.18974 0.33059 0.34308 0.52261 0.54753 0.66168 0.83117 0.84439 1.00924 1.18417 1.19997 1.34876 1.52382 1.67589 1.86685 2.08786 2.2155 2.35417 2.65741 2.84136 3.00872 3.1805 3.32895 3.46438 3.61027 3.78692 4.11174 4.35884 4.52601 4.66966 4.83452 
41 0.02762 0.10531 0.16305 0.17326 0.21171 0.31709 0.32795 0.50805 0.52822 0.64688 0.6886 0.81865 0.83088 0.8597 0.9959 1.02392 1.17059 1.18397 1.22225 1.33471 1.36721 1.50857 1.66207 1.85283 2.07322 2.1997 2.23613 2.34058 2.64319 2.82714 2.99322 3.16636 3.31489 3.45053 3.59613 3.77159 4.09811 4.34461 4.51101 4.64776 4.82014 
54 0.01609 0.10058 0.16684 0.17486 0.18842 0.3208 0.32823 0.33901 0.5127 0.52589 0.55542 0.65104 0.66374 0.81498 0.83232 0.84166 0.9999 1.01057 1.17453 1.18379 1.20159 1.33863 1.35242 1.51099 1.52847 1.66475 1.67954 1.8566 1.87063 2.07522 2.09534 2.2028 2.22088 2.34512 2.64689 2.67071 2.83098 2.84995 2.99694 3.02091 3.17104 3.18896 3.31955 3.45516 3.46848 3.60048 3.77546 4.10315 4.12009 4.34905 4.51535 4.65137 4.82484 4.84238 
42 0.00682 0.10249 0.16632 0.17562 0.19877 0.32011 0.32935 0.35699 0.51188 0.53132 0.65122 0.81727 0.83234 0.84603 0.99875 1.01291 1.17439 1.18712 1.22001 1.33855 1.36798 1.51428 1.66428 1.68579 1.85558 1.87466 2.07708 2.20415 2.34402 2.64841 2.83052 2.99717 3.17056 3.31874 3.45462 3.60024 3.77706 4.102 4.34763 4.51649 4.66181 4.82365 
44 0.00711 0.1033 0.16667 0.17604 0.20065 0.32088 0.33074 0.51206 0.52986 0.65086 0.67895 0.81859 0.83289 0.84795 0.99937 1.01619 1.17429 1.18613 1.21611 1.33869 1.36357 1.51223 1.6656 1.85636 1.88022 2.07641 2.20409 2.23887 2.34433 2.64722 2.83114 2.85943 2.99737 3.17017 3.31886 3.45439 3.47836 3.60002 3.7756 4.10206 4.34852 4.51511 4.65649 4.82426 
36 0.01691 0.10995 0.16787 0.1784 0.22452 0.32197 0.33346 0.51334 0.53611 0.65312 0.82259 0.83557 0.86801 1.00075 1.17563 1.19058 1.33979 1.5154 1.66589 1.85724 1.88585 2.07964 2.20605 2.34541 2.65019 2.83227 2.99916 3.1723 3.32023 3.45593 3.60239 3.77914 4.10342 4.34956 4.51907 4.8254 
35 0.01214 0.11003 0.16913 0.18078 0.32251 0.3341 0.51438 0.5389 0.65399 0.82054 0.83521 0.8571 1.00133 1.17711 1.19422 1.34152 1.51743 1.66711 1.8584 2.08161 2.20711 2.34677 2.65053 2.83375 3.00061 3.17303 3.32154 3.4573 3.60347 3.78283 4.10436 4.35094 4.51989 4.67201 4.8267 
40 0.0131 0.10564 0.16722 0.17697 0.207 0.3212 0.3316 0.51284 0.53334 0.65186 0.81489 0.83185 0.84477 0.99952 1.01845 1.17483 1.18756 1.21978 1.33959 1.51332 1.66551 1.70419 1.85705 1.88776 2.07859 2.20529 2.34486 2.64832 2.83199 2.99842 3.17076 3.31958 3.45514 3.60084 3.77724 4.10256 4.34912 4.51598 4.65271 4.82492 
35 0.01718 0.11258 0.17136 0.18219 0.32536 0.33703 0.51711 0.53978 0.65657 0.82208 0.83734 0.85686 1.00447 1.17963 1.19562 1.34422 1.51926 1.67 1.86155 1.89934 2.08367 2.21031 2.34918 2.65404 2.83632 3.00306 3.17557 3.32428 3.45963 3.60653 3.78648 4.10686 4.35359 4.52387 4.82928 
34 0.00978 0.1091 0.16779 0.17944 0.32117 0.33315 0.51347 0.53996 0.65363 0.82024 0.83452 0.85978 1.00006 1.17632 1.19598 1.34031 1.51795 1.66566 1.8572 2.08144 2.2066 2.34582 2.65084 2.83295 2.99977 3.17237 3.32066 3.45656 3.60413 3.78472 4.1034 4.3498 4.51954 4.82555 
45 0.01937 0.11422 0.17855 0.18818 0.2176 0.33262 0.34266 0.52323 0.54052 0.66207 0.68916 0.82741 0.84282 0.85575 1.01055 1.02745 1.18525 1.1967 1.22526 1.34993 1.37471 1.52292 1.55193 1.67681 1.71998 1.86801 1.89368 2.0885 2.21599 2.35534 2.65753 2.84225 2.86912 3.00845 3.18092 3.33002 3.46531 3.48718 3.61083 3.78629 4.11311 4.35993 4.52563 4.66228 4.83542 
46 0.00902 0.09941 0.16416 0.17293 0.19163 0.31827 0.32721 0.34918 0.50996 0.52858 0.64906 0.68545 0.81353 0.82944 0.84011 0.99691 1.01076 1.17221 1.1839 1.21353 1.33643 1.36215 1.51081 1.66214 1.68221 1.85374 1.87296 2.07396 2.20113 2.2344 2.34206 2.64593 2.82854 2.85866 2.99485 3.16822 3.3168 3.45248 3.4816 3.59828 3.77381 4.09988 4.34589 4.5138 4.65557 4.82179 
49 0.07897 0.14479 0.15926 0.16776 0.189 0.30883 0.31606 0.32674 0.50083 0.51451 0.63816 0.65175 0.79395 0.81926 0.82815 0.85623 0.98819 0.99843 1.16296 1.1726 1.19268 1.327 1.34323 1.49929 1.52827 1.65293 1.66855 1.8446 1.8587 2.06255 2.19053 2.2125 2.33327 2.63518 2.81848 2.83883 2.98486 3.15904 3.30743 3.44302 3.45759 3.58839 3.76258 4.09121 4.33651 4.50276 4.6398 4.81237 4.83011 
36 0.01005 0.11528 0.17392 0.1859 0.32741 0.33933 0.51909 0.54199 0.65891 0.83116 0.84379 1.0064 1.04458 1.18148 1.19753 1.34622 1.52066 1.67191 1.86355 1.90122 2.08492 2.2112 2.35175 2.65621 2.83836 3.00514 3.17773 3.32629 3.46159 3.60723 3.78642 4.10927 4.35634 4.52508 4.6744 4.83158 
42 0.01229 0.1065 0.16857 0.17827 0.20737 0.32213 0.33189 0.51358 0.53266 0.65323 0.81595 0.83314 0.84577 1.00056 1.01632 1.17585 1.18827 1.2196 1.34048 1.37145 1.51488 1.66644 1.69294 1.85769 1.88018 2.0785 2.20637 2.346 2.64955 2.83261 2.99897 3.17209 3.32051 3.45614 3.48328 3.60214 3.77792 4.1038 4.34998 4.51755 4.66215 4.82571 
41 0.01605 0.11077 0.17314 0.18242 0.20618 0.32737 0.33707 0.5191 0.53796 0.65905 0.81995 0.83773 0.84976 1.00568 1.02157 1.18124 1.19358 1.22418 1.34587 1.37416 1.5207 1.67198 1.70153 1.86313 1.88626 2.08657 2.21246 2.35119 2.65497 2.83826 3.00532 3.17745 3.32604 3.46179 3.60726 3.786 4.10909 4.35566 4.52311 4.6638 4.83143 
39 0.01276 0.10848 0.16924 0.17908 0.20947 0.32345 0.33391 0.5147 0.53472 0.65464 0.82057 0.83542 0.85224 1.00178 1.02023 1.17702 1.19058 1.22748 1.3414 1.38439 1.51835 1.66793 1.85887 1.8844 2.08125 2.20841 2.34697 2.65287 2.83372 3.00057 3.17345 3.32153 3.45764 3.60369 3.78193 4.1049 4.35093 4.52071 4.82682 
37 0.01632 0.10574 0.16647 0.17725 0.31988 0.33077 0.51184 0.53464 0.6514 0.81128 0.83021 0.84284 0.99847 1.01994 1.17444 1.18978 1.33881 1.51331 1.66485 1.85548 1.88902 2.07824 2.20632 2.34383 2.64804 2.83099 2.99793 3.16991 3.31859 3.45421 3.60037 3.77781 4.1016 4.34815 4.51576 4.66402 4.82371 
34 0.01116 0.1066 0.16541 0.17674 0.31919 0.33153 0.51076 0.53441 0.65082 0.81621 0.83136 0.85127 0.99814 1.17315 1.1892 1.33756 1.51243 1.66401 1.85482 2.07719 2.2036 2.34282 2.64684 2.82984 2.99679 3.16924 3.31745 3.45344 3.59989 3.77676 4.10079 4.3471 4.51563 4.82287 
52 0.01735 0.09875 0.16557 0.17346 0.18495 0.32 0.32725 0.33755 0.51233 0.5255 0.55389 0.65149 0.6674 0.80895 0.83058 0.83944 0.99915 1.00939 1.17437 1.18365 1.20187 1.33858 1.35338 1.5112 1.52893 1.66429 1.6793 1.85595 1.86972 2.07535 2.09931 2.20282 2.22332 2.34461 2.64726 2.83051 2.84895 2.99712 3.17059 3.18797 3.31926 3.45497 3.46915 3.60034 3.77495 4.10254 4.11812 4.34814 4.51497 4.65077 4.82425 4.84102 
37 0.01615 0.11582 0.178 0.1889 0.33215 0.34359 0.524 0.54683 0.66312 0.82631 0.84269 0.85903 1.01052 1.03847 1.18605 1.20147 1.35019 1.52563 1.67685 1.86811 1.90259 2.09074 2.21781 2.35545 2.65897 2.84295 3.01022 3.18145 3.33021 3.46576 3.61157 3.78946 4.11312 4.36018 4.52677 4.66772 4.83595 
48 0.00847 0.09809 0.16044 0.16919 0.18732 0.31398 0.32243 0.33775 0.50542 0.52111 0.64364 0.66147 0.81268 0.82695 0.83972 0.99292 1.00547 1.16744 1.17802 1.20366 1.33157 1.35283 1.50416 1.53 1.65807 1.67596 1.84963 1.86691 2.06814 2.19596 2.2264 2.33791 2.64018 2.82364 2.84795 2.98976 3.16382 3.31223 3.44794 3.4675 3.59337 3.76787 4.09591 4.34163 4.5081 4.64425 4.81736 4.84605 
36 0.00856 0.10879 0.16554 0.17738 0.31837 0.32915 0.5103 0.53537 0.64992 0.81975 0.83327 0.89136 0.99751 1.01984 1.17254 1.1877 1.33706 1.5118 1.66282 1.85424 2.0767 2.20154 2.34272 2.64716 2.82936 2.99589 3.16957 3.31718 3.45341 3.59976 3.7766 4.10108 4.34716 4.51535 4.66094 4.82307 
49 0.01678 0.10078 0.16739 0.17533 0.18861 0.32279 0.3309 0.34516 0.51394 0.52813 0.65314 0.67478 0.80902 0.83165 0.84074 1.00092 1.01211 1.17602 1.18568 1.20612 1.34029 1.35754 1.51323 1.53349 1.66627 1.68249 1.85794 1.87318 2.07784 2.20432 2.22514 2.34608 2.6487 2.83232 2.85229 2.99867 3.17196 3.196 3.32071 3.45622 3.47096 3.60179 3.77748 4.10399 4.34978 4.51672 4.65227 4.82591 4.84573 
38 0.01878 0.10641 0.16762 0.17705 0.20255 0.3221 0.33259 0.5135 0.53344 0.65327 0.81446 0.8321 0.84425 1.00036 1.02079 1.17577 1.18892 1.22215 1.34059 1.51671 1.66664 1.85763 1.88596 2.07968 2.2059 2.34552 2.65057 2.83264 2.99994 3.17193 3.32034 3.45595 3.60215 3.77965 4.10326 4.34932 4.518 4.82529 
45 0.00814 0.10178 0.16971 0.17897 0.20209 0.32389 0.33324 0.36461 0.51548 0.534 0.65477 0.69519 0.82435 0.83697 0.85375 1.00262 1.01853 1.17765 1.18959 1.22029 1.34207 1.36845 1.51599 1.66826 1.69223 1.85977 1.88369 2.08069 2.20746 2.24597 2.34783 2.65082 2.83445 3.00069 3.17367 3.32228 3.45783 3.48323 3.60379 3.77927 4.10558 4.35185 4.51859 4.65976 4.82749 
43 0.01729 0.10597 0.16717 0.17615 0.19606 0.32132 0.33054 0.35854 0.51315 0.53227 0.6525 0.81774 0.83314 0.84623 0.99996 1.01453 1.17493 1.1867 1.21653 1.33949 1.36626 1.51474 1.66512 1.68475 1.85723 1.87887 2.07891 2.20439 2.2416 2.34518 2.64933 2.8322 2.99825 3.17167 3.31992 3.45586 3.60118 3.77879 4.10311 4.34903 4.51772 4.65566 4.82517 
36 0.02368 0.11384 0.1685 0.18044 0.32173 0.33341 0.51294 0.53418 0.65245 0.82177 0.8355 0.87342 1.00068 1.0455 1.17545 1.19046 1.33982 1.51399 1.66665 1.85741 1.88998 2.07801 2.20577 2.34535 2.64878 2.83213 2.99887 3.17136 3.3199 3.4555 3.60145 3.77707 4.10323 4.34963 4.51699 4.82521 
49 0.01095 0.10258 0.16673 0.17536 0.19261 0.32035 0.32847 0.34178 0.51185 0.52621 0.65008 0.66446 0.8177 0.83281 0.84424 0.99929 1.01115 1.17375 1.18377 1.20542 1.33798 1.35401 1.51061 1.53049 1.66424 1.68064 1.85594 1.87151 2.07472 2.20224 2.22393 2.34438 2.64649 2.83004 2.85044 2.99628 3.17019 3.19261 3.3187 3.45449 3.47024 3.59994 3.77447 4.10249 4.34815 4.51437 4.64961 4.82388 4.84256 
45 0.01568 0.10503 0.16864 0.17751 0.19809 0.32268 0.33183 0.361 0.51416 0.53234 0.6532 0.68514 0.81901 0.83385 0.84562 1.00116 1.0158 1.17626 1.1876 1.21608 1.34055 1.36484 1.51636 1.66694 1.68892 1.85836 1.87828 2.07885 2.20616 2.24378 2.34616 2.65024 2.83312 2.99913 3.17231 3.32069 3.45638 3.47951 3.60226 3.77925 4.10386 4.35005 4.51864 4.66855 4.82608 
39 0.01187 0.10839 0.16779 0.178 0.21484 0.32165 0.33225 0.51316 0.53461 0.65223 0.8216 0.83512 0.85747 1.00036 1.02109 1.17504 1.18827 1.22468 1.33954 1.37317 1.51551 1.66604 1.85732 1.88623 2.07868 2.20486 2.34528 2.64969 2.83238 2.99879 3.17173 3.32 3.45581 3.60246 3.77891 4.10334 4.34966 4.51815 4.8252 
44 0.01519 0.10672 0.16896 0.17787 0.19768 0.32365 0.33318 0.44914 0.51541 0.53451 0.65453 0.81809 0.83427 0.84615 1.00203 1.01786 1.17711 1.18873 1.21778 1.34178 1.36844 1.51573 1.6679 1.69223 1.85929 1.88123 2.08056 2.207 2.24195 2.34721 2.65066 2.83405 3.00069 3.17314 3.32172 3.45726 3.48046 3.60294 3.77882 4.10497 4.35123 4.51833 4.6588 4.82718 
46 0.01539 0.11232 0.17473 0.18399 0.20624 0.32927 0.33892 0.47291 0.52095 0.53926 0.65975 0.69183 0.83157 0.8433 0.86581 1.00797 1.02498 1.18254 1.19415 1.22417 1.34691 1.37017 1.52082 1.67353 1.69867 1.86503 1.88776 2.08572 2.21222 2.24604 2.35291 2.65578 2.83948 2.86732 3.00614 3.1786 3.32761 3.46309 3.49024 3.60858 3.78416 4.11079 4.35735 4.52369 4.66615 4.83271 
48 0.01633 0.0996 0.16023 0.16923 0.18937 0.3137 0.32267 0.34345 0.50495 0.52048 0.6432 0.66416 0.81517 0.82777 0.84466 0.99268 1.00704 1.16717 1.17838 1.20684 1.33124 1.35212 1.50373 1.52929 1.65781 1.67816 1.84945 1.86845 2.06821 2.196 2.23319 2.33761 2.63975 2.82337 2.84624 2.98957 3.16352 3.31196 3.44761 3.46815 3.59302 3.76756 4.0955 4.34144 4.50818 4.64564 4.81706 4.84563 
36 0.02007 0.11427 0.17227 0.18315 0.32628 0.33795 0.51808 0.54125 0.65769 0.82371 0.8386 0.85944 1.00513 1.06211 1.18073 1.1973 1.34511 1.52039 1.67127 1.86244 2.08473 2.21136 2.35039 2.65358 2.83733 3.00489 3.17641 3.32535 3.46074 3.60664 3.78466 4.10776 4.35452 4.52192 4.66399 4.8303 
40 0.00848 0.10473 0.17134 0.18113 0.21046 0.32592 0.33648 0.51764 0.53885 0.65692 0.82196 0.83727 0.85299 1.00433 1.02499 1.17969 1.1933 1.22977 1.34407 1.38545 1.51845 1.67105 1.8615 1.88981 2.08355 2.21136 2.34953 2.65304 2.83642 3.00372 3.17561 3.32395 3.4597 3.60557 3.78095 4.10706 4.35365 4.52065 4.66199 4.8295 
37 0.0137 0.1094 0.16601 0.17707 0.31905 0.33001 0.51091 0.53344 0.64987 0.81917 0.83324 0.86256 0.99824 1.0227 1.17313 1.18779 1.33763 1.51115 1.66369 1.85525 1.89251 2.07672 2.20251 2.34364 2.6465 2.8302 2.99605 3.16967 3.31795 3.4536 3.59956 3.77556 4.10132 4.34781 4.51568 4.65628 4.82334 
38 0.01128 0.11326 0.17235 0.1835 0.32568 0.33668 0.51705 0.53753 0.65615 0.82534 0.83959 0.87065 1.0045 1.02587 1.17942 1.1935 1.3436 1.37283 1.51757 1.67049 1.86153 1.89015 2.08273 2.20986 2.34951 2.65256 2.83608 3.00258 3.1755 3.32401 3.45993 3.60574 3.78073 4.10756 4.35392 4.52067 4.66967 4.82954 
44 0.0083 0.1013 0.17011 0.17933 0.20119 0.32421 0.33339 0.36007 0.51619 0.53458 0.65539 0.82124 0.83631 0.85003 1.00279 1.01702 1.17822 1.18994 1.21951 1.34268 1.36783 1.51669 1.66837 1.68916 1.85997 1.8795 2.0811 2.20829 2.24621 2.34824 2.6516 2.83531 3.00164 3.17427 3.32295 3.45851 3.4823 3.60424 3.78052 4.10598 4.35245 4.51995 4.65886 4.82831 
47 0.01861 0.10565 0.1671 0.17636 0.20019 0.32098 0.33042 0.36414 0.51204 0.52856 0.65087 0.6791 0.82165 0.83414 0.8514 0.99965 1.01561 1.17418 1.18544 1.21403 1.33829 1.35951 1.51128 1.54011 1.66548 1.69167 1.8568 1.88038 2.07619 2.20369 2.23543 2.3445 2.6473 2.83089 2.85538 2.99699 3.17025 3.31875 3.45454 3.47658 3.59996 3.77533 4.10227 4.34852 4.51535 4.65532 4.82418 
49 0.00729 0.09144 0.16628 0.17454 0.18702 0.32234 0.33036 0.3437 0.51372 0.52768 0.63754 0.65432 0.6811 0.81548 0.83277 0.8421 1.00081 1.01225 1.17586 1.1856 1.20667 1.33982 1.3555 1.51324 1.53635 1.66637 1.68334 1.85771 1.87286 2.07782 2.20465 2.2266 2.34589 2.64903 2.83188 2.85071 2.99841 3.17199 3.32029 3.45604 3.47075 3.60163 3.77692 4.10387 4.34955 4.51642 4.65413 4.82559 4.84351 
37 0.0092 0.08619 0.17368 0.18348 0.21001 0.32952 0.34042 0.52118 0.54264 0.66082 0.82601 0.84087 0.85766 1.00784 1.03011 1.18369 1.19868 1.34818 1.52353 1.67463 1.86489 1.89224 2.08646 2.21578 2.3527 2.65698 2.84008 3.00727 3.17888 3.32752 3.46317 3.60895 3.78629 4.11019 4.35712 4.52548 4.83319 
47 0.01437 0.10015 0.16239 0.17114 0.18963 0.3164 0.32555 0.3523 0.50804 0.52553 0.64686 0.67106 0.81375 0.82843 0.84049 0.99507 1.00953 1.17034 1.18161 1.20997 1.33446 1.3571 1.50749 1.53326 1.66083 1.6848 1.85209 1.87233 2.07241 2.19976 2.23356 2.34035 2.64324 2.82677 2.85185 2.99318 3.16627 3.31496 3.45059 3.47188 3.59619 3.77149 4.09829 4.34411 4.51095 4.64881 4.81997 
51 0.01182 0.09771 0.16677 0.17456 0.18641 0.32258 0.33041 0.34319 0.51381 0.52789 0.65192 0.66626 0.80147 0.83018 0.83897 0.85855 1.00064 1.01118 1.176 1.18547 1.20528 1.33998 1.3561 1.51314 1.53355 1.66629 1.68258 1.85773 1.87262 2.07792 2.20497 2.228 2.34564 2.64807 2.83209 2.85149 2.99839 3.17165 3.19133 3.32037 3.45586 3.46962 3.60136 3.7769 4.10358 4.12049 4.34951 4.51622 4.65295 4.82556 4.84402 
46 0.02032 0.10878 0.16984 0.17916 0.20319 0.32371 0.33326 0.37009 0.51519 0.53304 0.65398 0.68324 0.82523 0.83738 0.85635 1.00257 1.01957 1.17736 1.18923 1.21994 1.34137 1.36478 1.51514 1.55581 1.66833 1.69841 1.8598 1.88538 2.0811 2.20759 2.34737 2.65095 2.83405 2.86278 3.00057 3.17379 3.32242 3.45765 3.48302 3.60335 3.77975 4.10548 4.35144 4.51943 4.65964 4.82768 
39 0.01057 0.09909 0.16039 0.16987 0.19496 0.31434 0.32405 0.50555 0.52709 0.64527 0.80656 0.82507 0.83643 0.99266 1.00784 1.16791 1.18109 1.21509 1.33204 1.50628 1.6582 1.6865 1.84937 1.87067 2.06919 2.19669 2.33775 2.64193 2.82396 2.99029 3.16403 3.31229 3.44841 3.59382 3.76877 4.09569 4.3413 4.50982 4.81706 
49 0.01705 0.09938 0.16636 0.17432 0.18759 0.32092 0.32849 0.33984 0.5127 0.52697 0.65219 0.67676 0.80634 0.83037 0.83936 0.87739 0.99964 1.01029 1.17491 1.18461 1.20537 1.33923 1.35742 1.51313 1.53789 1.66473 1.68008 1.8565 1.87137 2.07743 2.2033 2.22614 2.34489 2.64897 2.83096 2.85191 2.99765 3.17133 3.31959 3.45535 3.47114 3.60102 3.7765 4.10303 4.3484 4.51657 4.66006 4.82461 4.8438 
42 0.0149 0.10348 0.16406 0.17368 0.20095 0.31787 0.32769 0.50893 0.52771 0.64823 0.81259 0.8291 0.8426 0.99626 1.01228 1.17115 1.1831 1.21321 1.33537 1.36216 1.50944 1.66204 1.68665 1.85339 1.8784 2.07377 2.20044 2.23914 2.34143 2.64499 2.8279 2.99392 3.16761 3.31573 3.45175 3.59721 3.77309 4.09923 4.3453 4.51338 4.65582 4.82105 
34 0.0241 0.11902 0.16892 0.18338 0.32194 0.33519 0.51382 0.54387 0.65306 0.82491 0.83754 1.00077 1.17591 1.19515 1.34 1.51439 1.66707 1.85759 2.08004 2.20735 2.34545 2.6498 2.83278 3.00056 3.1721 3.32018 3.45618 3.60284 3.78032 4.10375 4.35073 4.51819 4.66552 4.82668 
35 0.02405 0.12138 0.17522 0.18849 0.32868 0.34144 0.5195 0.54165 0.65887 0.82979 0.84275 1.00712 1.18171 1.19704 1.34594 1.38449 1.52027 1.67354 1.86429 2.08437 2.21199 2.35161 2.65453 2.83831 3.00472 3.1772 3.32601 3.46172 3.60735 3.78371 4.10963 4.35675 4.52279 4.66509 4.8318 
46 0.01358 0.10128 0.16138 0.1709 0.19621 0.31484 0.32422 0.35325 0.50611 0.52327 0.64456 0.67443 0.81826 0.82992 0.85376 0.99384 1.00985 1.16828 1.18023 1.21184 1.33256 1.35668 1.5054 1.65893 1.68178 1.85052 1.87089 2.06949 2.19722 2.23803 2.33869 2.6412 2.82467 2.85189 2.99097 3.16457 3.31305 3.44878 3.47515 3.59441 3.76908 4.09667 4.34266 4.5094 4.64901 4.81828 
34 0.01673 0.1108 0.1694 0.18057 0.32342 0.33534 0.51562 0.54082 0.65582 0.81999 0.83524 0.85477 1.00211 1.17772 1.19446 1.34265 1.52047 1.66888 1.8593 2.08128 2.20978 2.34742 2.653 2.83495 3.00302 3.17409 3.32196 3.45788 3.60412 3.78503 4.10483 4.35189 4.52106 4.82791 
54 0.0111 0.09993 0.16679 0.17496 0.18927 0.32079 0.32843 0.33978 0.51237 0.52487 0.55096 0.65073 0.66379 0.81695 0.83275 0.84255 0.99989 1.01085 1.17438 1.18371 1.20183 1.33845 1.35214 1.51106 1.52946 1.66484 1.68033 1.85648 1.87077 2.07493 2.09474 2.20279 2.2214 2.34494 2.64706 2.83049 2.84816 2.99674 3.02009 3.17065 3.18627 3.31932 3.34457 3.45501 3.46867 3.60031 3.77504 4.10307 4.12133 4.34903 4.51497 4.65309 4.82449 4.84043 
39 0.01015 0.06436 0.13723 0.17727 0.18829 0.33014 0.34045 0.52238 0.54423 0.66186 0.8217 0.83961 0.85152 1.00836 1.02768 1.18459 1.19923 1.24058 1.34938 1.52457 1.67497 1.86614 1.89539 2.08925 2.21784 2.3535 2.6574 2.84182 3.00882 3.18003 3.32885 3.46414 3.60995 3.78853 4.11145 4.35815 4.52571 4.66848 4.8344 
40 0.00733 0.10563 0.16453 0.17506 0.22086 0.31841 0.32933 0.50942 0.53063 0.64839 0.81958 0.8325 0.86714 0.99715 1.01958 1.17176 1.18557 1.22958 1.33589 1.3656 1.50942 1.66307 1.85397 1.88538 2.07395 2.2012 2.34187 2.64468 2.82832 2.99444 3.16777 3.31614 3.45215 3.59762 3.77261 4.0997 4.34602 4.51279 4.65186 4.82155 
48 0.01885 0.10243 0.16725 0.1757 0.19307 0.32167 0.33043 0.35145 0.51282 0.52822 0.65128 0.67077 0.81367 0.83154 0.84133 1.0 1.01331 1.17476 1.18496 1.20853 1.33863 1.35498 1.51253 1.53911 1.66555 1.68425 1.85709 1.87435 2.07699 2.20403 2.23069 2.34478 2.64815 2.83116 2.85172 2.99731 3.17078 3.31913 3.45479 3.47117 3.60039 3.77616 4.10269 4.3488 4.51656 4.65517 4.82456 4.84494 
48 0.01266 0.10498 0.16736 0.17626 0.19579 0.32131 0.33033 0.35306 0.51287 0.52969 0.65162 0.67584 0.82113 0.83435 0.84933 1.00008 1.01443 1.175 1.18608 1.21384 1.33901 1.35893 1.5122 1.53872 1.66559 1.68661 1.85718 1.8767 2.07752 2.20437 2.23535 2.34528 2.64782 2.83168 2.85621 2.99805 3.17115 3.31958 3.45554 3.47926 3.60102 3.77673 4.10318 4.34917 4.51602 4.65512 4.82499 4.85612 
38 0.01578 0.10859 0.16277 0.17398 0.31549 0.3262 0.50661 0.52632 0.64538 0.81693 0.8305 0.88377 0.99472 1.01681 1.16891 1.18296 1.33321 1.50623 1.65978 1.69436 1.85138 1.87748 2.07078 2.19817 2.33943 2.64252 2.8256 2.99171 3.1654 3.31364 3.44962 3.59519 3.77006 4.09744 4.34365 4.5106 4.65803 4.81916 
48 0.01212 0.09721 0.15908 0.16789 0.18659 0.31259 0.32097 0.33575 0.50389 0.51872 0.64193 0.6594 0.81124 0.82554 0.83825 0.99153 1.00406 1.16593 1.17662 1.20237 1.33006 1.34839 1.50238 1.52433 1.65652 1.67435 1.84819 1.8645 2.06635 2.19444 2.22087 2.33642 2.63841 2.82205 2.8435 2.98825 3.16215 3.31065 3.44628 3.46321 3.5917 3.76607 4.09435 4.34013 4.50614 4.64204 4.81581 4.83822 
45 0.01405 0.10611 0.16946 0.1787 0.20311 0.32322 0.33252 0.36405 0.51464 0.53276 0.65347 0.68325 0.82212 0.83549 0.85003 1.0017 1.01659 1.17687 1.18855 1.21824 1.3409 1.36393 1.51558 1.66761 1.69246 1.85883 1.87954 2.07927 2.2071 2.34653 2.64989 2.83333 2.85929 2.99996 3.17272 3.32109 3.45705 3.48544 3.6029 3.77901 4.10429 4.35061 4.51791 4.65764 4.8265 
47 0.01339 0.10379 0.16849 0.17714 0.19517 0.32282 0.33166 0.35272 0.51453 0.53183 0.65318 0.67761 0.81794 0.83377 0.84451 1.00135 1.0149 1.17655 1.18754 1.21471 1.34053 1.3607 1.51402 1.5389 1.66665 1.68527 1.85867 1.87822 2.0791 2.20606 2.23606 2.3466 2.64939 2.83342 2.85866 2.99918 3.17267 3.32132 3.45675 3.47654 3.6025 3.77845 4.10447 4.35065 4.5178 4.65232 4.82653 
31 0.01009 0.11573 0.17093 0.18656 0.32486 0.34024 0.51828 0.5997 0.65805 0.82747 0.84015 1.00366 1.18008 1.20848 1.34567 1.52567 1.67083 1.86217 2.09093 2.21509 2.35032 2.65832 2.8407 3.00912 3.17698 3.32522 3.46148 3.61499 4.10735 4.3557 4.83134 
40 0.01784 0.11052 0.16643 0.17721 0.3158 0.32555 0.34199 0.51101 0.53123 0.64994 0.8231 0.83536 0.99853 1.01869 1.17293 1.18612 1.22231 1.33728 1.36586 1.51187 1.66386 1.69212 1.85556 1.88318 2.07689 2.20294 2.34367 2.64782 2.83011 2.99609 3.17003 3.31815 3.45377 3.59977 3.77577 4.10169 4.3478 4.51601 4.65644 4.82352 
34 0.01692 0.11665 0.17209 0.18551 0.32543 0.33837 0.51765 0.54484 0.65687 0.82642 0.83947 1.0043 1.17977 1.19848 1.34468 1.51941 1.67068 1.86151 2.08342 2.21165 2.34964 2.65332 2.83742 3.00439 3.17551 3.32464 3.45993 3.60596 3.78466 4.10707 4.35442 4.52187 4.66792 4.83008 
42 0.01244 0.10612 0.16587 0.17555 0.20224 0.31954 0.32932 0.51041 0.52846 0.64956 0.68184 0.82153 0.83396 0.85761 0.99838 1.01506 1.17317 1.18577 1.21956 1.3374 1.36532 1.51155 1.66363 1.68835 1.85518 1.87681 2.07474 2.20292 2.34326 2.64706 2.82958 2.99569 3.16936 3.31763 3.45357 3.59924 3.77426 4.10107 4.34711 4.515 4.66801 4.82292 
34 0.02284 0.11953 0.17936 0.19425 0.33306 0.34678 0.52647 0.56061 0.66534 0.82966 0.84401 0.86848 1.0114 1.18697 1.20686 1.35301 1.53076 1.67915 1.87126 2.09913 2.22205 2.35759 2.66272 2.84756 3.01629 3.18381 3.33252 3.46779 3.61764 3.79991 4.11452 4.36451 4.53064 4.83978 
47 0.01517 0.10048 0.16386 0.17244 0.19015 0.31781 0.32638 0.34372 0.50925 0.52566 0.64785 0.6692 0.81269 0.82894 0.83941 0.99642 1.00912 1.17137 1.18179 1.20641 1.33539 1.35365 1.50832 1.53389 1.66196 1.68182 1.85332 1.87043 2.07297 2.20015 2.22563 2.34149 2.64444 2.8276 2.84976 2.99396 3.16751 3.31588 3.45153 3.47001 3.59694 3.77235 4.09947 4.34531 4.51238 4.65609 4.82123 
42 0.02049 0.11176 0.17372 0.18328 0.21057 0.32827 0.33872 0.51945 0.53875 0.65862 0.82029 0.83787 0.85013 1.00635 1.02535 1.18158 1.19431 1.22597 1.34607 1.37539 1.52028 1.67289 1.86434 1.89622 2.08558 2.21267 2.35135 2.65407 2.83815 2.86814 3.00444 3.17711 3.32587 3.46142 3.48875 3.60688 3.7838 4.10913 4.35594 4.52276 4.65876 4.83143 
53 0.01678 0.09818 0.16634 0.17408 0.18592 0.32128 0.3288 0.34004 0.51318 0.52722 0.58439 0.65202 0.66716 0.80625 0.83034 0.83907 0.86388 0.99993 1.01063 1.17555 1.18511 1.20574 1.33929 1.35453 1.51193 1.52964 1.66542 1.6813 1.85728 1.87296 2.07729 2.20427 2.22583 2.34524 2.64709 2.66857 2.83168 2.85172 2.99754 3.17116 3.19132 3.32001 3.4554 3.46915 3.60056 3.77631 4.10309 4.12083 4.34907 4.51574 4.6502 4.82503 4.84287 
48 0.01955 0.10301 0.16748 0.17589 0.19244 0.32135 0.32959 0.34385 0.51301 0.52783 0.65188 0.67112 0.81431 0.83218 0.84197 0.9999 1.01136 1.17491 1.18481 1.20632 1.33909 1.35553 1.51186 1.53265 1.66547 1.68291 1.85697 1.87308 2.07677 2.20377 2.22601 2.34524 2.6475 2.83135 2.85206 2.99743 3.17109 3.31962 3.4553 3.47086 3.60066 3.77577 4.10325 4.34927 4.51555 4.65178 4.82491 4.8443 
50 0.01703 0.10137 0.16753 0.17556 0.18915 0.32188 0.32953 0.34104 0.51365 0.52689 0.55672 0.65236 0.66665 0.81578 0.83304 0.8424 1.00088 1.01195 1.17523 1.18442 1.20193 1.33967 1.35435 1.5134 1.53473 1.66581 1.68149 1.85784 1.87307 2.07777 2.20356 2.22177 2.34602 2.64894 2.83191 2.85058 2.99818 3.17195 3.19096 3.32058 3.45625 3.47098 3.60155 3.77715 4.10413 4.34977 4.51672 4.65123 4.82568 4.84282 
37 0.02024 0.11155 0.17154 0.18219 0.32491 0.33545 0.517 0.53881 0.65711 0.81854 0.83591 0.8505 1.00378 1.02501 1.17901 1.19277 1.22936 1.34427 1.5215 1.66972 1.86095 1.89052 2.08554 2.21205 2.3493 2.65477 2.83679 3.0041 3.17585 3.32435 3.45998 3.60669 3.78466 4.10711 4.35409 4.52249 4.82936 
57 0.01257 0.09949 0.16792 0.17581 0.18573 0.22048 0.32394 0.33105 0.34126 0.51547 0.52771 0.55182 0.65412 0.6666 0.81469 0.83412 0.84281 1.00246 1.01223 1.17731 1.18611 1.20229 1.34131 1.35417 1.51359 1.5292 1.66718 1.68059 1.85928 1.87237 2.07822 2.09737 2.20553 2.22292 2.34758 2.36769 2.6493 2.66578 2.83359 2.85134 2.99972 3.02127 3.1736 3.1885 3.32231 3.34861 3.45776 3.47015 3.60295 3.77809 4.1057 4.11975 4.35156 4.51752 4.65218 4.82744 4.84306 
49 0.0127 0.09921 0.16512 0.17332 0.18825 0.31925 0.32714 0.33957 0.51089 0.52501 0.64989 0.66985 0.81066 0.82988 0.83934 0.99796 1.00919 1.17303 1.18286 1.20395 1.33731 1.35576 1.51031 1.53318 1.663 1.67891 1.85485 1.87031 2.07429 2.20123 2.22435 2.34327 2.64622 2.82905 2.84916 2.99567 3.16934 3.31778 3.45341 3.46972 3.59877 3.77438 4.10118 4.12752 4.34696 4.51417 4.6526 4.82288 4.8428 
36 0.0103 0.10449 0.16248 0.17359 0.31545 0.3262 0.50684 0.53012 0.64625 0.81385 0.82891 0.84907 0.99436 1.01572 1.1695 1.1849 1.33366 1.50762 1.65994 1.85091 1.87983 2.07057 2.19861 2.33932 2.64333 2.82577 2.99204 3.16565 3.31388 3.44991 3.59571 3.77054 4.09726 4.34328 4.51139 4.8189 
48 0.01484 0.10666 0.16965 0.17849 0.198 0.3239 0.3331 0.3623 0.51497 0.53069 0.65382 0.67719 0.82229 0.83606 0.84979 1.0024 1.01686 1.17722 1.18813 1.21508 1.34139 1.36154 1.51458 1.54032 1.66819 1.69064 1.8596 1.87979 2.07982 2.20682 2.23707 2.34748 2.65025 2.8336 2.8555 2.99992 3.17307 3.3219 3.45741 3.47609 3.60303 3.77889 4.10526 4.35156 4.51819 4.65582 4.82709 4.85131 
42 0.00853 0.10493 0.1673 0.17698 0.20513 0.32086 0.33045 0.36734 0.5125 0.53167 0.65216 0.82048 0.834 0.85124 0.99955 1.01567 1.17477 1.18725 1.21966 1.33898 1.36739 1.51375 1.66519 1.69238 1.85674 1.88239 2.07864 2.20471 2.34492 2.64841 2.83128 2.99772 3.17105 3.31949 3.45521 3.60051 3.77697 4.10264 4.34884 4.5167 4.66539 4.82456 
34 0.02056 0.12367 0.17217 0.18642 0.32493 0.33776 0.5168 0.54262 0.65594 0.83008 0.84308 1.00395 1.17885 1.19627 1.34352 1.51804 1.66952 1.86094 2.08207 2.20974 2.34902 2.65305 2.8364 3.00233 3.17523 3.32366 3.4593 3.60589 3.78259 4.10709 4.35395 4.5218 4.67345 4.82989 
44 0.01106 0.10471 0.16605 0.17535 0.19852 0.32023 0.33013 0.51179 0.53102 0.65071 0.68912 0.81915 0.83293 0.84917 0.99888 1.01643 1.17376 1.18581 1.21663 1.33809 1.36432 1.51223 1.66459 1.69459 1.85624 1.88613 2.07698 2.20367 2.25037 2.34425 2.6475 2.83098 2.99689 3.17019 3.31862 3.45427 3.4826 3.59987 3.77632 4.10196 4.34847 4.51616 4.65655 4.82397 
41 0.01469 0.10267 0.16282 0.1727 0.20513 0.31655 0.32661 0.50783 0.52848 0.64721 0.81233 0.82827 0.84271 0.99495 1.01202 1.17015 1.18314 1.217 1.33447 1.36461 1.50831 1.66077 1.69808 1.852 1.88142 2.07273 2.19977 2.3402 2.64351 2.8268 2.99313 3.16646 3.31475 3.45067 3.59621 3.77154 4.09806 4.34391 4.51181 4.66207 4.81986 
48 0.01292 0.1047 0.16636 0.17531 0.19496 0.31989 0.32859 0.34621 0.5113 0.52711 0.64984 0.6715 0.82106 0.83383 0.85012 0.99886 1.01219 1.17335 1.18399 1.20966 1.33754 1.35601 1.51018 1.53398 1.66397 1.68236 1.85567 1.87301 2.07486 2.20219 2.2284 2.34392 2.64611 2.82977 2.85218 2.99589 3.16987 3.31803 3.45399 3.47314 3.59936 3.77439 4.1019 4.34782 4.51457 4.65047 4.82346 4.84711 
37 0.02108 0.11465 0.16938 0.18083 0.32321 0.3351 0.51467 0.53818 0.65452 0.82328 0.83688 0.882 1.00227 1.17654 1.19134 1.34091 1.39202 1.51628 1.66793 1.85908 1.90091 2.08165 2.20696 2.34667 2.65107 2.8342 3.00115 3.17337 3.32159 3.45743 3.60409 3.7811 4.10496 4.35158 4.51912 4.66304 4.82748 
48 0.00719 0.09562 0.16763 0.17606 0.19215 0.32278 0.3315 0.35189 0.51428 0.53046 0.65291 0.67489 0.81438 0.83259 0.84227 1.00102 1.01376 1.17624 1.18655 1.21073 1.34021 1.3583 1.51366 1.53678 1.66704 1.687 1.85855 1.8775 2.07963 2.2061 2.23593 2.34625 2.64882 2.83282 2.85462 2.99907 3.17202 3.32076 3.45633 3.47399 3.6017 3.77801 4.10402 4.35045 4.51659 4.65216 4.826 4.84846 
48 0.01019 0.1031 0.16978 0.17854 0.19647 0.3238 0.33242 0.34958 0.51519 0.52977 0.65373 0.67086 0.82278 0.8367 0.85017 1.00261 1.01542 1.17718 1.18753 1.21165 1.34138 1.35833 1.51466 1.53781 1.66791 1.68627 1.85968 1.87695 2.07984 2.20601 2.2306 2.34767 2.65015 2.83359 2.85371 2.99984 3.17357 3.3219 3.4577 3.47417 3.60313 3.77865 4.1057 4.3518 4.51831 4.65365 4.82731 4.84697 
46 0.01937 0.11008 0.17299 0.18201 0.20395 0.32716 0.33659 0.37321 0.51839 0.5356 0.65758 0.68804 0.82586 0.83919 0.85385 1.00574 1.02206 1.18064 1.19212 1.22114 1.345 1.36883 1.51858 1.55398 1.67155 1.69699 1.8627 1.88345 2.08396 2.21107 2.35059 2.65354 2.83734 2.86303 3.0044 3.17652 3.32521 3.46077 3.4838 3.60633 3.78264 4.10845 4.35454 4.52184 4.65904 4.83062 
48 0.01347 0.10375 0.17103 0.17954 0.19749 0.32538 0.33415 0.35556 0.51631 0.53132 0.65539 0.67877 0.81815 0.83537 0.84538 1.00362 1.01671 1.17863 1.18903 1.21366 1.34284 1.36255 1.51582 1.53912 1.66944 1.68896 1.86075 1.87803 2.08059 2.2084 2.23743 2.34856 2.65136 2.83495 2.85638 3.00131 3.17436 3.3232 3.45861 3.47522 3.60398 3.7793 4.10632 4.35251 4.51925 4.65821 4.8284 4.85091 
37 0.00716 0.10857 0.17156 0.18318 0.32493 0.33631 0.51637 0.53801 0.65642 0.82342 0.83784 0.86148 1.00375 1.03477 1.17908 1.19476 1.34316 1.51969 1.66998 1.86081 1.89414 2.08355 2.21035 2.34861 2.65362 2.83555 3.0033 3.17514 3.3232 3.45912 3.60535 3.78448 4.10673 4.35351 4.52214 4.66858 4.82933 
42 0.02067 0.10506 0.16617 0.17543 0.19868 0.32018 0.3297 0.36688 0.5118 0.53197 0.65141 0.81652 0.83182 0.845 0.9987 1.01377 1.17415 1.18663 1.21844 1.33866 1.3884 1.5131 1.66421 1.68652 1.85572 1.87773 2.07773 2.20363 2.34405 2.64796 2.83061 2.99712 3.17039 3.31866 3.45444 3.60041 3.77704 4.10188 4.34783 4.5164 4.65509 4.82383 
43 0.01835 0.10324 0.16367 0.17337 0.20203 0.31759 0.32791 0.50875 0.52693 0.6474 0.67614 0.81667 0.83024 0.84716 0.99619 1.01654 1.17121 1.18405 1.21783 1.33528 1.36102 1.50893 1.66213 1.85318 1.88391 2.07363 2.20061 2.24219 2.34131 2.64406 2.82789 2.99373 3.16705 3.31574 3.45109 3.47583 3.59687 3.77247 4.09883 4.34517 4.51222 4.65351 4.82088 
42 0.01079 0.10497 0.1693 0.17852 0.2026 0.32363 0.33357 0.51502 0.5338 0.65432 0.81135 0.83258 0.84308 1.00167 1.01733 1.17723 1.18929 1.21876 1.3414 1.36592 1.51523 1.55733 1.66869 1.85949 1.88825 2.08094 2.20819 2.3472 2.64965 2.83417 3.00049 3.17293 3.32166 3.45722 3.48214 3.60297 3.77928 4.10487 4.35157 4.51794 4.65663 4.82712 
47 0.02049 0.10337 0.16484 0.1739 0.19521 0.31843 0.32748 0.35039 0.50984 0.52639 0.64882 0.68233 0.81844 0.83161 0.84668 0.99721 1.01138 1.17219 1.18353 1.21233 1.33617 1.35834 1.50968 1.66261 1.68294 1.85413 1.87386 2.07379 2.20095 2.23312 2.34232 2.64545 2.82837 2.85378 2.99471 3.16831 3.31684 3.45255 3.47953 3.59802 3.77324 4.10009 4.34608 4.51369 4.65514 4.82182 4.85083 
45 0.01033 0.10177 0.16915 0.1779 0.19751 0.32338 0.33242 0.36015 0.51476 0.5319 0.65446 0.813 0.83278 0.84273 1.00151 1.01516 1.17703 1.18828 1.21584 1.34121 1.36479 1.5161 1.66752 1.68837 1.85882 1.87735 2.08108 2.20679 2.24027 2.34679 2.65066 2.83362 2.85895 3.00042 3.17323 3.3216 3.45723 3.48131 3.60296 3.78029 4.10473 4.35071 4.51911 4.66299 4.82686 
52 0.01256 0.09756 0.16349 0.17163 0.18615 0.31766 0.32554 0.33788 0.50932 0.52328 0.64637 0.65796 0.80784 0.82809 0.83741 0.99638 1.00752 1.17127 1.18094 1.20085 1.3354 1.3515 1.50846 1.52915 1.66141 1.67726 1.85325 1.86851 2.07217 2.09804 2.1997 2.22162 2.34167 2.64423 2.82754 2.84731 2.9934 3.02293 3.16758 3.19 3.31626 3.45168 3.46619 3.59719 3.77234 4.09962 4.11898 4.34555 4.51224 4.64749 4.8214 4.84067 
48 0.01047 0.10132 0.16988 0.1784 0.19577 0.32479 0.33374 0.36017 0.5159 0.53173 0.65476 0.67946 0.81784 0.83473 0.84488 1.00309 1.0172 1.17823 1.18897 1.21503 1.34209 1.36142 1.51514 1.53841 1.66898 1.69012 1.86052 1.88057 2.08057 2.20721 2.23395 2.34804 2.65038 2.83446 2.85607 3.00051 3.17363 3.32256 3.45788 3.47459 3.60301 3.77935 4.10567 4.35222 4.51885 4.65428 4.8278 4.85099 
46 0.0131 0.09494 0.15904 0.16778 0.18509 0.31284 0.3217 0.34222 0.50515 0.52384 0.64452 0.68276 0.80576 0.8241 0.83375 0.99169 1.00479 1.1674 1.17853 1.20609 1.33159 1.35633 1.50573 1.65695 1.68232 1.84826 1.86935 2.06814 2.19638 2.2335 2.33716 2.64093 2.8234 2.85236 2.99012 3.16368 3.31205 3.44796 3.47469 3.59354 3.76863 4.09526 4.34041 4.50861 4.65257 4.81662 
58 0.00675 0.08885 0.15798 0.16988 0.17796 0.1958 0.31953 0.32636 0.33586 0.51113 0.52189 0.54148 0.64962 0.66076 0.80998 0.83032 0.83897 0.87512 0.99864 1.00803 1.17329 1.18188 1.19702 1.33723 1.3492 1.50995 1.52627 1.66309 1.67576 1.8549 1.86661 2.07318 2.09157 2.20086 2.2178 2.34362 2.36204 2.64615 2.67159 2.82894 2.8455 2.99556 3.01611 3.16963 3.18375 3.31801 3.33146 3.45391 3.46631 3.59944 3.77418 4.10193 4.11663 4.34728 4.51427 4.64998 4.82321 4.83755 
53 0.01538 0.09557 0.16146 0.16943 0.1827 0.3157 0.32321 0.33427 0.50721 0.5199 0.54645 0.64572 0.65879 0.8089 0.8268 0.83602 0.99463 1.00538 1.16942 1.1789 1.1979 1.33342 1.34799 1.50575 1.5232 1.65954 1.67472 1.8513 1.86532 2.06957 2.09116 2.1975 2.21659 2.3397 2.64171 2.8253 2.84388 2.99155 3.02204 3.16553 3.18327 3.31416 3.44968 3.46257 3.59504 3.76977 4.09766 4.11516 4.34345 4.50965 4.64445 4.81924 4.8364 
43 0.01371 0.10194 0.16347 0.17257 0.19379 0.31766 0.32698 0.35765 0.50917 0.53138 0.64896 0.81329 0.82905 0.8415 0.99622 1.01132 1.17096 1.1827 1.21244 1.33544 1.36412 1.51074 1.66163 1.68406 1.85331 1.87829 2.07556 2.19992 2.23206 2.34141 2.64577 2.82778 2.99378 3.16789 3.31576 3.4518 3.5975 3.77392 4.0994 4.3453 4.51406 4.66576 4.82101 
45 0.0202 0.10985 0.17347 0.18291 0.21001 0.32701 0.33648 0.38035 0.51855 0.53677 0.65774 0.6939 0.82523 0.83879 0.85292 1.00543 1.02139 1.18085 1.19279 1.22287 1.34531 1.37235 1.51925 1.67167 1.70092 1.86284 1.88755 2.08351 2.21226 2.35063 2.65299 2.83737 2.86395 3.0042 3.1764 3.32536 3.46076 3.48536 3.60629 3.7821 4.10824 4.35472 4.52147 4.6603 4.8306 
48 0.01276 0.099 0.16546 0.17351 0.18718 0.3204 0.32841 0.34161 0.51199 0.52702 0.65108 0.67469 0.8089 0.8301 0.83931 0.99885 1.01036 1.17412 1.18404 1.20588 1.33811 1.35451 1.51217 1.54044 1.66401 1.68014 1.85591 1.87154 2.07637 2.20241 2.22355 2.3442 2.64743 2.83021 2.85033 2.99678 3.17044 3.31884 3.45429 3.47023 3.59973 3.77641 4.10213 4.34786 4.51609 4.65773 4.82377 4.84292 
38 0.01704 0.10832 0.16871 0.17875 0.21442 0.32238 0.33264 0.51439 0.5366 0.65399 0.81909 0.83438 0.85012 1.00095 1.01983 1.1767 1.19098 1.34106 1.51669 1.66662 1.69998 1.85781 1.88181 2.08011 2.20749 2.34644 2.65187 2.8335 3.00132 3.17316 3.32139 3.457 3.60339 3.78151 4.10428 4.35036 4.5204 4.82637 
48 0.00648 0.09584 0.16353 0.1718 0.18669 0.31805 0.32627 0.34038 0.50971 0.52533 0.64895 0.67694 0.80881 0.8284 0.83781 0.99665 1.00836 1.17176 1.18182 1.20432 1.33598 1.35556 1.50971 1.54778 1.66202 1.67913 1.85356 1.86953 2.07286 2.20026 2.22599 2.34196 2.64576 2.82799 2.85082 2.99427 3.16801 3.3165 3.45213 3.47162 3.59796 3.77267 4.09983 4.34545 4.51342 4.66652 4.82141 4.84277 
41 0.00798 0.10501 0.16355 0.17386 0.21188 0.31721 0.32804 0.50827 0.52848 0.64669 0.67804 0.8223 0.83396 0.99596 1.01797 1.17053 1.18437 1.23118 1.33466 1.36593 1.50851 1.66134 1.69689 1.8531 1.89196 2.07332 2.20018 2.34109 2.64403 2.82739 2.99302 3.16694 3.31549 3.45087 3.59673 3.77196 4.09869 4.34501 4.51224 4.64892 4.8206 
35 0.02806 0.11504 0.16492 0.17744 0.31762 0.32942 0.50944 0.5349 0.64899 0.81942 0.83261 0.99642 1.02255 1.1717 1.18836 1.3362 1.51135 1.66196 1.85329 2.07486 2.20144 2.34177 2.64578 2.82868 2.99476 3.16826 3.31641 3.45227 3.59861 3.7747 4.09983 4.34611 4.51401 4.65963 4.82195 

60
