# Supplementary material for: Deciphering the Contribution of Oriens-Lacunosum/Moleculare (OLM) Cells to Intrinsic θ Rhythms Using Biophysical Local Field Potential (LFP) Models
Source: eNeuro. 2018 Sep 4;5(4):ENEURO.0146-18.2018. doi: 10.1523/ENEURO.0146-18.2018 (PMC6140113; doi:10.1523/ENEURO.0146-18.2018)
Supplement: Supplementary file 2 — Supplementary Code. Download supplement 2, GZ file [file sup_enu-eN-NWR-0146-18-s02.gz › LFP_microcircuit-master/BSC-120-gi-0-gi_SD-0-PV12913020-dSD6.6ms-gnSD0.21-gpv3.0-gsb2.0-csb0.21-gbs2.5-cbs0.1344-spiketimes.txt]

3134

103


52 0.15516 0.30837 0.31337 0.49421 0.49899 0.62801 0.63322 0.98882 1.1547 1.16373 1.31864 1.32532 1.48914 1.49339 1.64861 1.65545 1.84348 1.85044 2.05675 2.06087 2.18242 2.18959 2.32887 2.33509 2.46774 2.47332 2.62255 2.62718 2.81248 2.81739 2.97635 2.98193 3.149 3.1543 3.29851 3.30522 3.43332 3.43917 3.57839 3.58322 3.75209 3.75766 4.08581 4.09054 4.33456 4.33971 4.48932 4.49468 4.6132 4.62162 4.8083 4.81165 
0 
23 0.16818 0.50972 0.64266 1.17371 1.33577 1.50275 2.06946 2.19956 2.34256 2.48357 2.63644 2.82844 2.99181 3.16517 3.31649 3.44919 3.5926 3.76782 4.09739 4.34583 4.50437 4.63208 4.82174 
27 0.15866 0.31459 0.50153 0.63428 0.99779 1.16416 1.32698 1.49533 1.65828 1.84872 2.0615 2.19109 2.3338 2.4759 2.62855 2.81974 2.98401 3.15575 3.30616 3.44085 3.5848 3.75895 4.09 4.33847 4.49604 4.62874 4.81348 
90 0.15732 0.16071 0.16551 0.31304 0.31673 0.32017 0.49908 0.50235 0.50514 0.50882 0.63231 0.63519 0.63831 0.64273 0.99297 0.99776 1.15875 1.16241 1.16615 1.16989 1.32281 1.32744 1.33063 1.33403 1.49249 1.49606 1.49904 1.65358 1.65852 1.66218 1.84793 1.85135 1.85528 2.06074 2.06363 2.06782 2.18664 2.19118 2.19637 2.3331 2.33585 2.33966 2.47219 2.47616 2.47932 2.48322 2.62727 2.63027 2.63285 2.81736 2.82042 2.82309 2.82671 2.98074 2.98479 2.98761 3.15353 3.15633 3.15932 3.16222 3.30291 3.30693 3.30976 3.31291 3.43834 3.44119 3.44459 3.44872 3.58262 3.58581 3.58926 3.75669 3.76015 3.76282 3.76659 4.08988 4.09242 4.09637 4.33866 4.34108 4.49372 4.49764 4.50029 4.61757 4.62311 4.62625 4.62993 4.81239 4.81493 4.81801 
7 0.64608 2.48668 2.63954 3.1695 3.77091 4.50702 4.63706 
83 0.15436 0.15848 0.16179 0.30936 0.31346 0.31713 0.49573 0.50054 0.50299 0.50637 0.62834 0.63279 0.63652 0.82604 0.99093 0.99524 1.15466 1.15883 1.16418 1.16808 1.32028 1.32564 1.32914 1.48946 1.49398 1.49761 1.64893 1.65541 1.65884 1.84606 1.84944 1.8543 2.05919 2.06236 2.18398 2.18936 2.19737 2.3307 2.33386 2.33807 2.46595 2.47211 2.47587 2.47962 2.62205 2.6268 2.62985 2.81386 2.81847 2.82115 2.8258 2.97783 2.98256 2.98521 3.15083 3.1542 3.15754 3.16137 3.29974 3.30436 3.30833 3.43199 3.43791 3.4421 3.5796 3.58403 3.58781 3.75424 3.75857 3.76146 4.0882 4.09106 4.33708 4.33962 4.49115 4.49596 4.49874 4.61453 4.62052 4.6251 4.81021 4.81336 4.81625 
61 0.15596 0.15987 0.31029 0.31457 0.49619 0.50047 0.50415 0.63004 0.63388 0.99046 0.99631 1.15649 1.16229 1.16844 1.32044 1.32584 1.49044 1.49449 1.65397 1.65744 1.84523 1.84972 2.05845 2.06208 2.18432 2.19022 2.33064 2.33428 2.47135 2.47553 2.62484 2.62846 2.81412 2.81859 2.82354 2.97834 2.98315 3.15083 3.15525 3.15861 3.30024 3.30588 3.31079 3.43664 3.44115 3.58023 3.58422 3.75369 3.7585 3.76226 4.08753 4.09118 4.33626 4.33912 4.49096 4.49583 4.61488 4.62322 4.80996 4.81275 4.81688 
15 0.644 1.34018 1.50405 2.07257 2.48603 2.63794 2.99667 3.16656 3.31766 3.45366 3.59568 3.76837 4.09975 4.50514 4.63339 
29 0.51674 0.64756 0.65218 1.3414 1.50829 1.51319 2.07486 2.07935 2.48952 2.49318 2.49787 2.64225 2.64483 2.83447 2.99761 3.17117 3.32275 3.4568 3.59831 3.60354 3.77303 3.77573 3.78098 4.35318 4.51048 4.51388 4.63798 4.64308 4.82789 
32 0.16463 0.50652 0.63884 0.64375 1.16905 1.3322 1.50001 1.66542 2.06595 2.19615 2.34149 2.47992 2.48627 2.63433 2.8248 2.98958 3.16001 3.16441 3.31246 3.44441 3.45038 3.59 3.59596 3.76443 3.76801 4.09489 4.34397 4.502 4.50816 4.62989 4.63768 4.81819 
2 2.49778 4.51921 
16 0.51018 0.64307 2.07115 2.485 2.63733 2.83376 2.99251 3.16722 3.31896 3.59296 3.76745 4.09868 4.34607 4.50412 4.63593 4.8225 
0 
1 2.501 
37 0.1674 0.50889 0.51379 0.64098 0.64551 1.16787 1.33385 1.50119 1.50622 1.66654 2.0685 2.07347 2.19868 2.34068 2.48186 2.48586 2.6361 2.63947 2.82701 2.99023 2.99474 3.16153 3.16594 3.31262 3.31864 3.44632 3.45215 3.59165 3.59642 3.76708 3.77067 4.09801 4.34597 4.50205 4.50646 4.63168 4.82075 
18 0.50389 0.6374 1.33178 1.84886 2.06345 2.33548 2.47902 2.63096 2.82196 2.98564 3.15884 3.30989 3.44447 3.76209 4.09494 4.33944 4.49844 4.81537 
20 0.50899 0.64176 1.50126 2.06825 2.33948 2.482 2.48937 2.63535 2.83303 2.98999 3.16305 3.31367 3.44839 3.59095 3.76706 4.09604 4.34553 4.50414 4.63081 4.82095 
54 0.15426 0.30727 0.31175 0.49336 0.49794 0.50342 0.62675 0.63101 0.988 0.99456 1.15366 1.15991 1.31796 1.32443 1.48917 1.49696 1.65044 1.65505 1.84275 1.84779 2.05598 2.06052 2.18189 2.1896 2.32793 2.33241 2.46667 2.47196 2.62169 2.62604 2.81156 2.81626 2.97557 2.98106 3.14816 3.15311 3.29746 3.30381 3.43337 3.43776 3.57737 3.58197 3.75131 3.75654 4.08496 4.08942 4.33381 4.33861 4.48849 4.4938 4.61263 4.62122 4.80718 4.81064 
6 0.64928 2.07636 2.49108 2.64245 3.77327 4.51055 
1 4.51363 
82 0.15652 0.16009 0.16522 0.31156 0.31469 0.31843 0.49717 0.50166 0.50425 0.50859 0.63009 0.63441 0.63791 0.99266 0.9971 1.157 1.16097 1.1658 1.32202 1.32688 1.33014 1.49121 1.49527 1.4988 1.65081 1.658 1.66163 1.84746 1.85037 1.85475 2.06054 2.06375 2.18567 2.19102 2.19666 2.3325 2.33543 2.33972 2.46881 2.47465 2.478 2.48248 2.62454 2.62895 2.63172 2.81553 2.81964 2.82247 2.82769 2.97928 2.98428 2.98684 3.15277 3.15574 3.15932 3.30164 3.30576 3.30944 3.4336 3.43953 3.44346 3.44807 3.58125 3.58546 3.58884 3.756 3.75972 3.7626 4.08953 4.09238 4.09831 4.33855 4.34119 4.49313 4.49719 4.49978 4.61656 4.62179 4.62683 4.81197 4.81476 4.81746 
54 0.16134 0.31469 0.31978 0.50236 0.50629 0.63499 0.63892 0.99494 1.16055 1.16754 1.32763 1.33201 1.4961 1.49969 1.65969 1.84891 1.85525 2.06198 2.06692 2.19125 2.19803 2.33416 2.34007 2.47638 2.48006 2.62963 2.63315 2.82028 2.82408 2.98531 2.98973 3.15523 3.15987 3.30585 3.31026 3.44015 3.44517 3.5852 3.58982 3.7592 3.7626 3.76631 4.09102 4.09576 4.33944 4.34492 4.496 4.49967 4.50416 4.62276 4.62897 4.814 4.81761 4.82197 
6 1.50592 2.48931 2.64252 3.166 3.76694 4.50488 
0 
20 0.16531 0.50887 0.64135 1.16977 1.5009 2.06698 2.33949 2.48239 2.63435 2.82544 2.99019 3.16239 3.31396 3.59168 3.76545 4.09588 4.34335 4.50197 4.63086 4.81817 
0 
0 
0 
12 0.64525 1.50737 2.07268 2.48679 2.63852 2.99407 3.16791 3.45394 3.59414 3.77031 4.5071 4.82419 
78 0.14844 0.15253 0.30212 0.30581 0.30943 0.48859 0.49337 0.49634 0.50366 0.62196 0.62637 0.63013 0.98363 0.98796 0.9924 1.1484 1.15266 1.15767 1.31339 1.31886 1.32353 1.48218 1.48765 1.6425 1.64937 1.65306 1.8384 1.84164 1.84539 2.05164 2.0552 2.17714 2.18339 2.32332 2.3268 2.33079 2.46072 2.46636 2.46992 2.61608 2.62038 2.62354 2.80686 2.81148 2.81441 2.82037 2.97074 2.9762 2.97969 3.1435 3.14694 3.15049 3.15673 3.29265 3.29743 3.30126 3.4257 3.43104 3.43549 3.57254 3.57718 3.58108 3.74701 3.75143 3.75432 4.08051 4.08371 4.32949 4.33229 4.48394 4.4885 4.49144 4.60815 4.61519 4.61982 4.80263 4.80592 4.80885 
17 0.64175 1.16725 1.33738 1.50282 2.06862 2.19529 2.48285 2.63659 2.82769 2.9927 3.16243 3.44733 3.59165 3.76506 4.09812 4.50248 4.62957 
47 0.15948 0.31433 0.50076 0.50534 0.63416 0.63897 0.99523 1.16056 1.16654 1.32544 1.33015 1.49503 1.49982 1.65739 1.8494 2.06266 2.06671 2.18869 2.19513 2.33479 2.33955 2.47465 2.47977 2.62877 2.63285 2.81911 2.82336 2.98318 2.98812 3.15523 3.16001 3.30483 3.31001 3.44024 3.4453 3.58501 3.58915 3.75859 3.76304 4.09191 4.34049 4.49547 4.50018 4.61887 4.62696 4.81424 4.81782 
31 0.16126 0.31636 0.50466 0.63677 1.16497 1.33041 1.49701 1.66201 1.85079 2.06356 2.19369 2.33627 2.4792 2.63172 2.82218 2.98718 3.15683 3.16268 3.30993 3.44221 3.44913 3.58786 3.76176 3.76766 4.09284 4.34148 4.49844 4.5023 4.62791 4.81554 4.82016 
45 0.51404 0.64563 0.64897 0.65266 1.17381 1.3395 1.34472 1.50639 1.5094 1.5164 2.07263 2.07578 2.08168 2.20247 2.34636 2.48707 2.48983 2.49336 2.49953 2.64061 2.64303 2.64986 2.83275 2.99602 3.00027 3.16655 3.17016 3.17355 3.31963 3.45211 3.45595 3.59643 3.60024 3.77141 3.77386 3.77719 4.10249 4.35109 4.50737 4.51007 4.51329 4.63582 4.63943 4.64518 4.82598 
29 0.50719 0.63978 0.64498 1.16771 1.17485 1.33285 1.50123 2.06691 2.19697 2.34094 2.48167 2.63457 2.82519 2.99065 3.15994 3.16551 3.31164 3.31795 3.44559 3.59126 3.76347 3.76873 4.09614 4.34541 4.50038 4.50556 4.62849 4.63634 4.81918 
3 2.63461 3.76581 4.50268 
28 0.15758 0.31021 0.49792 0.63074 0.99028 1.15656 1.32108 1.49245 1.65545 1.84471 2.05805 2.1874 2.3303 2.47244 2.62523 2.81556 2.98042 3.15086 3.30069 3.43649 3.58121 3.75386 3.75975 4.08711 4.3357 4.491 4.62098 4.80975 
5 2.49511 2.64879 3.7785 4.51734 4.64691 
23 0.31388 0.50051 0.63405 0.99246 1.32651 1.49563 1.65698 1.84643 2.05962 2.33211 2.47538 2.62772 2.8188 2.98329 3.15391 3.30952 3.43968 3.5839 3.7584 4.08842 4.33698 4.49581 4.81138 
2 2.63128 3.15903 
2 3.76532 4.50281 
46 0.16432 0.32085 0.5068 0.51056 0.63914 0.64286 1.16374 1.17137 1.32761 1.33239 1.33758 1.49983 1.5048 1.66366 1.85296 1.86065 2.06602 2.07194 2.19466 2.33807 2.34291 2.48081 2.48587 2.63404 2.63673 2.82449 2.82797 2.98913 3.15933 3.16317 3.30828 3.31315 3.4444 3.44912 3.58914 3.59394 3.76439 3.76707 4.09495 4.34358 4.50122 4.50372 4.62636 4.63078 4.81766 4.82073 
0 
6 0.64889 2.49132 3.17131 3.77413 4.50903 4.64002 
6 0.64492 1.50286 2.63562 2.99241 3.59342 3.76694 
22 0.51071 0.64297 0.64742 1.17082 1.33649 1.50391 2.07086 2.19986 2.34332 2.48488 2.63759 2.82912 2.99322 3.16501 3.31728 3.44973 3.59353 3.76943 4.09994 4.50552 4.63255 4.82328 
0 
34 0.51908 0.64936 0.65283 1.34366 1.50991 1.51359 2.07574 2.07949 2.2067 2.49132 2.49501 2.49942 2.64351 2.64627 2.8369 2.99938 3.00597 3.17001 3.17467 3.32423 3.45476 3.46076 3.59991 3.6049 3.77426 3.77696 3.78086 4.35522 4.51139 4.514 4.51813 4.63975 4.64415 4.82979 
12 0.51499 0.64471 1.50478 2.07407 2.4857 2.63806 2.99604 3.16775 3.59716 3.76862 4.50623 4.63842 
32 0.16613 0.50617 0.51081 0.63954 0.64666 1.16715 1.33226 1.50049 2.06687 2.19705 2.33958 2.48064 2.48816 2.63432 2.64015 2.82455 2.9894 3.1597 3.16537 3.3096 3.31563 3.44558 3.59061 3.76387 3.76828 4.09595 4.3452 4.50012 4.5062 4.62822 4.63502 4.81874 
131 0.14916 0.15275 0.15513 0.15823 0.30379 0.30728 0.31028 0.31262 0.31529 0.49043 0.49427 0.49673 0.49875 0.50119 0.62024 0.62521 0.62828 0.63076 0.63313 0.63682 0.82103 0.98578 0.98843 0.99173 0.99473 1.14984 1.15368 1.15703 1.16025 1.16352 1.31472 1.31817 1.32174 1.32421 1.32707 1.48301 1.48699 1.48991 1.49221 1.49516 1.64404 1.65015 1.65304 1.65595 1.65981 1.8405 1.84273 1.84572 1.84825 1.8514 2.05372 2.05603 2.05851 2.06157 2.17886 2.18341 2.1865 2.19039 2.32536 2.32802 2.33069 2.33352 2.46062 2.46636 2.46963 2.47196 2.47495 2.47901 2.6173 2.62163 2.62444 2.62632 2.63195 2.80879 2.81268 2.81526 2.81732 2.82019 2.97243 2.97642 2.97949 2.98197 2.98555 3.14527 3.14821 3.15105 3.15325 3.15563 3.29453 3.2979 3.30117 3.30366 3.30612 3.42713 3.4327 3.43529 3.43801 3.44068 3.57447 3.57824 3.58073 3.58364 3.58739 3.74924 3.75217 3.75495 3.75696 3.7594 4.08273 4.08508 4.0876 4.0912 4.33177 4.33367 4.33606 4.34011 4.48558 4.4885 4.4919 4.49382 4.49707 4.6097 4.61484 4.6187 4.62128 4.6261 4.80484 4.80755 4.80957 4.8117 4.81458 
49 0.51433 0.51931 0.64532 0.64795 0.65103 1.17535 1.33937 1.50533 1.50843 1.5112 2.07309 2.07625 2.08009 2.20244 2.48678 2.48977 2.49257 2.49725 2.6399 2.6428 2.64495 2.83194 2.83665 2.99569 2.99845 3.16682 3.17096 3.31829 3.32364 3.45219 3.45731 3.59617 3.59913 3.603 3.7694 3.77297 3.77526 3.77868 4.1032 4.35255 4.50667 4.51028 4.51251 4.51927 4.63174 4.63565 4.63896 4.64249 4.82729 
55 0.16771 0.51071 0.51377 0.64248 0.64603 1.16875 1.17288 1.17788 1.3339 1.337 1.3408 1.50271 1.5054 1.50945 1.66809 1.85712 2.06951 2.07261 2.19677 2.20081 2.3425 2.34606 2.48333 2.48652 2.49006 2.63706 2.64002 2.82806 2.83084 2.9913 2.99439 3.16335 3.1671 3.17017 3.3139 3.31783 3.44819 3.45194 3.45626 3.59321 3.59671 3.60461 3.76754 3.77076 3.77371 4.09879 4.10275 4.34742 4.50313 4.50717 4.51095 4.63146 4.63475 4.82199 4.82487 
33 0.16442 0.50633 0.63856 0.64483 1.16398 1.32809 1.33426 1.49896 1.66461 2.06741 2.19536 2.33797 2.48021 2.63254 2.63639 2.82376 2.98654 2.99105 3.15886 3.1643 3.3077 3.3141 3.44467 3.5884 3.76167 3.76708 4.09523 4.34543 4.49847 4.50397 4.62586 4.63159 4.81916 
18 0.50683 0.6418 1.50052 2.06565 2.48046 2.63349 2.82795 2.99042 3.16029 3.3132 3.44672 3.59133 3.76429 4.09487 4.34622 4.5012 4.63017 4.81728 
0 
21 0.16516 0.50644 0.64077 1.16453 1.33173 1.50067 2.06834 2.19586 2.63444 2.82454 2.9893 3.16286 3.3139 3.44871 3.59131 3.76459 4.09638 4.34386 4.50162 4.62958 4.81834 
0 
23 0.16443 0.50682 0.64022 1.17037 1.33257 1.49997 2.06556 2.20018 2.33796 2.48073 2.63421 2.82467 2.98899 3.16187 3.31274 3.44375 3.58951 3.76377 4.09456 4.3436 4.50122 4.63001 4.81806 
21 0.51302 0.64465 0.64914 1.17633 1.34023 1.50564 2.07281 2.48633 2.4949 2.6401 2.83266 2.99587 3.16512 3.45045 3.59601 3.768 3.77239 4.10343 4.5071 4.51227 4.63523 
18 0.31456 0.50075 0.63449 1.32726 1.84585 2.0598 2.33236 2.62725 2.81882 3.15396 3.3063 3.44075 3.5852 3.75793 4.08818 4.33602 4.49524 4.8107 
64 0.15743 0.16113 0.31155 0.316 0.49721 0.50165 0.50532 0.63045 0.63477 0.63857 0.99176 0.9978 1.15721 1.16306 1.32151 1.3274 1.33253 1.49067 1.49511 1.49964 1.65273 1.6584 1.84667 1.85149 2.0598 2.06383 2.18555 2.19179 2.33185 2.33615 2.4704 2.47578 2.47981 2.62584 2.63013 2.81527 2.81973 2.82365 2.97931 2.98452 3.15209 3.1566 3.15973 3.30107 3.30689 3.31065 3.43642 3.44104 3.44488 3.58113 3.58563 3.75526 3.75982 3.7628 4.08881 4.09276 4.33774 4.34147 4.49237 4.49727 4.61627 4.6245 4.81144 4.81446 
1 3.76852 
44 0.15934 0.31217 0.31951 0.4978 0.50269 0.63186 0.63793 0.9924 1.15817 1.16827 1.32223 1.32873 1.4933 1.65608 1.84703 2.06015 2.18654 2.33227 2.47238 2.47844 2.62645 2.63151 2.81591 2.82094 2.98001 2.98593 3.15249 3.15828 3.30196 3.30879 3.43832 3.44454 3.58182 3.58901 3.75553 3.76124 4.08922 4.33806 4.49278 4.49841 4.61716 4.6258 4.81169 4.81584 
8 0.50667 2.06427 2.82602 3.76416 4.0927 4.34098 4.50181 4.81679 
12 0.50308 0.63559 2.06379 2.3373 2.82322 3.15582 3.44109 3.76338 4.09196 4.34046 4.50091 4.81536 
90 0.15048 0.15383 0.15819 0.30478 0.30803 0.31159 0.31583 0.49111 0.4956 0.49808 0.50145 0.62429 0.62837 0.63216 0.98638 0.98931 0.99437 1.15085 1.15444 1.15951 1.31565 1.31997 1.32368 1.48417 1.48836 1.49179 1.64473 1.65174 1.65458 1.84112 1.84349 1.84723 2.05444 2.05699 2.05999 2.17961 2.18521 2.32603 2.32868 2.33178 2.46169 2.46794 2.47139 2.47586 2.61827 2.6225 2.62525 2.62909 2.80929 2.81363 2.81659 2.82237 2.97327 2.97795 2.98073 3.1462 3.14915 3.15308 3.15632 3.29539 3.29935 3.30386 3.42759 3.43354 3.43719 3.44161 3.57513 3.57927 3.58266 3.74979 3.7533 3.75661 3.75954 4.08338 4.08579 4.08908 4.33243 4.33439 4.33841 4.48645 4.48944 4.49288 4.49663 4.61052 4.61734 4.62087 4.80542 4.80813 4.81035 4.81503 
53 0.14624 0.29897 0.3037 0.48496 0.48969 0.49648 0.61895 0.62432 0.97952 0.98507 1.14538 1.1526 1.30956 1.31572 1.47778 1.48309 1.64194 1.6479 1.83423 1.83899 2.04745 2.05179 2.17384 2.31952 2.32407 2.4591 2.46473 2.61343 2.61809 2.80319 2.80795 2.96722 2.97265 3.13965 3.14458 3.28916 3.29534 3.42474 3.43042 3.56899 3.5737 3.74287 3.74782 4.07646 4.0808 4.32526 4.32929 4.48 4.4852 4.60479 4.61404 4.7987 4.80218 
0 
22 0.50877 0.64134 1.16896 1.33414 1.50254 2.06776 2.19826 2.34061 2.48283 2.63592 2.8267 2.99066 3.16354 3.31492 3.4476 3.59213 3.7665 4.09643 4.34538 4.50371 4.63209 4.8213 
0 
1 4.50777 
11 0.64978 1.50913 2.07613 2.48987 2.64287 2.99904 3.17294 3.59936 3.77392 4.51032 4.63785 
0 
17 0.65291 1.51356 2.08042 2.49381 2.49755 2.50254 2.64694 2.65061 3.0051 3.17833 3.60618 3.7778 3.78105 4.51413 4.51737 4.64252 4.64815 
38 0.16471 0.32033 0.50668 0.63953 1.16469 1.32905 1.33794 1.49866 1.50234 1.66492 1.85423 2.06688 2.19327 2.19961 2.33936 2.48041 2.48411 2.63421 2.82428 2.8284 2.98825 2.99272 3.16022 3.16666 3.30883 3.31711 3.44516 3.5889 3.59268 3.76407 3.76958 4.09599 4.34513 4.50009 4.50621 4.62302 4.63091 4.81909 
53 0.15478 0.16001 0.30891 0.31411 0.4951 0.49997 0.62857 0.6339 0.98973 0.99717 1.15529 1.16139 1.31959 1.32535 1.48862 1.49368 1.65187 1.65737 1.8443 1.85045 2.05751 2.06192 2.18383 2.19038 2.3295 2.33391 2.46849 2.47403 2.62336 2.62794 2.81333 2.81832 2.97735 2.98267 3.14976 3.15473 3.29915 3.30497 3.43446 3.43934 3.57909 3.58384 3.75295 3.75799 4.0865 4.09125 4.33531 4.4901 4.49519 4.61442 4.62201 4.80874 4.81239 
36 0.51786 0.64893 0.65324 1.17768 1.34136 1.5084 1.51201 2.07569 2.07945 2.20532 2.34989 2.48955 2.49385 2.49942 2.64275 2.64592 2.8354 2.99917 3.00554 3.16899 3.17409 3.32147 3.45425 3.59922 3.60402 3.77322 3.77675 3.78159 4.1055 4.35458 4.50952 4.51302 4.51747 4.63831 4.64263 4.829 
2 4.08905 4.33674 
2 2.49544 3.77838 
8 0.65291 1.51296 2.07982 2.49335 2.64571 3.77675 4.51307 4.6429 
27 0.16118 0.31625 0.50216 0.63634 0.99805 1.16432 1.32852 1.49724 1.6608 1.85041 2.06321 2.19626 2.33568 2.47709 2.63001 2.82055 2.98533 3.15687 3.30789 3.44292 3.58667 3.76042 4.09205 4.33951 4.4974 4.62714 4.81401 
28 0.16026 0.31743 0.50201 0.63494 0.99661 1.16304 1.32802 1.49566 1.65946 1.85134 2.06208 2.19152 2.33393 2.47651 2.62931 2.82029 2.98432 3.1572 3.30826 3.44256 3.58495 3.75999 4.09092 4.33899 4.49709 4.62485 4.81381 4.81974 
97 0.1504 0.15429 0.15845 0.30465 0.30815 0.31168 0.31526 0.49101 0.49581 0.49844 0.50166 0.6241 0.62858 0.63202 0.63717 0.98614 0.98949 0.99341 1.15081 1.15484 1.15931 1.16368 1.31558 1.32078 1.3239 1.32813 1.48406 1.48901 1.4919 1.64465 1.65152 1.65452 1.84088 1.8435 1.84705 1.85098 2.05419 2.05705 2.06033 2.17955 2.18545 2.19147 2.3258 2.32872 2.33192 2.33655 2.4618 2.46833 2.47156 2.47539 2.61833 2.62289 2.62559 2.80921 2.81378 2.81657 2.82035 2.97318 2.97844 2.98098 3.14599 3.14917 3.15289 3.15583 3.29519 3.29975 3.30347 3.3071 3.42751 3.4335 3.43729 3.44056 3.575 3.57945 3.58274 3.58815 3.74956 3.75346 3.75639 3.75936 4.08313 4.08576 4.08913 4.33219 4.33433 4.33951 4.48628 4.4898 4.49278 4.49635 4.61046 4.61702 4.62095 4.8052 4.8081 4.81054 4.81407 
45 0.15689 0.30966 0.31505 0.49721 0.50171 0.63009 0.63557 0.99016 1.15743 1.16597 1.32288 1.3296 1.49041 1.49631 1.65471 1.84421 1.85121 2.05726 2.18713 2.32983 2.33566 2.47162 2.47875 2.62475 2.62933 2.81492 2.82031 2.98009 3.15043 3.15543 3.301 3.30667 3.43615 3.44174 3.58065 3.58709 3.75385 3.75855 4.08627 4.33458 4.49108 4.496 4.62133 4.80888 4.81367 
21 0.50911 0.64287 1.17122 1.33592 1.50214 2.06937 2.34496 2.48347 2.63666 2.82734 2.99174 3.16405 3.31505 3.44971 3.59255 3.76703 4.09766 4.34553 4.50393 4.63198 4.82075 
20 0.51008 0.64256 1.17089 1.33394 1.503 2.06884 2.19782 2.48322 2.6362 2.99091 3.16437 3.31474 3.44966 3.59279 3.76711 4.09759 4.3454 4.50385 4.63138 4.82075 
3 2.64624 3.77659 4.51269 
16 0.50261 0.63711 1.8515 2.06468 2.33769 2.47737 2.63096 2.82215 2.98666 3.15796 3.44302 3.58909 3.76221 4.09166 4.33925 4.81508 
29 0.51514 0.64789 0.65217 1.34051 1.50722 1.51229 2.07435 2.0807 2.20276 2.48841 2.49451 2.64172 2.64697 2.83251 2.99701 3.16908 3.17415 3.32054 3.45362 3.59755 3.60417 3.77238 3.77709 4.10387 4.50909 4.51373 4.63643 4.64432 4.82824 
0 
44 0.15927 0.31504 0.501 0.50734 0.6342 0.6411 0.99532 1.16068 1.16737 1.32506 1.33175 1.49384 1.50025 1.65767 1.85024 2.06333 2.18922 2.19614 2.33546 2.47421 2.48073 2.62914 2.63522 2.8193 2.82845 2.98334 2.98864 3.15553 3.16241 3.30474 3.31222 3.43992 3.44436 3.58506 3.59211 3.7587 3.76511 4.09245 4.3416 4.49586 4.50248 4.61984 4.62811 4.81476 
42 0.15847 0.31094 0.49876 0.50357 0.63111 0.63723 0.99121 1.15711 1.16754 1.32174 1.32936 1.49259 1.65485 1.8454 2.05862 2.1877 2.33075 2.47172 2.4783 2.62552 2.63044 2.81649 2.82209 2.98 2.98781 3.1516 3.15738 3.30117 3.30824 3.43655 3.44367 3.58125 3.58784 3.75526 3.76005 4.08763 4.33624 4.49172 4.49693 4.61904 4.81069 4.81558 
10 0.31335 0.99376 1.16002 1.84805 2.06177 2.33351 3.15419 3.3042 3.76278 4.49447 
18 0.31026 0.49644 0.63487 0.99024 1.32753 1.84317 2.05672 2.32937 2.6252 2.81492 3.15029 3.30446 3.58067 3.7535 4.08544 4.33349 4.49171 4.80797 
21 0.5054 0.63726 1.16516 1.33037 1.49916 2.06416 2.33697 2.47904 2.63118 2.8228 2.98662 3.15777 3.30964 3.44269 3.58775 3.76109 4.09339 4.342 4.49808 4.63098 4.81572 
23 0.16538 0.50873 0.64233 1.17395 1.33471 1.50176 1.66549 2.06859 2.3421 2.48359 2.63588 2.8272 2.9908 3.16438 3.3154 3.4497 3.59216 3.76645 4.09655 4.34475 4.50346 4.63111 4.81956 
0 
14 0.65685 1.51622 2.08225 2.49558 2.49891 2.50378 2.64941 2.65278 3.77975 3.7828 4.51703 4.52019 4.644 4.64831 
12 0.50782 0.6401 2.06503 2.63298 2.99051 3.161 3.31202 3.76336 4.09426 4.34229 4.50105 4.81767 
11 0.64517 1.50763 2.07212 2.48717 2.6386 2.99618 3.16966 3.59661 3.77067 4.50614 4.63592 
0 
43 0.16213 0.31622 0.5028 0.50676 0.63569 0.64051 1.16247 1.1704 1.32703 1.33176 1.49556 1.4997 1.66148 1.85152 2.0638 2.19179 2.33641 2.47635 2.48117 2.63021 2.63423 2.82071 2.82527 2.98512 2.98965 3.15658 3.16179 3.30607 3.31135 3.44183 3.44771 3.58659 3.59685 3.75941 3.76404 4.09285 4.34166 4.49654 4.50103 4.6241 4.6294 4.8151 4.81983 
47 0.16116 0.31624 0.50252 0.50596 0.63522 0.6398 1.16165 1.16719 1.32575 1.33119 1.49621 1.50001 1.65901 1.85137 2.06386 2.06771 2.19048 2.19593 2.33626 2.34078 2.4758 2.48032 2.63052 2.63426 2.82071 2.82432 2.98427 2.98859 3.15649 3.16081 3.30555 3.31119 3.44114 3.44623 3.58669 3.59048 3.75945 3.76369 4.09297 4.09715 4.34193 4.49663 4.501 4.62099 4.62796 4.81557 4.819 
84 0.14984 0.15393 0.30454 0.30774 0.31152 0.49094 0.49531 0.49799 0.50242 0.62417 0.62822 0.63199 0.986 0.98935 0.99452 1.15065 1.15423 1.15958 1.16497 1.31543 1.32024 1.3239 1.48467 1.48948 1.49505 1.64484 1.65131 1.65432 1.8407 1.84332 1.84767 2.05397 2.05671 2.06082 2.17938 2.18518 2.32563 2.32855 2.33255 2.46275 2.468 2.4714 2.47776 2.6184 2.62225 2.6254 2.80915 2.81334 2.81639 2.82381 2.9731 2.97783 2.98065 3.1459 3.14888 3.15293 3.15814 3.29504 3.29914 3.30343 3.42785 3.43329 3.43691 3.443 3.57492 3.57908 3.58291 3.74946 3.75306 3.75633 4.08288 4.08547 4.08947 4.33185 4.33403 4.48617 4.48935 4.49292 4.61034 4.61693 4.6208 4.80502 4.80784 4.81039 
8 1.50576 2.07081 2.4878 2.63679 3.16584 3.76817 4.34653 4.50696 
42 0.16254 0.32108 0.505 0.50963 0.63766 0.64123 1.16664 1.33057 1.33607 1.49862 1.5032 1.66408 1.85523 2.06488 2.06856 2.19378 2.33774 2.4798 2.48431 2.63261 2.63553 2.82306 2.82783 2.98776 3.15856 3.16226 3.31034 3.3139 3.44404 3.44769 3.58849 3.5928 3.7626 3.76607 4.09335 4.09724 4.34217 4.50067 4.50427 4.62814 4.81679 4.82064 
55 0.15684 0.16061 0.31194 0.31625 0.49889 0.50184 0.6316 0.63584 0.99195 0.99843 1.15799 1.16528 1.32206 1.32772 1.4919 1.49571 1.65578 1.65984 1.84661 1.85151 2.05978 2.06362 2.18647 2.19356 2.33201 2.3361 2.47274 2.47638 2.62644 2.62984 2.81668 2.82021 2.98046 2.98442 3.15276 3.15691 3.302 3.30775 3.43787 3.44263 3.58228 3.58604 3.75591 3.75993 3.76404 4.08877 4.09283 4.33743 4.3411 4.49266 4.4972 4.61921 4.62552 4.81151 4.8144 
27 0.51045 0.6406 0.64724 1.16776 1.33528 1.50125 2.06782 2.1939 2.34248 2.48138 2.48748 2.63505 2.8278 2.99061 3.16052 3.16704 3.31406 3.44636 3.59126 3.76631 4.09604 4.34544 4.50292 4.51002 4.62645 4.63353 4.81984 
77 0.15165 0.15612 0.30612 0.30952 0.31363 0.49261 0.49691 0.49986 0.62526 0.62934 0.63333 0.82408 0.98773 0.99112 0.99617 1.15213 1.15594 1.16157 1.31711 1.32139 1.32534 1.48643 1.49135 1.49561 1.64643 1.65323 1.65729 1.84246 1.84517 1.84978 2.05571 2.05867 2.18116 2.18715 2.32738 2.33034 2.33492 2.46318 2.46898 2.47344 2.61955 2.62381 2.62737 2.81092 2.81505 2.81832 2.97467 2.97909 2.98261 3.14744 3.15057 3.15467 3.2967 3.30065 3.30514 3.42939 3.43502 3.43975 3.5766 3.58065 3.58488 3.75116 3.75498 3.75826 4.08465 4.08738 4.33365 4.33598 4.48784 4.49116 4.49496 4.61208 4.61862 4.62478 4.80678 4.80973 4.8126 
25 0.16106 0.50368 0.63645 1.16857 1.33143 1.49611 1.66035 2.06352 2.19184 2.33953 2.47747 2.63094 2.82203 2.98605 3.15839 3.31088 3.44279 3.59023 3.7616 4.09183 4.3399 4.4986 4.63076 4.81506 4.81975 
6 2.08424 2.49796 2.64902 3.78161 4.51902 4.64836 
11 0.64728 1.50552 2.0721 2.48635 2.63962 3.16767 3.3196 3.598 3.77093 4.50751 4.63633 
23 0.1673 0.50887 0.64228 1.16838 1.33352 1.5015 2.06906 2.19724 2.34071 2.48337 2.63567 2.82652 2.99026 3.16348 3.31382 3.44906 3.59156 3.76618 4.09822 4.34486 4.50293 4.63072 4.81994 
29 0.15814 0.31393 0.50005 0.63309 0.99177 1.16222 1.32528 1.4931 1.65649 1.84573 2.05885 2.18925 2.33142 2.4753 2.62746 2.81839 2.98271 3.15247 3.15838 3.30533 3.43881 3.58355 3.75764 4.08793 4.33636 4.49323 4.49773 4.62315 4.81108 
0 
40 0.15774 0.30858 0.31638 0.49454 0.50029 0.62835 0.63462 0.98879 1.15481 1.31891 1.32624 1.49338 1.65339 1.84351 2.05674 2.18326 2.3289 2.46993 2.62296 2.62828 2.81285 2.81859 2.97673 2.98444 3.14903 3.15576 3.29861 3.30585 3.43542 3.57859 3.75213 3.75852 4.08576 4.33453 4.48937 4.49576 4.61388 4.62369 4.80818 4.81251 
82 0.15534 0.15931 0.31034 0.31363 0.31833 0.49669 0.50109 0.50402 0.5087 0.62971 0.63385 0.63752 0.9918 0.99677 1.15659 1.16044 1.16464 1.32114 1.32595 1.32965 1.49051 1.49486 1.49912 1.64972 1.65664 1.66118 1.84648 1.84956 1.85471 2.05975 2.06282 2.06827 2.18499 2.19066 2.1951 2.33135 2.33434 2.33844 2.46704 2.47289 2.47697 2.48165 2.62441 2.6283 2.63142 2.8148 2.81906 2.82221 2.97879 2.98359 2.98666 3.15172 3.15473 3.15844 3.16316 3.3007 3.30496 3.30874 3.43268 3.43864 3.4424 3.44632 3.58059 3.58462 3.58837 3.75517 3.75895 3.76201 4.08863 4.09148 4.09564 4.33768 4.34013 4.49208 4.49585 4.49872 4.6158 4.62213 4.62569 4.81064 4.81389 4.81695 
7 0.6466 1.50648 2.48687 2.63979 3.59703 3.7731 4.50793 

131
