# Supplementary material for: Deciphering the Contribution of Oriens-Lacunosum/Moleculare (OLM) Cells to Intrinsic θ Rhythms Using Biophysical Local Field Potential (LFP) Models
Source: eNeuro. 2018 Sep 4;5(4):ENEURO.0146-18.2018. doi: 10.1523/ENEURO.0146-18.2018 (PMC6140113; doi:10.1523/ENEURO.0146-18.2018)
Supplement: Supplementary file 2 — Supplementary Code. Download supplement 2, GZ file [file sup_enu-eN-NWR-0146-18-s02.gz › LFP_microcircuit-master/SOM-350-SOM12915016-dSD3.5ms-shift5.32ms-gnSD0.12-gsb0.75-csb0.21-gbs0.25-cbs0.1344-spiketimes.txt]

16956

350


49 0.01373 0.10588 0.16996 0.1788 0.19852 0.32354 0.33227 0.35107 0.51477 0.52974 0.65297 0.66814 0.82156 0.83611 0.84975 1.00221 1.01535 1.17679 1.18718 1.21157 1.34094 1.35847 1.51313 1.53215 1.66743 1.68573 1.85905 1.87609 2.07764 2.20556 2.22974 2.3471 2.64887 2.83315 2.85377 2.99922 3.17278 3.19411 3.32152 3.45713 3.47312 3.60246 3.77704 4.10502 4.3511 4.51663 4.65106 4.82677 4.84694 
44 0.01237 0.10318 0.16163 0.17192 0.21127 0.31502 0.32515 0.50586 0.52359 0.64409 0.66724 0.81891 0.83075 0.99371 1.01109 1.16801 1.18007 1.21148 1.33229 1.35574 1.50477 1.53174 1.65933 1.69161 1.85073 1.87673 2.06963 2.19766 2.23599 2.33871 2.64082 2.82488 2.99086 3.16431 3.31294 3.44863 3.47596 3.59417 3.76878 4.09657 4.34282 4.50856 4.6445 4.81833 
42 0.01931 0.11172 0.17193 0.1828 0.32467 0.33486 0.51588 0.53443 0.65467 0.68302 0.8246 0.83857 0.86336 1.00373 1.0248 1.17834 1.19103 1.22432 1.34264 1.36953 1.51569 1.55256 1.66974 1.86076 1.89005 2.08065 2.20836 2.34858 2.65102 2.83515 3.00124 3.17427 3.32293 3.45857 3.48816 3.60427 3.77936 4.10633 4.35279 4.51881 4.65598 4.82833 
61 0.01229 0.09073 0.15655 0.16493 0.17367 0.19643 0.31306 0.31981 0.3291 0.50483 0.51522 0.53447 0.64272 0.65237 0.79977 0.82347 0.83211 0.85673 0.99229 1.00149 1.16679 1.17506 1.18904 1.21835 1.33089 1.34231 1.5027 1.51656 1.65686 1.66961 1.84862 1.86032 2.06636 2.08225 2.19444 2.20996 2.33731 2.3545 2.63854 2.65254 2.82258 2.83711 2.98887 3.0051 3.16294 3.17402 3.31158 3.3229 3.44713 3.4577 3.5924 3.76655 3.78419 4.09544 4.10696 4.34099 4.50634 4.52326 4.63979 4.81686 4.83018 
47 0.00852 0.10573 0.16839 0.17797 0.20425 0.32192 0.33141 0.36457 0.5131 0.52984 0.65138 0.67186 0.82547 0.83712 0.87641 1.00086 1.01725 1.17528 1.18682 1.21683 1.3394 1.36045 1.5119 1.53602 1.66631 1.69031 1.8578 1.88027 2.07693 2.20459 2.2372 2.34571 2.64772 2.83188 2.85741 2.99798 3.17138 3.32003 3.45567 3.47738 3.60116 3.77596 4.10354 4.3498 4.51555 4.65074 4.82531 
52 0.00792 0.09696 0.16133 0.16985 0.18714 0.31501 0.32316 0.33696 0.50634 0.51997 0.64415 0.65708 0.81025 0.8268 0.83743 0.99384 1.00576 1.16826 1.178 1.19873 1.33239 1.34732 1.50438 1.52212 1.65883 1.67575 1.85053 1.86604 2.06866 2.09077 2.19684 2.21855 2.33886 2.64035 2.66818 2.82463 2.84425 2.99077 3.1645 3.18238 3.31319 3.44878 3.46306 3.59409 3.76851 4.09685 4.11913 4.34285 4.50817 4.64212 4.81849 4.83719 
54 0.01809 0.09949 0.16474 0.17306 0.18865 0.3184 0.32616 0.33791 0.51002 0.52317 0.55363 0.64834 0.66117 0.81397 0.83031 0.8403 0.99744 1.00874 1.17205 1.18158 1.20074 1.33614 1.35082 1.50832 1.52523 1.66234 1.67831 1.85408 1.86898 2.07237 2.09235 2.20052 2.22103 2.34252 2.6441 2.66358 2.8283 2.84738 2.99437 3.0242 3.16824 3.18451 3.31702 3.45251 3.46596 3.59788 3.77234 4.10053 4.11851 4.34647 4.51203 4.64629 4.82218 4.83995 
58 0.01645 0.09657 0.16347 0.17135 0.18319 0.31734 0.32446 0.33442 0.50928 0.52073 0.54228 0.64739 0.65804 0.80652 0.8284 0.83735 0.99669 1.00658 1.17126 1.18001 1.19552 1.3353 1.34759 1.50717 1.52177 1.66138 1.67523 1.85316 1.86584 2.07107 2.08778 2.19909 2.21553 2.34181 2.36118 2.64319 2.65864 2.8273 2.84367 2.99353 3.01176 3.1675 3.18022 3.31618 3.33001 3.45177 3.46348 3.59706 3.77135 3.79518 4.1 4.11381 4.34577 4.51113 4.53246 4.64515 4.82157 4.83664 
59 0.01796 0.09351 0.15974 0.16757 0.17889 0.3135 0.32056 0.33029 0.5055 0.5163 0.53621 0.64337 0.65343 0.80346 0.8248 0.83369 0.99305 1.00274 1.16742 1.17599 1.19079 1.22381 1.33164 1.34361 1.50341 1.51774 1.65778 1.6712 1.84959 1.86201 2.06732 2.08366 2.19539 2.21132 2.33816 2.35649 2.63936 2.65409 2.82358 2.83937 2.98978 3.00703 3.16378 3.17585 3.31247 3.32543 3.448 3.45927 3.59329 3.76751 3.78749 4.09632 4.10937 4.34209 4.50727 4.52621 4.64081 4.81788 4.83236 
49 0.01575 0.11026 0.17518 0.18413 0.2042 0.32877 0.33753 0.3562 0.51994 0.53454 0.65804 0.67284 0.82943 0.84238 0.85833 1.00763 1.02113 1.18196 1.19236 1.21676 1.34605 1.36272 1.5183 1.53751 1.67278 1.69137 1.8644 1.88159 2.0829 2.21073 2.23464 2.35244 2.65413 2.8383 2.85851 3.00446 3.17802 3.19857 3.32679 3.46239 3.47851 3.60783 3.78228 4.11037 4.35645 4.52191 4.65608 4.83204 4.85177 
49 0.02023 0.10585 0.16777 0.17652 0.19529 0.32128 0.32972 0.34572 0.51253 0.52678 0.65043 0.66437 0.82011 0.83425 0.84765 1.00019 1.0128 1.17454 1.18471 1.20776 1.33863 1.35476 1.51072 1.52981 1.66523 1.68306 1.85693 1.87338 2.0752 2.20306 2.2259 2.34511 2.64662 2.83073 2.85057 2.99687 3.17069 3.19112 3.31935 3.45488 3.46972 3.60025 3.77472 4.10304 4.34898 4.51455 4.64857 4.82463 4.8439 
48 0.01543 0.10116 0.16278 0.17183 0.19298 0.31623 0.32502 0.34468 0.50751 0.52281 0.64562 0.66127 0.81638 0.82979 0.84572 0.99511 1.00886 1.16958 1.18017 1.20556 1.33372 1.35163 1.50594 1.52648 1.66032 1.67984 1.85188 1.86972 2.07036 2.1983 2.22355 2.34003 2.64178 2.82587 2.84714 2.992 3.16569 3.3143 3.44995 3.46689 3.5953 3.76979 4.09794 4.34387 4.50952 4.64385 4.81952 4.84012 
52 0.012 0.10327 0.16746 0.17604 0.19316 0.32114 0.32934 0.34312 0.51246 0.52602 0.57699 0.65062 0.66409 0.82236 0.83495 0.84925 1.00025 1.0127 1.17464 1.18469 1.20703 1.33869 1.35438 1.5108 1.52892 1.66518 1.68226 1.85688 1.87272 2.07507 2.0977 2.20331 2.2263 2.34514 2.64668 2.67585 2.83095 2.85091 2.99708 3.17078 3.18924 3.31956 3.45505 3.46979 3.60042 3.77492 4.1031 4.34902 4.51449 4.64866 4.82465 4.84286 
48 0.01839 0.09932 0.16026 0.16936 0.19084 0.31369 0.32253 0.34217 0.50494 0.52014 0.64297 0.65814 0.8144 0.82752 0.84428 0.9926 1.00623 1.167 1.17761 1.20332 1.33116 1.3489 1.50337 1.52452 1.65782 1.67725 1.84935 1.867 2.06775 2.19581 2.22128 2.33749 2.63923 2.82333 2.84468 2.98945 3.16312 3.31174 3.44735 3.46372 3.59272 3.76715 4.09539 4.34133 4.5069 4.64119 4.81698 4.83834 
56 0.01081 0.09377 0.16006 0.16803 0.18121 0.3139 0.32118 0.33158 0.50563 0.51735 0.54031 0.64363 0.6547 0.80721 0.82555 0.83476 0.99318 1.00347 1.16758 1.17656 1.19309 1.33167 1.34454 1.50352 1.51885 1.65787 1.67202 1.84966 1.86292 2.06754 2.0852 2.19553 2.21257 2.33821 2.3595 2.63955 2.65592 2.82375 2.84097 2.9899 3.00934 3.1639 3.17777 3.31259 3.32833 3.44817 3.46042 3.59347 3.76776 4.09636 4.11139 4.34217 4.50748 4.6409 4.81786 4.83334 
41 0.01494 0.11039 0.16886 0.17993 0.32169 0.33218 0.51284 0.53219 0.65144 0.68009 0.8244 0.83702 1.00067 1.02115 1.17507 1.18789 1.22195 1.33944 1.36629 1.51252 1.55321 1.66664 1.85771 1.88769 2.07751 2.20505 2.34559 2.64809 2.83196 2.99802 3.17131 3.31985 3.45562 3.49285 3.60138 3.7763 4.10354 4.35002 4.51607 4.65243 4.82542 
54 0.01944 0.10524 0.16971 0.17807 0.19408 0.32332 0.33114 0.34318 0.51472 0.52758 0.55568 0.65292 0.66566 0.82181 0.83605 0.84713 1.00239 1.0139 1.17679 1.18642 1.20615 1.34084 1.35523 1.51301 1.53014 1.66729 1.68335 1.85899 1.87384 2.07723 2.09764 2.2052 2.22486 2.34731 2.64888 2.66965 2.83304 2.85179 2.99919 3.03157 3.17299 3.18944 3.32176 3.45726 3.47109 3.60265 3.77714 4.10538 4.12571 4.35136 4.51689 4.65108 4.82697 4.84455 
42 0.01532 0.11338 0.17377 0.18472 0.32652 0.33681 0.51766 0.53571 0.65624 0.68168 0.82827 0.84124 0.88445 1.00564 1.02605 1.18009 1.19273 1.22628 1.34444 1.37022 1.51707 1.54655 1.67159 1.86264 1.89097 2.08223 2.2103 2.35041 2.6525 2.83685 3.00293 3.17598 3.32473 3.46035 3.48625 3.60599 3.78076 4.10822 4.35478 4.52032 4.65622 4.83019 
55 0.01674 0.10327 0.16922 0.17744 0.1922 0.32295 0.33052 0.34162 0.5146 0.52727 0.55416 0.65284 0.6652 0.81889 0.83499 0.84479 1.00212 1.013 1.17664 1.18604 1.20449 1.34075 1.35478 1.5129 1.52955 1.66689 1.68215 1.8587 1.87287 2.07698 2.09624 2.20498 2.2241 2.34719 2.38661 2.64891 2.66919 2.83293 2.85151 2.99918 3.0311 3.17296 3.18916 3.3217 3.45723 3.47056 3.60258 3.77706 4.10527 4.12229 4.35128 4.51685 4.65114 4.82693 4.8444 
39 0.01861 0.11105 0.16668 0.17826 0.31949 0.33041 0.51058 0.53069 0.64922 0.6807 0.82417 0.83638 0.99852 1.02227 1.17289 1.18637 1.22472 1.33728 1.36649 1.51023 1.66438 1.85542 1.88621 2.07479 2.20259 2.34338 2.64573 2.82977 2.99582 3.16908 3.31761 3.45336 3.59894 3.77362 4.10115 4.34753 4.51346 4.64974 4.82308 
46 0.01916 0.10504 0.16421 0.1742 0.20847 0.31758 0.32735 0.50846 0.52548 0.6467 0.66714 0.81957 0.83212 0.86019 0.99642 1.01341 1.17072 1.18243 1.21287 1.33497 1.3573 1.50744 1.53285 1.66194 1.68918 1.85334 1.87752 2.0722 2.20027 2.23716 2.34128 2.64336 2.82744 2.85493 2.99361 3.16695 3.31565 3.45125 3.47536 3.5968 3.77142 4.09917 4.34544 4.51116 4.64716 4.82096 
48 0.0118 0.10037 0.1614 0.17062 0.19387 0.3149 0.32382 0.34484 0.50606 0.52165 0.64409 0.66016 0.81651 0.82902 0.8466 0.99386 1.00775 1.16811 1.17893 1.20595 1.33225 1.35129 1.50453 1.52669 1.65901 1.67885 1.8506 1.86914 2.06896 2.19689 2.22492 2.33868 2.64047 2.82446 2.84702 2.99058 3.16432 3.31287 3.44854 3.46641 3.59394 3.76833 4.09662 4.3426 4.50817 4.64276 4.81817 4.84211 
47 0.01627 0.10706 0.1683 0.17782 0.20461 0.32176 0.3312 0.36634 0.51284 0.52987 0.65129 0.67495 0.82466 0.83649 0.86798 1.00064 1.01688 1.17502 1.1865 1.21624 1.33917 1.36127 1.51172 1.53716 1.66613 1.69258 1.85753 1.87995 2.07652 2.20444 2.23818 2.34543 2.64755 2.83158 2.85809 2.99769 3.1711 3.31974 3.45535 3.47745 3.6009 3.77563 4.10324 4.34948 4.51537 4.65176 4.82504 
46 0.02031 0.10967 0.1705 0.18041 0.21402 0.32379 0.33363 0.51482 0.53194 0.65332 0.67617 0.82405 0.83746 0.85837 1.00245 1.01927 1.177 1.18865 1.21846 1.34128 1.36365 1.5139 1.53882 1.66819 1.69834 1.85958 1.88457 2.07922 2.2068 2.24269 2.34748 2.64951 2.83396 2.86308 3.00002 3.17315 3.32188 3.45748 3.48097 3.60291 3.77817 4.10527 4.35178 4.51755 4.65301 4.82732 
44 0.01519 0.11351 0.17536 0.18553 0.22308 0.32887 0.33902 0.51971 0.53776 0.65833 0.68426 0.83312 0.84467 1.0073 1.02475 1.18167 1.1935 1.22364 1.34598 1.36922 1.51884 1.54618 1.67311 1.70648 1.86448 1.8917 2.08431 2.21147 2.2476 2.35233 2.65462 2.83863 3.00473 3.17794 3.32658 3.46229 3.4889 3.60786 3.78294 4.11016 4.35668 4.52248 4.65876 4.83208 
54 0.00968 0.1004 0.16782 0.17625 0.1925 0.32172 0.32982 0.34315 0.51302 0.52635 0.55919 0.65124 0.66428 0.82085 0.83472 0.84719 1.00067 1.01264 1.17508 1.18479 1.20509 1.33918 1.35405 1.51124 1.52839 1.66569 1.68241 1.85732 1.87266 2.07562 2.09714 2.20382 2.22526 2.34555 2.64708 2.66837 2.83141 2.85059 2.99751 3.03606 3.17122 3.1885 3.32 3.45552 3.46965 3.60087 3.77539 4.10356 4.12469 4.34969 4.51503 4.64933 4.82528 4.84359 
48 0.01767 0.10243 0.16373 0.17284 0.19454 0.31715 0.32607 0.34686 0.50843 0.52374 0.64657 0.66262 0.8178 0.83091 0.84756 0.99606 1.0101 1.17051 1.1812 1.20733 1.3347 1.35342 1.50692 1.52766 1.66123 1.681 1.85288 1.87119 2.07151 2.19932 2.22536 2.34101 2.64278 2.82687 2.84851 2.99299 3.16666 3.31529 3.45086 3.46776 3.59625 3.77086 4.09889 4.34486 4.51054 4.64515 4.8205 4.84244 
43 0.0205 0.11305 0.17227 0.1829 0.3214 0.33083 0.34568 0.51645 0.53481 0.65499 0.68163 0.83031 0.84195 1.00428 1.02434 1.1786 1.19095 1.22324 1.34289 1.36745 1.51552 1.54388 1.67003 1.86128 1.88934 2.08076 2.2083 2.2472 2.34913 2.65124 2.83543 3.0014 3.17465 3.3234 3.45893 3.48497 3.60462 3.7795 4.1069 4.35338 4.51903 4.6551 4.82881 
50 0.01617 0.10633 0.1689 0.17766 0.19613 0.32239 0.33084 0.34624 0.51373 0.52784 0.65172 0.66553 0.82102 0.83531 0.84836 1.00128 1.01384 1.17574 1.18589 1.20854 1.33993 1.35616 1.51207 1.53065 1.66633 1.68373 1.85802 1.87421 2.07647 2.10374 2.20459 2.228 2.34632 2.64806 2.83214 2.85213 2.99826 3.17194 3.19155 3.32071 3.45623 3.47139 3.60162 3.77624 4.10429 4.35028 4.51587 4.64995 4.82593 4.84541 
44 0.00784 0.10316 0.17118 0.18116 0.21585 0.32488 0.33498 0.5159 0.53414 0.6545 0.6807 0.82559 0.83861 0.86268 1.00355 1.02245 1.178 1.18997 1.22089 1.34229 1.36665 1.51512 1.54317 1.66947 1.86061 1.88831 2.08013 2.20775 2.24434 2.34846 2.65058 2.83493 3.00095 3.174 3.32266 3.45838 3.48368 3.60385 3.77891 4.10614 4.35257 4.51824 4.65414 4.82811 
34 0.00809 0.11636 0.17474 0.18938 0.32771 0.34093 0.51875 0.5423 0.65753 0.83403 0.84831 1.00689 1.18084 1.19706 1.34526 1.5179 1.67225 1.86334 2.0827 2.21058 2.35121 2.6534 2.8378 3.00393 3.17691 3.32559 3.46125 3.60702 3.78204 4.10914 4.35593 4.5217 4.65841 4.83125 
46 0.01271 0.1094 0.17067 0.18067 0.21507 0.32405 0.33395 0.51506 0.53242 0.6535 0.6765 0.82544 0.83832 0.86438 1.00286 1.02065 1.17734 1.18925 1.22012 1.3416 1.36478 1.51433 1.54099 1.66852 1.69838 1.85987 1.88514 2.07928 2.20715 2.24553 2.34785 2.65001 2.83419 2.86535 3.00035 3.17351 3.32227 3.45789 3.48434 3.60343 3.77834 4.10567 4.35213 4.51783 4.65395 4.82759 
45 0.00856 0.10724 0.16871 0.17872 0.21308 0.32217 0.33207 0.51308 0.53056 0.6515 0.67528 0.82478 0.83703 0.87486 1.00105 1.01865 1.1753 1.18719 1.21826 1.33964 1.36304 1.51232 1.54022 1.66668 1.69784 1.85802 1.88349 2.07742 2.20491 2.24256 2.34596 2.64826 2.83222 2.99827 3.17161 3.32022 3.45588 3.4817 3.60148 3.77619 4.10379 4.35022 4.51597 4.65177 4.82566 
47 0.00943 0.04532 0.12777 0.17646 0.18652 0.22547 0.32943 0.33913 0.52026 0.53699 0.65863 0.68002 0.83362 0.84496 1.00787 1.02349 1.18227 1.19367 1.22267 1.34639 1.36666 1.5191 1.54287 1.67325 1.69605 1.86484 1.88606 2.08417 2.2115 2.24233 2.35289 2.65495 2.83889 2.86294 3.00512 3.17851 3.32719 3.46281 3.48367 3.6084 3.78321 4.1108 4.357 4.52279 4.6581 4.8325 4.86532 
43 0.01877 0.11006 0.16724 0.17802 0.31947 0.32949 0.37709 0.51139 0.52979 0.64975 0.67537 0.82621 0.83799 0.99931 1.01981 1.17355 1.18623 1.2205 1.33789 1.36288 1.51049 1.54011 1.66512 1.8562 1.88469 2.0752 2.20325 2.2478 2.34416 2.64632 2.83048 2.99649 3.16974 3.31842 3.45405 3.48276 3.5997 3.7744 4.10196 4.34839 4.51415 4.65032 4.82388 
50 0.01914 0.1043 0.16799 0.17665 0.19533 0.32154 0.33007 0.3469 0.51274 0.52717 0.65088 0.66497 0.81647 0.83315 0.84451 1.00016 1.01288 1.17471 1.1847 1.20662 1.33883 1.35476 1.51099 1.52917 1.66542 1.68337 1.85697 1.87343 2.0754 2.10055 2.20365 2.22694 2.34513 2.64676 2.8311 2.85105 2.9971 3.17068 3.18887 3.31951 3.45504 3.47002 3.60036 3.77497 4.103 4.34902 4.51452 4.6487 4.8247 4.84355 
53 0.01151 0.10011 0.17185 0.18021 0.19617 0.32607 0.33416 0.34779 0.51731 0.53091 0.57751 0.65576 0.66966 0.82302 0.83804 0.84896 1.0048 1.01673 1.17932 1.189 1.20928 1.34342 1.35856 1.51576 1.53358 1.66977 1.6861 1.86148 1.87684 2.08014 2.1029 2.20808 2.22977 2.34967 2.65143 2.67661 2.83565 2.85521 3.00183 3.17534 3.19245 3.32415 3.45971 3.47413 3.60503 3.77969 4.10766 4.1284 4.35374 4.51937 4.65384 4.82937 4.84765 
47 0.01442 0.10482 0.16545 0.17492 0.20068 0.31899 0.32833 0.35789 0.51018 0.52674 0.64841 0.66853 0.82184 0.83376 0.85732 0.99793 1.01346 1.17219 1.18333 1.212 1.33644 1.35745 1.50892 1.53284 1.66318 1.68527 1.85488 1.87646 2.0738 2.2013 2.23326 2.34286 2.64483 2.82887 2.85341 2.99486 3.1685 3.31712 3.45272 3.47347 3.59824 3.7729 4.10069 4.34686 4.51269 4.64752 4.82242 
46 0.01808 0.10701 0.16645 0.17626 0.20635 0.31991 0.32968 0.51069 0.52726 0.64887 0.6682 0.82188 0.83437 0.86056 0.99874 1.01583 1.17301 1.18463 1.21491 1.3372 1.35881 1.50953 1.53436 1.66427 1.69037 1.85569 1.87935 2.07457 2.20248 2.2366 2.34359 2.64543 2.82974 2.85591 2.99582 3.16917 3.31789 3.45344 3.47639 3.59897 3.77369 4.10141 4.34774 4.51335 4.64887 4.82324 
48 0.01846 0.10602 0.16816 0.17719 0.19857 0.32155 0.33042 0.35089 0.51288 0.52876 0.65118 0.66819 0.82131 0.83489 0.85039 1.0004 1.01426 1.17484 1.18549 1.21122 1.33909 1.35799 1.5116 1.53328 1.66571 1.68573 1.85726 1.87539 2.0761 2.20376 2.22979 2.34535 2.64737 2.83133 2.8537 2.99746 3.17107 3.31965 3.45529 3.47315 3.60062 3.77538 4.10322 4.34929 4.51513 4.64978 4.82492 4.84875 
48 0.01632 0.10432 0.16605 0.17518 0.19792 0.31952 0.32853 0.35088 0.51072 0.52626 0.64884 0.66529 0.82034 0.83324 0.85034 0.99834 1.01241 1.17277 1.18343 1.20946 1.33691 1.35544 1.50918 1.53024 1.6636 1.6837 1.85522 1.87373 2.07399 2.20165 2.2286 2.34324 2.645 2.82915 2.85101 2.99526 3.16885 3.31751 3.45308 3.47049 3.59845 3.77311 4.1011 4.34716 4.51284 4.64704 4.82276 4.8458 
53 0.01437 0.10245 0.16802 0.17639 0.1925 0.32181 0.32978 0.3426 0.51316 0.52651 0.55991 0.65143 0.66464 0.81975 0.83431 0.84553 1.00077 1.01252 1.17516 1.18482 1.20477 1.33929 1.35437 1.5114 1.52871 1.66568 1.68197 1.85745 1.87272 2.0757 2.09749 2.20369 2.22415 2.34568 2.64725 2.66908 2.83151 2.85077 2.99757 3.1713 3.18813 3.32005 3.45556 3.46935 3.60089 3.77542 4.10366 4.12391 4.34968 4.51513 4.64936 4.82529 4.84327 
57 0.01584 0.09951 0.1668 0.17469 0.18677 0.32081 0.32798 0.33809 0.51269 0.52419 0.54618 0.65082 0.66171 0.81029 0.83176 0.84076 1.00007 1.01003 1.17467 1.18343 1.19912 1.33874 1.3512 1.51062 1.52558 1.66469 1.67842 1.85663 1.86953 2.07465 2.09165 2.20254 2.21905 2.34522 2.36534 2.64658 2.6624 2.83077 2.8475 2.99697 3.01563 3.17091 3.18407 3.31966 3.33438 3.45519 3.46703 3.60043 3.77489 4.10329 4.11672 4.34912 4.51452 4.53685 4.64833 4.82493 4.84014 
56 0.01637 0.10146 0.16716 0.17538 0.19037 0.32092 0.32851 0.33976 0.51241 0.52483 0.55103 0.65049 0.66241 0.81689 0.83287 0.84273 0.99998 1.01082 1.17446 1.18382 1.20204 1.33849 1.35224 1.51045 1.52657 1.66476 1.68008 1.8565 1.87047 2.07455 2.09299 2.2028 2.22177 2.34495 2.37286 2.64644 2.66484 2.83065 2.84896 2.99684 3.02034 3.17067 3.18596 3.31941 3.34901 3.45502 3.46836 3.60035 3.77474 4.10309 4.12037 4.34905 4.51444 4.64866 4.8247 4.84183 
49 0.01557 0.10055 0.16174 0.1708 0.19205 0.31519 0.32399 0.34361 0.5064 0.52118 0.6444 0.65902 0.81599 0.82903 0.84567 0.99411 1.0077 1.16845 1.17899 1.20418 1.3326 1.34994 1.50475 1.52461 1.6593 1.67837 1.85087 1.86849 2.06922 2.19726 2.22253 2.33896 2.64058 2.82479 2.84553 2.99087 3.16453 3.18666 3.31331 3.4489 3.46539 3.59429 3.76871 4.09692 4.34295 4.50839 4.64266 4.81856 4.8394 
53 0.0085 0.09943 0.16815 0.17668 0.19293 0.32219 0.33028 0.34347 0.51351 0.52679 0.55945 0.65163 0.66453 0.82284 0.83574 0.84927 1.00123 1.01332 1.17559 1.18544 1.20645 1.33967 1.35475 1.51173 1.52918 1.6662 1.68285 1.85786 1.87343 2.07607 2.09741 2.20419 2.22585 2.3461 2.64757 2.6693 2.83194 2.85126 2.99802 3.03645 3.17178 3.18912 3.32057 3.45611 3.47057 3.60146 3.77589 4.10417 4.35014 4.51541 4.6494 4.82574 4.84363 
54 0.0126 0.10271 0.1705 0.17888 0.19474 0.32436 0.33229 0.34484 0.51584 0.52912 0.56074 0.65424 0.66764 0.82188 0.83673 0.84758 1.00335 1.01497 1.17789 1.18752 1.20734 1.34204 1.3571 1.5142 1.53144 1.66836 1.68477 1.86004 1.87536 2.07849 2.09974 2.20667 2.22828 2.34835 2.64997 2.67153 2.83423 2.85359 3.00035 3.04172 3.1741 3.19145 3.32289 3.45843 3.47274 3.60374 3.77829 4.10638 4.12675 4.35247 4.51797 4.65231 4.8281 4.84651 
51 0.01737 0.10584 0.16877 0.17746 0.1957 0.32231 0.3307 0.34584 0.51358 0.5276 0.6514 0.66458 0.81955 0.83467 0.84666 1.00112 1.01363 1.17551 1.18552 1.2073 1.33964 1.35524 1.51178 1.52978 1.66617 1.6832 1.85787 1.8739 2.0762 2.09974 2.20424 2.22668 2.3461 2.64766 2.6758 2.83205 2.8521 2.99812 3.17173 3.19053 3.32051 3.45608 3.47133 3.60142 3.77592 4.10412 4.35017 4.51549 4.64964 4.82571 4.84439 
39 0.02109 0.11588 0.17067 0.18279 0.3234 0.33461 0.51445 0.53436 0.65297 0.68316 0.82886 0.8412 1.00247 1.0283 1.17681 1.19065 1.23549 1.34123 1.3719 1.51405 1.66846 1.85938 1.89253 2.07891 2.20696 2.34723 2.64939 2.8337 2.99973 3.17284 3.32152 3.45723 3.60279 3.77756 4.10502 4.35156 4.51725 4.65345 4.827 
54 0.01459 0.0983 0.16231 0.17069 0.18665 0.3159 0.32374 0.33587 0.50736 0.52038 0.54981 0.64548 0.65799 0.81435 0.82873 0.84005 0.995 1.00659 1.16945 1.1791 1.19886 1.33354 1.34816 1.50552 1.52245 1.65991 1.67603 1.85158 1.86657 2.06965 2.08974 2.19789 2.21804 2.33995 2.64144 2.66118 2.82566 2.84439 2.9918 3.02404 3.16564 3.18215 3.31442 3.44994 3.46369 3.59527 3.76963 4.098 4.117 4.34395 4.50938 4.64355 4.81961 4.83727 
48 0.01938 0.10661 0.16732 0.17669 0.20087 0.32073 0.32998 0.35702 0.51196 0.52798 0.6502 0.66815 0.82301 0.83522 0.85606 0.99968 1.01503 1.17416 1.18532 1.21366 1.33831 1.35866 1.51073 1.53317 1.66504 1.6869 1.85655 1.87626 2.07545 2.20337 2.23336 2.34458 2.64659 2.8306 2.85396 2.99672 3.17026 3.31894 3.4545 3.47401 3.59998 3.77466 4.10244 4.34855 4.51431 4.64927 4.82413 4.85068 
55 0.01708 0.10288 0.17001 0.17811 0.19279 0.32386 0.33143 0.34273 0.51532 0.52791 0.55422 0.65358 0.66572 0.81751 0.83514 0.84463 1.00272 1.01348 1.17731 1.18656 1.20442 1.34142 1.35533 1.51338 1.52934 1.6676 1.68265 1.85933 1.87344 2.07755 2.09604 2.20577 2.22432 2.34775 2.38088 2.64928 2.66749 2.8336 2.85198 2.99976 3.02487 3.17345 3.18852 3.32228 3.45773 3.47057 3.60304 3.77748 4.10578 4.12195 4.35173 4.51716 4.65116 4.82745 4.84398 
45 0.01562 0.11348 0.17555 0.1857 0.22332 0.32903 0.33916 0.51981 0.53717 0.65828 0.68188 0.83173 0.84362 0.88442 1.00767 1.02635 1.18203 1.19398 1.22499 1.34632 1.36975 1.51886 1.54461 1.67335 1.70822 1.86475 1.89227 2.08412 2.21209 2.35239 2.65434 2.83882 2.86668 3.00489 3.17802 3.32676 3.46235 3.48563 3.60788 3.78273 4.11021 4.35665 4.52227 4.65785 4.83217 
42 0.02251 0.11577 0.17383 0.18483 0.32662 0.33701 0.51771 0.53593 0.65618 0.68118 0.82879 0.84162 1.00557 1.02515 1.17997 1.19253 1.22516 1.34423 1.36847 1.51697 1.54533 1.67153 1.86271 1.89175 2.08214 2.20968 2.24868 2.35067 2.65282 2.837 3.00294 3.17625 3.32486 3.46056 3.48918 3.60624 3.78112 4.10848 4.35501 4.52072 4.65674 4.83042 
45 0.01614 0.10222 0.16118 0.17111 0.20507 0.31461 0.32428 0.50542 0.52248 0.64363 0.66411 0.81653 0.8291 0.8536 0.99347 1.00985 1.16773 1.1795 1.21037 1.33196 1.35506 1.50438 1.53012 1.65887 1.68488 1.85036 1.87453 2.06908 2.19706 2.23344 2.33835 2.64042 2.82439 2.99033 3.16395 3.31256 3.44822 3.47096 3.59369 3.76825 4.0962 4.34234 4.50819 4.64422 4.81789 
49 0.01585 0.10427 0.17037 0.17895 0.1971 0.32411 0.33261 0.34976 0.51545 0.53034 0.65387 0.66946 0.81711 0.83513 0.84563 1.00266 1.01521 1.17732 1.1873 1.20923 1.34156 1.35834 1.51393 1.5329 1.66784 1.68547 1.85958 1.87617 2.07845 2.2062 2.22925 2.34767 2.64945 2.83374 2.854 2.99976 3.17327 3.19182 3.32208 3.4576 3.47236 3.60296 3.77777 4.10557 4.35161 4.51725 4.6517 4.82731 4.8469 
44 0.0122 0.10218 0.16128 0.17154 0.21613 0.31465 0.32474 0.50562 0.52406 0.64403 0.67025 0.81723 0.82964 0.99325 1.01037 1.16774 1.17969 1.21084 1.33204 1.35674 1.50469 1.53532 1.65892 1.69235 1.8503 1.8767 2.06937 2.19742 2.24035 2.33838 2.64069 2.82462 2.99065 3.16407 3.31269 3.44838 3.48448 3.59391 3.76862 4.09625 4.34239 4.50843 4.64492 4.81799 
42 0.01162 0.11152 0.17435 0.18512 0.3272 0.33745 0.51843 0.53672 0.65699 0.68254 0.82825 0.84165 0.87672 1.00634 1.02711 1.18075 1.19329 1.22632 1.34505 1.37033 1.51789 1.54874 1.67226 1.8634 1.89287 2.08297 2.2106 2.35115 2.65324 2.83752 3.00348 3.17673 3.32545 3.46105 3.48724 3.60671 3.78148 4.10889 4.35538 4.52113 4.65702 4.83093 
55 0.01101 0.09907 0.16431 0.1726 0.18784 0.31802 0.32581 0.33764 0.5095 0.52215 0.54921 0.64758 0.65975 0.81628 0.83076 0.84165 0.99716 1.0085 1.17153 1.18101 1.1998 1.33563 1.34975 1.50762 1.52411 1.66202 1.67789 1.85372 1.8683 2.07173 2.09083 2.19992 2.21889 2.34209 2.37454 2.64361 2.66327 2.82791 2.84665 2.99403 3.02476 3.16782 3.18394 3.3166 3.45213 3.46582 3.59743 3.77183 4.10019 4.11873 4.3462 4.51145 4.64532 4.82182 4.8393 
47 0.01224 0.10581 0.16659 0.17626 0.20348 0.31999 0.32952 0.36237 0.51119 0.52782 0.64942 0.66853 0.82393 0.83549 0.99866 1.0138 1.17318 1.18452 1.21323 1.33743 1.35799 1.5098 1.53268 1.66421 1.68754 1.8557 1.87639 2.07468 2.20254 2.23327 2.34376 2.64568 2.82987 2.85416 2.99601 3.16944 3.31809 3.45374 3.47407 3.59921 3.77395 4.1017 4.34785 4.5136 4.64872 4.82345 4.86216 
42 0.01871 0.10662 0.16383 0.17458 0.3164 0.32654 0.50777 0.52615 0.64622 0.67195 0.81879 0.83177 0.9956 1.01415 1.16999 1.18228 1.21392 1.33434 1.35883 1.50704 1.53747 1.6614 1.85265 1.88015 2.07191 2.1996 2.23841 2.34074 2.64297 2.82697 2.99289 3.16637 3.31497 3.45069 3.48044 3.59629 3.77113 4.09864 4.34501 4.51093 4.64643 4.82045 
46 0.0126 0.09982 0.15973 0.16961 0.20322 0.31314 0.32281 0.5041 0.52133 0.64247 0.6649 0.81373 0.82709 0.84808 0.99191 1.00857 1.1664 1.17805 1.2085 1.33062 1.35412 1.50326 1.53049 1.6574 1.68541 1.84881 1.8733 2.0677 2.1957 2.23226 2.33694 2.63922 2.82299 2.85271 2.9892 3.16275 3.31132 3.44703 3.47371 3.59257 3.76718 4.09486 4.34092 4.50706 4.64344 4.81655 
43 0.01881 0.10972 0.16867 0.17913 0.2272 0.32205 0.33235 0.51295 0.53138 0.65142 0.67749 0.82585 0.83771 1.00068 1.0198 1.17502 1.18729 1.21919 1.33928 1.36346 1.51204 1.54126 1.6664 1.70673 1.85781 1.88767 2.07726 2.20482 2.34558 2.64783 2.83192 2.99778 3.17121 3.31985 3.45549 3.48192 3.60114 3.77601 4.10344 4.34984 4.51574 4.65133 4.82529 
48 0.01389 0.10763 0.16962 0.17877 0.20059 0.32315 0.33214 0.35371 0.51433 0.52976 0.65245 0.66833 0.82463 0.83715 0.85486 1.00204 1.01612 1.17636 1.18707 1.21328 1.34051 1.35881 1.51287 1.53404 1.66729 1.68722 1.8589 1.87726 2.0775 2.20511 2.23045 2.34695 2.64877 2.8328 2.8545 2.99892 3.1726 3.3212 3.45676 3.47386 3.60218 3.77677 4.10476 4.35086 4.51637 4.65076 4.8265 4.84933 
54 0.01619 0.10478 0.17093 0.17927 0.19516 0.32464 0.33252 0.3449 0.51613 0.52926 0.55929 0.6544 0.66731 0.82206 0.83692 0.84756 1.00366 1.01522 1.17814 1.18772 1.20728 1.34222 1.35677 1.51423 1.53097 1.66867 1.68505 1.86035 1.87549 2.07865 2.09901 2.20673 2.22702 2.34864 2.65012 2.66972 2.83447 2.85353 3.00057 3.03071 3.17437 3.19133 3.32305 3.45861 3.47237 3.6039 3.77844 4.1066 4.12452 4.3527 4.5181 4.65217 4.82837 4.84632 
61 0.01338 0.09989 0.16827 0.17617 0.18605 0.22067 0.32382 0.33071 0.34041 0.51527 0.5262 0.54606 0.65327 0.66336 0.81348 0.83427 0.84294 0.88283 1.00268 1.01218 1.17723 1.18572 1.20051 1.23564 1.34138 1.35343 1.51324 1.52757 1.6674 1.6807 1.85916 1.87139 2.07717 2.0935 2.20521 2.22128 2.3477 2.36589 2.649 2.66372 2.83318 2.84893 2.99938 3.01631 3.17334 3.18527 3.32205 3.33474 3.45757 3.46863 3.60282 3.77712 3.79679 4.1058 4.11823 4.35164 4.51687 4.5354 4.6506 4.82745 4.84179 
48 0.02012 0.10296 0.16459 0.17349 0.19349 0.31806 0.32678 0.34525 0.50931 0.52432 0.64741 0.66283 0.81766 0.83135 0.84612 0.99692 1.01034 1.17133 1.18173 1.20613 1.33548 1.35257 1.50776 1.52818 1.66214 1.68113 1.85369 1.87099 2.07215 2.20012 2.22452 2.34181 2.64359 2.82767 2.84842 2.99377 3.16744 3.31604 3.45165 3.46753 3.59706 3.77153 4.09972 4.34564 4.5111 4.64548 4.82131 4.84124 
48 0.01864 0.10311 0.16416 0.17336 0.19648 0.31763 0.32667 0.35028 0.50877 0.5246 0.64689 0.66382 0.81879 0.83159 0.84987 0.99649 1.01097 1.17083 1.18162 1.20817 1.33501 1.35406 1.50732 1.52983 1.66185 1.68227 1.85333 1.87191 2.07183 2.19982 2.22745 2.34132 2.64318 2.8273 2.84972 2.99337 3.1669 3.31556 3.45116 3.46927 3.59656 3.77108 4.09915 4.34525 4.51079 4.6455 4.82086 4.84536 
54 0.00659 0.09559 0.16436 0.17257 0.18721 0.31841 0.32596 0.3372 0.50997 0.52273 0.5502 0.64827 0.66068 0.81276 0.83011 0.83977 0.99745 1.00841 1.17204 1.18147 1.20018 1.33609 1.35047 1.50815 1.52473 1.66235 1.67776 1.85405 1.86845 2.07221 2.09174 2.20036 2.21978 2.34248 2.64402 2.66232 2.82813 2.84696 2.99433 3.02265 3.16818 3.18391 3.3169 3.45243 3.46561 3.59778 3.77217 4.10054 4.11814 4.3464 4.512 4.64639 4.8221 4.83916 
47 0.01918 0.10379 0.16424 0.17386 0.20101 0.31759 0.32714 0.36286 0.5089 0.52607 0.64733 0.6705 0.82012 0.8323 0.85663 0.9965 1.01342 1.17102 1.18243 1.21188 1.33527 1.35726 1.50791 1.53333 1.66205 1.68814 1.85341 1.87672 2.07263 2.20046 2.23442 2.34147 2.64374 2.8277 2.85433 2.9939 3.16718 3.31585 3.4515 3.47514 3.59703 3.7718 4.09937 4.34555 4.51135 4.64703 4.82113 
48 0.01191 0.10503 0.17449 0.18382 0.208 0.32841 0.33783 0.37043 0.5194 0.53565 0.65765 0.67678 0.83145 0.84294 0.86819 1.00711 1.02305 1.1814 1.19243 1.22014 1.34563 1.36587 1.51792 1.53991 1.67246 1.69474 1.86401 1.88441 2.08302 2.21084 2.24111 2.35181 2.65357 2.83803 2.86114 3.00406 3.17732 3.32613 3.46161 3.48013 3.60706 3.78176 4.10954 4.35582 4.52125 4.65603 4.83141 4.85653 
37 0.01454 0.11307 0.16743 0.18035 0.32012 0.33192 0.51116 0.53246 0.64986 0.69311 0.82624 0.83913 0.99925 1.1734 1.18769 1.33762 1.36742 1.51055 1.66484 1.85583 1.89148 2.07542 2.20328 2.34379 2.64601 2.83035 2.99631 3.16944 3.31809 3.45382 3.59943 3.77439 4.10161 4.34818 4.51408 4.65056 4.82363 
51 0.01076 0.09482 0.17145 0.18009 0.19542 0.3266 0.33491 0.34963 0.51797 0.53195 0.65586 0.66915 0.8231 0.8386 0.84983 1.0054 1.01756 1.17978 1.18969 1.2108 1.344 1.35952 1.51601 1.53352 1.67046 1.68757 1.86222 1.87815 2.08062 2.10373 2.20853 2.23059 2.35048 2.65205 2.68507 2.83639 2.85627 3.00248 3.17607 3.19457 3.32485 3.46033 3.47498 3.60567 3.78034 4.10839 4.35451 4.5199 4.65371 4.83011 4.84906 
53 0.01428 0.10238 0.16793 0.17632 0.19268 0.3217 0.32972 0.34275 0.51306 0.52648 0.56245 0.65134 0.6646 0.81966 0.83421 0.84561 1.00062 1.01242 1.17513 1.18488 1.20558 1.33925 1.35452 1.51129 1.52862 1.6656 1.68213 1.85731 1.87262 2.07549 2.09642 2.20375 2.22511 2.34557 2.64714 2.6708 2.83146 2.8509 2.99756 3.17122 3.18828 3.31998 3.45551 3.46943 3.60083 3.77524 4.10349 4.12232 4.3495 4.515 4.64927 4.8252 4.84327 
36 0.01618 0.12001 0.17174 0.18574 0.32435 0.3369 0.51547 0.53868 0.6544 0.82933 0.84229 1.00331 1.17754 1.19284 1.34193 1.38481 1.51521 1.66883 1.86001 1.90229 2.08009 2.20761 2.34805 2.65072 2.83474 3.00088 3.17392 3.32247 3.45826 3.60407 3.77923 4.10602 4.35271 4.51896 4.6573 4.82807 
45 0.05425 0.12567 0.16265 0.17338 0.3141 0.32365 0.35216 0.50586 0.52305 0.64409 0.66538 0.81839 0.83033 0.99362 1.01036 1.16799 1.17981 1.21038 1.33225 1.35442 1.50468 1.53016 1.65922 1.68571 1.85067 1.87506 2.0696 2.19753 2.23342 2.33871 2.6407 2.82481 2.85467 2.99097 3.16441 3.31302 3.44871 3.47333 3.59425 3.76892 4.09665 4.3429 4.50868 4.64419 4.8184 
54 0.01855 0.10313 0.16917 0.17738 0.19262 0.32286 0.33056 0.34219 0.5144 0.52748 0.55642 0.65268 0.66537 0.81812 0.83462 0.84452 1.00183 1.01301 1.17644 1.18589 1.20474 1.34051 1.35481 1.51269 1.52943 1.66674 1.68234 1.85846 1.87291 2.07693 2.09717 2.20488 2.22418 2.34686 2.64846 2.66764 2.83266 2.85129 2.99886 3.03014 3.17257 3.18839 3.32131 3.45684 3.47006 3.6022 3.7768 4.10491 4.12252 4.35095 4.51644 4.65069 4.82658 4.84411 
49 0.01866 0.10562 0.16759 0.17648 0.1965 0.32108 0.32969 0.34752 0.51237 0.52715 0.65043 0.66532 0.82048 0.83433 0.84892 0.99997 1.013 1.17439 1.18478 1.20923 1.33854 1.35582 1.51076 1.53077 1.66505 1.68323 1.85674 1.87377 2.07511 2.20307 2.22798 2.34488 2.64659 2.83068 2.85163 2.9968 3.17051 3.19377 3.31924 3.45482 3.47117 3.60018 3.77465 4.10286 4.34883 4.51436 4.64887 4.82447 4.84554 
60 0.01653 0.10072 0.16889 0.1766 0.18719 0.3229 0.32982 0.3393 0.51504 0.52598 0.5459 0.65323 0.6635 0.80853 0.83356 0.84229 0.87189 1.00252 1.01206 1.17714 1.18567 1.20056 1.23358 1.34126 1.3534 1.51318 1.52771 1.66727 1.68064 1.85914 1.87176 2.0772 2.09391 2.20501 2.221 2.34759 2.36648 2.64892 2.66373 2.83314 2.84938 2.99931 3.01672 3.17326 3.18554 3.32201 3.33536 3.45749 3.46869 3.60276 3.77716 3.79849 4.10568 4.11841 4.35152 4.51687 4.53626 4.65049 4.82735 4.84198 
48 0.02005 0.10677 0.16798 0.17704 0.19815 0.32149 0.33023 0.34907 0.51273 0.52794 0.65078 0.66641 0.82237 0.8353 0.85165 1.00041 1.01385 1.17474 1.1853 1.21068 1.33893 1.35702 1.51119 1.53206 1.66551 1.68423 1.85718 1.8745 2.07558 2.20351 2.22922 2.3453 2.64714 2.83111 2.8525 2.99725 3.1709 3.31952 3.45514 3.47195 3.60057 3.77502 4.10322 4.34919 4.51485 4.64941 4.82481 4.8463 
60 0.01653 0.0948 0.16224 0.17011 0.18039 0.31473 0.32233 0.33116 0.50881 0.51994 0.54028 0.64707 0.65732 0.80075 0.82718 0.83597 0.86209 0.9962 1.00578 1.17098 1.17953 1.19456 1.22771 1.33508 1.34739 1.50709 1.52178 1.66105 1.67463 1.85271 1.86522 2.0708 2.08762 2.19892 2.21547 2.34138 2.36082 2.64285 2.65781 2.8269 2.84347 2.99318 3.01102 3.16708 3.17939 3.31577 3.32894 3.45138 3.46274 3.59662 3.77096 3.79265 4.09951 4.11261 4.34519 4.51068 4.52953 4.64483 4.82107 4.83565 
62 0.01171 0.09714 0.16432 0.1726 0.18123 0.20275 0.32103 0.32771 0.33694 0.5126 0.523 0.54162 0.65049 0.66 0.80706 0.83113 0.83968 0.86141 1.00001 1.0091 1.17449 1.18267 1.1961 1.22336 1.33856 1.34977 1.51042 1.52401 1.66459 1.67705 1.8564 1.86805 2.0743 2.09004 2.20221 2.21744 2.34502 2.36198 2.64625 2.66 2.8303 2.84444 2.99659 3.01239 3.17062 3.18154 3.31924 3.33025 3.45477 3.46514 3.60005 3.77433 3.79164 4.10314 4.1145 4.34879 4.38798 4.5142 4.53139 4.64753 4.82471 4.83825 
63 0.01539 0.08976 0.15385 0.16362 0.17146 0.18868 0.3122 0.3188 0.32743 0.50425 0.51388 0.53141 0.64215 0.65129 0.79453 0.82241 0.83091 0.84842 0.99173 1.00048 1.16617 1.1741 1.18649 1.21158 1.33029 1.34101 1.50203 1.51503 1.65612 1.66788 1.84798 1.85901 2.06569 2.08082 2.19355 2.20812 2.33681 2.35261 2.63792 2.65091 2.82189 2.83434 2.98817 3.00298 3.16241 3.17259 3.31094 3.3209 3.44651 3.45638 3.59177 3.61432 3.76596 3.78216 4.09498 4.10557 4.34045 4.36558 4.50587 4.52223 4.63906 4.81641 4.82918 
49 0.00722 0.09534 0.16911 0.17799 0.19657 0.32344 0.33221 0.35181 0.51468 0.53004 0.65287 0.66857 0.82248 0.83643 0.85126 1.00216 1.01566 1.17665 1.1871 1.21183 1.34081 1.35876 1.51313 1.53313 1.6674 1.68652 1.85899 1.87635 2.07769 2.20565 2.23087 2.34702 2.64883 2.83302 2.85405 2.99905 3.17265 3.19911 3.32144 3.45695 3.47333 3.60237 3.77701 4.10496 4.35107 4.5167 4.65143 4.82668 4.84796 
48 0.01201 0.10627 0.16879 0.17816 0.2028 0.32224 0.33145 0.35893 0.51345 0.52948 0.65174 0.66952 0.82386 0.83631 0.85568 1.00109 1.01609 1.1755 1.18643 1.21364 1.33974 1.35972 1.5122 1.53448 1.66644 1.68817 1.85796 1.8777 2.07704 2.20475 2.23421 2.34594 2.6479 2.832 2.85461 2.99814 3.17159 3.32032 3.45586 3.47429 3.60133 3.77613 4.1038 4.35001 4.51573 4.65042 4.82558 4.85124 
61 0.01179 0.08843 0.15372 0.16247 0.17095 0.19235 0.31087 0.31755 0.32674 0.5027 0.51295 0.53201 0.64061 0.65017 0.79637 0.8212 0.82981 0.85191 0.99013 0.99919 1.16465 1.17288 1.18676 1.2153 1.32875 1.34011 1.50052 1.51435 1.6547 1.66728 1.84645 1.85794 2.06419 2.08016 2.19221 2.20771 2.33518 2.35237 2.63636 2.65024 2.82041 2.83456 2.98669 3.00277 3.16078 3.17171 3.30942 3.32042 3.44497 3.45546 3.59021 3.76435 3.78174 4.0933 4.10461 4.33883 4.50417 4.52092 4.63769 4.81471 4.82795 
56 0.01056 0.09967 0.16716 0.17529 0.18945 0.32112 0.32863 0.33962 0.51264 0.5247 0.54912 0.65065 0.66215 0.81685 0.83311 0.84285 1.00027 1.01108 1.17468 1.18388 1.20139 1.33876 1.35218 1.51061 1.52655 1.66507 1.68003 1.8568 1.87065 2.07472 2.09261 2.2029 2.22098 2.34524 2.3687 2.64665 2.6644 2.83091 2.84877 2.99709 3.01905 3.17093 3.18581 3.3197 3.33988 3.45523 3.46806 3.60056 3.77497 4.10337 4.11966 4.3493 4.51459 4.64853 4.82497 4.84135 
39 0.02114 0.11388 0.16868 0.18048 0.32151 0.33258 0.51257 0.53285 0.65118 0.68343 0.82658 0.83886 1.00058 1.02514 1.17487 1.18847 1.22814 1.33929 1.37037 1.51222 1.66627 1.85754 1.89373 2.07725 2.20468 2.34541 2.64767 2.83184 2.99766 3.17114 3.31968 3.45536 3.60094 3.77589 4.10322 4.34969 4.51568 4.65141 4.82519 
48 0.00782 0.09951 0.17077 0.18014 0.20449 0.32471 0.33416 0.36743 0.51582 0.53249 0.65423 0.67593 0.82683 0.83886 0.86046 1.00348 1.01982 1.17783 1.18905 1.21759 1.34208 1.36313 1.51467 1.53845 1.66901 1.693 1.86046 1.88182 2.07965 2.20732 2.23863 2.34825 2.65035 2.8346 2.85937 3.00067 3.17389 3.32256 3.4582 3.47851 3.60365 3.77855 4.10607 4.35245 4.51803 4.65349 4.82792 4.85803 
57 0.00821 0.09321 0.16062 0.16855 0.18007 0.31467 0.32177 0.3317 0.50669 0.51792 0.53979 0.64479 0.6554 0.80349 0.82577 0.83472 0.99414 1.00397 1.16868 1.1774 1.19295 1.33275 1.34496 1.50458 1.51932 1.65874 1.67238 1.85055 1.86311 2.06842 2.08536 2.19648 2.21299 2.33923 2.35842 2.64061 2.65634 2.82468 2.84113 2.99092 3.00915 3.16494 3.17768 3.31362 3.32731 3.44919 3.46068 3.59446 3.76877 4.09738 4.11064 4.34304 4.50852 4.53191 4.64226 4.8189 4.83377 
39 0.01259 0.10949 0.16584 0.17747 0.31859 0.32949 0.50975 0.52966 0.64837 0.68178 0.82334 0.83551 0.99771 1.02061 1.17212 1.18582 1.22654 1.33653 1.36692 1.50952 1.66336 1.85456 1.88653 2.07402 2.20197 2.34259 2.64503 2.82894 2.99496 3.1684 3.31688 3.45266 3.59826 3.77298 4.10048 4.34676 4.51301 4.64998 4.82233 
45 0.01627 0.10612 0.16544 0.17549 0.21023 0.31889 0.3288 0.5098 0.52761 0.64821 0.6725 0.8213 0.83356 0.86284 0.99773 1.01509 1.17198 1.18392 1.2152 1.33628 1.36036 1.50911 1.53867 1.66321 1.69201 1.8547 1.88088 2.07398 2.20157 2.24179 2.34265 2.64506 2.82881 2.99482 3.16831 3.31685 3.45258 3.47873 3.59829 3.77293 4.10053 4.34673 4.51268 4.64916 4.82223 
45 0.00968 0.10847 0.16976 0.17978 0.21327 0.32327 0.33316 0.51415 0.5316 0.65259 0.67604 0.82605 0.83823 0.89245 1.00213 1.01948 1.17644 1.18842 1.21991 1.34068 1.36413 1.51358 1.54332 1.66766 1.69868 1.85911 1.88632 2.07844 2.20614 2.24645 2.3471 2.64947 2.83324 2.99936 3.17277 3.32128 3.45701 3.48465 3.6027 3.77742 4.10495 4.35128 4.51731 4.65393 4.82672 
45 0.01139 0.10733 0.16835 0.17846 0.21515 0.32173 0.33175 0.51266 0.53024 0.65112 0.67477 0.82331 0.83604 0.86765 1.00053 1.01909 1.17497 1.18706 1.2186 1.33922 1.36306 1.51188 1.53883 1.66632 1.8574 1.88178 2.07676 2.20465 2.24134 2.34536 2.64744 2.83168 2.86061 2.99792 3.17097 3.31974 3.45536 3.48051 3.60095 3.77582 4.10323 4.3497 4.51528 4.65123 4.82511 
58 0.01074 0.09684 0.16477 0.17263 0.18381 0.31883 0.3259 0.3357 0.5109 0.52229 0.54349 0.64899 0.65957 0.8073 0.82984 0.83876 0.99825 1.00801 1.17282 1.18151 1.19677 1.33689 1.34902 1.50873 1.52309 1.66294 1.67636 1.85474 1.86726 2.0727 2.08923 2.20068 2.2168 2.34338 2.36214 2.64476 2.65997 2.82888 2.84504 2.9951 3.013 3.16908 3.18158 3.31777 3.33147 3.45332 3.46487 3.59857 3.77293 3.79535 4.10156 4.11502 4.34732 4.51273 4.53318 4.64647 4.82315 4.83803 
38 0.00878 0.11096 0.17058 0.18273 0.3235 0.335 0.51451 0.53492 0.65321 0.68768 0.82893 0.8413 1.00243 1.03194 1.1768 1.19069 1.23444 1.34126 1.37466 1.51435 1.66849 1.85953 2.07883 2.20678 2.34714 2.64935 2.83368 2.99966 3.17274 3.32137 3.45711 3.60267 3.77751 4.10488 4.35147 4.51726 4.65356 4.82694 
49 0.01263 0.10473 0.167 0.17601 0.19677 0.32049 0.32922 0.34786 0.51178 0.52686 0.64985 0.66511 0.82084 0.8341 0.84966 0.9994 1.01286 1.17385 1.18439 1.2097 1.33799 1.35565 1.51023 1.53051 1.66454 1.68362 1.85618 1.87361 2.07478 2.20258 2.22771 2.34432 2.64608 2.83017 2.85141 2.99628 3.16996 3.20509 3.31872 3.45427 3.47089 3.59974 3.77426 4.10234 4.34836 4.51392 4.64878 4.82397 4.84684 
54 0.01576 0.10101 0.16551 0.17386 0.18978 0.3192 0.32711 0.33952 0.51066 0.52372 0.55416 0.64883 0.66159 0.8173 0.83181 0.84281 0.99826 1.00991 1.17267 1.18228 1.20206 1.33684 1.35159 1.50885 1.52598 1.66311 1.67921 1.85491 1.86992 2.07307 2.09325 2.20116 2.22132 2.34321 2.64467 2.66496 2.82903 2.84804 2.99508 3.02572 3.16887 3.18535 3.31769 3.45316 3.46697 3.59852 3.773 4.10124 4.12066 4.34727 4.51258 4.6464 4.82291 4.84083 
59 0.01209 0.09912 0.16857 0.17646 0.18687 0.32215 0.32933 0.33863 0.51519 0.52629 0.5465 0.65331 0.66359 0.80983 0.83383 0.84266 0.87666 1.00269 1.01246 1.1773 1.18592 1.20118 1.3413 1.3533 1.51321 1.52751 1.66736 1.68085 1.85914 1.87162 2.07729 2.09381 2.20525 2.22136 2.3477 2.36619 2.64913 2.6641 2.83326 2.8494 2.99952 3.01707 3.17341 3.18578 3.32211 3.33549 3.45762 3.46893 3.60288 3.77739 3.79899 4.10585 4.11888 4.35168 4.51703 4.53632 4.6506 4.82749 4.84221 
41 0.02135 0.11765 0.17615 0.18717 0.32899 0.33947 0.52014 0.53871 0.65891 0.68707 0.83195 0.84441 1.0079 1.02757 1.18247 1.19535 1.22938 1.34666 1.37166 1.51973 1.55307 1.67377 1.86504 1.894 2.08537 2.21215 2.25461 2.35305 2.65543 2.83948 3.00563 3.17878 3.3273 3.46314 3.60874 3.78389 4.1108 4.35724 4.52333 4.65892 4.8327 
46 0.01986 0.11235 0.17364 0.18341 0.21376 0.32704 0.33674 0.51788 0.53458 0.65631 0.6779 0.8274 0.84069 0.86174 1.00574 1.0225 1.18012 1.19155 1.22063 1.34435 1.36632 1.5167 1.54032 1.67138 1.69857 1.8627 1.8859 2.0819 2.20977 2.24319 2.35056 2.65255 2.83684 2.86277 3.00296 3.17616 3.32495 3.46053 3.48279 3.60602 3.78079 4.10841 4.35482 4.52031 4.65589 4.83028 
46 0.01157 0.10858 0.17074 0.18039 0.20769 0.32424 0.33381 0.37015 0.51536 0.53238 0.65364 0.67504 0.82852 0.83993 1.00296 1.01889 1.17736 1.18876 1.2177 1.34151 1.36227 1.51401 1.53778 1.66847 1.69234 1.85994 1.88117 2.07902 2.20677 2.23816 2.34791 2.64983 2.83401 2.85857 3.00018 3.17352 3.32221 3.45775 3.47825 3.60333 3.77801 4.10574 4.35203 4.51768 4.65301 4.82754 
48 0.01005 0.10447 0.16925 0.1784 0.20106 0.32282 0.33182 0.35441 0.51412 0.53022 0.65243 0.67078 0.82288 0.83624 0.85264 1.00157 1.01585 1.17606 1.18682 1.21322 1.34023 1.35925 1.51264 1.53421 1.667 1.68753 1.8585 1.87727 2.07734 2.20509 2.23259 2.34654 2.64846 2.83261 2.8553 2.99872 3.17214 3.32082 3.45641 3.47411 3.6018 3.7764 4.10437 4.35051 4.51602 4.65094 4.82615 4.85096 
48 0.00711 0.10327 0.16774 0.17711 0.20164 0.32133 0.33059 0.35834 0.5125 0.52854 0.65069 0.66881 0.8238 0.83581 0.857 1.00022 1.01559 1.17457 1.18563 1.21368 1.33873 1.35874 1.51106 1.53313 1.6656 1.68734 1.8571 1.87689 2.07595 2.20389 2.23457 2.34503 2.64688 2.83108 2.8541 2.99717 3.17061 3.31931 3.45489 3.47376 3.60035 3.77492 4.10289 4.34912 4.51458 4.64964 4.82461 4.85059 
38 0.01019 0.11007 0.16527 0.1776 0.31805 0.3294 0.50908 0.53061 0.64772 0.6856 0.82399 0.83642 0.99717 1.02424 1.17151 1.186 1.33573 1.36797 1.50878 1.66273 1.85388 1.88815 2.07332 2.20107 2.3419 2.6444 2.82821 2.99426 3.16765 3.31618 3.452 3.59764 3.77234 4.09983 4.3462 4.51243 4.64931 4.82164 
54 0.01313 0.10288 0.17212 0.18044 0.19735 0.326 0.33426 0.34963 0.51699 0.53065 0.57941 0.65526 0.66876 0.82234 0.8376 0.84848 1.00455 1.01673 1.17898 1.18858 1.20857 1.34303 1.35812 1.51502 1.53207 1.6697 1.6866 1.86132 1.877 2.07956 2.10071 2.20775 2.22913 2.34926 2.65068 2.67055 2.83527 2.85454 3.00131 3.04095 3.17482 3.19133 3.32374 3.45919 3.47312 3.6044 3.77899 4.10716 4.12626 4.35347 4.51856 4.65283 4.82901 4.84739 
40 0.02285 0.11481 0.17127 0.18271 0.32406 0.33473 0.51514 0.53445 0.65379 0.68305 0.82754 0.83994 1.00307 1.02536 1.17746 1.19065 1.22688 1.34188 1.37018 1.51479 1.56134 1.66899 1.86015 1.89511 2.0796 2.20756 2.34805 2.65052 2.83439 3.00051 3.17373 3.32234 3.45806 3.60365 3.77838 4.10584 4.35219 4.51834 4.65511 4.82767 
43 0.01646 0.11108 0.17057 0.1811 0.24733 0.32399 0.33447 0.51486 0.5332 0.65339 0.67989 0.82769 0.83957 1.00256 1.02188 1.177 1.18936 1.22159 1.3413 1.36587 1.51402 1.54233 1.66848 1.85954 1.88673 2.07886 2.20691 2.34739 2.6495 2.83378 2.86645 2.99993 3.17317 3.32183 3.45745 3.48324 3.60309 3.77794 4.1053 4.35178 4.51748 4.65336 4.82723 
50 0.00741 0.09486 0.1591 0.16779 0.18633 0.31268 0.32091 0.33524 0.50418 0.51876 0.64233 0.65668 0.80737 0.8245 0.8354 0.99151 1.00371 1.1662 1.17632 1.1996 1.33033 1.34695 1.50252 1.5219 1.65665 1.67429 1.84821 1.86444 2.06652 2.09522 2.19491 2.21934 2.33665 2.63847 2.82242 2.84311 2.98861 3.16233 3.1837 3.31107 3.44664 3.46207 3.59198 3.76643 4.0946 4.34036 4.50615 4.64122 4.81612 4.83571 
37 0.01165 0.11478 0.17044 0.18296 0.32331 0.33502 0.51431 0.53543 0.653 0.69186 0.82952 0.84223 1.00247 1.04858 1.1767 1.19111 1.34095 1.37663 1.51406 1.66804 1.85929 2.07862 2.20602 2.34706 2.64934 2.83342 2.99949 3.17276 3.32132 3.45707 3.60276 3.77762 4.10497 4.35156 4.51736 4.65376 4.82686 
55 0.01384 0.09764 0.16324 0.17149 0.18649 0.31694 0.32459 0.33594 0.50857 0.52135 0.54865 0.64684 0.65927 0.8124 0.82888 0.83875 0.99604 1.00723 1.17063 1.18006 1.19867 1.3347 1.34898 1.50678 1.52316 1.66094 1.67651 1.85264 1.86722 2.0708 2.08982 2.19891 2.21808 2.3411 2.64262 2.66086 2.82679 2.84535 2.99296 3.01773 3.16687 3.18258 3.31553 3.35044 3.4512 3.46479 3.59648 3.77098 4.09919 4.11694 4.34511 4.51071 4.64482 4.82081 4.83805 
49 0.0153 0.10335 0.16562 0.17453 0.19466 0.3191 0.32776 0.34563 0.51034 0.52522 0.64839 0.66327 0.81843 0.83225 0.8465 0.99793 1.01096 1.17232 1.1827 1.20716 1.33646 1.35352 1.5087 1.52886 1.66307 1.68114 1.85467 1.87181 2.07307 2.201 2.2254 2.3428 2.64453 2.8286 2.84903 2.99473 3.1684 3.19078 3.31713 3.45274 3.46918 3.59815 3.77258 4.10076 4.34673 4.51228 4.64705 4.82238 4.84236 
50 0.01831 0.10711 0.1696 0.17836 0.19713 0.32307 0.3316 0.34781 0.5144 0.52874 0.65245 0.66645 0.82155 0.8359 0.84906 1.00193 1.01471 1.17637 1.18652 1.20929 1.34052 1.35659 1.51265 1.53113 1.66704 1.6847 1.85872 1.87513 2.07719 2.10308 2.20533 2.22916 2.34695 2.64856 2.83283 2.85287 2.99887 3.17251 3.1917 3.32128 3.45681 3.47197 3.60217 3.77675 4.10487 4.35098 4.51634 4.65051 4.82657 4.84612 
48 0.0199 0.10568 0.16579 0.17524 0.20067 0.31922 0.32852 0.35788 0.51039 0.52687 0.64855 0.66737 0.8223 0.83415 0.85953 0.99819 1.01376 1.17246 1.18366 1.21223 1.33668 1.3572 1.50912 1.53314 1.66356 1.6862 1.85504 1.87523 2.07378 2.20163 2.23215 2.34302 2.64498 2.82903 2.85305 2.99518 3.16864 3.3173 3.45291 3.47278 3.59845 3.77301 4.10091 4.34705 4.51276 4.64794 4.82261 4.85228 
43 0.02269 0.10682 0.16492 0.17555 0.31639 0.32605 0.35412 0.50915 0.5276 0.64772 0.67403 0.82173 0.83377 0.99679 1.01557 1.17132 1.18376 1.21634 1.33565 1.36085 1.50846 1.53727 1.66266 1.85372 1.88175 2.07319 2.20106 2.25067 2.34183 2.64416 2.8282 2.99422 3.16755 3.31616 3.45187 3.47916 3.59749 3.77232 4.0997 4.34596 4.51204 4.64826 4.82155 
55 0.00792 0.03152 0.11298 0.17313 0.18154 0.19902 0.32662 0.33483 0.34924 0.51767 0.53101 0.57178 0.65583 0.66892 0.82876 0.84028 0.85485 1.00526 1.01719 1.17956 1.18923 1.20947 1.34366 1.35838 1.51568 1.53261 1.67016 1.68664 1.86191 1.87731 2.08015 2.10104 2.20818 2.22903 2.35008 2.65142 2.67083 2.83592 2.85498 3.00191 3.03211 3.17568 3.19212 3.32446 3.45997 3.47373 3.60532 3.77977 4.10807 4.12802 4.35418 4.5194 4.65341 4.82976 4.84756 
57 0.01104 0.09746 0.16529 0.17323 0.18457 0.3194 0.32653 0.33645 0.51153 0.52309 0.54495 0.64974 0.66063 0.80822 0.83048 0.83938 0.99888 1.00876 1.17347 1.18224 1.1978 1.33755 1.34996 1.50954 1.52448 1.66351 1.67709 1.85536 1.86809 2.07342 2.09062 2.20128 2.21777 2.34406 2.36403 2.64553 2.66127 2.82956 2.84649 2.9958 3.01446 3.16981 3.18299 3.31842 3.33272 3.45408 3.46598 3.59936 3.77371 4.10222 4.11606 4.34794 4.51337 4.53409 4.64727 4.82377 4.83901 
48 0.02016 0.10183 0.16235 0.1717 0.19562 0.31575 0.3249 0.35036 0.50704 0.52328 0.64531 0.66396 0.81735 0.82996 0.84883 0.99469 1.00971 1.16913 1.18017 1.20799 1.33335 1.35387 1.5058 1.52885 1.65993 1.68143 1.85149 1.87101 2.07022 2.19817 2.22722 2.33962 2.64169 2.82558 2.84896 2.99172 3.16535 3.31397 3.44957 3.46874 3.59504 3.76963 4.09753 4.34353 4.5094 4.64466 4.81917 4.8472 
48 0.01622 0.10177 0.16303 0.17217 0.19391 0.31645 0.32538 0.34564 0.50775 0.52319 0.64593 0.66173 0.81728 0.83031 0.84712 0.99537 1.00935 1.16981 1.1805 1.20639 1.33398 1.35211 1.50627 1.52677 1.66056 1.68089 1.85217 1.87021 2.07077 2.19871 2.22504 2.34032 2.64214 2.82619 2.84755 2.99234 3.166 3.31458 3.45022 3.46691 3.59562 3.77012 4.09821 4.34419 4.50987 4.64421 4.81984 4.84209 
38 0.02457 0.11327 0.1671 0.17964 0.31978 0.33122 0.51086 0.532 0.64969 0.69127 0.82508 0.8375 0.99883 1.03417 1.17326 1.18753 1.33751 1.37384 1.5106 1.66459 1.85557 1.8902 2.07517 2.20314 2.34351 2.64605 2.83006 2.99619 3.16928 3.31783 3.45354 3.59919 3.77428 4.10129 4.34777 4.51394 4.65104 4.82336 
34 0.09457 0.15573 0.16859 0.30874 0.32078 0.49981 0.52289 0.63841 0.8118 0.82524 0.98801 1.16199 1.17687 1.32632 1.49863 1.65313 1.84444 1.88542 2.06337 2.19137 2.33265 2.63495 2.81892 2.98488 3.1585 3.30696 3.44279 3.58847 3.76301 4.09072 4.33711 4.5032 4.63979 4.81256 
60 0.00961 0.09505 0.16644 0.17449 0.18433 0.21855 0.32284 0.32998 0.34026 0.51397 0.52528 0.54604 0.65206 0.6626 0.81317 0.83316 0.84195 1.00129 1.01102 1.17578 1.1843 1.19919 1.2328 1.33992 1.35211 1.51175 1.52613 1.66607 1.6796 1.8579 1.87066 2.07569 2.092 2.2037 2.21963 2.34625 2.36474 2.64752 2.6623 2.83187 2.84801 2.99795 3.01513 3.17184 3.18389 3.32067 3.33426 3.45608 3.46726 3.60138 3.77571 3.79579 4.1043 4.11705 4.35016 4.51539 4.5341 4.64912 4.82599 4.84047 
54 0.01145 0.09677 0.1624 0.17068 0.18584 0.31616 0.32385 0.33547 0.50774 0.5206 0.54959 0.646 0.65868 0.81215 0.82818 0.83807 0.99527 1.00643 1.16975 1.17918 1.19788 1.33386 1.34821 1.50595 1.52282 1.66008 1.67592 1.85186 1.86653 2.07001 2.0897 2.19802 2.21733 2.34034 2.6419 2.66184 2.82595 2.84453 2.99215 3.02507 3.16608 3.18286 3.31473 3.4503 3.46376 3.59561 3.77001 4.09836 4.11608 4.34425 4.50986 4.6438 4.81994 4.83757 
50 0.01468 0.10452 0.16806 0.17677 0.1953 0.32167 0.33018 0.34665 0.51294 0.52724 0.65096 0.66498 0.81845 0.83379 0.84564 1.00046 1.01324 1.17489 1.18501 1.20761 1.33901 1.35511 1.51114 1.5294 1.66547 1.6831 1.85724 1.87369 2.0757 2.10146 2.20372 2.22731 2.34545 2.64705 2.83131 2.85167 2.99728 3.17104 3.19057 3.31979 3.45527 3.47038 3.60061 3.77525 4.10332 4.34933 4.51483 4.64897 4.82499 4.84416 
51 0.01722 0.10243 0.16553 0.17411 0.1917 0.31905 0.32717 0.34076 0.51039 0.52403 0.64787 0.66023 0.81466 0.83097 0.84168 0.99793 1.00975 1.17237 1.18229 1.20369 1.33647 1.35173 1.50853 1.52634 1.66292 1.67947 1.85461 1.8703 2.07282 2.09505 2.201 2.22309 2.34294 2.64451 2.67089 2.82873 2.84849 2.99486 3.16861 3.18668 3.31731 3.45289 3.46739 3.59826 3.77264 4.10097 4.34685 4.51232 4.64645 4.82251 4.84071 
48 0.0126 0.1007 0.16148 0.17077 0.19428 0.31495 0.32402 0.34739 0.50617 0.52182 0.64425 0.66052 0.81695 0.82929 0.84869 0.99392 1.00858 1.16826 1.17917 1.20644 1.33243 1.35176 1.50475 1.52671 1.65916 1.68008 1.8507 1.86961 2.0692 2.19724 2.22666 2.33877 2.6406 2.82468 2.84729 2.99077 3.16442 3.31306 3.44865 3.46655 3.59412 3.76857 4.0967 4.34272 4.50829 4.64308 4.81829 4.84206 
49 0.00722 0.10139 0.16499 0.17397 0.19386 0.31859 0.32735 0.34579 0.50989 0.52484 0.64796 0.66289 0.81884 0.83219 0.84763 0.99747 1.01099 1.17196 1.18244 1.2072 1.33609 1.35343 1.50836 1.52854 1.66268 1.68133 1.85425 1.87159 2.07279 2.20072 2.22561 2.34243 2.64416 2.82828 2.84943 2.99439 3.16805 3.19769 3.31678 3.45239 3.46911 3.5978 3.77231 4.10041 4.34641 4.51198 4.64641 4.82204 4.84374 
58 0.01386 0.09846 0.16598 0.17384 0.1856 0.32001 0.3271 0.33705 0.51182 0.52305 0.54399 0.64987 0.66038 0.80919 0.83091 0.83984 0.99925 1.00911 1.17379 1.18252 1.19797 1.33785 1.34998 1.50964 1.52398 1.66393 1.67749 1.85571 1.86823 2.07352 2.08989 2.20165 2.21789 2.34432 2.36302 2.64563 2.66071 2.82985 2.84607 2.99605 3.01399 3.16997 3.18232 3.31869 3.33205 3.45425 3.4658 3.59954 3.77379 3.7946 4.10246 4.11578 4.34825 4.51358 4.53339 4.64734 4.82409 4.83885 
37 0.02396 0.11951 0.17308 0.18587 0.32578 0.33744 0.51687 0.53823 0.65579 0.82247 0.83911 0.87719 1.00488 1.05589 1.17929 1.19407 1.34351 1.3828 1.51678 1.67052 1.86169 2.08137 2.20881 2.34942 2.652 2.83591 3.00204 3.17523 3.32381 3.4595 3.60522 3.78029 4.10733 4.35409 4.51997 4.65645 4.82935 
49 0.0195 0.10621 0.17019 0.17893 0.19833 0.32366 0.3322 0.34931 0.51494 0.52983 0.65318 0.66801 0.81882 0.83528 0.84662 1.00228 1.01501 1.17689 1.18706 1.21015 1.34102 1.3578 1.5133 1.53198 1.6675 1.68525 1.85915 1.87575 2.07777 2.20553 2.22856 2.34724 2.64899 2.83318 2.85321 2.9993 3.17286 3.19229 3.32164 3.4572 3.47237 3.60258 3.77714 4.10514 4.35115 4.51673 4.65124 4.82684 4.84599 
50 0.01939 0.10508 0.16772 0.17639 0.19438 0.3212 0.32944 0.34362 0.51262 0.52687 0.65069 0.66447 0.81779 0.83341 0.84478 1.00009 1.01219 1.17459 1.18461 1.20656 1.33871 1.35459 1.51099 1.52958 1.66511 1.68223 1.8568 1.87292 2.0753 2.10124 2.20329 2.22649 2.34518 2.64698 2.83089 2.85092 2.99705 3.17085 3.19013 3.31949 3.45516 3.47062 3.60048 3.77502 4.10316 4.34906 4.51478 4.64887 4.82473 4.84404 
47 0.00744 0.10411 0.16552 0.17519 0.20292 0.319 0.32853 0.36212 0.51014 0.52678 0.64829 0.66776 0.82355 0.83493 0.9978 1.01341 1.17212 1.18344 1.21217 1.33633 1.35675 1.50865 1.53172 1.66326 1.68675 1.85472 1.87523 2.0735 2.20139 2.23266 2.34271 2.64456 2.82879 2.8531 2.9949 3.16837 3.317 3.45266 3.47364 3.59813 3.77264 4.10062 4.34683 4.51235 4.64754 4.82235 4.85337 
51 0.01352 0.10104 0.16501 0.17363 0.19113 0.31856 0.32666 0.34009 0.51003 0.52401 0.64797 0.66149 0.81367 0.83043 0.84099 0.99748 1.00922 1.17202 1.18204 1.20393 1.33612 1.35169 1.50835 1.52701 1.66244 1.67927 1.85413 1.8699 2.07243 2.09582 2.20062 2.22335 2.34255 2.64434 2.82821 2.84798 2.99439 3.16826 3.18707 3.3169 3.45251 3.4675 3.59788 3.77234 4.10056 4.12377 4.34644 4.51225 4.64707 4.82213 4.84123 
46 0.00958 0.10684 0.16901 0.17887 0.21048 0.32256 0.3325 0.51345 0.53058 0.65192 0.67471 0.82358 0.83647 0.85968 1.00128 1.01923 1.1756 1.18724 1.21714 1.33989 1.36233 1.51239 1.53681 1.66693 1.69808 1.85837 1.88534 2.07767 2.20522 2.23998 2.34621 2.64824 2.83253 2.86031 2.99863 3.17184 3.3205 3.45604 3.4786 3.60158 3.77661 4.10394 4.35035 4.51598 4.65135 4.82592 
59 0.01667 0.09724 0.16459 0.17238 0.18386 0.31853 0.32558 0.33546 0.51041 0.52157 0.54204 0.64847 0.6588 0.80629 0.82931 0.83821 0.99778 1.00751 1.17233 1.18094 1.19594 1.22949 1.33651 1.34873 1.50833 1.52263 1.66263 1.6764 1.85439 1.86714 2.07231 2.08873 2.20038 2.21666 2.34296 2.36202 2.64425 2.65917 2.82842 2.84465 2.99467 3.0123 3.16861 3.18109 3.3173 3.33068 3.45284 3.46421 3.59808 3.77237 3.79224 4.10108 4.1143 4.34686 4.51214 4.53121 4.64584 4.82271 4.83771 
56 0.01664 0.09749 0.16282 0.17102 0.18591 0.31649 0.3241 0.3354 0.50805 0.52055 0.54666 0.64621 0.65808 0.81172 0.8284 0.83829 0.99557 1.00657 1.17011 1.17945 1.19769 1.33418 1.34801 1.50617 1.5224 1.66043 1.67594 1.85212 1.86632 2.07021 2.08878 2.19845 2.21734 2.34057 2.36774 2.64213 2.66037 2.82635 2.8448 2.99251 3.01689 3.1663 3.18149 3.31508 3.3431 3.45069 3.46407 3.59598 3.77041 4.09871 4.1159 4.34466 4.51009 4.64432 4.82033 4.83744 
50 0.01122 0.10065 0.16489 0.17349 0.19101 0.31851 0.32677 0.34096 0.50983 0.52406 0.64782 0.66132 0.81421 0.83047 0.84162 0.99731 1.00935 1.17181 1.18183 1.20367 1.33589 1.35146 1.50806 1.52619 1.6624 1.67943 1.85404 1.86982 2.07229 2.09614 2.20051 2.22279 2.34234 2.64401 2.82806 2.84768 2.99419 3.16791 3.18564 3.31661 3.45221 3.46678 3.59761 3.77201 4.10028 4.34616 4.51168 4.64585 4.82184 4.84062 
44 0.00873 0.10804 0.16997 0.18018 0.21783 0.32344 0.33364 0.51429 0.53168 0.65261 0.67522 0.82675 0.83868 1.00207 1.02017 1.1764 1.18828 1.21873 1.34072 1.36324 1.51323 1.53846 1.66783 1.70074 1.85915 1.8855 2.0784 2.20633 2.2449 2.34705 2.64902 2.83342 2.99929 3.17259 3.32128 3.45692 3.48023 3.60244 3.77727 4.10486 4.35127 4.51682 4.65209 4.82678 
50 0.01649 0.10141 0.16415 0.17293 0.19159 0.3176 0.32599 0.34117 0.50903 0.52344 0.64716 0.66115 0.81377 0.82968 0.84108 0.99645 1.00888 1.17104 1.18117 1.20371 1.33519 1.35144 1.50742 1.526 1.66149 1.67931 1.85316 1.86941 2.07162 2.0963 2.19984 2.22336 2.34153 2.64338 2.82733 2.84757 2.9935 3.16721 3.18623 3.31596 3.4515 3.46655 3.59689 3.77147 4.09951 4.34536 4.51119 4.64567 4.82108 4.84045 
46 0.02143 0.10646 0.16612 0.17583 0.20399 0.31949 0.32904 0.3634 0.5106 0.52742 0.64887 0.66991 0.82408 0.83553 0.99826 1.01424 1.17259 1.18398 1.21295 1.3368 1.35768 1.50918 1.53277 1.6638 1.68766 1.85521 1.87643 2.07412 2.20201 2.23356 2.34315 2.64512 2.82927 2.85413 2.99538 3.16876 3.31747 3.45305 3.47391 3.59859 3.77328 4.10107 4.34732 4.51295 4.64818 4.82283 
49 0.00855 0.09976 0.16323 0.17198 0.19071 0.31678 0.32528 0.34121 0.50818 0.52266 0.64621 0.66041 0.8145 0.82941 0.84182 0.99566 1.00828 1.17017 1.18034 1.20373 1.3343 1.35058 1.50651 1.5256 1.66076 1.67869 1.85241 1.86903 2.07084 2.19867 2.22152 2.34068 2.64227 2.8264 2.84659 2.99253 3.16634 3.18649 3.315 3.45063 3.466 3.59595 3.77045 4.09865 4.34451 4.51004 4.64382 4.8202 4.83945 
47 0.01852 0.10609 0.16654 0.17617 0.20326 0.31992 0.32939 0.36098 0.51117 0.52826 0.64954 0.67126 0.823 0.8349 0.86497 0.99886 1.01533 1.17332 1.18472 1.21413 1.33755 1.3592 1.51023 1.53586 1.66435 1.68975 1.85577 1.87794 2.07503 2.20279 2.23693 2.34379 2.64606 2.82994 2.85511 2.9962 3.1695 3.31815 3.45377 3.47593 3.59933 3.77412 4.1017 4.34792 4.51378 4.64973 4.82342 
50 0.01038 0.10132 0.16775 0.17641 0.19448 0.32154 0.33001 0.34607 0.51284 0.52739 0.651 0.66518 0.81646 0.83306 0.8439 1.00022 1.01266 1.17468 1.18468 1.20649 1.33891 1.35525 1.51117 1.52953 1.66531 1.6828 1.857 1.87322 2.07561 2.10259 2.20352 2.22657 2.34521 2.64698 2.83115 2.85157 2.99717 3.17088 3.19031 3.31959 3.45515 3.47024 3.60052 3.77512 4.10315 4.34916 4.51472 4.64893 4.82483 4.84406 
48 0.01941 0.10756 0.16945 0.17857 0.20072 0.32291 0.33187 0.35337 0.51411 0.52956 0.65235 0.66862 0.82336 0.83646 0.853 1.00168 1.01555 1.17612 1.18679 1.21266 1.34028 1.35864 1.5126 1.53292 1.66706 1.68759 1.85854 1.87674 2.07717 2.20499 2.23057 2.3466 2.64834 2.83257 2.85406 2.99861 3.17224 3.32087 3.45642 3.47297 3.60182 3.77637 4.10439 4.35052 4.516 4.65033 4.8262 4.84854 
53 0.01093 0.10032 0.17121 0.17959 0.19577 0.32537 0.33354 0.34754 0.51651 0.52998 0.56595 0.65496 0.66876 0.82297 0.83755 0.84886 1.00407 1.01597 1.17852 1.18822 1.20859 1.34267 1.35783 1.51483 1.53225 1.66911 1.68572 1.86081 1.87622 2.07917 2.10067 2.20726 2.22864 2.34894 2.65053 2.67295 2.83489 2.85416 3.00104 3.17451 3.19098 3.32339 3.45886 3.47278 3.60421 3.77888 4.10685 4.12598 4.353 4.51845 4.65275 4.82862 4.84644 
34 0.01092 0.11874 0.1685 0.18458 0.32085 0.33421 0.51207 0.53718 0.6512 0.82669 0.84078 0.99992 1.17425 1.19108 1.33867 1.51184 1.6655 1.85644 2.07632 2.20429 2.34446 2.64721 2.83115 2.99752 3.17036 3.3189 3.4547 3.60069 3.77592 4.10245 4.34913 4.51553 4.65514 4.82457 
48 0.01123 0.10619 0.1687 0.17799 0.20179 0.32217 0.33131 0.35639 0.51345 0.52964 0.65169 0.66957 0.82371 0.83624 0.85491 1.00105 1.01567 1.17551 1.18645 1.2137 1.33971 1.35947 1.51225 1.53513 1.66641 1.6877 1.85791 1.877 2.07689 2.20477 2.23463 2.34599 2.64796 2.83205 2.85478 2.99821 3.17163 3.32033 3.45593 3.47514 3.60135 3.77607 4.10383 4.34996 4.51573 4.65078 4.82561 4.85156 
60 0.01444 0.10076 0.1701 0.17772 0.18885 0.32425 0.33117 0.34087 0.51583 0.52668 0.54609 0.65387 0.66394 0.80963 0.83442 0.84316 0.87346 1.00333 1.01295 1.17784 1.18631 1.20101 1.23292 1.34197 1.35393 1.51373 1.5278 1.66816 1.68163 1.8599 1.87244 2.07775 2.09399 2.2059 2.22184 2.34827 2.36621 2.64952 2.664 2.83384 2.84953 2.99999 3.0168 3.17385 3.18557 3.32265 3.33542 3.4581 3.46907 3.60337 3.77769 3.79654 4.10637 4.11887 4.35216 4.51741 4.53552 4.65091 4.82802 4.84217 
49 0.01097 0.09077 0.17252 0.18141 0.19804 0.32799 0.3368 0.35672 0.51912 0.53401 0.65732 0.67261 0.82773 0.84116 0.85643 1.00672 1.02022 1.18114 1.19154 1.21598 1.34525 1.36248 1.51753 1.53699 1.67198 1.6909 1.8636 1.88105 2.0824 2.21005 2.23431 2.35154 2.65324 2.83754 2.85835 3.00368 3.17715 3.19937 3.32597 3.46148 3.4777 3.60692 3.78157 4.10952 4.3557 4.52106 4.65547 4.8312 4.85204 
38 0.02287 0.11939 0.1749 0.18704 0.3276 0.33879 0.51883 0.53924 0.65753 0.69234 0.83313 0.84541 1.00657 1.03072 1.18118 1.19532 1.34535 1.37394 1.5187 1.67234 1.8634 1.89267 2.08359 2.2112 2.35152 2.65387 2.83803 3.00422 3.17711 3.32573 3.46149 3.60725 3.78238 4.10932 4.35614 4.52187 4.6583 4.83136 
53 0.01638 0.10216 0.16728 0.17573 0.19243 0.32092 0.32898 0.34213 0.51234 0.52593 0.57746 0.65075 0.66468 0.81857 0.83337 0.84467 0.99986 1.01168 1.17441 1.18419 1.20495 1.33848 1.35361 1.51063 1.52823 1.66488 1.68164 1.85653 1.872 2.07489 2.0969 2.2032 2.22549 2.34484 2.64647 2.67269 2.83072 2.85032 2.99683 3.17049 3.18799 3.31923 3.45476 3.46884 3.60009 3.77465 4.10278 4.12386 4.34878 4.51428 4.64868 4.82451 4.84349 
56 0.01462 0.10027 0.16684 0.17495 0.18944 0.32068 0.32823 0.33938 0.51211 0.52447 0.54978 0.65029 0.66207 0.81509 0.83231 0.84194 0.99965 1.01039 1.17412 1.18337 1.20109 1.3382 1.3518 1.51015 1.5259 1.6645 1.67968 1.85622 1.87015 2.07435 2.09265 2.20242 2.2204 2.34461 2.3696 2.6461 2.66342 2.83038 2.84857 2.99652 3.01873 3.17032 3.18507 3.31907 3.33996 3.45465 3.46753 3.59998 3.77454 4.10276 4.11979 4.34877 4.51415 4.6481 4.8244 4.84124 
49 0.00846 0.10247 0.16701 0.17595 0.19574 0.32065 0.32945 0.34862 0.51193 0.52686 0.65003 0.66491 0.82049 0.83405 0.84938 0.99951 1.01314 1.17391 1.18434 1.20886 1.33815 1.35574 1.51035 1.52989 1.66474 1.68373 1.85636 1.8737 2.07496 2.20275 2.22693 2.34443 2.64609 2.83037 2.85128 2.99644 3.17004 3.19249 3.31881 3.4544 3.4708 3.59977 3.77437 4.10242 4.34852 4.51393 4.648 4.82408 4.84555 
49 0.0193 0.10493 0.16652 0.17547 0.19589 0.32004 0.32872 0.34691 0.5112 0.52594 0.6492 0.66388 0.8202 0.8335 0.84868 0.99892 1.01214 1.17324 1.18366 1.2083 1.33737 1.35446 1.50955 1.52935 1.66405 1.68268 1.85565 1.87274 2.07393 2.20194 2.22678 2.34375 2.6454 2.82953 2.85022 2.99562 3.16934 3.19203 3.31806 3.45364 3.46958 3.59906 3.77346 4.10172 4.34769 4.5132 4.64777 4.82331 4.84447 
42 0.00912 0.10837 0.16891 0.17965 0.32159 0.3318 0.51299 0.53165 0.65167 0.67952 0.82305 0.83651 0.87783 1.00104 1.02263 1.17556 1.18842 1.22333 1.33991 1.36767 1.51285 1.55351 1.66689 1.85803 1.88792 2.07778 2.20557 2.34589 2.64832 2.83229 2.9984 3.17161 3.32025 3.45591 3.48944 3.60158 3.7766 4.10372 4.3501 4.51626 4.65319 4.82563 
36 0.01176 0.11889 0.17115 0.18514 0.32381 0.33632 0.51486 0.5377 0.6537 0.8294 0.84259 1.0028 1.1769 1.19195 1.34122 1.37588 1.51448 1.66839 1.85949 1.91017 2.07953 2.20689 2.3476 2.65022 2.83412 3.00035 3.17347 3.32187 3.45768 3.60348 3.77871 4.10548 4.35227 4.51856 4.65638 4.82757 
50 0.00695 0.0315 0.11512 0.17356 0.18249 0.20386 0.32697 0.33576 0.35614 0.51794 0.5329 0.65611 0.67132 0.8292 0.84094 0.85876 1.00557 1.01891 1.17985 1.19013 1.21416 1.34404 1.36115 1.51628 1.53583 1.67073 1.68948 1.86226 1.87923 2.08085 2.20868 2.23295 2.35032 2.65203 2.83608 2.85631 3.00224 3.17587 3.19574 3.32467 3.46019 3.47585 3.60562 3.78011 4.10824 4.35434 4.51975 4.65418 4.82992 4.85021 
48 0.01691 0.10687 0.16863 0.17779 0.20026 0.32207 0.33098 0.35175 0.5134 0.5293 0.65169 0.66962 0.82292 0.83586 0.85299 1.00099 1.01506 1.17544 1.18629 1.21339 1.3396 1.35887 1.512 1.53395 1.66622 1.68651 1.85781 1.87673 2.07652 2.20437 2.23245 2.34592 2.64797 2.83187 2.85443 2.99812 3.17163 3.32025 3.45581 3.47367 3.60127 3.77588 4.1038 4.34983 4.51559 4.65073 4.82548 4.84993 
40 0.02214 0.11467 0.16814 0.17992 0.32082 0.33174 0.51187 0.53107 0.65031 0.6781 0.82646 0.83867 0.99995 1.02245 1.17421 1.18766 1.22664 1.33859 1.36603 1.5113 1.54868 1.66604 1.857 1.89005 2.07646 2.20434 2.34492 2.64711 2.83122 2.9973 3.17054 3.31909 3.45485 3.60039 3.77504 4.1027 4.34916 4.51486 4.6509 4.82461 
43 0.02058 0.113 0.1711 0.18179 0.32022 0.32978 0.34474 0.51526 0.53362 0.65366 0.67913 0.82988 0.84159 1.00311 1.02284 1.17743 1.18994 1.22316 1.34173 1.366 1.51442 1.54325 1.66888 1.86005 1.88659 2.07926 2.20724 2.3479 2.65 2.83413 2.86349 3.00037 3.1736 3.32225 3.45791 3.48509 3.60362 3.77829 4.10586 4.35228 4.51799 4.6542 4.82769 
48 0.00948 0.10286 0.16454 0.17384 0.19731 0.31804 0.32715 0.35 0.50932 0.52555 0.6476 0.66626 0.81987 0.83224 0.85056 0.99698 1.0115 1.17137 1.18231 1.20989 1.3356 1.3557 1.50813 1.53173 1.66219 1.68286 1.85381 1.87296 2.07265 2.2004 2.23072 2.34191 2.64407 2.82786 2.85114 2.99401 3.16764 3.31621 3.4519 3.47183 3.59734 3.77199 4.09983 4.34586 4.5118 4.64702 4.82148 4.84919 
56 0.00674 0.09519 0.16165 0.16987 0.18434 0.31554 0.32309 0.33423 0.50708 0.51933 0.54534 0.64513 0.65681 0.81177 0.82769 0.83754 0.99474 1.00555 1.16909 1.17841 1.19652 1.33319 1.34683 1.50513 1.52133 1.65949 1.67473 1.85125 1.86534 2.0692 2.08785 2.19726 2.2154 2.33971 2.36697 2.64118 2.65931 2.82535 2.84375 2.99152 3.01448 3.16545 3.1808 3.31414 3.33738 3.44978 3.4631 3.59509 3.76947 4.09789 4.11556 4.34379 4.50923 4.64309 4.81944 4.83647 
49 0.01136 0.10432 0.17104 0.17989 0.19936 0.32479 0.3335 0.35235 0.51595 0.53064 0.65403 0.66859 0.82362 0.83767 0.85191 1.00356 1.01685 1.17797 1.18824 1.21188 1.3421 1.35902 1.51422 1.53317 1.66883 1.68775 1.86036 1.8775 2.0788 2.20683 2.23108 2.34837 2.64996 2.8343 2.85479 3.00031 3.17394 3.19373 3.32273 3.45828 3.47383 3.60362 3.77812 4.1063 4.35235 4.51772 4.65214 4.82799 4.84796 
45 0.01614 0.11165 0.1727 0.1828 0.21933 0.32609 0.3361 0.51697 0.53446 0.65542 0.67926 0.828 0.84041 0.87366 1.00481 1.02277 1.17917 1.19103 1.22174 1.34351 1.36746 1.51619 1.54358 1.67061 1.86172 1.8864 2.08102 2.2088 2.24405 2.34963 2.65162 2.83598 2.86681 3.00218 3.17527 3.32401 3.45958 3.48419 3.6052 3.78002 4.10744 4.35394 4.5195 4.65569 4.82939 
53 0.01694 0.10315 0.16704 0.17549 0.1921 0.3206 0.32861 0.34144 0.51197 0.52523 0.55723 0.65019 0.66325 0.82027 0.8338 0.84625 0.99965 1.01155 1.17403 1.18377 1.20411 1.33814 1.35314 1.5102 1.52748 1.66462 1.68117 1.85626 1.87143 2.07447 2.09563 2.20267 2.22363 2.34455 2.6461 2.66857 2.83037 2.84974 2.99651 3.17016 3.18688 3.31889 3.45438 3.46814 3.59974 3.77431 4.10253 4.12289 4.34859 4.51398 4.64803 4.82423 4.84267 
49 0.00923 0.10367 0.16841 0.17738 0.19749 0.32205 0.33089 0.35042 0.51328 0.52816 0.65133 0.66608 0.82241 0.83563 0.85164 1.00092 1.01465 1.17534 1.18588 1.21104 1.33947 1.35691 1.51168 1.53115 1.66617 1.68533 1.8577 1.87505 2.07621 2.20422 2.22904 2.34578 2.64743 2.83171 2.85238 2.99781 3.17137 3.19338 3.32016 3.45572 3.47209 3.60113 3.77561 4.10368 4.34976 4.51512 4.64951 4.82538 4.84591 
48 0.00858 0.10155 0.16947 0.1785 0.19886 0.32336 0.33228 0.35365 0.51458 0.53006 0.65284 0.66945 0.82353 0.83683 0.85314 1.00217 1.01616 1.17664 1.1873 1.21322 1.34081 1.35955 1.51318 1.53418 1.66739 1.68692 1.85905 1.87743 2.07786 2.20561 2.2323 2.34709 2.64888 2.83311 2.85538 2.99917 3.17275 3.32134 3.45693 3.47373 3.6024 3.77694 4.10496 4.35107 4.51669 4.65136 4.82669 4.85019 
51 0.01927 0.10333 0.16586 0.17452 0.19256 0.31938 0.32759 0.34168 0.51068 0.52452 0.64838 0.66128 0.81579 0.83145 0.84254 0.99822 1.01025 1.17265 1.18261 1.2039 1.33676 1.35218 1.50886 1.52678 1.66319 1.68016 1.85489 1.8705 2.07308 2.09518 2.20128 2.224 2.34322 2.64485 2.67628 2.82899 2.84885 2.99518 3.16887 3.18695 3.3176 3.45316 3.46786 3.59858 3.77293 4.10124 4.34712 4.51264 4.64695 4.82277 4.84119 
45 0.0197 0.10949 0.16992 0.17982 0.21287 0.32323 0.33295 0.51424 0.53159 0.65281 0.6766 0.82392 0.83719 0.85958 1.00201 1.01922 1.17655 1.18835 1.21878 1.34079 1.36422 1.51354 1.54036 1.66767 1.69943 1.85899 1.88354 2.07831 2.20642 2.24641 2.34704 2.64933 2.83324 2.99941 3.17268 3.32132 3.45695 3.48084 3.60253 3.77733 4.10479 4.35101 4.51701 4.65344 4.82662 
50 0.00895 0.10026 0.16618 0.17478 0.19154 0.31996 0.32806 0.34119 0.5114 0.5254 0.64933 0.66273 0.81582 0.83195 0.84255 0.99889 1.01061 1.17332 1.18328 1.20447 1.33745 1.35267 1.50981 1.52826 1.66382 1.68041 1.85557 1.87116 2.07395 2.09842 2.20185 2.22295 2.34399 2.64588 2.82959 2.84916 2.99579 3.16968 3.18805 3.31825 3.45392 3.46862 3.59936 3.77383 4.10203 4.34781 4.51361 4.64787 4.82347 4.84187 
45 0.00954 0.10592 0.17308 0.18317 0.21875 0.32685 0.33698 0.51767 0.53516 0.65602 0.67912 0.82915 0.84139 0.87924 1.00565 1.025 1.17996 1.19201 1.22355 1.34419 1.36767 1.51678 1.54387 1.67118 1.70527 1.86272 1.89089 2.08204 2.2097 2.35039 2.6524 2.83677 2.86823 3.00274 3.17598 3.32476 3.46025 3.48405 3.60591 3.78075 4.10818 4.35467 4.52034 4.65616 4.83015 
56 0.0159 0.09862 0.16451 0.1726 0.18669 0.31826 0.32571 0.33653 0.50988 0.52211 0.54744 0.64801 0.65975 0.8128 0.83004 0.83957 0.9974 1.00801 1.17184 1.18103 1.1984 1.33593 1.34914 1.50788 1.52399 1.66218 1.67708 1.85395 1.86777 2.07194 2.09036 2.19998 2.21748 2.34242 2.36611 2.64393 2.66209 2.82809 2.84606 2.99425 3.01737 3.16814 3.18314 3.31683 3.33627 3.45248 3.46557 3.59779 3.77218 4.10056 4.11754 4.34649 4.51183 4.64567 4.82215 4.83855 
41 0.01979 0.11171 0.17097 0.18207 0.32375 0.3343 0.51496 0.53398 0.6538 0.68339 0.8244 0.838 0.87251 1.00292 1.02651 1.17735 1.19029 1.22517 1.34179 1.36939 1.51506 1.66877 1.85986 1.88975 2.08001 2.2072 2.34766 2.65007 2.83423 3.00034 3.17337 3.32201 3.4576 3.48706 3.60334 3.77876 4.1055 4.35206 4.51804 4.65438 4.82748 
48 0.0167 0.10669 0.16672 0.17619 0.20091 0.32017 0.32952 0.35772 0.51133 0.52773 0.64947 0.66779 0.82425 0.83568 0.86935 0.99921 1.01484 1.17342 1.18473 1.21389 1.33761 1.3577 1.51013 1.53413 1.66453 1.68721 1.85603 1.87638 2.07482 2.20261 2.23263 2.34403 2.64608 2.83002 2.85347 2.99617 3.16965 3.31827 3.45395 3.4749 3.59945 3.77403 4.10194 4.34811 4.51373 4.6489 4.82362 4.852 
62 0.01185 0.07711 0.13813 0.17304 0.18037 0.1941 0.32471 0.33137 0.34052 0.51639 0.52669 0.54504 0.65433 0.66383 0.81036 0.83482 0.84337 0.86473 1.00375 1.01283 1.17834 1.18652 1.20007 1.22743 1.34237 1.35355 1.51416 1.52752 1.66838 1.68083 1.8602 1.87183 2.07808 2.09359 2.20606 2.22114 2.34879 2.36531 2.64991 2.66324 2.83415 2.8482 3.00038 3.01594 3.17439 3.18517 3.32305 3.33407 3.45857 3.46891 3.6038 3.778 3.79451 4.10689 4.11815 4.35252 4.38824 4.51779 4.53398 4.65116 4.82849 4.84182 
56 0.01809 0.10063 0.16665 0.17468 0.18822 0.32049 0.3279 0.3386 0.51216 0.5243 0.54838 0.65033 0.66189 0.8145 0.83214 0.84155 0.99966 1.01013 1.17411 1.18328 1.20047 1.33826 1.35164 1.51027 1.52603 1.66436 1.6788 1.85623 1.86983 2.07432 2.09242 2.2022 2.21944 2.34472 2.36812 2.64625 2.66357 2.83038 2.84817 2.99652 3.01783 3.17045 3.18492 3.31918 3.33818 3.45474 3.46739 3.60009 3.77456 4.10291 4.11973 4.34881 4.51431 4.64808 4.82446 4.84088 
50 0.00898 0.10117 0.16624 0.17498 0.19381 0.3199 0.32853 0.34636 0.51107 0.52549 0.64919 0.66349 0.81727 0.83231 0.84532 0.99862 1.01162 1.17308 1.18328 1.20648 1.33722 1.35396 1.50935 1.52807 1.66385 1.68201 1.8554 1.87202 2.0738 2.1028 2.20208 2.22597 2.34353 2.64518 2.82942 2.84974 2.99551 3.16907 3.18831 3.31792 3.45343 3.4688 3.59883 3.77332 4.10143 4.34745 4.5129 4.64725 4.82311 4.8428 
47 0.01465 0.10445 0.16578 0.17532 0.20227 0.31918 0.32859 0.36088 0.5104 0.52745 0.64878 0.67097 0.82113 0.83352 0.85565 0.99805 1.01407 1.17253 1.18378 1.21279 1.33675 1.35859 1.5094 1.53499 1.66359 1.68832 1.85495 1.87654 2.0741 2.202 2.23651 2.34293 2.64509 2.82912 2.85484 2.99529 3.16861 3.31728 3.45291 3.47462 3.59835 3.77321 4.10079 4.34696 4.51293 4.64861 4.82258 
48 0.01038 0.10608 0.16937 0.17868 0.20282 0.32292 0.33219 0.36161 0.51409 0.53035 0.65246 0.67235 0.82436 0.83683 0.85585 1.00174 1.01732 1.17622 1.18733 1.21535 1.34036 1.36079 1.51278 1.53515 1.66716 1.68943 1.8587 1.87895 2.07779 2.20539 2.23497 2.3466 2.64851 2.8328 2.85646 2.99877 3.1723 3.32095 3.45646 3.47528 3.60188 3.77687 4.10437 4.35067 4.51639 4.65109 4.82621 4.85413 
48 0.01882 0.10589 0.16708 0.17633 0.19926 0.32051 0.32961 0.35274 0.5118 0.52764 0.65006 0.66767 0.82184 0.83456 0.85277 0.99941 1.01411 1.17382 1.18473 1.21178 1.33809 1.35748 1.51052 1.53263 1.66471 1.68542 1.85629 1.87522 2.07511 2.2029 2.23051 2.34435 2.6464 2.83037 2.85294 2.99649 3.17003 3.31869 3.45429 3.47314 3.59981 3.77435 4.10224 4.34831 4.514 4.64858 4.82394 4.84801 
49 0.00702 0.09704 0.16825 0.1771 0.19509 0.32246 0.33103 0.34795 0.5138 0.52842 0.65182 0.66611 0.82133 0.83551 0.84931 1.00132 1.01408 1.1758 1.18604 1.20957 1.33996 1.35676 1.51216 1.53126 1.66645 1.68465 1.85808 1.87468 2.07666 2.20454 2.22836 2.34628 2.64796 2.83212 2.85247 2.99825 3.17187 3.19124 3.32063 3.45624 3.47194 3.60159 3.77615 4.10427 4.35028 4.51579 4.64986 4.82591 4.8462 
48 0.01048 0.10136 0.16417 0.17319 0.19439 0.31769 0.32649 0.34675 0.50904 0.52478 0.64735 0.66465 0.81635 0.83068 0.84493 0.99651 1.01026 1.17107 1.18179 1.20821 1.33529 1.35474 1.50777 1.53058 1.6617 1.68115 1.85333 1.87193 2.07211 2.19985 2.22686 2.34152 2.64361 2.82741 2.85016 2.99349 3.16723 3.31585 3.45143 3.46887 3.59693 3.77146 4.09945 4.34533 4.51127 4.64622 4.82103 4.84503 
48 0.01726 0.10555 0.16696 0.17603 0.19709 0.32049 0.32935 0.34934 0.51165 0.52674 0.64974 0.66513 0.82144 0.83431 0.85116 0.9994 1.01319 1.17368 1.1843 1.2099 1.33785 1.35576 1.51009 1.53051 1.66454 1.68382 1.85617 1.8741 2.07457 2.20246 2.228 2.34422 2.64593 2.83006 2.8515 2.99611 3.16983 3.31844 3.45403 3.47035 3.5995 3.77386 4.10211 4.34811 4.51362 4.64796 4.82372 4.84469 
48 0.00751 0.10213 0.16398 0.17342 0.1992 0.31748 0.32671 0.35546 0.50865 0.52515 0.6468 0.66661 0.82004 0.83207 0.85474 0.99641 1.01176 1.17071 1.18193 1.21093 1.33491 1.35566 1.50726 1.53124 1.66176 1.68421 1.85321 1.87393 2.07195 2.19992 2.23191 2.34118 2.64313 2.82721 2.85197 2.99334 3.16683 3.31552 3.4511 3.47169 3.59654 3.77113 4.0991 4.34519 4.5109 4.6465 4.8208 4.8513 
45 0.0123 0.10449 0.16394 0.174 0.2099 0.31734 0.32721 0.50823 0.52534 0.64652 0.66903 0.81973 0.83215 0.86473 0.99621 1.01358 1.17058 1.18254 1.21443 1.33481 1.35795 1.50735 1.53491 1.66176 1.69359 1.85313 1.87843 2.07207 2.20017 2.34103 2.64312 2.82712 2.85426 2.99331 3.16677 3.31541 3.45109 3.47572 3.59666 3.7712 4.09899 4.34515 4.51098 4.64745 4.8207 
56 0.0084 0.09296 0.16615 0.17464 0.18575 0.32219 0.32964 0.34055 0.51384 0.52608 0.55087 0.65203 0.66371 0.81566 0.83366 0.84306 1.0013 1.0119 1.17575 1.18483 1.20186 1.33995 1.3534 1.51189 1.52766 1.66606 1.68088 1.85791 1.87177 2.07605 2.09397 2.20397 2.22166 2.34633 2.36995 2.64782 2.66496 2.8321 2.85012 2.99826 3.01985 3.17203 3.18656 3.32083 3.34209 3.45637 3.4692 3.60163 3.77616 4.10446 4.12037 4.3504 4.51585 4.64959 4.82611 4.84257 
48 0.02072 0.10609 0.16699 0.1762 0.19859 0.32045 0.32941 0.35064 0.51172 0.52754 0.64991 0.66652 0.82176 0.83448 0.85214 0.99939 1.01345 1.17376 1.18461 1.21144 1.33793 1.357 1.51042 1.5324 1.6646 1.68469 1.8562 1.87484 2.07483 2.20271 2.23098 2.3443 2.64629 2.83019 2.85254 2.99637 3.17 3.31855 3.45424 3.47277 3.59965 3.77418 4.10224 4.34823 4.51393 4.64891 4.82383 4.84757 
49 0.02029 0.1045 0.16597 0.175 0.1956 0.31941 0.32817 0.34664 0.51069 0.52562 0.64873 0.66324 0.81957 0.83293 0.84817 0.99829 1.0116 1.17267 1.18309 1.20746 1.33686 1.35405 1.50918 1.52886 1.66342 1.68206 1.85506 1.87212 2.07353 2.2014 2.22532 2.3432 2.64497 2.82907 2.84971 2.99517 3.16884 3.19 3.31759 3.45316 3.46951 3.59854 3.7731 4.10116 4.34718 4.51273 4.64708 4.82283 4.84342 
48 0.0105 0.10093 0.16498 0.17395 0.19576 0.31847 0.32742 0.35054 0.50979 0.52559 0.64822 0.66726 0.81519 0.83075 0.84423 0.99712 1.0112 1.17189 1.18255 1.20844 1.33602 1.35513 1.50841 1.53022 1.66262 1.6836 1.85406 1.87283 2.07297 2.20082 2.22797 2.34214 2.64405 2.82826 2.85077 2.99433 3.16784 3.31654 3.45207 3.46924 3.59745 3.77225 4.09996 4.34598 4.51178 4.64678 4.82166 4.8442 
48 0.01741 0.10163 0.16353 0.17255 0.19346 0.31695 0.32575 0.34503 0.50826 0.52362 0.64647 0.66222 0.81625 0.83023 0.84523 0.99578 1.00937 1.17033 1.18089 1.20612 1.33446 1.35272 1.50685 1.52781 1.66104 1.68059 1.85257 1.87028 2.07123 2.19917 2.22487 2.34072 2.64264 2.82661 2.84777 2.99273 3.16641 3.31501 3.45065 3.46715 3.59601 3.7706 4.09863 4.34455 4.51031 4.6447 4.82022 4.84161 
43 0.01562 0.10806 0.16835 0.1787 0.22338 0.32172 0.33202 0.51272 0.5316 0.65139 0.67874 0.82383 0.8363 1.00019 1.01844 1.17472 1.1868 1.21779 1.33906 1.3634 1.51202 1.54104 1.66625 1.85729 1.88429 2.07694 2.2042 2.23925 2.34534 2.64762 2.83172 2.9978 3.17094 3.3195 3.45523 3.48092 3.60082 3.77583 4.10306 4.34949 4.51537 4.65113 4.82502 
48 0.02042 0.10315 0.16293 0.1723 0.19672 0.31639 0.3256 0.35158 0.50747 0.52319 0.64551 0.66266 0.81964 0.83137 0.85618 0.99536 1.01059 1.16958 1.18062 1.20878 1.33376 1.35346 1.50598 1.52852 1.6607 1.6824 1.85217 1.87159 2.07065 2.19869 2.2285 2.34012 2.64184 2.8261 2.849 2.99216 3.1657 3.31437 3.44996 3.46871 3.59539 3.76987 4.09798 4.34414 4.50958 4.64424 4.81969 4.84544 
55 0.00658 0.02953 0.11079 0.17181 0.18019 0.19769 0.32523 0.33332 0.34711 0.51637 0.52996 0.58502 0.65477 0.66856 0.82548 0.83819 0.85094 1.00383 1.01552 1.17836 1.18803 1.20849 1.34236 1.35729 1.51464 1.53223 1.6687 1.68508 1.86047 1.87587 2.07879 2.09976 2.20687 2.22797 2.34874 2.6504 2.6745 2.8346 2.85414 3.0007 3.04395 3.17446 3.19205 3.32326 3.45874 3.4728 3.60412 3.77865 4.10669 4.12565 4.35274 4.51835 4.65294 4.82844 4.84714 
52 0.01412 0.10401 0.16867 0.1772 0.19394 0.32236 0.33044 0.34358 0.51379 0.52736 0.57426 0.6521 0.66566 0.8226 0.8358 0.84904 1.00144 1.01355 1.17586 1.1858 1.20741 1.34001 1.35562 1.51225 1.53017 1.66636 1.68306 1.85807 1.8736 2.07651 2.09898 2.20468 2.22747 2.34641 2.64806 2.67593 2.83224 2.85196 2.99841 3.17208 3.19013 3.32084 3.45635 3.47089 3.60178 3.77628 4.10442 4.35038 4.51581 4.65003 4.82596 4.84424 
54 0.00872 0.09786 0.16528 0.17355 0.18846 0.31923 0.32691 0.3384 0.51081 0.5238 0.55274 0.64907 0.66169 0.81508 0.83124 0.84124 0.9983 1.0094 1.17282 1.18222 1.20083 1.33687 1.3509 1.50905 1.52596 1.66317 1.67877 1.8549 1.86954 2.07315 2.09345 2.20113 2.2205 2.34335 2.64495 2.66484 2.82904 2.84776 2.99518 3.02513 3.16907 3.1853 3.31775 3.45333 3.4667 3.59869 3.77317 4.10142 4.11987 4.34733 4.51288 4.64673 4.82302 4.84072 
50 0.01971 0.10398 0.1661 0.17483 0.19359 0.31959 0.32804 0.34372 0.51092 0.52518 0.6489 0.66283 0.81754 0.83229 0.8451 0.99845 1.01107 1.17287 1.18298 1.20579 1.33704 1.35341 1.50918 1.52785 1.66354 1.68118 1.85521 1.87164 2.07358 2.10048 2.20172 2.22554 2.34348 2.64508 2.8293 2.84964 2.99531 3.16906 3.18907 3.3178 3.45334 3.46859 3.5987 3.77327 4.10143 4.34744 4.51288 4.64689 4.82303 4.84262 
48 0.01555 0.10253 0.16315 0.17252 0.19657 0.31659 0.32572 0.35042 0.50779 0.52387 0.64593 0.66399 0.81877 0.831 0.8507 0.99557 1.01022 1.16988 1.18089 1.20875 1.33406 1.3539 1.50648 1.52962 1.66078 1.68196 1.85234 1.87155 2.07087 2.19888 2.22863 2.3404 2.64239 2.82632 2.84989 2.99246 3.16609 3.31469 3.45031 3.46934 3.59574 3.77026 4.0983 4.34434 4.51012 4.64544 4.81995 4.84725 
48 0.02111 0.10939 0.16989 0.17936 0.20467 0.3233 0.33265 0.36173 0.51447 0.53076 0.65273 0.67151 0.82659 0.83831 0.86593 1.00225 1.01801 1.17655 1.1877 1.21604 1.34076 1.36098 1.51323 1.53616 1.66763 1.69031 1.85914 1.87971 2.07797 2.20582 2.23621 2.34707 2.64903 2.83318 2.85674 2.99931 3.17269 3.3214 3.45697 3.47688 3.60241 3.77715 4.10493 4.35114 4.51674 4.65159 4.82669 4.85342 
35 0.0098 0.11567 0.16848 0.1826 0.3212 0.33374 0.51229 0.53622 0.65116 0.82668 0.8397 1.00017 1.17423 1.18946 1.33861 1.38945 1.51173 1.66571 1.85682 2.07628 2.20366 2.34473 2.6473 2.83116 2.99723 3.17063 3.31906 3.45485 3.60057 3.77542 4.1027 4.34931 4.51544 4.65298 4.82473 
48 0.02033 0.09625 0.15631 0.16559 0.19093 0.30972 0.31874 0.34674 0.50094 0.51683 0.63908 0.65672 0.81111 0.82383 0.84255 0.98864 1.0031 1.16305 1.17404 1.20276 1.3272 1.34736 1.49952 1.52359 1.65389 1.6753 1.8454 1.86494 2.06386 2.19194 2.22259 2.33352 2.63542 2.81938 2.84284 2.98552 3.1592 3.30782 3.44344 3.46215 3.58886 3.7633 4.09143 4.33738 4.50318 4.6382 4.81302 4.84248 
54 0.01916 0.10151 0.16478 0.17324 0.1897 0.31834 0.32632 0.33901 0.50974 0.52291 0.55412 0.64793 0.66091 0.81766 0.83145 0.84353 0.99742 1.00926 1.17186 1.18158 1.20176 1.33592 1.35062 1.508 1.52539 1.66232 1.67873 1.85403 1.86933 2.07221 2.0936 2.20036 2.22089 2.34238 2.64395 2.66633 2.8281 2.84729 2.99424 3.03722 3.16809 3.18603 3.31687 3.45235 3.46653 3.5977 3.77224 4.10039 4.12145 4.34637 4.51199 4.64635 4.82204 4.84012 
47 0.06048 0.13063 0.1617 0.17201 0.24132 0.31381 0.32327 0.35668 0.50485 0.52172 0.64308 0.66416 0.81661 0.82855 0.85624 0.99259 1.00853 1.16697 1.17826 1.20751 1.33115 1.35274 1.5036 1.52883 1.65798 1.68213 1.84943 1.87107 2.06818 2.19624 2.23011 2.33742 2.63949 2.82348 2.84847 2.98962 3.16311 3.31179 3.44739 3.46879 3.59287 3.76746 4.09531 4.34142 4.50719 4.64305 4.81701 
46 0.0151 0.1089 0.16941 0.1793 0.21249 0.32284 0.33253 0.51369 0.53121 0.65202 0.67485 0.82428 0.83707 0.86284 1.00163 1.0186 1.17593 1.18761 1.21806 1.34018 1.3633 1.51281 1.54026 1.66721 1.69618 1.85856 1.8838 2.07774 2.2056 2.24388 2.3465 2.64878 2.83264 2.86466 2.99889 3.17213 3.32079 3.45647 3.48286 3.60205 3.77677 4.10438 4.35073 4.51658 4.65302 4.8262 
56 0.01871 0.10222 0.16731 0.17549 0.19053 0.32101 0.32868 0.34021 0.51236 0.52471 0.55057 0.65037 0.66205 0.81763 0.83306 0.84314 1.00001 1.01108 1.17434 1.18363 1.20151 1.33843 1.35198 1.51036 1.52641 1.66483 1.68011 1.85655 1.87068 2.07449 2.09268 2.20267 2.22089 2.34488 2.36966 2.64631 2.66411 2.83064 2.84873 2.99679 3.02036 3.17056 3.18554 3.31935 3.34686 3.45487 3.46782 3.60023 3.7747 4.10303 4.12038 4.34908 4.51425 4.64813 4.82466 4.84138 
45 0.02043 0.10529 0.16452 0.17468 0.21359 0.31783 0.32768 0.50878 0.52633 0.64725 0.67157 0.81953 0.83234 0.8628 0.99665 1.01391 1.17111 1.18325 1.21522 1.33533 1.35936 1.50805 1.53754 1.66225 1.6929 1.85362 1.881 2.07288 2.2008 2.34152 2.64382 2.82769 2.85623 2.99388 3.16729 3.3159 3.45157 3.47955 3.59719 3.77194 4.09947 4.34567 4.51177 4.64875 4.82124 
55 0.01441 0.09828 0.16435 0.17251 0.18735 0.31811 0.32568 0.337 0.50965 0.5223 0.54975 0.6478 0.66 0.81277 0.82982 0.83951 0.99714 1.00806 1.17167 1.181 1.19925 1.33576 1.34977 1.50771 1.52429 1.66197 1.67728 1.85371 1.86798 2.07182 2.09128 2.1999 2.21867 2.34215 2.64358 2.66188 2.82776 2.84596 2.99394 3.01917 3.1678 3.18311 3.31656 3.3529 3.45215 3.4654 3.59746 3.77191 4.10024 4.11814 4.34616 4.51161 4.64585 4.82183 4.83891 
54 0.01394 0.09485 0.1585 0.16684 0.18266 0.31206 0.31982 0.3316 0.50355 0.51629 0.54418 0.64161 0.65391 0.81021 0.8248 0.83567 0.99121 1.00257 1.1656 1.17518 1.19463 1.32969 1.34401 1.50166 1.51854 1.65607 1.67201 1.84776 1.86243 2.06575 2.0853 2.19398 2.2139 2.33616 2.63756 2.65677 2.8218 2.84042 2.98796 3.01858 3.16183 3.17786 3.31058 3.4461 3.45953 3.59144 3.76575 4.09423 4.11288 4.34013 4.50549 4.63952 4.81578 4.83286 
48 0.01377 0.10402 0.16539 0.17477 0.19928 0.31887 0.32806 0.35374 0.51006 0.52645 0.64828 0.66603 0.82076 0.83311 0.85298 0.99775 1.01281 1.17212 1.18306 1.21036 1.33631 1.35645 1.50881 1.53181 1.66306 1.68473 1.85459 1.8738 2.07343 2.20129 2.23176 2.3426 2.64469 2.8286 2.85151 2.99473 3.16824 3.31689 3.45247 3.47133 3.59802 3.7726 4.10048 4.34659 4.51236 4.64748 4.82216 4.84861 
48 0.01283 0.10703 0.17235 0.18142 0.2032 0.32592 0.33487 0.35639 0.51713 0.53254 0.65537 0.67181 0.82587 0.83918 0.85509 1.00467 1.01871 1.17908 1.18969 1.21527 1.34324 1.36117 1.5156 1.53614 1.67006 1.69011 1.86158 1.87966 2.0806 2.20816 2.23405 2.34954 2.65131 2.83561 2.85693 3.00172 3.17508 3.32377 3.45941 3.47632 3.60477 3.77948 4.10736 4.35358 4.51898 4.65335 4.82915 4.85055 
54 0.01541 0.10037 0.16605 0.17431 0.1897 0.31973 0.32747 0.33924 0.5113 0.52425 0.55274 0.64958 0.66229 0.81571 0.8317 0.84184 0.99878 1.01006 1.17337 1.1829 1.20217 1.33747 1.35201 1.50958 1.52649 1.66371 1.67967 1.85541 1.87002 2.0737 2.09389 2.20189 2.22179 2.3438 2.64543 2.66551 2.82957 2.84823 2.99575 3.02588 3.16956 3.18633 3.31831 3.45379 3.46719 3.59914 3.77372 4.10182 4.11947 4.34781 4.51337 4.64751 4.82349 4.84086 
56 0.0116 0.09387 0.16036 0.16841 0.18188 0.31419 0.32151 0.33203 0.506 0.51804 0.54243 0.64412 0.65562 0.80676 0.82572 0.83494 0.99346 1.00383 1.168 1.17707 1.19409 1.3321 1.34529 1.50404 1.51998 1.65818 1.6727 1.84994 1.86343 2.06791 2.08604 2.19604 2.21347 2.33852 2.36124 2.64006 2.65801 2.82414 2.84177 2.99034 3.01316 3.16427 3.17858 3.313 3.33058 3.44858 3.46119 3.59386 3.76829 4.09669 4.11229 4.34247 4.50802 4.64208 4.8182 4.83407 
42 0.02168 0.11347 0.17134 0.18214 0.32397 0.33419 0.51519 0.53294 0.65362 0.67749 0.82669 0.83938 1.00315 1.02233 1.17747 1.18983 1.22166 1.34181 1.36583 1.51439 1.54145 1.669 1.86017 1.88594 2.07942 2.20704 2.2428 2.3481 2.65022 2.83444 3.00037 3.17373 3.32239 3.45797 3.48376 3.6036 3.77858 4.10592 4.3524 4.51819 4.6538 4.82784 
60 0.01548 0.09313 0.16015 0.16791 0.17869 0.31405 0.32101 0.33055 0.50617 0.51692 0.5369 0.64413 0.6542 0.80115 0.82502 0.83381 0.86734 0.99378 1.00342 1.16826 1.1768 1.19169 1.22679 1.33239 1.34451 1.5042 1.51861 1.65851 1.67196 1.8503 1.86281 2.0681 2.08468 2.19618 2.21249 2.3388 2.35741 2.64006 2.65507 2.82426 2.84002 2.99046 3.00788 3.16441 3.17652 3.31313 3.32619 3.44866 3.45985 3.59392 3.76821 3.78964 4.09692 4.10978 4.34269 4.50794 4.52746 4.64158 4.81849 4.83301 
49 0.00978 0.09225 0.15356 0.16243 0.18375 0.30705 0.31558 0.33354 0.49827 0.51286 0.63619 0.65082 0.80702 0.82053 0.83549 0.98598 0.99887 1.1603 1.17074 1.19668 1.32443 1.34167 1.49649 1.51722 1.65106 1.66958 1.84267 1.85947 2.0608 2.18887 2.21406 2.33083 2.63235 2.81651 2.83722 2.98263 3.1564 3.17998 3.30513 3.44072 3.45677 3.58608 3.7604 4.08881 4.33472 4.50011 4.63448 4.81035 4.8307 
38 0.07712 0.15987 0.17081 0.21285 0.31528 0.32669 0.50613 0.52673 0.64446 0.67647 0.8218 0.8345 0.99446 1.02966 1.16854 1.18289 1.33274 1.36469 1.50537 1.65997 1.8511 1.889 2.07015 2.19812 2.33903 2.64109 2.82528 2.99123 3.16464 3.31324 3.44899 3.59454 3.76909 4.09693 4.34336 4.50907 4.6451 4.81877 
39 0.02139 0.11474 0.17127 0.18293 0.32401 0.33491 0.51516 0.53494 0.65374 0.68401 0.82813 0.84038 1.00299 1.02559 1.17745 1.19076 1.22764 1.3419 1.37175 1.51485 1.66884 1.86002 1.89185 2.07953 2.20746 2.34791 2.65013 2.83436 3.0004 3.17356 3.3222 3.4579 3.60339 3.77825 4.10568 4.35216 4.51801 4.65444 4.82763 
59 0.01596 0.10259 0.17123 0.17898 0.19042 0.32539 0.33243 0.34234 0.51707 0.52824 0.54866 0.65517 0.66558 0.81301 0.83593 0.84479 1.00439 1.0141 1.17901 1.18762 1.20267 1.23686 1.34318 1.35542 1.51501 1.52938 1.66931 1.68295 1.86108 1.87374 2.07901 2.09549 2.20707 2.22324 2.34956 2.36833 2.6508 2.66552 2.8351 2.85121 3.00127 3.01858 3.17521 3.18757 3.32396 3.33777 3.4595 3.47095 3.60473 3.7791 3.79994 4.10769 4.12098 4.35351 4.51877 4.53787 4.65248 4.82932 4.84405 
54 0.01419 0.10356 0.17035 0.17875 0.19529 0.3241 0.33215 0.34535 0.51544 0.52892 0.56546 0.65373 0.66698 0.82169 0.8364 0.84752 1.00293 1.0148 1.17747 1.1872 1.20772 1.34154 1.35662 1.51365 1.53077 1.66801 1.68449 1.85963 1.87492 2.07792 2.09851 2.20609 2.22713 2.34787 2.64939 2.67 2.83379 2.85306 2.9999 3.03986 3.17354 3.19052 3.32236 3.45786 3.47191 3.60318 3.77772 4.10584 4.12577 4.35194 4.51731 4.65164 4.82761 4.84591 
45 0.02308 0.10479 0.16428 0.17435 0.21223 0.31759 0.32752 0.50858 0.52623 0.64698 0.67095 0.81869 0.83174 0.85638 0.99634 1.01415 1.17086 1.18276 1.21375 1.33508 1.35862 1.5078 1.53652 1.66208 1.69891 1.85332 1.87972 2.07273 2.20055 2.3412 2.64338 2.82745 2.86536 2.99363 3.16692 3.31558 3.45125 3.47674 3.59682 3.77159 4.09913 4.34538 4.51122 4.64745 4.82095 
42 0.02265 0.11144 0.16982 0.1805 0.32206 0.33199 0.37772 0.51405 0.53302 0.65272 0.68228 0.82745 0.83924 1.00177 1.02251 1.17631 1.18916 1.22369 1.34058 1.3671 1.51365 1.5513 1.66753 1.85875 1.88898 2.07859 2.20616 2.34667 2.64914 2.83298 2.99901 3.17249 3.32101 3.45667 3.48522 3.60239 3.77743 4.10458 4.35086 4.51721 4.65381 4.82639 
49 0.01529 0.10416 0.16626 0.1752 0.19525 0.31981 0.3285 0.34676 0.51104 0.52608 0.6491 0.66403 0.81951 0.83312 0.84804 0.99867 1.01185 1.17296 1.18327 1.20701 1.33716 1.3542 1.50946 1.52948 1.66376 1.68209 1.85543 1.87264 2.07387 2.20164 2.22566 2.34353 2.64534 2.82937 2.85015 2.99538 3.16916 3.19531 3.31787 3.45345 3.46982 3.59888 3.77337 4.10151 4.34751 4.51308 4.64741 4.82315 4.8447 
48 0.01899 0.10181 0.16377 0.17288 0.19507 0.31717 0.32604 0.34642 0.50854 0.52433 0.64699 0.66578 0.816 0.83031 0.84521 0.99598 1.00985 1.17059 1.18131 1.20769 1.33476 1.35418 1.50728 1.52981 1.66127 1.68158 1.8528 1.87119 2.07165 2.19947 2.22709 2.34101 2.64311 2.82693 2.84909 2.99309 3.16676 3.31534 3.45096 3.4683 3.59643 3.77098 4.0989 4.3448 4.51074 4.64613 4.82052 4.84384 
53 0.01129 0.09825 0.17232 0.18079 0.19697 0.32672 0.33502 0.34982 0.51793 0.53161 0.58061 0.65622 0.66988 0.82571 0.83949 0.85222 1.00558 1.01819 1.18001 1.18987 1.21135 1.34409 1.35961 1.51607 1.53334 1.6707 1.68797 1.86229 1.87818 2.08054 2.10209 2.20892 2.23154 2.35033 2.65179 2.67377 2.83642 2.85608 3.00235 3.17591 3.19277 3.32481 3.46025 3.47444 3.6055 3.78006 4.10825 4.12877 4.35443 4.51964 4.65384 4.83004 4.84835 
56 0.009 0.09657 0.1644 0.17243 0.18548 0.31842 0.32574 0.33622 0.51024 0.52231 0.54682 0.64845 0.66019 0.81089 0.82985 0.83904 0.99766 1.00792 1.17221 1.18129 1.19842 1.3363 1.34932 1.50825 1.5242 1.66239 1.67691 1.85417 1.86764 2.07221 2.09037 2.20028 2.21769 2.34276 2.36589 2.64434 2.66221 2.82839 2.84614 2.99462 3.01741 3.16852 3.18335 3.31721 3.3355 3.45281 3.46564 3.59812 3.77249 4.10089 4.11664 4.3467 4.51225 4.6463 4.82247 4.83872 
57 0.01187 0.09804 0.16665 0.17456 0.18728 0.32066 0.32789 0.33819 0.5125 0.52465 0.54811 0.65086 0.66241 0.80834 0.83119 0.84018 0.99965 1.00978 1.17448 1.18336 1.19963 1.33853 1.3515 1.51053 1.52576 1.66449 1.67867 1.85621 1.8694 2.07444 2.09154 2.20255 2.21966 2.34484 2.36595 2.6464 2.66257 2.83057 2.84817 2.99681 3.01665 3.17063 3.1845 3.31935 3.33548 3.45495 3.46718 3.6002 3.77466 4.10295 4.11707 4.34875 4.51429 4.53777 4.64901 4.82465 4.84045 
47 0.01185 0.10644 0.16885 0.17829 0.20422 0.3223 0.3316 0.36192 0.51347 0.5303 0.65188 0.67387 0.82409 0.83648 0.85791 1.00116 1.01699 1.17558 1.18675 1.21509 1.33975 1.36051 1.51233 1.53675 1.66663 1.69018 1.85805 1.87893 2.07699 2.20503 2.23773 2.34598 2.64812 2.83213 2.85706 2.9983 3.17163 3.32033 3.45594 3.47658 3.60145 3.77617 4.10384 4.34998 4.51584 4.65204 4.82556 
51 0.01584 0.10514 0.16902 0.17766 0.19564 0.32263 0.33105 0.34648 0.51392 0.52798 0.65186 0.66525 0.8187 0.83454 0.84585 1.00138 1.01383 1.17582 1.18579 1.20734 1.34004 1.35576 1.51226 1.53043 1.66646 1.68383 1.85816 1.87422 2.07658 2.09959 2.20472 2.22755 2.34641 2.64807 2.83226 2.85192 2.9983 3.172 3.18993 3.32076 3.45629 3.47087 3.60168 3.77622 4.10433 4.12785 4.35039 4.51586 4.64984 4.82605 4.84504 
55 0.0189 0.09473 0.15972 0.1679 0.18243 0.31335 0.32082 0.33186 0.50504 0.51749 0.54426 0.64322 0.65521 0.80797 0.82522 0.83482 0.9926 1.00336 1.16712 1.17649 1.19478 1.33116 1.34496 1.50315 1.51958 1.6573 1.67256 1.84909 1.86323 2.06707 2.08617 2.19519 2.21356 2.33765 2.63913 2.6572 2.82312 2.8414 2.98934 3.01157 3.16341 3.17881 3.31206 3.33615 3.44766 3.46067 3.59299 3.76733 4.09576 4.11283 4.34154 4.50719 4.64136 4.81725 4.83423 
51 0.01515 0.10121 0.16401 0.1727 0.1907 0.31753 0.32576 0.33993 0.50892 0.52296 0.64686 0.66033 0.81379 0.8296 0.84064 0.99644 1.00842 1.17088 1.18093 1.20293 1.33502 1.35073 1.50717 1.52553 1.66138 1.67853 1.8531 1.86887 2.07132 2.09541 2.1995 2.22202 2.3415 2.64324 2.82714 2.84702 2.99331 3.16714 3.18662 3.3158 3.4514 3.46628 3.59675 3.77117 4.09944 4.12363 4.34538 4.51099 4.64561 4.82108 4.84051 
46 0.01738 0.11295 0.17559 0.18537 0.21676 0.32896 0.33867 0.51979 0.53649 0.65833 0.68049 0.82882 0.84224 0.86159 1.00755 1.02415 1.18191 1.19322 1.2217 1.34618 1.36726 1.51875 1.54263 1.67337 1.701 1.86452 1.88608 2.08398 2.21166 2.24437 2.35236 2.6544 2.83876 2.86384 3.00494 3.17796 3.32674 3.46231 3.48343 3.60789 3.78268 4.11017 4.35661 4.52213 4.6576 4.83219 
57 0.01178 0.09538 0.16217 0.1701 0.18194 0.31614 0.32327 0.33336 0.50803 0.51949 0.54164 0.64606 0.65697 0.807 0.82747 0.83644 0.99559 1.00547 1.16998 1.17884 1.19484 1.33407 1.34665 1.50595 1.52125 1.66015 1.67379 1.85201 1.86486 2.0698 2.08726 2.19776 2.21454 2.34064 2.36098 2.64204 2.6582 2.82605 2.84298 2.99224 3.01125 3.16636 3.17986 3.31498 3.32945 3.45056 3.46252 3.59588 3.77013 4.09879 4.11286 4.3445 4.50994 4.53356 4.64399 4.8203 4.83557 
48 0.01959 0.10593 0.1676 0.17671 0.19859 0.32102 0.32995 0.35088 0.5123 0.52789 0.65061 0.6677 0.82134 0.83456 0.8506 0.99989 1.01372 1.1744 1.18515 1.21161 1.33861 1.35767 1.51101 1.53263 1.66508 1.68488 1.8567 1.87473 2.07545 2.20331 2.22979 2.3448 2.64684 2.83078 2.85284 2.99697 3.17052 3.31918 3.45474 3.4722 3.60021 3.77486 4.1027 4.34869 4.51453 4.64949 4.82437 4.84765 
44 0.02046 0.10946 0.16768 0.17804 0.22044 0.32103 0.33125 0.51188 0.52963 0.65024 0.67414 0.82532 0.83703 0.99971 1.01773 1.17405 1.18613 1.2177 1.33831 1.36169 1.51091 1.53822 1.66539 1.70159 1.85681 1.88502 2.07599 2.20382 2.24575 2.34475 2.64683 2.83102 2.99698 3.17037 3.31894 3.45463 3.4806 3.60027 3.77495 4.10257 4.34893 4.5147 4.65076 4.82441 
50 0.0092 0.06929 0.13751 0.17394 0.18312 0.20873 0.32632 0.33504 0.35518 0.51745 0.53289 0.65593 0.67313 0.8259 0.83903 0.85344 1.00473 1.01791 1.17933 1.18952 1.21322 1.34341 1.3604 1.51593 1.53562 1.67003 1.68876 1.86151 1.87849 2.08048 2.20826 2.23244 2.34958 2.65153 2.83555 2.85604 3.00194 3.17524 3.19692 3.324 3.45944 3.47457 3.60497 3.77963 4.10743 4.35351 4.51919 4.65395 4.82922 4.84962 
52 0.01736 0.10466 0.16824 0.17677 0.194 0.32187 0.33011 0.34435 0.51312 0.52678 0.58048 0.65145 0.66539 0.82253 0.83533 0.84922 1.00082 1.01314 1.17514 1.18506 1.20658 1.33929 1.35479 1.51151 1.52978 1.6658 1.68276 1.85751 1.87341 2.07579 2.09906 2.20384 2.2261 2.34568 2.64737 2.83138 2.85066 2.99757 3.17125 3.18891 3.31997 3.45552 3.46985 3.60093 3.7754 4.10358 4.12499 4.34967 4.51509 4.64911 4.82527 4.8436 
51 0.01551 0.10466 0.1686 0.17721 0.19461 0.32214 0.33033 0.34398 0.51364 0.52756 0.65157 0.66496 0.818 0.83409 0.84488 1.00102 1.01295 1.17553 1.18547 1.20665 1.33973 1.35535 1.51203 1.53029 1.66604 1.68292 1.85777 1.87337 2.07633 2.10074 2.20428 2.22666 2.34616 2.64793 2.8319 2.85159 2.99803 3.17185 3.1903 3.32049 3.45609 3.47065 3.60146 3.77612 4.10414 4.12786 4.35018 4.51585 4.6501 4.82579 4.84483 
43 0.00806 0.10799 0.17022 0.18066 0.22606 0.32368 0.33401 0.51455 0.53299 0.65313 0.68049 0.82801 0.83975 1.00233 1.02085 1.17674 1.18904 1.22126 1.34103 1.36561 1.51386 1.54694 1.66808 1.85927 1.88611 2.0787 2.20644 2.24519 2.3473 2.64961 2.83352 2.9996 3.17292 3.32152 3.45724 3.48521 3.60291 3.77776 4.10514 4.35155 4.51752 4.65455 4.82699 
55 0.01624 0.10182 0.16899 0.1771 0.19179 0.3228 0.33042 0.34179 0.51434 0.52694 0.55305 0.65266 0.66487 0.81615 0.83415 0.84371 1.00169 1.01252 1.17635 1.1856 1.2035 1.34045 1.35429 1.51247 1.52846 1.66663 1.68202 1.85843 1.87276 2.0767 2.09528 2.20479 2.22332 2.34676 2.37258 2.64826 2.66582 2.83268 2.85114 2.99873 3.02162 3.1725 3.18766 3.32131 3.45679 3.46971 3.60201 3.7767 4.10481 4.12122 4.35086 4.5162 4.65011 4.82653 4.84345 
55 0.01761 0.09619 0.16179 0.16997 0.18439 0.31547 0.32295 0.3339 0.50721 0.5198 0.5468 0.64545 0.6575 0.80949 0.82722 0.83675 0.99467 1.00537 1.16925 1.17853 1.19631 1.3333 1.34706 1.50537 1.52179 1.65948 1.67474 1.85119 1.86535 2.06924 2.08792 2.19735 2.21543 2.33975 2.64129 2.65922 2.82531 2.84341 2.99152 3.01378 3.1655 3.18045 3.3142 3.33522 3.44983 3.46286 3.5951 3.76954 4.09785 4.11452 4.34366 4.5093 4.64344 4.8194 4.83605 
47 0.01191 0.10632 0.16768 0.17733 0.2045 0.32114 0.33058 0.36217 0.51235 0.52972 0.65081 0.67378 0.82446 0.83617 0.86688 1.00007 1.01633 1.17448 1.18611 1.21645 1.33868 1.36102 1.51143 1.53747 1.66556 1.69049 1.85694 1.87845 2.07617 2.20387 2.23856 2.34495 2.64727 2.8311 2.85879 2.99734 3.17071 3.31927 3.45495 3.47779 3.60053 3.77531 4.10286 4.34906 4.51502 4.65108 4.82462 
51 0.01339 0.10226 0.16503 0.17373 0.19196 0.31854 0.3269 0.34177 0.50985 0.52371 0.64759 0.66062 0.81612 0.83112 0.84343 0.99742 1.00978 1.17184 1.18186 1.20395 1.33595 1.35146 1.50802 1.52615 1.66247 1.67974 1.85413 1.87013 2.07237 2.0951 2.20064 2.22395 2.34243 2.64399 2.82814 2.8478 2.99426 3.16799 3.18611 3.31671 3.45229 3.46696 3.59766 3.77201 4.10038 4.12653 4.34641 4.51179 4.64606 4.82203 4.84118 
50 0.01274 0.10088 0.16335 0.17214 0.19119 0.31685 0.32533 0.34129 0.50814 0.52266 0.64612 0.6603 0.81509 0.82966 0.84285 0.9957 1.00839 1.17013 1.18041 1.20403 1.33424 1.35049 1.50635 1.52539 1.66081 1.67865 1.85241 1.86885 2.07072 2.09958 2.19901 2.22361 2.34068 2.64234 2.82646 2.84705 2.99257 3.16627 3.18659 3.31502 3.45058 3.46613 3.59597 3.77041 4.09863 4.34457 4.51007 4.64452 4.82021 4.84014 
55 0.01905 0.09543 0.16014 0.16833 0.18317 0.31377 0.3213 0.33247 0.50535 0.51778 0.54409 0.64347 0.65532 0.80896 0.8257 0.83544 0.99292 1.0038 1.16741 1.1768 1.19522 1.33148 1.34538 1.50345 1.51966 1.65772 1.67298 1.84946 1.86368 2.06741 2.08622 2.19559 2.21439 2.33793 2.63935 2.65706 2.82349 2.84173 2.98969 3.01243 3.16361 3.1788 3.31233 3.33314 3.44794 3.46102 3.59326 3.76761 4.09602 4.11286 4.34188 4.50737 4.64144 4.81758 4.83429 
39 0.0189 0.11213 0.16591 0.1777 0.31862 0.32968 0.50972 0.52981 0.64827 0.68067 0.82418 0.83641 0.99774 1.02149 1.17209 1.18577 1.22788 1.33651 1.36739 1.50956 1.66348 1.85463 1.88627 2.07407 2.2019 2.34262 2.645 2.82896 2.99499 3.16833 3.31688 3.45267 3.59831 3.77298 4.1005 4.34687 4.51278 4.64926 4.82234 
43 0.02279 0.10988 0.16817 0.17867 0.25272 0.32162 0.33197 0.5124 0.53098 0.65094 0.67794 0.82528 0.83712 1.0001 1.01858 1.17452 1.18696 1.21993 1.33884 1.3635 1.51162 1.54263 1.66581 1.85704 1.88407 2.0763 2.20406 2.24263 2.34512 2.64745 2.83139 2.99738 3.17079 3.31936 3.45505 3.48254 3.60072 3.77547 4.10295 4.34925 4.5153 4.65147 4.82481 
48 0.01798 0.1108 0.17592 0.18488 0.20641 0.32957 0.33855 0.36234 0.52075 0.53652 0.65913 0.67698 0.82734 0.84181 0.8558 1.00798 1.02164 1.18257 1.19307 1.2181 1.34673 1.36489 1.51927 1.53994 1.67352 1.69356 1.86512 1.88375 2.08422 2.21163 2.23715 2.35298 2.65492 2.8392 2.86076 3.0053 3.17855 3.32726 3.46285 3.47943 3.60819 3.78312 4.1107 4.35697 4.52252 4.65671 4.8327 4.85537 
39 0.01325 0.11685 0.17654 0.18849 0.32955 0.34089 0.52048 0.54013 0.65912 0.69002 0.83541 0.84778 1.00852 1.03384 1.18293 1.1969 1.34706 1.37471 1.51988 1.55833 1.67454 1.86558 1.90033 2.08523 2.21312 2.35336 2.65546 2.83987 3.00581 3.179 3.32764 3.4633 3.6089 3.7839 4.1111 4.35778 4.5236 4.65972 4.83313 
45 0.02762 0.10531 0.16281 0.17291 0.20862 0.31612 0.3261 0.50703 0.52449 0.64534 0.66777 0.81863 0.83102 0.86827 0.99496 1.01309 1.16937 1.1815 1.21367 1.33357 1.35719 1.50615 1.53266 1.66057 1.69176 1.85194 1.88015 2.07098 2.19897 2.2414 2.33994 2.64212 2.82613 2.99211 3.16555 3.31421 3.44984 3.47505 3.59543 3.77007 4.09771 4.34394 4.50985 4.64572 4.8195 
56 0.01609 0.10058 0.1671 0.17516 0.18933 0.32094 0.32844 0.33944 0.51242 0.52453 0.5484 0.65057 0.66209 0.81497 0.8325 0.84202 0.99994 1.01059 1.1744 1.1835 1.20055 1.33848 1.35174 1.51042 1.52598 1.66478 1.67963 1.85654 1.87042 2.07451 2.09224 2.20264 2.22017 2.34492 2.36705 2.64634 2.66309 2.83066 2.84844 2.99677 3.0176 3.17058 3.18475 3.3194 3.339 3.45493 3.4676 3.60021 3.7747 4.10303 4.1189 4.34896 4.51434 4.64794 4.82465 4.84075 
48 0.00682 0.10249 0.16649 0.17585 0.20011 0.32002 0.32923 0.35656 0.51126 0.52731 0.64958 0.66802 0.8214 0.83411 0.85336 0.99887 1.01389 1.17339 1.18445 1.21232 1.33755 1.35758 1.51002 1.53269 1.66435 1.6865 1.85574 1.87549 2.07461 2.20261 2.23297 2.34378 2.6457 2.82988 2.85328 2.996 3.16944 3.31812 3.45375 3.47259 3.5992 3.77376 4.10166 4.34776 4.51338 4.64871 4.82337 4.84919 
48 0.00711 0.1033 0.16626 0.17564 0.19981 0.31987 0.32899 0.35325 0.51102 0.52723 0.64926 0.66751 0.82191 0.83419 0.85366 0.9988 1.01365 1.17324 1.18448 1.2132 1.33733 1.35789 1.50986 1.53342 1.66404 1.68517 1.8556 1.87549 2.07446 2.20222 2.23314 2.34366 2.64572 2.82958 2.85347 2.99574 3.16938 3.318 3.45358 3.47303 3.59913 3.77378 4.10158 4.3476 4.51357 4.64927 4.82322 4.85189 
41 0.01691 0.10995 0.16799 0.1789 0.32064 0.33093 0.51195 0.53066 0.65057 0.67735 0.8228 0.83585 0.99927 1.01641 1.17428 1.18692 1.22009 1.33866 1.3646 1.51161 1.54537 1.66559 1.85681 1.88428 2.07637 2.2041 2.34482 2.64721 2.83115 2.99723 3.17057 3.31912 3.45483 3.48292 3.60047 3.77539 4.10273 4.34909 4.5152 4.6516 4.82462 
41 0.01214 0.11003 0.16859 0.17961 0.32137 0.3318 0.51251 0.53135 0.65112 0.67868 0.8243 0.83697 1.0004 1.02053 1.1749 1.1878 1.22238 1.33919 1.36539 1.51221 1.55222 1.66636 1.85749 1.88841 2.07694 2.20469 2.34542 2.64781 2.8317 2.99775 3.17111 3.31969 3.4554 3.48901 3.60126 3.77603 4.10334 4.34968 4.51589 4.65236 4.82518 
48 0.0131 0.10564 0.16662 0.17604 0.2008 0.32007 0.32931 0.35615 0.51127 0.52724 0.64942 0.66693 0.82299 0.83493 0.85838 0.99904 1.014 1.17341 1.1845 1.21279 1.33757 1.35756 1.50989 1.53235 1.6644 1.68649 1.85586 1.87542 2.07452 2.20256 2.23308 2.34393 2.64579 2.82989 2.85294 2.99608 3.16957 3.31818 3.45379 3.47253 3.59925 3.77377 4.10178 4.3479 4.51347 4.64852 4.8235 4.8511 
43 0.01718 0.11258 0.17089 0.18149 0.24966 0.32436 0.33476 0.51516 0.53326 0.65355 0.67863 0.82951 0.84124 1.00298 1.0216 1.17728 1.18971 1.22281 1.34163 1.36621 1.51435 1.54338 1.66875 1.8599 1.88605 2.0792 2.20696 2.24912 2.34798 2.65017 2.8342 3.00021 3.17361 3.32218 3.4579 3.48527 3.60355 3.77823 4.10583 4.35232 4.51792 4.65375 4.8277 
42 0.00978 0.1091 0.16735 0.17827 0.32009 0.33047 0.51135 0.52984 0.64984 0.67574 0.8239 0.83625 0.99937 1.01916 1.17361 1.1863 1.21993 1.33805 1.36377 1.5109 1.54584 1.66514 1.85641 1.88502 2.07568 2.2033 2.24896 2.34442 2.64685 2.83071 2.99672 3.17009 3.31869 3.45433 3.4875 3.60009 3.77495 4.10229 4.3488 4.51467 4.65053 4.82419 
49 0.01937 0.11422 0.17743 0.18653 0.20862 0.3309 0.33989 0.36188 0.52198 0.53709 0.66008 0.67549 0.83183 0.84454 0.8617 1.00961 1.0236 1.18398 1.19456 1.22001 1.3482 1.36621 1.5203 1.53995 1.67496 1.69471 1.86642 1.88406 2.08505 2.21314 2.23933 2.35442 2.656 2.84038 2.86119 3.00649 3.17997 3.20358 3.32882 3.46432 3.48101 3.60969 3.78423 4.11231 4.35851 4.5238 4.65819 4.83413 4.85592 
52 0.00902 0.09941 0.16381 0.17243 0.18979 0.31746 0.32561 0.33914 0.50883 0.52263 0.63248 0.64964 0.67381 0.81823 0.83114 0.84506 0.99654 1.00885 1.17097 1.181 1.2033 1.33506 1.35084 1.50719 1.52519 1.66157 1.67882 1.85315 1.86905 2.07136 2.09424 2.19963 2.22288 2.34147 2.64313 2.82714 2.84668 2.99331 3.16704 3.18448 3.31575 3.4513 3.4655 3.59669 3.77103 4.09939 4.12276 4.34535 4.51086 4.64524 4.82103 4.83999 
58 0.07897 0.14479 0.15922 0.16762 0.18792 0.30876 0.31584 0.32587 0.50066 0.51189 0.53394 0.63868 0.64917 0.79836 0.8199 0.82888 0.98818 0.99794 1.16264 1.17136 1.18698 1.3267 1.33893 1.4985 1.51314 1.65279 1.66649 1.84456 1.85709 2.0623 2.07912 2.19039 2.2068 2.33324 2.35264 2.63457 2.64986 2.81863 2.83513 2.98487 3.00301 3.15894 3.17165 3.30758 3.32093 3.4432 3.45487 3.58846 3.76265 3.7848 4.09143 4.10501 4.33713 4.50253 4.52424 4.63636 4.81294 4.82797 
37 0.01005 0.11528 0.17449 0.18745 0.32744 0.33948 0.51838 0.53991 0.65712 0.70029 0.83408 0.84735 1.00666 1.18055 1.19507 1.34491 1.37758 1.5179 1.6722 1.86318 1.90179 2.08302 2.2108 2.35104 2.65354 2.83754 3.00378 3.17682 3.32541 3.46108 3.60687 3.78188 4.10893 4.35571 4.52157 4.65815 4.83093 
47 0.01229 0.1065 0.16826 0.17779 0.20436 0.32171 0.33109 0.36282 0.51289 0.52962 0.65125 0.6733 0.82426 0.83631 0.86019 1.00062 1.01638 1.17499 1.1863 1.21551 1.3392 1.36054 1.5118 1.53683 1.66601 1.69089 1.8575 1.87929 2.07652 2.20444 2.23787 2.34547 2.64758 2.83161 2.85681 2.99769 3.17112 3.31979 3.45544 3.47703 3.60097 3.7757 4.1033 4.34951 4.51537 4.65127 4.82511 
47 0.01605 0.11077 0.17347 0.183 0.20986 0.3269 0.33631 0.37067 0.51817 0.53559 0.65662 0.68013 0.82959 0.84138 0.86776 1.00569 1.02186 1.18009 1.19136 1.2201 1.34435 1.36632 1.51693 1.54118 1.67125 1.69684 1.86263 1.88528 2.08218 2.2097 2.2424 2.35056 2.6526 2.83678 2.86266 3.00292 3.17616 3.32485 3.4604 3.48121 3.60592 3.78074 4.10833 4.35473 4.52035 4.65623 4.83026 
46 0.01276 0.10848 0.16897 0.17883 0.20876 0.32239 0.33205 0.3681 0.5136 0.53075 0.65188 0.6741 0.82773 0.83906 1.00123 1.01746 1.17561 1.1873 1.21753 1.33984 1.36145 1.51239 1.5366 1.66666 1.69142 1.85817 1.88036 2.07736 2.20507 2.23926 2.34624 2.64835 2.83241 2.85862 2.99857 3.17191 3.3206 3.45622 3.47909 3.60182 3.77656 4.10422 4.3505 4.51626 4.65186 4.82594 
46 0.01632 0.10574 0.16571 0.17536 0.20291 0.3192 0.3288 0.36781 0.51029 0.52705 0.64844 0.66882 0.82406 0.83536 0.99796 1.01406 1.17218 1.1835 1.21224 1.33644 1.35721 1.50878 1.53228 1.66338 1.6865 1.85496 1.87672 2.0738 2.20145 2.23258 2.34287 2.64469 2.8289 2.85331 2.99496 3.16843 3.31714 3.45268 3.47317 3.59818 3.77281 4.10071 4.347 4.5125 4.64725 4.82247 
40 0.01116 0.1066 0.1651 0.17621 0.31792 0.32849 0.50912 0.52847 0.64773 0.67759 0.82022 0.83312 0.99691 1.01763 1.17136 1.18422 1.21914 1.33579 1.36394 1.5087 1.66244 1.85378 1.88291 2.07318 2.20077 2.24004 2.34192 2.64435 2.82827 2.99423 3.16771 3.31629 3.45193 3.5975 3.77236 4.09979 4.34605 4.51227 4.64848 4.82162 
58 0.01735 0.09875 0.16601 0.17379 0.18587 0.31999 0.32708 0.33708 0.51167 0.52296 0.5442 0.64964 0.66013 0.80888 0.8308 0.83973 0.99911 1.00903 1.17358 1.18222 1.19745 1.33765 1.34972 1.50936 1.52372 1.66379 1.67731 1.85562 1.86823 2.07343 2.08991 2.20137 2.21742 2.34413 2.36276 2.64532 2.66027 2.82966 2.84584 2.99577 3.01319 3.16972 3.18199 3.31847 3.33184 3.45397 3.46536 3.59926 3.7735 3.79387 4.10227 4.11563 4.34812 4.51323 4.53255 4.64689 4.82388 4.83866 
43 0.01615 0.11582 0.17758 0.18817 0.27084 0.33133 0.34208 0.52204 0.54087 0.66071 0.68973 0.83654 0.84808 1.00963 1.0298 1.1839 1.19621 1.22825 1.34832 1.37331 1.52124 1.5517 1.67543 1.86667 1.89541 2.08673 2.21364 2.25159 2.35456 2.65682 2.84107 3.00708 3.18022 3.32879 3.46445 3.49241 3.61015 3.78539 4.11234 4.35899 4.52473 4.66067 4.83437 
48 0.00847 0.09809 0.16053 0.16946 0.18975 0.31402 0.3226 0.34054 0.50542 0.52067 0.64355 0.65961 0.81268 0.82703 0.84071 0.99294 1.00605 1.16743 1.17795 1.20343 1.33162 1.34979 1.50391 1.52616 1.658 1.67668 1.84964 1.8672 2.06807 2.19609 2.22199 2.33791 2.63979 2.82366 2.84558 2.98984 3.16364 3.31219 3.44782 3.46435 3.59321 3.76764 4.09585 4.34162 4.50749 4.6422 4.81735 4.83952 
39 0.00856 0.10879 0.16579 0.17773 0.31859 0.32973 0.50966 0.52944 0.64822 0.67803 0.82395 0.83624 0.99768 1.02331 1.17195 1.18552 1.22514 1.33644 1.3663 1.5093 1.66357 1.85459 1.8879 2.07397 2.20184 2.34251 2.64477 2.82889 2.99496 3.1682 3.31674 3.45247 3.59801 3.77275 4.10029 4.34675 4.51261 4.6486 4.82226 
56 0.01678 0.10078 0.16724 0.1753 0.18903 0.32106 0.3284 0.33901 0.51278 0.5249 0.54974 0.65094 0.6626 0.81462 0.8327 0.84203 1.00028 1.01062 1.17484 1.18393 1.201 1.33886 1.35203 1.51082 1.52674 1.665 1.67966 1.85678 1.87031 2.07488 2.09301 2.20297 2.22081 2.34533 2.36844 2.64685 2.66422 2.83098 2.84875 2.99716 3.01891 3.17107 3.18586 3.3198 3.33984 3.45537 3.46815 3.60069 3.77517 4.10349 4.11932 4.34935 4.5149 4.64901 4.82506 4.84144 
47 0.01878 0.10641 0.16725 0.17665 0.20187 0.32071 0.32992 0.35691 0.51193 0.52838 0.65026 0.67102 0.82279 0.83508 0.85551 0.99962 1.01473 1.17404 1.18516 1.21353 1.33827 1.35951 1.51079 1.53533 1.66492 1.68651 1.85649 1.87655 2.07552 2.2033 2.23562 2.34452 2.64664 2.83057 2.85457 2.99668 3.17022 3.31886 3.45445 3.4746 3.59998 3.77464 4.10243 4.34854 4.51441 4.65003 4.82415 
49 0.00814 0.10178 0.16911 0.17812 0.19775 0.32308 0.33194 0.35166 0.5142 0.52904 0.65218 0.66676 0.82436 0.83703 0.85429 1.00202 1.01591 1.17621 1.18675 1.21187 1.3404 1.35772 1.51255 1.53207 1.66715 1.68629 1.85877 1.87637 2.07726 2.20505 2.22974 2.34678 2.64845 2.83265 2.8534 2.99865 3.17235 3.19546 3.3211 3.45664 3.47296 3.60209 3.77662 4.10477 4.3509 4.51627 4.65034 4.82642 4.84774 
48 0.01729 0.10597 0.16768 0.17693 0.20072 0.32113 0.33033 0.35805 0.51236 0.5284 0.65065 0.6693 0.82205 0.83492 0.85321 0.99997 1.01512 1.17442 1.18538 1.21292 1.3387 1.35899 1.51106 1.53353 1.66534 1.68683 1.85684 1.87657 2.07563 2.20367 2.23336 2.34483 2.64686 2.83098 2.85399 2.99706 3.17047 3.31923 3.45472 3.47298 3.60023 3.77485 4.10265 4.34875 4.51451 4.64974 4.82444 4.84942 
41 0.02368 0.11384 0.16807 0.17951 0.32079 0.33151 0.51185 0.53071 0.65027 0.67644 0.82573 0.83791 0.99991 1.02109 1.17416 1.18717 1.22276 1.33855 1.36497 1.5114 1.54769 1.66579 1.85698 1.88775 2.07625 2.20411 2.34487 2.64707 2.83116 2.99714 3.17048 3.31912 3.45482 3.48947 3.60053 3.77536 4.10276 4.34922 4.51513 4.65101 4.82466 
50 0.01095 0.10258 0.16706 0.17574 0.19412 0.32068 0.32912 0.34483 0.51201 0.52659 0.65006 0.66424 0.8177 0.83303 0.84516 0.99949 1.0121 1.17396 1.18407 1.207 1.33804 1.35421 1.51023 1.52906 1.66466 1.68254 1.85624 1.87277 2.07462 2.10218 2.2028 2.22654 2.34452 2.6462 2.83029 2.85061 2.99644 3.17012 3.19038 3.3188 3.45443 3.46991 3.59976 3.77428 4.10244 4.34838 4.51388 4.64802 4.82404 4.8437 
49 0.01568 0.10503 0.16817 0.17693 0.1962 0.32165 0.33021 0.34748 0.51296 0.52774 0.65114 0.66633 0.81899 0.83401 0.84639 1.00044 1.01331 1.17493 1.18517 1.20855 1.33909 1.35613 1.51132 1.53076 1.66564 1.68398 1.85725 1.87398 2.07581 2.20358 2.2273 2.3454 2.64716 2.83122 2.85193 2.99736 3.17109 3.19843 3.31972 3.4553 3.47083 3.60062 3.77517 4.1033 4.34935 4.51487 4.6493 4.82501 4.84605 
41 0.01187 0.10839 0.16822 0.17898 0.32085 0.33107 0.51226 0.53107 0.65095 0.67818 0.82194 0.83553 0.86962 1.00019 1.02211 1.17475 1.18769 1.22305 1.33913 1.36691 1.51207 1.55094 1.6662 1.85723 1.88871 2.07707 2.20465 2.34515 2.64753 2.83162 2.99765 3.17087 3.31947 3.4552 3.60073 3.77558 4.10292 4.34924 4.51539 4.65153 4.8248 
48 0.01519 0.10672 0.16919 0.17826 0.19986 0.32269 0.33171 0.35425 0.51393 0.52944 0.6522 0.66861 0.82289 0.83618 0.85271 1.0015 1.01568 1.17597 1.18662 1.21237 1.34017 1.35869 1.51259 1.53381 1.66686 1.68712 1.85839 1.87669 2.07717 2.20505 2.23156 2.34638 2.64819 2.83245 2.85401 2.99857 3.17198 3.3207 3.4563 3.47322 3.6017 3.77638 4.10424 4.35033 4.51584 4.65042 4.82596 4.84762 
48 0.01539 0.11232 0.175 0.18437 0.20839 0.3286 0.33786 0.36525 0.51968 0.5355 0.65787 0.67526 0.83157 0.84333 0.86617 1.00748 1.02264 1.1817 1.19271 1.22036 1.34588 1.36501 1.51833 1.54043 1.6728 1.69447 1.86436 1.88407 2.08295 2.21092 2.24019 2.35228 2.65414 2.83828 2.86071 3.00444 3.17785 3.32652 3.46212 3.48044 3.60767 3.78218 4.1101 4.35629 4.52181 4.65674 4.83189 4.85691 
48 0.01633 0.0996 0.16044 0.16969 0.19447 0.3139 0.32294 0.34583 0.5051 0.52121 0.64325 0.66069 0.81524 0.82794 0.84629 0.9928 1.00721 1.16714 1.17801 1.20556 1.33132 1.35087 1.50359 1.52623 1.65806 1.67924 1.84961 1.8684 2.06819 2.19613 2.22611 2.33765 2.63954 2.82355 2.84689 2.98963 3.16329 3.31192 3.4475 3.46547 3.59295 3.76741 4.09555 4.34159 4.50725 4.64225 4.81718 4.84546 
42 0.02007 0.11427 0.17226 0.18316 0.32496 0.33527 0.51618 0.53408 0.6547 0.67964 0.82756 0.84026 1.00406 1.02338 1.17839 1.19085 1.22314 1.34284 1.36733 1.51538 1.54285 1.66986 1.86115 1.88875 2.08039 2.20812 2.24614 2.3491 2.65122 2.8355 3.00152 3.17469 3.32344 3.45895 3.48498 3.60458 3.77954 4.1069 4.35348 4.51902 4.65466 4.82892 
44 0.00848 0.10473 0.17153 0.18158 0.21811 0.32515 0.33512 0.51611 0.53445 0.65477 0.68252 0.82646 0.83915 0.86513 1.00388 1.02228 1.17834 1.19037 1.22163 1.34266 1.36804 1.51561 1.54961 1.66968 1.86076 1.88712 2.08045 2.20803 2.24746 2.34872 2.65117 2.83517 3.00118 3.17436 3.32301 3.45867 3.48526 3.60435 3.77926 4.10655 4.35291 4.5189 4.65643 4.82843 
40 0.0137 0.1094 0.166 0.17731 0.31889 0.3296 0.50997 0.52926 0.64856 0.67726 0.82321 0.83537 0.99797 1.01932 1.17224 1.1852 1.22025 1.33665 1.36407 1.50956 1.54802 1.66383 1.85504 1.88807 2.07456 2.20205 2.34293 2.64528 2.82924 2.99515 3.16866 3.31717 3.4529 3.59841 3.77329 4.10079 4.34718 4.51325 4.64872 4.8226 
38 0.01128 0.11326 0.1732 0.18559 0.32607 0.33759 0.51729 0.53866 0.65605 0.72917 0.83167 0.84396 1.00498 1.03751 1.1796 1.194 1.34387 1.38047 1.51711 1.67088 1.86191 1.90133 2.08223 2.20955 2.34982 2.65219 2.83658 3.00268 3.17548 3.32411 3.45984 3.60547 3.78063 4.10756 4.35419 4.51999 4.65743 4.82967 
48 0.0083 0.1013 0.17012 0.17931 0.20093 0.32405 0.33317 0.35745 0.51522 0.53087 0.65347 0.67046 0.82557 0.83804 0.85661 1.00288 1.01737 1.17731 1.18821 1.21529 1.34145 1.36039 1.51394 1.53562 1.66824 1.68899 1.85976 1.87875 2.07861 2.20645 2.23499 2.34773 2.64955 2.83385 2.85623 2.99993 3.17337 3.322 3.4576 3.4752 3.60312 3.77781 4.10559 4.35173 4.51735 4.65217 4.82732 4.85 
48 0.01861 0.10565 0.16704 0.17641 0.20155 0.32043 0.32968 0.35844 0.51167 0.52836 0.65014 0.67252 0.82181 0.83448 0.85406 0.99925 1.01462 1.17382 1.18494 1.21327 1.33801 1.35903 1.51058 1.53475 1.66471 1.68714 1.85618 1.8766 2.07528 2.20317 2.23525 2.3442 2.64636 2.83034 2.85472 2.99656 3.16986 3.31855 3.45416 3.47452 3.59974 3.77434 4.10205 4.34819 4.51404 4.64995 4.82381 4.85505 
56 0.00729 0.09144 0.16524 0.17374 0.18505 0.32128 0.32875 0.33969 0.51292 0.52536 0.55121 0.65113 0.66305 0.81534 0.83294 0.84246 1.00038 1.01112 1.1749 1.18408 1.20165 1.33901 1.35273 1.51093 1.52681 1.66528 1.68049 1.85697 1.87087 2.07502 2.09318 2.20314 2.22128 2.34541 2.3729 2.64689 2.66437 2.83115 2.84917 2.99734 3.02028 3.17111 3.18606 3.31989 3.34419 3.45545 3.46843 3.60073 3.77519 4.10351 4.1201 4.34947 4.51477 4.64905 4.82518 4.84201 
46 0.0092 0.08619 0.1727 0.18239 0.20463 0.3284 0.33838 0.51915 0.53611 0.65761 0.68047 0.83038 0.84275 0.87341 1.00707 1.02507 1.18138 1.19315 1.22359 1.34558 1.36757 1.51844 1.54492 1.67265 1.70241 1.86418 1.89052 2.08354 2.21115 2.24835 2.35198 2.65411 2.83814 2.8647 3.00447 3.1776 3.32632 3.46193 3.48692 3.60756 3.7827 4.10972 4.35615 4.52206 4.65751 4.83165 
49 0.01437 0.10015 0.16238 0.1712 0.19059 0.31586 0.3243 0.34037 0.50718 0.52164 0.64525 0.65986 0.81373 0.82856 0.84132 0.99473 1.00728 1.16916 1.17937 1.20245 1.33329 1.34973 1.50547 1.52538 1.6598 1.67778 1.85145 1.86823 2.06976 2.1977 2.22104 2.33967 2.64134 2.82537 2.84553 2.99148 3.16531 3.1868 3.31398 3.44961 3.46528 3.59495 3.76937 4.09765 4.34352 4.50911 4.64317 4.8192 4.83851 
60 0.01182 0.09771 0.16614 0.17389 0.18441 0.31998 0.32693 0.33629 0.51236 0.52332 0.54318 0.65044 0.66055 0.80635 0.83102 0.83979 0.87067 0.99988 1.00951 1.17438 1.18291 1.19772 1.23049 1.33853 1.35063 1.51039 1.5246 1.66469 1.67815 1.85644 1.86892 2.07439 2.09089 2.20223 2.21813 2.34493 2.36366 2.64624 2.6609 2.83042 2.84658 2.99664 3.01402 3.17056 3.18255 3.31923 3.33209 3.4548 3.46598 3.60005 3.77436 3.79404 4.10306 4.11598 4.34886 4.51411 4.53254 4.64763 4.82465 4.83922 
47 0.02032 0.10878 0.17023 0.17977 0.20679 0.32362 0.33312 0.36849 0.51475 0.53171 0.65317 0.67514 0.82575 0.83793 0.86164 1.00242 1.01879 1.1768 1.18804 1.21667 1.34105 1.3622 1.51361 1.53743 1.66807 1.69414 1.8593 1.88044 2.07838 2.2063 2.23809 2.34717 2.6493 2.83345 2.85804 2.99971 3.1728 3.32154 3.45711 3.47754 3.60257 3.77747 4.10491 4.35121 4.51697 4.65208 4.82692 
48 0.01057 0.09909 0.16039 0.16972 0.19386 0.31386 0.32295 0.35001 0.50511 0.52166 0.64332 0.66155 0.81523 0.82792 0.84685 0.99278 1.00757 1.16719 1.1782 1.20592 1.33135 1.35198 1.50379 1.52709 1.65807 1.68017 1.84956 1.86944 2.06814 2.19616 2.22578 2.33764 2.63971 2.82357 2.84726 2.98967 3.16335 3.31197 3.44759 3.46694 3.59305 3.76754 4.09555 4.34153 4.5074 4.6426 4.81716 4.84853 
56 0.01705 0.09938 0.16662 0.17459 0.18845 0.3205 0.32789 0.33865 0.51202 0.52412 0.54807 0.65027 0.66195 0.81168 0.83144 0.84064 0.9994 1.00985 1.174 1.183 1.1997 1.33807 1.35127 1.51002 1.52567 1.66425 1.67893 1.856 1.86968 2.07413 2.09192 2.20221 2.21976 2.34443 2.36606 2.64589 2.6628 2.83013 2.8477 2.9963 3.01639 3.17015 3.18433 3.31892 3.33751 3.45446 3.46693 3.59972 3.77422 4.10254 4.11762 4.34845 4.51386 4.64762 4.82415 4.84008 
47 0.0149 0.10348 0.1639 0.17355 0.20134 0.31727 0.3268 0.36244 0.50852 0.52556 0.64681 0.66842 0.82058 0.8324 0.86874 0.99623 1.01283 1.17065 1.18221 1.21233 1.3349 1.35697 1.50741 1.53221 1.6617 1.68743 1.85314 1.87597 2.07221 2.20006 2.2347 2.34112 2.64321 2.82731 2.85436 2.99348 3.16679 3.31548 3.45112 3.47391 3.59663 3.77136 4.099 4.3452 4.51104 4.64658 4.82077 
37 0.0241 0.11902 0.16855 0.18198 0.32101 0.33312 0.51212 0.53429 0.65094 0.82497 0.83774 0.99992 1.03414 1.17435 1.18922 1.33866 1.37242 1.5118 1.6658 1.85682 1.89521 2.07672 2.20436 2.34487 2.64724 2.83139 2.99746 3.17062 3.31915 3.45499 3.60064 3.77563 4.10273 4.34933 4.51538 4.65272 4.82477 
38 0.02405 0.12138 0.17478 0.1873 0.32756 0.33915 0.51864 0.53939 0.65728 0.69254 0.83371 0.84635 1.0066 1.03987 1.18092 1.19534 1.34514 1.37479 1.51825 1.67245 1.86342 1.89645 2.08323 2.21071 2.35131 2.65358 2.83797 3.00395 3.177 3.32557 3.46135 3.60699 3.7819 4.10917 4.35587 4.52142 4.6576 4.83117 
47 0.01358 0.10128 0.16157 0.17115 0.19756 0.31499 0.32441 0.35541 0.50617 0.52344 0.64443 0.66649 0.81845 0.83017 0.86484 0.99395 1.01003 1.16829 1.17971 1.20973 1.33246 1.35391 1.5049 1.52977 1.65935 1.68358 1.85079 1.87257 2.06959 2.19761 2.23198 2.33878 2.64084 2.82483 2.85077 2.99096 3.16448 3.3131 3.44875 3.47076 3.59421 3.76879 4.09666 4.34281 4.50853 4.64433 4.81837 
41 0.01673 0.1108 0.16911 0.18001 0.32195 0.33222 0.51307 0.532 0.65157 0.679 0.82439 0.83714 1.00094 1.02051 1.17523 1.18791 1.22158 1.33963 1.36616 1.5124 1.54664 1.6668 1.85795 1.88696 2.07724 2.20496 2.34586 2.6481 2.83208 2.99804 3.17152 3.32008 3.45581 3.48679 3.60148 3.77618 4.10376 4.35014 4.51612 4.65322 4.8256 
55 0.0111 0.09993 0.16705 0.17529 0.19034 0.32094 0.32865 0.34035 0.51242 0.52523 0.55282 0.65064 0.66302 0.81694 0.83286 0.84282 0.99993 1.01109 1.17439 1.18384 1.20259 1.33849 1.35261 1.51056 1.52703 1.66487 1.68063 1.85659 1.87116 2.07483 2.09448 2.20267 2.22131 2.34496 2.64639 2.66451 2.83067 2.84928 2.99682 3.02278 3.17062 3.18628 3.31932 3.34863 3.45499 3.46853 3.60032 3.77473 4.10307 4.12235 4.34911 4.51436 4.64859 4.82468 4.84203 
48 0.01015 0.06436 0.13723 0.17607 0.18573 0.21699 0.32867 0.3379 0.36673 0.5197 0.53571 0.65788 0.67528 0.83406 0.84494 1.00717 1.02151 1.18155 1.1924 1.21918 1.34572 1.36442 1.51801 1.53876 1.67247 1.69268 1.864 1.8825 2.08277 2.21046 2.23707 2.35207 2.6538 2.838 2.85986 3.00417 3.17767 3.32633 3.46197 3.47964 3.6074 3.78185 4.10994 4.35606 4.52149 4.65594 4.83167 4.85448 
42 0.00733 0.10563 0.16477 0.17559 0.3175 0.32782 0.50876 0.52714 0.64727 0.67326 0.81994 0.8329 0.99662 1.01622 1.17104 1.18352 1.21627 1.33539 1.36033 1.50811 1.53829 1.66253 1.85369 1.88241 2.07292 2.20062 2.23915 2.34175 2.64401 2.82806 2.99406 3.16738 3.316 3.45173 3.48156 3.59741 3.7721 4.09961 4.34602 4.51177 4.64795 4.82148 
52 0.01885 0.10243 0.16692 0.17544 0.19282 0.32047 0.3286 0.34231 0.51194 0.52596 0.64994 0.66305 0.81368 0.83178 0.84204 0.99921 1.01094 1.17396 1.18378 1.20476 1.33804 1.35357 1.51023 1.52802 1.66433 1.6812 1.85594 1.87153 2.07435 2.09576 2.20261 2.22506 2.34432 2.64606 2.67179 2.8303 2.85021 2.99647 3.17007 3.18837 3.31882 3.45439 3.46907 3.59973 3.77427 4.10232 4.12413 4.3483 4.51392 4.64851 4.82402 4.84281 
48 0.01266 0.10498 0.16772 0.17681 0.19886 0.32117 0.33012 0.35195 0.51241 0.52802 0.65069 0.66763 0.82117 0.83463 0.85093 1.0 1.01416 1.17443 1.18507 1.21076 1.33862 1.35751 1.51107 1.53261 1.66532 1.68545 1.85687 1.87534 2.0756 2.20345 2.22983 2.34487 2.64683 2.83091 2.85312 2.99705 3.17052 3.3192 3.45474 3.47174 3.60018 3.7749 4.10274 4.34883 4.51449 4.64933 4.82445 4.84797 
38 0.01578 0.10859 0.16294 0.17484 0.31569 0.32675 0.50675 0.5272 0.64528 0.67907 0.82094 0.83319 0.99479 1.02086 1.16909 1.18296 1.33332 1.36371 1.50616 1.66025 1.85146 1.88519 2.07066 2.19846 2.33953 2.64183 2.82578 2.9917 3.16527 3.31379 3.44954 3.59517 3.76974 4.09743 4.34371 4.50975 4.64617 4.81924 
50 0.01212 0.09721 0.15908 0.16785 0.18676 0.31259 0.32092 0.33623 0.50385 0.51805 0.64168 0.65547 0.81121 0.82553 0.83851 0.99153 1.00395 1.16585 1.1761 1.20035 1.32998 1.34634 1.50201 1.52142 1.65653 1.67428 1.84819 1.86451 2.06625 2.09217 2.19457 2.21969 2.33648 2.63803 2.82213 2.84266 2.98826 3.16204 3.18302 3.31076 3.44634 3.46194 3.5917 3.76602 4.09443 4.34033 4.50572 4.64022 4.81596 4.8351 
48 0.01405 0.10611 0.1689 0.17791 0.19881 0.32241 0.33129 0.3517 0.51369 0.52909 0.65196 0.66825 0.82218 0.83569 0.85096 1.00123 1.01503 1.17567 1.18624 1.21155 1.33993 1.3585 1.51234 1.53313 1.66647 1.6855 1.85808 1.87571 2.07689 2.20461 2.23007 2.34614 2.64804 2.83217 2.85367 2.99832 3.17181 3.32049 3.45605 3.47273 3.60148 3.77606 4.104 4.35011 4.51559 4.65008 4.82575 4.84743 
50 0.01339 0.10379 0.16831 0.17691 0.19477 0.32195 0.33017 0.3445 0.51323 0.52758 0.65131 0.6653 0.81794 0.83393 0.84512 1.00078 1.01289 1.17525 1.18522 1.20708 1.33934 1.35526 1.51154 1.5304 1.66582 1.68272 1.85746 1.87328 2.07577 2.10012 2.20402 2.2275 2.34575 2.64753 2.83146 2.85124 2.99767 3.17136 3.19051 3.32006 3.45567 3.47082 3.60107 3.77549 4.10376 4.34967 4.51522 4.64994 4.82523 4.84406 
37 0.01009 0.11573 0.17009 0.18336 0.32282 0.33496 0.51391 0.53597 0.65258 0.82619 0.83925 1.0018 1.047 1.1762 1.19127 1.34041 1.37363 1.51351 1.6678 1.85863 1.89754 2.0782 2.20637 2.34663 2.64904 2.83316 2.99938 3.17237 3.32092 3.45667 3.6024 3.77734 4.10441 4.35106 4.51699 4.65405 4.82647 
39 0.01784 0.11052 0.16721 0.17918 0.31993 0.33112 0.51113 0.53137 0.64986 0.68241 0.8239 0.83631 0.99889 1.02524 1.17347 1.1873 1.2281 1.33791 1.36939 1.51101 1.66498 1.85587 1.89249 2.07563 2.20356 2.3438 2.64611 2.83047 2.99646 3.16954 3.31815 3.45387 3.59941 3.77442 4.10157 4.3481 4.51402 4.65073 4.8236 
36 0.01692 0.11665 0.17213 0.1856 0.32488 0.33716 0.51597 0.53802 0.6549 0.82794 0.84083 1.00368 1.17804 1.19267 1.34226 1.37203 1.51522 1.55812 1.66985 1.86071 2.08045 2.20817 2.34835 2.65068 2.83517 3.00124 3.17406 3.32267 3.45844 3.60413 3.77936 4.10615 4.35292 4.51873 4.6554 4.82835 
46 0.01244 0.10612 0.16609 0.17597 0.20664 0.31957 0.32939 0.51042 0.52721 0.64879 0.66948 0.82165 0.83411 0.86086 0.99838 1.01554 1.17266 1.18427 1.21426 1.33693 1.35883 1.5095 1.53419 1.66388 1.68914 1.85539 1.87994 2.07446 2.20215 2.23608 2.34333 2.64538 2.82953 2.85668 2.99559 3.16902 3.31764 3.45329 3.47637 3.59884 3.77361 4.10117 4.34753 4.51325 4.64854 4.82304 
41 0.02284 0.11953 0.17783 0.18959 0.3307 0.34172 0.52167 0.54092 0.66023 0.68927 0.83615 0.8481 1.00939 1.03126 1.18391 1.1972 1.23358 1.34824 1.37544 1.52116 1.55902 1.67567 1.86656 1.89812 2.08649 2.21407 2.35428 2.65634 2.84089 3.00685 3.17983 3.3286 3.46423 3.49868 3.60991 3.78492 4.11206 4.35873 4.52432 4.66072 4.8342 
52 0.01517 0.10048 0.16362 0.17223 0.18983 0.31714 0.32534 0.33924 0.50852 0.52219 0.57758 0.64682 0.66074 0.81755 0.83065 0.84435 0.99619 1.00851 1.17066 1.18067 1.20302 1.33477 1.35074 1.50688 1.52503 1.66116 1.67863 1.85285 1.86886 2.07114 2.09515 2.19936 2.22298 2.34113 2.64278 2.82685 2.84655 2.99299 3.16671 3.18445 3.31546 3.45103 3.46555 3.59637 3.77085 4.09907 4.12322 4.34506 4.51057 4.64511 4.8207 4.83946 
48 0.02049 0.11176 0.17284 0.18207 0.20448 0.32631 0.33539 0.35766 0.51751 0.53278 0.65565 0.67167 0.82863 0.84081 0.86072 1.00528 1.01974 1.17958 1.19039 1.21699 1.3438 1.36242 1.516 1.53665 1.67055 1.69097 1.86216 1.88089 2.0808 2.2086 2.23556 2.35014 2.65183 2.83611 2.85788 3.00215 3.17577 3.3244 3.46003 3.47762 3.60542 3.77998 4.10802 4.35414 4.5196 4.65412 4.82971 4.85193 
59 0.01678 0.09818 0.16546 0.17334 0.18408 0.31943 0.32645 0.336 0.51183 0.52294 0.54324 0.64998 0.66029 0.80619 0.83041 0.83924 0.87108 0.99932 1.00903 1.17389 1.18252 1.19771 1.33798 1.35012 1.50992 1.52441 1.6639 1.67726 1.85575 1.86813 2.07379 2.09031 2.20165 2.21766 2.34438 2.36315 2.64577 2.66058 2.8299 2.84614 2.9961 3.0136 3.17008 3.18243 3.31876 3.33212 3.45429 3.46562 3.59961 3.77395 3.7948 4.10254 4.11566 4.3483 4.51375 4.53359 4.64757 4.82413 4.83879 
54 0.01955 0.10301 0.1675 0.17586 0.19223 0.32112 0.32909 0.34185 0.51239 0.52541 0.55436 0.6506 0.6634 0.81922 0.83362 0.84484 1.00004 1.01174 1.17447 1.18414 1.20414 1.33852 1.35312 1.51051 1.52722 1.665 1.68129 1.85666 1.87189 2.07489 2.09522 2.2031 2.22388 2.34488 2.64638 2.66601 2.83069 2.8495 2.99681 3.0287 3.17054 3.18666 3.31935 3.45484 3.46859 3.6002 3.77468 4.10293 4.12255 4.34898 4.51437 4.64846 4.82459 4.84215 
56 0.01703 0.10137 0.16774 0.17582 0.19003 0.32158 0.32908 0.3401 0.51314 0.52553 0.55111 0.65136 0.66324 0.81576 0.83316 0.84269 1.00065 1.01137 1.17519 1.1845 1.20253 1.33925 1.35292 1.51129 1.52731 1.66543 1.68035 1.8572 1.87106 2.07525 2.09345 2.2034 2.22137 2.34564 2.37106 2.64723 2.66509 2.83142 2.84961 2.99762 3.02259 3.17142 3.18669 3.32019 3.35203 3.45569 3.46867 3.60106 3.77558 4.10372 4.12015 4.34967 4.51519 4.64945 4.82539 4.84194 
46 0.02024 0.11155 0.17083 0.18079 0.21322 0.32424 0.33403 0.515 0.53154 0.65326 0.67271 0.82751 0.83941 0.89844 1.0031 1.02029 1.17734 1.18905 1.21948 1.34156 1.36363 1.51407 1.53896 1.66861 1.69526 1.86 1.88335 2.07896 2.20701 2.24379 2.34791 2.64992 2.83407 2.86076 3.00023 3.17354 3.32225 3.45786 3.48107 3.60345 3.77812 4.10583 4.35219 4.51771 4.65339 4.82758 
58 0.01257 0.09949 0.16938 0.17714 0.18939 0.3237 0.33085 0.34115 0.51525 0.52727 0.55016 0.65359 0.66493 0.8094 0.83366 0.84257 1.00241 1.01232 1.17708 1.18574 1.20114 1.3412 1.35381 1.51311 1.52795 1.66717 1.68097 1.85903 1.87202 2.07707 2.09388 2.20494 2.22121 2.34748 2.36731 2.649 2.66459 2.83318 2.85013 2.9994 3.01829 3.17321 3.18637 3.32201 3.33759 3.45744 3.46911 3.60273 3.77723 3.81004 4.10557 4.11923 4.35143 4.51694 4.53899 4.65092 4.82732 4.843 
55 0.0127 0.09921 0.16503 0.1733 0.18843 0.31885 0.32652 0.33802 0.51032 0.52309 0.55047 0.64851 0.66081 0.81509 0.83087 0.84085 0.99792 1.00911 1.17234 1.18178 1.20042 1.33646 1.35074 1.50855 1.52524 1.66272 1.67818 1.85451 1.86891 2.07264 2.09203 2.20064 2.21976 2.34288 2.64442 2.66338 2.82853 2.84704 2.99465 3.01798 3.16858 3.18418 3.31729 3.35471 3.45287 3.46621 3.59824 3.77274 4.10099 4.119 4.34696 4.51244 4.64658 4.8226 4.84001 
40 0.0103 0.10449 0.16255 0.17374 0.31534 0.32583 0.50651 0.5264 0.64511 0.67574 0.81757 0.83062 0.99431 1.0151 1.16889 1.18202 1.2177 1.33322 1.36173 1.50612 1.66005 1.85117 1.88005 2.07039 2.19836 2.33925 2.64168 2.82552 2.99154 3.16502 3.31358 3.44933 3.48315 3.59501 3.76972 4.09722 4.34341 4.5097 4.64749 4.81902 
50 0.01484 0.10666 0.16948 0.17834 0.1978 0.32301 0.33161 0.34887 0.51425 0.52897 0.65232 0.66673 0.82226 0.83616 0.85059 1.00187 1.01496 1.17623 1.18654 1.21025 1.34036 1.357 1.51262 1.53199 1.667 1.68529 1.85863 1.87561 2.07692 2.10931 2.20522 2.23007 2.34685 2.6486 2.83268 2.85353 2.99879 3.17244 3.19552 3.32118 3.45678 3.47311 3.60218 3.77662 4.10475 4.35076 4.51636 4.65092 4.82639 4.84682 
48 0.00853 0.10493 0.16689 0.17638 0.20138 0.32039 0.3297 0.35792 0.51159 0.5281 0.64981 0.66863 0.82368 0.83542 0.8609 0.99937 1.01492 1.17372 1.18507 1.21434 1.33792 1.359 1.51042 1.53417 1.66473 1.68733 1.85621 1.87598 2.07503 2.20296 2.23424 2.34423 2.64625 2.83027 2.85497 2.99645 3.1699 3.31856 3.4542 3.47461 3.59971 3.77433 4.10214 4.34826 4.51402 4.64949 4.82381 4.85744 
34 0.02056 0.12367 0.17258 0.18824 0.32503 0.33821 0.51619 0.54074 0.65513 0.83076 0.84441 1.00401 1.17814 1.19421 1.34261 1.51544 1.66957 1.86059 2.08057 2.20764 2.34845 2.65112 2.83517 3.00137 3.17438 3.32284 3.45865 3.60433 3.77974 4.10645 4.35326 4.51949 4.65665 4.8286 
48 0.01106 0.10471 0.16607 0.17544 0.19968 0.31955 0.32874 0.35528 0.5107 0.52651 0.64883 0.66647 0.82221 0.83424 0.85672 0.99851 1.01357 1.17286 1.18393 1.21187 1.33702 1.35706 1.50933 1.53189 1.66382 1.68553 1.85531 1.87471 2.07389 2.20196 2.23226 2.34333 2.64521 2.8293 2.85237 2.99544 3.16894 3.31762 3.45321 3.47214 3.59868 3.7732 4.10121 4.3473 4.5129 4.64809 4.82289 4.84877 
46 0.01469 0.10267 0.16268 0.17242 0.20086 0.31605 0.32566 0.36131 0.5073 0.52444 0.64566 0.66778 0.82008 0.83162 0.99475 1.01063 1.16926 1.18067 1.20969 1.33353 1.35494 1.50605 1.53016 1.66028 1.68537 1.85177 1.8738 2.07079 2.19862 2.23102 2.33987 2.64202 2.82597 2.85091 2.99217 3.16561 3.31419 3.44987 3.47142 3.59539 3.77006 4.09778 4.34392 4.50972 4.6451 4.81951 
48 0.01292 0.1047 0.1667 0.17606 0.20024 0.32011 0.32925 0.35344 0.51149 0.52798 0.64999 0.66987 0.82106 0.83401 0.85155 0.99898 1.01353 1.17358 1.1846 1.21217 1.33779 1.35832 1.51042 1.53325 1.66436 1.68573 1.85587 1.87576 2.07499 2.20281 2.23353 2.34402 2.64616 2.83008 2.85377 2.99622 3.16982 3.31838 3.45414 3.4741 3.59955 3.77428 4.10197 4.34794 4.51396 4.64941 4.82361 4.85167 
39 0.02108 0.11465 0.16974 0.18201 0.32237 0.33361 0.51352 0.53445 0.65228 0.69068 0.82756 0.83986 1.00142 1.02738 1.17587 1.18978 1.23538 1.34031 1.37302 1.51368 1.66738 1.85839 1.89415 2.07852 2.20595 2.34637 2.64887 2.83285 2.99899 3.1721 3.32061 3.45644 3.60211 3.77715 4.10419 4.35073 4.51692 4.655 4.82616 
55 0.00719 0.09562 0.16667 0.17496 0.189 0.32112 0.32882 0.34038 0.51263 0.52536 0.5529 0.65074 0.66298 0.81885 0.83365 0.84405 1.00027 1.01142 1.17461 1.18407 1.20267 1.33874 1.35279 1.51085 1.5276 1.6651 1.68068 1.85686 1.87136 2.07498 2.09452 2.20292 2.22188 2.34526 2.64673 2.66577 2.83091 2.84962 2.99706 3.02377 3.17093 3.18666 3.31961 3.35293 3.45526 3.46876 3.60064 3.77513 4.10339 4.12293 4.34941 4.51484 4.64895 4.825 4.84287 
49 0.01019 0.1031 0.17007 0.17895 0.19812 0.32391 0.33267 0.35143 0.51522 0.53025 0.65348 0.66908 0.82285 0.83688 0.85115 1.00269 1.016 1.17716 1.18756 1.21192 1.34136 1.35884 1.51381 1.53374 1.66788 1.68657 1.85956 1.87675 2.07829 2.20605 2.23054 2.34766 2.64945 2.8336 2.85454 2.99965 3.1733 3.19568 3.32202 3.45763 3.47403 3.60304 3.77768 4.10559 4.35163 4.51715 4.65163 4.82727 4.84813 
49 0.01937 0.11008 0.17267 0.18159 0.20201 0.32629 0.33517 0.35578 0.5173 0.53223 0.65549 0.67072 0.82627 0.83949 0.85512 1.00503 1.01894 1.17936 1.1898 1.21447 1.34348 1.36074 1.51572 1.53515 1.67021 1.68918 1.8618 1.87928 2.0806 2.20822 2.23263 2.34976 2.65149 2.83566 2.85619 3.00181 3.17538 3.19836 3.32416 3.45966 3.47582 3.60502 3.77973 4.10762 4.35383 4.51929 4.65319 4.8294 4.85024 
53 0.01347 0.10375 0.17039 0.17886 0.19566 0.32423 0.33235 0.34598 0.51546 0.52896 0.57105 0.65374 0.66723 0.82321 0.83705 0.84942 1.0031 1.0151 1.17757 1.1874 1.2086 1.34163 1.35697 1.51367 1.53114 1.66811 1.68504 1.85976 1.87531 2.078 2.09967 2.20628 2.22848 2.34795 2.64952 2.67329 2.83384 2.85326 2.99993 3.17352 3.19047 3.32235 3.45785 3.47182 3.60322 3.77769 4.10589 4.12606 4.35199 4.5174 4.65179 4.82762 4.84599 
40 0.00716 0.10857 0.17123 0.18257 0.3242 0.33499 0.51531 0.53505 0.65398 0.68399 0.82768 0.84005 1.00316 1.02547 1.1776 1.19079 1.22681 1.34189 1.3688 1.51506 1.66916 1.86011 1.89038 2.07975 2.2074 2.34802 2.65025 2.83446 3.00051 3.17366 3.32225 3.45799 3.49306 3.60374 3.77861 4.10588 4.35245 4.51821 4.6549 4.82783 
48 0.02067 0.10506 0.16599 0.17515 0.19727 0.31942 0.32836 0.34887 0.51065 0.52599 0.64875 0.66442 0.82064 0.83339 0.85054 0.99835 1.01232 1.17272 1.18346 1.20987 1.3369 1.35521 1.50918 1.53023 1.66356 1.68323 1.85513 1.8735 2.07376 2.20166 2.2281 2.34324 2.64503 2.82911 2.85075 2.99522 3.16886 3.31751 3.45313 3.47018 3.59855 3.77304 4.10116 4.34713 4.51272 4.6473 4.82278 4.84511 
47 0.01835 0.10324 0.16325 0.17273 0.19877 0.31669 0.32599 0.35623 0.50784 0.52448 0.64603 0.66564 0.81974 0.83161 0.85777 0.99566 1.01139 1.16999 1.1813 1.21101 1.33415 1.35504 1.50652 1.53111 1.66099 1.68433 1.85251 1.87412 2.07121 2.19909 2.23066 2.34052 2.64251 2.82647 2.85116 2.99261 3.1662 3.31482 3.45041 3.47151 3.59589 3.77045 4.09837 4.34449 4.51022 4.64547 4.82007 
49 0.01079 0.10497 0.1685 0.17746 0.19775 0.32205 0.33078 0.34946 0.51335 0.52836 0.65143 0.66654 0.82229 0.83564 0.85132 1.00094 1.01432 1.17538 1.18583 1.21065 1.33955 1.3574 1.51186 1.53234 1.66616 1.68504 1.85772 1.87494 2.07625 2.20424 2.22941 2.34586 2.64755 2.83174 2.8528 2.99784 3.17148 3.19568 3.32027 3.45584 3.47269 3.60122 3.7758 4.10384 4.34983 4.51538 4.65013 4.82548 4.84706 
48 0.02049 0.10337 0.16464 0.17369 0.19446 0.31805 0.32681 0.34529 0.50935 0.52453 0.64748 0.66274 0.8184 0.83172 0.84787 0.99696 1.0104 1.17141 1.18204 1.2077 1.33553 1.35292 1.50781 1.52826 1.66216 1.68151 1.85371 1.87123 2.07217 2.20025 2.22563 2.34189 2.64368 2.8277 2.84893 2.99387 3.16759 3.31614 3.45178 3.46793 3.59716 3.77158 4.09979 4.34571 4.51132 4.64572 4.82139 4.84229 
49 0.01033 0.10177 0.16879 0.17753 0.19647 0.32248 0.3311 0.34877 0.51385 0.52888 0.65223 0.66794 0.81772 0.83419 0.84585 1.00117 1.01428 1.17589 1.18619 1.21012 1.33999 1.35708 1.51236 1.53158 1.66652 1.68522 1.85803 1.87492 2.07688 2.2049 2.22938 2.34615 2.64803 2.83217 2.85267 2.9983 3.17188 3.19438 3.32064 3.45612 3.47155 3.60153 3.77621 4.10404 4.35006 4.51572 4.65013 4.82579 4.8461 
56 0.01256 0.09756 0.1635 0.17167 0.18646 0.31727 0.32489 0.33618 0.5088 0.52128 0.54787 0.64691 0.65883 0.81258 0.82916 0.83893 0.99634 1.00734 1.17083 1.18015 1.19839 1.33489 1.34862 1.50682 1.52292 1.66119 1.67665 1.85291 1.86713 2.071 2.0895 2.19903 2.21726 2.34136 2.38657 2.64281 2.66145 2.82709 2.84539 2.99323 3.01837 3.16707 3.18241 3.31583 3.3468 3.4514 3.46472 3.59669 3.77113 4.09946 4.1166 4.34545 4.51078 4.64485 4.82111 4.83818 
52 0.01047 0.10132 0.17 0.17854 0.1962 0.32396 0.33245 0.34934 0.515 0.52905 0.65301 0.66641 0.8181 0.83519 0.84605 1.00243 1.01491 1.17692 1.18679 1.20797 1.34104 1.35671 1.51312 1.53065 1.66762 1.68487 1.85924 1.87532 2.07748 2.09922 2.2058 2.2282 2.34731 2.64886 2.67217 2.83339 2.85332 2.99934 3.17291 3.19037 3.32178 3.45727 3.47187 3.60261 3.77717 4.10522 4.12717 4.35135 4.5168 4.65094 4.82704 4.84598 
53 0.0131 0.09494 0.15905 0.16737 0.18331 0.31264 0.32035 0.33214 0.50415 0.51714 0.54953 0.64228 0.65505 0.81013 0.82513 0.83569 0.9918 1.00306 1.16622 1.17584 1.19607 1.3303 1.34482 1.50231 1.51985 1.65659 1.67269 1.84834 1.86316 2.06631 2.08716 2.19455 2.21512 2.33676 2.63826 2.65925 2.82237 2.84148 2.98855 3.16241 3.17879 3.31109 3.44664 3.46014 3.59196 3.76627 4.09476 4.11313 4.3406 4.50604 4.64011 4.81628 4.83366 
60 0.00675 0.08885 0.15798 0.17007 0.17842 0.19806 0.31976 0.32674 0.3366 0.51135 0.52265 0.54362 0.6494 0.65981 0.80995 0.83032 0.83901 0.88477 0.99876 1.00855 1.17327 1.18184 1.19692 1.33735 1.34948 1.50928 1.52376 1.66322 1.67655 1.85515 1.86758 2.07317 2.08955 2.2009 2.21679 2.34375 2.36242 2.64515 2.66019 2.82922 2.84529 2.99544 3.01298 3.16943 3.18166 3.31812 3.33138 3.45361 3.46477 3.59895 3.77331 3.79442 4.10189 4.1147 4.34763 4.51307 4.53265 4.64682 4.82345 4.83784 
56 0.01538 0.09557 0.16132 0.16942 0.18335 0.31508 0.32243 0.3331 0.5068 0.51891 0.54413 0.64493 0.65653 0.80889 0.8268 0.83613 0.99437 1.00479 1.16882 1.178 1.19557 1.33289 1.34616 1.50483 1.5208 1.65903 1.67379 1.85083 1.86451 2.06874 2.08686 2.19682 2.21471 2.33942 2.36687 2.64096 2.65911 2.82495 2.84296 2.99116 3.0138 3.16519 3.18039 3.31385 3.33324 3.44946 3.46221 3.59479 3.7691 4.09756 4.11342 4.34336 4.50891 4.6431 4.81907 4.83571 
49 0.01371 0.10194 0.1635 0.17254 0.19328 0.31699 0.32586 0.34552 0.50821 0.52325 0.64619 0.66112 0.81786 0.8308 0.84747 0.99588 1.00971 1.17021 1.1807 1.20557 1.33439 1.3517 1.50655 1.52618 1.66107 1.68033 1.85266 1.87023 2.0711 2.19908 2.22404 2.34073 2.64238 2.8266 2.84721 2.99265 3.16628 3.18748 3.31508 3.45062 3.46712 3.59606 3.77051 4.09868 4.34473 4.51014 4.64439 4.82032 4.84142 
49 0.0202 0.10985 0.17232 0.18122 0.20131 0.32587 0.3346 0.35319 0.51698 0.53167 0.65528 0.6708 0.82542 0.839 0.85379 1.00461 1.01784 1.17892 1.18924 1.21314 1.34315 1.36028 1.51543 1.53479 1.66973 1.68807 1.86142 1.87841 2.08002 2.20773 2.23161 2.34945 2.65124 2.83533 2.85572 3.00142 3.17506 3.19625 3.32386 3.45939 3.4754 3.60481 3.77938 4.10739 4.35354 4.519 4.65316 4.82908 4.84982 
56 0.01276 0.099 0.16542 0.17351 0.18738 0.31927 0.32668 0.33739 0.51088 0.52286 0.54776 0.64891 0.66031 0.81403 0.83111 0.84063 0.99847 1.00899 1.1729 1.18207 1.19945 1.33696 1.35004 1.50884 1.52466 1.66321 1.67799 1.85498 1.86856 2.07291 2.09101 2.20104 2.21871 2.34347 2.3668 2.64489 2.66235 2.82909 2.84678 2.99526 3.01711 3.16915 3.1837 3.31789 3.33587 3.45347 3.46625 3.59881 3.77311 4.10161 4.11795 4.34748 4.51288 4.64666 4.82317 4.83939 
46 0.01704 0.10832 0.16853 0.17848 0.21306 0.3219 0.33176 0.51292 0.53033 0.65134 0.67483 0.82311 0.83603 0.85923 1.00069 1.01815 1.17512 1.18682 1.21734 1.33948 1.36319 1.51199 1.53799 1.66631 1.70036 1.85773 1.88403 2.07703 2.20479 2.24335 2.34575 2.64795 2.83196 2.86472 2.99826 3.17146 3.32011 3.4557 3.48066 3.6013 3.77613 4.10355 4.34987 4.5158 4.65192 4.82544 
54 0.00648 0.09584 0.16338 0.17164 0.1863 0.31737 0.32507 0.3366 0.50893 0.5216 0.54843 0.64713 0.6593 0.81334 0.82942 0.83945 0.99646 1.00771 1.17103 1.1805 1.19932 1.33509 1.34933 1.50713 1.52361 1.66132 1.67674 1.85306 1.86752 2.07117 2.09011 2.19925 2.21795 2.34151 2.643 2.66109 2.82717 2.84565 2.99334 3.01821 3.16721 3.18267 3.31598 3.45146 3.46464 3.59679 3.77122 4.09952 4.11628 4.34541 4.51096 4.6448 4.82112 4.83784 
43 0.00798 0.10501 0.16363 0.17417 0.24936 0.31722 0.32771 0.50789 0.52666 0.64621 0.6726 0.82237 0.83409 0.9958 1.01486 1.17004 1.18252 1.21624 1.33433 1.35993 1.50694 1.53812 1.66149 1.85267 1.88056 2.07163 2.1995 2.24471 2.34071 2.64293 2.82685 2.99285 3.16632 3.31489 3.45059 3.47905 3.5962 3.77083 4.09857 4.34489 4.51066 4.64677 4.82037 
37 0.02806 0.11504 0.16514 0.17824 0.31765 0.32935 0.50874 0.53158 0.64756 0.81972 0.83303 0.99647 1.02173 1.17091 1.18552 1.33518 1.36954 1.50827 1.66219 1.85327 1.89133 2.07297 2.2006 2.34132 2.64399 2.82774 2.99383 3.16719 3.31566 3.45146 3.59709 3.77197 4.09925 4.34564 4.51201 4.65097 4.82117 

63
