# Supplementary material for: Deciphering the Contribution of Oriens-Lacunosum/Moleculare (OLM) Cells to Intrinsic θ Rhythms Using Biophysical Local Field Potential (LFP) Models
Source: eNeuro. 2018 Sep 4;5(4):ENEURO.0146-18.2018. doi: 10.1523/ENEURO.0146-18.2018 (PMC6140113; doi:10.1523/ENEURO.0146-18.2018)
Supplement: Supplementary file 2 — Supplementary Code. Download supplement 2, GZ file [file sup_enu-eN-NWR-0146-18-s02.gz › LFP_microcircuit-master/BC-380-gi-0-gi_SD-0-PV12913020-dSD6.6ms-gnSD0.21-gpv-3.0-gsb2.0-csb0.21-gbs4.5-cbs0.1344-spiketimes.txt]

16158

337


78 0.14389 0.14822 0.15174 0.30009 0.30391 0.30805 0.48661 0.49142 0.49453 0.6193 0.62419 0.62852 0.80939 0.81324 0.81651 0.98174 0.98517 0.98985 1.14629 1.15071 1.15762 1.31109 1.31643 1.32133 1.47922 1.48377 1.48699 1.64053 1.64801 1.83647 1.83938 1.84411 2.04973 2.0529 2.1751 2.18142 2.32134 2.32464 2.32956 2.45807 2.4647 2.46859 2.61389 2.61865 2.62193 2.80491 2.80951 2.81288 2.96871 2.97412 2.9783 3.14149 3.14489 3.14923 3.2907 3.29542 3.30011 3.42353 3.42948 3.43573 3.57057 3.57518 3.58008 3.74519 3.74927 3.75263 4.07864 4.08161 4.32763 4.33013 4.48185 4.4856 4.48911 4.60601 4.61308 4.80077 4.80396 4.80698 
87 0.14442 0.14831 0.15178 0.30051 0.30426 0.30816 0.48729 0.49134 0.49446 0.49933 0.61885 0.62343 0.62729 0.80976 0.81348 0.81691 0.81973 0.98256 0.98539 0.98991 1.14662 1.15072 1.15702 1.31154 1.31528 1.32011 1.47958 1.48378 1.48713 1.49123 1.64081 1.64837 1.65225 1.83726 1.83982 1.84379 2.0505 2.0531 2.05661 2.17567 2.18136 2.32215 2.32506 2.32884 2.45744 2.46426 2.46837 2.61409 2.61874 2.62225 2.80574 2.80987 2.81315 2.96924 2.97348 2.97733 3.14208 3.14529 3.14938 3.15401 3.29121 3.29479 3.30014 3.42394 3.4304 3.43444 3.5713 3.57526 3.57892 3.74602 3.74908 3.75284 4.07947 4.08211 4.08583 4.3283 4.33055 4.33385 4.48241 4.48557 4.48978 4.60644 4.61293 4.61931 4.8017 4.80459 4.80723 
31 0.16736 0.32486 0.51261 0.64392 0.83473 1.00557 1.17281 1.33765 1.50492 1.66726 1.85714 1.86609 2.07073 2.20258 2.34243 2.34907 2.48497 2.63837 2.82893 2.99295 3.1668 3.31872 3.45255 3.59353 3.59962 3.77081 4.09955 4.34723 4.50693 4.63388 4.82369 
0 
66 0.16547 0.17009 0.32123 0.32587 0.33466 0.50922 0.51306 0.51977 0.64137 0.6472 0.83168 0.83632 1.00148 1.00688 1.01444 1.16791 1.17563 1.33222 1.33827 1.34983 1.50058 1.50557 1.5205 1.66595 1.67238 1.85571 1.86118 1.87104 2.06995 2.07586 2.1963 2.20537 2.34178 2.34645 2.35428 2.4838 2.49064 2.6363 2.64126 2.82828 2.83346 2.99156 2.99683 3.16196 3.16684 3.17302 3.31193 3.31774 3.44836 3.45318 3.59264 3.59825 3.76785 3.77135 3.78613 4.09893 4.10515 4.34642 4.3523 4.50164 4.50695 4.62808 4.63833 4.82129 4.82517 4.84178 
0 
19 0.32576 0.51421 0.83341 1.00728 1.34014 1.5066 1.67206 1.86277 2.35054 2.63934 2.83276 3.16965 3.31829 3.45473 3.59738 3.77008 4.35156 4.50691 4.8257 
81 0.15409 0.15802 0.16313 0.31086 0.31454 0.31833 0.49642 0.50071 0.50391 0.62964 0.63355 0.63749 0.81944 0.82334 0.82699 0.9913 0.99583 0.99986 1.15702 1.16172 1.16733 1.32075 1.32598 1.33035 1.48892 1.49352 1.49767 1.64988 1.65672 1.66056 1.84609 1.84981 1.85421 2.05935 2.06265 2.1842 2.18995 2.19855 2.33144 2.33493 2.33992 2.46932 2.47436 2.47933 2.62513 2.62877 2.63258 2.81466 2.81891 2.82236 2.97843 2.98357 2.98913 3.15159 3.15541 3.1587 3.30066 3.30528 3.30972 3.43555 3.43943 3.444 3.58062 3.58469 3.58964 3.75454 3.75886 3.76192 4.08838 4.09163 4.33708 4.33976 4.49176 4.49619 4.49976 4.61506 4.62274 4.62685 4.81074 4.81351 4.8177 
0 
53 0.1591 0.16403 0.31505 0.31949 0.50277 0.5077 0.63597 0.64011 0.8256 0.83013 0.99499 1.00011 1.16343 1.32749 1.33256 1.49541 1.50087 1.65949 1.6685 1.84855 1.85474 2.06196 2.06771 2.19267 2.33497 2.33986 2.47717 2.48302 2.63006 2.63411 2.8213 2.82563 2.98533 2.99041 3.15769 3.16233 3.3065 3.31172 3.44175 3.44645 3.58603 3.59146 3.75989 3.76346 4.09052 4.09638 4.3393 4.34526 4.49815 4.50303 4.6253 4.81469 4.81947 
88 0.14468 0.14936 0.15259 0.30115 0.30487 0.3086 0.31285 0.48762 0.49265 0.49565 0.6204 0.62521 0.62896 0.81009 0.81398 0.81733 0.8222 0.98271 0.98625 0.99077 1.14716 1.15155 1.15687 1.31202 1.31765 1.32131 1.47986 1.48462 1.48789 1.64104 1.64891 1.65292 1.83747 1.84031 1.84456 2.05074 2.05398 2.05908 2.17604 2.18244 2.32238 2.32564 2.33003 2.45831 2.46511 2.46886 2.61452 2.61952 2.62255 2.80585 2.81066 2.81367 2.81907 2.96969 2.97537 2.97887 3.14264 3.14596 3.14997 3.15419 3.29173 3.29662 3.30047 3.424 3.4303 3.43467 3.5716 3.57635 3.58045 3.74617 3.75053 3.75346 4.07965 4.08258 4.08778 4.32862 4.33104 4.33678 4.4829 4.48679 4.48994 4.60696 4.61432 4.61891 4.80176 4.80491 4.80773 4.81195 
47 0.17735 0.18365 0.33295 0.33726 0.51925 0.52387 0.65324 0.65978 0.84211 0.84675 1.01402 1.02052 1.18302 1.34628 1.51279 1.51869 1.67705 1.86698 1.87162 2.07913 2.0847 2.20924 2.35391 2.36189 2.49455 2.50389 2.64713 2.83754 2.8436 3.00193 3.00883 3.17472 3.17984 3.32619 3.45998 3.60452 3.61233 3.77801 3.78432 4.10791 4.11457 4.35619 4.3636 4.5148 4.64407 4.83141 4.83655 
0 
130 0.14186 0.14515 0.14787 0.15019 0.15437 0.29798 0.30156 0.30411 0.30654 0.30962 0.48482 0.48828 0.49092 0.49306 0.49601 0.6158 0.61968 0.62286 0.62546 0.6284 0.80725 0.81061 0.81344 0.81556 0.81906 0.98006 0.98241 0.98543 0.98813 1.14408 1.14795 1.15125 1.15486 1.15907 1.30905 1.31229 1.31595 1.31867 1.32228 1.47708 1.48076 1.48368 1.48601 1.48972 1.63825 1.64433 1.64752 1.65064 1.65572 1.83478 1.83701 1.83956 1.84203 1.84628 2.04802 2.05024 2.05275 2.05569 2.17317 2.1772 2.18069 2.18717 2.31967 2.3223 2.3248 2.32753 2.45482 2.46069 2.46405 2.46672 2.47048 2.61158 2.61595 2.61858 2.6208 2.80327 2.80687 2.80933 2.81149 2.81505 2.96674 2.97034 2.9736 2.97588 3.13956 3.14239 3.14482 3.1474 3.15011 3.28861 3.29176 3.29493 3.29794 3.30088 3.42145 3.42711 3.42951 3.43292 3.43623 3.5688 3.57232 3.57486 3.57786 3.74351 3.74588 3.74872 3.75095 3.75371 4.07699 4.07928 4.08168 4.08449 4.32579 4.32785 4.33002 4.33322 4.47991 4.48273 4.48597 4.48803 4.49213 4.60393 4.60855 4.61208 4.61581 4.79924 4.80183 4.80389 4.80605 4.80962 
0 
63 0.15516 0.15948 0.16648 0.31266 0.31831 0.49813 0.50215 0.50722 0.63184 0.63694 0.82092 0.82545 0.83011 0.9929 0.99789 1.15892 1.16736 1.32402 1.33092 1.49094 1.49525 1.50047 1.65406 1.65889 1.66612 1.84755 1.85405 2.06055 2.06908 2.18678 2.19707 2.33291 2.3388 2.34731 2.47179 2.47698 2.62692 2.63111 2.81756 2.82184 2.82706 2.98022 2.98518 3.15365 3.15911 3.30337 3.30995 3.4381 3.44449 3.58305 3.58851 3.75709 3.76222 4.0897 4.33852 4.34514 4.4937 4.49905 4.61807 4.62497 4.81249 4.81662 4.82189 
62 0.16656 0.1701 0.32236 0.32594 0.33343 0.50972 0.51304 0.64187 0.64585 0.83126 0.83469 0.83978 1.00402 1.00748 1.16749 1.17386 1.33516 1.33933 1.50202 1.50562 1.66587 1.67055 1.67772 1.85617 1.86023 1.86607 2.06898 2.07312 2.19735 2.20594 2.34196 2.3461 2.35544 2.48397 2.48837 2.63676 2.64006 2.82743 2.83089 2.83561 2.99255 2.99809 3.1624 3.16688 3.3142 3.31826 3.4486 3.45321 3.59311 3.59827 3.76642 3.77 4.09794 4.10227 4.34648 4.35205 4.5036 4.50689 4.62996 4.63512 4.82096 4.82447 
37 0.14966 0.15516 0.30628 0.49294 0.49787 0.62596 0.81453 0.82031 0.98633 1.15255 1.31654 1.48448 1.49075 1.65254 1.8411 2.05437 2.18183 2.32656 2.4693 2.62126 2.81131 2.81748 2.97534 3.14687 3.1533 3.29642 3.4338 3.57705 3.74989 3.75572 4.08344 4.33209 4.48709 4.49338 4.61492 4.80592 4.81104 
4 1.00884 2.83629 3.17128 4.827 
4 0.51015 0.82996 1.50058 2.82747 
0 
18 0.17067 0.32587 0.51292 0.64833 0.83658 1.17531 1.50564 1.67305 1.8626 2.63892 2.83428 2.99673 3.16841 3.59788 3.76946 4.34957 4.5079 4.82407 
25 0.15891 0.31779 0.50231 0.63701 0.82437 0.99577 1.16337 1.49448 1.65979 1.85222 2.06489 2.33909 2.47803 2.63121 2.82159 2.98606 3.15945 3.30769 3.4438 3.58876 3.76217 4.34155 4.49887 4.62916 4.81505 
71 0.15428 0.15874 0.16504 0.31122 0.31536 0.3194 0.49711 0.50115 0.50455 0.63129 0.63549 0.81895 0.8235 0.8268 0.99099 0.9966 1.15749 1.16353 1.16814 1.3212 1.32659 1.33071 1.48864 1.49347 1.49801 1.65438 1.65872 1.66556 1.84588 1.85107 1.855 2.05926 2.06355 2.18529 2.19065 2.33143 2.33557 2.47186 2.47605 2.48161 2.62601 2.6295 2.81623 2.81996 2.82464 2.98042 2.98409 3.15191 3.15653 3.16079 3.30128 3.30667 3.3099 3.43698 3.44195 3.58212 3.58611 3.75475 3.75921 3.76257 4.0883 4.09287 4.33693 4.34164 4.49195 4.49655 4.61533 4.62308 4.62924 4.8108 4.81399 
3 2.64575 3.77729 4.5129 
31 0.16829 0.32406 0.51018 0.51607 0.64488 0.83279 0.83983 1.00477 1.17264 1.33693 1.50329 1.66772 1.8569 1.86273 2.07239 2.20116 2.344 2.48515 2.63883 2.82883 2.99341 3.16592 3.3166 3.45051 3.59439 3.76817 4.0994 4.34728 4.50586 4.63426 4.82308 
36 0.15922 0.31309 0.31888 0.50096 0.63339 0.64215 0.82492 0.99306 1.15896 1.16841 1.32764 1.49584 1.65914 1.84741 1.8547 2.06134 2.19118 2.33278 2.34272 2.47665 2.62831 2.81973 2.82875 2.98456 3.15369 3.15923 3.30743 3.4386 3.58524 3.75956 4.08988 4.33799 4.49693 4.62466 4.81254 4.81859 
57 0.1501 0.15477 0.30677 0.31126 0.49293 0.49807 0.62573 0.63077 0.81611 0.82052 0.98788 0.99494 1.15329 1.16286 1.31767 1.32549 1.48558 1.49073 1.64647 1.65475 1.84287 1.84766 2.05607 2.05991 2.18144 2.18948 2.3278 2.33179 2.46583 2.47251 2.62152 2.62624 2.81113 2.81638 2.97519 2.9816 3.14814 3.15289 3.29698 3.30486 3.42973 3.43576 3.44247 3.57692 3.58188 3.75132 3.75666 4.08504 4.08858 4.33393 4.33704 4.4884 4.49433 4.61239 4.62177 4.80707 4.81046 
98 0.15398 0.1579 0.16099 0.16548 0.31073 0.31369 0.31724 0.32149 0.49663 0.50108 0.50408 0.50713 0.62959 0.63356 0.63708 0.82006 0.82353 0.82631 0.83019 0.99188 0.99569 0.99904 1.15691 1.16082 1.1654 1.1694 1.32141 1.32627 1.32974 1.48961 1.49379 1.4967 1.50047 1.64964 1.65639 1.65959 1.66422 1.8467 1.84979 1.85405 2.05997 2.06347 2.06842 2.18496 2.1902 2.19524 2.33178 2.33484 2.33831 2.46727 2.4731 2.47675 2.48114 2.62462 2.6285 2.63121 2.81495 2.81913 2.82213 2.82619 2.97901 2.98402 2.98677 3.15205 3.15522 3.15847 3.16229 3.30085 3.30507 3.30881 3.31293 3.43261 3.43861 3.44308 3.44776 3.58077 3.58484 3.58825 3.75521 3.7591 3.76202 4.08898 4.09226 4.09703 4.33797 4.34097 4.34541 4.49241 4.49674 4.49956 4.6155 4.6219 4.62557 4.63196 4.81117 4.81411 4.81732 4.82087 
24 0.1707 0.326 0.50948 0.64473 0.83354 1.00562 1.17513 1.50581 1.67239 1.86143 2.06994 2.19952 2.34317 2.48448 2.83242 2.99126 3.16695 3.45422 3.59748 3.76995 4.09921 4.34642 4.50947 4.82402 
56 0.16563 0.17033 0.32434 0.32837 0.51082 0.51495 0.64294 0.64795 0.83294 0.83629 1.00277 1.00774 1.17033 1.17718 1.33683 1.34246 1.50413 1.509 1.66712 1.67647 1.8571 1.86239 2.07019 2.07573 2.19745 2.20418 2.34285 2.34835 2.48419 2.48805 2.63717 2.64116 2.82879 2.83246 2.99195 2.99666 3.16413 3.16832 3.31354 3.31861 3.44986 3.45385 3.59339 3.59744 3.60578 3.76769 3.77175 4.09949 4.10401 4.34782 4.50377 4.50815 4.63082 4.63597 4.82214 4.82558 
41 0.1612 0.16747 0.31735 0.32484 0.50439 0.50871 0.63771 0.82504 0.82914 0.99616 1.00131 1.16306 1.172 1.3305 1.49517 1.4998 1.66119 1.66834 1.85112 1.85694 2.06473 2.19486 2.33682 2.34334 2.47983 2.63333 2.82363 2.83096 2.98732 3.16019 3.31006 3.44565 3.58788 3.5995 3.76337 4.09357 4.34207 4.50056 4.62684 4.81719 4.82252 
87 0.17738 0.18042 0.18442 0.33336 0.337 0.34012 0.52074 0.52343 0.52663 0.53274 0.65423 0.6579 0.66263 0.84252 0.8459 0.8493 0.86625 1.01353 1.01739 1.02128 1.18199 1.18616 1.19062 1.34643 1.34978 1.35386 1.51324 1.51644 1.52024 1.67857 1.68233 1.68898 1.86853 1.87241 1.87574 1.88491 2.08133 2.08483 2.092 2.20969 2.21421 2.35372 2.35727 2.36202 2.37081 2.49551 2.49884 2.50383 2.64877 2.65178 2.65977 2.83968 2.84277 2.84672 3.00399 3.00701 3.01256 3.17583 3.17929 3.18303 3.32555 3.32923 3.3331 3.45963 3.46364 3.46739 3.60482 3.6083 3.61292 3.77865 3.78179 3.78504 4.11005 4.11333 4.11858 4.35873 4.36175 4.36637 4.51517 4.51867 4.52274 4.64314 4.64808 4.83305 4.83582 4.83911 4.84502 
78 0.15297 0.15723 0.16303 0.30892 0.31232 0.31703 0.49547 0.50028 0.50419 0.6277 0.63257 0.63658 0.81861 0.82297 0.82609 0.99044 0.99456 0.99985 1.15531 1.1604 1.1673 1.32012 1.32531 1.33238 1.48832 1.49305 1.49637 1.64901 1.65618 1.65991 1.84521 1.84944 1.85449 2.05845 2.06223 2.18397 2.18971 2.33024 2.33373 2.3402 2.46603 2.47251 2.47611 2.62211 2.62685 2.63008 2.81374 2.81819 2.82297 2.97756 2.98283 3.15046 3.15406 3.15794 3.29947 3.3043 3.30897 3.43201 3.43769 3.44207 3.57933 3.58379 3.59052 3.75379 3.75836 3.76323 4.0874 4.09116 4.33629 4.3401 4.49075 4.49552 4.61459 4.62115 4.62939 4.80959 4.81294 4.81777 
53 0.15413 0.15846 0.31043 0.31582 0.49731 0.50173 0.63061 0.636 0.81785 0.82265 0.82883 0.99045 0.99782 1.15713 1.32162 1.32769 1.4876 1.49286 1.65538 1.66309 1.84533 1.85107 2.05875 2.06621 2.18735 2.33071 2.33652 2.47194 2.47777 2.62586 2.62997 2.81559 2.81999 2.97992 2.98484 3.15121 3.15685 3.30093 3.30735 3.43645 3.44318 3.58124 3.58674 3.75437 3.7594 4.08768 4.33634 4.49153 4.49636 4.61867 4.62576 4.81032 4.81454 
32 0.15461 0.30998 0.49741 0.6304 0.82014 0.98975 1.15714 1.32187 1.49089 1.65492 1.84416 2.05745 2.18746 2.32982 2.47265 2.62537 2.81527 2.9797 3.15062 3.15861 3.30083 3.43626 3.58093 3.75321 3.759 4.08656 4.33505 4.49082 4.49724 4.62188 4.80926 4.81507 
30 0.16452 0.32027 0.50819 0.64108 0.82844 0.83382 0.99975 1.16764 1.33399 1.49949 1.66454 1.85436 1.86319 2.06744 2.19685 2.34055 2.4819 2.63532 2.82599 2.99043 3.16145 3.3121 3.44732 3.59127 3.76478 4.09655 4.34517 4.50132 4.63109 4.82017 
84 0.14527 0.14956 0.15325 0.30147 0.3051 0.30907 0.48806 0.49272 0.49618 0.50093 0.62067 0.6251 0.62932 0.81081 0.81468 0.81822 0.82366 0.9832 0.987 0.99171 1.14767 1.15176 1.15744 1.31255 1.31756 1.32175 1.48066 1.48521 1.48893 1.64189 1.64847 1.6523 1.83793 1.84096 1.8453 2.05118 2.05455 2.1765 2.18237 2.18983 2.32279 2.32611 2.33056 2.45959 2.46508 2.46951 2.61529 2.61963 2.62306 2.80637 2.81078 2.8143 2.82072 2.97012 2.97507 2.97883 3.14293 3.14627 3.15041 3.29211 3.29658 3.30096 3.42491 3.43037 3.43518 3.572 3.57644 3.58096 3.74661 3.75077 3.7541 4.08008 4.08315 4.32906 4.33174 4.48332 4.48711 4.49063 4.60742 4.61417 4.61877 4.80223 4.80546 4.80855 
142 0.13728 0.14047 0.14316 0.14537 0.1484 0.29339 0.29682 0.29931 0.30167 0.30394 0.48019 0.48349 0.48621 0.48825 0.49057 0.49467 0.61148 0.61516 0.61814 0.6207 0.62288 0.62754 0.80265 0.80588 0.80866 0.81076 0.8132 0.81653 0.97545 0.97784 0.98065 0.98332 0.98663 1.1395 1.14317 1.14635 1.14934 1.15283 1.30444 1.30756 1.31122 1.3136 1.3165 1.47248 1.47596 1.47891 1.4811 1.48393 1.63368 1.63936 1.64248 1.6449 1.64888 1.83016 1.8324 1.83477 1.83725 1.83979 2.0434 2.04564 2.04801 2.05082 2.16857 2.17232 2.17595 2.17979 2.31504 2.31764 2.32003 2.32266 2.32594 2.45028 2.45568 2.45894 2.46152 2.46418 2.60698 2.61108 2.61374 2.6159 2.61896 2.79864 2.80206 2.80462 2.80667 2.80942 2.81316 2.96213 2.96554 2.96888 2.97094 2.97476 3.13496 3.13776 3.14008 3.14263 3.14466 3.14823 3.28406 3.28714 3.2903 3.29307 3.2955 3.41684 3.42217 3.42454 3.42731 3.42988 3.56419 3.56755 3.57016 3.57284 3.57633 3.7389 3.74133 3.74404 3.74621 3.74819 4.07236 4.07467 4.07693 4.07964 4.32119 4.32324 4.32529 4.32841 4.4753 4.47808 4.48123 4.48325 4.48578 4.59933 4.60339 4.60713 4.6102 4.61498 4.7946 4.79717 4.79917 4.80131 4.80392 4.99802 
36 0.15372 0.1586 0.31046 0.31831 0.49657 0.50168 0.63006 0.8183 0.82392 0.99046 1.1568 1.32073 1.488 1.49406 1.65388 1.84537 2.0586 2.18594 2.33078 2.47075 2.47666 2.6251 2.81523 2.97902 2.98462 3.15108 3.30057 3.3094 3.43645 3.5809 3.75404 4.08767 4.33636 4.49136 4.61882 4.81015 
0 
61 0.17464 0.17875 0.33068 0.33474 0.34712 0.51849 0.52242 0.54494 0.65192 0.65601 0.841 0.84568 1.01104 1.01562 1.18197 1.18964 1.34428 1.34935 1.51103 1.51525 1.67482 1.68139 1.86577 1.86999 1.87839 2.07805 2.08252 2.20751 2.21732 2.35156 2.35743 2.36706 2.49324 2.49982 2.64529 2.64949 2.83736 2.84208 3.00105 3.00669 3.17302 3.17664 3.18858 3.32374 3.32755 3.45793 3.46212 3.60261 3.60903 3.77564 3.7804 4.10664 4.11225 4.35461 4.36054 4.51293 4.51734 4.64236 4.83049 4.83481 4.84551 
90 0.17711 0.18021 0.18405 0.33196 0.33596 0.33933 0.34867 0.52038 0.52352 0.52766 0.65259 0.65643 0.66007 0.84268 0.84537 0.84921 1.01198 1.0165 1.02072 1.18108 1.18574 1.1895 1.34562 1.34969 1.35513 1.51329 1.51636 1.52104 1.67778 1.68177 1.68701 1.8668 1.87075 1.87467 1.88169 2.07963 2.08333 2.08845 2.20895 2.2133 2.2221 2.352 2.35594 2.36064 2.36696 2.49596 2.50001 2.50691 2.64813 2.65098 2.65703 2.83929 2.84261 2.84634 3.00318 3.00701 3.01319 3.17343 3.17756 3.18093 3.18737 3.32435 3.32839 3.3319 3.45852 3.46302 3.46717 3.60375 3.60812 3.61349 3.77815 3.78122 3.78513 3.79463 4.10882 4.11227 4.11752 4.35733 4.36053 4.36499 4.51523 4.51796 4.52222 4.64289 4.64737 4.66436 4.832 4.83524 4.83875 4.84517 
1 1.00368 
1 3.77522 
54 0.15857 0.16215 0.31441 0.31873 0.5019 0.50515 0.63435 0.63871 0.82293 0.82714 0.83188 0.99466 0.99969 1.16075 1.16788 1.32575 1.33096 1.49315 1.49738 1.65909 1.66455 1.84931 1.8547 2.06269 2.18951 2.19853 2.33455 2.33991 2.47601 2.4799 2.62957 2.63288 2.82001 2.82335 2.98363 2.98748 3.15526 3.15982 3.30501 3.31007 3.44016 3.44494 3.58573 3.59019 3.75882 3.76292 4.09182 4.34017 4.49592 4.49997 4.62118 4.62724 4.81418 4.81732 
80 0.14496 0.14935 0.15276 0.3015 0.30507 0.30882 0.48797 0.49256 0.49574 0.62064 0.62509 0.62888 0.81053 0.81429 0.8176 0.98291 0.98668 0.99102 1.14788 1.15192 1.15689 1.31259 1.31776 1.32154 1.48034 1.48477 1.48817 1.64168 1.64872 1.65283 1.83769 1.84084 1.84478 2.05094 2.05437 2.17653 2.18232 2.32263 2.32597 2.33015 2.45951 2.46508 2.46902 2.61546 2.61965 2.62284 2.80625 2.81065 2.81385 2.97017 2.9754 2.97905 3.14289 3.14627 3.14995 3.29204 3.29651 3.30045 3.42472 3.43016 3.43489 3.57193 3.57634 3.58038 3.74633 3.75052 3.75354 4.07985 4.08299 4.32879 4.33157 4.48324 4.48744 4.49043 4.60746 4.61401 4.61894 4.802 4.80517 4.8082 
0 
27 0.17246 0.32676 0.51457 0.64711 0.83457 1.00623 1.17775 1.34008 1.50581 1.67364 1.86318 2.07488 2.34747 2.48899 2.63946 2.83281 2.99767 3.16863 3.31919 3.45328 3.59928 3.77069 4.10409 4.35305 4.50774 4.63593 4.82499 
29 0.15874 0.31606 0.50162 0.6351 0.82404 0.99541 1.16419 1.32741 1.4947 1.65911 1.84988 2.06161 2.19184 2.33403 2.47627 2.62912 2.81987 2.98398 3.15686 3.30743 3.44175 3.58473 3.75945 4.09037 4.33822 4.49631 4.62606 4.81344 4.82184 
56 0.15265 0.15776 0.309 0.3141 0.49516 0.5003 0.62824 0.63376 0.81806 0.82298 0.98963 0.99574 1.15533 1.16243 1.31957 1.32566 1.488 1.49309 1.65017 1.6564 1.84436 1.84966 2.05761 2.06245 2.1837 2.19078 2.32965 2.33492 2.46821 2.47434 2.62332 2.62823 2.81344 2.81853 2.97725 2.98292 3.14981 3.15532 3.29928 3.30561 3.4328 3.43778 3.57913 3.58449 3.75304 3.75848 4.08663 4.09146 4.33539 4.34058 4.49013 4.49564 4.61419 4.62283 4.809 4.81305 
28 0.16572 0.32243 0.50886 0.64265 0.83094 1.00347 1.1727 1.33471 1.50172 1.66652 1.85755 2.06929 2.20329 2.34347 2.48551 2.63645 2.82756 2.99106 3.16401 3.31463 3.44955 3.59432 3.76725 4.0991 4.34661 4.50447 4.6327 4.82131 
96 0.17637 0.17943 0.18311 0.19816 0.33241 0.33579 0.33876 0.34454 0.52084 0.5239 0.52748 0.53725 0.65274 0.65653 0.66024 0.84291 0.84551 0.84903 0.86327 1.01261 1.01646 1.02052 1.02954 1.18091 1.18535 1.18881 1.34573 1.34932 1.35388 1.51313 1.51605 1.51994 1.53659 1.67704 1.681 1.68627 1.8676 1.87122 1.87451 1.88269 2.07972 2.08308 2.08768 2.21033 2.21567 2.353 2.35654 2.361 2.36684 2.49458 2.49819 2.50281 2.64707 2.65012 2.65515 2.83902 2.84221 2.84585 2.85594 3.00294 3.00611 3.01275 3.17394 3.17734 3.18046 3.18529 3.32613 3.32904 3.33371 3.45851 3.46278 3.4669 3.60413 3.60853 3.61326 3.77692 3.78033 3.78335 3.78901 4.10878 4.11203 4.11763 4.3573 4.36054 4.36557 4.51346 4.517 4.52072 4.53021 4.64323 4.64731 4.65708 4.83208 4.83473 4.83823 4.84326 
70 0.15694 0.1611 0.16578 0.31434 0.31833 0.32533 0.5015 0.50454 0.50813 0.63437 0.63891 0.82244 0.82634 0.82922 0.83413 0.99374 0.9984 1.00207 1.16061 1.16556 1.17125 1.32493 1.33034 1.49236 1.4963 1.49951 1.65879 1.66226 1.84908 1.85353 1.85878 2.06215 2.0658 2.19017 2.19464 2.33427 2.33881 2.34965 2.47563 2.47942 2.62926 2.6328 2.8198 2.82324 2.82882 2.98368 2.9873 3.15522 3.15995 3.16543 3.30528 3.31041 3.44042 3.44512 3.58502 3.58871 3.59587 3.75866 3.76323 4.09114 4.09506 4.33965 4.34357 4.4954 4.49989 4.61984 4.62615 4.8139 4.8171 4.82253 
31 0.16682 0.32394 0.50882 0.64246 0.83306 1.00445 1.16833 1.17813 1.33415 1.5046 1.6682 1.85646 2.07005 2.19832 2.34145 2.48349 2.63598 2.82876 2.99106 3.16227 3.16741 3.31333 3.44892 3.59229 3.76604 3.77162 4.09855 4.34637 4.50412 4.63031 4.82195 
17 0.16491 0.32318 0.50925 0.82966 1.00201 1.50062 1.85683 2.48122 2.63426 2.82956 3.45161 3.59336 3.76526 4.09677 4.34431 4.50308 4.81965 
39 0.15496 0.16064 0.31132 0.49951 0.63265 0.82086 0.82576 0.99126 1.1577 1.32138 1.3307 1.49089 1.49605 1.65614 1.84593 2.05912 2.18541 2.33138 2.47317 2.62675 2.81788 2.98011 2.98631 3.15209 3.15901 3.30138 3.30961 3.43767 3.44488 3.58182 3.75469 3.76135 4.08812 4.33684 4.49194 4.49969 4.61571 4.81079 4.81742 
111 0.14474 0.14852 0.15129 0.15418 0.30086 0.30426 0.30743 0.3102 0.48747 0.49147 0.49396 0.49657 0.5013 0.61983 0.62365 0.62655 0.6294 0.81008 0.81348 0.81665 0.81914 0.98268 0.98548 0.989 0.99318 1.14695 1.1507 1.15456 1.15828 1.31182 1.31537 1.3189 1.3221 1.47992 1.48383 1.48685 1.48986 1.64126 1.6476 1.65049 1.65389 1.83739 1.83991 1.84312 1.84642 2.05064 2.05324 2.05606 2.17593 2.18099 2.18432 2.32227 2.32507 2.32808 2.33164 2.45819 2.46373 2.46714 2.46985 2.47477 2.61446 2.61867 2.62162 2.62419 2.80584 2.80985 2.8125 2.81525 2.82032 2.9695 2.97363 2.97662 2.97995 3.14233 3.14537 3.14858 3.15106 3.29155 3.29503 3.29865 3.30147 3.42422 3.42991 3.43301 3.43602 3.57146 3.57533 3.57804 3.58128 3.74616 3.74935 3.75221 3.7545 4.07958 4.08217 4.08517 4.32854 4.33073 4.33374 4.48267 4.48565 4.48905 4.4916 4.60677 4.61241 4.6164 4.62054 4.80175 4.80457 4.80688 4.80969 
33 0.15093 0.30736 0.49335 0.62656 0.63659 0.81638 0.82375 0.98799 1.1535 1.31766 1.32644 1.4863 1.65213 1.84266 2.0559 2.1816 2.32796 2.46639 2.47368 2.62161 2.81157 2.9754 3.14809 3.29749 3.43379 3.57747 3.75135 3.75914 4.08495 4.33366 4.48835 4.61252 4.80726 
41 0.15399 0.30924 0.31693 0.49682 0.5019 0.62961 0.81897 0.82343 0.98935 1.15548 1.16496 1.32004 1.32715 1.48967 1.49454 1.65526 1.84383 1.8518 2.05709 2.18648 2.32933 2.47221 2.62455 2.81461 2.82065 2.97924 3.1501 3.15709 3.29955 3.30712 3.4367 3.58037 3.75303 3.75857 4.08617 4.33479 4.48994 4.4957 4.61728 4.8088 4.81425 
6 0.32529 0.82848 1.0007 1.49878 1.66539 4.6297 
65 0.14388 0.14826 0.30019 0.30425 0.30884 0.4864 0.49081 0.49508 0.61946 0.62371 0.62961 0.80927 0.81378 0.81879 0.98096 0.98577 1.14661 1.15225 1.31087 1.31653 1.47912 1.48397 1.49061 1.64215 1.64802 1.8357 1.83979 2.04892 2.0527 2.17509 2.18156 2.32089 2.32471 2.45964 2.46558 2.61458 2.61886 2.80464 2.80907 2.81448 2.96862 2.97379 3.14112 3.14528 3.14917 3.29052 3.296 3.42544 3.43059 3.57038 3.57468 3.74432 3.74879 3.75223 4.07794 4.08165 4.32676 4.33014 4.48141 4.48619 4.60598 4.61406 4.80018 4.80339 4.80766 
29 0.17597 0.33283 0.51838 0.65074 0.8419 1.01554 1.18404 1.34602 1.51218 1.68542 1.8687 2.07709 2.21334 2.35877 2.49741 2.64461 2.83965 2.99971 3.17535 3.32423 3.4579 3.61027 3.77644 4.10563 4.11898 4.35418 4.513 4.64289 4.83209 
34 0.17002 0.32654 0.51305 0.64613 0.83551 0.84153 1.0057 1.01152 1.17352 1.33946 1.50597 1.66937 1.8596 1.86734 2.07357 2.20047 2.34586 2.48785 2.6416 2.83132 2.83834 2.99596 3.16843 3.31925 3.4531 3.5969 3.77294 4.10161 4.34939 4.50838 4.63372 4.64218 4.825 4.83183 
28 0.15746 0.31366 0.49999 0.63394 0.82196 0.99313 1.16241 1.32592 1.49237 1.65805 1.84721 2.06062 2.19012 2.33412 2.47487 2.62828 2.81841 2.98332 3.15453 3.30561 3.4405 3.58421 3.75799 4.08906 4.33705 4.49534 4.6248 4.81222 
31 0.16343 0.17007 0.32001 0.5076 0.64172 0.82938 1.00048 1.16752 1.33288 1.4998 1.66436 1.85366 1.86132 2.06641 2.19677 2.33898 2.48135 2.63447 2.82523 2.98944 3.16224 3.31253 3.44588 3.58991 3.76549 4.09526 4.344 4.50263 4.63057 4.81905 4.82563 
4 0.83068 1.00261 1.5046 1.66499 
27 0.16414 0.32108 0.50818 0.64251 0.82997 1.16904 1.33305 1.50158 1.66819 1.8549 2.06662 2.19656 2.34053 2.48286 2.63366 2.82517 2.98884 3.16152 3.31247 3.44791 3.59061 3.76439 4.09521 4.34225 4.50085 4.62937 4.8182 
27 0.16224 0.31937 0.50624 0.64006 0.82736 0.99752 1.17075 1.33418 1.4978 1.66092 1.85164 1.85746 2.06574 2.33785 2.48028 2.6327 2.82409 2.98795 3.16155 3.31258 3.44678 3.58838 3.76379 4.09458 4.34239 4.50083 4.81746 
56 0.17652 0.18151 0.33308 0.33723 0.51938 0.52382 0.65143 0.65558 0.84257 0.84706 1.0146 1.02036 1.18322 1.18986 1.34532 1.34999 1.51258 1.51738 1.67634 1.68363 1.86841 1.87271 2.07887 2.08305 2.20924 2.35227 2.36144 2.49261 2.49751 2.64612 2.64928 2.83801 2.84302 3.00123 3.00667 3.17477 3.1782 3.32466 3.32843 3.45864 3.46287 3.60363 3.60894 3.77758 3.7808 4.10775 4.11238 4.35618 4.36216 4.51423 4.51915 4.64213 4.65377 4.83104 4.83518 4.84375 
80 0.15522 0.15835 0.16197 0.31177 0.31556 0.31987 0.49852 0.50134 0.50479 0.63179 0.63495 0.63911 0.8196 0.82288 0.82529 0.82911 0.99123 0.99508 0.99893 1.15785 1.16256 1.16782 1.32146 1.32644 1.33067 1.48905 1.49296 1.49549 1.49968 1.65587 1.65868 1.66531 1.84621 1.8501 1.85441 2.05943 2.06281 2.18588 2.19045 2.33184 2.3354 2.34194 2.47231 2.47576 2.48097 2.62672 2.6297 2.81699 2.82008 2.82542 2.98012 2.984 2.98996 3.15251 3.15698 3.16062 3.30138 3.3058 3.30916 3.43779 3.44147 3.44737 3.58245 3.58538 3.59118 3.75487 3.75894 3.76185 4.08856 4.09186 4.33733 4.34013 4.49229 4.49648 4.49972 4.61643 4.624 4.81124 4.81411 4.81842 
36 0.16876 0.32516 0.33267 0.5126 0.64528 0.83402 1.00332 1.00915 1.17387 1.33625 1.50506 1.66717 1.67512 1.85775 1.86275 2.07238 2.20029 2.34462 2.35424 2.48598 2.63927 2.82985 2.83628 2.99388 3.16588 3.17256 3.31703 3.44996 3.59481 3.76963 4.10087 4.34815 4.50628 4.63536 4.82252 4.82811 
71 0.16232 0.16511 0.17187 0.31802 0.32164 0.32542 0.50554 0.50856 0.51247 0.63796 0.64171 0.82706 0.83018 0.83371 0.99694 1.00168 1.00529 1.16392 1.16927 1.17316 1.32816 1.33245 1.33617 1.49784 1.50083 1.50495 1.66212 1.66613 1.67276 1.85241 1.8565 1.85993 2.06593 2.07047 2.19463 2.19985 2.33817 2.34241 2.34871 2.4791 2.48254 2.63287 2.63561 2.82326 2.82645 2.83189 2.98765 2.99032 3.15884 3.16275 3.16644 3.30969 3.3134 3.44394 3.44828 3.58825 3.59241 3.60157 3.76248 3.76602 4.09443 4.09841 4.34296 4.34636 4.4988 4.50245 4.62502 4.62998 4.81734 4.81994 4.8248 
3 1.84745 4.33737 4.81333 
100 0.1467 0.15115 0.15396 0.15875 0.30295 0.30685 0.31013 0.31373 0.4894 0.49429 0.49707 0.50045 0.62225 0.62701 0.6305 0.63634 0.81238 0.81646 0.81919 0.8234 0.98442 0.9882 0.99169 1.14918 1.15368 1.15789 1.16198 1.31387 1.31949 1.32276 1.48208 1.48699 1.48976 1.64288 1.65037 1.65359 1.659 1.83916 1.84209 1.84558 1.85024 2.05242 2.0556 2.05926 2.17782 2.1841 2.19033 2.32406 2.32738 2.33097 2.46034 2.46709 2.47021 2.47467 2.61676 2.62161 2.62429 2.80758 2.81237 2.81504 2.81927 2.97153 2.97711 2.97997 3.14438 3.14777 3.15137 3.15473 3.29345 3.29855 3.30185 3.30545 3.42585 3.432 3.43588 3.43954 3.57332 3.57807 3.58169 3.74785 3.75218 3.75486 3.75969 4.08134 4.08418 4.08778 4.3303 4.33262 4.33708 4.48467 4.48915 4.49167 4.49788 4.60872 4.61537 4.61942 4.80346 4.80664 4.80931 4.813 
0 
56 0.14723 0.15244 0.30342 0.30841 0.48962 0.49471 0.62269 0.62805 0.81267 0.81799 0.98439 0.99128 1.14998 1.15719 1.31429 1.32094 1.48243 1.48811 1.64605 1.65301 1.83913 1.84463 2.05235 2.05709 2.17823 2.18925 2.32422 2.32893 2.46373 2.4702 2.61808 2.62294 2.8078 2.81303 2.97188 2.97784 3.14449 3.14982 3.29381 3.30052 3.42936 3.43612 3.57356 3.57866 3.74774 3.75326 4.08133 4.086 4.33018 4.33438 4.48483 4.49051 4.6091 4.61938 4.8035 4.80719 
96 0.16081 0.16404 0.16753 0.17206 0.31746 0.32097 0.32408 0.50305 0.50701 0.51017 0.51332 0.63623 0.63957 0.6429 0.64851 0.82618 0.82962 0.83261 0.83682 0.99747 1.00092 1.00524 1.16315 1.16702 1.17081 1.17484 1.32748 1.33229 1.33543 1.339 1.49571 1.49997 1.50343 1.66022 1.66368 1.6676 1.85224 1.85478 1.85886 2.06549 2.06865 2.07301 2.19082 2.19565 2.19995 2.33743 2.34011 2.34348 2.35197 2.47727 2.48111 2.48426 2.63176 2.63467 2.63725 2.82045 2.82474 2.82728 2.83182 2.98516 2.98932 2.99178 2.99646 3.15778 3.16127 3.16431 3.16789 3.30736 3.31169 3.31475 3.31901 3.44326 3.44651 3.4496 3.58701 3.59049 3.59406 3.76094 3.76459 3.7674 3.77139 4.09446 4.09702 4.10066 4.34331 4.34566 4.35086 4.49816 4.50233 4.5049 4.62248 4.62744 4.63082 4.81718 4.81973 4.82355 
62 0.15555 0.16025 0.31249 0.31713 0.49863 0.50265 0.50649 0.63232 0.63733 0.8216 0.82574 0.82995 0.99239 0.99789 1.15845 1.16436 1.32217 1.32805 1.49117 1.49561 1.50038 1.65504 1.6595 1.84722 1.85242 2.06039 2.06511 2.18691 2.19265 2.33249 2.33763 2.47194 2.47763 2.62661 2.6313 2.81568 2.82091 2.82621 2.97992 2.98535 3.15317 3.15827 3.16339 3.30191 3.30825 3.4385 3.44334 3.58154 3.58623 3.75591 3.76142 4.08955 4.09425 4.33836 4.34291 4.49271 4.49817 4.62099 4.62592 4.81213 4.81549 4.821 
46 0.16071 0.16433 0.3165 0.32074 0.50386 0.50767 0.63665 0.64144 0.82506 0.8282 0.99554 1.00002 1.16191 1.16857 1.32855 1.33275 1.49584 1.49904 1.66093 1.85114 1.85593 2.06477 2.19266 2.3371 2.34347 2.47794 2.48416 2.63172 2.82249 2.829 2.98666 3.15747 3.16194 3.30859 3.31222 3.44229 3.44902 3.58759 3.76151 3.76504 4.09323 4.34151 4.49983 4.62678 4.81592 4.81911 
6 0.51576 1.51017 2.07557 3.77139 4.50788 4.82774 
67 0.17998 0.18424 0.33595 0.33993 0.35131 0.5231 0.52695 0.53469 0.65584 0.65994 0.84636 0.85079 1.01748 1.02211 1.18606 1.19132 1.34913 1.35367 1.51581 1.52014 1.68033 1.68551 1.87111 1.87559 1.88534 2.08298 2.08722 2.21287 2.22176 2.35694 2.36311 2.37676 2.49823 2.50366 2.65035 2.6539 2.84171 2.84652 2.85801 3.00572 3.0107 3.1778 3.18156 3.18848 3.32783 3.33169 3.34241 3.46192 3.46621 3.47654 3.60732 3.6126 3.78158 3.7851 3.79623 4.11173 4.11606 4.3603 4.36517 4.51761 4.52111 4.52892 4.6463 4.6545 4.83534 4.83961 4.84666 
33 0.16461 0.32012 0.50799 0.64131 0.83015 1.00023 1.00717 1.16769 1.17709 1.33411 1.50066 1.66492 1.85467 1.862 2.06724 2.34013 2.48296 2.63579 2.82653 2.99062 3.16134 3.17104 3.3134 3.44905 3.59187 3.76559 3.77141 4.09629 4.34472 4.50322 4.63157 4.81951 4.82499 
57 0.16673 0.1702 0.32278 0.32644 0.51019 0.51365 0.64273 0.64667 0.8308 0.83469 1.00288 1.00741 1.16851 1.17396 1.3349 1.33894 1.50212 1.50562 1.66695 1.67186 1.85746 1.86154 2.06957 2.0731 2.19842 2.20316 2.34323 2.34741 2.48483 2.48846 2.63776 2.6407 2.82767 2.83136 2.83766 2.99307 2.99729 3.163 3.16716 3.31387 3.31806 3.44823 3.45336 3.59427 3.59836 3.76691 3.7704 4.09856 4.10227 4.34713 4.35139 4.50277 4.50698 4.63464 4.82258 4.82567 4.83109 
0 
27 0.16464 0.32144 0.50799 0.64088 0.83028 1.00154 1.17399 1.33442 1.50101 1.66473 1.85518 2.06842 2.20067 2.34036 2.48273 2.63557 2.82658 2.99066 3.16313 3.31437 3.44761 3.59138 3.76591 4.097 4.34544 4.50309 4.81978 
28 0.16514 0.32121 0.50819 0.64023 0.83145 0.99954 1.16754 1.3336 1.50067 1.66431 1.85442 2.06806 2.1962 2.33936 2.48234 2.63582 2.82616 2.99043 3.1635 3.31311 3.44743 3.5914 3.76676 4.09628 4.34449 4.50343 4.63093 4.81957 
44 0.16212 0.16618 0.31834 0.32248 0.50545 0.50973 0.63821 0.64343 0.82777 0.83349 0.99758 1.00257 1.16484 1.17244 1.3303 1.49759 1.50153 1.66271 1.85218 1.85667 2.06534 2.19517 2.33781 2.34342 2.47999 2.63301 2.82355 2.82963 2.98789 3.15953 3.16357 3.30975 3.31491 3.44502 3.58871 3.59452 3.76302 3.76883 4.09394 4.34207 4.50037 4.62795 4.81693 4.82056 
55 0.15865 0.16311 0.3149 0.3189 0.50226 0.50636 0.63467 0.63891 0.82349 0.82708 0.99404 0.99879 1.16149 1.16674 1.32722 1.33153 1.49442 1.49792 1.65891 1.66394 1.84927 1.85344 2.06224 2.06659 2.19135 2.33477 2.33911 2.47646 2.4811 2.62984 2.63305 2.82032 2.82417 2.98491 2.98921 3.15547 3.15948 3.30632 3.31031 3.44081 3.44522 3.58578 3.59034 3.75978 3.7631 4.09124 4.09575 4.33934 4.34417 4.4974 4.50077 4.62189 4.62657 4.8142 4.81771 
94 0.14999 0.15388 0.15726 0.30616 0.30949 0.31328 0.31742 0.49269 0.49678 0.49977 0.50312 0.62533 0.62914 0.63295 0.63822 0.81539 0.81884 0.82238 0.82668 0.98789 0.99075 0.99532 1.15227 1.15594 1.161 1.31709 1.32081 1.32497 1.32983 1.48522 1.48917 1.49263 1.49757 1.64631 1.65305 1.65615 1.8426 1.84514 1.84916 2.05591 2.05853 2.0622 2.18114 2.18652 2.32747 2.33027 2.33388 2.46336 2.46907 2.47267 2.47695 2.61974 2.62387 2.62729 2.81099 2.81502 2.81813 2.82341 2.97476 2.97893 2.98242 3.1476 3.15065 3.15461 3.15845 3.29682 3.30039 3.30494 3.30878 3.42925 3.43528 3.43884 3.44354 3.57668 3.58049 3.58404 3.75135 3.75478 3.75813 4.08482 4.08739 4.09137 4.33388 4.33602 4.48792 4.49097 4.49479 4.61191 4.61806 4.62206 4.80694 4.80977 4.81232 4.81798 
20 0.16109 0.31994 0.50497 0.63921 0.82664 0.99605 1.49749 1.66325 1.8509 2.06437 2.33686 2.6326 2.98769 3.16216 3.58799 3.76353 4.09293 4.34105 4.50074 4.8156 
57 0.14893 0.15428 0.30522 0.31059 0.49145 0.49671 0.50244 0.6243 0.63057 0.81451 0.82024 0.98617 0.99308 1.1518 1.16136 1.31612 1.32391 1.48427 1.49056 1.6475 1.65322 1.84096 1.84629 2.05418 2.05927 2.18018 2.19105 2.32597 2.33096 2.46488 2.47102 2.61981 2.62528 2.80972 2.81538 2.97372 2.98011 3.14628 3.15195 3.29551 3.30324 3.43096 3.43654 3.57539 3.58116 3.74951 3.75528 4.08311 4.08803 4.33203 4.33662 4.48666 4.49256 4.61108 4.61994 4.80527 4.80921 
56 0.14938 0.15546 0.30585 0.3115 0.49194 0.49768 0.6245 0.63095 0.81524 0.82109 0.98693 0.99413 1.15236 1.16052 1.31666 1.32398 1.48482 1.49142 1.64677 1.65347 1.84177 1.84742 2.05494 2.05984 2.18052 2.18947 2.32672 2.33188 2.46515 2.4718 2.62038 2.62575 2.81011 2.81607 2.9742 2.98078 3.14702 3.15289 3.29608 3.30358 3.43271 3.43921 3.5759 3.58171 3.75023 3.75607 4.08391 4.0887 4.33285 4.33678 4.48734 4.49331 4.6115 4.62126 4.80601 4.80996 
25 0.16046 0.31634 0.50285 0.63733 0.82531 0.99688 1.3317 1.49546 1.66138 1.85196 2.06314 2.33701 2.47769 2.63082 2.82425 2.98571 3.15894 3.30942 3.44443 3.58723 3.76145 4.09209 4.34036 4.49836 4.81538 
28 0.15817 0.31297 0.5012 0.63377 0.82461 0.99418 1.16195 1.32646 1.49467 1.65855 1.84772 2.06163 2.19084 2.33332 2.4761 2.62842 2.81887 2.98401 3.15375 3.30501 3.43929 3.58466 3.75759 4.0899 4.33843 4.49456 4.62655 4.81277 
2 1.00645 4.34969 
66 0.1726 0.17684 0.32864 0.33199 0.33837 0.51564 0.51955 0.52594 0.64809 0.65298 0.8385 0.84237 1.00959 1.01338 1.02739 1.17814 1.18313 1.3419 1.34627 1.50881 1.51292 1.67218 1.67723 1.86254 1.86687 1.87181 2.07524 2.07984 2.20446 2.2111 2.34752 2.35172 2.35731 2.4896 2.49474 2.64309 2.64738 2.83383 2.8379 2.84568 2.99841 3.00356 3.17075 3.17469 3.18291 3.32133 3.32473 3.45497 3.45918 3.5985 3.60386 3.61071 3.77365 3.77674 3.78251 4.10373 4.10789 4.35187 4.35682 4.51074 4.51499 4.63978 4.64565 4.82749 4.83121 4.83574 
86 0.1677 0.17076 0.17487 0.32415 0.32742 0.3308 0.51083 0.51381 0.51676 0.52298 0.64482 0.64793 0.65313 0.83319 0.83634 0.84005 1.00336 1.00761 1.01155 1.17199 1.17653 1.18063 1.33614 1.3401 1.34413 1.50294 1.50642 1.51016 1.66773 1.6714 1.67593 1.85838 1.86203 1.86551 1.8731 2.07168 2.07481 2.08575 2.20084 2.20656 2.34471 2.34799 2.3525 2.36094 2.48583 2.48903 2.49366 2.63893 2.64179 2.65394 2.82972 2.83267 2.83616 2.99456 2.99803 3.00738 3.1647 3.16834 3.17113 3.31541 3.31901 3.32233 3.44986 3.45382 3.45787 3.59589 3.59959 3.60484 3.76957 3.77226 3.77841 4.10026 4.10365 4.10983 4.34866 4.3517 4.35676 4.50673 4.50937 4.51703 4.63555 4.64139 4.82294 4.82574 4.82896 4.83572 
74 0.16406 0.16876 0.17466 0.32135 0.32511 0.32844 0.50754 0.51098 0.51435 0.64028 0.64449 0.6475 0.83004 0.83397 0.83794 1.0013 1.00581 1.00967 1.16816 1.17279 1.17731 1.33173 1.33659 1.34034 1.50083 1.50426 1.50846 1.66652 1.66989 1.67842 1.8561 1.8598 1.86363 2.06954 2.07301 2.19608 2.20058 2.34157 2.34539 2.35569 2.48334 2.48666 2.63624 2.63942 2.82693 2.8302 2.83464 2.98975 2.99398 3.1624 3.16636 3.16994 3.31228 3.31714 3.32073 3.44767 3.45194 3.59277 3.59638 3.76459 3.76912 3.77166 4.09885 4.10215 4.34728 4.35054 4.50191 4.50638 4.5123 4.63074 4.63583 4.82083 4.82362 4.82761 
63 0.15689 0.16064 0.31224 0.3168 0.50061 0.50406 0.63195 0.63662 0.8217 0.82593 0.99272 0.99784 1.15892 1.16419 1.32369 1.32853 1.33336 1.49262 1.4966 1.65565 1.65998 1.84703 1.8513 2.06023 2.06413 2.18909 2.19652 2.3324 2.33652 2.47257 2.47729 2.62695 2.63066 2.81798 2.82179 2.8278 2.98193 2.98584 3.15319 3.15805 3.16251 3.30296 3.30829 3.31269 3.43821 3.44266 3.583 3.58774 3.75644 3.76091 3.76474 4.08914 4.09325 4.3379 4.34204 4.49322 4.49791 4.50287 4.62043 4.62675 4.81199 4.81578 4.82033 
60 0.14808 0.15298 0.3043 0.30891 0.31501 0.49072 0.49604 0.50104 0.62385 0.62899 0.81374 0.81832 0.82287 0.98581 0.99216 1.15074 1.15976 1.31538 1.3232 1.48349 1.48879 1.4951 1.64455 1.65279 1.84056 1.84509 2.05383 2.05812 2.17924 2.32541 2.32967 2.46333 2.47088 2.61847 2.62343 2.80893 2.81451 2.97292 2.97964 3.1457 3.15028 3.15501 3.29483 3.30313 3.42759 3.43379 3.57466 3.57993 3.7492 3.75503 4.08272 4.08678 4.33176 4.33528 4.48602 4.49188 4.6101 4.61982 4.80479 4.80853 
0 
112 0.14965 0.15364 0.15652 0.15973 0.30588 0.30931 0.31281 0.31576 0.49249 0.4965 0.49922 0.50182 0.50651 0.62466 0.62858 0.63161 0.63433 0.81495 0.81843 0.82157 0.82403 0.82821 0.98766 0.99047 0.99414 0.99732 1.15192 1.15578 1.15975 1.16354 1.31674 1.32048 1.32402 1.32718 1.48477 1.48874 1.49181 1.49469 1.6463 1.65279 1.65572 1.65936 1.84252 1.84513 1.84887 1.85221 2.05581 2.05853 2.06146 2.18091 2.18623 2.18979 2.32739 2.33021 2.33335 2.33758 2.463 2.46879 2.47228 2.47488 2.4806 2.61942 2.62366 2.6268 2.62947 2.81087 2.81484 2.81773 2.82071 2.8251 2.97447 2.97869 2.98177 2.98546 3.14741 3.15048 3.15406 3.15657 3.29654 3.30013 3.30401 3.30705 3.42928 3.43522 3.43835 3.44157 3.57652 3.58035 3.58324 3.58664 3.75125 3.7546 3.75753 3.75983 4.08472 4.08739 4.09084 4.33374 4.33596 4.3395 4.48765 4.4907 4.49426 4.49691 4.61175 4.6176 4.62176 4.62606 4.80684 4.80981 4.81216 4.81557 
66 0.153 0.15752 0.30919 0.31425 0.31863 0.49515 0.49996 0.50449 0.62836 0.63271 0.63984 0.81842 0.8234 0.82954 0.98995 0.9963 1.1556 1.1628 1.31973 1.32623 1.48813 1.49331 1.49989 1.64865 1.65563 1.66414 1.84471 1.85001 2.05797 2.06211 2.18323 2.19011 2.32975 2.33397 2.46826 2.47324 2.48005 2.62414 2.62802 2.81299 2.81814 2.82472 2.97747 2.98281 3.15021 3.156 3.29942 3.30686 3.43186 3.43708 3.4431 3.57912 3.58369 3.75331 3.75888 4.08693 4.09098 4.33582 4.33932 4.49047 4.496 4.61412 4.62306 4.80912 4.8127 4.81847 
2 0.83005 3.76806 
20 0.16511 0.31927 0.5057 0.63901 0.82855 1.00252 1.17073 1.33214 1.50209 1.66367 1.85687 2.82389 3.15991 3.31303 3.44581 3.76335 4.09586 4.34557 4.50145 4.81969 
36 0.1708 0.32286 0.32827 0.51217 0.6424 0.83521 0.84046 1.00214 1.01038 1.16791 1.1781 1.33246 1.50223 1.66829 1.67686 1.85822 1.8648 2.19821 2.34403 2.35217 2.49088 2.82736 2.83696 2.9991 3.16336 3.17189 3.31349 3.44811 3.60592 3.76681 3.7757 4.10374 4.35664 4.50305 4.51277 4.82666 
38 0.16889 0.32645 0.51234 0.64578 0.83603 1.00801 1.17293 1.1792 1.33728 1.34279 1.50596 1.66978 1.86147 2.07203 2.20208 2.3443 2.35696 2.48674 2.63934 2.83062 2.8363 2.99404 3.00052 3.16596 3.17018 3.3173 3.32279 3.45058 3.45504 3.59538 3.60016 3.77016 4.10017 4.10505 4.34901 4.50703 4.63538 4.82414 
12 0.17383 0.32892 0.83755 1.0159 1.8668 2.35137 2.83662 3.17171 4.10776 4.35111 4.51391 4.83243 
29 0.16586 0.32347 0.51102 0.64261 0.83066 0.99951 1.00754 1.17308 1.33653 1.50147 1.66885 1.86038 2.0686 2.20106 2.34127 2.48315 2.63588 2.82705 2.99088 3.16451 3.3154 3.44978 3.59359 3.76716 4.09813 4.34588 4.50391 4.63634 4.82064 
0 
62 0.16289 0.16592 0.31934 0.32238 0.50588 0.5085 0.51259 0.63917 0.64331 0.82775 0.83075 0.8347 0.99772 1.00182 1.00585 1.16456 1.17063 1.33181 1.33704 1.49833 1.5013 1.50823 1.66268 1.66581 1.67265 1.85318 1.85664 1.8613 2.06608 2.06966 2.19509 2.3383 2.34209 2.48047 2.48425 2.63377 2.63693 2.82461 2.82762 2.83252 2.9889 3.15984 3.1634 3.31066 3.31447 3.44624 3.45069 3.58985 3.59371 3.76333 3.7667 4.09492 4.09855 4.34351 4.34724 4.50044 4.50362 4.62702 4.63158 4.81815 4.82074 4.82485 
118 0.17613 0.179 0.18255 0.19071 0.33152 0.33503 0.33773 0.34214 0.51889 0.52156 0.52422 0.52744 0.53555 0.65244 0.65547 0.65866 0.66602 0.84084 0.84413 0.84692 0.85033 1.01119 1.01529 1.01897 1.02503 1.17773 1.18206 1.18552 1.1888 1.34312 1.34654 1.34953 1.35433 1.51139 1.51436 1.51725 1.5215 1.67628 1.67946 1.68325 1.68928 1.86603 1.87 1.87304 1.87679 1.88888 2.07923 2.08212 2.08551 2.09491 2.2062 2.2105 2.21558 2.35145 2.35464 2.35836 2.36264 2.36948 2.49359 2.49646 2.49995 2.50572 2.64658 2.64946 2.6531 2.66109 2.83706 2.84006 2.84314 2.84636 2.86008 3.0017 3.0043 3.00788 3.01876 3.17269 3.17633 3.17881 3.18238 3.19925 3.32347 3.32685 3.32964 3.33549 3.45802 3.46143 3.46417 3.46909 3.6025 3.60533 3.60848 3.61315 3.77632 3.77941 3.78196 3.78612 3.79497 4.10786 4.11083 4.1142 4.1255 4.35675 4.35935 4.36276 4.37314 4.51328 4.51653 4.51945 4.52383 4.63981 4.64375 4.64786 4.65678 4.83104 4.83372 4.83653 4.83949 4.84562 
72 0.16995 0.17329 0.17874 0.32588 0.32947 0.33518 0.51303 0.51687 0.5218 0.64609 0.64943 0.65399 0.83459 0.83784 0.84134 1.00393 1.00871 1.01328 1.17147 1.17755 1.18179 1.33801 1.3425 1.50516 1.50917 1.51431 1.66991 1.67419 1.85979 1.86409 1.86772 2.074 2.0777 2.20257 2.20849 2.34612 2.34969 2.35644 2.48801 2.49196 2.49868 2.64136 2.64487 2.8316 2.8357 2.84058 2.99594 2.99977 3.16576 3.17034 3.17508 3.31778 3.32156 3.45245 3.45612 3.59674 3.60079 3.60745 3.77151 3.77428 3.77946 4.10232 4.10569 4.35015 4.354 4.50866 4.51203 4.63578 4.64137 4.82457 4.82797 4.83113 
27 0.17442 0.32982 0.51704 0.64835 0.83751 1.0118 1.1807 1.34234 1.50894 1.67792 1.86657 2.07516 2.35157 2.49219 2.64166 2.83801 2.99653 3.16986 3.32069 3.45686 3.5992 3.77266 4.10405 4.35137 4.50949 4.63942 4.82838 
92 0.15185 0.15597 0.15906 0.3084 0.31169 0.31518 0.3191 0.49465 0.49904 0.50186 0.50536 0.62752 0.63165 0.63537 0.81749 0.82103 0.82407 0.8285 0.98964 0.99316 0.99753 1.15488 1.15872 1.16412 1.31921 1.32429 1.32775 1.48717 1.49134 1.49448 1.49854 1.64856 1.65509 1.65811 1.66347 1.84449 1.84741 1.85169 2.05778 2.06089 2.06535 2.18305 2.18867 2.19683 2.32946 2.33253 2.33678 2.46703 2.47211 2.47549 2.48052 2.62266 2.62646 2.62944 2.8129 2.81707 2.81986 2.82471 2.97687 2.98174 2.9846 3.14974 3.15289 3.15654 3.16055 3.29882 3.30323 3.30695 3.43167 3.43682 3.44096 3.44531 3.57867 3.58275 3.58658 3.75309 3.75727 3.76004 4.08671 4.08949 4.09459 4.33565 4.33816 4.49 4.49401 4.49675 4.61399 4.62026 4.62447 4.80884 4.81184 4.81457 
51 0.15609 0.16094 0.31152 0.31763 0.49897 0.50305 0.63152 0.63652 0.82091 0.82526 0.9916 0.99837 1.15753 1.16728 1.3215 1.32805 1.49176 1.49601 1.65624 1.66181 1.84616 1.85277 2.05923 2.1869 2.33162 2.47255 2.47683 2.62635 2.63047 2.81664 2.82092 2.98007 2.985 3.15219 3.15764 3.30154 3.30842 3.43811 3.44541 3.58191 3.588 3.75518 3.76061 4.08831 4.33697 4.49238 4.4977 4.61925 4.62681 4.81128 4.8152 
25 0.16991 0.32423 0.51062 0.64395 0.83316 1.33666 1.50296 1.66852 1.85926 2.06849 2.2044 2.34454 2.63662 2.82962 2.99182 3.16669 3.31648 3.44999 3.59382 3.76841 4.09703 4.34505 4.50517 4.63566 4.82023 
80 0.1469 0.15126 0.15485 0.30366 0.30773 0.31145 0.48994 0.49434 0.49767 0.62272 0.62718 0.63112 0.81247 0.81673 0.81987 0.98456 0.98889 0.99361 1.15011 1.15524 1.16108 1.31445 1.31983 1.32436 1.48224 1.48695 1.49053 1.64514 1.65077 1.65493 1.83928 1.84318 1.84724 2.05252 2.05619 2.17862 2.18416 2.32442 2.32809 2.33261 2.46273 2.46823 2.47199 2.61806 2.62233 2.62619 2.8082 2.81251 2.81609 2.97215 2.97721 2.98224 3.14465 3.14874 3.15209 3.294 3.29909 3.30297 3.42885 3.43333 3.43734 3.5739 3.57819 3.58274 3.7479 3.75228 3.75541 4.08151 4.08506 4.33036 4.33357 4.485 4.48968 4.49338 4.60951 4.6166 4.62166 4.80383 4.80694 4.81039 
0 
44 0.15306 0.15837 0.3099 0.3164 0.49576 0.5008 0.63004 0.6359 0.81812 0.82327 0.98964 0.99687 1.15612 1.31977 1.32637 1.48798 1.49319 1.65572 1.84462 2.05775 2.18543 2.33004 2.47328 2.62502 2.62904 2.81491 2.81972 2.97803 2.98328 3.15048 3.15673 3.29984 3.3065 3.43676 3.58052 3.75325 3.75903 4.08685 4.33556 4.49053 4.49609 4.61584 4.80944 4.8151 
33 0.17176 0.32684 0.33761 0.51377 0.64807 0.8366 0.84281 1.00808 1.0191 1.17892 1.33994 1.50665 1.6707 1.86238 2.07469 2.2044 2.34722 2.35652 2.49036 2.64043 2.83269 2.99638 3.16954 3.32016 3.45416 3.59759 3.60719 3.77186 4.1041 4.35126 4.50851 4.63707 4.826 
38 0.17536 0.18254 0.33088 0.33599 0.51827 0.52353 0.65215 0.84082 0.84766 1.01049 1.01778 1.18231 1.34585 1.51055 1.51726 1.67504 1.86464 1.87136 2.07869 2.21307 2.35172 2.49357 2.64589 2.83684 2.84367 3.00135 3.17409 3.32388 3.45892 3.60332 3.77689 4.10678 4.35481 4.36251 4.51398 4.64242 4.83022 4.83599 
9 0.16893 0.32575 0.51109 0.83172 1.0047 1.50234 1.67186 1.85948 4.8259 
73 0.16305 0.16671 0.17305 0.31857 0.32245 0.32717 0.50681 0.51029 0.51531 0.63921 0.64259 0.82876 0.83146 0.83571 0.9988 1.00279 1.00796 1.16454 1.17007 1.17445 1.3317 1.33563 1.49902 1.50182 1.50744 1.6629 1.66729 1.67274 1.85315 1.85715 1.86103 1.87111 2.06616 2.06954 2.19529 2.20126 2.33845 2.34216 2.34664 2.48083 2.48452 2.49156 2.63394 2.63702 2.82435 2.82782 2.83203 2.98905 2.99299 3.16004 3.1638 3.16768 3.31052 3.31463 3.44463 3.44896 3.5895 3.59332 3.59907 3.76396 3.76715 3.77418 4.09511 4.09944 4.34365 4.34814 4.50092 4.50417 4.62942 4.63454 4.81833 4.82154 4.82497 
2 0.82214 1.49312 
76 0.16981 0.17297 0.17819 0.32519 0.32883 0.33239 0.51293 0.51619 0.52009 0.64603 0.65029 0.83471 0.83819 0.84274 1.00617 1.0101 1.01728 1.17334 1.17777 1.18271 1.33873 1.34274 1.50443 1.50822 1.51272 1.66951 1.67308 1.67972 1.86008 1.86407 1.86758 1.87975 2.07311 2.07733 2.20299 2.20949 2.3456 2.34926 2.3541 2.48819 2.4923 2.49939 2.64122 2.64431 2.83144 2.83471 2.83957 2.99643 3.0004 3.16679 3.17063 3.17481 3.31787 3.32183 3.33061 3.45231 3.45642 3.47089 3.59732 3.60178 3.60899 3.77 3.77381 3.77916 4.10238 4.10684 4.35071 4.35548 4.50841 4.51164 4.52562 4.63447 4.63912 4.82518 4.82833 4.83275 
0 
84 0.16878 0.17191 0.17706 0.32363 0.32721 0.33039 0.5118 0.51482 0.51808 0.64379 0.64722 0.65149 0.83474 0.83761 0.84268 1.00424 1.00858 1.01899 1.17138 1.17635 1.18127 1.33653 1.33993 1.34429 1.50483 1.50795 1.51318 1.66869 1.67285 1.67859 1.85846 1.863 1.86648 2.07165 2.07447 2.08076 2.19984 2.20426 2.21194 2.34376 2.34726 2.3516 2.35782 2.48571 2.48846 2.49409 2.63852 2.64112 2.64777 2.82903 2.83225 2.83619 2.99401 2.99688 3.00305 3.16454 3.16838 3.17169 3.31525 3.31899 3.32294 3.4495 3.45342 3.45763 3.59463 3.59835 3.60365 3.76847 3.77164 3.7751 3.78233 4.10041 4.10378 4.11248 4.34892 4.35274 4.50517 4.50807 4.5122 4.63384 4.63744 4.82335 4.82605 4.82955 
84 0.14627 0.15074 0.1538 0.30238 0.30623 0.31005 0.48903 0.49384 0.49663 0.62122 0.62585 0.62956 0.81167 0.81553 0.81873 0.82324 0.98423 0.98758 0.99266 1.14841 1.1527 1.158 1.31343 1.31847 1.32228 1.48151 1.48603 1.48908 1.49508 1.64248 1.65008 1.65377 1.83894 1.84188 1.84629 2.0522 2.0554 2.17747 2.18365 2.32381 2.32714 2.33162 2.45921 2.46626 2.47 2.47578 2.61578 2.62086 2.62398 2.80738 2.81192 2.81502 2.97104 2.97622 2.97928 3.14389 3.14739 3.15172 3.29308 3.29748 3.30186 3.30609 3.42549 3.43184 3.43607 3.57301 3.57756 3.58159 3.74769 3.7516 3.75511 4.08112 4.08413 4.33011 4.33259 4.48427 4.48796 4.49152 4.60833 4.61492 4.61979 4.80326 4.80648 4.80953 
65 0.1685 0.17161 0.17594 0.32371 0.32748 0.33121 0.5119 0.51538 0.51957 0.64649 0.65087 0.83082 0.83568 0.83908 1.00243 1.00787 1.01186 1.17258 1.17841 1.33322 1.33881 1.34254 1.50037 1.50574 1.50941 1.66863 1.67225 1.85801 1.86172 1.86556 2.07306 2.07653 2.20323 2.34394 2.34767 2.35408 2.48724 2.49147 2.64059 2.64464 2.83005 2.83387 2.99541 3.00088 3.1651 3.16968 3.31355 3.31958 3.32372 3.45161 3.45525 3.59615 3.60046 3.77114 3.77438 4.10139 4.10466 4.34928 4.35307 4.50776 4.51127 4.62908 4.63666 4.82412 4.82853 
37 0.15958 0.31533 0.32155 0.50332 0.636 0.82438 0.82879 0.99564 1.00247 1.16311 1.32865 1.49493 1.50013 1.66039 1.84991 1.85684 2.06332 2.19145 2.33557 2.4772 2.63048 2.82108 2.82848 2.9861 3.15686 3.16222 3.3074 3.44214 3.44854 3.58714 3.75973 3.76554 4.09217 4.34057 4.49656 4.62689 4.81456 
60 0.15091 0.15604 0.30741 0.31217 0.4931 0.49843 0.50249 0.62606 0.63115 0.63713 0.81647 0.82156 0.98787 0.99349 1.15372 1.16075 1.31762 1.32408 1.48609 1.49175 1.64657 1.65388 1.84265 1.84738 2.05587 2.05967 2.18156 2.18888 2.32791 2.33217 2.4663 2.47216 2.62177 2.62645 2.81112 2.81671 2.97531 2.98143 3.1481 3.1531 3.2972 3.30383 3.42986 3.43535 3.44015 3.57711 3.58234 3.75111 3.75633 3.75939 4.08494 4.0886 4.33374 4.33733 4.4883 4.49367 4.61231 4.6212 4.80715 4.81048 
25 0.16137 0.31896 0.50555 0.63976 0.82542 0.99733 1.16838 1.33116 1.49528 1.66361 1.85141 2.33735 2.48177 2.6319 2.82487 3.15911 3.31009 3.4451 3.58914 3.76195 4.09254 4.34097 4.49923 4.62752 4.81511 
85 0.16468 0.16777 0.17216 0.32021 0.32396 0.32789 0.50757 0.51055 0.5136 0.63996 0.64351 0.64713 0.82873 0.83258 0.83678 0.99906 1.00362 1.00711 1.16526 1.17189 1.17562 1.32912 1.33462 1.33814 1.49885 1.50249 1.50659 1.66443 1.66794 1.67447 1.85435 1.85848 1.86212 2.06739 2.07083 2.07639 2.19353 2.19869 2.20547 2.33983 2.34359 2.3472 2.35446 2.48197 2.48535 2.49036 2.63566 2.63858 2.82543 2.82851 2.83225 2.99064 2.99376 3.00001 3.16097 3.16511 3.16831 3.30945 3.31484 3.31798 3.44578 3.45025 3.45393 3.59007 3.59419 3.59736 3.76306 3.76751 3.76995 3.7771 4.09646 4.0999 4.10684 4.34508 4.34815 4.35331 4.50039 4.50482 4.508 4.62481 4.63198 4.63607 4.82015 4.82301 4.82673 
28 0.15057 0.30689 0.49326 0.6268 0.81597 0.98708 1.15333 1.3173 1.48637 1.65237 1.84177 2.05491 2.18195 2.32711 2.46855 2.622 2.81151 2.97542 3.14758 3.29724 3.4335 3.57722 3.75059 4.08396 4.33266 4.48781 4.6151 4.80651 
0 
74 0.1661 0.17024 0.17675 0.32308 0.32729 0.33297 0.5102 0.51402 0.51894 0.64323 0.64784 0.65562 0.83093 0.83508 0.83995 1.0026 1.00733 1.01621 1.17046 1.17664 1.33545 1.33979 1.34974 1.5013 1.50531 1.51079 1.66738 1.67225 1.85759 1.86189 1.86614 2.07106 2.07534 2.19866 2.20596 2.34333 2.34796 2.35552 2.48535 2.48933 2.63829 2.64184 2.82851 2.83246 2.83778 2.99298 2.99712 3.16365 3.16837 3.17387 3.31496 3.3192 3.32791 3.44879 3.45367 3.46381 3.59461 3.59933 3.60965 3.76694 3.77116 3.77612 4.09997 4.10497 4.34839 4.35394 4.50371 4.50815 4.51421 4.63441 4.64345 4.8222 4.82547 4.82966 
28 0.1693 0.32499 0.51122 0.64535 0.83482 1.00586 1.17318 1.33667 1.50391 1.66966 1.8598 2.07284 2.20066 2.34542 2.48603 2.63936 2.82953 2.99415 3.16705 3.31689 3.45213 3.59661 3.7691 4.09998 4.3486 4.50648 4.63547 4.82355 
17 0.16598 0.32315 0.50822 1.17314 1.50148 1.6688 1.85634 2.06673 2.20036 2.34253 2.48228 3.16529 3.31599 3.44862 3.76786 4.09614 4.34477 
1 1.50168 
28 0.16472 0.32257 0.50933 0.6417 0.83277 1.00491 1.17284 1.33502 1.50355 1.66496 1.8558 2.06878 2.19776 2.34114 2.48368 2.63614 2.82768 2.99075 3.165 3.3155 3.44935 3.59204 3.76709 4.09675 4.3457 4.50375 4.63184 4.82034 
2 4.3459 4.82173 
73 0.1741 0.17784 0.18595 0.33036 0.33384 0.3392 0.51739 0.52112 0.52814 0.65019 0.65418 0.83934 0.84296 0.84803 1.01071 1.01546 1.02504 1.17774 1.18327 1.34226 1.34655 1.36016 1.50995 1.51399 1.52447 1.67384 1.67857 1.86399 1.86887 1.87353 2.07674 2.08075 2.20668 2.21292 2.34938 2.35349 2.36067 2.49155 2.49599 2.64397 2.64733 2.83545 2.83956 2.84381 2.9997 3.00443 3.17189 3.17514 3.17979 3.32261 3.32669 3.4563 3.46041 3.4682 3.60062 3.60528 3.61251 3.77501 3.77812 3.78494 4.10545 4.10919 4.11981 4.35373 4.35776 4.36599 4.51188 4.51564 4.6399 4.64613 4.82874 4.83231 4.83613 
42 0.16771 0.32243 0.32941 0.51053 0.64359 0.83383 1.00269 1.01495 1.17257 1.33655 1.50216 1.52058 1.66908 1.85687 1.86278 2.06996 2.20059 2.34266 2.34967 2.48479 2.49389 2.63875 2.82918 2.83576 2.9939 3.16297 3.17097 3.31462 3.32151 3.44816 3.45581 3.59424 3.7677 3.77338 4.09906 4.14796 4.34772 4.50477 4.51123 4.63307 4.82193 4.82855 
117 0.14166 0.14535 0.14812 0.15091 0.29776 0.30119 0.30431 0.30706 0.4844 0.48821 0.49083 0.49344 0.49716 0.61667 0.62045 0.62335 0.62626 0.63112 0.80699 0.81037 0.81352 0.81591 0.8207 0.97963 0.98234 0.98594 0.98939 1.14386 1.14762 1.15154 1.15538 1.30873 1.31219 1.31588 1.31916 1.47682 1.48064 1.48376 1.48656 1.63816 1.64433 1.64748 1.65102 1.83433 1.83679 1.83992 1.84293 2.04758 2.05009 2.05278 2.05839 2.17285 2.17748 2.18106 2.31921 2.32198 2.32489 2.32817 2.45501 2.46055 2.46404 2.46687 2.47148 2.61135 2.61559 2.61852 2.62109 2.80278 2.80663 2.80941 2.81213 2.81616 2.96641 2.97035 2.97354 2.97707 3.13926 3.14226 3.14538 3.14784 3.15196 3.28847 3.29187 3.2956 3.29841 3.42113 3.42677 3.42989 3.43311 3.5684 3.57214 3.57493 3.57825 3.74311 3.74612 3.74907 3.75136 4.07653 4.07906 4.08191 4.32547 4.32762 4.33033 4.33694 4.47959 4.48253 4.48596 4.48842 4.60368 4.60901 4.6133 4.61772 4.7987 4.80147 4.80368 4.80641 4.81064 
20 0.15844 0.31589 0.49999 0.63629 0.82271 0.99189 1.49305 1.84678 2.06122 2.33604 2.62943 2.81913 3.15704 3.4445 3.58822 3.75962 4.08934 4.33702 4.49673 4.81239 
19 0.17787 0.33344 0.52084 0.84188 1.01605 1.34765 1.51345 1.67923 1.87039 2.64789 2.84259 3.17723 3.32647 3.46139 3.77854 4.10847 4.35651 4.51672 4.83188 
28 0.16315 0.31849 0.50576 0.6403 0.82839 0.99849 1.16289 1.3309 1.49811 1.66192 1.85156 2.06588 2.19479 2.33792 2.48039 2.63281 2.82447 2.98808 3.15918 3.31049 3.44267 3.58864 3.76398 4.09452 4.34262 4.50107 4.62715 4.81827 
66 0.16452 0.16777 0.3197 0.32327 0.3268 0.50822 0.5117 0.64051 0.64382 0.64833 0.83019 0.83324 0.99954 1.00487 1.16782 1.17331 1.33338 1.33792 1.50086 1.50438 1.66458 1.66895 1.85443 1.85874 1.86302 2.06756 2.07086 2.19665 2.20334 2.33994 2.34336 2.34823 2.4822 2.48517 2.63535 2.63825 2.82635 2.83015 2.83566 2.99083 2.99527 3.16218 3.1659 3.17076 3.3131 3.31698 3.44627 3.45052 3.59107 3.59442 3.60009 3.76514 3.76845 3.77418 4.09661 4.10003 4.34498 4.34801 4.50218 4.50521 4.51044 4.63087 4.63653 4.81975 4.82272 4.82665 
26 0.17392 0.32793 0.51635 0.65044 0.83532 1.00638 1.17814 1.34342 1.50668 1.67235 1.86309 2.0785 2.20959 2.34952 2.49278 2.64472 2.83581 3.00111 3.17069 3.45629 3.60219 3.77282 4.10655 4.35536 4.51182 4.82631 
0 
137 0.14264 0.14591 0.14861 0.15085 0.15379 0.29879 0.30234 0.30463 0.30697 0.30938 0.48571 0.48902 0.4917 0.49366 0.49608 0.61599 0.62034 0.62337 0.6257 0.62813 0.63315 0.80809 0.81141 0.8141 0.81626 0.81879 0.9809 0.98321 0.98596 0.98851 0.99213 1.14486 1.14868 1.15157 1.15459 1.15858 1.30991 1.31309 1.31661 1.31899 1.32213 1.47793 1.48147 1.48435 1.4866 1.48962 1.63903 1.64489 1.64801 1.65046 1.65417 1.83567 1.8379 1.84021 1.84258 1.84539 2.0489 2.05112 2.05352 2.05597 2.17403 2.1778 2.18116 2.18495 2.32055 2.32317 2.32552 2.32791 2.33126 2.45555 2.46123 2.46444 2.467 2.4699 2.61242 2.61669 2.61922 2.62139 2.62446 2.80418 2.80763 2.81004 2.81208 2.81474 2.96757 2.97097 2.97412 2.97614 2.97995 3.14035 3.14316 3.1454 3.14795 3.15005 3.28928 3.29247 3.29547 3.29832 3.30073 3.42231 3.42779 3.43001 3.43289 3.43561 3.56966 3.57301 3.57554 3.57803 3.581 3.74435 3.74664 3.74937 3.75149 3.7535 4.07787 4.08015 4.08237 4.08478 4.32663 4.32875 4.33074 4.33348 4.48077 4.48359 4.48659 4.48857 4.49104 4.60476 4.60873 4.61217 4.61572 4.62274 4.80016 4.80272 4.80472 4.80667 4.80933 
99 0.14618 0.15027 0.15339 0.30238 0.30581 0.30928 0.31286 0.48887 0.49323 0.49593 0.4998 0.62171 0.62583 0.62952 0.81165 0.81526 0.81865 0.82288 0.98401 0.98704 0.99121 1.14851 1.15229 1.15724 1.1623 1.31323 1.31742 1.32106 1.32546 1.48144 1.4857 1.48895 1.49337 1.64263 1.6493 1.65263 1.83873 1.84138 1.845 1.84984 2.05199 2.05475 2.05794 2.17728 2.18286 2.19075 2.32361 2.32651 2.32992 2.45994 2.46576 2.46952 2.47418 2.61609 2.62025 2.62343 2.80713 2.81134 2.81436 2.81905 2.97095 2.97538 2.97854 3.14382 3.14697 3.15076 3.15418 3.29298 3.29698 3.30107 3.30483 3.42559 3.43129 3.43508 3.43969 3.57285 3.5769 3.58046 3.74748 3.75107 3.75418 3.75768 4.08093 4.08358 4.08693 4.32991 4.33212 4.33576 4.48411 4.48735 4.49077 4.49575 4.60814 4.61442 4.61921 4.80307 4.806 4.80841 4.8122 
44 0.17011 0.17594 0.32649 0.33144 0.51369 0.51854 0.64705 0.83616 0.84302 1.00808 1.17759 1.34017 1.50584 1.51462 1.67154 1.86192 1.87138 2.07308 2.20366 2.34623 2.35352 2.48746 2.49519 2.64029 2.83231 2.83769 2.99532 3.00365 3.16826 3.1743 3.31937 3.45324 3.59766 3.60785 3.77096 3.78103 4.10192 4.34984 4.3566 4.50787 4.51409 4.6369 4.82513 4.83031 
0 
57 0.15546 0.15997 0.31209 0.31696 0.49811 0.50238 0.63123 0.63662 0.82055 0.82523 0.83062 0.99231 0.99901 1.15821 1.16494 1.32224 1.32907 1.49025 1.49495 1.65499 1.65928 1.8472 1.85187 2.06048 2.06485 2.18644 2.19215 2.33261 2.33719 2.47198 2.47727 2.62688 2.63087 2.81617 2.82105 2.98018 2.98535 3.15285 3.15833 3.30198 3.30922 3.4379 3.44235 3.58212 3.58682 3.75576 3.7613 4.08938 4.09351 4.3382 4.34232 4.49283 4.49819 4.61738 4.62548 4.81199 4.8154 
37 0.16684 0.17177 0.32312 0.50927 0.51347 0.64411 0.83221 0.83823 1.00263 1.00885 1.17342 1.3354 1.50207 1.66672 1.85803 2.07017 2.19902 2.34202 2.35476 2.48413 2.48966 2.63777 2.82824 2.83473 2.99241 3.16507 3.17235 3.31561 3.44894 3.59373 3.76804 4.09875 4.34662 4.50556 4.633 4.82154 4.82706 
0 
54 0.14974 0.15562 0.30583 0.3124 0.49255 0.49877 0.62445 0.63051 0.81514 0.82157 0.98773 0.99522 1.1518 1.15783 1.16529 1.31701 1.32495 1.48498 1.49174 1.64598 1.65439 1.84247 1.85066 2.05573 2.18102 2.19253 2.32732 2.33469 2.46266 2.47139 2.61919 2.62571 2.81092 2.81752 2.97455 2.98167 3.14741 3.1546 3.29657 3.30477 3.42895 3.43605 3.57652 3.58361 3.75117 3.75843 4.08462 4.33363 4.48781 4.49509 4.6119 4.62102 4.80676 4.81153 
78 0.16019 0.16425 0.1724 0.3172 0.32169 0.32679 0.50336 0.50724 0.51093 0.63579 0.63981 0.64369 0.82532 0.82983 0.83478 0.99705 1.00206 1.0094 1.16309 1.16836 1.17395 1.32697 1.33211 1.33712 1.49502 1.49975 1.50537 1.66029 1.66388 1.67179 1.85188 1.85637 1.86129 2.0656 2.06935 2.19157 2.19691 2.33785 2.34197 2.3488 2.47487 2.48017 2.48403 2.63158 2.63534 2.8219 2.82543 2.82917 2.98504 2.98968 2.99736 3.15775 3.16248 3.16594 3.30704 3.31262 3.31683 3.44207 3.4458 3.44984 3.58764 3.59151 3.59801 3.76057 3.76558 3.77182 4.09448 4.09846 4.34315 4.3472 4.49791 4.50237 4.62233 4.62905 4.63613 4.81719 4.82009 4.82439 
53 0.14812 0.15336 0.30458 0.3103 0.4907 0.4954 0.62475 0.63103 0.81351 0.81868 0.98497 1.1511 1.31498 1.32506 1.48345 1.48864 1.64896 1.65462 1.83971 1.84577 2.05292 2.05825 2.17934 2.32499 2.33119 2.46632 2.47158 2.61947 2.62442 2.80898 2.814 2.97293 2.97899 3.14524 3.15146 3.2947 3.30347 3.4313 3.43772 3.57466 3.58075 3.74835 3.75398 4.08196 4.08719 4.3307 4.33586 4.48554 4.49161 4.61024 4.6196 4.80424 4.80787 
100 0.17597 0.17899 0.18263 0.33133 0.33499 0.33784 0.3431 0.51931 0.52232 0.52559 0.53182 0.65249 0.65594 0.65979 0.84167 0.84455 0.84788 0.85536 1.01192 1.01627 1.02026 1.02881 1.17868 1.18372 1.18752 1.34403 1.34748 1.35086 1.35978 1.51175 1.51502 1.51861 1.53147 1.67577 1.6802 1.68502 1.86601 1.87035 1.87352 1.87928 2.07908 2.08224 2.08692 2.10537 2.20851 2.21324 2.22399 2.35193 2.35604 2.36047 2.36626 2.49408 2.49773 2.50272 2.64635 2.64933 2.65389 2.83783 2.84076 2.84448 2.85058 3.00185 3.00464 3.00877 3.17305 3.17662 3.17964 3.18419 3.32367 3.32716 3.32999 3.34384 3.45794 3.46207 3.46559 3.60354 3.60761 3.61278 3.77649 3.77977 3.78276 3.78793 4.10798 4.11127 4.11595 4.13708 4.35649 4.35955 4.36374 4.51296 4.51634 4.51993 4.52827 4.64269 4.64687 4.65737 4.83133 4.83413 4.8375 4.84251 
57 0.15923 0.16258 0.31534 0.31894 0.50293 0.50643 0.63485 0.63887 0.82418 0.82729 0.8315 0.99455 0.99881 1.16198 1.16673 1.32733 1.33143 1.4949 1.49805 1.65909 1.66293 1.84978 1.85384 2.06299 2.0669 2.19079 2.19637 2.33515 2.33911 2.4767 2.48056 2.62977 2.63277 2.82067 2.82419 2.98501 2.9891 3.15681 3.16008 3.30708 3.31072 3.44092 3.445 3.58591 3.59004 3.75988 3.76317 4.09162 4.09556 4.3397 4.34452 4.49774 4.5008 4.62542 4.62961 4.81448 4.81758 
0 
21 0.16417 0.32264 0.50791 0.64142 0.83014 1.33367 1.85906 2.4816 2.6345 2.82561 2.99042 3.1626 3.31298 3.4488 3.5905 3.76486 4.09655 4.34422 4.50198 4.63063 4.81978 
57 0.15321 0.15768 0.30952 0.31398 0.49558 0.50021 0.50506 0.62888 0.6336 0.81907 0.82356 0.99019 0.9953 1.15597 1.16184 1.32004 1.32583 1.48855 1.49331 1.65453 1.6595 1.84494 1.84951 2.0581 2.06218 2.1841 2.1911 2.33028 2.33442 2.47087 2.47538 2.62424 2.62852 2.81369 2.81862 2.97783 2.98307 3.15056 3.15543 3.29969 3.30559 3.4368 3.44216 3.57982 3.58419 3.7534 3.75858 4.08712 4.09115 4.33602 4.33962 4.49054 4.49561 4.61501 4.62359 4.80945 4.81302 
24 0.15836 0.31243 0.50143 0.63561 0.82489 0.99739 1.32787 1.49526 1.84694 2.06045 2.33239 2.47678 2.62884 2.81999 2.98428 3.15303 3.30788 3.44291 3.58581 3.75933 4.08884 4.33717 4.49627 4.81188 
68 0.16888 0.17213 0.32428 0.32845 0.33353 0.51175 0.51523 0.51892 0.64464 0.64864 0.83256 0.83641 0.8405 1.00334 1.00815 1.01224 1.17016 1.17502 1.17964 1.33393 1.33885 1.34334 1.50293 1.50692 1.51109 1.66793 1.67247 1.6778 1.85888 1.86307 1.86695 2.07179 2.07617 2.19888 2.20352 2.34393 2.34766 2.35554 2.48625 2.49068 2.63961 2.64303 2.8313 2.8358 2.99503 2.99988 3.16794 3.17118 3.31395 3.31941 3.32334 3.45004 3.455 3.59538 3.59979 3.77084 3.77399 4.10111 4.10486 4.34934 4.35479 4.50784 4.51162 4.63286 4.63705 4.82426 4.82704 4.83074 
57 0.16529 0.16902 0.32181 0.32513 0.50882 0.51245 0.642 0.64563 0.83072 0.8337 0.99992 1.00494 1.17054 1.17649 1.33494 1.33916 1.50118 1.50494 1.6654 1.67037 1.85523 1.8601 1.86503 2.06917 2.07324 2.19795 2.20385 2.34159 2.34605 2.48353 2.48802 2.63677 2.64215 2.82722 2.83167 2.99178 2.99662 3.16378 3.16712 3.31489 3.31848 3.44846 3.45209 3.59272 3.59686 3.76673 3.76946 4.09776 4.10229 4.34573 4.35012 4.50397 4.50721 4.63152 4.63911 4.82083 4.82466 
4 0.50525 0.8257 1.49645 4.8156 
4 0.84903 1.51758 3.7815 4.51921 
48 0.15302 0.15884 0.30872 0.31432 0.49652 0.50205 0.62887 0.63514 0.81738 0.82259 0.98909 0.99756 1.15582 1.16363 1.321 1.32688 1.48779 1.49322 1.65298 1.66201 1.8436 1.8504 2.05703 2.18581 2.32907 2.47001 2.47667 2.62405 2.81425 2.81954 2.97914 3.14951 3.15502 3.29991 3.30561 3.43445 3.44114 3.57999 3.58847 3.75323 3.75825 4.08589 4.33421 4.49005 4.49548 4.61741 4.80865 4.81423 
69 0.16386 0.16838 0.31959 0.32325 0.32711 0.5072 0.51049 0.51494 0.64022 0.64334 0.82913 0.83222 0.83622 0.99841 1.00349 1.00878 1.16567 1.17277 1.33189 1.33621 1.49956 1.50264 1.5091 1.66405 1.66875 1.85356 1.85833 1.86181 2.06645 2.06963 2.19536 2.19971 2.33896 2.34332 2.34825 2.48148 2.48557 2.63465 2.63741 2.82535 2.82858 2.83256 2.98905 2.99295 3.16065 3.16426 3.16822 3.31213 3.31539 3.31995 3.4449 3.4498 3.58946 3.59409 3.5995 3.76544 3.76811 4.09536 4.09905 4.34392 4.34746 4.50228 4.50517 4.62739 4.63135 4.63813 4.81842 4.82157 4.82489 
24 0.1542 0.31051 0.4969 0.63083 0.81893 0.99092 1.32304 1.48953 1.84338 2.05733 2.32946 2.47275 2.62511 2.81536 2.9801 3.15048 3.30294 3.43789 3.58105 3.7547 4.08579 4.33364 4.49215 4.80828 
28 0.17269 0.32941 0.51648 0.65224 0.83848 1.01124 1.18112 1.34408 1.50939 1.6729 1.86471 2.07638 2.20334 2.3482 2.50018 2.64313 2.83743 2.99743 3.17279 3.32374 3.45667 3.60298 3.77514 4.10447 4.35157 4.512 4.63953 4.82768 
46 0.1685 0.17298 0.32431 0.32869 0.51242 0.51777 0.64511 0.65014 0.83386 0.83772 1.00471 1.00993 1.17269 1.17819 1.33743 1.50517 1.50992 1.66925 1.6767 1.85913 1.86529 2.07305 2.2009 2.34505 2.35148 2.48659 2.49356 2.64073 2.83072 2.83662 2.99542 3.16592 3.17036 3.31747 3.32338 3.45218 3.59605 3.77089 4.10098 4.10832 4.34895 4.35482 4.50753 4.63442 4.82425 4.8291 
65 0.16043 0.16395 0.31569 0.32013 0.50341 0.50643 0.50955 0.63602 0.63998 0.82497 0.82843 0.83242 0.99601 1.00073 1.16227 1.16771 1.3268 1.3307 1.33467 1.49569 1.49916 1.50339 1.66023 1.66435 1.85037 1.85504 1.85953 2.06327 2.06716 2.19022 2.19474 2.33587 2.34021 2.47772 2.48102 2.63095 2.63419 2.82122 2.82447 2.82891 2.98515 2.98831 3.15669 3.16119 3.30757 3.31196 3.31544 3.44165 3.44643 3.5866 3.59055 3.75962 3.76365 3.76664 4.0923 4.09617 4.34101 4.34487 4.49685 4.50093 4.62141 4.62752 4.81524 4.81815 4.82198 
3 0.3277 1.50863 1.8649 
5 0.16685 0.51231 1.00279 2.82908 3.31653 
31 0.16509 0.32372 0.5094 0.64267 0.83099 0.83762 1.00389 1.17326 1.33467 1.50123 1.66462 1.67098 1.85747 1.86177 2.06883 2.19817 2.34325 2.48285 2.63605 2.82703 2.99054 3.16464 3.315 3.44844 3.5929 3.76749 4.0977 4.34549 4.50359 4.63256 4.81967 
34 0.16039 0.3165 0.50317 0.50782 0.63707 0.82519 0.82915 0.99525 1.00168 1.16171 1.16908 1.32985 1.49556 1.50015 1.6599 1.85035 2.06417 2.19289 2.33573 2.47854 2.63154 2.82199 2.9867 3.15658 3.16157 3.30964 3.4436 3.58726 3.76226 4.09268 4.34062 4.49906 4.6258 4.81517 
48 0.15037 0.15488 0.30669 0.31382 0.49301 0.4976 0.62615 0.63238 0.81589 0.82066 0.98698 0.99414 1.153 1.31697 1.32496 1.48603 1.49081 1.64988 1.65653 1.84171 2.05498 2.18182 2.32711 2.46677 2.47254 2.62132 2.62576 2.81139 2.81663 2.97512 2.98038 3.14746 3.1545 3.29679 3.30473 3.43259 3.57716 3.58394 3.75046 3.75707 4.08408 4.33276 4.48748 4.49371 4.61331 4.62156 4.80651 4.81163 
103 0.14719 0.15081 0.15354 0.15826 0.30324 0.30678 0.30999 0.31407 0.48989 0.49385 0.49633 0.5 0.62226 0.62615 0.62889 0.6331 0.81246 0.81583 0.81897 0.82257 0.98521 0.98788 0.99211 1.14931 1.15323 1.15828 1.16286 1.31421 1.31775 1.32172 1.3261 1.48226 1.48606 1.48933 1.49343 1.64356 1.65013 1.65333 1.66005 1.83989 1.84233 1.84591 1.85052 2.05315 2.05565 2.05854 2.1783 2.18318 2.18934 2.32477 2.32758 2.33075 2.46036 2.46622 2.47005 2.47368 2.61677 2.62123 2.62415 2.80824 2.81225 2.815 2.81949 2.9719 2.97601 2.97914 3.14481 3.14788 3.15118 3.15466 3.29404 3.29754 3.30213 3.30548 3.42657 3.43244 3.43611 3.44082 3.5739 3.57777 3.58047 3.58693 3.74868 3.75178 3.755 3.75825 4.0821 4.08463 4.0879 4.33107 4.33314 4.33663 4.48512 4.48811 4.49174 4.4962 4.60912 4.61479 4.61983 4.80425 4.80707 4.80925 4.81409 
27 0.16128 0.31739 0.50448 0.63979 0.82581 0.83334 0.99684 1.167 1.33069 1.49603 1.66478 1.85143 2.06872 2.33792 2.48089 2.63297 2.82287 2.98721 3.15953 3.30961 3.44829 3.5884 3.76233 4.096 4.49986 4.6275 4.81857 
77 0.14733 0.15225 0.15619 0.30348 0.30736 0.31178 0.49005 0.49529 0.49902 0.62258 0.62752 0.63169 0.81271 0.81715 0.82061 0.98524 0.98925 0.99559 1.14961 1.15415 1.16135 1.31443 1.32062 1.3256 1.48255 1.48812 1.49184 1.64395 1.65143 1.65488 1.83995 1.84303 1.84805 2.05321 2.05655 2.17853 2.18593 2.32483 2.32825 2.33483 2.46129 2.46693 2.47102 2.61719 2.62184 2.6255 2.80841 2.81342 2.8171 2.9721 2.97821 3.14492 3.1485 3.15287 3.29414 3.29953 3.30386 3.42692 3.43312 3.43835 3.57404 3.57899 3.74871 3.75351 3.75683 4.08214 4.08527 4.33112 4.33375 4.48526 4.48918 4.49296 4.60939 4.61826 4.8043 4.80763 4.81128 
53 0.15431 0.15965 0.31149 0.3179 0.49749 0.50223 0.50752 0.63083 0.63722 0.81997 0.8247 0.82977 0.9913 0.99734 1.15753 1.1671 1.32167 1.33012 1.48992 1.49491 1.65591 1.66246 1.84612 1.85277 2.05938 2.1891 2.33147 2.33812 2.47237 2.47943 2.62585 2.63115 2.81723 2.82279 2.98024 2.98565 3.15196 3.15833 3.30146 3.30893 3.4374 3.4443 3.58158 3.58859 3.75523 3.7613 4.08841 4.33735 4.49209 4.49828 4.62153 4.8112 4.81581 
27 0.16062 0.31725 0.50502 0.63687 0.82495 0.9997 1.16695 1.33162 1.49637 1.66162 1.85281 2.06371 2.33714 2.47805 2.6314 2.82344 2.98812 3.15848 3.30955 3.44403 3.58844 3.76166 4.0922 4.34003 4.4985 4.62813 4.81536 
52 0.15092 0.15656 0.30725 0.31334 0.49362 0.49884 0.62673 0.63279 0.81629 0.82197 0.98786 0.99511 1.15371 1.16371 1.31789 1.32516 1.4864 1.49244 1.65083 1.65705 1.84246 1.84949 2.05571 2.18267 2.32776 2.33436 2.46751 2.47373 2.62175 2.62699 2.81204 2.81756 2.9759 2.98221 3.14804 3.15411 3.2976 3.30488 3.43339 3.43998 3.5777 3.58428 3.75129 3.75708 4.08474 4.33346 4.48834 4.49444 4.61407 4.6233 4.80711 4.81153 
47 0.15785 0.16465 0.31458 0.32118 0.49989 0.50888 0.63226 0.64052 0.82424 0.99506 1.16103 1.16852 1.32524 1.33619 1.49697 1.65303 1.66361 1.85037 2.06532 2.18836 2.33525 2.34152 2.47105 2.48027 2.62838 2.63446 2.81906 2.82546 2.98229 2.99091 3.15546 3.16229 3.30513 3.31305 3.4355 3.44566 3.58499 3.59159 3.7587 3.76472 4.09414 4.34152 4.4957 4.50181 4.61912 4.62989 4.81611 
81 0.15541 0.15891 0.16187 0.31207 0.31545 0.31889 0.49768 0.50166 0.50503 0.63103 0.63443 0.63822 0.81965 0.82321 0.82625 0.83059 0.99206 0.99583 0.99986 1.15785 1.16253 1.16781 1.32195 1.3273 1.33119 1.48925 1.49355 1.49655 1.50128 1.65176 1.65759 1.66085 1.84723 1.85125 1.85506 2.06033 2.06349 2.18569 2.19133 2.33249 2.33556 2.34761 2.47079 2.47525 2.47874 2.62643 2.62973 2.63299 2.81579 2.81957 2.82344 2.97974 2.98444 2.98883 3.15271 3.15583 3.15952 3.30171 3.30599 3.30969 3.43626 3.4397 3.44435 3.58171 3.58533 3.58961 3.75577 3.75956 3.76249 4.08943 4.09232 4.33823 4.34093 4.49303 4.49754 4.50067 4.61652 4.62451 4.81169 4.81447 4.81806 
25 0.16012 0.31678 0.50304 0.63788 0.82514 0.99969 1.16838 1.33112 1.49626 1.65988 1.85346 2.06235 2.33861 2.47732 2.63065 2.82111 3.15816 3.3095 3.44472 3.58995 3.76146 4.09092 4.3391 4.49873 4.81374 
4 0.32941 0.8376 1.00661 1.86314 
80 0.14743 0.15151 0.15513 0.30376 0.30755 0.31175 0.48979 0.49405 0.49747 0.62283 0.62687 0.63089 0.81285 0.81716 0.8208 0.98448 0.98895 0.99541 1.15019 1.15492 1.16193 1.31445 1.3195 1.32518 1.48264 1.48716 1.49155 1.64444 1.65025 1.65529 1.83922 1.8431 1.84751 2.05243 2.05601 2.17827 2.18392 2.32443 2.32801 2.33447 2.46303 2.46806 2.4725 2.61813 2.62208 2.6255 2.80787 2.81213 2.8153 2.97206 2.97692 2.98477 3.14463 3.14857 3.15204 3.29405 3.29875 3.3037 3.42842 3.43227 3.4371 3.57374 3.57788 3.58404 3.74779 3.7521 3.75547 4.08144 4.08492 4.33024 4.33335 4.485 4.48952 4.49485 4.6091 4.61566 4.62129 4.80364 4.80671 4.80981 
0 
41 0.15728 0.31164 0.31818 0.50021 0.50625 0.63307 0.82038 0.82611 0.99164 0.99933 1.15849 1.16769 1.32153 1.32823 1.49066 1.49788 1.65723 1.84612 1.85426 2.05949 2.18967 2.33156 2.47514 2.6282 2.81802 2.98329 3.15222 3.15844 3.30175 3.30914 3.43891 3.58372 3.75497 3.76051 4.08847 4.33697 4.49206 4.4977 4.62313 4.81098 4.81665 
23 0.15372 0.30947 0.49667 0.62998 0.81804 0.98892 1.48941 1.84331 2.05681 2.32889 2.47256 2.62512 2.8154 2.98034 3.14961 3.30619 3.43628 3.58086 3.75432 4.08565 4.33395 4.49212 4.80849 
98 0.1685 0.17137 0.17554 0.3236 0.32738 0.33053 0.33651 0.51221 0.51477 0.51822 0.52358 0.64422 0.64785 0.65135 0.83245 0.83644 0.83972 0.84468 1.00295 1.00702 1.01043 1.01555 1.16968 1.17554 1.17934 1.33399 1.33905 1.34216 1.35122 1.50333 1.50665 1.51025 1.66853 1.6716 1.67706 1.8583 1.86198 1.86553 1.87117 2.07151 2.07451 2.07936 2.19715 2.20277 2.20736 2.34398 2.34717 2.35055 2.35615 2.48507 2.48837 2.49221 2.50029 2.63848 2.64167 2.64535 2.82919 2.83223 2.8358 2.83947 2.99175 2.99603 2.99921 3.16415 3.16845 3.17097 3.1749 3.31451 3.3191 3.32199 3.45014 3.45389 3.45766 3.59413 3.59719 3.60136 3.60605 3.7675 3.77167 3.77423 3.7791 4.10048 4.10342 4.10798 4.34937 4.35188 4.35649 4.50435 4.50865 4.51201 4.51866 4.6309 4.63645 4.64099 4.82333 4.82599 4.82926 4.83266 
0 
0 
25 0.15807 0.31542 0.50206 0.63455 0.82359 1.16448 1.32664 1.49417 1.6634 1.84606 2.06194 2.33508 2.4753 2.62834 2.81985 2.98381 3.15645 3.30688 3.4412 3.58714 3.75877 4.08794 4.336 4.49567 4.81203 
29 0.16504 0.32284 0.50826 0.64176 0.83046 1.0022 1.17211 1.33408 1.50151 1.66547 1.85801 2.06845 2.19947 2.3417 2.4834 2.63585 2.82675 2.99066 3.16336 3.31466 3.44894 3.59226 3.76686 4.09688 4.34492 4.50323 4.6317 4.81994 4.82578 
68 0.15799 0.16146 0.31395 0.3177 0.32133 0.50187 0.50525 0.63433 0.63789 0.82302 0.82622 0.82957 0.99386 0.99813 1.00302 1.16016 1.16454 1.17098 1.32541 1.32917 1.33258 1.49323 1.49664 1.50026 1.65815 1.66196 1.84839 1.85232 1.85583 2.06151 2.06514 2.1895 2.19399 2.334 2.33793 2.47505 2.47877 2.62892 2.63185 2.81946 2.82301 2.82882 2.98403 2.98694 3.15478 3.15907 3.16315 3.30439 3.30914 3.31293 3.44001 3.44438 3.58501 3.58841 3.75856 3.76204 4.09052 4.0943 4.33895 4.34279 4.49511 4.49855 4.50216 4.62188 4.62603 4.81357 4.81644 4.82006 
28 0.15933 0.31653 0.50349 0.63624 0.82469 0.99876 1.16448 1.32835 1.49524 1.65943 1.85037 2.06398 2.19308 2.33721 2.47631 2.63115 2.8214 2.98564 3.15723 3.30731 3.44138 3.58687 3.76234 4.09239 4.34079 4.49833 4.62572 4.8157 
78 0.15481 0.15873 0.16303 0.31195 0.31607 0.31967 0.49813 0.50189 0.50558 0.63152 0.63544 0.63905 0.82076 0.82499 0.83046 0.99201 0.99652 1.00166 1.15842 1.16393 1.16863 1.32212 1.32708 1.33114 1.49039 1.49476 1.49895 1.65468 1.65903 1.66369 1.84685 1.85117 1.85515 2.05983 2.0634 2.18645 2.19181 2.3322 2.33607 2.34161 2.47162 2.47615 2.48082 2.62614 2.62997 2.81683 2.8205 2.82438 2.97994 2.98461 2.98998 3.1531 3.15722 3.16124 3.3021 3.30738 3.31071 3.43756 3.44183 3.446 3.58187 3.58572 3.59023 3.7558 3.75983 3.76281 4.08886 4.09225 4.3376 4.34061 4.49284 4.49721 4.50085 4.61882 4.62557 4.8117 4.81463 4.81889 
24 0.16771 0.32181 0.50918 0.64193 0.83396 1.0022 1.17267 1.33683 1.50366 1.66642 1.85618 2.0693 2.34157 2.48436 2.63873 2.82746 2.99251 3.31872 3.59254 3.77214 4.09809 4.34642 4.63205 4.82177 
0 
128 0.16917 0.17159 0.17408 0.17722 0.32441 0.32751 0.3299 0.33248 0.33818 0.51177 0.51392 0.5163 0.51869 0.52223 0.64411 0.64693 0.64922 0.65196 0.65751 0.83318 0.83641 0.83837 0.8412 0.8456 1.00424 1.00757 1.01022 1.01308 1.01957 1.17145 1.17537 1.17819 1.18116 1.33533 1.33882 1.34145 1.34397 1.35433 1.50398 1.50682 1.50906 1.51173 1.52086 1.66914 1.6716 1.67442 1.67816 1.85901 1.86204 1.86438 1.86679 1.8704 2.07171 2.07433 2.07679 2.08035 2.19895 2.2027 2.20642 2.21064 2.34433 2.34708 2.34955 2.35255 2.35648 2.48581 2.48847 2.49109 2.49428 2.49923 2.63911 2.64161 2.64372 2.64816 2.82966 2.83237 2.83466 2.83737 2.84049 2.99357 2.99642 2.99915 3.00238 3.16567 3.16896 3.17109 3.1737 3.17764 3.31533 3.3189 3.32117 3.32359 3.33175 3.45056 3.45364 3.45611 3.45915 3.59545 3.59792 3.60061 3.60356 3.60807 3.76881 3.7717 3.77393 3.7766 3.78134 4.1008 4.10308 4.10554 4.11018 4.34962 4.35161 4.35435 4.35869 4.5054 4.50874 4.51074 4.51354 4.63394 4.63705 4.64046 4.64538 4.82391 4.82607 4.8283 4.83089 4.83448 
59 0.1635 0.16655 0.31992 0.32387 0.50692 0.51023 0.64004 0.64399 0.82911 0.83186 0.83801 0.99782 1.00249 1.01 1.1645 1.17112 1.33293 1.338 1.49885 1.5022 1.66348 1.66942 1.85299 1.85788 2.06635 2.06984 2.19415 2.20314 2.33831 2.34229 2.351 2.48115 2.4887 2.63426 2.63723 2.82511 2.83016 2.98946 2.99479 3.16169 3.16638 3.3127 3.31805 3.4449 3.44995 3.59016 3.59578 3.76497 3.76776 4.09527 4.0989 4.3435 4.34808 4.50205 4.50782 4.62871 4.63352 4.81858 4.82238 
10 0.31912 0.50675 1.00003 1.4979 1.66333 1.85406 3.15882 3.31013 4.62654 4.81497 
90 0.17808 0.18146 0.18791 0.33459 0.33823 0.34461 0.52179 0.52531 0.52936 0.6533 0.65741 0.6619 0.84311 0.84656 0.85138 1.01343 1.01848 1.02449 1.17977 1.18634 1.19038 1.34519 1.34958 1.35359 1.51502 1.51847 1.53054 1.67814 1.68318 1.68925 1.86882 1.87345 1.8777 2.08152 2.08509 2.091 2.20797 2.21312 2.22221 2.3532 2.35773 2.36212 2.37059 2.49433 2.49841 2.5035 2.64858 2.6517 2.65734 2.83835 2.84196 2.84662 2.85808 3.00214 3.00611 3.01103 3.17389 3.17851 3.18195 3.18849 3.3239 3.32908 3.33264 3.45915 3.46396 3.46881 3.60323 3.6077 3.6125 3.62542 3.777 3.78135 3.78436 3.79121 4.11035 4.11404 4.1235 4.35897 4.36286 4.38438 4.5146 4.51873 4.52257 4.6417 4.64672 4.65324 4.83354 4.83645 4.84041 4.85435 
30 0.16936 0.32586 0.51328 0.6448 0.83475 1.00743 1.17247 1.17799 1.33872 1.50773 1.66972 1.86145 2.07113 2.19919 2.34352 2.34929 2.48777 2.63953 2.83272 2.99395 3.16813 3.3185 3.45302 3.59681 3.77085 4.10118 4.34848 4.50667 4.63669 4.82471 
0 
33 0.15352 0.30909 0.49652 0.50327 0.62918 0.81859 0.82552 0.98955 1.15587 1.32058 1.48894 1.65422 1.84397 2.05726 2.18634 2.32935 2.47102 2.62449 2.81433 2.9788 3.15001 3.15806 3.29983 3.30937 3.43555 3.57996 3.75342 3.75938 4.08627 4.33474 4.49024 4.62185 4.80872 
31 0.15916 0.31416 0.50212 0.6345 0.82294 0.83023 0.99412 1.00248 1.16523 1.33001 1.49435 1.50097 1.65875 1.84913 2.06141 2.19417 2.33404 2.47642 2.6294 2.81987 2.98546 3.15483 3.31063 3.44011 3.58543 3.75886 4.09065 4.3391 4.49558 4.62757 4.81366 
82 0.15311 0.15769 0.16163 0.30923 0.31347 0.31733 0.49579 0.501 0.50495 0.62844 0.63338 0.63748 0.81845 0.82259 0.82619 0.83147 0.99138 0.99592 1.00023 1.15528 1.15981 1.16439 1.32025 1.32544 1.32898 1.48829 1.49303 1.49674 1.64952 1.65627 1.65959 1.84627 1.84967 1.85488 2.0595 2.06332 2.18435 2.18996 2.19627 2.33098 2.33441 2.34021 2.46636 2.47257 2.47648 2.62285 2.62783 2.63132 2.81418 2.81907 2.82304 2.97795 2.98336 2.99001 3.15099 3.15461 3.15856 3.30003 3.30499 3.30933 3.43253 3.4388 3.44338 3.57988 3.58473 3.58871 3.75478 3.7591 3.76267 4.08837 4.0918 4.33756 4.34109 4.49122 4.49543 4.49889 4.61491 4.62083 4.62592 4.8106 4.81397 4.81959 
56 0.15076 0.15505 0.30707 0.31196 0.49382 0.49788 0.62695 0.63209 0.81604 0.82048 0.98713 0.99244 1.15359 1.16272 1.31736 1.32406 1.48628 1.49076 1.65178 1.65667 1.84187 1.84661 2.05499 2.05906 2.18274 2.32728 2.33192 2.46821 2.47274 2.6219 2.62597 2.81204 2.8164 2.97593 2.98055 3.14788 3.15291 3.29755 3.30392 3.43322 3.43888 3.5777 3.5834 3.75066 3.75541 4.08407 4.08815 4.33271 4.33661 4.48803 4.49289 4.61491 4.62281 4.80667 4.80993 4.81482 
0 
80 0.16634 0.16975 0.17376 0.32177 0.32594 0.32971 0.51048 0.51403 0.51965 0.64299 0.64701 0.65206 0.8331 0.83625 0.83972 1.0019 1.00654 1.01053 1.16743 1.17296 1.17709 1.33215 1.33687 1.34316 1.50321 1.50684 1.51145 1.66686 1.67115 1.67668 1.85655 1.86116 1.8649 1.87764 2.0709 2.07496 2.19799 2.20212 2.34246 2.34638 2.35119 2.35871 2.48467 2.48919 2.49675 2.63814 2.64285 2.82842 2.83235 2.83669 2.99298 2.99812 3.16307 3.1674 3.17213 3.3136 3.3183 3.32866 3.44961 3.45339 3.45997 3.59313 3.59803 3.60472 3.76714 3.77065 3.77753 4.10001 4.10428 4.34782 4.3521 4.39029 4.50322 4.50727 4.51238 4.63003 4.635 4.82277 4.82623 4.83347 
34 0.16592 0.32301 0.50995 0.64245 0.6473 0.8327 1.0017 1.00764 1.17373 1.33581 1.5027 1.66632 1.85613 1.86164 2.06973 2.20325 2.34163 2.34658 2.48457 2.63719 2.82831 2.83613 2.99239 3.16583 3.31561 3.44994 3.59301 3.76727 3.77165 4.09818 4.34629 4.50569 4.63492 4.82146 
65 0.16172 0.1644 0.31703 0.32011 0.32419 0.505 0.508 0.6376 0.64074 0.82607 0.82919 0.83499 0.99573 1.00071 1.16248 1.16775 1.17243 1.32647 1.33134 1.33596 1.49692 1.49995 1.66163 1.66487 1.85072 1.8546 1.85866 2.06429 2.06725 2.19358 2.20026 2.33679 2.34007 2.34633 2.47889 2.48147 2.6326 2.63498 2.82315 2.826 2.98766 2.99045 3.15762 3.16147 3.16496 3.30643 3.31143 3.31479 3.4427 3.44661 3.58813 3.59149 3.76228 3.76499 4.09339 4.0964 4.34178 4.34467 4.49994 4.50232 4.62464 4.62907 4.81663 4.81922 4.82391 
27 0.16102 0.31698 0.50447 0.63856 0.82727 0.99762 1.16627 1.33075 1.49792 1.66125 1.85022 2.06443 2.19437 2.3379 2.47825 2.63227 2.82263 2.98716 3.15947 3.31007 3.44359 3.5895 3.76229 4.09446 4.34134 4.49951 4.8156 
88 0.1512 0.15559 0.15836 0.16551 0.30751 0.31109 0.31485 0.49377 0.49875 0.50148 0.50596 0.62597 0.63063 0.63432 0.81698 0.82132 0.82385 0.82798 0.98889 0.99269 0.99663 1.15384 1.15766 1.16249 1.16829 1.31833 1.32439 1.3281 1.48667 1.49161 1.49431 1.64726 1.6551 1.65946 1.8436 1.84651 1.85048 2.05689 2.06008 2.18226 2.18892 2.32855 2.33177 2.33617 2.46372 2.47119 2.47472 2.48191 2.62124 2.62591 2.62879 2.81198 2.8169 2.81955 2.82454 2.9759 2.98189 2.98684 3.14884 3.15212 3.15614 3.16216 3.2979 3.30297 3.30638 3.43006 3.43638 3.44102 3.57777 3.58253 3.58673 3.75224 3.75673 3.75939 4.0858 4.08862 4.33484 4.33717 4.48918 4.49397 4.49642 4.61322 4.6211 4.62506 4.8079 4.81094 4.8143 4.81892 
74 0.1538 0.15847 0.16481 0.31025 0.31484 0.31881 0.49647 0.50125 0.50539 0.62904 0.63405 0.63954 0.819 0.82427 0.82904 0.99125 0.99685 1.15673 1.16243 1.16782 1.32114 1.32678 1.33203 1.48881 1.49422 1.49902 1.65064 1.6573 1.66213 1.8461 1.85105 1.8582 2.05932 2.06367 2.18515 2.19111 2.33119 2.3355 2.4682 2.4745 2.47938 2.62447 2.62912 2.8147 2.81951 2.82387 2.97871 2.98415 3.15143 3.15614 3.16001 3.3006 3.30612 3.31004 3.43297 3.43878 3.44488 3.58046 3.58523 3.75466 3.75945 3.76354 4.08829 4.09279 4.33731 4.34252 4.4918 4.49683 4.61617 4.62221 4.62811 4.81046 4.81392 4.82117 
38 0.16666 0.17165 0.32319 0.32655 0.51043 0.51478 0.64379 0.83283 0.83959 1.00396 1.01257 1.17274 1.33531 1.50335 1.66626 1.6729 1.85675 1.861 2.06929 2.19968 2.34144 2.34602 2.48448 2.63745 2.82846 2.83492 2.99225 3.16514 3.31542 3.45052 3.59284 3.76842 4.09804 4.34604 4.50466 4.63253 4.82137 4.82667 
3 0.33203 0.8407 4.10472 
56 0.14614 0.15115 0.30223 0.30685 0.48874 0.49416 0.62149 0.62682 0.81169 0.81637 0.98389 0.98866 1.14844 1.15441 1.31324 1.31949 1.48153 1.48703 1.64288 1.6506 1.83861 1.84198 2.05186 2.05558 2.17725 2.18441 2.32347 2.32742 2.4607 2.46758 2.61616 2.62145 2.80706 2.81244 2.97084 2.97704 3.14359 3.14751 3.29285 3.29883 3.42592 3.43208 3.5727 3.57803 3.74733 3.75227 4.08077 4.08421 4.32979 4.33252 4.48398 4.48923 4.60816 4.61814 4.8029 4.80653 
44 0.159 0.16369 0.31435 0.32056 0.50242 0.5074 0.63516 0.82272 0.82769 0.99475 1.16106 1.32657 1.33257 1.49246 1.49796 1.65911 1.84916 1.85548 2.06252 2.1911 2.33457 2.47633 2.62991 2.63436 2.82042 2.82501 2.9849 3.15558 3.16145 3.30541 3.31165 3.44046 3.44692 3.58553 3.75884 3.76371 4.0913 4.0959 4.34002 4.49564 4.5011 4.62306 4.81446 4.81865 
56 0.17393 0.17784 0.32979 0.33357 0.51696 0.52089 0.64949 0.65338 0.83959 0.84359 1.01092 1.01613 1.17836 1.18459 1.34333 1.3516 1.51084 1.51642 1.6739 1.67965 1.86419 1.86914 1.88609 2.07622 2.08099 2.2064 2.34904 2.35352 2.49134 2.49591 2.64418 2.64844 2.83552 2.83964 2.99965 3.00733 3.17241 3.1761 3.32356 3.32929 3.45515 3.45976 3.60035 3.60452 3.77536 3.77949 4.10512 4.11074 4.35417 4.35939 4.51195 4.51625 4.64011 4.64701 4.82964 4.8335 
61 0.15377 0.15826 0.31053 0.31489 0.32059 0.49624 0.50095 0.50575 0.62986 0.63455 0.81888 0.82367 0.82899 0.99077 0.99659 1.15678 1.16383 1.32094 1.32683 1.48855 1.49355 1.49992 1.6509 1.65731 1.84572 1.85137 2.05881 2.06361 2.18497 2.19334 2.33102 2.33583 2.46988 2.47556 2.62492 2.62917 2.81474 2.81942 2.97876 2.98397 3.15121 3.15684 3.30076 3.30741 3.43602 3.44044 3.58059 3.58508 3.75436 3.75919 3.76263 4.08784 4.0917 4.33666 4.34084 4.49152 4.49688 4.61528 4.62462 4.81022 4.81362 
32 0.16469 0.32073 0.50749 0.64032 0.83094 0.99904 1.1645 1.17206 1.33207 1.50054 1.66396 1.67203 1.85381 1.86012 2.06737 2.19665 2.33899 2.48179 2.63536 2.82596 2.99046 3.16289 3.31365 3.44655 3.59036 3.76605 4.09587 4.3442 4.50282 4.62991 4.81914 4.82589 
55 0.15231 0.15768 0.30895 0.31481 0.49502 0.5003 0.62786 0.63507 0.81723 0.82176 0.8256 0.98966 0.99724 1.15535 1.16478 1.31961 1.3271 1.48699 1.49221 1.49811 1.64876 1.65641 1.84455 1.85128 2.05776 2.18349 2.32968 2.33688 2.46701 2.47491 2.62323 2.62879 2.81324 2.81914 2.97717 2.98392 3.14991 3.1562 3.29912 3.30691 3.43164 3.43704 3.44395 3.57901 3.58692 3.75305 3.75919 4.08675 4.33561 4.49027 4.49632 4.61432 4.62559 4.80887 4.8127 
48 0.16372 0.16727 0.32072 0.32467 0.50723 0.51242 0.6413 0.82823 0.83185 0.83668 0.99919 1.00397 1.16714 1.1738 1.3326 1.34331 1.49989 1.50401 1.66415 1.67077 1.85394 1.8593 2.06754 2.19689 2.33985 2.34593 2.48222 2.49196 2.63484 2.82591 2.83281 2.98979 3.1628 3.17011 3.31323 3.31994 3.44778 3.59051 3.59927 3.76556 3.77681 4.09592 4.34415 4.35479 4.50234 4.63053 4.81914 4.82483 
56 0.14835 0.15323 0.30458 0.30907 0.49099 0.49609 0.62366 0.62873 0.81402 0.81864 0.98606 0.99172 1.15096 1.15681 1.3156 1.32236 1.48377 1.48896 1.64524 1.65307 1.84084 1.84561 2.05407 2.0584 2.17953 2.18771 2.3257 2.3299 2.4635 2.4704 2.6187 2.6236 2.80922 2.81448 2.97317 2.97926 3.14594 3.15039 3.29507 3.30167 3.42845 3.43402 3.57493 3.57999 3.74942 3.75498 4.08298 4.087 4.33197 4.33538 4.4863 4.49203 4.61048 4.6199 4.80506 4.80872 
33 0.1646 0.32115 0.32685 0.50785 0.51208 0.64033 0.83065 1.00028 1.1752 1.33358 1.50031 1.66437 1.85487 1.86127 2.06753 2.34049 2.48281 2.63525 2.63871 2.82646 2.99053 3.16391 3.31413 3.44708 3.59181 3.76593 3.76941 4.09614 4.34444 4.50315 4.63119 4.81973 4.82481 
25 0.16993 0.32799 0.5136 0.6491 0.83911 1.01273 1.17735 1.50897 1.67231 1.86201 2.07553 2.20662 2.34775 2.48936 2.64307 2.83667 3.16874 3.31988 3.45373 3.60155 3.7715 4.10452 4.3516 4.51109 4.8269 
2 3.32546 4.1116 
4 3.17422 3.77399 4.51069 4.82922 
53 0.17524 0.18338 0.33138 0.33821 0.51851 0.52362 0.65238 0.65944 0.84097 0.84692 1.01159 1.02076 1.18161 1.34438 1.35163 1.51141 1.51741 1.67571 1.68151 1.86718 1.87254 2.07859 2.0905 2.20738 2.35208 2.3629 2.49266 2.49998 2.64592 2.65806 2.83674 2.84274 3.00078 3.00717 3.17332 3.17806 3.32414 3.32873 3.45829 3.46397 3.60141 3.60785 3.77631 3.78288 4.10762 4.11447 4.35511 4.36095 4.51372 4.52153 4.64138 4.83045 4.83566 
56 0.16044 0.16397 0.31545 0.3201 0.50362 0.50709 0.63535 0.64037 0.82545 0.82907 0.99563 1.16126 1.16722 1.32588 1.33106 1.49735 1.50136 1.65971 1.66378 1.85027 1.85433 2.06312 2.06666 2.19028 2.19618 2.33551 2.33931 2.47624 2.48056 2.63082 2.63404 2.82085 2.82432 2.98491 2.98865 3.15624 3.1612 3.30542 3.31153 3.44109 3.44725 3.58645 3.59103 3.75899 3.7633 3.7668 4.09211 4.0956 4.34065 4.34367 4.49592 4.50047 4.623 4.62846 4.81519 4.81778 
55 0.1608 0.16405 0.31652 0.32117 0.50463 0.50818 0.63712 0.6415 0.82558 0.82909 0.99622 1.00131 1.16278 1.1697 1.3297 1.3361 1.49643 1.49991 1.66098 1.66604 1.85092 1.85634 2.06409 2.06876 2.19179 2.19568 2.33649 2.34153 2.47858 2.48445 2.63175 2.63507 2.82261 2.82707 2.98663 2.99049 3.15748 3.16203 3.30822 3.31323 3.44257 3.44749 3.58774 3.59306 3.76108 3.76449 4.0931 4.09849 4.34158 4.34679 4.49786 4.50134 4.62554 4.81693 4.82121 
89 0.14397 0.14815 0.15129 0.30012 0.30375 0.30728 0.48669 0.49102 0.49379 0.4993 0.61918 0.62341 0.6272 0.80936 0.81316 0.81647 0.82064 0.98189 0.98509 0.98889 1.14622 1.15026 1.15513 1.31108 1.31532 1.31916 1.47919 1.4835 1.48684 1.49233 1.64052 1.64695 1.65078 1.83659 1.83941 1.84286 2.04985 2.05284 2.05604 2.17517 2.18045 2.32148 2.32461 2.32789 2.45761 2.46337 2.4675 2.61375 2.61819 2.62156 2.80505 2.80925 2.81232 2.81914 2.96874 2.97324 2.97661 3.14156 3.1449 3.14852 3.15462 3.29078 3.29476 3.29906 3.42348 3.42916 3.43341 3.57068 3.57482 3.57834 3.74536 3.74894 3.75202 4.07879 4.08167 4.085 4.32776 4.33018 4.33375 4.48191 4.48531 4.48876 4.60603 4.61183 4.61897 4.80094 4.80402 4.80652 4.81102 
1 4.81296 
0 
0 
1 0.82971 
26 0.17226 0.32969 0.51628 0.64793 0.83785 1.01269 1.18046 1.34098 1.50763 1.86687 2.07487 2.20862 2.3492 2.48895 2.64183 2.83399 2.99688 3.16984 3.32088 3.45593 3.60723 3.77296 4.10319 4.35046 4.50964 4.82737 
0 
25 0.17387 0.33147 0.52284 0.65381 0.84007 1.01334 1.18108 1.34538 1.51181 1.67589 1.86773 2.08232 2.35814 2.49989 2.64575 2.84057 3.00247 3.17675 3.32395 3.45856 3.77603 4.10629 4.35381 4.51573 4.8322 
12 0.51233 0.64455 1.33764 1.5058 1.86205 2.35062 2.63795 2.8293 3.76838 4.34594 4.50476 4.82698 
81 0.16651 0.16985 0.17424 0.32207 0.3259 0.32961 0.51014 0.51328 0.51665 0.64286 0.6468 0.65154 0.8322 0.83554 0.83939 1.00209 1.00666 1.01085 1.17006 1.17542 1.17931 1.33472 1.33847 1.34283 1.50222 1.50568 1.51051 1.66708 1.67148 1.67935 1.85694 1.86169 1.86569 2.07041 2.07361 2.09414 2.19818 2.20216 2.34239 2.34665 2.35152 2.3657 2.48466 2.48791 2.49333 2.63759 2.64074 2.82813 2.83203 2.83678 2.99218 2.99527 3.00037 3.16319 3.16747 3.17059 3.31319 3.31778 3.3217 3.44859 3.4529 3.45721 3.59383 3.5978 3.60366 3.76741 3.77104 3.77528 4.09924 4.10274 4.10959 4.34753 4.35144 4.50309 4.50744 4.5116 4.63301 4.63818 4.8217 4.82475 4.8284 
88 0.16465 0.16736 0.17043 0.32036 0.32348 0.3261 0.50815 0.51046 0.5132 0.64107 0.64415 0.64789 0.82964 0.83268 0.83523 0.8393 1.00063 1.00442 1.00761 1.16706 1.17086 1.17435 1.17818 1.33283 1.33555 1.33879 1.50018 1.50306 1.50599 1.66472 1.66763 1.67133 1.85476 1.85835 1.86129 1.86702 2.06782 2.07107 2.07598 2.19588 2.19944 2.34004 2.34324 2.34639 2.3579 2.48255 2.48529 2.48929 2.63556 2.63817 2.64322 2.82639 2.82895 2.83236 2.99082 2.99322 2.99815 3.16157 3.16497 3.16744 3.31223 3.31544 3.31821 3.44662 3.45007 3.45297 3.59159 3.59427 3.59786 3.76459 3.76766 3.77019 4.09673 4.09968 4.10353 4.3455 4.34825 4.35292 4.50172 4.50487 4.50759 4.62894 4.63281 4.63711 4.81971 4.82208 4.82491 4.82862 
87 0.15642 0.15963 0.16217 0.31307 0.317 0.31966 0.49945 0.50274 0.50533 0.50885 0.63296 0.63587 0.639 0.82156 0.82531 0.82763 0.83122 0.99311 0.99675 0.99972 1.0054 1.15961 1.16405 1.16773 1.32334 1.32798 1.33106 1.49157 1.49513 1.4978 1.50178 1.65716 1.65987 1.66391 1.84783 1.8512 1.85432 2.06092 2.064 2.06818 2.18746 2.19192 2.19698 2.33329 2.3363 2.34014 2.4746 2.47777 2.48086 2.62776 2.63088 2.63342 2.81723 2.82109 2.82379 2.98172 2.98549 2.98875 3.15353 3.15781 3.16039 3.30331 3.30775 3.31032 3.43935 3.44281 3.44592 3.58328 3.5864 3.58971 3.7563 3.76046 3.76285 4.08991 4.09272 4.09761 4.33884 4.34162 4.4937 4.49791 4.50024 4.61862 4.62455 4.62741 4.81243 4.81519 4.81799 
103 0.17238 0.17566 0.17888 0.18366 0.32817 0.33171 0.33471 0.33907 0.51594 0.51872 0.52153 0.52571 0.64995 0.65298 0.65691 0.83767 0.84116 0.84391 0.84716 1.00825 1.01279 1.016 1.02325 1.17669 1.1818 1.18558 1.3417 1.34529 1.34869 1.50724 1.51117 1.51433 1.51905 1.67227 1.67535 1.67871 1.68602 1.86287 1.86692 1.87031 1.8747 1.88661 2.07657 2.07938 2.08364 2.20248 2.20729 2.21274 2.34869 2.35226 2.35564 2.36285 2.49152 2.49426 2.49854 2.64441 2.64696 2.65301 2.83427 2.8373 2.8406 2.84422 2.99947 3.00181 3.00733 3.16962 3.17361 3.17614 3.18098 3.32037 3.32433 3.3273 3.45478 3.45899 3.46252 3.60071 3.60403 3.60833 3.62066 3.77339 3.77677 3.77926 3.78476 4.10578 4.10865 4.11296 4.13526 4.35409 4.35658 4.36055 4.38326 4.51002 4.51372 4.5167 4.52314 4.63294 4.64029 4.64433 4.82835 4.83083 4.83394 4.83711 4.85702 
28 0.16491 0.32113 0.50767 0.51501 0.64182 0.83031 1.00201 1.17361 1.3361 1.50094 1.66544 1.85607 2.0684 2.34151 2.48304 2.63578 2.82699 2.9903 3.16393 3.31466 3.44886 3.59305 3.7664 4.09687 4.34441 4.50373 4.63588 4.81977 
24 0.15908 0.31565 0.50184 0.63563 0.82427 1.16761 1.33005 1.4949 1.66004 1.85099 2.06069 2.33751 2.47612 2.629 2.81995 2.98477 3.15776 3.30821 3.44451 3.75976 4.08905 4.33708 4.4969 4.81246 
0 
64 0.1444 0.14889 0.30069 0.30489 0.30981 0.48681 0.49138 0.49583 0.62004 0.62454 0.80981 0.81451 0.98142 0.9862 1.1471 1.15265 1.31136 1.317 1.4796 1.48458 1.64244 1.64799 1.8362 1.84021 1.84644 2.04943 2.05318 2.1755 2.18182 2.32132 2.32507 2.46017 2.46554 2.61513 2.61953 2.80498 2.80953 2.81472 2.96906 2.97432 3.14165 3.14596 3.15053 3.29095 3.29644 3.30179 3.42599 3.43061 3.57077 3.57523 3.74476 3.74931 3.75325 4.07842 4.08205 4.32729 4.33053 4.48191 4.48677 4.6064 4.61434 4.80059 4.80382 4.80827 
60 0.15744 0.16144 0.16708 0.31431 0.31817 0.50053 0.5041 0.50753 0.63466 0.6383 0.82327 0.82712 0.83145 0.99431 0.99874 1.16148 1.16752 1.32555 1.32978 1.49311 1.49688 1.65935 1.66273 1.84911 1.85329 1.8589 2.06236 2.06607 2.19015 2.19576 2.33441 2.33844 2.47599 2.47924 2.62866 2.63225 2.81951 2.82291 2.98381 2.98718 3.15546 3.15992 3.30541 3.31 3.44069 3.44469 3.58489 3.58854 3.75822 3.76236 4.09139 4.09499 4.34013 4.34399 4.49511 4.4996 4.62293 4.62815 4.81437 4.81738 
27 0.16303 0.32066 0.50863 0.64137 0.82925 1.00122 1.17151 1.33595 1.4999 1.66289 1.85574 2.06764 2.3406 2.48102 2.63454 2.82816 2.99036 3.163 3.3132 3.44893 3.59213 3.7656 4.09748 4.34466 4.50232 4.63108 4.81881 
19 0.15834 0.31534 0.50053 0.63518 0.82545 0.995 2.06103 2.33368 2.47648 2.62865 2.81985 2.98439 3.1559 3.58599 3.7593 4.09 4.33804 4.49655 4.81234 
36 0.16533 0.32182 0.50853 0.51423 0.64122 0.83063 0.83551 1.00104 1.00618 1.17164 1.33438 1.50128 1.50679 1.66532 1.85535 1.8602 2.06863 2.19755 2.34058 2.3459 2.48349 2.63618 2.82651 2.99136 3.16493 3.31504 3.44811 3.59201 3.599 3.76722 4.0973 4.34503 4.50424 4.63193 4.82069 4.82527 
56 0.15608 0.16093 0.31271 0.31741 0.49994 0.50409 0.63313 0.63765 0.82091 0.82546 0.83039 0.9924 0.99856 1.15922 1.16592 1.32346 1.3286 1.49081 1.49546 1.65743 1.66484 1.84724 1.85284 2.06051 2.06562 2.18884 2.33266 2.3389 2.47416 2.47916 2.62767 2.63158 2.81778 2.82192 2.98188 2.98623 3.15347 3.15842 3.30305 3.30903 3.43879 3.44423 3.58317 3.58854 3.75662 3.76136 4.08953 4.09474 4.33819 4.34485 4.49353 4.49849 4.62082 4.62646 4.81245 4.81638 
36 0.17095 0.32629 0.33223 0.51293 0.52132 0.64715 0.83382 0.83897 1.00349 1.00865 1.17657 1.33954 1.50443 1.51097 1.67273 1.86134 1.88144 2.07461 2.20328 2.34708 2.35556 2.4889 2.63976 2.83238 2.99705 3.16787 3.31851 3.45355 3.59852 3.77078 4.10266 4.35133 4.50805 4.63484 4.82514 4.83406 
67 0.15839 0.16169 0.1666 0.31478 0.31838 0.32195 0.50132 0.50448 0.50817 0.63444 0.63829 0.82417 0.82766 0.83224 0.99464 0.99999 1.16086 1.16652 1.17167 1.32494 1.33025 1.33445 1.49519 1.49817 1.65873 1.66215 1.84963 1.85393 2.06268 2.06644 2.18918 2.1946 2.33506 2.33895 2.47535 2.47905 2.48433 2.62972 2.63271 2.81944 2.82288 2.82682 2.98299 2.98717 3.15583 3.15978 3.16367 3.30475 3.31 3.31383 3.44082 3.4454 3.58515 3.58849 3.75836 3.76243 3.76599 4.09176 4.09557 4.3403 4.34398 4.49532 4.49977 4.62078 4.62721 4.8147 4.81722 
27 0.1745 0.33021 0.51668 0.65163 0.83879 1.01236 1.18407 1.34306 1.50971 1.67496 1.86585 2.07752 2.35173 2.49246 2.64385 2.83832 2.99911 3.17214 3.3242 3.45871 3.60111 3.77486 4.10515 4.35331 4.51187 4.64259 4.82862 
59 0.16934 0.17315 0.32436 0.32791 0.33762 0.51203 0.51571 0.64564 0.64918 0.83424 0.83695 0.84252 1.00312 1.00773 1.16876 1.17579 1.33286 1.3389 1.3504 1.50484 1.50826 1.6685 1.67665 1.85806 1.86258 1.86628 2.0721 2.09592 2.19884 2.20692 2.34385 2.34759 2.35941 2.48678 2.64026 2.83075 2.83554 2.99491 3.00022 3.16447 3.16874 3.31272 3.31892 3.45015 3.45416 3.59535 3.60073 3.77027 3.77326 4.10045 4.10377 4.34863 4.35256 4.50341 4.50802 4.63533 4.64086 4.8243 4.82899 
0 
60 0.16373 0.16659 0.31929 0.32289 0.32742 0.50728 0.51036 0.64005 0.64359 0.82969 0.83323 1.00014 1.00573 1.16837 1.17315 1.33284 1.33714 1.49918 1.50294 1.66385 1.66779 1.85457 1.85893 1.86304 2.06668 2.06984 2.19581 2.20382 2.33969 2.34296 2.4815 2.48454 2.63456 2.63714 2.82544 2.82825 2.99006 2.99288 3.1608 3.16478 3.31163 3.3154 3.44538 3.44993 3.5907 3.59402 3.76471 3.76741 3.77129 4.09568 4.09895 4.34441 4.34729 4.50154 4.5046 4.63071 4.63495 4.81915 4.8217 4.82669 
9 0.32027 0.50658 0.82761 0.99994 1.49855 3.16203 3.3144 3.76464 4.82035 
64 0.15744 0.16147 0.31348 0.31747 0.50075 0.50402 0.50793 0.63403 0.63774 0.82262 0.82651 0.83071 0.99351 0.99809 1.16074 1.16553 1.32601 1.32937 1.49287 1.49651 1.50051 1.65825 1.66251 1.84844 1.85276 1.85699 2.06176 2.06555 2.18992 2.19612 2.33389 2.33761 2.47507 2.47885 2.62869 2.6317 2.81937 2.82288 2.82928 2.98391 2.98686 3.15467 3.15898 3.16369 3.30491 3.30915 3.43947 3.44393 3.5848 3.5885 3.75824 3.76198 3.76678 4.09073 4.095 4.33915 4.34364 4.49503 4.49866 4.62269 4.62742 4.81332 4.81647 4.82124 
58 0.16139 0.16467 0.31686 0.32056 0.50438 0.50776 0.63734 0.64078 0.82731 0.8306 0.99623 1.00168 1.16241 1.16855 1.32684 1.33116 1.33514 1.49753 1.5027 1.66136 1.66626 1.85112 1.8556 2.06438 2.06851 2.19316 2.3363 2.34137 2.47883 2.48181 2.63212 2.635 2.82253 2.8255 2.98719 2.99101 3.15715 3.1614 3.30675 3.31153 3.31663 3.44214 3.44673 3.58755 3.59209 3.75969 3.76394 3.76733 4.09302 4.09695 4.34162 4.34586 4.49756 4.50128 4.6261 4.63014 4.81677 4.82001 
75 0.16204 0.16576 0.17011 0.31917 0.32358 0.50691 0.51097 0.51917 0.63937 0.64337 0.64835 0.82797 0.83184 0.83545 0.99905 1.00376 1.01119 1.16543 1.17137 1.33174 1.33575 1.49935 1.50318 1.50718 1.66332 1.66795 1.67772 1.85344 1.85833 1.8622 2.06646 2.07044 2.19172 2.19842 2.33896 2.34306 2.34866 2.48012 2.48408 2.48978 2.63335 2.6368 2.64764 2.82362 2.82723 2.83214 2.98795 2.99112 2.99651 3.15988 3.16436 3.16875 3.3095 3.31483 3.31953 3.4448 3.44966 3.58986 3.59434 3.59957 3.76264 3.76669 3.77029 4.09557 4.09975 4.34414 4.34817 4.49942 4.50376 4.5083 4.62349 4.63163 4.81829 4.82176 4.8257 
0 
101 0.18062 0.18388 0.18764 0.19856 0.33634 0.34004 0.34304 0.349 0.52394 0.5268 0.52982 0.53444 0.65703 0.66066 0.66435 0.84556 0.84911 0.85229 0.85706 1.01684 1.02102 1.02474 1.03355 1.1842 1.1886 1.19251 1.34957 1.35294 1.35645 1.5166 1.51993 1.52357 1.54109 1.68159 1.68525 1.69018 1.87168 1.87537 1.87865 1.88468 2.08418 2.0876 2.09252 2.21366 2.21841 2.22888 2.35705 2.36065 2.36451 2.37065 2.49869 2.50224 2.50641 2.52447 2.65142 2.65459 2.6594 2.8429 2.84591 2.84948 2.85416 3.00659 3.00965 3.01373 3.17783 3.18169 3.18455 3.18975 3.32751 3.33165 3.33474 3.34114 3.46285 3.46684 3.47042 3.48683 3.60808 3.61195 3.61625 3.62716 3.78126 3.78477 3.78749 3.79304 4.11311 4.11634 4.12097 4.36185 4.36479 4.36943 4.51761 4.52147 4.52465 4.53167 4.64651 4.65075 4.6565 4.83608 4.83882 4.84199 4.84564 
24 0.16493 0.32146 0.50797 0.64146 0.83067 1.00076 1.1688 1.50097 1.66453 1.85448 2.0677 2.34039 2.48225 2.63556 2.82633 2.99074 3.44713 3.591 3.76691 4.09613 4.34443 4.50329 4.6305 4.8203 
60 0.16133 0.16503 0.31611 0.32095 0.50476 0.50917 0.63633 0.64137 0.82693 0.83026 0.99649 1.00179 1.16233 1.16951 1.32618 1.33139 1.33641 1.49788 1.50314 1.66082 1.66635 1.85056 1.85532 1.85942 2.06379 2.06839 2.1909 2.19783 2.33615 2.34171 2.47723 2.4814 2.48742 2.63186 2.63677 2.82269 2.82687 2.83208 2.98712 2.99592 3.15736 3.16267 3.30587 3.31224 3.44231 3.44793 3.58689 3.59207 3.75952 3.76464 4.09282 4.09713 4.34148 4.34908 4.49653 4.50188 4.62378 4.63121 4.81711 4.82234 
94 0.15098 0.15519 0.15795 0.30733 0.31088 0.31415 0.49375 0.49838 0.50078 0.50512 0.62623 0.63078 0.63414 0.81628 0.81994 0.82286 0.82678 0.98877 0.99225 0.99604 1.15367 1.1576 1.16176 1.16722 1.31841 1.32338 1.32638 1.48614 1.49037 1.49321 1.49689 1.64791 1.65395 1.65711 1.66443 1.84365 1.84643 1.85035 1.85634 2.05687 2.06006 2.06462 2.18231 2.18806 2.19216 2.32846 2.33165 2.33544 2.46562 2.47092 2.47428 2.62145 2.62576 2.6284 2.81195 2.81644 2.8191 2.82385 2.97594 2.98098 2.98347 3.14867 3.15188 3.15563 3.15975 3.29784 3.30228 3.30593 3.43106 3.43613 3.43997 3.44523 3.57769 3.58214 3.58551 3.75221 3.75619 3.75896 4.08577 4.08863 4.09237 4.33485 4.33723 4.34198 4.48906 4.49276 4.49563 4.61328 4.61923 4.62304 4.8078 4.81097 4.81364 4.81753 
10 1.34652 2.08817 2.49079 2.64133 2.99668 3.45531 3.60973 3.7729 4.10709 4.63752 
71 0.15373 0.15834 0.16541 0.31021 0.31392 0.31971 0.49645 0.50126 0.50557 0.62934 0.634 0.63975 0.81925 0.82302 0.82672 0.99209 0.9965 1.00159 1.15629 1.16081 1.32178 1.32943 1.48906 1.49337 1.49751 1.65017 1.65732 1.66369 1.84702 1.8511 2.06036 2.06594 2.18528 2.19518 2.33171 2.33532 2.4672 2.47356 2.47947 2.62359 2.62852 2.63315 2.81509 2.81974 2.82446 2.97901 2.98489 3.15195 3.15552 3.16021 3.30097 3.30556 3.31087 3.43298 3.43918 3.44525 3.58077 3.58558 3.75553 3.76196 4.0893 4.0944 4.33833 4.34198 4.49237 4.49859 4.61626 4.62448 4.81118 4.81476 4.82091 
63 0.14778 0.15227 0.30418 0.30836 0.31398 0.49029 0.49458 0.49947 0.6235 0.62781 0.81319 0.81785 0.98468 0.98959 1.15055 1.15621 1.31462 1.32022 1.4831 1.48801 1.49346 1.64712 1.65247 1.83941 1.84358 2.05262 2.05626 2.17876 2.18535 2.32468 2.32861 2.46395 2.4692 2.61865 2.62288 2.80848 2.81283 2.81944 2.97249 2.97751 3.14491 3.14927 3.15376 3.29438 3.30004 3.42984 3.43493 3.57423 3.57847 3.74804 3.75247 3.75584 4.08166 4.08524 4.33041 4.33361 4.48522 4.49 4.60956 4.61817 4.80395 4.80708 4.81121 
42 0.17199 0.17756 0.32878 0.33387 0.51462 0.51944 0.64947 0.83749 0.8433 1.00962 1.17749 1.34112 1.50811 1.5145 1.6721 1.67885 1.86308 1.86753 2.0755 2.20473 2.34791 2.35381 2.4905 2.50613 2.6429 2.83364 2.83958 2.9977 3.17089 3.32174 3.4562 3.60042 3.61208 3.77384 4.10345 4.1125 4.35136 4.35798 4.51055 4.63753 4.82705 4.83157 
0 
0 
140 0.14372 0.14709 0.14976 0.15219 0.15555 0.29981 0.30325 0.30606 0.30873 0.3116 0.48653 0.49006 0.49267 0.49509 0.49752 0.50314 0.61843 0.6221 0.62495 0.62794 0.63081 0.80904 0.81234 0.81529 0.81749 0.82046 0.98178 0.98432 0.98753 0.99048 0.99498 1.14591 1.14965 1.1531 1.15635 1.15989 1.3108 1.31406 1.31766 1.32037 1.32367 1.47887 1.48252 1.48551 1.48794 1.49107 1.64014 1.64611 1.64931 1.65222 1.65647 1.83648 1.83881 1.84164 1.84433 1.84735 2.04973 2.05208 2.05462 2.05812 2.17494 2.17912 2.18264 2.18717 2.32136 2.32403 2.32669 2.3297 2.33445 2.45683 2.46243 2.46581 2.46844 2.47162 2.47903 2.61338 2.6176 2.6203 2.62262 2.62824 2.80494 2.80859 2.81117 2.81358 2.8166 2.82086 2.96851 2.97217 2.97538 2.97797 2.98268 3.14135 3.14423 3.14695 3.14955 3.15207 3.15805 3.29053 3.29373 3.29703 3.29984 3.30262 3.4232 3.42879 3.43148 3.43447 3.43767 3.57053 3.57409 3.57669 3.57978 3.58435 3.74525 3.74793 3.75073 3.75304 3.75582 4.07869 4.08109 4.08366 4.08736 4.32757 4.32964 4.33202 4.336 4.48168 4.48452 4.4878 4.49009 4.49371 4.60573 4.61062 4.6147 4.61762 4.62259 4.80089 4.80355 4.80566 4.80809 4.81098 
71 0.17294 0.17656 0.32892 0.33263 0.34014 0.5161 0.52012 0.52682 0.64833 0.6525 0.66025 0.83786 0.84127 0.84703 1.00886 1.01299 1.02189 1.17418 1.18025 1.18549 1.34172 1.34664 1.50878 1.51293 1.67237 1.67796 1.86329 1.86808 1.87741 2.07566 2.08011 2.20245 2.2081 2.3477 2.35232 2.35802 2.49025 2.49465 2.50565 2.64345 2.64741 2.83443 2.83839 2.84366 2.99874 3.0041 3.16917 3.17313 3.17895 3.32131 3.32458 3.45471 3.45888 3.59923 3.60433 3.61242 3.77396 3.77735 3.78549 4.10458 4.10889 4.3527 4.35776 4.51123 4.51504 4.63505 4.64004 4.64841 4.82744 4.83154 4.83693 
4 0.17135 2.64442 4.11548 4.35254 
71 0.16577 0.16935 0.1765 0.32138 0.32512 0.33327 0.50992 0.51356 0.5202 0.64252 0.64715 0.83045 0.83393 0.83812 1.00043 1.00577 1.01604 1.16799 1.17443 1.18031 1.33522 1.3401 1.5024 1.50615 1.66557 1.67069 1.85526 1.86089 1.86656 2.06898 2.0733 2.09416 2.19843 2.20612 2.3414 2.34689 2.3545 2.48386 2.48776 2.49338 2.63679 2.64022 2.82816 2.83277 2.99309 2.99783 3.16252 3.16648 3.17055 3.31469 3.31835 3.44783 3.4523 3.59198 3.59667 3.60373 3.76568 3.76985 3.77668 4.098 4.10273 4.34652 4.35093 4.50209 4.50651 4.51043 4.62928 4.63566 4.82171 4.82522 4.83208 
34 0.17027 0.17736 0.32682 0.33425 0.51361 0.64744 0.83608 0.85886 1.00622 1.01349 1.17681 1.33936 1.50634 1.67077 1.86136 1.87142 2.07324 2.20647 2.3459 2.35543 2.48785 2.64043 2.83389 2.99623 3.16849 3.31935 3.45383 3.59789 3.77129 4.10186 4.3498 4.50752 4.64221 4.82625 
1 4.34523 
41 0.17614 0.18375 0.33276 0.33951 0.5197 0.52673 0.65403 0.84201 0.84875 1.01465 1.18097 1.18988 1.34621 1.51143 1.51803 1.67654 1.86595 1.87122 2.07974 2.21423 2.35209 2.36263 2.49553 2.6462 2.83689 2.84504 3.00245 3.17502 3.32531 3.45893 3.46597 3.60327 3.77795 4.10828 4.12276 4.35614 4.37179 4.51652 4.6529 4.83175 4.83936 
62 0.15078 0.15656 0.30779 0.31233 0.49361 0.49931 0.50301 0.62642 0.63147 0.63597 0.8166 0.82211 0.82815 0.98906 0.99467 1.15424 1.16002 1.31842 1.3246 1.48614 1.49218 1.4977 1.64779 1.65515 1.66054 1.84389 1.84863 2.05709 2.06157 2.1822 2.1888 2.329 2.33353 2.46609 2.47232 2.62182 2.62683 2.81193 2.81738 2.97587 2.98224 3.14908 3.15397 3.29789 3.304 3.43089 3.43677 3.44186 3.57769 3.58282 3.75232 3.75753 4.0861 4.09049 4.33497 4.33911 4.48948 4.49488 4.61314 4.62114 4.80823 4.81165 
21 0.16337 0.32 0.50617 0.64101 0.8288 0.99924 1.17119 1.33178 1.49912 1.66388 2.48176 2.63539 2.82454 2.98902 3.16266 3.31479 3.4483 3.59261 3.76572 4.63257 4.81987 
1 4.33432 
85 0.17186 0.17575 0.18004 0.32706 0.33148 0.33475 0.34223 0.51542 0.51944 0.5237 0.64816 0.65226 0.83714 0.84048 0.84434 0.85452 1.00691 1.01167 1.01628 1.02383 1.17408 1.18191 1.19041 1.34105 1.34687 1.36065 1.5082 1.51202 1.51663 1.67223 1.67781 1.68421 1.86152 1.86653 1.87069 1.87837 2.07497 2.07983 2.09992 2.20584 2.21295 2.34726 2.35255 2.35802 2.48997 2.49486 2.50354 2.6436 2.64755 2.83258 2.83672 2.84105 2.8557 2.9985 3.0036 3.16788 3.17303 3.17756 3.31922 3.32391 3.33028 3.45331 3.45869 3.46459 3.59878 3.60447 3.61622 3.77123 3.77578 3.78261 4.10378 4.10858 4.1166 4.35237 4.35729 4.36363 4.50804 4.51239 4.51753 4.63882 4.64831 4.82814 4.83204 4.83585 4.8448 
0 
29 0.1626 0.31917 0.5052 0.6397 0.82864 1.002 1.16804 1.33143 1.49842 1.66227 1.85431 2.06678 2.19656 2.33951 2.48101 2.6335 2.8239 2.98862 3.16112 3.3124 3.44717 3.59064 3.76384 4.09595 4.34371 4.50068 4.62974 4.81706 4.82131 
55 0.16218 0.16567 0.31725 0.32175 0.50558 0.51015 0.6377 0.64141 0.82847 0.83426 0.99716 1.00263 1.16344 1.16808 1.32882 1.33222 1.49872 1.66208 1.66878 1.85124 1.85612 2.06457 2.06886 2.19319 2.19999 2.3369 2.34105 2.47987 2.48538 2.63249 2.63591 2.82349 2.82793 2.9882 3.15805 3.16222 3.30795 3.31242 3.44273 3.44792 3.58843 3.59345 3.76105 3.76521 4.09342 4.09722 4.34219 4.34644 4.49789 4.50184 4.62788 4.63556 4.81691 4.82018 4.8257 
0 
26 0.16508 0.32279 0.50889 0.64322 0.83048 1.00172 1.17326 1.33555 1.50134 1.66495 1.85616 2.06908 2.34214 2.48424 2.63664 2.82772 2.99121 3.16428 3.31495 3.44984 3.59441 3.76725 4.09828 4.34556 4.50421 4.8211 
53 0.16526 0.17011 0.32161 0.32511 0.50796 0.51179 0.64077 0.64512 0.83036 0.83492 0.99994 1.00547 1.17061 1.17591 1.33358 1.3385 1.50104 1.50653 1.66485 1.67166 1.85492 1.8599 2.06796 2.07395 2.19798 2.34047 2.34572 2.48308 2.4901 2.63532 2.63958 2.82643 2.8314 2.99086 3.16252 3.16586 3.31408 3.31824 3.44834 3.45497 3.59161 3.59727 3.76583 3.76978 4.09659 4.10259 4.34494 4.35088 4.50309 4.50812 4.6312 4.81969 4.82398 
102 0.14986 0.15361 0.15677 0.16262 0.3063 0.30962 0.31314 0.31636 0.4928 0.49674 0.49951 0.50257 0.62518 0.6291 0.63264 0.63624 0.81514 0.81844 0.82174 0.82433 0.98791 0.9909 0.99461 0.99982 1.15245 1.15616 1.16071 1.16565 1.31728 1.32138 1.32486 1.33138 1.48498 1.48861 1.49181 1.49491 1.6467 1.65245 1.6558 1.66076 1.84267 1.84557 1.84908 1.85354 2.05591 2.05918 2.06245 2.18128 2.18645 2.19247 2.32755 2.33061 2.33405 2.46378 2.46906 2.47272 2.47617 2.62005 2.62407 2.62734 2.81107 2.81526 2.81814 2.82363 2.97489 2.97922 2.9824 3.14769 3.15086 3.1546 3.15763 3.2969 3.30086 3.30477 3.30927 3.4297 3.43495 3.43872 3.44284 3.57676 3.58085 3.58423 3.58987 3.75137 3.75559 3.75824 4.08487 4.08779 4.09111 4.33388 4.33632 4.34014 4.48804 4.4915 4.4948 4.6122 4.61803 4.62234 4.80698 4.81005 4.81264 4.81813 
28 0.16883 0.32339 0.51013 0.64372 0.83332 1.00782 1.17484 1.33761 1.50466 1.66667 1.85955 2.07042 2.20432 2.34335 2.48367 2.63645 2.82875 2.99174 3.16589 3.31591 3.45231 3.5946 3.76804 4.09931 4.3466 4.50543 4.63554 4.82158 
0 
56 0.15626 0.16123 0.31243 0.31787 0.49893 0.50345 0.50805 0.63254 0.6377 0.82154 0.82646 0.99287 0.99869 1.15907 1.16545 1.32306 1.32879 1.49179 1.49706 1.65686 1.66285 1.84757 1.8533 2.06084 2.06665 2.18731 2.33289 2.33864 2.47315 2.47841 2.62713 2.63147 2.81685 2.82196 2.98115 2.98621 3.15343 3.15907 3.30281 3.30893 3.43878 3.4446 3.58311 3.58893 3.7562 3.76166 4.08987 4.09649 4.33848 4.34546 4.49334 4.4989 4.61885 4.62669 4.81211 4.81614 
16 0.16496 0.32113 0.50633 0.82852 1.16985 1.49826 1.66256 1.85465 2.63311 2.98867 3.16282 3.31233 3.7647 4.34214 4.50157 4.81743 
27 0.17136 0.32814 0.51486 0.64849 0.83722 1.00857 1.17947 1.34203 1.50781 1.67355 1.86365 2.07524 2.35068 2.4908 2.64203 2.83301 2.99959 3.16991 3.32049 3.45491 3.5997 3.77301 4.10414 4.3512 4.50926 4.64208 4.82662 
23 0.17144 0.3297 0.51428 0.64786 0.83634 1.34305 1.50925 1.67339 1.86567 2.07391 2.49047 2.64125 2.83409 2.99938 3.17213 3.32297 3.45634 3.59839 3.77213 4.10341 4.35294 4.50918 4.82646 
34 0.17189 0.32808 0.51449 0.5189 0.64844 0.83665 0.84198 1.00764 1.01247 1.17797 1.34048 1.50804 1.67119 1.86151 1.86643 2.07401 2.20479 2.34679 2.35359 2.4891 2.64215 2.83295 2.99705 3.17003 3.32063 3.45531 3.59796 3.77281 4.10271 4.35075 4.50985 4.63795 4.82612 4.83125 
48 0.1684 0.32375 0.32905 0.5103 0.5149 0.64303 0.64798 0.83091 0.83569 1.00158 1.00875 1.16831 1.17588 1.33717 1.50141 1.51082 1.66729 1.85739 1.86332 2.06931 2.07402 2.19753 2.2059 2.34201 2.34688 2.48452 2.4923 2.63827 2.82869 2.83365 2.99309 3.16293 3.16803 3.31687 3.44869 3.45448 3.59374 3.60032 3.76826 3.77188 4.09918 4.34733 4.50603 4.5131 4.63015 4.6357 4.82191 4.82618 
58 0.15364 0.15841 0.31031 0.31483 0.49625 0.5008 0.50536 0.62945 0.6335 0.63923 0.81855 0.82347 0.99059 0.99649 1.15677 1.16295 1.32077 1.32623 1.4882 1.49355 1.65037 1.65663 1.8455 1.85062 2.05872 2.06305 2.1843 2.19042 2.33079 2.33566 2.46921 2.47446 2.62467 2.62879 2.81435 2.81903 2.97849 2.9836 3.15103 3.15609 3.30049 3.30598 3.43602 3.44042 3.58026 3.58452 3.75409 3.75903 4.08776 4.09236 4.33651 4.34096 4.49136 4.49641 4.61479 4.6227 4.80997 4.8134 
4 0.16794 0.83358 1.00992 4.8233 
15 0.1665 0.32252 0.50954 0.83044 1.003 1.3377 1.5002 1.66603 1.85934 2.63681 2.82898 3.31615 3.76702 4.34568 4.82008 
25 0.1641 0.32019 0.50633 0.64084 0.82878 1.00132 1.33224 1.49809 1.66454 1.85483 2.06754 2.3397 2.48125 2.63412 2.82465 2.98954 3.16239 3.31236 3.44584 3.59015 3.76546 4.09708 4.34392 4.50305 4.81858 
89 0.14767 0.1519 0.15511 0.30383 0.30747 0.31129 0.31514 0.49037 0.49496 0.49792 0.50177 0.62254 0.627 0.63063 0.63517 0.81308 0.81676 0.82008 0.82376 0.98557 0.98876 0.99285 1.14992 1.15397 1.15915 1.3148 1.3194 1.32307 1.48293 1.48717 1.49047 1.49475 1.64404 1.65111 1.65402 1.84027 1.84306 1.84739 2.05353 2.05651 2.0615 2.17886 2.18484 2.1916 2.32514 2.32827 2.33237 2.46072 2.46713 2.47082 2.47577 2.6174 2.622 2.62519 2.80866 2.81302 2.81633 2.97245 2.97724 2.98044 3.14524 3.14859 3.15283 3.29449 3.29867 3.30295 3.4269 3.43303 3.43687 3.44161 3.57436 3.57864 3.58276 3.74902 3.75271 3.7562 4.08247 4.0853 4.33154 4.33384 4.48561 4.48908 4.4927 4.60975 4.61671 4.62129 4.80458 4.80766 4.81052 
44 0.15358 0.15822 0.31021 0.49689 0.50076 0.63042 0.63691 0.81867 0.82387 0.99016 0.99789 1.15675 1.32064 1.32656 1.4885 1.49392 1.65568 1.84485 2.05801 2.18564 2.33032 2.4726 2.62502 2.62918 2.81537 2.81948 2.97931 2.98382 3.1511 3.15833 3.30041 3.30664 3.43704 3.58081 3.75372 3.75895 4.08705 4.3358 4.49097 4.49605 4.61543 4.62564 4.80978 4.81451 
58 0.15466 0.1598 0.31134 0.31623 0.49701 0.50196 0.50635 0.62996 0.63452 0.82019 0.82512 0.99188 0.99806 1.15771 1.16437 1.32185 1.32816 1.48994 1.4951 1.65122 1.65799 1.84662 1.85208 2.05985 2.06541 2.18567 2.19218 2.33188 2.33762 2.46982 2.47564 2.62563 2.63051 2.81555 2.82026 2.97948 2.98489 3.15207 3.1574 3.30154 3.30817 3.43314 3.43884 3.44459 3.58134 3.58616 3.75519 3.76062 4.08888 4.09367 4.33771 4.34205 4.49244 4.49791 4.61637 4.62465 4.81123 4.81477 
28 0.15358 0.30866 0.49642 0.62948 0.81856 0.98836 1.15588 1.32071 1.4896 1.65572 1.84298 2.05625 2.1874 2.32853 2.47307 2.62428 2.81434 2.97917 3.14911 3.29957 3.43556 3.57997 3.75183 4.08532 4.33396 4.48914 4.62114 4.80789 
63 0.15307 0.15754 0.30988 0.31518 0.49572 0.50012 0.50593 0.62945 0.63441 0.81792 0.82251 0.82652 0.98967 0.99539 1.1561 1.16338 1.32 1.32594 1.33067 1.48762 1.49243 1.49826 1.65421 1.65844 1.84471 1.84995 1.85509 2.05794 2.06203 2.18386 2.19124 2.33007 2.33471 2.47094 2.47524 2.62443 2.62867 2.81371 2.81847 2.8255 2.978 2.98321 3.15032 3.15596 3.29984 3.30621 3.31015 3.43621 3.44187 3.57975 3.58434 3.75315 3.75848 4.08704 4.09123 4.33581 4.3395 4.49059 4.49561 4.6145 4.62288 4.80922 4.81273 
16 0.17023 0.3247 0.51301 0.64885 0.8326 1.0054 1.33931 1.50363 1.67028 2.82901 2.99542 3.16619 3.31791 4.35373 4.5075 4.82181 
118 0.17643 0.17982 0.18235 0.18599 0.33315 0.33635 0.33905 0.34214 0.51975 0.52304 0.5255 0.5282 0.53353 0.65331 0.65608 0.65882 0.66242 0.84192 0.84534 0.84762 0.85088 0.8643 1.01349 1.01667 1.01982 1.02374 1.18029 1.18409 1.18745 1.1909 1.34412 1.34818 1.35107 1.35423 1.51213 1.51568 1.51824 1.52151 1.67747 1.68045 1.68408 1.6897 1.86831 1.87102 1.87396 1.87693 1.88446 2.08109 2.0838 2.08666 2.09369 2.20863 2.21255 2.21743 2.3533 2.35602 2.3593 2.36319 2.36881 2.49438 2.49743 2.49996 2.50369 2.64747 2.65056 2.65287 2.65814 2.839 2.84176 2.84438 2.84767 2.85954 3.00229 3.00574 3.00833 3.01241 3.17412 3.17698 3.17972 3.18233 3.18663 3.32383 3.32787 3.33062 3.33366 3.45953 3.46265 3.46563 3.47008 3.60436 3.60711 3.61022 3.61419 3.77738 3.78075 3.78309 3.78581 3.79133 4.10991 4.11241 4.11535 4.12206 4.35884 4.36101 4.36423 4.37252 4.51424 4.51784 4.52012 4.52365 4.64223 4.64621 4.64999 4.83258 4.83513 4.83739 4.84024 4.84446 
36 0.16502 0.32108 0.32479 0.50814 0.51273 0.6414 0.64803 0.83143 1.00306 1.17291 1.33412 1.50178 1.66495 1.85683 2.06813 2.1987 2.34023 2.34693 2.48251 2.49044 2.63567 2.82692 2.83245 2.99035 3.16362 3.31425 3.44901 3.5919 3.59969 3.76634 4.09678 4.34472 4.50328 4.63191 4.81998 4.8248 
28 0.16893 0.32475 0.51281 0.64614 0.83501 1.00577 1.17648 1.33944 1.50574 1.66975 1.8606 2.07299 2.20205 2.34623 2.48682 2.6397 2.83197 2.995 3.16781 3.31811 3.45253 3.59752 3.77043 4.10162 4.34879 4.50742 4.63795 4.82495 
30 0.16291 0.31937 0.50554 0.6398 0.82875 1.00096 1.16788 1.33189 1.49944 1.66225 1.85441 2.06542 2.1951 2.33795 2.48062 2.63295 2.82399 2.83045 2.98876 3.16056 3.31225 3.44589 3.58878 3.764 4.09412 4.34202 4.501 4.62829 4.81717 4.823 
0 
3 0.82736 1.00255 1.49893 
15 0.16466 0.64273 1.66602 2.06857 2.34171 2.48251 2.63606 2.99151 3.16698 3.44888 3.59268 3.7667 4.09784 4.3449 4.50338 
19 0.17174 0.33046 0.51797 0.65273 0.8377 1.00993 1.3434 1.50918 1.67218 1.8662 2.07601 2.64352 3.17383 3.3221 3.77542 4.10405 4.3512 4.51092 4.82647 
0 
81 0.18138 0.18503 0.19104 0.33702 0.34102 0.34626 0.52465 0.52807 0.53262 0.65719 0.66097 0.66695 0.84688 0.8503 0.85517 1.01716 1.02257 1.03141 1.18562 1.19033 1.20065 1.35 1.35374 1.36291 1.51696 1.52043 1.52597 1.68148 1.6861 1.69547 1.87146 1.87563 1.87976 2.08433 2.08815 2.09882 2.21457 2.22065 2.35748 2.36209 2.36819 2.49906 2.50352 2.51161 2.65176 2.65496 2.6637 2.84312 2.84682 2.85105 3.0073 3.01147 3.17813 3.18184 3.18592 3.32907 3.33265 3.33831 3.46358 3.46726 3.4736 3.60802 3.61269 3.6194 3.78244 3.78541 3.79079 4.113 4.11665 4.12358 4.36135 4.36527 4.37321 4.51945 4.52243 4.52831 4.64788 4.65369 4.83619 4.83952 4.84327 
20 0.16623 0.32458 0.51149 0.64406 0.83254 1.00801 1.33841 1.50277 2.06981 2.34385 2.63631 2.99453 3.31598 3.59414 3.76808 4.09948 4.3461 4.50454 4.63546 4.82452 
40 0.16609 0.32232 0.32749 0.50935 0.51458 0.64356 0.83207 1.00503 1.17065 1.17977 1.33572 1.5023 1.66611 1.85672 1.86187 2.06918 2.19798 2.34182 2.34792 2.48366 2.63677 2.82792 2.83359 2.9917 3.16412 3.16837 3.31582 3.44997 3.59263 3.59851 3.76705 3.77006 4.09769 4.34567 4.35226 4.50434 4.51012 4.63178 4.82099 4.82525 
95 0.15817 0.16171 0.16438 0.31494 0.31843 0.32141 0.50116 0.50468 0.50749 0.513 0.6343 0.63781 0.64065 0.82315 0.82677 0.82916 0.83293 0.99475 0.99823 1.00143 1.0058 1.16082 1.16509 1.1689 1.17433 1.32489 1.33003 1.33335 1.49294 1.49711 1.4999 1.50364 1.65525 1.66057 1.6634 1.66965 1.84953 1.85267 1.85556 1.85951 2.06281 2.06591 2.18906 2.19413 2.33492 2.33811 2.3417 2.34715 2.4746 2.47879 2.4813 2.48732 2.62986 2.63291 2.63581 2.8191 2.8229 2.82524 2.82944 2.98274 2.98746 2.99109 3.15557 3.15913 3.16197 3.30455 3.30958 3.31242 3.44074 3.44438 3.44727 3.58504 3.58836 3.59171 3.59781 3.75832 3.76252 3.76491 3.77163 4.0918 4.09466 4.10036 4.34056 4.3429 4.34853 4.49561 4.49993 4.50242 4.61963 4.62595 4.62936 4.81434 4.81714 4.81999 4.82315 
33 0.15829 0.31416 0.50071 0.50761 0.63445 0.82383 0.99545 1.16159 1.32596 1.49409 1.65841 1.84805 1.85389 2.06146 2.18997 2.33377 2.47542 2.62874 2.81912 2.82595 2.98345 3.15559 3.3061 3.44082 3.58435 3.59297 3.75871 4.08975 4.33754 4.49581 4.624 4.81272 4.81883 
63 0.1668 0.17043 0.32328 0.3269 0.51141 0.51503 0.64323 0.647 0.83328 0.83646 0.84077 1.00267 1.00727 1.01214 1.17374 1.17844 1.33625 1.3422 1.50373 1.50751 1.66793 1.67294 1.8576 1.86209 1.86769 2.07008 2.07425 2.20053 2.20785 2.34232 2.34634 2.35306 2.48495 2.48948 2.6377 2.64104 2.82946 2.83401 2.99317 2.99871 3.16596 3.16976 3.3153 3.3189 3.45048 3.4543 3.59359 3.59802 3.60503 3.76747 3.77077 3.77746 4.09911 4.103 4.34761 4.35234 4.505 4.50789 4.63288 4.63823 4.82231 4.82566 4.82964 
66 0.17095 0.17569 0.32614 0.33017 0.33703 0.51412 0.51884 0.64572 0.64993 0.83679 0.84119 1.00581 1.01034 1.01681 1.17166 1.17729 1.18203 1.33779 1.34117 1.34905 1.5067 1.51109 1.66977 1.67348 1.68185 1.86083 1.86585 1.87682 2.073 2.07785 2.20203 2.20811 2.34562 2.35015 2.35846 2.4879 2.4922 2.64132 2.64486 2.83221 2.83705 2.99601 3.00106 3.16681 3.17047 3.17562 3.31729 3.32111 3.32844 3.45139 3.45573 3.59687 3.60088 3.77177 3.77511 4.1019 4.10582 4.35052 4.35582 4.50895 4.51242 4.63566 4.6401 4.82545 4.83025 4.84099 
34 0.16127 0.31716 0.32168 0.5039 0.63741 0.82503 0.82869 0.99542 1.00093 1.16192 1.32972 1.4952 1.49903 1.66017 1.84995 1.85598 2.06425 2.19366 2.3357 2.47864 2.63171 2.82257 2.98625 3.1587 3.31003 3.44264 3.58672 3.76182 4.09228 4.34085 4.49887 4.62712 4.81604 4.82207 
54 0.16959 0.17627 0.32596 0.33318 0.51229 0.51644 0.6456 0.65151 0.83431 0.83868 1.00611 1.01148 1.17417 1.17892 1.33705 1.34517 1.50497 1.50959 1.669 1.67586 1.86061 1.8656 2.07217 2.0871 2.20023 2.2102 2.345 2.35024 2.36052 2.48633 2.49321 2.63981 2.83083 2.83612 2.99452 3.16722 3.1729 3.31783 3.3256 3.45167 3.45741 3.59566 3.60162 3.77077 3.78099 4.10088 4.11194 4.34873 4.35577 4.50723 4.51465 4.63513 4.82375 4.82881 
5 0.33052 0.51724 0.64942 0.8401 2.07626 
20 0.16624 0.32374 0.51255 0.64601 0.8335 1.50534 1.66893 1.85802 2.07265 2.34398 2.48481 2.63717 2.82879 2.99252 3.31795 3.59617 3.7691 4.34802 4.50596 4.82092 
111 0.16214 0.16519 0.16772 0.17146 0.31875 0.32162 0.32424 0.32683 0.50485 0.50826 0.51028 0.51281 0.63756 0.64058 0.64348 0.64628 0.82783 0.83101 0.83318 0.83638 0.99886 1.00167 1.00501 1.01097 1.16398 1.16733 1.17116 1.17534 1.32862 1.33253 1.33509 1.33807 1.49759 1.50111 1.50355 1.50696 1.65786 1.66304 1.66602 1.66911 1.85392 1.85615 1.85917 1.86213 2.06688 2.06956 2.07212 2.19187 2.196 2.19875 2.20364 2.33935 2.34184 2.34496 2.35141 2.47801 2.48155 2.48439 2.48777 2.63337 2.63618 2.6383 2.82271 2.82579 2.82808 2.8308 2.83554 2.98672 2.99011 2.99235 2.99592 3.15943 3.16204 3.16492 3.16704 3.30826 3.3119 3.31502 3.31746 3.44379 3.44686 3.44978 3.45289 3.58798 3.59149 3.59385 3.59714 3.76234 3.7656 3.76807 3.77031 4.09584 4.09824 4.10098 4.1463 4.34475 4.34686 4.35032 4.49989 4.5031 4.50537 4.50809 4.62276 4.62822 4.63207 4.63528 4.81809 4.82043 4.82238 4.82485 4.82855 
0 
0 
0 
41 0.17032 0.17553 0.32641 0.3312 0.51337 0.51742 0.64794 0.83509 0.83912 1.00531 1.01116 1.17559 1.33941 1.50549 1.51041 1.67034 1.85972 1.86538 2.07341 2.20295 2.34574 2.35119 2.48874 2.64101 2.83216 2.83764 2.99564 3.16813 3.17287 3.31921 3.45265 3.59756 3.77109 3.77717 4.10249 4.35018 4.50777 4.51422 4.63672 4.82489 4.83027 
177 0.18213 0.1854 0.18761 0.18964 0.19231 0.19572 0.33902 0.34157 0.34407 0.34622 0.34831 0.35172 0.35952 0.52569 0.52907 0.53099 0.53303 0.53507 0.53773 0.54261 0.65912 0.662 0.66437 0.66636 0.6689 0.67281 0.8478 0.85059 0.8532 0.85501 0.85743 0.85997 0.86704 1.01997 1.02239 1.0252 1.02755 1.03024 1.03461 1.18626 1.189 1.19201 1.19466 1.19727 1.20137 1.35028 1.3539 1.35623 1.35849 1.36081 1.36522 1.51759 1.52106 1.52356 1.52559 1.52813 1.53188 1.54458 1.68245 1.68561 1.6877 1.69025 1.69325 1.69726 1.87503 1.87714 1.87977 1.88194 1.88415 1.88761 1.89341 2.08802 2.09015 2.0924 2.09506 2.09982 2.11287 2.21377 2.21789 2.22052 2.22413 2.22843 2.35986 2.36217 2.36478 2.36724 2.37019 2.37429 2.381 2.50054 2.50358 2.50607 2.50869 2.51165 2.51605 2.65408 2.65665 2.65883 2.66072 2.66429 2.67107 2.84358 2.84705 2.8493 2.8513 2.85364 2.85611 2.86252 3.00783 3.01131 3.01359 3.01587 3.0187 3.02514 3.18068 3.18315 3.18577 3.18765 3.18984 3.19283 3.19972 3.32995 3.3329 3.33569 3.33773 3.33984 3.34309 3.35555 3.46557 3.46796 3.47062 3.47288 3.47549 3.47994 3.60968 3.6127 3.61494 3.61741 3.62013 3.62384 3.63694 3.78367 3.78671 3.78914 3.79093 3.79327 3.79691 3.80334 4.11664 4.11879 4.12096 4.12325 4.1276 4.13763 4.3657 4.36751 4.36958 4.37231 4.37662 4.52089 4.52353 4.52601 4.52786 4.53045 4.53431 4.64524 4.6498 4.6531 4.65611 4.65985 4.839 4.84142 4.84333 4.84529 4.84754 4.84998 4.85478 
2 0.83049 1.50183 
0 
67 0.15561 0.16005 0.16518 0.31295 0.31768 0.49876 0.50298 0.50679 0.63115 0.63527 0.63998 0.82121 0.82588 0.83034 0.99294 0.99786 1.15919 1.16438 1.32341 1.32872 1.49099 1.49535 1.49928 1.65492 1.65999 1.6672 1.84793 1.85274 2.06104 2.0656 2.18798 2.19304 2.33316 2.33794 2.47177 2.47735 2.48291 2.62657 2.63124 2.81774 2.82211 2.827 2.98063 2.98541 3.15384 3.15882 3.1637 3.3033 3.30887 3.43833 3.44296 3.58243 3.58658 3.59246 3.75715 3.76245 4.0901 4.09486 4.33879 4.34339 4.49378 4.49889 4.62031 4.62578 4.81288 4.8166 4.82144 
14 0.1706 0.32624 0.51369 0.83545 1.00752 1.50556 1.67326 1.85866 2.34935 2.83701 3.77209 4.35472 4.51311 4.82594 
44 0.16726 0.17248 0.32325 0.32918 0.5101 0.51491 0.64408 0.83166 0.83531 1.00228 1.00605 1.17116 1.33425 1.33923 1.5024 1.5078 1.66706 1.67272 1.85655 1.86077 2.0702 2.19921 2.34389 2.35271 2.48405 2.49132 2.63811 2.82696 2.83148 2.99296 3.16489 3.17065 3.31482 3.3191 3.44934 3.59426 3.76803 4.09861 4.10596 4.34799 4.50515 4.6328 4.82129 4.82533 
49 0.17119 0.17619 0.32792 0.33267 0.51548 0.52032 0.64816 0.65231 0.83704 0.84158 1.0092 1.01649 1.17878 1.34147 1.36063 1.50735 1.51254 1.67211 1.68298 1.86277 1.86738 2.07518 2.09508 2.20684 2.34792 2.35533 2.49076 2.64196 2.83396 2.83798 2.99686 3.00222 3.17031 3.17557 3.32108 3.45498 3.46606 3.59887 3.60606 3.77315 3.78289 4.10405 4.11332 4.35168 4.35713 4.51039 4.64007 4.82661 4.83121 
1 0.83333 
3 0.82942 1.00101 1.50065 
0 
12 0.164 0.32073 0.50519 0.82617 0.99726 1.49681 1.85597 2.82361 3.15957 3.76328 4.09406 4.34204 
74 0.16926 0.17293 0.17891 0.3253 0.32882 0.33352 0.51252 0.51616 0.52066 0.64557 0.6497 0.83496 0.83829 0.84253 1.00384 1.00809 1.01249 1.02347 1.17488 1.17936 1.33843 1.34245 1.50573 1.50956 1.5224 1.66943 1.67375 1.69275 1.85942 1.86384 1.86879 1.88237 2.0725 2.07684 2.20252 2.20953 2.34476 2.34888 2.35419 2.48683 2.49082 2.49982 2.64021 2.64449 2.8312 2.83473 2.83941 2.99542 3.00069 3.16769 3.1708 3.17699 3.31879 3.32207 3.45116 3.45504 3.46925 3.59621 3.60168 3.77019 3.7733 3.77923 4.10095 4.10467 4.11583 4.34933 4.35266 4.36306 4.50785 4.5112 4.63609 4.82475 4.82917 4.8333 
121 0.16997 0.17254 0.17542 0.17879 0.32521 0.32837 0.33091 0.33369 0.34034 0.5134 0.51573 0.51803 0.52048 0.52513 0.64599 0.64889 0.65214 0.65743 0.83547 0.83799 0.84071 0.84319 0.85243 1.0053 1.00931 1.01187 1.01509 1.02237 1.174 1.17789 1.18118 1.18714 1.33914 1.34207 1.34496 1.3508 1.50622 1.50853 1.51144 1.51473 1.52889 1.6702 1.67283 1.67613 1.68041 1.85982 1.86334 1.86605 1.8688 1.87469 2.07269 2.0756 2.07868 2.08684 2.20266 2.20594 2.21022 2.34517 2.34811 2.35078 2.35409 2.35866 2.48713 2.48992 2.49335 2.49751 2.64061 2.64301 2.64578 2.65463 2.83185 2.83412 2.8373 2.83983 2.99552 2.99783 3.0016 3.01235 3.16714 3.1703 3.17284 3.17599 3.31813 3.321 3.32337 3.32689 3.45196 3.45515 3.45774 3.46171 3.59666 3.59935 3.60209 3.60607 3.61227 3.77117 3.77389 3.77626 3.78067 4.1017 4.1042 4.10688 4.1115 4.1293 4.15319 4.35025 4.35267 4.35613 4.36124 4.50787 4.51048 4.51325 4.51857 4.63624 4.63935 4.64418 4.82456 4.82694 4.8295 4.832 4.83677 
16 0.16673 0.51155 0.64447 0.83608 1.0065 2.07016 2.34163 2.4878 2.63628 2.83148 2.99178 3.59268 3.76787 4.34692 4.50478 4.82132 
30 0.17609 0.33186 0.51963 0.65216 0.84129 1.01268 1.1827 1.34523 1.51227 1.67676 1.86862 2.07935 2.21273 2.3526 2.49431 2.64557 2.83765 2.84418 3.00105 3.17332 3.3249 3.45933 3.60365 3.77628 4.10762 4.35587 4.51274 4.6446 4.83066 4.83626 
4 0.82396 0.99512 1.49463 4.34098 
104 0.15418 0.1582 0.16081 0.16467 0.31057 0.31397 0.31724 0.32027 0.49684 0.50158 0.50407 0.50694 0.62967 0.6338 0.63703 0.6408 0.8193 0.82279 0.82592 0.82838 0.99202 0.99479 0.99878 1.15637 1.16035 1.16424 1.16783 1.32118 1.32576 1.3288 1.3327 1.48906 1.4929 1.49589 1.49886 1.65065 1.65667 1.65978 1.66331 1.84733 1.84986 1.85329 1.85852 2.06068 2.06358 2.06727 2.1852 2.19035 2.19348 2.33212 2.33506 2.33901 2.46813 2.47329 2.4767 2.47923 2.62408 2.6286 2.63141 2.81504 2.81946 2.82223 2.8259 2.97895 2.9837 2.98633 2.99147 3.15233 3.15534 3.15909 3.16257 3.30096 3.30509 3.30853 3.31193 3.4335 3.43919 3.44248 3.44545 3.58085 3.58519 3.58793 3.59401 3.75568 3.75924 3.76194 3.76455 4.08958 4.09217 4.09573 4.33854 4.34078 4.34549 4.49213 4.4956 4.49868 4.50239 4.61611 4.6217 4.62585 4.8114 4.81452 4.81712 4.8214 
42 0.17429 0.33141 0.51743 0.52343 0.65026 0.66153 0.83936 0.84586 1.01068 1.02325 1.18034 1.34302 1.51005 1.52383 1.67402 1.68508 1.8661 1.87325 2.07677 2.20608 2.35074 2.35935 2.49213 2.64415 2.83616 2.84554 2.99964 3.17272 3.18429 3.32347 3.45778 3.60087 3.6084 3.7753 3.78414 4.10486 4.3532 4.51137 4.52661 4.64109 4.8287 4.83368 
118 0.17623 0.1789 0.18171 0.18545 0.33227 0.33523 0.33772 0.34167 0.35459 0.52021 0.52261 0.52503 0.52836 0.54939 0.65287 0.65606 0.65916 0.66498 0.84161 0.84457 0.84733 0.85051 1.01218 1.01586 1.01871 1.02335 1.17992 1.18389 1.18713 1.19231 1.34582 1.34864 1.35156 1.35905 1.5127 1.51527 1.51826 1.52341 1.67674 1.68029 1.68409 1.69191 1.86667 1.87047 1.87321 1.87643 1.88306 2.07944 2.08257 2.08602 2.09456 2.20854 2.21276 2.21778 2.35253 2.35557 2.35875 2.36377 2.37239 2.4943 2.49717 2.50062 2.50585 2.64708 2.64985 2.65349 2.66172 2.8383 2.8407 2.84371 2.84679 2.86083 3.00261 3.00517 3.00889 3.02061 3.17359 3.17673 3.17912 3.18261 3.19497 3.3248 3.32757 3.33023 3.33549 3.45922 3.46255 3.46564 3.47233 3.60398 3.60748 3.61126 3.6164 3.77736 3.78008 3.78232 3.78659 3.79556 4.10837 4.111 4.114 4.12088 4.35692 4.35924 4.36242 4.36812 4.51411 4.51687 4.51953 4.52403 4.64294 4.64626 4.65132 4.83149 4.83389 4.83635 4.83901 4.84407 
11 0.32583 1.00661 1.33869 1.50502 1.67292 1.86306 3.16737 3.31858 4.10492 4.34937 4.82414 
58 0.15299 0.15786 0.3093 0.31407 0.49539 0.50041 0.6286 0.63366 0.81872 0.82357 0.99016 0.99572 1.156 1.16287 1.16841 1.32 1.32598 1.4883 1.49334 1.65157 1.65654 1.84487 1.84974 2.05804 2.06243 2.184 2.19039 2.33003 2.33476 2.46961 2.47492 2.62413 2.62872 2.8135 2.81868 2.97772 2.98328 3.15041 3.15571 3.29958 3.3058 3.31006 3.43527 3.44021 3.57945 3.58437 3.7534 3.75847 4.08697 4.0913 4.33594 4.33973 4.49058 4.49581 4.61482 4.62332 4.80928 4.81294 
19 0.16659 0.32383 0.51147 0.83155 1.00306 1.50271 1.66842 1.86059 2.34775 2.48629 2.63689 2.83221 2.99485 3.1682 3.3183 3.59286 3.76868 4.34989 4.82592 
20 0.1682 0.3249 0.51208 1.33743 1.67301 1.86093 2.34582 2.48759 2.63756 2.83003 2.99481 3.16733 3.31712 3.45277 3.59858 3.76811 4.09967 4.34744 4.50537 4.63706 
65 0.17015 0.1733 0.17969 0.32553 0.32915 0.33379 0.51367 0.51717 0.64662 0.65069 0.83462 0.83767 0.84174 1.0058 1.01015 1.0194 1.17438 1.1794 1.33939 1.34424 1.5066 1.51061 1.66976 1.67384 1.68159 1.85956 1.86489 1.86967 2.07335 2.07779 2.20275 2.21028 2.34552 2.35019 2.35784 2.48816 2.49319 2.64162 2.64664 2.83232 2.83651 2.99611 3.00129 3.16859 3.17206 3.32024 3.32474 3.45305 3.4578 3.59699 3.60231 3.77253 3.77634 4.10191 4.10561 4.12828 4.35042 4.35446 4.50918 4.51289 4.63632 4.64364 4.82551 4.82904 4.83301 
31 0.16621 0.32271 0.50967 0.51541 0.64376 0.83108 1.00212 1.17161 1.33491 1.50206 1.66706 1.85617 1.86208 2.0712 2.19876 2.34221 2.48401 2.63711 2.82793 2.99193 3.16467 3.31488 3.45073 3.59274 3.76732 4.10075 4.34592 4.50479 4.63187 4.82141 4.82609 
72 0.15722 0.16205 0.16648 0.31399 0.31886 0.50019 0.50489 0.50834 0.63365 0.6388 0.82249 0.82703 0.83033 0.99393 0.9989 1.00221 1.16016 1.16612 1.1711 1.3241 1.3299 1.3342 1.49248 1.49762 1.50184 1.65466 1.65997 1.66463 1.84895 1.85401 1.85833 2.06183 2.06698 2.18725 2.194 2.3342 2.33908 2.4742 2.47949 2.62868 2.63274 2.81882 2.82316 2.82877 2.98284 2.9873 3.1546 3.15997 3.16389 3.30396 3.31001 3.31429 3.43999 3.44582 3.58444 3.58884 3.7577 3.76268 3.76705 4.09151 4.09639 4.3404 4.34666 4.4949 4.49983 4.50507 4.61752 4.62609 4.63202 4.81408 4.81748 4.82251 
29 0.17057 0.32757 0.51462 0.647 0.83618 1.00889 1.1777 1.34099 1.50741 1.67283 1.86323 2.07353 2.20196 2.34714 2.35656 2.48873 2.64076 2.83377 2.99551 3.16907 3.32088 3.45492 3.60025 3.7716 4.10289 4.35074 4.50776 4.63539 4.82548 
28 0.17261 0.33106 0.515 0.6481 0.83706 1.00961 1.17986 1.34229 1.50808 1.67812 1.86455 2.07495 2.20783 2.34904 2.48873 2.64223 2.83428 2.99839 3.17049 3.32202 3.45445 3.59845 3.77312 4.10244 4.35245 4.51206 4.63879 4.82703 
101 0.17528 0.1783 0.18217 0.33071 0.33421 0.33734 0.34382 0.51873 0.52151 0.52438 0.52958 0.65113 0.65469 0.65845 0.83987 0.84347 0.84683 0.8521 1.01077 1.01532 1.01899 1.02809 1.17729 1.18223 1.18616 1.19866 1.34306 1.34639 1.34992 1.35835 1.51063 1.51393 1.51745 1.52662 1.67564 1.67936 1.68426 1.86539 1.86926 1.87259 1.87787 2.07835 2.08184 2.08679 2.20516 2.21019 2.21643 2.35098 2.35453 2.35836 2.36415 2.49327 2.49657 2.50101 2.51551 2.64556 2.64877 2.65401 2.83695 2.84032 2.84379 2.85273 3.00015 3.0033 3.00748 3.17287 3.17626 3.17932 3.18537 3.32312 3.32671 3.32991 3.34563 3.45719 3.46113 3.46462 3.6019 3.60591 3.61006 3.61921 3.77543 3.77892 3.78159 3.78744 4.10738 4.11069 4.11507 4.35606 4.35915 4.36349 4.51229 4.51577 4.51908 4.52702 4.63881 4.64356 4.64903 4.83041 4.83309 4.83622 4.84023 
29 0.17008 0.32741 0.51307 0.64623 0.83479 1.00597 1.17772 1.33876 1.50546 1.67141 1.86178 2.0722 2.20239 2.34578 2.4871 2.6401 2.83096 2.99483 3.16771 3.3185 3.45314 3.59699 3.77056 4.10085 4.34946 4.50745 4.63777 4.82385 4.83038 
60 0.1676 0.17045 0.32255 0.32645 0.51087 0.51438 0.64353 0.64738 0.83138 0.83484 0.84044 1.0021 1.00724 1.16914 1.17614 1.33556 1.34042 1.50338 1.50642 1.6679 1.67273 1.85696 1.86165 1.86603 2.0702 2.07381 2.19968 2.20658 2.34224 2.34756 2.48485 2.4882 2.6386 2.64109 2.82892 2.83238 2.83746 2.99391 2.99903 3.16383 3.1681 3.3158 3.31969 3.44875 3.45329 3.59404 3.59801 3.76722 3.77111 4.09926 4.10279 4.34811 4.35275 4.5033 4.50759 4.51319 4.63246 4.63726 4.82292 4.82619 
17 0.16386 0.32145 0.50945 0.64259 0.83026 1.00311 1.50418 1.85752 2.48099 2.63487 2.82822 3.16295 3.31413 3.44872 3.76498 4.50188 4.81948 
28 0.15138 0.30726 0.49451 0.62732 0.81587 0.98722 1.15362 1.31925 1.48633 1.65333 1.84196 2.05515 2.18364 2.32736 2.4701 2.62231 2.81251 2.9771 3.14801 3.29838 3.43384 3.57821 3.75158 4.08412 4.33257 4.48848 4.62074 4.80671 
36 0.16585 0.17121 0.32305 0.50992 0.51481 0.64386 0.83262 1.00255 1.17203 1.33513 1.50257 1.66595 1.8577 1.86231 2.06981 2.19859 2.34239 2.35122 2.48412 2.49288 2.63721 2.82826 2.83386 2.99182 3.16495 3.31575 3.4499 3.59327 3.59988 3.76753 4.09825 4.3458 4.50479 4.63249 4.82112 4.82654 
35 0.17318 0.33001 0.51608 0.52336 0.64966 0.83871 0.8504 1.01097 1.17797 1.34381 1.50911 1.67213 1.86185 1.8674 2.07571 2.20339 2.3488 2.35818 2.4905 2.64385 2.83475 2.84155 2.99978 3.17154 3.32347 3.45641 3.59964 3.61035 3.7745 4.10422 4.35236 4.51173 4.64036 4.82795 4.83388 

177
