# Supplementary material for: Deciphering the Contribution of Oriens-Lacunosum/Moleculare (OLM) Cells to Intrinsic θ Rhythms Using Biophysical Local Field Potential (LFP) Models
Source: eNeuro. 2018 Sep 4;5(4):ENEURO.0146-18.2018. doi: 10.1523/ENEURO.0146-18.2018 (PMC6140113; doi:10.1523/ENEURO.0146-18.2018)
Supplement: Supplementary file 2 — Supplementary Code. Download supplement 2, GZ file [file sup_enu-eN-NWR-0146-18-s02.gz › LFP_microcircuit-master/BSC-120-gi-0-gi_SD-0-PV12913020-dSD6.6ms-gnSD0.21-gpv3.0-gsb5.0-csb0.21-gbs6.0-cbs0.1344-spiketimes.txt]

3054

102


48 0.15744 0.30848 0.31338 0.49818 0.62779 0.63308 1.15472 1.16377 1.31867 1.32534 1.64917 1.65551 1.84348 1.85066 2.05675 2.06087 2.18235 2.18923 2.32887 2.33513 2.46765 2.47329 2.62255 2.62718 2.81248 2.81739 2.97634 2.98193 3.149 3.1543 3.29849 3.30521 3.43325 3.4391 3.57836 3.5832 3.75209 3.75766 4.08581 4.09054 4.33456 4.33971 4.48933 4.4947 4.61313 4.62159 4.8083 4.81165 
0 
12 0.64317 2.06959 2.48358 2.63676 2.99217 3.16562 3.44974 3.59331 3.76826 4.09777 4.50464 4.63204 
25 0.16002 0.31455 0.50273 0.63426 1.1642 1.32704 1.65823 1.84869 2.0615 2.19119 2.33379 2.47589 2.62855 2.81974 2.98401 3.15575 3.30615 3.44084 3.58479 3.75895 4.09 4.33848 4.4961 4.62855 4.81348 
86 0.15872 0.16204 0.31307 0.31671 0.32043 0.49934 0.50259 0.50522 0.50864 0.63238 0.63524 0.63835 0.64277 0.99411 1.15881 1.16246 1.16612 1.17002 1.32284 1.32746 1.33044 1.33351 1.65513 1.6591 1.66349 1.84786 1.85177 1.85599 2.06073 2.06363 2.06736 2.18662 2.19093 2.19583 2.33309 2.33579 2.33929 2.47218 2.47615 2.4793 2.48323 2.62727 2.63027 2.63285 2.81736 2.82042 2.82305 2.82653 2.98073 2.98479 2.98759 2.99164 3.15353 3.15633 3.15932 3.16216 3.3029 3.30692 3.30975 3.31284 3.43832 3.44115 3.44457 3.4484 3.58258 3.58579 3.58921 3.75669 3.76014 3.76281 3.76647 4.08988 4.09241 4.0962 4.33864 4.34096 4.49375 4.49767 4.50035 4.61754 4.62309 4.62623 4.63021 4.81239 4.81489 4.81794 
15 0.64586 1.33908 2.07352 2.20651 2.4868 2.63936 2.83446 2.99355 3.16728 3.31934 3.4536 3.59732 3.77089 4.50684 4.63685 
78 0.15689 0.16053 0.30926 0.31329 0.31715 0.49777 0.50128 0.5046 0.62823 0.63267 0.63633 0.99134 1.15468 1.15884 1.16419 1.16796 1.32034 1.32569 1.32897 1.64901 1.6554 1.65915 1.84601 1.84936 1.85442 2.05919 2.06235 2.18393 2.18933 2.19692 2.33069 2.33383 2.33792 2.4659 2.47209 2.47585 2.4796 2.62205 2.6268 2.62985 2.81386 2.81847 2.8211 2.8251 2.97782 2.98254 2.98519 3.15083 3.1542 3.15754 3.16138 3.29973 3.30434 3.30831 3.31303 3.43197 3.43791 3.44209 3.44648 3.57958 3.58402 3.58779 3.75424 3.75857 3.76146 4.0882 4.09106 4.33707 4.33958 4.49119 4.49602 4.49884 4.61444 4.62046 4.62502 4.81021 4.81336 4.81619 
56 0.15784 0.31035 0.31492 0.4975 0.50089 0.62999 0.63384 0.99079 1.15649 1.1623 1.16818 1.32045 1.32585 1.65412 1.65767 1.84523 1.84999 2.05845 2.06208 2.18427 2.19025 2.33062 2.33424 2.47133 2.47552 2.62484 2.62846 2.81412 2.81859 2.82352 2.97833 2.98314 3.15083 3.15525 3.15861 3.30023 3.30587 3.31078 3.43663 3.44114 3.58021 3.58422 3.75369 3.7585 3.76226 4.08753 4.09118 4.33626 4.33931 4.49097 4.49583 4.61486 4.62316 4.80996 4.81275 4.81752 
14 0.64382 1.33957 2.07026 2.48659 2.63781 2.99685 3.16613 3.31753 3.45213 3.59451 3.76801 4.50507 4.51181 4.63333 
40 0.64779 0.65133 0.65612 1.34102 2.07424 2.07816 2.08602 2.20413 2.21253 2.48954 2.49318 2.49822 2.64222 2.64468 2.65073 2.83418 2.84202 2.99738 3.00125 3.17006 3.17305 3.17821 3.32187 3.45492 3.45992 3.59794 3.60197 3.60748 3.77307 3.77555 3.77964 3.788 4.10456 4.51018 4.51282 4.51768 4.63655 4.64046 4.64621 4.82827 
31 0.5069 0.63872 0.64341 1.1684 1.33227 2.06583 2.07171 2.19585 2.34058 2.48012 2.48687 2.63428 2.82472 2.83255 2.98937 3.1598 3.16396 3.31217 3.44429 3.4493 3.58986 3.59483 3.76427 3.76774 4.09494 4.34449 4.50198 4.50757 4.62985 4.63682 4.81823 
3 2.49941 2.64817 4.51675 
6 0.64376 2.48508 2.63786 3.5938 4.50469 4.6357 
0 
1 2.5033 
34 0.50886 0.6412 0.64558 1.16815 1.33431 1.66836 2.0682 2.07213 2.19876 2.3409 2.48185 2.48595 2.63633 2.64009 2.8275 2.99057 2.99523 3.16174 3.16594 3.3137 3.3185 3.44648 3.45228 3.59195 3.59678 3.76753 3.77119 4.09799 4.34645 4.50206 4.50675 4.63159 4.63775 4.82114 
15 0.63747 1.33129 2.06341 2.33539 2.47903 2.63096 2.82185 2.98562 3.15882 3.30986 3.44422 3.76209 4.34087 4.49849 4.81581 
27 0.51033 0.64163 1.17113 1.334 2.06816 2.20312 2.33913 2.48192 2.48942 2.63535 2.82699 2.8327 2.98981 3.16303 3.16935 3.31344 3.44818 3.5909 3.59922 3.767 3.77359 4.09614 4.34668 4.50416 4.51026 4.63077 4.82004 
49 0.30741 0.31192 0.49547 0.5003 0.62687 0.63109 0.99105 1.15368 1.15992 1.318 1.32447 1.6507 1.6551 1.84275 1.84796 2.05598 2.06052 2.18182 2.18932 2.32792 2.33239 2.46667 2.47195 2.62169 2.62604 2.81155 2.81626 2.97557 2.98106 3.14816 3.15311 3.29745 3.3038 3.43336 3.43775 3.57737 3.58197 3.7513 3.75653 4.08496 4.08942 4.33381 4.33949 4.48849 4.4938 4.61255 4.6212 4.80718 4.81064 
8 0.65009 2.07656 2.49111 2.64265 3.1716 3.7734 4.51086 4.6479 
0 
73 0.15831 0.16252 0.3117 0.31494 0.31966 0.49777 0.50208 0.50529 0.63003 0.63438 0.6379 1.15704 1.161 1.16583 1.32205 1.32691 1.33016 1.65085 1.65831 1.66492 1.84753 1.85105 2.06054 2.06375 2.0697 2.18565 2.191 2.19637 2.33249 2.33547 2.3396 2.4688 2.47464 2.47799 2.48245 2.62454 2.62895 2.63172 2.81553 2.81964 2.82245 2.97927 2.98426 2.98682 3.15277 3.15574 3.15932 3.30163 3.30575 3.30943 3.43358 3.43952 3.44344 3.4478 3.58123 3.58545 3.58882 3.756 3.75972 3.7626 4.08953 4.09238 4.33864 4.34164 4.49309 4.49716 4.49976 4.61654 4.62178 4.62681 4.81197 4.81482 4.81773 
48 0.16208 0.31474 0.32007 0.50316 0.50708 0.63495 0.63894 1.16056 1.16785 1.32809 1.3333 1.66024 1.84909 1.85452 2.06218 2.06739 2.19164 2.33439 2.34025 2.47637 2.48004 2.62963 2.63315 2.82072 2.82454 2.98555 2.9902 3.15523 3.16003 3.30591 3.31048 3.44013 3.44538 3.58517 3.58999 3.7592 3.76271 3.76685 4.09118 4.09623 4.33954 4.34514 4.49601 4.49966 4.62261 4.62905 4.81437 4.81795 
12 0.51283 0.64516 1.3387 2.4891 2.64212 2.83307 3.16559 3.31928 3.59856 3.76692 4.50752 4.82472 
0 
14 0.64101 2.06707 2.48239 2.63436 2.82711 2.99027 3.16245 3.59188 3.76557 4.09668 4.34513 4.50168 4.6309 4.82116 
0 
0 
0 
10 0.64565 2.07226 2.48679 2.63882 2.99473 3.16763 3.59603 3.77051 4.5073 4.63909 
72 0.15213 0.30225 0.30596 0.30968 0.48917 0.49434 0.5015 0.62195 0.62636 0.63012 0.98466 1.14847 1.15281 1.15798 1.31348 1.31899 1.32397 1.64267 1.64947 1.65345 1.8384 1.84164 1.8458 2.05164 2.0552 2.17707 2.18332 2.32329 2.32677 2.33074 2.46067 2.46632 2.46989 2.61608 2.62038 2.62354 2.80685 2.81147 2.8144 2.82139 2.97072 2.97618 2.97962 3.1435 3.14694 3.15049 3.15673 3.29263 3.2974 3.30123 3.42566 3.43103 3.43548 3.57251 3.57716 3.58103 3.747 3.75142 3.75431 4.08051 4.08371 4.32949 4.33229 4.48412 4.48881 4.4919 4.60806 4.61503 4.61963 4.80263 4.80592 4.80885 
17 0.5112 0.64218 1.16731 2.06852 2.19523 2.48277 2.6366 2.82754 2.99225 3.16246 3.31368 3.44733 3.59173 3.76515 4.09791 4.50253 4.62957 
39 0.31604 0.50271 0.63416 0.63908 1.16057 1.1674 1.32556 1.33053 1.66016 1.85071 2.06301 2.18861 2.19581 2.3351 2.47464 2.47977 2.62877 2.63285 2.81954 2.82381 2.98324 2.98849 3.15523 3.16029 3.30482 3.31038 3.44022 3.4456 3.585 3.58951 3.75859 3.76327 4.09218 4.34122 4.49547 4.50019 4.6188 4.62691 4.81455 
26 0.31715 0.50595 0.63656 1.16693 1.3306 1.66189 1.85113 2.06386 2.19472 2.33704 2.47919 2.63172 2.82288 2.98758 3.15683 3.16344 3.31054 3.44236 3.58801 3.76205 4.09315 4.34184 4.49869 4.50308 4.62791 4.81589 
53 0.51407 0.51838 0.64574 0.64892 0.65289 1.17467 1.179 1.33977 1.34355 2.0729 2.07595 2.08005 2.20282 2.20784 2.34651 2.35315 2.48701 2.48984 2.4934 2.49948 2.64082 2.64317 2.64965 2.83251 2.83596 2.84046 2.99628 3.00002 3.16662 3.17032 3.17318 3.31991 3.32323 3.45225 3.4561 3.59663 3.6005 3.60574 3.77144 3.77388 3.77713 3.78329 4.10241 4.10619 4.35089 4.50829 4.51075 4.51464 4.63618 4.64011 4.65249 4.82545 4.82849 
26 0.50781 0.63981 0.64484 1.16762 1.17601 1.33232 2.06682 2.19624 2.33984 2.48166 2.63457 2.82485 2.99044 3.15994 3.16532 3.31151 3.31737 3.44564 3.59125 3.76347 3.7686 4.09606 4.50041 4.50558 4.62922 4.81914 
4 2.63453 2.99192 3.76614 4.50264 
25 0.31061 0.50154 0.63076 1.15657 1.32108 1.65663 1.84498 2.05805 2.18719 2.33028 2.47241 2.62523 2.81556 2.98039 3.15085 3.30067 3.43647 3.58118 3.75386 3.75975 4.08711 4.33581 4.491 4.62019 4.80976 
5 2.49534 2.64701 3.77791 4.51488 4.64336 
21 0.3143 0.50184 0.63421 1.32658 1.65722 1.84646 2.05962 2.33207 2.47537 2.62772 2.8188 2.98329 3.1539 3.3094 3.43965 3.58389 3.7584 4.08842 4.33699 4.49581 4.81138 
6 1.65912 2.3354 2.63128 2.98654 3.15885 4.81606 
2 3.76537 4.50284 
52 0.16421 0.31983 0.32433 0.50715 0.51086 0.63913 0.64309 1.16374 1.17 1.17506 1.32762 1.33236 1.33677 1.66299 1.85255 1.85771 2.06604 2.06993 2.19481 2.20167 2.33798 2.34262 2.48081 2.48578 2.63404 2.63674 2.82436 2.82723 2.8319 2.98913 2.99449 3.1593 3.16315 3.16759 3.30827 3.3131 3.3168 3.44428 3.44905 3.58916 3.59383 3.7644 3.76707 4.09495 4.3435 4.50112 4.50351 4.62636 4.63093 4.8177 4.82054 4.82507 
0 
9 0.64948 2.49133 2.64573 2.99884 3.16959 3.60351 3.77323 4.51007 4.64167 
9 0.64353 2.63551 2.99134 3.16364 3.31491 3.45259 3.59275 3.76669 4.09798 
14 0.6442 2.07092 2.19977 2.4849 2.6381 2.83173 2.99369 3.16554 3.45211 3.59385 3.77008 4.10313 4.50574 4.63213 
0 
56 0.51857 0.64906 0.65259 0.65633 1.1754 1.18142 1.34164 1.3457 2.07571 2.0794 2.08432 2.10242 2.20623 2.21338 2.34864 2.35424 2.49134 2.49474 2.49905 2.51088 2.64346 2.6462 2.65153 2.83609 2.83991 2.84406 2.99936 3.003 3.00798 3.16999 3.17334 3.17624 3.18317 3.32193 3.32514 3.4546 3.45902 3.46493 3.60001 3.60385 3.60861 3.77427 3.77692 3.78026 3.78582 4.10898 4.35538 4.51124 4.51373 4.51724 4.52801 4.63972 4.64386 4.66177 4.82974 4.83506 
10 0.64524 2.07283 2.48568 2.63821 2.99346 3.16736 3.59646 3.76917 4.50637 4.63786 
36 0.50732 0.63928 0.645 1.16657 1.17212 1.33204 1.33695 1.6668 1.85595 2.06676 2.19638 2.33914 2.48064 2.48819 2.63426 2.63938 2.82371 2.82751 2.98878 3.15958 3.16499 3.30945 3.31521 3.44546 3.45068 3.59029 3.59742 3.76331 3.76781 4.09586 4.34543 4.50005 4.50634 4.62811 4.63474 4.81882 
125 0.15161 0.15456 0.15741 0.30383 0.3073 0.31027 0.31255 0.31503 0.49093 0.49553 0.49756 0.50042 0.50354 0.62026 0.62522 0.62828 0.63077 0.63315 0.63689 0.98657 0.98952 0.99285 1.14985 1.15369 1.15705 1.16027 1.16349 1.31473 1.31819 1.32176 1.32422 1.32705 1.64412 1.65021 1.65306 1.65588 1.65934 1.8405 1.84273 1.84564 1.84806 1.85108 2.05372 2.05603 2.05851 2.06156 2.17883 2.18332 2.18645 2.19022 2.32534 2.328 2.33067 2.33346 2.33875 2.46058 2.46634 2.46961 2.47194 2.47492 2.47895 2.6173 2.62163 2.62444 2.62632 2.63195 2.80879 2.81268 2.81526 2.81731 2.82011 2.82364 2.97242 2.9764 2.97948 2.98195 2.98542 3.14527 3.14821 3.15105 3.15325 3.15563 3.29452 3.29789 3.30116 3.30365 3.3061 3.42711 3.43269 3.43526 3.43798 3.44064 3.57445 3.57822 3.58071 3.58362 3.58734 3.74924 3.75217 3.75495 3.75696 3.7594 4.08273 4.08508 4.0876 4.09108 4.33177 4.33367 4.33604 4.33974 4.48559 4.4885 4.4919 4.49382 4.49704 4.60964 4.61471 4.61848 4.62106 4.62577 4.80484 4.80755 4.80957 4.81168 4.8145 
78 0.51353 0.51593 0.51892 0.64521 0.64776 0.6505 0.65381 1.17358 1.17755 1.18166 1.33661 1.34047 1.34367 1.35011 1.67175 1.8621 2.07296 2.07595 2.07913 2.08702 2.10178 2.20014 2.20405 2.20902 2.34594 2.34926 2.35465 2.48675 2.48976 2.49256 2.49714 2.63988 2.64268 2.64487 2.65011 2.83116 2.83394 2.83658 2.84015 2.99413 2.99753 3.00013 3.00419 3.16658 3.16994 3.17222 3.17548 3.31676 3.32055 3.32315 3.45181 3.45539 3.45809 3.59617 3.59882 3.60196 3.60584 3.61235 3.76921 3.77268 3.77502 3.77733 3.78332 4.1023 4.10538 4.35171 4.50677 4.51025 4.51235 4.51715 4.63404 4.63802 4.64109 4.65535 4.82505 4.82753 4.83021 4.83393 
54 0.51054 0.51355 0.64243 0.64602 0.64948 1.16874 1.17286 1.17784 1.33306 1.33687 1.34126 1.66777 1.85779 2.06948 2.07254 2.07954 2.19665 2.20046 2.34236 2.34598 2.48336 2.48651 2.49015 2.63696 2.63989 2.82858 2.83158 2.83822 2.99135 2.99434 3.16323 3.16691 3.16942 3.31388 3.31769 3.44812 3.45181 3.45499 3.59317 3.59624 3.60031 3.76742 3.77053 3.77272 4.09869 4.10215 4.34745 4.50324 4.50707 4.5106 4.63184 4.63502 4.82257 4.82548 
31 0.50689 0.63883 0.64411 1.16399 1.17126 1.32812 1.33367 1.66468 2.06715 2.19561 2.33795 2.48019 2.63254 2.63642 2.82371 2.98655 2.99084 3.15886 3.16392 3.30768 3.31368 3.44464 3.58838 3.76167 3.76707 4.09521 4.49844 4.50419 4.62584 4.63245 4.81955 
18 0.50637 0.64143 1.17102 1.33309 2.0653 2.48045 2.63347 2.82561 2.99021 3.15996 3.31219 3.44615 3.59082 3.7641 4.09469 4.50134 4.63199 4.81709 
0 
20 0.50724 0.64094 1.16451 1.33172 2.06811 2.1954 2.33855 2.63444 2.82433 2.98916 3.16279 3.31358 3.44822 3.59139 3.76456 4.09556 4.34356 4.50162 4.62958 4.81827 
0 
23 0.50628 0.63978 1.16977 1.33201 1.85281 2.06548 2.19695 2.3382 2.48073 2.63421 2.82429 2.98917 3.16187 3.31259 3.44377 3.5895 3.76376 3.76828 4.09448 4.34338 4.50125 4.62996 4.81781 
20 0.64476 0.64888 1.17755 1.34144 2.07362 2.48639 2.49375 2.64013 2.83274 2.99629 3.16515 3.16982 3.32139 3.45028 3.59599 3.76816 3.77232 4.50716 4.51285 4.6356 
18 0.31566 0.63414 1.32739 1.84585 2.0598 2.33216 2.62725 2.81882 2.98572 3.15395 3.30627 3.44043 3.58511 3.75793 4.08818 4.33602 4.49529 4.8107 
55 0.15967 0.31231 0.31793 0.49822 0.50244 0.63037 0.6347 0.63857 1.15722 1.16339 1.32152 1.32765 1.65385 1.65927 1.84726 2.05981 2.06404 2.18552 2.19275 2.33194 2.33671 2.47037 2.47577 2.4798 2.62584 2.63013 2.81527 2.81997 2.82444 2.97931 2.98462 3.15208 3.15659 3.15994 3.30106 3.30709 3.31145 3.43638 3.44102 3.44508 3.58112 3.58563 3.75526 3.75982 3.76295 4.08881 4.09316 4.33813 4.49236 4.49728 4.50192 4.61625 4.62448 4.81162 4.81495 
1 3.76849 
43 0.31208 0.32043 0.49788 0.50256 0.63179 0.63811 1.15819 1.16779 1.32227 1.32876 1.65603 1.84692 2.06015 2.18649 2.1962 2.33226 2.33887 2.47234 2.47835 2.62645 2.63151 2.81591 2.82091 2.98001 2.98593 3.15249 3.15828 3.30195 3.30878 3.43831 3.44453 3.58181 3.589 3.75553 3.76124 4.08922 4.33802 4.49279 4.49841 4.61709 4.62577 4.81169 4.81558 
7 2.06427 2.82391 3.76414 4.09267 4.34078 4.50135 4.81628 
11 0.63562 2.06359 2.33586 2.82285 3.15582 3.44109 3.76337 4.09194 4.34052 4.50092 4.81525 
85 0.15269 0.15626 0.30483 0.30805 0.31146 0.31506 0.4915 0.49602 0.49928 0.62429 0.62836 0.63215 0.98699 0.99065 1.15086 1.15445 1.15951 1.31568 1.32005 1.32375 1.64479 1.65173 1.65449 1.84112 1.84349 1.84711 2.05444 2.05699 2.05999 2.17958 2.18518 2.19186 2.32602 2.32867 2.33176 2.46167 2.46793 2.47138 2.47582 2.61827 2.6225 2.62525 2.62909 2.80929 2.81363 2.81659 2.82116 2.97326 2.97794 2.98073 3.1462 3.14915 3.15308 3.15632 3.29538 3.29933 3.30384 3.42758 3.43354 3.43719 3.4416 3.57512 3.57926 3.5826 3.74979 3.7533 3.75661 3.75954 4.08338 4.08579 4.08908 4.33243 4.33439 4.33812 4.48646 4.48946 4.49291 4.49673 4.61046 4.61699 4.62073 4.80542 4.80813 4.81035 4.81482 
49 0.29909 0.30387 0.4857 0.49019 0.6188 0.62412 0.98042 1.14543 1.15293 1.30962 1.3158 1.64225 1.64825 1.83423 1.83899 2.04745 2.05179 2.17367 2.18444 2.31947 2.32398 2.45905 2.46469 2.61343 2.61809 2.80319 2.80795 2.96721 2.97265 3.13965 3.14458 3.28914 3.29531 3.42466 3.43025 3.56896 3.57367 3.74287 3.74782 4.07646 4.0808 4.32526 4.32929 4.48001 4.48521 4.60457 4.61382 4.7987 4.80218 
1 4.34255 
17 0.64141 1.16886 1.3341 2.06777 2.19759 2.48282 2.63592 2.82699 2.99057 3.16348 3.31509 3.44754 3.59213 3.76644 4.0966 4.50371 4.63212 
0 
0 
10 0.64974 2.07504 2.48993 2.64268 2.99865 3.17017 3.59836 3.77358 4.51032 4.63796 
0 
32 0.65344 0.6583 1.3477 2.07913 2.08326 2.09559 2.21063 2.49382 2.49757 2.50262 2.64665 2.64968 2.65899 2.83992 2.8456 3.00281 3.00768 3.17568 3.17979 3.32855 3.46227 3.60477 3.61024 3.77826 3.78109 3.78682 4.51501 4.51813 4.52363 4.64229 4.64741 4.83372 
42 0.31929 0.50802 0.63939 0.64549 1.16456 1.17211 1.32894 1.33464 1.66412 1.85382 2.06677 2.07199 2.19297 2.1988 2.33959 2.48042 2.48418 2.63417 2.63855 2.82395 2.82746 2.83526 2.98808 2.99203 3.15998 3.16619 3.30872 3.31465 3.44508 3.45328 3.58874 3.59244 3.76384 3.76812 4.09601 4.34506 4.50008 4.50597 4.62297 4.63083 4.81923 4.82496 
48 0.15682 0.309 0.31391 0.49594 0.50054 0.62867 0.63399 1.15531 1.16142 1.31961 1.32537 1.65194 1.65723 1.8443 1.84961 2.05751 2.06191 2.18377 2.19039 2.32948 2.33386 2.46847 2.47402 2.62336 2.62794 2.81333 2.81832 2.97734 2.98267 3.14976 3.15473 3.29914 3.30496 3.43444 3.43931 3.57908 3.58383 3.75295 3.75799 4.0865 4.09125 4.33531 4.49017 4.49525 4.61434 4.62196 4.80874 4.81237 
42 0.64868 0.65242 0.65851 1.17821 1.34169 1.34678 2.07544 2.07918 2.08513 2.20664 2.21334 2.34937 2.48954 2.49369 2.49933 2.64264 2.64566 2.65217 2.83569 2.84109 2.99939 3.00472 3.16906 3.1738 3.17883 3.32044 3.32486 3.4551 3.45979 3.59924 3.60421 3.61476 3.77304 3.77668 3.78057 3.78758 4.5093 4.51296 4.51676 4.63842 4.64209 4.82926 
2 4.08905 4.33674 
2 2.49568 3.77786 
12 0.65216 2.07927 2.49319 2.64548 2.83822 3.00304 3.17399 3.4594 3.6032 3.77633 4.51317 4.64269 
22 0.31654 0.50291 0.63639 1.16437 1.32858 1.85056 2.06321 2.33566 2.4771 2.63001 2.82055 2.98533 3.15687 3.30788 3.44289 3.58665 3.76042 4.09205 4.33953 4.49744 4.62702 4.81401 
26 0.31642 0.50275 0.6348 1.16309 1.32803 1.65984 1.85097 2.06208 2.19151 2.33391 2.47651 2.62931 2.82022 2.82764 2.98431 3.1572 3.30826 3.44255 3.58494 3.75999 4.09092 4.33892 4.4971 4.62485 4.81378 4.81978 
88 0.152 0.15545 0.30465 0.30819 0.31193 0.49123 0.49624 0.49936 0.6239 0.62845 0.6319 0.63644 0.98666 0.99151 1.15083 1.15486 1.15937 1.16398 1.31557 1.32077 1.32388 1.6447 1.65174 1.65493 1.84088 1.84359 1.84758 1.85223 2.05419 2.05705 2.06037 2.17952 2.18542 2.19143 2.32578 2.32869 2.33196 2.46174 2.46831 2.47154 2.47535 2.61833 2.62289 2.62559 2.80921 2.81378 2.81659 2.82084 2.97317 2.97843 2.98097 3.14599 3.14917 3.15289 3.15583 3.29518 3.29973 3.30346 3.30736 3.42748 3.43349 3.43727 3.44053 3.57499 3.57944 3.58272 3.58842 3.74956 3.75346 3.75639 3.75936 4.08313 4.08576 4.08915 4.33219 4.33434 4.48634 4.48993 4.49284 4.49663 4.61041 4.61694 4.62087 4.6274 4.8052 4.8081 4.81057 4.81445 
40 0.30955 0.31502 0.49803 0.50298 0.63013 0.63561 1.15746 1.16557 1.32291 1.32949 1.65474 1.84421 2.05726 2.18703 2.32982 2.33561 2.47161 2.47875 2.62475 2.62933 2.81492 2.82028 2.98009 3.15043 3.15542 3.301 3.30666 3.43613 3.44172 3.58064 3.58708 3.75385 3.75855 4.08627 4.33458 4.49104 4.49598 4.62127 4.80888 4.81367 
21 0.5093 0.64309 1.17149 1.33533 2.06963 2.201 2.34259 2.48346 2.63681 2.82747 2.99206 3.16434 3.31507 3.45006 3.59298 3.76722 4.09736 4.34584 4.50385 4.63194 4.82077 
21 0.50913 0.64261 1.16972 1.33377 2.06869 2.19743 2.34294 2.48323 2.6362 2.82766 2.9908 3.16417 3.31449 3.44929 3.59274 3.76709 4.09675 4.34558 4.50382 4.63165 4.82061 
4 0.65334 2.64484 3.77545 4.51279 
10 0.63721 2.47737 2.63096 2.98668 3.15796 3.44296 3.5892 3.76221 4.09181 4.33973 
29 0.51791 0.64818 0.65353 1.34252 2.07476 2.0862 2.20505 2.35099 2.48844 2.49477 2.64189 2.64834 2.83288 2.83996 2.99764 3.17005 3.17567 3.32153 3.45408 3.59809 3.60685 3.77227 3.77632 4.10425 4.50971 4.51489 4.63651 4.64541 4.8277 
0 
39 0.3153 0.50109 0.63444 0.64167 1.16069 1.16699 1.32506 1.33151 1.6583 1.85035 2.06332 2.18919 2.19561 2.3355 2.47421 2.48071 2.62914 2.63522 2.81929 2.82625 2.98333 2.98853 3.15553 3.16233 3.30473 3.31153 3.43989 3.44422 3.58506 3.59167 3.7587 3.76508 4.09245 4.34183 4.49587 4.50252 4.61983 4.62798 4.81503 
39 0.31082 0.31783 0.50105 0.63146 0.63788 1.15713 1.16698 1.32183 1.32918 1.65467 1.84532 2.05862 2.1875 2.33074 2.47171 2.47828 2.62552 2.63044 2.81649 2.8217 2.97998 2.98632 3.1516 3.15738 3.30115 3.30809 3.43653 3.44337 3.58123 3.58772 3.75526 3.76005 4.08763 4.33621 4.49191 4.49706 4.61891 4.81068 4.81535 
7 1.16004 2.06177 2.33351 3.15418 3.30418 3.76278 4.49449 
14 0.31047 1.84317 2.05672 2.32933 2.6252 2.81492 3.15028 3.30442 3.58061 3.75349 4.08544 4.33349 4.49228 4.80797 
19 0.63731 1.16469 1.32993 2.06397 2.19601 2.33708 2.47896 2.63118 2.82238 2.98634 3.15775 3.30934 3.44258 3.58758 3.76108 4.09354 4.49808 4.63054 4.81647 
16 0.64248 2.06813 2.48359 2.63589 2.82758 2.9909 3.16436 3.31574 3.44945 3.59227 3.76649 4.09752 4.34601 4.50341 4.63107 4.82011 
0 
33 0.65502 0.65867 1.34978 2.08172 2.08493 2.09562 2.21257 2.35998 2.49595 2.49917 2.50381 2.64861 2.65176 2.84228 2.8478 3.00531 3.00989 3.17688 3.18052 3.3308 3.46444 3.6056 3.61038 3.7784 3.78163 3.78436 3.79049 4.51579 4.51886 4.5227 4.6443 4.64859 4.83649 
3 2.63298 3.76366 4.50105 
12 0.64456 2.07096 2.20078 2.48714 2.63859 2.99342 3.16723 3.45347 3.59541 3.76993 4.50601 4.63589 
0 
43 0.16354 0.31712 0.50319 0.50792 0.63561 0.64029 1.16238 1.16847 1.32689 1.33131 1.66125 1.8519 2.06362 2.06829 2.19085 2.1973 2.33609 2.47634 2.48116 2.63021 2.63419 2.82055 2.82451 2.98504 2.98932 3.15658 3.16162 3.30605 3.31115 3.44181 3.4472 3.58659 3.59266 3.75941 3.76393 4.09262 4.34175 4.49655 4.50103 4.62399 4.62958 4.81489 4.81968 
46 0.1636 0.31662 0.50303 0.50689 0.63523 0.63945 1.16164 1.16708 1.32575 1.33091 1.65942 1.85178 2.06386 2.06765 2.19009 2.19575 2.33635 2.34114 2.47578 2.48031 2.63052 2.63426 2.82071 2.82441 2.98427 2.98855 3.15648 3.1608 3.30555 3.31114 3.44112 3.44613 3.58668 3.59047 3.75945 3.76369 3.76822 4.09297 4.09734 4.34237 4.49664 4.50101 4.62094 4.62794 4.81577 4.8194 
75 0.15296 0.3046 0.30782 0.31168 0.49094 0.49532 0.49804 0.50325 0.62423 0.62829 0.63205 0.98711 1.15068 1.15425 1.1596 1.31549 1.32036 1.32403 1.64493 1.65146 1.65452 1.8407 1.84339 1.8478 2.05397 2.05671 2.061 2.17934 2.18511 2.32562 2.32854 2.3327 2.46272 2.46798 2.47138 2.47765 2.6184 2.62225 2.6254 2.80915 2.81334 2.8164 2.97309 2.97781 2.98063 3.1459 3.14888 3.15293 3.15827 3.29504 3.29913 3.30343 3.42783 3.43329 3.43691 3.57491 3.57907 3.58288 3.74946 3.75306 3.75633 4.08288 4.08547 4.08951 4.33185 4.33404 4.48623 4.48946 4.493 4.61027 4.61669 4.62063 4.80502 4.80784 4.81042 
6 2.06994 2.48748 2.63678 3.16588 3.76804 4.50591 
33 0.50583 0.63767 0.64109 1.16667 1.33057 2.06493 2.0686 2.1941 2.33798 2.4798 2.48432 2.63261 2.63555 2.82307 2.82932 2.98775 3.15856 3.16227 3.31034 3.31383 3.44411 3.44779 3.58849 3.59273 3.7626 3.76608 4.09337 4.09763 4.34262 4.50067 4.50429 4.6281 4.81717 
51 0.15828 0.31186 0.31614 0.49948 0.50244 0.6316 0.63584 0.99241 1.15799 1.16528 1.32205 1.32775 1.65587 1.66014 1.84662 1.85168 2.05978 2.06361 2.18643 2.19364 2.332 2.33609 2.47273 2.47637 2.62644 2.62984 2.81668 2.82021 2.98046 2.98441 3.15276 3.15691 3.302 3.30774 3.43786 3.44261 3.58228 3.58603 3.75591 3.75993 3.76404 4.08877 4.09283 4.33743 4.34112 4.49264 4.49725 4.61912 4.62542 4.81151 4.8144 
29 0.64042 0.64682 1.16751 1.33471 2.06783 2.19283 2.19933 2.34219 2.48135 2.48744 2.63496 2.64334 2.82728 2.99063 3.1604 3.16583 3.3136 3.44608 3.45419 3.59111 3.59908 3.76605 3.77228 4.09625 4.50286 4.50867 4.62645 4.63337 4.82023 
73 0.15395 0.15796 0.30614 0.30949 0.31376 0.4926 0.49715 0.50013 0.62514 0.62922 0.63326 0.98819 0.99431 1.15213 1.15595 1.16157 1.31714 1.32145 1.32532 1.64654 1.6533 1.65769 1.84246 1.84516 1.85046 2.05571 2.05867 2.18111 2.18703 2.32736 2.33032 2.33481 2.46316 2.46897 2.47344 2.61955 2.62381 2.62737 2.81092 2.81505 2.81832 2.82504 2.97466 2.97908 2.9826 3.14744 3.15057 3.15467 3.29669 3.30063 3.30513 3.42937 3.43501 3.43974 3.57659 3.58063 3.58486 3.75116 3.75498 3.75826 4.08465 4.08738 4.33365 4.33598 4.48783 4.49113 4.49496 4.61199 4.61853 4.62458 4.80678 4.80973 4.8126 
26 0.50402 0.63669 1.16808 1.33118 1.66069 2.06341 2.19252 2.33797 2.47746 2.63094 2.82164 2.98593 3.1583 3.16273 3.31059 3.44267 3.4481 3.59005 3.76157 3.76666 4.09174 4.33988 4.49862 4.6307 4.81497 4.81989 
12 0.65553 2.08263 2.49828 2.64853 2.84368 3.00627 3.17832 3.46812 3.60743 3.78085 4.51742 4.64842 
13 0.64599 2.07228 2.48647 2.63938 2.8318 2.99486 3.16719 3.32043 3.45348 3.59706 3.77014 4.50729 4.64024 
18 0.64211 1.17565 1.33406 2.06945 2.1977 2.34229 2.48337 2.63568 2.82731 2.99025 3.16348 3.3138 3.44904 3.59155 3.7662 4.50292 4.63073 4.82075 
26 0.31443 0.50032 0.63331 1.16227 1.32523 1.65709 1.84583 2.05885 2.18922 2.3314 2.47529 2.62746 2.81839 2.98271 3.15246 3.15837 3.30532 3.43876 3.58355 3.75764 4.08793 4.33637 4.49298 4.49756 4.62311 4.81108 
0 
38 0.30859 0.49635 0.5025 0.62843 0.63465 0.9909 1.15483 1.31895 1.32627 1.65378 1.84351 2.05674 2.18317 2.32888 2.46982 2.47827 2.62296 2.62828 2.81285 2.81859 2.97672 2.98442 3.14903 3.15576 3.2986 3.30585 3.43533 3.57857 3.75213 3.75852 4.08576 4.33453 4.48943 4.49581 4.61372 4.6236 4.80818 4.81251 
74 0.15762 0.16397 0.31072 0.31424 0.31933 0.49762 0.50179 0.50584 0.62982 0.63391 0.6378 0.99292 1.15661 1.16047 1.1649 1.32116 1.32608 1.33008 1.64976 1.65714 1.66189 1.84668 1.85036 1.85514 2.05975 2.06296 2.18498 2.19087 2.19604 2.33137 2.33449 2.33867 2.46704 2.4729 2.47698 2.48158 2.62441 2.6283 2.63142 2.8148 2.81921 2.8225 2.97879 2.98369 2.98696 3.15172 3.15473 3.15853 3.3007 3.30496 3.30889 3.43268 3.43864 3.44254 3.44762 3.58058 3.58461 3.58851 3.75517 3.75895 3.76207 4.08863 4.0916 4.33784 4.34061 4.49208 4.49585 4.49872 4.61577 4.62211 4.62571 4.81069 4.81404 4.81767 
15 0.64679 1.17555 1.33998 2.07589 2.34801 2.48693 2.63983 2.83419 2.99519 3.1687 3.31842 3.45283 3.59737 3.77141 4.50825 

125
