# Supplementary material for: Deciphering the Contribution of Oriens-Lacunosum/Moleculare (OLM) Cells to Intrinsic θ Rhythms Using Biophysical Local Field Potential (LFP) Models
Source: eNeuro. 2018 Sep 4;5(4):ENEURO.0146-18.2018. doi: 10.1523/ENEURO.0146-18.2018 (PMC6140113; doi:10.1523/ENEURO.0146-18.2018)
Supplement: Supplementary file 2 — Supplementary Code. Download supplement 2, GZ file [file sup_enu-eN-NWR-0146-18-s02.gz › LFP_microcircuit-master/PVnetwork-500-gi-3.00-gi_SD-1.50-EPSCs-PV12913020-d0-gn1-g-1.0-spiketimes.txt]

48995

500


109 0.14455 0.14943 0.3 0.30588 0.48539 0.49169 0.6191 0.62454 0.80888 0.81499 0.825 0.98064 0.9878 1.14674 1.15386 1.31051 1.31728 1.48493 1.6408 1.6487 1.83576 1.84159 2.04897 2.05527 2.17466 2.18238 2.32044 2.32809 2.46027 2.46644 2.61418 2.62084 2.80978 2.81664 2.96821 2.97452 3.14097 3.14705 3.15668 3.29019 3.29699 3.42661 3.43303 3.57021 3.57616 3.58355 3.74424 3.75013 4.07749 4.08428 4.32692 4.33462 4.48139 4.48743 4.60558 4.61375 4.80424 5.00427 5.00996 5.1404 5.14616 5.38592 5.39117 5.39794 5.61242 5.86631 5.87197 6.17904 6.43579 6.44281 6.60292 6.61027 6.74762 6.75413 6.92076 6.9273 7.07251 7.08116 7.22246 7.22827 7.38976 7.39583 7.55406 7.56007 7.72664 7.73401 7.91586 7.9218 7.93006 8.07731 8.26802 8.27296 8.28291 8.48665 8.49236 8.50301 8.64175 8.64806 8.85006 9.01648 9.02255 9.17796 9.37727 9.38371 9.57151 9.5775 9.75033 9.96654 9.97225 
122 0.14438 0.1495 0.30031 0.30652 0.48599 0.49143 0.49894 0.61884 0.62508 0.8093 0.81499 0.8241 0.98068 0.98732 1.14625 1.15338 1.31121 1.31768 1.32917 1.47881 1.48482 1.49697 1.64751 1.83561 1.84151 2.04881 2.05493 2.18108 2.3211 2.32731 2.46056 2.46601 2.47184 2.61379 2.61975 2.80448 2.80983 2.81628 2.96806 2.97408 3.14106 3.14719 3.15519 3.29034 3.2973 3.42661 3.43295 3.57022 3.57559 3.58374 3.74427 3.74988 3.75975 4.07762 4.08398 4.3265 4.33313 4.48153 4.48713 4.60505 4.61358 4.79966 4.80487 4.81143 5.00398 5.00981 5.14552 5.38576 5.39067 5.3971 5.61219 5.62037 5.86674 5.87169 5.88057 6.17938 6.43581 6.60328 6.6098 6.74747 6.75383 6.92199 6.92769 7.07214 7.08111 7.22204 7.22811 7.23673 7.38924 7.39548 7.40566 7.55416 7.56008 7.57232 7.727 7.73243 7.91591 7.92157 7.93038 8.07687 8.08513 8.26794 8.2724 8.2808 8.48604 8.49252 8.49849 8.64389 8.65053 8.85038 9.02071 9.17309 9.17845 9.18579 9.37705 9.38289 9.57145 9.57745 9.74499 9.7509 9.9665 9.97196 
110 0.14397 0.14944 0.29984 0.30612 0.49158 0.5003 0.61819 0.62506 0.80917 0.81497 0.9809 0.98875 1.14593 1.15315 1.31084 1.31728 1.4786 1.48489 1.64542 1.83482 1.84133 2.04869 2.05542 2.18176 2.32103 2.32678 2.46022 2.46613 2.47358 2.61797 2.80413 2.81001 2.81706 2.96853 2.97451 3.14131 3.1472 3.29732 3.42345 3.43121 3.57605 3.74411 3.75029 3.76143 4.07774 4.08513 4.32643 4.33328 4.48102 4.48738 4.60539 4.6142 4.79971 4.80495 5.00442 5.00998 5.13959 5.14629 5.38564 5.39121 5.39934 5.6128 5.62045 5.86668 5.87156 6.17887 6.43582 6.44327 6.60358 6.61039 6.74727 6.7542 6.92118 6.92744 7.06672 7.0734 7.22211 7.22819 7.24113 7.38918 7.3963 7.55356 7.56004 7.72558 7.73378 7.91672 7.92213 8.07311 8.07915 8.26622 8.27254 8.28429 8.48617 8.49267 8.64654 8.85028 8.85991 9.01606 9.02221 9.17379 9.17837 9.37784 9.38404 9.39526 9.57157 9.57798 9.74578 9.75095 9.96701 9.9722 
112 0.1435 0.14889 0.29998 0.30542 0.48649 0.49169 0.49801 0.61915 0.62578 0.8141 0.82389 0.98084 0.98767 1.15262 1.31132 1.31755 1.47877 1.48514 1.64006 1.64856 1.83533 1.84176 2.04859 2.05463 2.17441 2.18219 2.32026 2.32678 2.33659 2.46281 2.47227 2.61424 2.61949 2.80884 2.81671 2.97408 3.14116 3.14699 3.28993 3.29688 3.42572 3.43264 3.57003 3.57667 3.58565 3.74392 3.74997 3.75911 4.07744 4.08386 4.32632 4.33414 4.48161 4.48714 4.60571 4.61325 4.62377 4.80129 4.8054 5.00363 5.0095 5.0193 5.13924 5.14649 5.38604 5.39117 5.39714 5.61296 5.61972 5.8663 5.87171 6.17893 6.436 6.44321 6.60283 6.61026 6.74773 6.75391 6.92616 7.06666 7.07265 7.08156 7.22241 7.22853 7.39455 7.5535 7.56004 7.72321 7.72959 7.92069 7.92993 8.07208 8.0784 8.26736 8.27333 8.48568 8.49226 8.64476 8.65418 8.85037 9.01867 9.0225 9.17263 9.1784 9.37789 9.3833 9.57165 9.5776 9.74563 9.75085 9.96671 9.97204 
124 0.14457 0.14938 0.29966 0.30535 0.3139 0.48681 0.4917 0.49856 0.61916 0.62484 0.80904 0.81479 0.98058 0.98753 1.14613 1.1532 1.15972 1.31126 1.31749 1.33002 1.47931 1.48485 1.64582 1.65168 1.8354 1.84142 2.04906 2.05433 2.17576 2.18222 2.32084 2.32714 2.46051 2.4665 2.47321 2.61491 2.61995 2.80455 2.80998 2.81677 2.96811 2.97465 3.14105 3.14694 3.29093 3.29696 3.42703 3.433 3.57032 3.5758 3.58534 3.74439 3.7503 4.07744 4.08387 4.32684 4.33304 4.48193 4.48718 4.60632 4.6133 4.6229 4.79959 4.80452 4.81274 5.00446 5.00984 5.13915 5.1459 5.38563 5.39083 5.3976 5.61284 5.62041 5.86632 5.87111 5.88448 6.17856 6.436 6.44322 6.60314 6.60932 6.74779 6.75369 6.76284 6.92202 6.92769 7.06684 7.07279 7.22219 7.2281 7.23879 7.38903 7.39577 7.55385 7.55989 7.7265 7.73285 7.91639 7.92156 8.07261 8.07857 8.26769 8.27287 8.4862 8.49235 8.50026 8.64515 8.65302 8.85031 8.859 9.0161 9.02176 9.17273 9.17835 9.37713 9.38357 9.57098 9.57722 9.74525 9.75093 9.96626 9.97184 9.98473 
95 0.14296 0.14975 0.30009 0.31391 0.4861 0.49197 0.62513 0.8088 0.81528 0.98073 0.98824 1.14645 1.31049 1.31764 1.47884 1.48594 1.64722 1.83556 1.84263 2.04884 2.05576 2.1736 2.18256 2.32066 2.32761 2.46582 2.61938 2.80433 2.81047 2.97462 3.14102 3.14734 3.29121 3.29762 3.4287 3.56976 3.58574 3.74413 3.75068 4.0776 4.32658 4.33473 4.48128 4.48756 4.60583 4.6143 4.80028 4.80604 5.00438 5.01027 5.13977 5.38596 5.39212 5.61278 5.86591 5.87217 6.17856 6.43601 6.60306 6.61075 6.74743 6.75445 6.92199 6.92828 7.06746 7.07347 7.22321 7.22887 7.38989 7.3964 7.55434 7.56061 7.72995 7.91578 7.922 8.0727 8.07891 8.26783 8.27306 8.48639 8.49271 8.64724 8.85037 9.01738 9.02281 9.17323 9.17958 9.37713 9.38405 9.57147 9.578 9.7448 9.75122 9.96646 9.9725 
100 0.14444 0.15034 0.29921 0.30581 0.48619 0.49186 0.49886 0.61897 0.80969 0.81498 0.98079 0.98802 1.1458 1.15383 1.31082 1.31769 1.48483 1.64779 1.83559 1.84217 2.04926 2.05577 2.18179 2.32122 2.46581 2.61324 2.6201 2.80348 2.81009 2.81677 2.96794 2.9746 3.1415 3.14755 3.29048 3.29797 3.42581 3.43311 3.57649 3.74435 3.75052 4.07846 4.32655 4.33459 4.48118 4.48746 4.61374 4.79994 4.80562 5.00374 5.01024 5.13907 5.14726 5.38585 5.39179 5.61298 5.86687 5.872 6.17881 6.43611 6.60384 6.61018 6.74773 6.75451 6.92152 6.9279 7.0672 7.07318 7.22185 7.22857 7.38961 7.39575 7.55396 7.56021 7.72264 7.72973 7.91575 7.92228 7.93063 8.0725 8.07876 8.26681 8.27294 8.48646 8.49265 8.6406 8.64859 8.85038 9.01587 9.02222 9.17264 9.17841 9.37735 9.3838 9.57295 9.57832 9.74518 9.7513 9.96628 9.97262 
113 0.14443 0.15023 0.30003 0.30597 0.48619 0.4918 0.49817 0.61841 0.62527 0.80874 0.81512 0.98089 0.98782 1.14631 1.15326 1.31036 1.31767 1.32943 1.48021 1.48587 1.63924 1.64865 1.83562 1.84195 2.04873 2.0555 2.17454 2.18211 2.32098 2.32681 2.33602 2.46299 2.47242 2.61954 2.80476 2.80982 2.81659 2.9681 2.97465 3.14121 3.14782 3.29056 3.29676 3.31374 3.43225 3.57067 3.57637 3.74417 3.75032 3.76124 4.07759 4.08528 4.32664 4.48207 4.48762 4.60542 4.6135 4.79999 4.805 5.00367 5.01024 5.13939 5.14688 5.38623 5.39142 5.39826 5.61245 5.86605 5.87165 5.88023 6.1788 6.43585 6.44456 6.60319 6.74746 6.75428 6.92724 7.06681 7.07337 7.22255 7.22829 7.38993 7.39558 7.55348 7.5604 7.72298 7.73003 7.9158 7.92165 7.93014 8.07295 8.07908 8.26716 8.27291 8.48573 8.49258 8.50127 8.64658 8.65312 8.85055 9.01607 9.02212 9.17302 9.17848 9.37743 9.38378 9.57114 9.57742 9.58662 9.74499 9.75106 9.96647 9.97207 
87 0.1435 0.15098 0.29994 0.30619 0.4861 0.49199 0.62023 0.62627 0.80899 0.8154 0.9811 0.98816 1.1467 1.15398 1.31106 1.31763 1.47886 1.48585 1.65361 1.83542 2.04888 2.17437 2.18254 2.32069 2.46111 2.47299 2.61383 2.62007 2.80408 2.81023 2.96839 3.14155 3.14864 3.29706 3.42772 3.7445 3.75053 4.07773 4.32677 4.48098 4.48766 4.60608 4.61392 4.80036 4.81422 5.00404 5.01022 5.1407 5.14723 5.38594 5.39175 5.6129 5.86656 5.87229 6.17878 6.436 6.60321 6.74772 6.9277 7.06663 7.07376 7.22242 7.22871 7.38947 7.39615 7.55376 7.72819 7.91599 7.92249 7.93083 8.07241 8.07948 8.26745 8.48552 8.49302 8.6478 8.85037 9.02253 9.17256 9.17908 9.37715 9.38391 9.5779 9.74528 9.75138 9.96645 9.97264 
101 0.14303 0.14928 0.29924 0.30583 0.48611 0.49176 0.61841 0.62631 0.80924 0.81539 0.98063 0.98769 1.15354 1.31057 1.31742 1.48494 1.64646 1.83568 1.84164 2.04878 2.17429 2.32035 2.32705 2.33667 2.4598 2.47072 2.61435 2.62002 2.80447 2.80989 2.81687 2.96878 2.97441 3.14093 3.14751 3.29664 3.42306 3.43277 3.56996 3.57632 3.74401 3.75054 4.07807 4.32658 4.48134 4.48763 4.61319 4.79997 4.8054 5.00483 5.01011 5.13881 5.14629 5.38577 5.39129 5.39809 5.62075 5.86649 5.87175 6.17891 6.43576 6.44333 6.60296 6.61082 6.74761 6.75409 6.92166 6.92761 7.0676 7.07318 7.08269 7.22168 7.22821 7.23779 7.39592 7.55929 7.72255 7.73075 7.91584 8.07248 8.07929 8.26812 8.2732 8.48688 8.49279 8.50171 8.64004 8.64853 8.85068 9.01554 9.02212 9.17205 9.17842 9.3773 9.3836 9.57162 9.57823 9.74494 9.75126 9.96626 9.97215 
97 0.14945 0.30493 0.3148 0.48649 0.49239 0.61936 0.62561 0.80967 0.81525 0.981 0.98782 1.15286 1.31097 1.31796 1.47905 1.48529 1.64532 1.65468 1.83575 1.84245 2.04862 2.05638 2.18217 2.32121 2.32762 2.33694 2.45904 2.46605 2.61477 2.62047 2.80942 2.81725 2.96876 2.97503 3.14103 3.1472 3.29048 3.29752 3.42764 3.56974 3.57629 3.74424 3.75078 4.07753 4.32679 4.33439 4.48127 4.48759 4.61341 4.80016 4.80529 5.00441 5.01017 5.14577 5.38618 5.39144 5.61226 5.86623 5.87236 6.17863 6.43584 6.44396 6.60328 6.74716 6.75416 6.92193 6.92795 7.06652 7.07359 7.22216 7.22875 7.39029 7.39621 7.5537 7.56039 7.72339 7.91602 7.92194 8.0785 8.27205 8.48583 8.49257 8.64076 8.64908 8.85024 9.01639 9.03157 9.17265 9.17886 9.37741 9.38414 9.57133 9.57772 9.74508 9.75121 9.96656 9.97254 
94 0.14265 0.14918 0.29954 0.30688 0.4917 0.61935 0.62687 0.80948 0.81517 0.98053 0.98775 1.14533 1.31078 1.3177 1.48014 1.48538 1.64716 1.83522 1.84198 2.04891 2.05594 2.17481 2.18206 2.31997 2.32677 2.33634 2.46555 2.47404 2.61513 2.80462 2.81029 2.96847 2.97455 3.14076 3.14819 3.28985 3.29728 3.42756 3.56988 3.57661 3.74428 3.75042 4.07819 4.32662 4.33475 4.48123 4.48741 4.61393 4.79984 4.80519 5.0036 5.01045 5.13898 5.14632 5.38575 5.39165 5.61268 5.86638 5.87268 6.43617 6.60298 6.60986 6.75408 6.92748 7.07325 7.22223 7.22882 7.38931 7.39559 7.55409 7.56034 7.72761 7.91605 7.92211 7.92996 8.07862 8.26774 8.27368 8.48615 8.49255 8.64136 8.64775 8.85021 9.0167 9.02229 9.17324 9.17888 9.37748 9.38374 9.57734 9.74497 9.75159 9.96659 9.97251 
89 0.14375 0.14983 0.30599 0.48649 0.49176 0.62407 0.80959 0.81543 0.98144 0.98796 1.14771 1.15404 1.31013 1.31793 1.47917 1.48538 1.64825 1.83589 1.84268 2.04896 2.17544 2.32135 2.3276 2.46508 2.61914 2.80413 2.81706 2.96815 2.97491 3.14686 3.15759 3.29157 3.29837 3.42326 3.43335 3.56976 3.58442 3.74415 3.75049 4.07797 4.32664 4.48161 4.48781 4.60568 4.61421 4.80007 4.80543 5.00394 5.01041 5.14597 5.3858 5.61252 5.86631 5.87174 6.17884 6.43609 6.44386 6.60287 6.74721 6.75443 6.92093 6.92744 7.0661 7.07365 7.22245 7.22871 7.39585 7.56011 7.72858 7.91585 7.92238 8.07869 8.27185 8.48611 8.4926 8.5015 8.64686 8.85025 9.0167 9.02312 9.1728 9.17864 9.3773 9.57138 9.5778 9.74453 9.7511 9.96621 9.97221 
77 0.14323 0.14988 0.30607 0.48585 0.49173 0.6184 0.80923 0.8154 0.98039 0.98897 1.14679 1.31756 1.47904 1.48565 1.64845 1.83563 1.84198 2.04886 2.17441 2.32048 2.32771 2.62061 2.80491 2.81074 2.96803 2.9749 3.14072 3.14766 3.29039 3.29764 3.43379 3.56946 3.74396 3.75076 4.07804 4.32676 4.4811 4.48758 4.60592 4.79984 5.01023 5.14604 5.38565 5.39837 5.61229 5.87205 6.17872 6.4361 6.60331 6.74727 6.75467 6.92143 6.92823 7.06656 7.07393 7.22859 7.39637 7.55359 7.56146 7.72418 7.91614 8.0723 8.0796 8.26784 8.48554 8.49259 8.64073 8.64871 8.85009 9.02253 9.17283 9.37774 9.57129 9.57822 9.7451 9.96695 9.97364 
106 0.14369 0.14947 0.29921 0.30576 0.48613 0.49177 0.62498 0.63489 0.80918 0.81538 0.98085 0.98814 1.14672 1.15343 1.31053 1.31745 1.47853 1.48511 1.64174 1.64806 1.83569 1.84182 1.86022 2.04886 2.17525 2.18207 2.32099 2.46336 2.47296 2.61471 2.62014 2.80371 2.80974 2.81672 2.96794 2.97494 3.14115 3.1473 3.29749 3.42766 3.4338 3.56979 3.58173 3.74433 3.75034 4.07742 4.08457 4.32698 4.48212 4.48776 4.60569 4.61426 4.80006 4.80583 5.01001 5.13892 5.1459 5.38569 5.39133 5.39789 5.61299 5.8674 5.87206 6.17899 6.43593 6.60278 6.61047 6.74725 6.75429 6.76461 6.92248 6.92805 7.06713 7.07326 7.22199 7.22872 7.38934 7.39663 7.55429 7.5613 7.72752 7.91613 7.92182 7.93037 8.07221 8.07906 8.26762 8.27315 8.48653 8.493 8.64111 8.6483 8.85026 8.85988 9.01557 9.02217 9.17346 9.17893 9.3775 9.3916 9.57249 9.57793 9.74502 9.75147 9.96638 9.97227 
115 0.14358 0.14934 0.29995 0.30539 0.48581 0.49173 0.49805 0.62024 0.62606 0.8087 0.81511 0.98119 0.9879 1.14666 1.15367 1.3107 1.31748 1.47897 1.48491 1.64632 1.65562 1.83553 1.84158 2.04882 2.0554 2.17591 2.1824 2.32114 2.32725 2.33648 2.46057 2.46614 2.61382 2.61966 2.80423 2.80987 2.81667 2.96797 2.97428 3.14089 3.14724 3.29029 3.29696 3.42295 3.43246 3.57135 3.57652 3.74448 3.75018 3.7619 4.078 4.08442 4.32681 4.33424 4.48139 4.48734 4.60566 4.6137 4.79951 4.80468 4.8137 5.00858 5.14541 5.3856 5.39091 5.39772 5.61265 5.61991 5.867 5.87182 6.17876 6.43599 6.60258 6.60915 6.7472 6.75396 6.76332 6.92679 7.06712 7.07317 7.2221 7.22849 7.38893 7.39579 7.55398 7.55964 7.57244 7.72402 7.73201 7.91612 7.92177 7.93025 8.07261 8.07891 8.26759 8.27294 8.48631 8.49252 8.50135 8.64069 8.64804 8.85017 9.0174 9.0223 9.17225 9.1783 9.37705 9.38323 9.57154 9.57753 9.58692 9.74496 9.75083 9.96653 9.97211 
99 0.14353 0.14958 0.30458 0.4867 0.49192 0.49876 0.61964 0.62591 0.80841 0.81524 0.98143 0.98807 1.14499 1.15483 1.31057 1.31738 1.48501 1.64776 1.83591 1.84219 2.04897 2.05603 2.17437 2.32027 2.32684 2.33687 2.46565 2.61865 2.80958 2.81745 2.96903 2.97486 3.14143 3.14743 3.2968 3.42671 3.57501 3.58402 3.74425 3.75032 4.07743 4.08499 4.32698 4.48145 4.48742 4.61367 4.8 4.80578 5.00395 5.01045 5.13961 5.14589 5.38588 5.39156 5.39933 5.61263 5.86638 5.87189 6.17858 6.43601 6.44387 6.60266 6.74776 6.75468 6.9218 6.92802 7.06736 7.07325 7.0846 7.22239 7.22842 7.38883 7.39615 7.55349 7.56006 7.72417 7.73129 7.91556 7.92191 8.07298 8.07928 8.26751 8.27348 8.48569 8.49293 8.64037 8.64812 8.85036 9.02186 9.17267 9.17854 9.37726 9.38408 9.57178 9.57804 9.7453 9.75125 9.96628 9.9722 
96 0.14929 0.3 0.30603 0.49176 0.61896 0.62625 0.80921 0.81505 0.98058 0.98798 1.14631 1.15335 1.31089 1.31759 1.48493 1.64558 1.83532 1.84184 2.04883 2.05638 2.17471 2.32054 2.32762 2.46025 2.47146 2.6192 2.80396 2.80973 2.81704 2.96867 2.97468 3.1413 3.14735 3.29716 3.42764 3.43386 3.5699 3.57717 3.7442 3.75072 4.07768 4.32652 4.48157 4.48736 4.6138 4.79965 4.80523 5.00405 5.01027 5.14042 5.38564 5.39148 5.39928 5.61276 5.62095 5.86662 5.87185 6.17881 6.43584 6.60333 6.61077 6.74778 6.75412 6.92752 7.06736 7.0737 7.22228 7.22892 7.23923 7.38939 7.39636 7.55406 7.56032 7.72753 7.91574 7.9219 7.93072 8.072 8.07927 8.26756 8.48605 8.49266 8.64095 8.64771 8.85031 9.02227 9.17364 9.17881 9.37762 9.3839 9.57176 9.57791 9.74505 9.75143 9.96649 9.97227 
96 0.14875 0.30061 0.3065 0.48626 0.49188 0.61914 0.62641 0.80899 0.81534 0.98078 1.14576 1.15365 1.31078 1.31728 1.47912 1.48569 1.64814 1.6573 1.83552 1.84169 2.049 2.05607 2.18154 2.32045 2.32678 2.46042 2.4663 2.61439 2.61973 2.81028 2.81733 2.96844 2.97451 3.14085 3.14738 3.29689 3.42617 3.57475 3.74435 3.75041 4.07779 4.08467 4.32632 4.48144 4.48737 4.60582 4.80038 4.80546 5.00369 5.01011 5.14629 5.38583 5.39144 5.6127 5.86643 5.87174 6.17875 6.43576 6.44415 6.60312 6.74765 6.75443 6.92723 7.0665 7.07365 7.22231 7.22876 7.38907 7.39631 7.55457 7.56035 7.72361 7.73129 7.91631 7.92226 7.93104 8.07306 8.07982 8.26711 8.27249 8.48633 8.49258 8.64608 8.84998 8.85909 9.02163 9.17269 9.17841 9.37719 9.38391 9.57086 9.57757 9.74489 9.75131 9.96631 9.97218 
93 0.14431 0.15006 0.29925 0.30585 0.4862 0.49205 0.62518 0.80965 0.8151 0.98084 1.14731 1.15961 1.31105 1.31768 1.48508 1.64163 1.65517 1.83581 1.84213 2.04862 2.17539 2.18265 2.32085 2.32765 2.33695 2.46043 2.61915 2.81006 2.8177 2.97439 3.14142 3.14781 3.28956 3.29757 3.4224 3.43313 3.57129 3.58331 3.74406 3.75062 4.0779 4.32686 4.48091 4.4878 4.80002 4.80536 5.00428 5.01059 5.14552 5.38644 5.39204 5.61237 5.86706 5.87211 6.17889 6.43614 6.60297 6.61053 6.74726 6.75436 6.92039 6.92724 7.0731 7.22247 7.22821 7.23854 7.38948 7.39633 7.56016 7.72278 7.73474 7.91576 7.92215 8.07182 8.0791 8.26712 8.27303 8.48587 8.49302 8.64048 8.85006 9.01625 9.02277 9.1722 9.17839 9.37744 9.38449 9.57168 9.5779 9.74537 9.75154 9.96631 9.97245 
115 0.14373 0.14918 0.30007 0.30594 0.48541 0.49148 0.61899 0.62593 0.80922 0.81483 0.98074 0.98757 1.14599 1.15318 1.3116 1.31735 1.47911 1.48489 1.64488 1.65223 1.83558 1.84176 2.04892 2.05591 2.17491 2.18179 2.32058 2.32695 2.33718 2.45913 2.46554 2.47402 2.61444 2.61997 2.80402 2.8096 2.81654 2.96796 2.97453 3.14116 3.14715 3.15531 3.29556 3.30676 3.42313 3.43121 3.57149 3.57653 3.74398 3.75 4.07816 4.08378 4.32674 4.48141 4.48713 4.61322 4.80117 4.80526 4.81335 5.00945 5.02046 5.13973 5.14632 5.38977 5.39733 5.61324 5.61995 5.86669 5.8716 6.17857 6.43568 6.44332 6.60283 6.60931 6.74773 6.75429 6.92154 6.92715 7.06702 7.07287 7.08081 7.22302 7.22858 7.38943 7.39569 7.55393 7.5599 7.72374 7.72969 7.73776 7.91573 7.92151 7.93027 8.07767 8.26735 8.273 8.4862 8.49222 8.49873 8.64449 8.65248 8.85063 9.01664 9.02186 9.1732 9.17844 9.37737 9.383 9.57115 9.57746 9.74504 9.75091 9.96661 9.97221 9.98526 
91 0.14878 0.30004 0.31442 0.49153 0.62524 0.80899 0.81508 0.98108 1.14632 1.15391 1.31022 1.31739 1.47852 1.48531 1.64067 1.64902 1.83591 1.84255 2.04883 2.17496 2.3206 2.32721 2.46544 2.61447 2.81003 2.81695 2.96878 2.97471 3.1404 3.14718 3.29068 3.29727 3.432 3.57102 3.74416 3.75039 4.07767 4.32659 4.33491 4.48125 4.48756 4.6053 4.61409 4.7999 4.80546 5.00432 5.01136 5.14616 5.38577 5.39135 5.61267 5.8662 5.88079 6.17877 6.43594 6.60351 6.61008 6.74738 6.92078 6.92803 7.07309 7.08267 7.22264 7.22852 7.38937 7.39615 7.55423 7.56047 7.72319 7.73086 7.91536 7.9215 8.07258 8.07895 8.26697 8.27335 8.48615 8.49268 8.64114 8.65483 8.85025 9.02232 9.17988 9.37755 9.38419 9.57127 9.57751 9.74482 9.75111 9.96653 9.97253 
88 0.14948 0.29898 0.30649 0.49141 0.62454 0.80927 0.81535 0.98097 0.98784 1.14662 1.15373 1.31108 1.31775 1.48471 1.64355 1.65475 1.83573 1.84302 2.04926 2.17423 2.18205 2.32089 2.32714 2.45842 2.4666 2.61995 2.80988 2.81715 2.96853 2.9746 3.14174 3.14754 3.29115 3.29732 3.42795 3.43359 3.56989 3.57659 3.74471 3.75119 4.07767 4.08554 4.32739 4.48184 4.48765 4.61396 4.80512 5.00412 5.01083 5.14486 5.38586 5.39201 5.61225 5.86604 5.87198 6.17893 6.4359 6.44379 6.74715 6.75437 6.92263 6.92865 7.07316 7.22273 7.39017 7.39697 7.55374 7.56055 7.72775 7.91574 7.92218 8.07863 8.26695 8.27325 8.48608 8.49248 8.64796 8.85045 9.0162 9.02224 9.17321 9.17873 9.37721 9.57144 9.57822 9.75125 9.96659 9.97267 
127 0.14457 0.14913 0.16144 0.30031 0.30528 0.48602 0.49181 0.4979 0.61968 0.6261 0.80879 0.81448 0.82261 0.98083 0.98747 1.14741 1.15399 1.16147 1.31051 1.31734 1.32678 1.47943 1.48503 1.64392 1.64936 1.83553 1.84129 2.04883 2.05488 2.17448 2.1823 2.32544 2.33652 2.46253 2.46885 2.61495 2.62004 2.80391 2.80946 2.81602 2.96802 2.97445 3.1416 3.14737 3.29014 3.29649 3.42745 3.43295 3.57091 3.57576 3.58391 3.74447 3.75027 3.7619 4.07799 4.0851 4.32676 4.33404 4.48118 4.48705 4.60638 4.61329 4.79993 4.80452 4.81289 5.00371 5.00944 5.02074 5.13932 5.14608 5.38608 5.3909 5.39701 5.61266 5.6196 5.86681 5.87129 6.17877 6.43607 6.44323 6.60311 6.60906 6.74781 6.75419 6.92168 6.9272 7.06732 7.07292 7.22205 7.22811 7.23685 7.38946 7.3957 7.55477 7.56044 7.72326 7.72847 7.73756 7.91569 7.92153 7.92952 8.07277 8.07871 8.26664 8.27236 8.48544 8.49252 8.5011 8.64353 8.65141 8.85038 8.85715 9.01687 9.02188 9.17276 9.17816 9.18847 9.37726 9.38329 9.57149 9.57731 9.58493 9.74515 9.75069 9.96667 9.97184 9.98274 
119 0.14296 0.14924 0.29964 0.30531 0.4913 0.49937 0.6238 0.63351 0.8093 0.81493 0.98078 0.9874 1.14652 1.15283 1.16012 1.31106 1.31707 1.47886 1.48509 1.49952 1.64435 1.65163 1.83569 1.84173 2.04915 2.05624 2.17471 2.18946 2.32135 2.32688 2.46246 2.46968 2.61386 2.61993 2.80418 2.81002 2.8169 2.96894 2.9745 3.14133 3.14725 3.28957 3.2971 3.42634 3.43266 3.56976 3.57617 3.74417 3.75026 4.07743 4.08428 4.32667 4.3336 4.48144 4.48739 4.60499 4.61367 4.7999 4.80472 4.81435 5.00338 5.00996 5.02055 5.13953 5.14671 5.38579 5.39102 5.39772 5.61266 5.6203 5.86687 5.87165 6.1787 6.43604 6.60323 6.60956 6.74748 6.75392 6.76301 6.92083 6.9268 7.06666 7.0728 7.08336 7.2229 7.22809 7.2361 7.38887 7.39603 7.55944 7.72715 7.73312 7.91599 7.92156 7.92933 8.07209 8.07843 8.26684 8.27284 8.48619 8.49246 8.50127 8.64082 8.64823 8.85015 8.86186 9.01667 9.02212 9.1727 9.17804 9.1902 9.37738 9.38361 9.57134 9.5775 9.74505 9.75089 9.96666 9.97224 
109 0.14403 0.1496 0.29916 0.30541 0.48559 0.49187 0.61918 0.62575 0.80884 0.81508 0.98122 0.98783 1.14631 1.15347 1.31084 1.31719 1.48434 1.64775 1.83548 1.8417 2.04871 2.05592 2.1749 2.18299 2.32024 2.32673 2.33604 2.46362 2.47791 2.61419 2.62004 2.80473 2.81014 2.8163 2.96888 2.97448 3.14123 3.14755 3.15559 3.29633 3.42757 3.57576 3.74436 3.75042 4.07773 4.08497 4.32676 4.33499 4.4811 4.48731 4.60547 4.61338 4.80045 4.80526 4.81455 5.00382 5.01022 5.14596 5.38593 5.39119 5.39845 5.61283 5.62082 5.86651 5.87198 6.17882 6.43584 6.44376 6.60285 6.6093 6.74714 6.75409 6.92069 6.92771 7.06816 7.07329 7.22193 7.22925 7.38894 7.39589 7.5599 7.72333 7.72946 7.91605 7.92159 7.92996 8.07837 8.26779 8.27326 8.48667 8.49258 8.64032 8.6474 8.85011 8.85875 9.01591 9.02213 9.17284 9.17831 9.18922 9.37738 9.38392 9.57129 9.57744 9.58829 9.74526 9.751 9.96662 9.97217 
84 0.14358 0.2994 0.30676 0.49199 0.61936 0.6261 0.80884 0.81544 0.98066 0.98833 1.1475 1.31106 1.47819 1.48516 1.65886 1.83558 1.8426 2.04854 2.17402 2.3207 2.45903 2.61458 2.62076 2.80999 2.96791 2.97486 3.14173 3.14796 3.29721 3.4252 3.43346 3.57018 3.74417 3.75087 4.07811 4.32675 4.48144 4.48794 4.60585 4.61365 4.79983 5.00363 5.01052 5.13922 5.14689 5.3859 5.39302 5.61314 5.86671 5.87233 6.17829 6.43628 6.60307 6.74781 6.92155 6.92836 7.06657 7.07355 7.22894 7.38939 7.39633 7.5543 7.56071 7.72919 7.91599 7.92967 8.07918 8.26771 8.27437 8.48615 8.49285 8.64805 8.85034 9.01621 9.02304 9.17301 9.1786 9.37749 9.38417 9.57749 9.74596 9.75149 9.96621 9.97254 
97 0.14456 0.1507 0.30024 0.30657 0.48665 0.49247 0.6259 0.80762 0.81459 0.98112 0.98818 1.14609 1.15313 1.31067 1.31761 1.4789 1.48518 1.64066 1.65236 1.83592 1.84259 2.04878 2.05576 2.1746 2.32072 2.32762 2.4638 2.47293 2.61809 2.8046 2.81029 2.81722 2.97443 3.14121 3.1472 3.28943 3.29694 3.42753 3.56962 3.5759 3.74411 3.75039 4.07813 4.32667 4.48163 4.48731 4.60563 4.61413 4.8 4.80589 5.00414 5.01068 5.14549 5.38581 5.39572 5.61298 5.86646 5.87171 6.17841 6.43592 6.60293 6.74782 6.75414 6.92193 6.92836 7.06553 7.07372 7.22282 7.22871 7.23892 7.39065 7.39631 7.55358 7.56072 7.72711 7.73588 7.9161 7.92208 8.07298 8.079 8.26619 8.27277 8.48575 8.49238 8.64812 8.85054 9.01636 9.02243 9.17291 9.17867 9.37743 9.384 9.57777 9.74519 9.75132 9.96672 9.9723 
84 0.14358 0.1498 0.29953 0.31375 0.49221 0.62515 0.80904 0.81524 0.98093 1.15302 1.3175 1.47812 1.4852 1.64098 1.6542 1.83573 1.84303 2.04862 2.18183 2.32061 2.46563 2.61384 2.62035 2.80429 2.81108 2.97453 3.14082 3.14752 3.29064 3.29754 3.43263 3.57609 3.74429 3.75034 4.07748 4.32688 4.48142 4.48755 4.60491 4.79982 5.00364 5.011 5.13971 5.146 5.38556 5.39206 5.61237 5.62228 5.86576 5.87263 6.17879 6.43619 6.60321 6.74748 6.75436 6.92768 7.0742 7.22291 7.22938 7.38903 7.39652 7.55392 7.56075 7.72277 7.91594 7.92256 8.07263 8.07958 8.27282 8.48613 8.4928 8.64022 8.6485 8.85017 9.01629 9.1782 9.37737 9.38399 9.57156 9.57833 9.74555 9.75148 9.96641 9.97263 
103 0.14342 0.14922 0.29889 0.30554 0.48554 0.49155 0.62515 0.80936 0.81509 0.98066 0.98811 1.14573 1.15383 1.31054 1.31753 1.48024 1.48509 1.64698 1.83571 1.8419 1.85187 2.04864 2.056 2.17489 2.32092 2.32777 2.45973 2.46631 2.47289 2.61904 2.80384 2.81013 2.81686 2.97412 3.14141 3.147 3.29037 3.29724 3.42622 3.43311 3.57004 3.5765 3.74421 3.75012 4.07803 4.3269 4.33513 4.48132 4.48744 4.61374 4.79997 4.80513 4.81298 5.00413 5.01001 5.14531 5.38573 5.39112 5.39828 5.61285 5.62202 5.86786 5.8735 6.17864 6.43621 6.6027 6.60995 6.7476 6.75422 6.9269 7.0684 7.07333 7.22262 7.22839 7.24437 7.38846 7.39604 7.55337 7.56055 7.72705 7.73427 7.91577 7.92175 7.93042 8.07852 8.26736 8.27298 8.28303 8.49223 8.64739 8.8505 9.01526 9.02234 9.17301 9.17853 9.37749 9.38353 9.5719 9.57767 9.74509 9.75109 9.96673 9.97224 
97 0.14347 0.14972 0.16122 0.30095 0.31176 0.48725 0.49212 0.61886 0.80891 0.81508 0.98078 0.98806 1.14632 1.15486 1.31144 1.31821 1.47898 1.48498 1.64424 1.6528 1.8357 1.84233 2.04879 2.17479 2.32077 2.32765 2.46478 2.61934 2.80382 2.80985 2.81682 2.96919 2.9747 3.14088 3.14734 3.29025 3.29748 3.42732 3.43404 3.56993 3.57604 3.74412 3.75028 4.078 4.08545 4.32692 4.48651 4.60568 4.61407 4.79988 4.80587 5.00484 5.01074 5.13929 5.38573 5.39139 5.39829 5.6127 5.86644 5.87231 6.17872 6.43598 6.60268 6.60963 6.75391 6.92178 6.92818 7.06727 7.07351 7.22774 7.38947 7.39646 7.55366 7.56036 7.72437 7.73401 7.92148 7.9299 8.0784 8.26724 8.27295 8.48636 8.49247 8.64058 8.64849 8.85019 9.01616 9.02272 9.17231 9.17878 9.37785 9.38391 9.57095 9.57809 9.74503 9.96667 9.97248 
96 0.14456 0.14979 0.30466 0.48606 0.4919 0.62485 0.80922 0.81509 0.98126 0.98768 1.15286 1.31733 1.48497 1.64102 1.64865 1.83592 1.84239 2.04925 2.05598 2.17496 2.3212 2.46449 2.61491 2.62009 2.80454 2.81045 2.81758 2.96835 2.97478 3.14168 3.14727 3.29015 3.29728 3.42776 3.43481 3.57605 3.74428 3.75049 4.07782 4.32672 4.3351 4.48201 4.48765 4.61384 4.79993 4.80532 5.00467 5.01073 5.13918 5.14635 5.38566 5.39175 5.61238 5.62111 5.86668 5.87238 6.17878 6.43582 6.44382 6.60344 6.74759 6.75445 6.92194 6.92792 7.06644 7.07306 7.08178 7.22243 7.22855 7.39636 7.55352 7.56048 7.72753 7.91569 7.9219 8.07311 8.07879 8.26704 8.27268 8.28286 8.48609 8.49271 8.64627 8.85038 9.01688 9.02335 9.17272 9.17861 9.18943 9.3776 9.38399 9.57767 9.74488 9.75117 9.96656 9.97221 
114 0.1488 0.3043 0.3139 0.48611 0.49166 0.49788 0.6195 0.6257 0.80886 0.81474 0.98098 0.98737 1.14712 1.15332 1.31083 1.31751 1.33013 1.4792 1.485 1.64571 1.65422 1.83583 1.84166 2.04892 2.05562 2.17539 2.18174 2.32024 2.32657 2.45969 2.46559 2.6179 2.80386 2.80967 2.81631 2.96914 2.97465 3.14084 3.14712 3.15702 3.29074 3.29738 3.42581 3.43257 3.57027 3.57607 3.7441 3.75009 3.75883 4.07764 4.08385 4.32687 4.33396 4.48175 4.48742 4.61345 4.79997 4.80491 4.81461 5.00371 5.01015 5.1396 5.14646 5.38607 5.39084 5.3988 5.61267 5.62043 5.86625 5.8715 6.17897 6.436 6.4423 6.60286 6.60895 6.74665 6.75386 6.92187 6.9275 7.07174 7.07994 7.22313 7.22843 7.38954 7.39568 7.55365 7.56005 7.72516 7.73293 7.91599 7.92186 8.07729 8.26668 8.27221 8.28219 8.48654 8.49252 8.63998 8.6475 8.85017 8.85813 9.01641 9.02185 9.17272 9.17841 9.18854 9.37765 9.38365 9.57153 9.57719 9.74472 9.75081 9.96673 9.97218 
103 0.14345 0.15003 0.29998 0.30627 0.48645 0.49164 0.49856 0.6242 0.63386 0.80909 0.81517 0.98153 0.98818 1.14634 1.15419 1.31105 1.3174 1.32844 1.47889 1.48533 1.64487 1.6559 1.83581 1.84238 2.0489 2.0555 2.1746 2.3215 2.32739 2.46471 2.61424 2.61984 2.80981 2.817 2.96786 2.97453 3.14126 3.14748 3.29072 3.29711 3.427 3.43384 3.5755 3.74402 3.75051 4.07761 4.08459 4.32688 4.48143 4.48793 4.60588 4.61374 4.80006 4.80504 5.00404 5.01015 5.1384 5.14628 5.38571 5.39114 5.61256 5.62057 5.86658 5.87169 6.17893 6.43567 6.60289 6.61005 6.74779 6.75419 6.92691 7.06632 7.07327 7.08315 7.2218 7.22839 7.38974 7.39557 7.5538 7.56018 7.72413 7.73052 7.91562 7.92178 8.07228 8.07887 8.26689 8.27271 8.48613 8.49276 8.64675 8.84992 9.02118 9.17213 9.17816 9.37765 9.38366 9.57157 9.57784 9.74514 9.751 9.96667 9.97257 
88 0.14405 0.14983 0.29965 0.486 0.49225 0.62532 0.80939 0.81516 0.9809 0.98845 1.15308 1.31052 1.31752 1.47974 1.64593 1.65785 1.83597 1.84219 2.04877 2.17483 2.18272 2.32088 2.32727 2.4651 2.61373 2.61981 2.8101 2.81736 2.9743 3.14103 3.14752 3.29696 3.42291 3.43311 3.57017 3.58287 3.74451 3.75039 4.07776 4.32651 4.33479 4.4812 4.48758 4.60581 4.61451 4.80113 4.80838 5.00355 5.01045 5.14494 5.38605 5.39238 5.61232 5.62145 5.86632 5.87204 6.17889 6.4357 6.60295 6.74761 6.92113 7.07347 7.22251 7.22891 7.39563 7.55402 7.72263 7.73339 7.91582 7.92231 8.07262 8.27267 8.4861 8.49257 8.64012 8.64823 8.84998 9.0223 9.173 9.17933 9.3772 9.384 9.57111 9.57786 9.74477 9.75131 9.96672 9.97243 
92 0.14401 0.29934 0.31218 0.48561 0.49216 0.61939 0.80918 0.81583 0.98072 0.98802 1.15312 1.31055 1.31761 1.47831 1.48539 1.65439 1.83559 1.84231 2.0486 2.05641 2.18318 2.3205 2.32746 2.46523 2.61382 2.62136 2.80401 2.81015 2.81703 2.96896 2.97454 3.14049 3.14738 3.29027 3.29759 3.43262 3.56963 3.57689 3.74407 3.75046 4.07787 4.32678 4.48144 4.48771 4.61343 4.80002 4.80592 5.00405 5.01097 5.13854 5.38578 5.39133 5.61293 5.86651 5.87205 6.17871 6.43601 6.60291 6.60993 6.74731 6.75516 6.92155 6.92826 7.06654 7.07396 7.22258 7.22945 7.38952 7.39669 7.55407 7.5607 7.72769 7.91583 7.92197 8.07227 8.07891 8.27291 8.48537 8.49238 8.64009 8.64966 8.85032 9.02203 9.17285 9.37709 9.38376 9.57181 9.57811 9.74574 9.75118 9.96651 9.97268 
92 0.14996 0.30541 0.4858 0.49199 0.61832 0.62633 0.81475 0.98066 0.98788 1.14686 1.31163 1.31756 1.47872 1.48491 1.64869 1.83533 1.84191 2.04867 2.05627 2.17458 2.32066 2.32771 2.47126 2.61356 2.62023 2.80444 2.81021 2.81692 2.96819 2.9745 3.14074 3.14722 3.29017 3.29814 3.43128 3.57043 3.58736 3.74449 3.75059 4.07798 4.32679 4.48132 4.48753 4.60503 4.61366 4.80021 4.80529 5.00346 5.01016 5.14556 5.38573 5.39139 5.61197 5.86673 5.8723 6.17856 6.43624 6.60273 6.74741 6.75424 6.92085 6.92756 7.06754 7.07336 7.22256 7.22881 7.38901 7.39656 7.55951 7.72923 7.91578 7.92183 7.93046 8.07302 8.07919 8.26753 8.28295 8.4857 8.49255 8.64684 8.85853 9.02201 9.17311 9.17876 9.37741 9.38385 9.5715 9.57803 9.74458 9.75121 9.96661 9.9723 
99 0.1491 0.2997 0.30588 0.48649 0.49188 0.61884 0.63378 0.80885 0.81549 0.98089 0.98792 1.14615 1.15852 1.3105 1.31749 1.47865 1.48533 1.64822 1.8355 1.8422 2.04872 2.05529 2.17432 2.32093 2.32711 2.3377 2.46478 2.61546 2.80425 2.81021 2.96835 2.97439 3.14103 3.14703 3.29047 3.29765 3.42647 3.43355 3.57061 3.57718 3.58504 3.74417 3.75032 4.07793 4.3266 4.33438 4.48128 4.48723 4.61412 4.79975 4.80597 5.00356 5.01024 5.13925 5.14631 5.38578 5.39154 5.39973 5.6127 5.86665 5.87198 6.17847 6.43617 6.60263 6.74776 6.75397 6.92138 6.92777 7.07284 7.22222 7.22891 7.38884 7.39629 7.55439 7.56058 7.72225 7.72859 7.91584 7.92188 7.93048 8.07857 8.27257 8.48544 8.49251 8.64068 8.64904 8.84996 9.01705 9.02247 9.17242 9.17865 9.37751 9.38382 9.57157 9.57802 9.74508 9.75124 9.96625 9.97233 
100 0.14832 0.30041 0.30587 0.48573 0.49189 0.61882 0.62529 0.80868 0.81533 0.9808 0.98773 1.15351 1.31093 1.31746 1.47915 1.48533 1.64818 1.83557 1.84212 2.04868 2.18174 2.32105 2.32757 2.45829 2.46621 2.61293 2.61999 2.80979 2.81704 2.96833 2.97481 3.14125 3.14767 3.29041 3.29748 3.42829 3.43398 3.57011 3.57641 3.74411 3.75028 4.07803 4.08456 4.32671 4.48123 4.48726 4.60618 4.61407 4.80021 4.80581 5.00413 5.01024 5.1458 5.38606 5.39202 5.61252 5.86664 5.87213 6.18011 6.43613 6.60285 6.60974 6.74769 6.75427 6.92195 6.92825 7.06602 7.07276 7.08332 7.22287 7.22894 7.38917 7.39645 7.5538 7.56002 7.72209 7.73056 7.9157 7.92212 8.07292 8.07913 8.26771 8.27314 8.486 8.49252 8.64666 8.85032 8.86021 9.01641 9.02265 9.17295 9.17851 9.37745 9.38406 9.57142 9.57789 9.74552 9.75117 9.96631 9.97236 
103 0.14865 0.29956 0.30568 0.48559 0.49186 0.62442 0.63255 0.80889 0.81511 0.98113 0.98807 1.14604 1.15364 1.31064 1.31759 1.48531 1.6459 1.83564 1.84188 2.04875 2.05607 2.1751 2.18177 2.32043 2.32733 2.46122 2.47203 2.61315 2.61981 2.80437 2.80985 2.96812 2.97498 3.14056 3.14733 3.29685 3.42703 3.43317 3.57048 3.57651 3.74414 3.75047 4.07802 4.08515 4.32648 4.33461 4.48122 4.48761 4.60619 4.61398 4.80098 4.80567 4.81237 5.00373 5.01026 5.13988 5.14679 5.38557 5.39145 5.61226 5.867 5.87227 6.17878 6.43603 6.44392 6.60315 6.61087 6.74759 6.75466 6.92193 6.92754 7.06718 7.07348 7.083 7.22455 7.229 7.39585 7.55384 7.56027 7.72726 7.9161 7.92214 8.07843 8.2673 8.27302 8.48587 8.49268 8.50151 8.64049 8.64787 8.85108 9.02174 9.03332 9.17308 9.17866 9.37761 9.384 9.57283 9.57787 9.74505 9.75131 9.96653 9.97235 
101 0.14926 0.29947 0.30684 0.48638 0.49191 0.49923 0.62059 0.80924 0.81512 0.98103 0.98812 1.14673 1.15894 1.31109 1.3181 1.47938 1.48526 1.64716 1.83544 1.84206 2.04887 2.05577 2.32089 2.32733 2.46418 2.61347 2.62005 2.80429 2.81013 2.8168 2.96838 2.97452 3.14111 3.14767 3.29692 3.42674 3.43345 3.57024 3.57729 3.74434 3.75063 4.07831 4.32664 4.33427 4.48175 4.48756 4.6056 4.61376 4.79995 4.80538 5.0045 5.01047 5.13798 5.14614 5.38584 5.39123 5.39885 5.61242 5.8662 5.87178 6.17863 6.43588 6.44373 6.60309 6.60956 6.74738 6.75439 6.92136 6.92772 7.0669 7.07322 7.22818 7.23845 7.38885 7.39604 7.55459 7.56078 7.72286 7.72985 7.91579 7.9219 8.07234 8.07878 8.26778 8.48589 8.49234 8.64112 8.64863 8.85068 9.01585 9.02273 9.17294 9.17897 9.37818 9.38411 9.57186 9.57764 9.74522 9.75126 9.96679 9.97236 
103 0.14285 0.14935 0.30449 0.48675 0.49184 0.61951 0.62551 0.80978 0.81506 0.98096 0.98774 1.14608 1.15371 1.31046 1.31736 1.47854 1.48495 1.64496 1.83551 1.84196 1.85435 2.04883 2.05658 2.17432 2.18181 2.32093 2.32643 2.45913 2.46552 2.47357 2.61548 2.62028 2.80396 2.81006 2.81721 2.96787 2.97446 3.14102 3.14737 3.29676 3.42651 3.43226 3.57473 3.74411 3.75027 4.07806 4.08592 4.32662 4.33385 4.48107 4.48762 4.61305 4.8002 4.80538 5.00583 5.01045 5.14574 5.38581 5.39123 5.39777 5.61269 5.86654 5.87194 6.17851 6.43589 6.60283 6.60944 6.74694 6.75392 6.92113 6.92738 7.07237 7.22258 7.22939 7.39535 7.5534 7.55989 7.72327 7.7307 7.91555 7.92158 7.92935 8.07799 8.26655 8.27272 8.48636 8.49269 8.64536 8.85003 9.01622 9.02223 9.17256 9.17829 9.37725 9.38374 9.5713 9.57772 9.58924 9.74488 9.75099 9.96675 9.97213 9.98416 
109 0.1437 0.14941 0.29941 0.30599 0.49136 0.49864 0.6239 0.80894 0.81506 0.98082 0.98729 1.15308 1.16112 1.31667 1.47874 1.48459 1.64548 1.83579 1.8417 2.0488 2.055 2.17509 2.1829 2.32054 2.32643 2.33697 2.46357 2.4708 2.61468 2.62027 2.80427 2.8099 2.81678 2.96878 2.97471 3.14068 3.14721 3.29016 3.29721 3.42746 3.43346 3.57019 3.57634 3.74418 3.75017 4.07767 4.08381 4.3265 4.33347 4.48149 4.48744 4.61338 4.80003 4.8049 5.00443 5.00998 5.02143 5.14396 5.38597 5.39118 5.61295 5.62099 5.86635 5.87164 5.87915 6.17898 6.43647 6.44339 6.60301 6.60925 6.74716 6.75386 6.76339 6.92185 6.92712 7.07293 7.22219 7.22856 7.38844 7.39631 7.55351 7.56049 7.72721 7.73433 7.91584 7.92156 7.93035 8.07251 8.07884 8.2673 8.27276 8.48642 8.49259 8.64401 8.84997 8.8591 9.01669 9.02215 9.17343 9.17865 9.37765 9.38362 9.57142 9.57745 9.74467 9.75098 9.96644 9.97198 9.98521 
100 0.14874 0.30446 0.48563 0.49225 0.49911 0.6192 0.81507 0.98095 0.98795 1.14587 1.15392 1.3107 1.31787 1.32991 1.4784 1.48541 1.6508 1.83555 1.84204 2.04864 2.05593 2.1752 2.18208 2.32073 2.32719 2.33736 2.46393 2.47263 2.61909 2.80978 2.81713 2.96808 2.97456 3.1408 3.14704 3.29015 3.29718 3.42579 3.43326 3.57021 3.57641 3.74419 3.75042 4.07756 4.32662 4.33471 4.48173 4.48749 4.60535 4.6141 4.79953 4.80499 4.81411 5.00376 5.01019 5.02144 5.14521 5.38525 5.39105 5.61279 5.86629 5.87243 6.1793 6.43593 6.60319 6.74727 6.75448 6.92651 7.06747 7.07384 7.22264 7.22864 7.23915 7.38903 7.3964 7.55917 7.72735 7.916 7.92213 7.93068 8.07207 8.0793 8.27277 8.4858 8.4928 8.64017 8.64891 8.85056 9.01644 9.02233 9.17327 9.17882 9.37773 9.38401 9.57109 9.57765 9.74507 9.75088 9.96662 9.97217 
101 0.14365 0.14939 0.29911 0.31174 0.49185 0.61912 0.62611 0.80932 0.81488 0.98091 0.9878 1.15315 1.31098 1.31791 1.47922 1.48514 1.64123 1.65225 1.83551 1.84198 2.04883 2.05533 2.18155 2.32118 2.45863 2.4656 2.61438 2.80415 2.81015 2.817 2.96799 2.97461 3.14118 3.1473 3.29064 3.29727 3.4262 3.43318 3.56945 3.57581 3.74455 3.75071 4.07787 4.08484 4.32701 4.48114 4.48737 4.60545 4.79999 4.80527 5.00315 5.00992 5.13904 5.14635 5.38586 5.39141 5.39862 5.61255 5.86704 5.87246 6.17867 6.43579 6.60274 6.60945 6.74761 6.7542 6.92068 6.92768 7.07244 7.22214 7.2287 7.38901 7.39633 7.55367 7.56066 7.72384 7.73181 7.91609 7.92217 7.93036 8.07232 8.07857 8.26778 8.27309 8.48599 8.49267 8.64062 8.85003 9.01645 9.02231 9.17272 9.17886 9.18971 9.37737 9.38411 9.57133 9.57767 9.74462 9.75115 9.96651 9.9723 
99 0.14472 0.14988 0.30576 0.48601 0.49182 0.61927 0.62583 0.63418 0.80947 0.81546 0.98071 0.9877 1.14761 1.15896 1.31047 1.31736 1.47943 1.48537 1.64864 1.8358 1.84159 2.04858 2.05547 2.1754 2.18163 2.32062 2.32769 2.46188 2.47067 2.61921 2.80382 2.8103 2.97453 3.1422 3.14757 3.29001 3.29751 3.42707 3.56969 3.57673 3.74419 3.75051 4.07804 4.0857 4.32644 4.48761 4.61349 4.80051 4.80534 5.00439 5.01042 5.13928 5.14616 5.38578 5.39103 5.61234 5.86617 5.87207 6.17897 6.43588 6.44506 6.60315 6.60979 6.74723 6.75388 6.92121 6.92766 7.06752 7.07341 7.22191 7.22811 7.38898 7.39587 7.55365 7.56034 7.72726 7.91626 7.92206 8.07819 8.26707 8.27308 8.48613 8.49286 8.64817 8.84968 9.01636 9.02197 9.033 9.17351 9.1784 9.37723 9.38376 9.57128 9.57743 9.5865 9.74501 9.75125 9.96654 9.97208 
101 0.14442 0.14986 0.29973 0.30538 0.48685 0.49205 0.61887 0.62576 0.81485 0.98074 0.9881 1.14621 1.1537 1.31013 1.31725 1.47865 1.48502 1.6469 1.83585 1.84211 2.04886 2.17505 2.32076 2.32704 2.33763 2.4583 2.47108 2.61939 2.80454 2.81005 2.81735 2.96824 2.97466 3.141 3.14723 3.29101 3.29737 3.42722 3.43388 3.56983 3.57704 3.74417 3.75052 4.07778 4.08455 4.32662 4.4811 4.48764 4.60547 4.61391 4.79987 4.80528 5.00427 5.0107 5.14559 5.38606 5.39186 5.61301 5.86621 5.87159 6.17882 6.43575 6.44305 6.60272 6.60982 6.74714 6.75432 6.92212 6.92812 7.06707 7.07335 7.08126 7.22209 7.22839 7.39614 7.5544 7.56082 7.72382 7.73151 7.91567 7.92192 8.07274 8.07896 8.26715 8.27287 8.4861 8.49265 8.63998 8.64944 8.86096 9.01725 9.02242 9.17825 9.37734 9.384 9.5713 9.57783 9.74514 9.75102 9.96663 9.97252 
89 0.14915 0.29988 0.31313 0.48685 0.492 0.61985 0.6259 0.80918 0.81494 0.98089 1.14652 1.15421 1.31088 1.31766 1.47854 1.48507 1.64164 1.64966 1.83487 1.84229 2.04875 2.17434 2.32091 2.32763 2.45812 2.46593 2.61472 2.62067 2.81004 2.97424 3.14089 3.14756 3.28978 3.29738 3.43238 3.57562 3.74441 3.75047 4.07893 4.32673 4.48147 4.4874 4.79985 4.80601 5.00329 5.0102 5.14588 5.386 5.39159 5.62128 5.86668 5.87206 6.17802 6.436 6.60304 6.60953 6.74738 6.7544 6.92248 7.07301 7.22194 7.22864 7.38887 7.39599 7.55485 7.5613 7.7277 7.91582 7.92209 8.0735 8.07969 8.26677 8.27319 8.48575 8.49253 8.6406 8.85053 9.01627 9.02235 9.17297 9.17877 9.37752 9.38421 9.57176 9.57779 9.74563 9.75149 9.96644 9.97242 
97 0.14307 0.14923 0.29914 0.30579 0.49158 0.62403 0.809 0.815 0.82739 0.98123 0.98774 1.14615 1.15314 1.31726 1.47879 1.48555 1.64794 1.83561 1.84181 2.04899 2.05565 2.18174 2.32038 2.32692 2.46302 2.61868 2.80517 2.81056 2.81821 2.96823 2.97461 3.14121 3.14719 3.15849 3.29037 3.29752 3.42607 3.43339 3.57032 3.57663 3.74408 3.75042 4.07804 4.32686 4.3348 4.4813 4.48743 4.60559 4.61387 4.80011 4.80543 5.00927 5.14636 5.38599 5.39209 5.61228 5.87166 6.17875 6.43626 6.44418 6.6034 6.61007 6.74733 6.75451 6.92703 7.06754 7.07323 7.22225 7.22852 7.39531 7.55376 7.5603 7.72266 7.73015 7.91617 7.92204 8.07275 8.07909 8.26707 8.27318 8.48569 8.49219 8.64258 8.84967 8.85939 9.01646 9.02262 9.17317 9.17858 9.3778 9.38365 9.57183 9.57795 9.74516 9.75126 9.96652 9.9724 
111 0.14355 0.1495 0.29958 0.30565 0.48545 0.49154 0.49847 0.61907 0.62537 0.80866 0.81507 0.9808 0.98756 1.14609 1.15344 1.31042 1.31738 1.47965 1.48485 1.64487 1.65228 1.83557 1.84211 2.04893 2.05495 2.17437 2.18151 2.32001 2.32635 2.33554 2.46084 2.47029 2.61379 2.61974 2.80923 2.81713 2.97398 3.1414 3.14699 3.29112 3.29762 3.42701 3.43367 3.57544 3.58332 3.74418 3.74998 3.76194 4.07796 4.08414 4.32684 4.33469 4.48136 4.48717 4.61342 4.7999 4.80498 4.81554 5.00352 5.00966 5.02158 5.14543 5.38596 5.39091 5.3975 5.61292 5.62128 5.8674 5.87207 6.17863 6.43572 6.44317 6.60293 6.60929 6.75368 6.92136 6.92744 7.06677 7.07332 7.22229 7.22843 7.23833 7.38899 7.39571 7.5597 7.72515 7.73247 7.91596 7.92192 7.92942 8.07304 8.0787 8.26743 8.2731 8.48586 8.49232 8.64058 8.6493 8.85031 9.02083 9.17345 9.1782 9.37741 9.38397 9.57163 9.57759 9.74497 9.75099 9.96627 9.97192 9.98227 
104 0.14459 0.14992 0.30065 0.30605 0.48611 0.49153 0.49879 0.6215 0.6264 0.80917 0.81515 0.98102 0.98746 1.15168 1.1626 1.31721 1.48405 1.64452 1.8355 1.84191 2.04939 2.05618 2.17515 2.18188 2.32091 2.3271 2.33659 2.4589 2.46559 2.61508 2.62088 2.80411 2.80981 2.81685 2.97467 3.14134 3.14726 3.29065 3.29755 3.43131 3.57548 3.74385 3.75032 4.0779 4.08536 4.32678 4.48182 4.4876 4.61342 4.79955 4.80511 4.81269 5.00359 5.01003 5.14583 5.38599 5.39149 5.39794 5.61209 5.62133 5.86622 5.87176 6.17925 6.43585 6.44319 6.60299 6.60982 6.74753 6.75456 6.92239 6.92776 7.06639 7.07296 7.22208 7.22869 7.39044 7.39589 7.55474 7.56033 7.72701 7.73496 7.91598 7.92193 7.92997 8.07827 8.26714 8.273 8.48595 8.49251 8.64685 8.85045 9.01646 9.02232 9.17227 9.17849 9.37695 9.38373 9.57164 9.57733 9.58782 9.74467 9.75107 9.96642 9.97214 
113 0.14386 0.14926 0.30277 0.31046 0.48556 0.49158 0.49827 0.62412 0.80936 0.81501 0.9807 0.98768 1.14707 1.15328 1.31064 1.31721 1.48419 1.64523 1.65315 1.83551 1.84163 2.04876 2.05519 2.1743 2.32069 2.32665 2.33725 2.45847 2.46586 2.61722 2.80923 2.81662 2.96955 2.97457 3.14099 3.14726 3.29608 3.42647 3.43439 3.56989 3.5761 3.59326 3.74419 3.75015 4.07713 4.08358 4.32647 4.33306 4.48149 4.48746 4.60754 4.61401 4.8 4.80494 4.81447 5.00418 5.00997 5.14604 5.38568 5.39092 5.39773 5.61221 5.62031 5.86603 5.8716 5.87929 6.17879 6.43585 6.44379 6.60276 6.60938 6.75352 6.92667 7.06726 7.07332 7.08332 7.22174 7.22823 7.23785 7.38949 7.39591 7.55411 7.56015 7.72385 7.73009 7.91576 7.9219 7.92983 8.07233 8.07884 8.2678 8.27351 8.28472 8.48565 8.49248 8.50218 8.64412 8.65463 8.84998 8.8583 9.01603 9.02215 9.17273 9.17815 9.1889 9.3772 9.38366 9.57115 9.57749 9.74546 9.75143 9.96635 9.97206 
114 0.14487 0.14972 0.3006 0.3059 0.49122 0.4983 0.61944 0.62572 0.80957 0.81508 0.98101 0.98801 1.14617 1.1531 1.31036 1.31695 1.47907 1.48514 1.64653 1.65357 1.83578 1.84205 2.0488 2.05476 2.17526 2.18207 2.32085 2.32718 2.33648 2.4633 2.4744 2.61425 2.62008 2.80489 2.81044 2.8167 2.96825 2.97436 3.14227 3.14716 3.29111 3.29697 3.30878 3.42293 3.43145 3.57481 3.58484 3.74423 3.75 3.76224 4.07817 4.08575 4.32672 4.33435 4.48173 4.4872 4.60587 4.61389 4.79987 4.80497 4.81419 5.00403 5.00999 5.14539 5.38626 5.39132 5.61332 5.86687 5.87184 6.17894 6.436 6.60314 6.61008 6.74761 6.75387 6.76395 6.92162 6.92792 7.06793 7.07328 7.08153 7.22221 7.228 7.23941 7.39526 7.55337 7.55993 7.72296 7.7286 7.73441 7.91572 7.92147 7.93023 8.07261 8.07889 8.26775 8.27286 8.4864 8.4927 8.50197 8.64709 8.85032 8.85949 9.01675 9.02215 9.17736 9.37726 9.38363 9.57088 9.57749 9.74504 9.75075 9.96692 9.97212 
101 0.14873 0.30031 0.30607 0.48611 0.49154 0.49994 0.62417 0.80858 0.81515 0.98122 0.98745 1.14769 1.1604 1.30984 1.31724 1.47836 1.48537 1.64542 1.83532 1.84171 2.049 2.05568 2.18091 2.3208 2.32711 2.33675 2.46407 2.47183 2.61837 2.80361 2.80989 2.81712 2.96767 2.9747 3.14072 3.14734 3.29024 3.29709 3.42612 3.4331 3.57078 3.74384 3.75042 4.07789 4.0868 4.32655 4.33392 4.48121 4.48719 4.60615 4.61356 4.80006 4.8051 5.00348 5.0101 5.13909 5.1462 5.38644 5.39161 5.39839 5.61239 5.86654 5.87175 6.17876 6.43578 6.44262 6.60293 6.74755 6.75393 6.9224 6.92807 7.07279 7.22192 7.22827 7.39549 7.55918 7.72306 7.73013 7.91584 7.92165 7.92987 8.0732 8.07873 8.26641 8.27292 8.48662 8.49256 8.50075 8.64051 8.64784 8.85029 9.02141 9.17319 9.17842 9.37782 9.38395 9.57128 9.57748 9.75058 9.96664 9.97235 
100 0.14355 0.29956 0.30744 0.48548 0.49184 0.61895 0.62638 0.80931 0.81524 0.98065 0.98782 1.15231 1.3106 1.31849 1.47842 1.48511 1.64564 1.83521 1.84212 2.04875 2.05597 2.17449 2.1818 2.32023 2.32745 2.46694 2.61456 2.62064 2.80527 2.81013 2.81739 2.96822 2.97501 3.14093 3.14729 3.28946 3.29742 3.42805 3.57002 3.585 3.74437 3.75045 4.07807 4.085 4.32668 4.33491 4.48098 4.48765 4.60572 4.61418 4.79964 4.80521 5.00404 5.0102 5.13969 5.14673 5.38565 5.39159 5.61236 5.62408 5.86649 5.8719 6.17878 6.4358 6.60283 6.74808 6.75445 6.9214 6.92828 7.06655 7.07378 7.22233 7.22882 7.38917 7.39638 7.56022 7.72183 7.72897 7.91587 8.07208 8.07845 8.26762 8.27381 8.48561 8.4927 8.64043 8.65775 8.8506 9.01622 9.02272 9.17266 9.17846 9.3774 9.38405 9.57176 9.57747 9.74496 9.7514 9.96644 9.97259 
108 0.1434 0.14951 0.29975 0.3058 0.48614 0.49168 0.49818 0.61801 0.62528 0.6324 0.80888 0.81524 0.98073 0.98759 1.14547 1.15301 1.3109 1.31774 1.47895 1.48491 1.64468 1.65256 1.83543 1.84213 2.04869 2.05533 2.17462 2.18338 2.32079 2.3269 2.33727 2.46501 2.61835 2.80418 2.80987 2.81624 2.9685 2.97443 3.14104 3.14749 3.15595 3.29003 3.29714 3.42426 3.43221 3.571 3.57688 3.74428 3.75045 4.07801 4.0858 4.32648 4.33458 4.48094 4.48723 4.60565 4.61394 4.80081 4.80514 5.00351 5.01018 5.13747 5.14607 5.38617 5.39193 5.6125 5.86716 5.87163 6.17878 6.43586 6.60313 6.60954 6.74744 6.75423 6.9215 6.92749 7.07196 7.22251 7.22847 7.38913 7.39592 7.55411 7.56021 7.7237 7.73 7.91607 7.92162 7.93 8.07258 8.07897 8.2725 8.48565 8.49274 8.50172 8.64614 8.85042 9.01616 9.02212 9.17252 9.17827 9.37746 9.38389 9.57163 9.57765 9.74467 9.75071 9.96651 9.97228 
99 0.14932 0.3059 0.48656 0.49179 0.49884 0.61963 0.62792 0.80937 0.81581 0.98147 0.98792 1.14703 1.15822 1.31042 1.31769 1.47894 1.48551 1.64809 1.83562 1.84218 2.0485 2.05545 2.17546 2.18249 2.32075 2.32775 2.46417 2.61778 2.80408 2.81018 2.81746 2.96811 2.97463 3.1407 3.14747 3.29054 3.29737 3.4292 3.5755 3.74418 3.75055 4.07789 4.32641 4.33436 4.48251 4.48752 4.60617 4.61416 4.80521 5.00402 5.01038 5.13889 5.14633 5.38554 5.39129 5.39848 5.6122 5.86657 5.87196 6.17901 6.43622 6.60299 6.74788 6.75475 6.92155 6.92765 7.06879 7.07339 7.22203 7.22839 7.39007 7.39633 7.55373 7.56031 7.72176 7.72837 7.74076 7.91603 7.92238 8.07285 8.0789 8.26718 8.27279 8.48553 8.49252 8.64575 8.85026 9.01684 9.02176 9.17252 9.17935 9.37736 9.38374 9.57139 9.57771 9.74509 9.75146 9.96637 9.9722 
115 0.14377 0.14923 0.29995 0.30585 0.4865 0.49196 0.49817 0.62061 0.62587 0.80932 0.81499 0.98096 0.9874 1.14599 1.15344 1.31712 1.47991 1.48502 1.4979 1.64576 1.65344 1.83578 1.84199 2.04914 2.05545 2.17407 2.18193 2.32014 2.3269 2.33516 2.45886 2.46607 2.6153 2.6201 2.80391 2.80972 2.81652 2.96907 2.97436 3.14085 3.14742 3.15887 3.29099 3.297 3.42648 3.43274 3.57052 3.5761 3.74431 3.75027 4.07812 4.32673 4.33386 4.48121 4.48721 4.60663 4.61332 4.80065 4.80514 5.00433 5.00999 5.13994 5.14634 5.38632 5.39112 5.39864 5.61227 5.86633 5.87156 6.17885 6.43581 6.60325 6.6095 6.74688 6.75361 6.76287 6.92295 6.92763 7.06782 7.07326 7.2276 7.38938 7.39619 7.55389 7.5608 7.72244 7.72869 7.91575 7.92147 7.93065 8.07861 8.26703 8.27227 8.48584 8.49242 8.50194 8.64044 8.64826 8.85028 8.85913 9.01682 9.02186 9.03143 9.17278 9.17847 9.37753 9.38361 9.5711 9.57768 9.58692 9.74525 9.75106 9.96654 9.97205 9.98438 
87 0.14419 0.3003 0.30603 0.48703 0.49222 0.62535 0.80893 0.81572 0.98076 1.15385 1.31068 1.31774 1.47969 1.48582 1.64788 1.83528 1.84223 2.04873 2.05581 2.17529 2.32035 2.32737 2.45871 2.46692 2.61964 2.80454 2.8172 2.96901 2.9751 3.14123 3.14818 3.29125 3.43216 3.5695 3.74466 3.7506 4.07854 4.32667 4.48146 4.48765 4.60563 4.61375 4.79971 4.80569 5.00369 5.01075 5.13968 5.38582 5.39158 5.39945 5.61264 5.86688 5.87303 6.17863 6.43587 6.60321 6.74762 6.92162 6.92826 7.07298 7.22202 7.22889 7.38904 7.39645 7.55373 7.56079 7.72357 7.73385 7.91576 8.07284 8.07974 8.27215 8.48592 8.49288 8.64602 8.85023 9.02222 9.17278 9.17897 9.37759 9.38409 9.57082 9.578 9.74553 9.75131 9.96679 9.9726 
95 0.14884 0.30532 0.48575 0.49235 0.62483 0.80948 0.81518 0.98086 0.98815 1.14576 1.15383 1.31017 1.31745 1.47897 1.48538 1.65243 1.83556 1.84183 1.85575 2.04896 2.18182 2.32011 2.32745 2.45871 2.4667 2.61567 2.80958 2.81706 2.97443 3.14059 3.14745 3.15743 3.28958 3.29747 3.42584 3.56986 3.57668 3.74407 3.75032 4.07778 4.32683 4.48722 4.60673 4.79978 4.80519 5.0035 5.01005 5.14602 5.38571 5.3916 5.61265 5.86627 5.87241 6.17844 6.43574 6.44408 6.60326 6.60985 6.74808 6.75461 6.92065 6.92795 7.06678 7.07307 7.22242 7.22945 7.38903 7.3963 7.55303 7.55981 7.7233 7.7312 7.91554 7.92195 8.07272 8.07894 8.2669 8.27284 8.48664 8.49284 8.64021 8.65524 8.85025 9.0169 9.02288 9.17245 9.17939 9.37766 9.38383 9.57113 9.57801 9.74502 9.75114 9.96665 9.9724 
95 0.14415 0.14956 0.30492 0.49171 0.62416 0.80924 0.81508 0.98094 0.98778 1.14592 1.15386 1.31145 1.31775 1.47851 1.48542 1.64843 1.83606 1.84244 2.04898 2.32081 2.32821 2.46378 2.61433 2.6202 2.80422 2.81005 2.81691 2.97418 3.14108 3.14742 3.29064 3.29849 3.4323 3.57001 3.57732 3.74439 3.75037 4.0777 4.32647 4.33481 4.48118 4.48736 4.60625 4.61451 4.79976 4.80613 5.00381 5.01017 5.02236 5.13945 5.14663 5.38583 5.39155 5.61269 5.86717 5.87202 6.17849 6.43594 6.60322 6.61011 6.74756 6.75458 6.92157 6.9276 7.0656 7.07297 7.22188 7.22876 7.39627 7.55364 7.56063 7.727 7.91597 7.92253 8.07241 8.07909 8.26587 8.2726 8.48592 8.49263 8.64524 8.85027 9.01642 9.02301 9.1728 9.17811 9.37739 9.38379 9.57127 9.57752 9.74543 9.75195 9.96639 9.97217 9.98542 
105 0.14895 0.29958 0.30632 0.48613 0.49169 0.4985 0.61888 0.6257 0.80895 0.81489 0.98082 0.98809 1.14749 1.1592 1.31058 1.31755 1.48446 1.645 1.6531 1.83556 1.84219 2.04894 2.05532 2.17478 2.18197 2.32018 2.32645 2.46354 2.47177 2.61394 2.61999 2.80411 2.81025 2.81682 2.96901 2.97448 3.14119 3.1476 3.28997 3.29712 3.42816 3.57492 3.58555 3.7443 3.75044 4.0779 4.0841 4.32666 4.335 4.48149 4.48744 4.60552 4.61335 4.79991 4.80519 5.00385 5.0102 5.14492 5.38609 5.39128 5.61211 5.62133 5.86691 5.87237 6.17857 6.43603 6.44406 6.60292 6.61101 6.74758 6.75407 6.92077 6.92728 7.06707 7.07356 7.22808 7.38938 7.39675 7.55385 7.56043 7.72646 7.9157 7.92195 8.07263 8.07876 8.26747 8.2729 8.48549 8.49272 8.64026 8.64801 8.85035 9.01576 9.0223 9.17314 9.17864 9.37757 9.38353 9.5724 9.57766 9.58772 9.74494 9.75133 9.96653 9.97224 
91 0.14965 0.30548 0.48628 0.492 0.61954 0.80957 0.81536 0.98155 0.98778 1.14666 1.31108 1.31759 1.47886 1.4857 1.6399 1.83573 1.84265 2.04891 2.05621 2.17453 2.32061 2.32761 2.46555 2.62 2.80408 2.81025 2.96853 2.97444 3.14115 3.14742 3.28987 3.29755 3.42781 3.43398 3.56999 3.57721 3.74404 3.75047 4.078 4.32667 4.48119 4.48782 4.60596 4.61413 4.80039 4.80538 5.00457 5.0107 5.14605 5.38568 5.39168 5.61252 5.61969 5.8661 5.87263 6.17858 6.43565 6.60274 6.7479 6.75477 6.92208 7.06666 7.07313 7.08355 7.22215 7.22919 7.38927 7.39696 7.55338 7.72228 7.9167 7.92314 8.07162 8.07898 8.26649 8.27271 8.486 8.49297 8.64106 8.85031 9.02203 9.17268 9.17903 9.3772 9.38402 9.57144 9.5784 9.74485 9.75151 9.96683 9.973 
73 0.14966 0.29989 0.48532 0.49232 0.61886 0.8155 0.98131 1.14638 1.3103 1.48491 1.83543 1.84268 2.04861 2.17416 2.32022 2.45968 2.6199 2.8103 2.81746 2.96817 2.97466 3.14783 3.28924 3.29748 3.43314 3.57002 3.74407 3.75069 4.07745 4.32672 4.48161 4.48823 4.61411 4.79986 5.00442 5.01077 5.14649 5.38602 5.61291 5.86648 6.17888 6.43647 6.6034 6.74779 6.75447 6.922 6.92824 7.06654 7.07348 7.22209 7.22892 7.38922 7.39653 7.55374 7.72294 7.91577 7.92224 8.07248 8.07945 8.26761 8.48545 8.4932 8.64053 8.8502 9.02324 9.17291 9.38413 9.57164 9.57786 9.74535 9.75121 9.96654 9.97263 
96 0.14296 0.14985 0.30487 0.48552 0.49171 0.61914 0.62509 0.8091 0.81499 0.98134 0.98817 1.15316 1.3112 1.31759 1.47906 1.48547 1.64587 1.83573 1.84251 2.04888 2.05649 2.18122 2.32034 2.32698 2.33671 2.45904 2.46589 2.61832 2.80369 2.8099 2.81729 2.97444 3.14082 3.14724 3.28994 3.29725 3.4272 3.57065 3.57655 3.74423 3.75051 4.07807 4.08516 4.32672 4.48146 4.48757 4.60538 4.61368 4.80014 4.80518 5.00389 5.0106 5.13972 5.14612 5.3859 5.39127 5.61364 5.8665 5.87195 6.17873 6.4359 6.60321 6.74758 6.75394 6.92007 6.9276 7.07302 7.223 7.22883 7.38877 7.3964 7.55383 7.56032 7.72305 7.73071 7.91553 7.92215 8.07261 8.07899 8.26764 8.27351 8.48602 8.49275 8.64593 8.85026 9.01563 9.022 9.17734 9.37751 9.38377 9.57177 9.57784 9.7447 9.75104 9.9669 9.97253 
96 0.14359 0.14994 0.29939 0.30571 0.49167 0.61955 0.62763 0.80922 0.81549 0.98097 0.98778 1.14714 1.15409 1.31049 1.31766 1.47869 1.48513 1.64086 1.64878 1.83568 1.84207 2.04864 2.05682 2.1743 2.18216 2.3211 2.32808 2.466 2.47413 2.61305 2.62043 2.80414 2.81035 2.81764 2.96777 2.9743 3.14221 3.14779 3.29043 3.2973 3.43082 3.56957 3.57655 3.74477 3.75049 4.07786 4.32649 4.33468 4.4808 4.48732 4.61328 4.80034 4.80617 5.00436 5.01006 5.14589 5.38592 5.39198 5.61305 5.86675 5.87266 6.1785 6.43591 6.60315 6.74745 6.75456 6.92131 6.92801 7.073 7.22235 7.22836 7.38926 7.39658 7.5534 7.56008 7.72785 7.9159 7.92285 8.07892 8.26804 8.27328 8.48582 8.49276 8.64061 8.64854 8.85009 9.01694 9.02241 9.17259 9.37746 9.3839 9.5776 9.74525 9.751 9.96648 9.97271 
95 0.14409 0.15002 0.29993 0.30637 0.48559 0.4919 0.61901 0.6259 0.80916 0.81522 0.98077 0.98772 1.15306 1.31757 1.4793 1.48514 1.64897 1.83543 1.84225 2.04898 2.05566 2.18158 2.32058 2.32696 2.45937 2.47311 2.61429 2.62062 2.80375 2.81028 2.9744 3.14091 3.14762 3.29057 3.29715 3.42614 3.4336 3.57538 3.7443 3.75044 4.07756 4.08487 4.32634 4.33391 4.48108 4.48744 4.61356 4.79996 4.80563 5.00418 5.01044 5.02186 5.14614 5.3859 5.39125 5.61244 5.62258 5.86698 5.87259 6.17873 6.43602 6.44336 6.6032 6.74769 6.75424 6.92211 6.92825 7.07333 7.22202 7.22869 7.39669 7.55363 7.56028 7.72907 7.91569 7.92236 8.07207 8.07887 8.26811 8.48579 8.49251 8.64102 8.85012 9.01655 9.02242 9.17408 9.17895 9.37754 9.38387 9.57116 9.57808 9.7448 9.75095 9.96646 9.97217 
108 0.14881 0.30452 0.31344 0.48627 0.49156 0.61949 0.62605 0.80907 0.81518 0.98101 0.9878 1.14689 1.15415 1.31712 1.47858 1.48486 1.64496 1.65274 1.83524 1.84185 2.04878 2.05558 2.17448 2.18201 2.32034 2.32693 2.464 2.47248 2.61926 2.80399 2.81004 2.81679 2.9742 3.14709 3.15708 3.29013 3.29761 3.42659 3.43285 3.57559 3.74392 3.75027 3.75984 4.0774 4.0845 4.32649 4.33468 4.48093 4.48729 4.60535 4.61384 4.79961 4.8051 5.00356 5.00973 5.0216 5.1459 5.38603 5.39111 5.39777 5.61267 5.86718 5.87193 5.88175 6.17874 6.43588 6.44313 6.60318 6.60968 6.74765 6.75437 6.92722 7.06779 7.07318 7.08244 7.22242 7.2285 7.38918 7.3963 7.55338 7.55999 7.72374 7.73083 7.74867 7.91568 7.9217 7.92985 8.0724 8.07853 8.2668 8.27248 8.28346 8.486 8.49242 8.64578 8.84979 9.01919 9.02925 9.17272 9.17829 9.37729 9.38363 9.57113 9.57743 9.74529 9.75116 9.96649 9.97218 
121 0.14801 0.30009 0.30597 0.48646 0.49165 0.61922 0.62553 0.63581 0.80932 0.8148 0.98051 0.98743 1.14566 1.15347 1.31134 1.31732 1.3285 1.48339 1.64083 1.64752 1.65616 1.83565 1.84165 2.04866 2.05484 2.17434 2.1816 2.32053 2.3264 2.4592 2.46587 2.47241 2.61835 2.80465 2.80964 2.81654 2.96821 2.97444 3.14103 3.14713 3.15617 3.2949 3.30388 3.4289 3.43373 3.57029 3.57601 3.58438 3.74403 3.75011 3.76097 4.07711 4.08389 4.32674 4.33363 4.48121 4.48736 4.61376 4.79966 4.80477 4.8127 5.00384 5.00959 5.01958 5.14435 5.15844 5.38561 5.39103 5.39793 5.61247 5.62008 5.86653 5.87177 6.43583 6.44327 6.6031 6.60967 6.74743 6.75383 6.92112 6.92743 7.06659 7.07265 7.08149 7.22232 7.22803 7.23803 7.38938 7.39592 7.5594 7.72366 7.73003 7.73837 7.91586 7.92141 7.93006 8.07843 8.26625 8.27186 8.28169 8.48625 8.49238 8.50065 8.6403 8.64758 8.85054 9.02095 9.03165 9.1723 9.17779 9.19106 9.37737 9.38428 9.57155 9.57759 9.5867 9.74445 9.75079 9.96662 9.97193 9.98367 
104 0.14406 0.1496 0.29997 0.30555 0.49132 0.49783 0.62419 0.80903 0.81504 0.981 0.98768 1.14634 1.15346 1.31075 1.31791 1.47812 1.48474 1.49657 1.64811 1.83591 1.84198 2.04872 2.05527 2.1819 2.32119 2.32686 2.46524 2.4732 2.61373 2.61971 2.8044 2.81002 2.96861 2.97431 3.14116 3.14751 3.29062 3.29699 3.42696 3.43342 3.57519 3.74435 3.75032 4.07822 4.08441 4.32652 4.33392 4.48145 4.48772 4.60551 4.61418 4.79952 4.80517 5.00343 5.00994 5.14539 5.38599 5.39142 5.61271 5.62007 5.86645 5.87164 5.88624 6.17865 6.43573 6.60267 6.60924 6.74805 6.75436 6.9218 6.92802 7.06687 7.07298 7.08235 7.22313 7.22848 7.39581 7.55477 7.56063 7.72659 7.91635 7.92183 7.92993 8.07698 8.08743 8.26788 8.2735 8.48644 8.49252 8.50076 8.64758 8.8498 9.0216 9.03068 9.1733 9.17875 9.37742 9.38385 9.57167 9.57793 9.7456 9.75114 9.96661 9.97223 
98 0.14348 0.14996 0.30534 0.48579 0.4922 0.61944 0.62691 0.80923 0.81547 0.98076 0.98789 1.14597 1.15397 1.31093 1.31788 1.47908 1.48513 1.64036 1.6535 1.83579 1.84286 2.04871 2.05576 2.17495 2.18189 2.32686 2.3369 2.45911 2.46612 2.47394 2.61822 2.8036 2.8103 2.81708 2.96892 2.97447 3.14143 3.14749 3.29007 3.29731 3.42754 3.57134 3.74394 3.75037 4.07745 4.32651 4.48172 4.48756 4.614 4.79943 4.80562 5.00504 5.01098 5.13768 5.14603 5.38636 5.39161 5.39872 5.61235 5.86701 5.87235 6.17838 6.43607 6.60281 6.60991 6.7471 6.75456 6.92222 6.92783 7.07296 7.22281 7.22886 7.39591 7.5541 7.56134 7.72331 7.73431 7.91584 7.92198 7.93054 8.07192 8.07901 8.27197 8.48636 8.49266 8.6411 8.85003 9.01612 9.02256 9.17345 9.17894 9.37744 9.38367 9.57727 9.74488 9.75131 9.96649 9.97245 
109 0.14404 0.14915 0.29976 0.30656 0.48761 0.49204 0.61963 0.62581 0.80909 0.81504 0.98052 0.98769 1.15244 1.31035 1.31745 1.47875 1.48502 1.64736 1.66174 1.83562 1.84179 2.04891 2.0557 2.17394 2.18203 2.32016 2.32678 2.46816 2.61409 2.62059 2.80995 2.81758 2.96873 2.97481 3.14144 3.14713 3.29026 3.29775 3.42736 3.44115 3.57047 3.57655 3.74401 3.75035 4.07744 4.08425 4.32661 4.33352 4.48107 4.48727 4.61381 4.7997 4.80496 5.00405 5.01024 5.01993 5.14036 5.14667 5.38625 5.39163 5.39822 5.61226 5.86597 5.87174 6.17868 6.43643 6.44464 6.60305 6.60989 6.74717 6.75479 6.9218 6.92808 7.06722 7.07363 7.22278 7.22851 7.38981 7.3962 7.5537 7.5607 7.72482 7.73141 7.91593 7.92156 7.93001 8.07307 8.07872 8.26727 8.27292 8.28434 8.48597 8.49249 8.50168 8.64619 8.8504 9.01646 9.02235 9.17299 9.17852 9.37751 9.38384 9.57147 9.57748 9.74499 9.75097 9.96645 9.97215 9.98202 
104 0.14882 0.2999 0.31248 0.48619 0.49192 0.49917 0.61953 0.62602 0.81462 0.98063 0.9879 1.14636 1.15418 1.31541 1.47777 1.48525 1.64037 1.8357 1.84185 2.0487 2.05597 2.17434 2.18204 2.32098 2.32715 2.46506 2.47793 2.61463 2.6205 2.80441 2.80992 2.81664 2.97408 3.14672 3.29002 3.29735 3.43112 3.5694 3.57619 3.74427 3.75037 3.7616 4.07756 4.32666 4.33465 4.48108 4.48743 4.61372 4.80004 4.80513 5.00404 5.01035 5.02313 5.13899 5.14603 5.38596 5.39133 5.39831 5.61245 5.86661 5.87178 6.17911 6.43589 6.60277 6.60949 6.74732 6.75388 6.92151 6.92742 7.06726 7.07351 7.0822 7.22235 7.22853 7.38943 7.39573 7.55395 7.56928 7.72421 7.7309 7.91615 7.92206 7.93112 8.07253 8.07888 8.26682 8.27312 8.48536 8.49252 8.64064 8.64783 8.85006 9.02205 9.03222 9.17293 9.17866 9.37723 9.38355 9.57181 9.57777 9.74448 9.75118 9.96664 9.97236 
88 0.14994 0.30147 0.31334 0.49174 0.61921 0.80961 0.81548 0.98059 0.9881 1.14651 1.16049 1.31054 1.31779 1.47776 1.48522 1.64471 1.83575 1.84233 1.85409 2.04899 2.18244 2.32058 2.46406 2.61486 2.62146 2.80456 2.81068 2.96882 2.97499 3.14066 3.14781 3.28996 3.29733 3.42408 3.57062 3.58386 3.74389 3.75046 4.07827 4.32669 4.48111 4.48764 4.60524 4.614 4.79961 4.80594 5.00999 5.13861 5.38583 5.39162 5.61264 5.86674 6.17829 6.4361 6.60255 6.60994 6.74763 6.75463 6.92215 6.92804 7.06658 7.07377 7.222 7.22871 7.3892 7.39604 7.55375 7.56122 7.72792 7.91599 8.07878 8.26702 8.48616 8.49289 8.64927 8.85013 9.01601 9.02254 9.17276 9.17895 9.37748 9.38433 9.57135 9.57785 9.74519 9.75202 9.96636 9.97268 
105 0.14908 0.29992 0.31415 0.48722 0.49206 0.49918 0.61969 0.6259 0.80939 0.81544 0.98095 0.98806 1.14636 1.15413 1.31026 1.31754 1.47901 1.48521 1.64061 1.64938 1.83505 1.84211 2.0485 2.05621 2.18072 2.32077 2.32739 2.46033 2.46921 2.61439 2.62055 2.80965 2.81725 2.96799 2.9744 3.14077 3.1475 3.15684 3.29107 3.29759 3.42747 3.43369 3.57003 3.57663 3.74412 3.75029 4.07845 4.32673 4.33555 4.4817 4.48768 4.61311 4.79989 4.80547 5.00406 5.01034 5.13863 5.14634 5.38572 5.39128 5.6129 5.86687 5.87211 6.17883 6.43612 6.60308 6.61055 6.74846 6.75435 6.92183 6.92796 7.06755 7.07318 7.22194 7.2284 7.23854 7.38942 7.3962 7.55401 7.56024 7.72308 7.73066 7.91568 7.92199 8.07233 8.07854 8.26733 8.27302 8.48617 8.4928 8.64033 8.64785 8.85014 9.01721 9.02205 9.17278 9.17873 9.37758 9.38373 9.57137 9.57777 9.7454 9.75094 9.96647 9.97227 
69 0.14335 0.30019 0.49222 0.6198 0.80922 0.81564 0.98115 1.15391 1.31079 1.31747 1.47857 1.48557 1.64701 1.83571 2.04877 2.1754 2.18275 2.32065 2.61379 2.62047 2.80422 2.97481 3.14079 3.14757 3.43223 3.56995 3.58391 3.744 3.75106 4.07757 4.32647 4.4876 4.80007 5.00433 5.13803 5.14635 5.38585 5.39204 5.6131 5.86648 5.87269 6.17897 6.43603 6.60296 6.74808 6.75479 6.92822 7.22845 7.38897 7.39729 7.56055 7.7229 7.91583 7.92231 8.07253 8.26789 8.48605 8.49292 8.64958 8.85028 9.02208 9.17856 9.37743 9.38468 9.57088 9.57802 9.74497 9.96635 9.97261 
81 0.14378 0.30553 0.48652 0.49229 0.61965 0.80877 0.81537 0.98071 1.1458 1.15389 1.16359 1.31106 1.31815 1.48494 1.64865 1.83528 1.84275 2.0488 2.18264 2.32098 2.465 2.61995 2.80479 2.80998 2.96882 2.9747 3.14115 3.14794 3.2973 3.42255 3.43253 3.56982 3.74446 3.75064 4.07799 4.32681 4.48108 4.48762 4.61422 4.80017 4.80586 5.00409 5.14075 5.3859 5.39169 5.61252 5.86725 5.88174 6.17861 6.43573 6.60303 6.74722 6.75472 6.92117 7.0661 7.0737 7.22197 7.22877 7.38894 7.39639 7.55399 7.56092 7.72855 7.91643 7.9225 8.07234 8.07915 8.26737 8.48577 8.49275 8.64062 8.85066 9.02259 9.17279 9.37744 9.38368 9.57769 9.74526 9.75155 9.96628 9.9727 
99 0.14959 0.30085 0.30633 0.48599 0.49224 0.6192 0.62703 0.80891 0.81579 0.98075 0.98784 1.14563 1.15949 1.31044 1.31808 1.4788 1.48511 1.64858 1.83503 1.84233 2.04849 2.05641 2.17443 2.32077 2.32766 2.46548 2.61451 2.62078 2.80433 2.81047 2.81732 2.96814 2.9744 3.14138 3.14829 3.2897 3.29725 3.43356 3.57006 3.74475 3.75061 4.07753 4.32685 4.48123 4.48778 4.60515 4.61421 4.79995 4.80553 5.0042 5.13916 5.14634 5.38607 5.39185 5.61255 5.62104 5.86647 5.87329 6.17927 6.43607 6.60292 6.61073 6.74715 6.75462 6.92174 6.92781 7.06682 7.07362 7.22202 7.22925 7.39591 7.55388 7.56103 7.72421 7.73465 7.91594 7.92197 7.93073 8.07212 8.07902 8.2681 8.48619 8.49236 8.64144 8.65471 8.84994 9.01598 9.02307 9.1727 9.17877 9.37745 9.38437 9.57122 9.57785 9.58907 9.74498 9.75144 9.96643 9.97229 
90 0.14372 0.14915 0.29906 0.30535 0.48636 0.49227 0.61888 0.62633 0.80905 0.81532 0.98082 0.98777 1.15433 1.31029 1.31758 1.47888 1.64507 1.83532 1.84254 2.04885 2.1822 2.32074 2.3271 2.46519 2.61896 2.80955 2.81669 2.97414 3.14109 3.14774 3.29001 3.29736 3.43163 3.57048 3.57757 3.74399 3.75068 4.07798 4.32657 4.48217 4.48759 4.61371 4.79962 4.80537 5.00378 5.01055 5.13931 5.14592 5.38561 5.39129 5.39866 5.61257 5.86644 5.87206 6.17853 6.43602 6.6032 6.74749 6.75403 6.92214 6.92797 7.06692 7.07367 7.22823 7.39075 7.3963 7.55361 7.56022 7.72722 7.91594 7.922 8.07263 8.07866 8.26708 8.27273 8.48618 8.49259 8.64684 8.85016 9.01599 9.02278 9.17256 9.17887 9.37785 9.38431 9.57772 9.74476 9.75129 9.96645 9.97222 
93 0.14412 0.14997 0.30008 0.30617 0.48586 0.49222 0.61906 0.80923 0.81534 0.98082 0.98826 1.15372 1.31087 1.31791 1.47805 1.48554 1.64144 1.83554 1.84234 2.04882 2.18193 2.32082 2.32891 2.46561 2.61999 2.80911 2.81757 2.96848 2.97487 3.14101 3.14749 3.29057 3.29745 3.42631 3.43367 3.56951 3.57653 3.74485 3.75096 4.07778 4.32694 4.48122 4.4875 4.60582 4.80014 4.8055 5.00404 5.14635 5.38558 5.39177 5.61295 5.62187 5.86694 5.87233 6.17853 6.43606 6.60312 6.60977 6.74728 6.7545 6.9219 6.92807 7.06627 7.07356 7.22269 7.22896 7.38964 7.39616 7.55365 7.56021 7.72744 7.91559 7.92231 8.07258 8.07895 8.2666 8.27298 8.48575 8.49289 8.6404 8.65005 8.85067 9.01644 9.02225 9.1725 9.17926 9.37715 9.38362 9.57138 9.57777 9.74485 9.75139 9.97189 
115 0.14372 0.14909 0.3005 0.30593 0.48665 0.49173 0.49873 0.61904 0.62554 0.80787 0.81459 0.82546 0.98052 0.98789 1.14622 1.15308 1.31077 1.31741 1.4784 1.48525 1.64358 1.65111 1.8353 1.84202 2.04872 2.05499 2.17596 2.18217 2.32073 2.32723 2.33624 2.46035 2.47321 2.61497 2.62068 2.80365 2.80983 2.81657 2.96805 2.97462 3.14085 3.14735 3.15698 3.28978 3.29677 3.31083 3.4265 3.43321 3.57015 3.57629 3.74416 3.7501 4.07782 4.08475 4.32676 4.33487 4.48103 4.48716 4.61331 4.80016 4.80498 4.8132 5.00383 5.01016 5.13856 5.14684 5.38565 5.39084 5.39807 5.61281 5.86642 5.87169 6.17883 6.43541 6.44303 6.6028 6.60992 6.7479 6.75453 6.92639 7.06592 7.07294 7.22311 7.22822 7.38927 7.39606 7.40436 7.55348 7.55998 7.72272 7.72936 7.91538 7.92158 8.0719 8.07854 8.2684 8.27273 8.4862 8.49227 8.49928 8.64641 8.85 9.01695 9.02222 9.17261 9.17836 9.37741 9.38387 9.57163 9.57723 9.59308 9.74498 9.75105 9.9664 9.97213 
105 0.14275 0.14907 0.30036 0.30651 0.48629 0.49189 0.6186 0.62462 0.63308 0.80879 0.8151 0.82421 0.9809 0.98796 1.153 1.31055 1.31754 1.48489 1.64669 1.6551 1.83539 1.84157 2.04907 2.05563 2.17524 2.18181 2.32088 2.45868 2.46987 2.61453 2.62049 2.80468 2.8104 2.96875 2.97467 3.14054 3.14705 3.29034 3.29714 3.43115 3.57541 3.74422 3.75025 4.07767 4.08416 4.32648 4.33344 4.48111 4.48718 4.60573 4.61386 4.79992 4.80547 5.00434 5.01017 5.13901 5.14636 5.38571 5.3912 5.39927 5.61237 5.86641 5.87162 6.17851 6.43592 6.44338 6.60284 6.60989 6.74745 6.7542 6.92681 7.06789 7.07332 7.22825 7.24377 7.38997 7.39631 7.5535 7.56029 7.72661 7.73749 7.91579 7.92186 7.9299 8.0722 8.07821 8.27131 8.28131 8.48568 8.4925 8.63911 8.64661 8.8498 9.02157 9.17302 9.17883 9.37724 9.38352 9.5713 9.57766 9.74456 9.75094 9.96635 9.97214 9.98386 
105 0.1431 0.14948 0.30065 0.30642 0.49121 0.62489 0.80928 0.81522 0.98091 0.98815 1.15244 1.31114 1.31757 1.47901 1.48478 1.64034 1.64889 1.8358 1.84208 2.04912 2.05591 2.17426 2.18189 2.32649 2.45891 2.47213 2.61783 2.8042 2.81011 2.81695 2.96839 2.97466 3.14129 3.14711 3.29005 3.2971 3.4262 3.43362 3.56955 3.57666 3.74405 3.75077 4.07751 4.08439 4.32676 4.33407 4.48185 4.48747 4.61351 4.79937 4.80512 5.00396 5.0102 5.13876 5.14607 5.38642 5.39124 5.398 5.61266 5.62206 5.86732 5.87171 6.17863 6.43587 6.60342 6.60986 6.74756 6.7544 6.92135 6.92818 7.06733 7.07335 7.08253 7.22232 7.22844 7.24248 7.38999 7.39633 7.55894 7.72229 7.73321 7.91573 7.92177 7.93024 8.07277 8.07923 8.26703 8.27284 8.48551 8.4924 8.64116 8.64875 8.85018 9.02169 9.17352 9.17849 9.37751 9.38381 9.39395 9.57108 9.5777 9.74505 9.75096 9.96682 9.97201 
104 0.14295 0.15003 0.30016 0.30532 0.4864 0.49181 0.49855 0.61984 0.62573 0.80869 0.81487 0.98067 0.98762 1.14768 1.15438 1.31003 1.31723 1.48423 1.64075 1.65148 1.83579 1.8422 2.04878 2.17476 2.3214 2.32717 2.33632 2.46127 2.47267 2.61831 2.80979 2.81658 2.96872 2.97477 3.14061 3.14719 3.2962 3.30838 3.4235 3.43254 3.57039 3.57645 3.74445 3.75025 3.76123 4.07792 4.08468 4.32669 4.33336 4.48092 4.48725 4.6053 4.6139 4.80008 4.80522 5.00438 5.00982 5.14058 5.14622 5.3859 5.39104 5.39808 5.61211 5.86702 5.87194 6.1787 6.43581 6.44298 6.60378 6.61003 6.74736 6.75416 6.92169 6.92782 7.07273 7.22288 7.22824 7.23641 7.39601 7.55447 7.56073 7.72596 7.73432 7.91545 7.92182 7.9312 8.07255 8.07901 8.26745 8.27267 8.48568 8.49259 8.64435 8.85058 9.01623 9.02239 9.17766 9.37746 9.38359 9.57117 9.57781 9.75069 9.96659 9.97219 
95 0.14341 0.3008 0.31426 0.48561 0.49178 0.62417 0.80965 0.81537 0.98749 1.15273 1.31784 1.47974 1.4851 1.64731 1.83567 1.84222 2.04874 2.17493 2.32121 2.32721 2.46551 2.61234 2.61973 2.80435 2.81029 2.81734 2.96881 2.97435 3.14092 3.14736 3.29035 3.29725 3.42748 3.43384 3.57008 3.58401 3.74387 3.75024 4.07796 4.32675 4.3347 4.48154 4.48755 4.61415 4.80474 5.0039 5.01003 5.13869 5.14614 5.3861 5.39197 5.613 5.62174 5.86637 5.87217 6.17906 6.43611 6.6032 6.6113 6.75408 6.92176 6.92794 7.0669 7.0732 7.22209 7.22823 7.23949 7.38948 7.39626 7.55333 7.55995 7.72303 7.7289 7.91587 7.92227 7.93088 8.0731 8.07919 8.27208 8.48579 8.49273 8.64068 8.64792 8.84999 9.02161 9.17242 9.17896 9.37773 9.38411 9.57193 9.57778 9.74522 9.7512 9.96658 9.97216 
118 0.14384 0.15022 0.30421 0.48543 0.49148 0.49803 0.6243 0.80984 0.81491 0.98171 0.98765 1.14593 1.15347 1.31047 1.31693 1.32944 1.48455 1.64397 1.65234 1.83562 1.8426 2.04907 2.05531 2.17437 2.18234 2.32028 2.32729 2.45993 2.467 2.61418 2.62023 2.80461 2.81005 2.81781 2.96854 2.97434 3.14089 3.14673 3.15408 3.29094 3.29718 3.42729 3.43348 3.56961 3.57587 3.58424 3.74444 3.75011 3.76034 4.07787 4.08387 4.32676 4.33452 4.48139 4.48753 4.60586 4.61364 4.79949 4.80487 4.81352 5.00396 5.00991 5.1458 5.38583 5.39083 5.39788 5.61236 5.62028 5.8664 5.87159 6.17854 6.43577 6.44336 6.60284 6.60914 6.74785 6.75436 6.92131 6.92734 7.06661 7.07304 7.22272 7.22849 7.23649 7.38856 7.39553 7.55396 7.56016 7.56932 7.72701 7.73399 7.91568 7.92147 7.93023 8.07245 8.07857 8.26744 8.27272 8.48597 8.49241 8.64136 8.64781 8.85052 9.01549 9.02201 9.03187 9.17302 9.1784 9.37771 9.38371 9.3923 9.5714 9.57747 9.58862 9.74536 9.75086 9.96739 9.97266 
77 0.14314 0.30015 0.48599 0.49233 0.61946 0.80909 0.81562 0.98082 0.98802 1.14657 1.31113 1.47894 1.48548 1.64034 1.83554 1.84341 2.04846 2.1753 2.32057 2.32819 2.466 2.62031 2.80424 2.81728 2.96858 2.97581 3.14062 3.14806 3.29047 3.43175 3.57643 3.74399 3.7518 4.07777 4.32657 4.48102 4.4875 4.60554 4.61454 4.8002 4.80586 5.00424 5.02128 5.13897 5.14633 5.38563 5.61217 5.87263 6.17897 6.43619 6.60315 6.74741 6.92171 6.92778 7.06679 7.22201 7.22956 7.38898 7.39627 7.55434 7.72814 7.91596 8.07943 8.26799 8.48567 8.49278 8.64008 8.64851 8.84986 9.01559 9.02279 9.17288 9.17888 9.37744 9.57153 9.7453 9.9727 
102 0.14255 0.14934 0.30006 0.3066 0.48752 0.4922 0.49983 0.61952 0.62587 0.80949 0.81514 0.98109 0.98816 1.14708 1.15922 1.31096 1.31779 1.48483 1.6404 1.64773 1.83557 1.842 2.04864 2.17509 2.32132 2.32791 2.45845 2.46629 2.47382 2.61865 2.80533 2.81019 2.81744 2.97449 3.14146 3.1474 3.29075 3.42304 3.43311 3.56997 3.57618 3.74383 3.75045 4.07785 4.0853 4.3268 4.48093 4.48717 4.6055 4.61352 4.79984 4.80551 5.00384 5.01046 5.13862 5.14647 5.38568 5.39115 5.61212 5.61996 5.86616 5.87209 6.1787 6.43589 6.60277 6.61113 6.7473 6.75431 6.92126 6.92754 7.06651 7.07406 7.22392 7.22903 7.38913 7.39621 7.55412 7.56041 7.72753 7.9157 7.92162 7.92989 8.07275 8.07921 8.26758 8.27267 8.48636 8.49293 8.50224 8.6472 8.85056 8.85955 9.02208 9.17414 9.17869 9.37738 9.38423 9.57163 9.57796 9.74508 9.75117 9.97194 
100 0.14823 0.30049 0.30579 0.48608 0.49199 0.49875 0.62438 0.8094 0.81508 0.98114 0.98791 1.14632 1.15354 1.31045 1.31772 1.32938 1.47895 1.48502 1.64503 1.65644 1.83632 1.8425 2.04925 2.05527 2.32101 2.32721 2.4647 2.47265 2.6195 2.80431 2.81019 2.81684 2.96809 2.97466 3.14159 3.1476 3.29008 3.29738 3.42791 3.43414 3.57014 3.57658 3.7442 3.75022 4.07836 4.32628 4.33364 4.48095 4.48754 4.606 4.61401 4.79999 4.80542 5.00375 5.01013 5.02167 5.13856 5.14603 5.38613 5.3915 5.61226 5.86621 5.87231 6.17912 6.43576 6.60275 6.61 6.75426 6.92721 7.0725 7.22249 7.22849 7.39502 7.55397 7.55992 7.7271 7.73654 7.916 7.922 8.07834 8.26747 8.27329 8.48571 8.49251 8.50035 8.64127 8.64862 8.85023 9.01638 9.02246 9.17259 9.17894 9.37782 9.38391 9.57137 9.57755 9.74548 9.75117 9.96648 9.97234 
77 0.14975 0.30673 0.48647 0.49227 0.6254 0.80912 0.81559 0.98084 0.98856 1.14619 1.31115 1.47937 1.48596 1.64935 1.83585 1.84229 2.0491 2.3204 2.33708 2.46461 2.61502 2.80394 2.81066 2.8174 2.9682 2.97482 3.14081 3.14765 3.29059 3.42793 3.56991 3.74431 3.75057 4.32663 4.48217 4.48767 4.60489 4.61381 4.8 4.80598 5.01019 5.13873 5.14652 5.38581 5.39221 5.86643 6.17861 6.43594 6.60341 6.75467 6.92165 7.06698 7.22307 7.22936 7.39626 7.56055 7.72337 7.73341 7.91596 7.92234 8.07899 8.27275 8.48622 8.49347 8.85146 9.01606 9.02249 9.17274 9.17921 9.37712 9.38415 9.57091 9.5784 9.74537 9.75133 9.96652 9.97285 
82 0.14306 0.14971 0.30004 0.49174 0.61895 0.62529 0.80933 0.81534 0.98117 0.98831 1.15323 1.31043 1.31768 1.47864 1.48528 1.64505 1.83562 1.85369 2.04844 2.05618 2.1752 2.32016 2.32835 2.46519 2.61581 2.80405 2.9748 3.14086 3.14784 3.29712 3.42358 3.43271 3.5699 3.57753 3.74446 3.75066 4.07769 4.32684 4.48734 4.60768 4.61439 4.79995 4.8056 5.00378 5.01062 5.1457 5.38549 5.39162 5.61293 5.8667 5.87213 6.17846 6.43583 6.60309 6.61042 6.74742 6.75484 6.92176 7.07423 7.22265 7.38846 7.39613 7.55433 7.56109 7.72295 7.91604 7.92241 8.07206 8.26662 8.48587 8.49324 8.64128 8.85005 9.01721 9.17219 9.37741 9.38481 9.57101 9.57789 9.74518 9.96648 9.97303 
88 0.14553 0.29959 0.31279 0.4915 0.49914 0.61928 0.62649 0.80905 0.81532 0.98081 0.98829 1.14636 1.31124 1.31769 1.48465 1.63991 1.64839 1.8354 2.04877 2.18175 2.3211 2.32719 2.46791 2.61428 2.62004 2.8047 2.81023 2.97424 3.14077 3.14741 3.29032 3.30773 3.43252 3.57617 3.74401 3.75018 4.07791 4.32677 4.48124 4.48776 4.60568 4.6141 4.80373 5.00405 5.01007 5.14577 5.38565 5.3914 5.86666 5.87216 6.17861 6.43602 6.60303 6.61011 6.74753 6.75417 6.92157 6.9279 7.06611 7.07357 7.22204 7.22875 7.38993 7.39608 7.55995 7.72702 7.91564 7.92266 8.07166 8.07925 8.26756 8.48604 8.49258 8.6394 8.64755 8.85066 9.01614 9.02214 9.17269 9.17857 9.37757 9.38402 9.57135 9.57824 9.74518 9.75137 9.96667 9.97257 
95 0.14354 0.29976 0.30607 0.48651 0.49239 0.6192 0.6259 0.8094 0.8152 0.9807 0.98835 1.15363 1.3109 1.31744 1.47925 1.48536 1.6471 1.83553 1.84234 2.04901 2.05634 2.1815 2.32128 2.32723 2.45882 2.46634 2.61341 2.62004 2.80519 2.81048 2.96838 2.97513 3.1407 3.14781 3.29663 3.42939 3.57022 3.5831 3.7442 3.75031 4.0779 4.32675 4.33591 4.4814 4.48799 4.60558 4.61403 4.79977 4.8056 5.00374 5.01047 5.14005 5.14631 5.38604 5.39192 5.61263 5.86677 5.87256 6.1786 6.43587 6.60288 6.74774 6.75429 6.92238 6.92838 7.07276 7.22242 7.2286 7.38986 7.39662 7.55386 7.56053 7.73049 7.91582 7.92248 7.93059 8.07206 8.07916 8.26856 8.48601 8.49259 8.63943 8.64801 8.85009 9.02223 9.1725 9.17909 9.37718 9.3841 9.57099 9.57777 9.74519 9.7514 9.96655 9.97244 
124 0.14389 0.14969 0.29984 0.30541 0.31229 0.4863 0.49153 0.49837 0.61949 0.62485 0.63116 0.8104 0.81486 0.82356 0.98075 0.98739 1.14678 1.154 1.31164 1.31697 1.3266 1.48454 1.64194 1.64865 1.83582 1.84163 2.0487 2.05537 2.17442 2.18209 2.32085 2.32769 2.46112 2.46783 2.61748 2.62827 2.80858 2.81663 2.96887 2.9743 3.14055 3.14679 3.15471 3.29011 3.29713 3.42394 3.43097 3.57511 3.74422 3.75002 3.7582 4.07803 4.0839 4.32699 4.48141 4.48717 4.60538 4.61354 4.79935 4.80425 4.81243 5.00397 5.00966 5.01923 5.14564 5.38586 5.39072 5.39887 5.61265 5.61993 5.86676 5.87167 6.17878 6.43586 6.44224 6.60314 6.60961 6.74748 6.75391 6.76446 6.92215 6.92786 7.06735 7.07305 7.08067 7.22229 7.22818 7.23607 7.38932 7.3956 7.40573 7.55401 7.5597 7.72304 7.7295 7.91576 7.92147 7.92969 8.07234 8.07872 8.09387 8.26781 8.27246 8.48692 8.4924 8.49931 8.64045 8.64639 8.85005 8.85824 9.01652 9.02188 9.03089 9.17291 9.17797 9.18694 9.37764 9.38345 9.5718 9.5775 9.74526 9.75092 9.96634 9.97182 
105 0.1437 0.14926 0.30522 0.31354 0.4861 0.49182 0.61915 0.6252 0.80918 0.8152 0.98082 0.98797 1.14647 1.15442 1.31089 1.31744 1.47872 1.48501 1.49712 1.64159 1.65603 1.83559 1.84225 2.04861 2.05543 2.17513 2.1828 2.3201 2.32727 2.46557 2.61524 2.80398 2.81014 2.96784 2.97421 3.14175 3.14756 3.28953 3.29696 3.42737 3.43405 3.57015 3.5763 3.74392 3.75033 4.07787 4.08437 4.32677 4.33434 4.48103 4.48731 4.60637 4.61385 4.79999 4.80527 4.81402 5.00986 5.13988 5.14639 5.38535 5.39114 5.61235 5.86665 5.87184 6.17848 6.43597 6.44397 6.6027 6.74765 6.7544 6.92133 6.92747 7.07216 7.22237 7.22827 7.3953 7.55342 7.56005 7.72512 7.73163 7.91644 7.92222 8.07158 8.07906 8.26874 8.27349 8.48569 8.49252 8.50292 8.64046 8.64859 8.85051 8.85925 9.01595 9.02215 9.17271 9.17881 9.3772 9.38379 9.57136 9.57758 9.74517 9.75097 9.96638 9.97232 
104 0.14363 0.1495 0.30217 0.31077 0.48632 0.492 0.61965 0.62565 0.80974 0.81518 0.98082 0.98827 1.14658 1.15371 1.3109 1.31758 1.47842 1.48526 1.64448 1.65329 1.83553 1.84196 2.04915 2.18123 2.32024 2.3269 2.33663 2.46418 2.47502 2.61472 2.62006 2.80526 2.81025 2.8172 2.96798 2.9745 3.14013 3.14765 3.29114 3.29725 3.42618 3.57018 3.5762 3.74439 3.75041 4.07758 4.08681 4.32668 4.33471 4.48103 4.48752 4.60525 4.61435 4.80442 5.00383 5.01009 5.13852 5.14598 5.38561 5.39119 5.39829 5.61309 5.86678 5.87173 6.17881 6.43606 6.44515 6.60263 6.61007 6.7474 6.75439 6.91986 6.92746 7.06696 7.07388 7.2224 7.2286 7.38969 7.3962 7.55452 7.55986 7.72636 7.91579 7.92169 7.93051 8.07838 8.26724 8.27325 8.48625 8.49261 8.64011 8.64816 8.85014 9.01642 9.02318 9.17227 9.1784 9.37708 9.38386 9.57761 9.74504 9.7509 9.96658 9.97234 
121 0.14251 0.14904 0.29911 0.30578 0.31358 0.48602 0.49151 0.49769 0.61934 0.62494 0.80881 0.81455 0.98093 0.98729 1.15242 1.31076 1.31703 1.47877 1.48481 1.64457 1.65423 1.83558 1.84161 2.04839 2.05533 2.17452 2.18216 2.32092 2.3265 2.45949 2.46567 2.47173 2.61522 2.62002 2.80879 2.81658 2.96935 2.97438 3.1402 3.1466 3.15439 3.29082 3.29705 3.3048 3.42682 3.43248 3.57035 3.57563 3.584 3.74427 3.75004 3.75965 4.07793 4.08482 4.32655 4.33342 4.482 4.48724 4.60523 4.61341 4.79979 4.80453 4.81126 5.00438 5.00995 5.1454 5.3861 5.39091 5.61232 5.61918 5.86647 5.87119 5.87999 6.17922 6.43606 6.44253 6.60286 6.60891 6.74712 6.75398 6.76525 6.92266 6.92749 7.07139 7.22221 7.22823 7.39478 7.40426 7.55421 7.55964 7.57377 7.72221 7.72786 7.73586 7.91593 7.92146 7.93001 8.07289 8.07864 8.26764 8.2729 8.28382 8.48598 8.492 8.49886 8.64061 8.64769 8.84994 8.85802 9.0171 9.02221 9.17247 9.17799 9.37731 9.3833 9.57117 9.57755 9.74452 9.75096 9.96666 9.97217 
58 0.14373 0.15008 0.29964 0.49206 0.61905 0.8095 0.81551 0.98102 1.3111 1.47857 1.661 1.8359 2.04889 2.1748 2.32145 2.46606 2.80395 2.81055 2.96782 3.14169 3.29021 3.298 3.42292 3.57039 3.7441 3.75046 4.32684 4.48144 4.48791 4.61401 4.7998 5.13895 5.3857 5.61249 5.86753 6.1785 6.43609 6.60308 6.74757 6.92175 7.07328 7.22253 7.22933 7.3886 7.39623 7.55346 7.91588 8.07219 8.27259 8.48615 8.6403 8.85033 9.01625 9.17262 9.37746 9.74503 9.96636 9.97279 
115 0.14371 0.14927 0.2997 0.30547 0.31327 0.48639 0.49183 0.61855 0.62535 0.80965 0.81506 0.98089 0.98755 1.14683 1.15303 1.31077 1.31719 1.4791 1.48494 1.50139 1.64111 1.64846 1.65459 1.83546 1.84191 2.04895 2.055 2.17408 2.18204 2.32077 2.32667 2.46363 2.47235 2.6145 2.6194 2.80907 2.81659 2.96892 2.97437 3.14085 3.14706 3.15761 3.29643 3.30966 3.42676 3.43251 3.57486 3.74395 3.75 4.07777 4.08437 4.32682 4.33409 4.48088 4.4872 4.61277 4.79975 4.80495 4.81251 5.0045 5.01009 5.01937 5.14527 5.38617 5.391 5.3984 5.61298 5.62013 5.86707 5.87172 6.17867 6.43593 6.44369 6.60284 6.60912 6.74776 6.7543 6.92124 6.927 7.06706 7.07326 7.08243 7.2274 7.2361 7.38988 7.39578 7.55413 7.56005 7.72669 7.73435 7.91627 7.92157 7.9297 8.07826 8.27072 8.28171 8.48651 8.49253 8.50243 8.64349 8.64931 8.85007 9.02112 9.17259 9.17836 9.18778 9.37739 9.38376 9.57131 9.57777 9.58854 9.74522 9.75088 9.9662 9.97195 
101 0.14392 0.14964 0.29939 0.3141 0.48605 0.49175 0.6188 0.62578 0.80927 0.81518 0.98126 0.98815 1.14732 1.15928 1.31083 1.31777 1.33017 1.47897 1.48519 1.64775 1.83594 1.84216 2.04874 2.05664 2.17473 2.18239 2.32656 2.33709 2.45918 2.4669 2.61438 2.61967 2.80361 2.81016 2.9681 2.97426 3.14095 3.14796 3.29004 3.29716 3.42829 3.57513 3.58504 3.74412 3.75064 4.07744 4.08484 4.32704 4.33484 4.48115 4.48761 4.61406 4.80084 4.80571 5.00405 5.01037 5.03128 5.14582 5.38598 5.39151 5.61301 5.86596 5.87217 6.17863 6.43618 6.60326 6.74752 6.75488 6.92142 6.92806 7.0723 7.08237 7.22229 7.22845 7.2389 7.38993 7.39656 7.55406 7.56077 7.7242 7.91624 7.92223 8.07279 8.07907 8.26884 8.4862 8.49256 8.64733 8.85048 9.01619 9.02218 9.17307 9.17895 9.3775 9.38418 9.57133 9.57769 9.74501 9.75129 9.9665 9.97245 
97 0.14282 0.14946 0.30049 0.48615 0.49177 0.49842 0.6248 0.80948 0.8153 0.98111 0.98792 1.14633 1.15477 1.31057 1.3172 1.47878 1.48519 1.64604 1.65465 1.83559 1.84219 2.04891 2.05541 2.18149 2.32592 2.46477 2.61505 2.62064 2.80457 2.8104 2.81724 2.97434 3.14096 3.14718 3.28993 3.29729 3.4255 3.43321 3.57547 3.74419 3.75013 4.07754 4.08471 4.32687 4.48141 4.48753 4.60582 4.61394 4.79989 4.80597 5.00428 5.00989 5.13787 5.14617 5.38563 5.39117 5.39845 5.61229 5.86662 5.8721 6.17881 6.43587 6.4434 6.60294 6.61015 6.74815 6.75425 6.92699 7.07259 7.22239 7.22852 7.3895 7.39619 7.55389 7.56096 7.72254 7.72909 7.91599 7.92212 8.07759 8.2718 8.48572 8.49263 8.64743 8.8505 9.01621 9.02212 9.17296 9.17871 9.37734 9.38375 9.57148 9.57772 9.74554 9.75126 9.96647 9.97227 
98 0.14926 0.2995 0.48662 0.49207 0.61926 0.62615 0.80923 0.81522 0.82554 0.98097 1.14624 1.15393 1.31047 1.31757 1.48499 1.64551 1.83534 1.84245 1.85261 2.04861 2.17496 2.18248 2.3207 2.32788 2.45936 2.46651 2.61373 2.62014 2.80467 2.81078 2.81726 2.96901 2.97449 3.14084 3.1482 3.29021 3.29756 3.42932 3.56968 3.57606 3.74393 3.75057 4.07774 4.32632 4.33442 4.48126 4.48793 4.60567 4.61386 4.80041 4.80547 5.00439 5.01084 5.13784 5.14654 5.3858 5.39148 5.61185 5.62226 5.86675 5.87252 6.17886 6.43598 6.60275 6.7474 6.75407 6.92047 6.92761 7.06729 7.07323 7.22231 7.22947 7.38955 7.39599 7.55963 7.72656 7.91624 7.92218 8.0725 8.07934 8.26715 8.27292 8.48631 8.49239 8.64055 8.64887 8.85052 9.02209 9.17314 9.17875 9.37744 9.38399 9.57176 9.57796 9.74563 9.75167 9.96621 9.97237 
92 0.1493 0.29997 0.31375 0.48724 0.49169 0.4989 0.61926 0.62614 0.80979 0.81532 0.98089 0.98831 1.14683 1.15969 1.31074 1.31777 1.4791 1.48556 1.64807 1.83552 1.84213 2.04896 2.18216 2.32062 2.32734 2.46498 2.47246 2.61912 2.81011 2.97414 3.14073 3.14792 3.29032 3.29754 3.42566 3.44041 3.57054 3.74412 3.7505 4.07824 4.32659 4.4813 4.48767 4.60566 4.79957 4.80525 4.81403 5.00404 5.01057 5.14475 5.38621 5.39171 5.61201 5.86727 5.87223 6.17843 6.43583 6.44341 6.60295 6.61069 6.74816 6.75442 6.92076 6.92726 7.07314 7.22174 7.2285 7.39544 7.55381 7.56049 7.72482 7.73318 7.91635 7.92188 8.07888 8.26775 8.4925 8.64108 8.65422 8.85025 9.01708 9.02264 9.17258 9.17877 9.37725 9.38388 9.57192 9.5779 9.74488 9.75147 9.96684 9.97242 
92 0.14418 0.29905 0.30605 0.48663 0.4923 0.61895 0.62668 0.81405 0.98093 0.98826 1.14633 1.1598 1.31057 1.31734 1.47863 1.48559 1.64636 1.83569 1.84189 2.04895 2.32076 2.32778 2.46539 2.6143 2.6203 2.80447 2.81001 2.81762 2.97404 3.14085 3.14784 3.29721 3.42751 3.56984 3.58412 3.74398 3.75083 4.07799 4.32672 4.48102 4.48751 4.60609 4.61378 4.80039 4.81264 5.00427 5.01051 5.14636 5.38607 5.39172 5.39867 5.61255 5.62223 5.86675 5.87253 6.17887 6.43599 6.60304 6.6102 6.74768 6.75437 6.92713 7.06733 7.081 7.22209 7.22865 7.3887 7.39619 7.55382 7.56052 7.72716 7.91608 7.92199 7.93042 8.07933 8.27193 8.49234 8.64042 8.6478 8.85015 9.01625 9.02361 9.17854 9.19597 9.37711 9.38424 9.57157 9.57819 9.74501 9.75232 9.96649 9.97266 
134 0.14462 0.14931 0.3008 0.30528 0.31327 0.48666 0.49151 0.49778 0.62318 0.63159 0.80844 0.81452 0.82305 0.98084 0.98718 1.14775 1.15452 1.16032 1.31122 1.31709 1.32637 1.47844 1.48428 1.49229 1.64331 1.65008 1.836 1.84181 2.04875 2.05463 2.17424 2.18194 2.32159 2.32682 2.33599 2.4615 2.46792 2.61359 2.61956 2.8046 2.80996 2.81591 2.96873 2.97429 3.14074 3.14683 3.15422 3.29102 3.29681 3.30423 3.42563 3.43213 3.57004 3.57554 3.74407 3.74994 3.75901 4.07767 4.08326 4.32674 4.33299 4.48071 4.48681 4.60559 4.61351 4.62312 4.80019 4.80438 4.81146 5.00468 5.00965 5.13787 5.14562 5.38598 5.39088 5.39715 5.61808 5.86673 5.87136 5.87844 6.17847 6.43609 6.44313 6.60289 6.60922 6.74721 6.75381 6.76453 6.92209 6.92748 7.06796 7.07294 7.08214 7.22292 7.22829 7.2363 7.38974 7.39581 7.40724 7.55441 7.5596 7.5687 7.72566 7.7318 7.91606 7.92134 7.92934 8.07237 8.07844 8.26747 8.27217 8.28236 8.48637 8.49208 8.49816 8.64522 8.65258 8.85022 9.01676 9.0221 9.02874 9.17437 9.17817 9.18717 9.37735 9.38325 9.57106 9.57701 9.58756 9.74487 9.7505 9.9665 9.97199 9.98215 
85 0.1428 0.15036 0.29948 0.31323 0.48563 0.49193 0.62582 0.81051 0.81612 0.98079 0.98794 1.15357 1.31065 1.48491 1.64799 1.8357 1.84224 2.04894 2.175 2.32046 2.32723 2.46407 2.61409 2.62027 2.80382 2.81025 2.96898 2.97483 3.14096 3.14742 3.2898 3.29778 3.42672 3.56936 3.5831 3.74432 3.75063 4.07814 4.32638 4.48126 4.48857 4.61374 4.7999 4.8056 5.00364 5.0109 5.1379 5.14635 5.38573 5.39166 5.61289 5.86634 5.87278 6.43616 6.6032 6.75424 6.92123 7.07329 7.22838 7.3893 7.39632 7.55988 7.72347 7.73455 7.91565 7.92208 7.93123 8.07299 8.07899 8.26727 8.48615 8.49272 8.64234 8.85021 9.02206 9.17339 9.17928 9.37716 9.38485 9.5715 9.57802 9.74513 9.75137 9.9663 9.97234 
100 0.14275 0.14951 0.30043 0.30578 0.48602 0.49212 0.61921 0.62569 0.80904 0.8151 0.98091 0.98802 1.15297 1.16064 1.31727 1.47931 1.4851 1.6446 1.83524 1.84191 2.04872 2.05566 2.18142 2.32093 2.32709 2.33663 2.46193 2.47334 2.61952 2.80379 2.81001 2.81729 2.9686 2.97438 3.14149 3.14751 3.29659 3.42668 3.43373 3.56982 3.57716 3.74417 3.75049 4.07739 4.0842 4.32731 4.3346 4.48743 4.60567 4.61394 4.79982 4.80528 4.81443 5.00402 5.01003 5.13902 5.14623 5.38601 5.39694 5.61256 5.62175 5.87144 6.17863 6.43582 6.60277 6.74691 6.75434 6.92173 6.92769 7.07259 7.22278 7.22843 7.3959 7.55402 7.56044 7.72347 7.72914 7.91581 7.92166 7.93032 8.07306 8.07957 8.26882 8.48614 8.49272 8.64067 8.64857 8.85019 9.01635 9.02278 9.17387 9.189 9.37725 9.38396 9.57131 9.57769 9.74482 9.75108 9.96649 9.97226 
138 0.14411 0.14893 0.15769 0.30045 0.30559 0.31359 0.48606 0.49124 0.49687 0.62294 0.62932 0.8091 0.81458 0.98101 0.98754 1.14694 1.15349 1.1603 1.31133 1.31712 1.47891 1.48457 1.4918 1.64514 1.65203 1.83542 1.84136 1.85376 2.04851 2.05415 2.18036 2.32033 2.32626 2.33459 2.46036 2.46573 2.47331 2.6149 2.61982 2.80418 2.80959 2.81559 2.96839 2.97418 2.98464 3.14093 3.14691 3.15423 3.28995 3.29682 3.42672 3.43254 3.56961 3.57554 3.58298 3.74402 3.74961 3.75747 4.07777 4.08358 4.32669 4.33292 4.48099 4.48698 4.49748 4.6051 4.61284 4.79984 4.80448 4.81275 5.00473 5.00979 5.02051 5.14016 5.14652 5.38583 5.39039 5.39661 5.6123 5.61935 5.86687 5.87165 6.17881 6.43628 6.44234 6.60308 6.6086 6.74738 6.75376 6.76134 6.92151 6.92723 7.06718 7.07281 7.08103 7.22196 7.22778 7.23683 7.3893 7.39603 7.40489 7.55388 7.55975 7.56742 7.72144 7.72733 7.73385 7.91575 7.92145 7.92969 8.07584 8.08443 8.26652 8.2722 8.28231 8.49054 8.49691 8.64077 8.64743 8.65513 8.85117 8.85864 9.01572 9.02138 9.02923 9.17233 9.17775 9.18712 9.3777 9.38338 9.39189 9.57236 9.57735 9.58573 9.74488 9.75073 9.96665 9.97188 
94 0.14353 0.15025 0.30525 0.31364 0.48631 0.49175 0.62004 0.63439 0.80914 0.81532 0.82724 0.98126 0.98777 1.14774 1.16165 1.31109 1.31772 1.47904 1.48502 1.64527 1.83572 1.84229 2.04874 2.05637 2.18186 2.32192 2.46512 2.61447 2.80417 2.81028 2.96808 2.97467 3.14069 3.1471 3.28964 3.29714 3.42778 3.43395 3.57698 3.7442 3.75046 4.07784 4.32687 4.33475 4.48225 4.48786 4.60667 4.61458 4.80003 4.80585 5.00966 5.13854 5.14594 5.38568 5.3916 5.61248 5.86648 5.87238 6.1788 6.4358 6.60314 6.7469 6.75398 6.92117 6.92785 7.0661 7.07307 7.22282 7.22881 7.38992 7.55394 7.56068 7.72736 7.91627 7.92203 8.07244 8.0791 8.2726 8.48647 8.49256 8.64034 8.85053 9.0165 9.0237 9.17342 9.17902 9.37715 9.38382 9.57148 9.57783 9.74572 9.75132 9.96664 9.97271 
95 0.14336 0.14943 0.30215 0.31246 0.48703 0.49189 0.49875 0.61936 0.62629 0.81483 0.98112 0.98785 1.1534 1.31122 1.31753 1.48006 1.48549 1.64486 1.83572 1.84288 2.04878 2.05583 2.18284 2.32112 2.32771 2.46331 2.47391 2.61316 2.61996 2.80443 2.80993 2.81689 2.96783 2.97469 3.14125 3.14765 3.29629 3.42643 3.43431 3.56974 3.74452 3.75062 4.07747 4.32673 4.48107 4.48731 4.60535 4.61399 4.79987 4.8053 5.00399 5.01061 5.14636 5.38607 5.39138 5.39945 5.61226 5.86691 5.87255 6.17822 6.43596 6.60315 6.74856 6.75414 6.92254 6.92784 7.07266 7.08061 7.22803 7.38991 7.3965 7.55384 7.5604 7.72751 7.91617 7.92172 8.07862 8.27264 8.48643 8.4925 8.64124 8.85045 8.85953 9.01648 9.02227 9.1728 9.17861 9.37738 9.38401 9.57154 9.57764 9.7451 9.75154 9.96652 9.97222 
100 0.14391 0.14948 0.29987 0.30552 0.48655 0.4916 0.61924 0.62624 0.80915 0.81514 0.98083 0.98757 1.1466 1.1537 1.31675 1.47928 1.48567 1.64529 1.836 2.04896 2.18199 2.32082 2.32746 2.46062 2.46639 2.61892 2.80422 2.81018 2.8178 2.96763 2.97443 3.14116 3.1473 3.15681 3.29043 3.29779 3.42346 3.43184 3.56976 3.57589 3.74421 3.75039 4.0778 4.08382 4.32669 4.48145 4.48727 4.60676 4.61393 4.8005 4.80526 4.81619 5.0096 5.14605 5.38537 5.39144 5.61231 5.8667 5.87231 6.17854 6.43591 6.60309 6.60938 6.74848 6.7541 6.92788 7.0665 7.07319 7.08272 7.22182 7.22812 7.23629 7.38928 7.3957 7.554 7.56004 7.72276 7.73274 7.91596 7.92192 8.07902 8.27202 8.48609 8.49255 8.501 8.64434 8.66071 8.85057 9.01684 9.03114 9.17258 9.17918 9.37776 9.38377 9.57066 9.57752 9.74504 9.75111 9.96658 9.97258 
100 0.1426 0.14951 0.29923 0.3056 0.48604 0.49216 0.61881 0.62579 0.80927 0.81514 0.98087 0.98822 1.14688 1.15348 1.31694 1.33159 1.47846 1.485 1.64784 1.83571 1.84224 2.04868 2.17362 2.18191 2.32076 2.32686 2.46467 2.47328 2.61373 2.62031 2.8099 2.81727 2.96785 2.97476 3.14051 3.14714 3.29057 3.29729 3.42664 3.5702 3.57644 3.74427 3.75015 4.07748 4.08422 4.32664 4.48162 4.48781 4.60604 4.6134 4.80501 5.0044 5.01047 5.14569 5.38618 5.39148 5.62067 5.86616 5.87183 6.17881 6.43609 6.60291 6.61011 6.74737 6.75528 6.76524 6.92154 6.92786 7.0671 7.07412 7.22237 7.22875 7.38902 7.39576 7.55443 7.56032 7.72713 7.91597 7.92167 7.93106 8.07202 8.07873 8.26646 8.27317 8.48536 8.49256 8.64729 8.8503 9.01668 9.02228 9.17247 9.17848 9.37744 9.38441 9.57173 9.57834 9.74491 9.75148 9.96655 9.97249 
75 0.14926 0.30487 0.4862 0.49246 0.61941 0.80886 0.81546 0.98106 1.14645 1.31116 1.47871 1.48537 1.64421 1.83544 2.04877 2.17428 2.32068 2.46516 2.61375 2.62097 2.80412 2.81047 2.96889 2.97503 3.14222 3.14804 3.29054 3.29761 3.4332 3.57655 3.74419 3.75077 4.07806 4.32684 4.48129 4.48785 4.60604 4.61426 4.79938 5.00438 5.0108 5.14626 5.38565 5.61304 5.86617 6.17888 6.4359 6.60325 6.74718 6.9278 7.06652 7.0735 7.2224 7.22925 7.38937 7.55367 7.56064 7.72313 7.91602 7.92247 8.07267 8.27322 8.49254 8.64131 8.85022 9.01699 9.17247 9.17884 9.37789 9.38459 9.57819 9.74512 9.75149 9.96698 9.97249 
117 0.14354 0.14973 0.30039 0.30585 0.31368 0.48612 0.49188 0.49796 0.61935 0.62526 0.80847 0.81519 0.98073 0.98763 1.1462 1.15305 1.31037 1.31745 1.48399 1.64505 1.65274 1.83572 1.84191 2.04863 2.05574 2.17517 2.18251 2.32036 2.32642 2.4649 2.61429 2.62003 2.80407 2.80992 2.81661 2.96795 2.9743 3.14075 3.14701 3.29646 3.30905 3.42693 3.4327 3.57026 3.57612 3.58285 3.74374 3.74986 3.76181 4.07765 4.08371 4.32671 4.3341 4.4811 4.48705 4.60551 4.61444 4.80091 4.80556 5.00434 5.01017 5.1385 5.14591 5.38595 5.39105 5.3994 5.61989 5.86679 5.87195 5.88325 6.17852 6.43559 6.44252 6.60297 6.6093 6.74708 6.75357 6.92158 6.92731 7.06655 7.07308 7.22792 7.23838 7.39554 7.55454 7.56006 7.72684 7.73501 7.91568 7.92134 7.93035 8.07198 8.07829 8.26732 8.27298 8.48599 8.49262 8.50269 8.64429 8.65453 8.85005 8.85763 9.01709 9.02254 9.03239 9.17246 9.17833 9.37764 9.38356 9.39272 9.57128 9.57733 9.58592 9.7454 9.75113 9.96636 9.9721 
121 0.14439 0.14924 0.30502 0.31259 0.48661 0.49187 0.49918 0.61981 0.62514 0.8093 0.81485 0.98128 0.98755 1.14668 1.15365 1.31099 1.31754 1.32916 1.47883 1.48457 1.49233 1.64631 1.65526 1.83519 1.84178 2.04871 2.05547 2.17536 2.18185 2.32079 2.32711 2.33666 2.46285 2.47004 2.61443 2.6204 2.80385 2.8097 2.81661 2.9688 2.97435 3.14117 3.14715 3.29035 3.29713 3.42784 3.43466 3.57021 3.57598 3.74426 3.75022 3.75874 4.07781 4.08402 4.32672 4.33426 4.48126 4.48717 4.60599 4.61404 4.80001 4.80528 4.81346 5.00453 5.00999 5.02159 5.13849 5.14602 5.38607 5.39091 5.39879 5.61262 5.86662 5.87181 5.88153 6.17838 6.43604 6.44314 6.60307 6.61001 6.74735 6.75417 6.92154 6.9278 7.0665 7.0731 7.08205 7.22271 7.2282 7.38835 7.3958 7.55342 7.5601 7.72705 7.73301 7.91608 7.92157 7.92964 8.07786 8.26723 8.27255 8.48621 8.49219 8.50088 8.64029 8.6473 8.65769 8.85027 9.01626 9.02183 9.03115 9.17326 9.17875 9.37733 9.38334 9.57079 9.57737 9.7449 9.7508 9.96639 9.97216 
97 0.14321 0.14952 0.30552 0.48655 0.49208 0.62455 0.8099 0.81543 0.98077 0.98773 1.15335 1.31025 1.31724 1.47834 1.48513 1.65174 1.83549 1.84203 2.04897 2.17411 2.18168 2.32103 2.32705 2.46431 2.61373 2.61949 2.80478 2.81012 2.81676 2.96826 2.97432 3.14122 3.14769 3.29027 3.29659 3.423 3.4329 3.5707 3.57651 3.74452 3.75033 4.0786 4.32674 4.48154 4.48753 4.60544 4.61393 4.80014 4.80524 5.00336 5.01008 5.13902 5.1462 5.3857 5.39154 5.61273 5.86618 5.87229 6.17849 6.43564 6.44383 6.60309 6.61004 6.74754 6.75477 6.9268 7.06631 7.07311 7.22261 7.22884 7.38892 7.39621 7.55406 7.56039 7.72255 7.73056 7.91612 7.92188 7.92992 8.0784 8.27171 8.48601 8.49281 8.64596 8.85056 9.01506 9.02211 9.17291 9.17843 9.37748 9.3838 9.57102 9.57782 9.74499 9.75107 9.96639 9.97256 
94 0.14381 0.1496 0.30493 0.48615 0.49198 0.62462 0.80916 0.81519 0.98094 0.98783 1.14674 1.15378 1.31056 1.31749 1.47872 1.4856 1.64494 1.65365 1.83631 1.84305 2.0486 2.18263 2.32061 2.32799 2.33739 2.45909 2.46636 2.61428 2.62058 2.80957 2.8181 2.97467 3.14097 3.14752 3.29069 3.2978 3.42382 3.43259 3.57 3.74458 3.75066 4.07732 4.0849 4.32657 4.48145 4.48741 4.60584 4.61451 4.79966 4.80608 5.00342 5.01004 5.13952 5.14708 5.38588 5.39155 5.86659 5.87196 6.17882 6.43592 6.60288 6.60989 6.74759 6.75518 6.92248 6.92797 7.07269 7.22849 7.24409 7.39581 7.55404 7.56071 7.73031 7.91585 7.92215 8.07209 8.0788 8.26784 8.27329 8.48662 8.49287 8.64174 8.85006 9.01557 9.02236 9.17252 9.1786 9.37745 9.38371 9.57129 9.57801 9.74487 9.96638 9.97216 
96 0.14394 0.14959 0.30514 0.4861 0.49185 0.62479 0.80939 0.81514 0.98072 0.98743 1.14522 1.15417 1.31098 1.31738 1.4849 1.64463 1.6585 1.83641 1.84245 2.04906 2.05654 2.18214 2.32098 2.32785 2.45865 2.46618 2.614 2.80434 2.81002 2.81715 2.97368 3.14127 3.14746 3.29703 3.42788 3.56998 3.57653 3.74411 3.75051 4.07798 4.08493 4.3266 4.48182 4.48743 4.60555 4.61377 4.79957 4.80538 5.0035 5.00993 5.14619 5.3857 5.39123 5.61202 5.62092 5.86655 5.87205 6.17868 6.43578 6.60295 6.74838 6.92212 6.92783 7.07131 7.08192 7.22213 7.22852 7.38967 7.39579 7.56043 7.72908 7.91584 7.92193 7.93043 8.0724 8.0796 8.26808 8.27302 8.48613 8.49281 8.64099 8.64782 8.85029 9.01624 9.02282 9.17252 9.1788 9.18914 9.3773 9.38394 9.57145 9.57795 9.74478 9.7511 9.9665 9.97244 
109 0.14338 0.1494 0.29975 0.30572 0.31419 0.48579 0.49184 0.61901 0.6252 0.80855 0.81497 0.98119 0.98803 1.14655 1.15382 1.31015 1.31717 1.48457 1.50579 1.64493 1.65219 1.83545 1.84245 2.0486 2.05555 2.17533 2.18199 2.32077 2.32712 2.33643 2.45874 2.46685 2.61933 2.80458 2.81011 2.81775 2.968 2.97481 3.14154 3.14737 3.29011 3.29721 3.42688 3.4331 3.57035 3.57615 3.74495 3.75046 3.75974 4.07808 4.08519 4.32673 4.48145 4.48745 4.61273 4.80008 4.8056 5.00481 5.0103 5.14595 5.38609 5.39167 5.39907 5.61219 5.62056 5.86705 5.87223 6.17906 6.43583 6.44345 6.60303 6.61027 6.74739 6.75429 6.92085 6.92739 7.06738 7.07313 7.22165 7.22841 7.38931 7.39637 7.55952 7.72808 7.73661 7.91572 7.92203 7.9307 8.07211 8.07893 8.26741 8.27286 8.48582 8.4927 8.64015 8.64838 8.85065 9.02141 9.17311 9.1785 9.37769 9.38373 9.57196 9.5777 9.58849 9.7451 9.75129 9.96637 9.97245 
106 0.14374 0.15003 0.30088 0.30626 0.48594 0.49208 0.61912 0.6259 0.80923 0.81534 0.98071 0.9877 1.1521 1.16201 1.31088 1.31804 1.47908 1.48498 1.64436 1.65185 1.83545 1.84183 2.04911 2.05601 2.17548 2.18253 2.32068 2.32683 2.46517 2.47381 2.61864 2.80356 2.81022 2.81682 2.96811 2.97439 3.14107 3.14705 3.2966 3.42678 3.43332 3.56996 3.58566 3.74424 3.75038 4.078 4.32645 4.4815 4.4875 4.60626 4.61366 4.79974 4.8052 5.00373 5.01058 5.13926 5.1461 5.3862 5.39123 5.39823 5.6129 5.86642 5.87213 5.88874 6.17874 6.43616 6.44459 6.60265 6.60951 6.74741 6.75426 6.92058 6.92749 7.06751 7.07363 7.22212 7.22836 7.38894 7.39656 7.5538 7.56031 7.72348 7.73127 7.91589 7.92182 7.93112 8.07315 8.07888 8.27231 8.48622 8.49259 8.64053 8.6481 8.85025 8.85995 9.0212 9.17262 9.17865 9.3776 9.38441 9.57139 9.57768 9.74497 9.75104 9.96684 9.9722 
121 0.14365 0.14917 0.29991 0.30551 0.48613 0.49156 0.49745 0.61865 0.62452 0.6333 0.81415 0.82213 0.98117 0.98817 1.14748 1.15326 1.15953 1.31155 1.31739 1.48403 1.64509 1.65098 1.83565 1.84158 2.04878 2.05493 2.17463 2.18165 2.32074 2.32643 2.33751 2.45881 2.46586 2.47737 2.61516 2.62007 2.80377 2.8098 2.81681 2.96883 2.97434 3.14088 3.14731 3.29031 3.29674 3.30672 3.43095 3.56969 3.57553 3.58504 3.74408 3.74999 4.078 4.084 4.3269 4.33345 4.48123 4.48739 4.60657 4.61368 4.80004 4.80465 4.811 5.00333 5.00932 5.02057 5.14349 5.38581 5.39097 5.39774 5.61779 5.86664 5.87155 5.87935 6.17862 6.43617 6.44387 6.6031 6.61119 6.74724 6.75414 6.92141 6.92709 7.07297 7.08215 7.22144 7.22806 7.23676 7.38985 7.39564 7.55382 7.55996 7.5681 7.72391 7.72858 7.73688 7.91613 7.92144 7.92935 8.07189 8.0785 8.26855 8.27287 8.48594 8.49232 8.50182 8.64315 8.64904 8.84983 9.021 9.17271 9.17821 9.37724 9.38322 9.57166 9.57788 9.58976 9.74529 9.75078 9.96669 9.97217 
112 0.14357 0.14913 0.30002 0.30738 0.486 0.49153 0.49868 0.62414 0.63285 0.8102 0.81543 0.98122 0.98765 1.1528 1.31005 1.31753 1.47945 1.48519 1.64419 1.65157 1.83557 1.84156 1.85399 2.0488 2.05551 2.17462 2.32179 2.32736 2.46043 2.47067 2.6185 2.80467 2.80996 2.81623 2.96839 2.97454 3.14087 3.14722 3.15596 3.28961 3.29692 3.42646 3.43307 3.57008 3.57608 3.74434 3.75042 3.76217 4.07826 4.32665 4.33536 4.48679 4.60561 4.61388 4.79976 4.80519 4.81365 5.0038 5.00999 5.13974 5.1459 5.38569 5.39103 5.3979 5.61261 5.62092 5.86636 5.87161 5.88006 6.17874 6.43586 6.44394 6.60288 6.60989 6.74734 6.7544 6.92088 6.92762 7.06662 7.07299 7.08302 7.22807 7.38892 7.39594 7.55983 7.56916 7.7271 7.73425 7.9159 7.92178 8.07197 8.07891 8.26756 8.27253 8.48593 8.49258 8.64042 8.64769 8.85032 9.01619 9.02185 9.17262 9.17847 9.1911 9.37751 9.38418 9.57142 9.57781 9.74528 9.75097 9.9667 9.97219 
76 0.14331 0.1505 0.30023 0.48606 0.49204 0.61971 0.80885 0.81546 0.98093 1.15371 1.3108 1.31791 1.47939 1.48568 1.65838 1.83594 2.04869 2.05592 2.18306 2.32071 2.46602 2.62015 2.80396 2.81697 2.96842 2.97475 3.14126 3.14823 3.29779 3.43354 3.57025 3.5769 3.74408 3.75077 4.07811 4.32696 4.48226 4.48768 4.6051 4.79966 4.80681 5.00409 5.146 5.38608 5.61288 5.8666 5.87222 6.17873 6.43594 6.60313 6.92143 6.92838 7.06677 7.07363 7.22189 7.22855 7.38928 7.39632 7.55342 7.56075 7.91611 8.07852 8.26565 8.27345 8.48638 8.49281 8.85054 9.17289 9.37782 9.38431 9.57108 9.57816 9.74507 9.7514 9.9663 9.97272 
114 0.14381 0.14925 0.3 0.30586 0.48657 0.49168 0.49909 0.61912 0.62504 0.80941 0.81493 0.981 0.98764 1.14611 1.15328 1.31048 1.3173 1.47836 1.48492 1.64068 1.64887 1.83555 1.84208 2.04918 2.05537 2.17451 2.18216 2.32061 2.32652 2.33655 2.46419 2.48103 2.61862 2.80983 2.81701 2.96838 2.97448 3.14133 3.14713 3.15616 3.29047 3.29742 3.42642 3.43281 3.5704 3.5764 3.58494 3.74439 3.75043 3.76241 4.07735 4.32693 4.33442 4.48101 4.48718 4.61304 4.80022 4.8053 5.00407 5.01009 5.14576 5.38571 5.39102 5.39787 5.61305 5.62053 5.86636 5.8717 6.17859 6.43579 6.4434 6.60297 6.60997 6.74747 6.75414 6.92211 6.92815 7.06709 7.0732 7.22242 7.22871 7.38903 7.39556 7.55377 7.56064 7.72639 7.73273 7.91594 7.92187 7.92982 8.07253 8.07873 8.26624 8.27231 8.48612 8.49268 8.50103 8.64091 8.64817 8.84988 8.85889 9.01722 9.02225 9.03888 9.17263 9.17829 9.3776 9.38375 9.57188 9.57753 9.74467 9.75129 9.96683 9.97233 
81 0.14422 0.29987 0.48692 0.49216 0.61857 0.62698 0.80966 0.81528 0.98085 0.98794 1.14673 1.31143 1.31793 1.48545 1.8353 1.84235 2.04874 2.32015 2.46406 2.62002 2.80416 2.81008 2.96774 2.97468 3.14124 3.29726 3.43181 3.56977 3.57683 3.74428 3.75077 4.07834 4.32662 4.48113 4.48777 4.60601 4.61392 4.79979 5.00401 5.01034 5.13945 5.3858 5.39187 5.61226 5.86644 5.87281 6.17853 6.4362 6.60312 6.74765 6.92209 7.06681 7.07312 7.22214 7.22926 7.39558 7.56082 7.72327 7.73765 7.91587 7.92258 8.07283 8.07911 8.26725 8.27336 8.48572 8.49286 8.64127 8.85054 9.01658 9.02268 9.17257 9.17891 9.37734 9.38398 9.57133 9.57792 9.74555 9.7515 9.9662 9.9726 
101 0.14876 0.29947 0.30578 0.49155 0.4994 0.6199 0.63229 0.8087 0.81486 0.98079 0.98811 1.14666 1.15909 1.31164 1.3178 1.32922 1.47969 1.48506 1.64717 1.83582 1.84187 2.04874 2.1754 2.32097 2.3273 2.4582 2.46558 2.47784 2.61404 2.61948 2.80385 2.80986 2.81677 2.96884 2.97454 3.14048 3.14706 3.29091 3.42738 3.43328 3.57059 3.57668 3.74397 3.75046 4.0779 4.32695 4.48074 4.48724 4.60687 4.61399 4.80011 4.80543 5.00351 5.01055 5.14618 5.3881 5.39177 5.39773 5.61294 5.86664 5.87166 5.88296 6.17868 6.43595 6.60289 6.7478 6.75468 6.92182 6.92775 7.06661 7.07356 7.22229 7.22866 7.38837 7.39603 7.5599 7.72746 7.91596 7.92187 8.07287 8.07939 8.26705 8.27295 8.4854 8.49263 8.50152 8.64415 8.85024 8.85965 9.01609 9.02254 9.17256 9.17856 9.37713 9.38378 9.57172 9.57795 9.7453 9.75139 9.96667 9.9726 
108 0.14451 0.14946 0.30008 0.30587 0.31386 0.48679 0.49173 0.49831 0.61903 0.62606 0.80925 0.81502 0.98036 0.98776 1.15253 1.31157 1.31772 1.48004 1.48578 1.64424 1.65457 1.83547 1.84182 1.85452 2.04873 2.17517 2.18281 2.32093 2.32781 2.33649 2.45934 2.47012 2.61286 2.61927 2.80405 2.81018 2.8172 2.96796 2.97425 3.14123 3.14713 3.29031 3.29706 3.43174 3.57043 3.58153 3.74393 3.75065 4.078 4.08475 4.32627 4.33422 4.48155 4.48741 4.60562 4.61382 4.79949 4.80535 5.00608 5.13971 5.14633 5.38563 5.39112 5.39829 5.61276 5.86694 5.87173 6.17841 6.43627 6.60306 6.60974 6.74749 6.75449 6.92108 6.92782 7.06686 7.07319 7.08315 7.22805 7.38865 7.39585 7.55342 7.56035 7.72764 7.73737 7.91582 7.92174 7.93019 8.07273 8.07889 8.26762 8.2733 8.48609 8.49254 8.64158 8.64995 8.85046 9.02144 9.17254 9.17858 9.37709 9.38399 9.57153 9.57821 9.74494 9.75091 9.96644 9.97233 
114 0.14375 0.14935 0.15922 0.29966 0.30554 0.48577 0.49144 0.4981 0.61942 0.6247 0.81437 0.98112 0.98746 1.15225 1.31115 1.31728 1.47888 1.48496 1.64367 1.65145 1.83556 1.84191 1.85417 2.0487 2.05556 2.17424 2.18208 2.32064 2.32634 2.33602 2.46378 2.47106 2.61812 2.80422 2.80976 2.81635 2.96791 2.97453 3.14675 3.28991 3.29683 3.42789 3.43294 3.57474 3.58243 3.74453 3.75021 4.07774 4.08494 4.32636 4.33295 4.48078 4.48685 4.60559 4.61371 4.80027 4.80525 4.81162 5.00358 5.00969 5.02318 5.13908 5.14596 5.38611 5.39101 5.39833 5.61285 5.61979 5.86569 5.87113 5.88195 6.17856 6.43588 6.44314 6.60319 6.60958 6.75324 6.92629 7.06659 7.07301 7.22745 7.23591 7.3891 7.39593 7.5587 7.56894 7.7222 7.72799 7.73466 7.91565 7.92142 7.92966 8.07263 8.07851 8.26793 8.27298 8.48578 8.49229 8.64127 8.64861 8.85137 9.01602 9.02219 9.17306 9.17853 9.37721 9.38336 9.5719 9.57764 9.58766 9.74495 9.75104 9.96705 9.97221 
89 0.1433 0.14957 0.30502 0.31475 0.49177 0.62609 0.80904 0.81551 0.9807 1.14622 1.31042 1.31757 1.47903 1.48511 1.65698 1.8356 1.84235 2.04869 2.05549 2.17419 2.32084 2.32744 2.33758 2.61418 2.62063 2.80385 2.81022 2.96848 2.97443 3.14683 3.29038 3.29752 3.42667 3.56988 3.57646 3.74417 3.75073 4.0777 4.32716 4.48702 4.61412 4.79984 4.80562 5.00366 5.01015 5.14553 5.39123 5.61253 5.8668 5.87269 6.17918 6.43652 6.60296 6.61079 6.74711 6.7544 6.92183 6.92769 7.06695 7.07379 7.22262 7.22903 7.38963 7.39616 7.55359 7.56036 7.72786 7.9159 7.92194 8.0726 8.07923 8.26734 8.27297 8.48629 8.49264 8.64047 8.85042 8.86024 9.01626 9.17243 9.1788 9.37762 9.38423 9.57073 9.57776 9.74528 9.75121 9.96644 9.97259 
79 0.14371 0.30107 0.48624 0.49213 0.61903 0.80903 0.81557 0.98093 0.98838 1.14623 1.3113 1.31811 1.47963 1.48687 1.64754 1.83569 2.04844 2.1745 2.32008 2.46639 2.61416 2.81013 2.96893 2.97514 3.14124 3.14736 3.29025 3.29725 3.43266 3.5695 3.57681 3.74401 3.75058 4.07806 4.32664 4.48185 4.48792 4.8002 5.00312 5.01027 5.14654 5.38591 5.61229 5.86683 6.17859 6.43597 6.44398 6.60327 6.61076 6.74811 6.75426 6.92802 7.08224 7.22282 7.39612 7.55371 7.56079 7.73919 7.9159 7.92216 8.07331 8.0789 8.2676 8.27372 8.48645 8.49295 8.63949 8.85073 9.01614 9.02349 9.17224 9.37745 9.38389 9.57157 9.57812 9.74527 9.7516 9.96666 9.97312 
136 0.14353 0.14908 0.30005 0.30518 0.31111 0.4871 0.49152 0.49742 0.61931 0.62455 0.63253 0.80917 0.81443 0.82529 0.98068 0.98699 1.14472 1.15195 1.15903 1.31092 1.3169 1.32669 1.47864 1.48486 1.64573 1.6523 1.83547 1.84116 1.85198 2.04914 2.05456 2.17515 2.18129 2.3216 2.32679 2.33628 2.46386 2.47056 2.61473 2.61964 2.63391 2.80389 2.80982 2.81633 2.96965 2.97442 3.14508 3.15251 3.28957 3.29649 3.30223 3.42714 3.4335 3.56993 3.57546 3.58176 3.74466 3.75003 3.75836 4.07811 4.08366 4.32645 4.33209 4.48141 4.48706 4.60544 4.61355 4.79988 4.80455 4.81167 5.00375 5.00931 5.14504 5.15826 5.38557 5.39022 5.39725 5.61199 5.61886 5.86777 5.8714 5.87776 6.17913 6.43568 6.44283 6.60279 6.60875 6.74725 6.75382 6.76361 6.92119 6.92708 7.0671 7.0728 7.08006 7.22642 7.2356 7.38882 7.39547 7.55462 7.55974 7.72559 7.73108 7.91584 7.9214 7.92966 8.07377 8.07887 8.26735 8.27229 8.28242 8.48581 8.49209 8.50089 8.64053 8.6472 8.65396 8.85018 8.85746 9.01581 9.02154 9.02959 9.17308 9.17798 9.18542 9.37782 9.38311 9.39057 9.57154 9.57715 9.58535 9.74582 9.75088 9.96646 9.97176 9.98153 
95 0.14329 0.15073 0.30522 0.49153 0.61857 0.6267 0.8089 0.81528 0.98057 0.98777 1.14589 1.15357 1.31105 1.31753 1.47867 1.48546 1.64725 1.65714 1.83566 1.84207 2.04901 2.17445 2.32027 2.32684 2.46488 2.61952 2.80445 2.81008 2.96819 2.97467 3.1409 3.14777 3.29033 3.29729 3.43134 3.57033 3.5763 3.74411 3.75035 4.07788 4.08537 4.32679 4.48109 4.48748 4.60505 4.61398 4.79958 4.80522 5.00434 5.01029 5.14599 5.38565 5.39165 5.39928 5.61222 5.62187 5.8668 6.17891 6.4359 6.60265 6.74741 6.75483 6.92088 6.92775 7.06721 7.07355 7.22277 7.22855 7.38925 7.39638 7.55476 7.56136 7.72361 7.91593 7.92211 8.07194 8.07907 8.26758 8.2733 8.48619 8.49266 8.64596 8.85017 9.01633 9.0225 9.17299 9.17892 9.3769 9.3838 9.57178 9.57802 9.74496 9.75165 9.96636 9.9724 
110 0.1434 0.15001 0.29869 0.30556 0.31257 0.48575 0.49159 0.49979 0.61984 0.62581 0.80944 0.81526 0.98125 0.98801 1.14753 1.15962 1.31092 1.31697 1.3301 1.47896 1.48499 1.6419 1.64951 1.83576 1.84206 2.04889 2.0562 2.17445 2.18238 2.32095 2.32715 2.45969 2.46938 2.61937 2.80971 2.817 2.96848 2.97459 3.14017 3.14706 3.29508 3.42619 3.43275 3.57019 3.57652 3.58443 3.7442 3.75065 4.07781 4.08421 4.32706 4.33426 4.48156 4.48755 4.60596 4.61377 4.79955 4.8049 4.8139 5.00318 5.00988 5.02149 5.13906 5.146 5.38598 5.39169 5.61281 5.86602 5.8714 6.17838 6.4358 6.60319 6.61012 6.7474 6.75412 6.92153 6.92744 7.07238 7.08015 7.22215 7.22848 7.38927 7.39632 7.55924 7.57098 7.72829 7.91563 7.92161 8.07292 8.07921 8.26671 8.27236 8.48646 8.49256 8.5004 8.64652 8.8502 9.01666 9.02234 9.17304 9.17849 9.18875 9.37712 9.38358 9.57204 9.57767 9.74479 9.75094 9.96656 9.97218 
84 0.1494 0.30013 0.49194 0.62506 0.80939 0.81544 0.98085 0.98843 1.15305 1.3176 1.48508 1.64447 1.83512 1.84216 2.04879 2.18283 2.32067 2.32786 2.33721 2.45898 2.46673 2.61966 2.80406 2.81027 2.97446 3.14107 3.1474 3.29004 3.29717 3.42358 3.43436 3.57561 3.74508 3.7507 4.07776 4.32681 4.48159 4.48759 4.60491 4.79996 5.00397 5.0103 5.14579 5.38586 5.39284 5.61286 5.86644 5.87227 6.17901 6.43606 6.60316 6.74752 6.92785 7.06681 7.07373 7.22263 7.38927 7.39622 7.55413 7.56097 7.72352 7.73396 7.9162 7.92248 8.07346 8.07959 8.2674 8.27372 8.48582 8.49276 8.64098 8.64866 8.85019 9.01631 9.02243 9.17322 9.37731 9.38402 9.57154 9.57781 9.74494 9.75141 9.9665 9.97239 
77 0.14317 0.14976 0.29999 0.48566 0.49258 0.61956 0.8093 0.81534 0.98155 1.15411 1.3111 1.47873 1.83551 2.04882 2.18192 2.32019 2.4669 2.62027 2.80435 2.81743 2.96861 2.97507 3.14071 3.14786 3.28965 3.29733 3.42732 3.57006 3.57728 3.74466 3.75135 4.07779 4.32627 4.4817 4.4877 4.6056 4.61473 4.80086 5.00379 5.14587 5.38575 5.61256 5.87224 6.17853 6.43564 6.6032 6.74762 6.7559 6.92778 7.06634 7.07343 7.22219 7.22958 7.39001 7.39619 7.55387 7.5601 7.72397 7.91609 8.07251 8.08024 8.27362 8.48611 8.49297 8.64057 8.85009 9.01618 9.17247 9.17924 9.37726 9.38452 9.57164 9.57806 9.74496 9.75147 9.96689 9.97251 
98 0.14342 0.1493 0.30565 0.4857 0.49176 0.61931 0.62569 0.80923 0.81515 0.98033 0.98792 1.1465 1.31076 1.31774 1.47969 1.48492 1.6401 1.65233 1.83549 1.84198 2.04875 2.0557 2.1745 2.32692 2.46079 2.46988 2.61439 2.62009 2.80429 2.81007 2.81697 2.96789 2.97438 3.14041 3.14708 3.29062 3.29768 3.43085 3.56977 3.5837 3.74407 3.7503 4.0774 4.32675 4.48124 4.48773 4.60573 4.61416 4.79958 4.80513 5.00432 5.01048 5.13908 5.14678 5.38619 5.39123 5.61254 5.86647 5.8719 6.17852 6.43599 6.44442 6.60335 6.74759 6.75425 6.92131 6.92801 7.06664 7.07378 7.22238 7.22845 7.39601 7.56021 7.7229 7.73003 7.91605 7.92246 8.07232 8.0789 8.26747 8.27329 8.49203 8.64125 8.6502 8.85062 9.01603 9.02207 9.17239 9.17885 9.37732 9.38379 9.57144 9.57793 9.74475 9.75112 9.96685 9.97241 9.98431 
110 0.14299 0.14952 0.30025 0.30607 0.48625 0.4917 0.49879 0.61912 0.62584 0.8095 0.81518 0.98089 0.98754 1.14821 1.15867 1.3103 1.31733 1.47879 1.48524 1.64723 1.83528 1.84171 2.04894 2.05561 2.18111 2.32031 2.32675 2.33577 2.46382 2.47316 2.61348 2.6197 2.80417 2.80993 2.81671 2.96833 2.97427 3.14156 3.14721 3.28993 3.29721 3.42712 3.43361 3.57025 3.5763 3.7441 3.75008 4.07786 4.08488 4.32685 4.33505 4.48129 4.48734 4.60503 4.61396 4.80008 4.80539 5.00476 5.0102 5.146 5.38575 5.39108 5.39853 5.61281 5.86633 5.87172 6.17871 6.43619 6.4428 6.60315 6.74725 6.75439 6.92131 6.92741 7.07243 7.22204 7.22828 7.23941 7.38955 7.3962 7.55396 7.56032 7.72279 7.72952 7.91578 7.92146 8.07272 8.07888 8.26607 8.27243 8.48657 8.49229 8.50137 8.64029 8.64771 8.85016 9.01681 9.02231 9.17282 9.17819 9.18879 9.37737 9.38337 9.57124 9.57782 9.58834 9.74485 9.75077 9.96651 9.97201 
101 0.14314 0.14968 0.30592 0.48633 0.49193 0.61886 0.62626 0.81054 0.81524 0.98773 1.14616 1.1538 1.31068 1.3178 1.47864 1.48509 1.64792 1.83542 1.84237 2.04912 2.05553 2.17448 2.18233 2.32629 2.45971 2.46575 2.61982 2.8045 2.81015 2.81668 2.96787 2.97456 3.14089 3.14754 3.29624 3.42563 3.43347 3.56957 3.57642 3.74398 3.75027 4.07882 4.3266 4.33414 4.48205 4.48772 4.60583 4.61355 4.79987 4.80519 5.00382 5.0102 5.13854 5.14627 5.3869 5.3921 5.61301 5.62109 5.86612 5.87196 6.17853 6.43585 6.6032 6.60978 6.74716 6.75403 6.92157 6.92767 7.06705 7.07311 7.08164 7.22218 7.22863 7.38841 7.39612 7.55388 7.56021 7.72279 7.73336 7.91549 7.92175 7.93061 8.07324 8.08054 8.27256 8.48573 8.49252 8.64757 8.8502 9.01578 9.02197 9.1721 9.17809 9.37734 9.38377 9.57137 9.57768 9.74492 9.7512 9.96678 9.97242 
101 0.14327 0.14973 0.30521 0.48624 0.49176 0.49897 0.62434 0.63357 0.80869 0.81513 0.98079 1.15238 1.31173 1.31758 1.47924 1.48533 1.64627 1.8358 1.84217 2.04902 2.17451 2.32035 2.3268 2.459 2.46626 2.61912 2.80374 2.8098 2.81692 2.96831 2.97438 3.1408 3.14723 3.15709 3.29655 3.42781 3.43365 3.5753 3.74435 3.75055 3.75978 4.0778 4.32683 4.33459 4.48132 4.48741 4.60599 4.6142 4.7996 4.80518 5.00431 5.0103 5.1453 5.38569 5.39156 5.61253 5.86667 5.87198 6.17862 6.43592 6.44477 6.60301 6.60935 6.74714 6.75402 6.76527 6.92239 6.92799 7.06709 7.07452 7.22248 7.2286 7.23728 7.38851 7.39615 7.5548 7.56012 7.72383 7.73317 7.91598 7.92207 7.93075 8.0722 8.07861 8.26777 8.27337 8.48567 8.49227 8.64771 8.85047 9.02173 9.17305 9.17869 9.37755 9.38419 9.57179 9.57814 9.74486 9.7509 9.96657 9.97247 
115 0.14259 0.1497 0.30386 0.31189 0.48615 0.49176 0.49866 0.61827 0.62555 0.81477 0.98105 0.98781 1.14718 1.15412 1.31161 1.31756 1.4848 1.5013 1.64437 1.65299 1.83527 1.84141 1.85281 2.0493 2.05552 2.17531 2.18157 2.32068 2.32681 2.46283 2.47127 2.61312 2.61907 2.80406 2.80979 2.81698 2.96832 2.97443 3.1412 3.14747 3.2898 3.29711 3.42762 3.43353 3.56948 3.57572 3.58423 3.74465 3.75038 4.07809 4.08504 4.32669 4.33417 4.48173 4.48766 4.60559 4.61323 4.79952 4.80458 4.81331 5.00322 5.01026 5.13918 5.14646 5.38613 5.39129 5.39787 5.61254 5.62033 5.86668 5.87181 6.17832 6.43586 6.444 6.60313 6.61059 6.74736 6.75403 6.9213 6.92734 7.0672 7.07289 7.22258 7.22835 7.38931 7.39594 7.55964 7.57438 7.7235 7.72876 7.91575 7.92202 7.93062 8.07239 8.07849 8.26746 8.27257 8.48605 8.4924 8.64079 8.64814 8.84995 9.01631 9.02215 9.17353 9.17912 9.3777 9.3838 9.57136 9.57738 9.58862 9.74501 9.75103 9.96653 9.9721 
94 0.14314 0.15045 0.29884 0.48568 0.49202 0.50012 0.6249 0.80929 0.81535 0.98087 0.98828 1.1465 1.31089 1.31725 1.47932 1.48516 1.64827 1.83556 1.84238 2.04846 2.17719 2.3202 2.32691 2.46813 2.61524 2.8045 2.81032 2.81729 2.96845 2.97484 3.14099 3.14749 3.29072 3.29798 3.42631 3.56927 3.57692 3.74432 3.75033 4.07742 4.3268 4.33474 4.48107 4.48751 4.60568 4.61409 4.80547 5.0044 5.0106 5.13835 5.14672 5.38595 5.39151 5.61261 5.62015 5.86605 5.87235 6.17864 6.43595 6.60312 6.74837 6.75417 6.92162 6.92788 7.06669 7.07358 7.22254 7.22896 7.38943 7.39659 7.55397 7.56113 7.72344 7.91582 7.922 8.07215 8.07892 8.27209 8.48635 8.49287 8.64189 8.85025 9.01627 9.02238 9.17285 9.17897 9.37693 9.38386 9.57126 9.57854 9.74507 9.75128 9.96669 9.97245 
102 0.14378 0.14932 0.29887 0.3069 0.48658 0.49187 0.6192 0.62636 0.80936 0.81532 0.9808 0.98791 1.14645 1.15994 1.31108 1.31779 1.47896 1.48561 1.64484 1.65603 1.83569 1.84195 2.04895 2.18097 2.32065 2.32721 2.46541 2.61449 2.62046 2.80386 2.81003 2.96938 2.97482 3.14032 3.14721 3.29011 3.29723 3.42664 3.43334 3.56993 3.57732 3.74406 3.75094 4.07727 4.32651 4.3341 4.48117 4.48735 4.61381 4.80083 4.80554 5.00466 5.01026 5.13874 5.14631 5.39081 5.61239 5.62082 5.86635 5.87178 6.17859 6.43623 6.60277 6.61111 6.74766 6.75448 6.92138 6.92743 7.06654 7.07312 7.22169 7.22825 7.38938 7.39653 7.5544 7.56095 7.72709 7.74087 7.91573 7.92196 7.93012 8.07255 8.0792 8.26803 8.27409 8.48564 8.49267 8.64679 8.85028 8.85963 9.01654 9.02245 9.1728 9.17873 9.3774 9.38362 9.57158 9.57777 9.74523 9.75147 9.96645 9.97233 
103 0.14328 0.14968 0.30067 0.30651 0.48776 0.49205 0.61963 0.62597 0.80886 0.81509 0.98109 0.98772 1.14591 1.15386 1.31102 1.31749 1.47891 1.48556 1.64037 1.64888 1.83537 1.84209 2.04873 2.05585 2.17544 2.18268 2.32032 2.45958 2.61439 2.62044 2.80409 2.80999 2.81705 2.9689 2.97467 3.14125 3.14784 3.29105 3.29733 3.42752 3.43347 3.57017 3.57627 3.74417 3.75048 4.07785 4.08471 4.32671 4.33409 4.48142 4.48753 4.60606 4.6137 4.80002 4.80512 4.81386 5.01 5.13935 5.14682 5.38576 5.39156 5.61262 5.86704 5.87237 6.17874 6.43583 6.60283 6.7476 6.75412 6.92104 6.92745 7.06701 7.07291 7.22243 7.22864 7.39629 7.55394 7.56022 7.72297 7.72874 7.91567 7.92197 8.07338 8.07939 8.26688 8.27279 8.48571 8.49266 8.64005 8.85064 9.01598 9.0226 9.1726 9.17833 9.18863 9.37714 9.38374 9.57139 9.57781 9.74528 9.75125 9.96657 9.97221 
111 0.14372 0.14898 0.29963 0.30565 0.48615 0.49177 0.49908 0.61992 0.6261 0.80841 0.81493 0.98056 0.98754 1.14654 1.15325 1.31043 1.3173 1.4786 1.48507 1.64724 1.83547 1.84194 2.04892 2.05495 2.17409 2.18227 2.32032 2.32654 2.46008 2.46719 2.61852 2.80441 2.80992 2.81696 2.9682 2.97437 3.14131 3.14726 3.29075 3.29686 3.42567 3.43266 3.56998 3.57584 3.74443 3.75009 3.76128 4.07827 4.08493 4.32683 4.4813 4.48741 4.61409 4.80032 4.80523 4.81517 5.00399 5.01003 5.02538 5.13847 5.146 5.38581 5.39116 5.39782 5.61299 5.86616 5.87183 6.17884 6.43599 6.44373 6.60322 6.60994 6.74732 6.75404 6.92143 6.92734 7.06714 7.07314 7.22213 7.2284 7.38853 7.3962 7.55882 7.72312 7.7282 7.73502 7.92104 7.93067 8.07213 8.07889 8.26762 8.27281 8.48623 8.49233 8.50006 8.64118 8.64709 8.84995 9.01582 9.02187 9.17242 9.17792 9.37721 9.38352 9.3932 9.57086 9.57793 9.74547 9.75097 9.96643 9.97225 
92 0.14886 0.30535 0.4861 0.49199 0.61931 0.62699 0.80897 0.81534 0.98046 0.98843 1.15233 1.31194 1.31808 1.47937 1.48534 1.64037 1.65369 1.83519 1.84218 2.04889 2.17444 2.32035 2.33689 2.46533 2.61614 2.80448 2.8102 2.96831 2.97455 3.14093 3.14762 3.29008 3.42598 3.43328 3.57012 3.57656 3.7442 3.75029 4.07745 4.08451 4.32717 4.48179 4.48761 4.60537 4.61383 4.79999 4.80563 5.00449 5.0104 5.13927 5.38577 5.39127 5.6128 5.62105 5.8658 5.87266 6.17888 6.43574 6.60323 6.7474 6.75399 6.92103 6.92746 7.06685 7.07356 7.22211 7.38915 7.39635 7.55383 7.56031 7.72785 7.91622 8.07283 8.07934 8.267 8.27314 8.48581 8.49262 8.64066 8.6486 8.85076 9.02197 9.17288 9.17918 9.37714 9.38384 9.57123 9.57845 9.74466 9.7512 9.96663 9.97285 
80 0.14918 0.29988 0.30706 0.49182 0.61918 0.80896 0.81557 0.98072 0.98846 1.15336 1.3111 1.31785 1.48498 1.65159 1.83575 1.84322 2.04866 2.17496 2.32023 2.33726 2.46 2.61389 2.62016 2.80393 2.81055 2.9677 2.97498 3.14124 3.14801 3.29061 3.42613 3.56991 3.74373 3.75056 4.07763 4.32672 4.4814 4.48752 4.61401 4.80008 4.80674 5.00999 5.14033 5.38576 5.39141 5.61216 5.86638 6.17869 6.436 6.60314 6.74763 6.92173 6.92811 7.0665 7.07384 7.22334 7.22901 7.39607 7.55375 7.56035 7.72286 7.91563 7.92219 7.93022 8.07876 8.2667 8.48695 8.49279 8.64829 8.85033 9.0217 9.17288 9.17863 9.3779 9.38414 9.57777 9.74485 9.75207 9.96683 9.97237 
113 0.14436 0.14928 0.30025 0.30604 0.48557 0.49159 0.49823 0.6194 0.62736 0.80936 0.81511 0.82559 0.9811 0.98829 1.1464 1.15356 1.31044 1.31714 1.48406 1.64404 1.65158 1.8356 1.8418 2.04868 2.05515 2.18074 2.32076 2.3271 2.46065 2.46644 2.4736 2.61452 2.61974 2.80379 2.81018 2.81676 2.96877 2.97439 3.14089 3.14679 3.29037 3.29723 3.42178 3.43061 3.57495 3.74405 3.75019 3.75868 4.07777 4.0839 4.32636 4.33371 4.48155 4.48723 4.6055 4.61376 4.79989 4.8048 4.81268 5.00408 5.0102 5.14017 5.14624 5.38579 5.39094 5.39764 5.61263 5.62144 5.86608 5.8717 6.17875 6.43587 6.44288 6.60339 6.61014 6.74797 6.75418 6.92602 7.06675 7.07312 7.22277 7.22825 7.23735 7.38993 7.39617 7.55336 7.55988 7.72489 7.73009 7.91603 7.92161 8.07256 8.07849 8.27151 8.48605 8.49258 8.50087 8.64558 8.65675 8.85025 9.01649 9.02213 9.1739 9.17838 9.37747 9.38336 9.57144 9.57774 9.58637 9.74513 9.75082 9.96696 9.97232 
99 0.14398 0.14954 0.30562 0.48602 0.49162 0.62416 0.81465 0.98052 0.98756 1.15333 1.31086 1.31742 1.48463 1.64798 1.83566 1.8421 2.04898 2.05518 2.17482 2.18247 2.32095 2.32669 2.45822 2.46589 2.61431 2.61999 2.80407 2.81018 2.81691 2.96775 2.97445 3.14098 3.14764 3.29062 3.2972 3.42328 3.43238 3.57051 3.57582 3.74394 3.75051 4.07768 4.08453 4.3262 4.33349 4.48101 4.48738 4.80092 4.80527 5.00389 5.01005 5.1407 5.14664 5.38595 5.39128 5.61242 5.86619 5.87208 6.17871 6.43593 6.44366 6.60291 6.60947 6.75377 6.92115 6.9277 7.0667 7.0734 7.22263 7.22845 7.38885 7.39636 7.55364 7.56033 7.72345 7.73414 7.9159 7.92212 8.07226 8.07865 8.26752 8.2727 8.48603 8.49258 8.50189 8.64505 8.85014 9.01619 9.02255 9.17324 9.17857 9.37708 9.38414 9.57134 9.57823 9.74483 9.75084 9.96725 9.9724 
87 0.14923 0.29995 0.30625 0.48591 0.49185 0.61877 0.81087 0.81587 0.98041 0.9881 1.1464 1.15363 1.31067 1.31794 1.47942 1.48566 1.6471 1.83638 2.04856 2.17446 2.32062 2.61444 2.62056 2.80484 2.81734 2.96832 2.97474 3.14118 3.14767 3.29094 3.29767 3.43269 3.57019 3.74397 3.75042 4.3273 4.48145 4.48756 4.6059 4.6144 4.80014 4.80544 5.00347 5.01023 5.13735 5.14617 5.38632 5.39747 5.61317 5.86675 5.87222 6.17885 6.43598 6.6031 6.74745 6.92157 6.92793 7.06665 7.07365 7.22204 7.22868 7.39576 7.55414 7.56103 7.72304 7.73346 7.91598 7.92213 7.93023 8.0729 8.07899 8.27281 8.48595 8.49278 8.64569 8.85034 9.0162 9.1729 9.17915 9.37734 9.38409 9.57182 9.57792 9.74482 9.75125 9.96633 9.97248 
93 0.14938 0.30104 0.31537 0.48602 0.49184 0.50022 0.62606 0.80987 0.81558 0.98043 0.9873 1.14676 1.1537 1.31026 1.31773 1.47846 1.48537 1.64545 1.83536 1.84247 2.04874 2.17436 2.18164 2.32021 2.46566 2.61375 2.62007 2.80446 2.81033 2.8174 2.96816 2.97481 3.14105 3.1476 3.29204 3.29792 3.42657 3.57625 3.74492 3.75064 3.76138 4.07789 4.08559 4.32706 4.48153 4.48731 4.61417 4.79945 4.80516 5.00437 5.01039 5.13933 5.14644 5.3863 5.39188 5.61247 5.86728 5.87259 6.1788 6.43602 6.44418 6.60298 6.74758 6.75452 6.9208 6.92793 7.06733 7.07329 7.22239 7.22852 7.39557 7.56004 7.72754 7.91562 7.92205 7.93053 8.07772 8.26788 8.27312 8.28254 8.48614 8.49274 8.64163 8.85014 9.0218 9.17292 9.17943 9.37762 9.57106 9.57803 9.7515 9.96656 9.97245 
95 0.14324 0.14935 0.29961 0.31191 0.48649 0.49186 0.62382 0.80878 0.81521 0.98102 0.9884 1.31071 1.31817 1.47895 1.48527 1.64484 1.65837 1.83571 1.84199 2.04878 2.05526 2.17472 2.32097 2.33699 2.45944 2.47133 2.61859 2.8035 2.81075 2.97411 3.14749 3.29692 3.43313 3.56995 3.57641 3.74416 3.75033 4.07756 4.08507 4.32697 4.48119 4.48751 4.60693 4.61409 4.80002 4.80572 5.00356 5.01007 5.01921 5.14531 5.38604 5.39255 5.61285 5.62096 5.86701 5.87226 6.17898 6.43562 6.44429 6.60282 6.60958 6.7473 6.754 6.92165 6.9278 7.06664 7.07297 7.22817 7.38928 7.39606 7.55374 7.56017 7.72758 7.9218 7.93017 8.07311 8.07919 8.26738 8.27316 8.48616 8.49283 8.64092 8.64826 8.85025 9.02147 9.17264 9.1785 9.37764 9.38413 9.57185 9.57806 9.74525 9.75138 9.9663 9.97275 
96 0.14295 0.14937 0.30105 0.30759 0.49147 0.62537 0.80953 0.81532 0.98059 0.98806 1.14592 1.15334 1.31089 1.3182 1.48499 1.64006 1.65544 1.83541 1.84231 2.04898 2.05613 2.18208 2.32017 2.3276 2.46301 2.47287 2.61378 2.62071 2.80427 2.81027 2.96834 2.97481 3.14094 3.14745 3.29747 3.42554 3.43381 3.57574 3.74411 3.75066 4.07802 4.32617 4.33437 4.48166 4.48769 4.60654 4.614 4.79953 4.80545 5.00405 5.01035 5.13909 5.14603 5.38568 5.39224 5.61247 5.86668 5.87241 6.17873 6.43577 6.60277 6.60957 6.74831 6.75473 6.92321 6.92816 7.0668 7.07366 7.22226 7.22861 7.38889 7.39612 7.55394 7.56024 7.72697 7.91599 7.92221 7.93048 8.07328 8.07937 8.26727 8.27335 8.48652 8.4928 8.64655 8.85054 9.01679 9.02248 9.17815 9.37768 9.38427 9.57186 9.74492 9.75139 9.96653 9.97238 
97 0.14312 0.14963 0.29865 0.3057 0.48715 0.49217 0.61963 0.62565 0.80949 0.81504 0.98083 0.98814 1.14651 1.15357 1.31067 1.31755 1.48497 1.64574 1.65784 1.83577 1.84224 2.04877 2.17475 2.1824 2.32046 2.33678 2.4658 2.61496 2.62058 2.80398 2.81005 2.96823 2.97491 3.14109 3.14772 3.29052 3.29717 3.42583 3.57 3.74434 3.75058 4.07789 4.32661 4.33533 4.48153 4.48777 4.61324 4.79962 4.80544 5.00371 5.01028 5.13901 5.14654 5.38588 5.39174 5.61247 5.6222 5.86704 5.87218 6.17865 6.43602 6.6028 6.74764 6.75452 6.92188 6.92824 7.06734 7.07329 7.08252 7.22232 7.22884 7.38949 7.39665 7.55385 7.72391 7.73341 7.9157 7.92238 7.93064 8.07859 8.26639 8.48613 8.49273 8.64031 8.85035 9.017 9.02267 9.17361 9.17849 9.37804 9.38416 9.57152 9.57784 9.74527 9.75148 9.96663 9.97255 
87 0.14345 0.1495 0.31365 0.49172 0.61944 0.62692 0.81509 0.98089 0.98826 1.1454 1.16143 1.31075 1.31761 1.47878 1.48537 1.8357 1.84223 2.04887 2.18199 2.32142 2.46555 2.61396 2.62041 2.80976 2.81695 2.96807 2.97457 3.14113 3.14821 3.28968 3.2973 3.42859 3.5701 3.74413 3.75062 4.0782 4.32699 4.48237 4.4877 4.60559 4.61398 4.79995 4.80618 5.00981 5.14004 5.14612 5.38566 5.3913 5.61387 5.86691 5.8724 6.17885 6.43662 6.60331 6.61016 6.74717 6.75413 6.92183 6.92813 7.07315 7.22236 7.22903 7.38894 7.39653 7.56004 7.72305 7.73311 7.91608 7.92214 8.07891 8.2673 8.48603 8.49281 8.6472 8.85021 9.01648 9.02215 9.17252 9.17878 9.37744 9.38393 9.57152 9.57776 9.74461 9.7513 9.96635 9.97229 
117 0.14402 0.14941 0.30059 0.30584 0.31335 0.49147 0.49893 0.61861 0.62565 0.63392 0.80994 0.81517 0.9808 0.98787 1.14678 1.154 1.31088 1.31698 1.47871 1.48497 1.64404 1.65221 1.83555 1.84228 2.04893 2.05569 2.17484 2.18205 2.32018 2.32732 2.33718 2.46297 2.47086 2.61436 2.62 2.80978 2.81707 2.9686 2.97451 3.14138 3.14728 3.29021 3.29719 3.42653 3.43332 3.57081 3.57581 3.58348 3.7445 3.75017 3.76095 4.07793 4.08454 4.32668 4.3347 4.48085 4.48718 4.60459 4.61381 4.80024 4.8052 5.00374 5.00997 5.13998 5.14642 5.38569 5.39103 5.39773 5.61265 5.62366 5.86651 5.87183 6.17851 6.43595 6.44249 6.60284 6.60993 6.74721 6.75401 6.76646 6.92178 6.92762 7.06655 7.07321 7.22763 7.389 7.39623 7.55429 7.56003 7.72364 7.72904 7.91584 7.92156 7.92971 8.07315 8.07864 8.27151 8.28621 8.48665 8.4923 8.64628 8.65296 8.85087 8.85979 9.0214 9.03205 9.17278 9.17817 9.37733 9.3837 9.57136 9.57747 9.58807 9.74494 9.75148 9.9665 9.97183 
98 0.14368 0.14944 0.29988 0.30667 0.48545 0.49155 0.61922 0.62614 0.80964 0.81517 0.98068 0.98819 1.14618 1.15414 1.31079 1.31767 1.47852 1.48472 1.83579 1.84219 2.04857 2.05572 2.17458 2.32046 2.33822 2.46732 2.61498 2.80984 2.81763 2.96875 2.97465 3.14111 3.14748 3.28941 3.29674 3.42367 3.43278 3.57028 3.58356 3.74407 3.75027 4.07791 4.0851 4.32693 4.48146 4.48753 4.60598 4.61401 4.79975 4.80588 5.00387 5.01089 5.13915 5.14661 5.38605 5.39146 5.61226 5.86642 5.87196 6.17876 6.43593 6.44391 6.60311 6.60989 6.74693 6.7548 6.92775 7.06651 7.07335 7.22209 7.38927 7.3973 7.55437 7.5603 7.72738 7.91605 7.92193 8.07259 8.07906 8.26749 8.27356 8.48564 8.49324 8.64019 8.64776 8.84976 9.01587 9.02244 9.17264 9.1784 9.18834 9.37723 9.38379 9.57145 9.57807 9.74532 9.96611 9.97222 
105 0.14393 0.14928 0.30471 0.48595 0.49189 0.62386 0.80874 0.81485 0.98075 0.98843 1.145 1.1536 1.31054 1.31765 1.47942 1.486 1.64135 1.64833 1.83541 1.84186 2.04889 2.05536 2.17481 2.18175 2.32093 2.3267 2.45827 2.46535 2.6137 2.61981 2.80395 2.80994 2.81814 2.96847 2.97464 3.14088 3.14758 3.28988 3.29693 3.42712 3.43322 3.57053 3.57693 3.74439 3.75035 4.07789 4.32679 4.33449 4.48139 4.48745 4.6046 4.61354 4.79988 4.80523 5.00347 5.00994 5.13936 5.14688 5.38639 5.39109 5.61214 5.86669 5.87166 6.17845 6.43616 6.60315 6.61055 6.74758 6.75549 6.76556 6.92088 6.92766 7.06749 7.07325 7.08322 7.22261 7.22847 7.38918 7.39574 7.55404 7.56047 7.72316 7.72926 7.91558 7.92186 7.93034 8.07271 8.0793 8.26824 8.48575 8.49234 8.64657 8.85017 9.01613 9.02237 9.17294 9.17899 9.37725 9.38367 9.57152 9.57809 9.74497 9.75122 9.96663 9.9722 
110 0.14401 0.14953 0.29906 0.30595 0.48669 0.49185 0.4993 0.61934 0.62575 0.81451 0.98111 0.98792 1.14623 1.15347 1.31083 1.3174 1.47843 1.48506 1.64485 1.65248 1.83549 1.84182 1.85251 2.04897 2.0553 2.18216 2.32054 2.32699 2.33605 2.46522 2.47303 2.61368 2.61917 2.80425 2.81018 2.81749 2.97398 3.14105 3.14757 3.29122 3.29769 3.42723 3.57542 3.74431 3.75042 4.0778 4.08431 4.3268 4.33458 4.48097 4.48732 4.61316 4.79994 4.8053 4.81398 5.00416 5.00975 5.13914 5.1461 5.38586 5.39165 5.39901 5.61271 5.86646 5.87203 6.17866 6.43618 6.6028 6.60955 6.74714 6.75432 6.92239 6.928 7.06726 7.0733 7.08113 7.22246 7.22865 7.38924 7.39628 7.55434 7.56043 7.72365 7.72909 7.91578 7.92178 7.93185 8.07302 8.07835 8.26715 8.27294 8.4862 8.49231 8.64425 8.65497 8.85009 9.01611 9.02252 9.17262 9.1786 9.37753 9.3838 9.5716 9.57766 9.58657 9.74494 9.75118 9.96655 9.97225 9.98377 
118 0.1448 0.14943 0.15937 0.30035 0.30585 0.4857 0.49129 0.4984 0.62333 0.63276 0.80847 0.81471 0.981 0.98759 1.14657 1.1531 1.16018 1.31022 1.31762 1.47929 1.48518 1.64087 1.64809 1.83547 1.8415 2.04895 2.05468 2.17425 2.18192 2.32054 2.32654 2.46201 2.46701 2.47609 2.61382 2.61997 2.80536 2.80982 2.81677 2.96807 2.97438 3.14161 3.14731 3.29055 3.29726 3.3053 3.42712 3.43282 3.57488 3.58268 3.74411 3.75007 3.76107 4.07748 4.08357 4.32653 4.33399 4.48154 4.4872 4.6059 4.61396 4.8005 4.80507 5.0043 5.00998 5.13986 5.14607 5.38641 5.39122 5.39892 5.61289 5.61981 5.86702 5.87196 6.17931 6.43599 6.44307 6.60292 6.60961 6.74703 6.75373 6.9218 6.92713 7.07161 7.07994 7.22236 7.22839 7.38939 7.39619 7.55397 7.56003 7.56729 7.72287 7.72865 7.73741 7.91595 7.92169 7.93039 8.073 8.07825 8.26752 8.27242 8.48567 8.49234 8.6436 8.65136 8.85588 9.01589 9.02192 9.17777 9.37765 9.38364 9.57112 9.57716 9.74485 9.75079 9.96658 9.97219 
67 0.14324 0.15022 0.30029 0.48573 0.49223 0.6192 0.80928 0.81533 0.98075 1.14684 1.3105 1.47831 1.48534 1.64839 1.83561 2.04881 2.17443 2.32139 2.46459 2.61425 2.81094 2.97469 3.14043 3.14767 3.29085 3.29796 3.43273 3.56955 3.74423 4.07767 4.32679 4.48148 4.48755 4.60553 4.6141 4.79967 4.80598 5.14637 5.38582 5.61305 6.17933 6.43602 6.60319 6.75459 6.92794 7.0663 7.07369 7.22889 7.38932 7.3968 7.55408 7.72237 7.91547 8.0722 8.27258 8.486 8.49283 8.64872 8.84982 9.02256 9.17204 9.37733 9.38602 9.57161 9.74497 9.96645 9.97256 
104 0.14421 0.14983 0.3 0.30593 0.4863 0.49205 0.61996 0.6257 0.80947 0.81522 0.98104 0.98795 1.14619 1.31094 1.31774 1.4795 1.48529 1.64535 1.6547 1.83553 1.84212 1.85323 2.04889 2.05542 2.17586 2.32068 2.32777 2.33765 2.46362 2.47695 2.6137 2.8044 2.81005 2.96816 2.9745 3.14094 3.14721 3.28967 3.29717 3.42889 3.43373 3.57578 3.74457 3.75048 4.07768 4.32639 4.33426 4.48164 4.48749 4.60745 4.61371 4.80017 4.80539 5.00411 5.01041 5.1396 5.1458 5.38625 5.39126 5.61159 5.62198 5.86692 5.87256 6.17847 6.43595 6.60329 6.60972 6.74771 6.75439 6.92165 6.92782 7.06616 7.07316 7.22803 7.38905 7.39616 7.55329 7.56029 7.72683 7.91584 7.92204 7.93084 8.07347 8.07965 8.27226 8.48602 8.49265 8.50256 8.64097 8.65286 8.8505 8.86003 9.01657 9.02242 9.17263 9.17864 9.37725 9.38385 9.57145 9.57766 9.74461 9.75097 9.967 9.97252 
117 0.14804 0.29955 0.30586 0.315 0.48583 0.49173 0.49854 0.61861 0.62491 0.63197 0.80972 0.81516 0.98157 0.98767 1.14593 1.153 1.31047 1.31742 1.47929 1.48473 1.64849 1.83557 1.84192 1.85409 2.049 2.05542 2.18106 2.32168 2.32719 2.33615 2.45954 2.46615 2.4742 2.61776 2.80419 2.80982 2.81644 2.96859 2.9743 3.14079 3.14694 3.28996 3.29664 3.42335 3.43099 3.57021 3.57612 3.74379 3.75007 3.76 4.07774 4.08381 4.32668 4.33397 4.48092 4.48724 4.60612 4.61412 4.80048 4.80519 5.00384 5.01011 5.02127 5.14432 5.38604 5.39119 5.61264 5.86627 5.87168 6.1787 6.4356 6.44241 6.60282 6.60933 6.74752 6.75399 6.92182 6.9272 7.0672 7.07301 7.22359 7.22871 7.23747 7.38953 7.39552 7.55578 7.56005 7.57322 7.72269 7.72923 7.91591 7.92177 7.92987 8.07756 8.26867 8.27306 8.4862 8.49251 8.49964 8.64098 8.64778 8.85028 8.85956 9.01683 9.02192 9.17252 9.17808 9.18721 9.37704 9.38335 9.57135 9.57763 9.587 9.74479 9.75093 9.96681 9.97198 
121 0.14701 0.15651 0.30002 0.30553 0.49098 0.49736 0.61837 0.62437 0.63207 0.80878 0.81493 0.98073 0.98761 1.14655 1.15373 1.31095 1.31722 1.32951 1.4788 1.48494 1.6442 1.65146 1.8356 1.84215 2.04865 2.05466 2.17464 2.18153 2.32051 2.3267 2.46075 2.46557 2.47272 2.61444 2.61946 2.80363 2.80992 2.81634 2.97358 3.14086 3.1468 3.28928 3.29696 3.42676 3.43271 3.56986 3.57606 3.58598 3.7443 3.74996 3.7611 4.0776 4.08395 4.3271 4.33379 4.48136 4.48723 4.60615 4.61368 4.80055 4.80509 5.00418 5.00974 5.01975 5.14422 5.38655 5.39122 5.39755 5.61274 5.62071 5.86685 5.87153 5.88165 6.17856 6.43573 6.44335 6.60351 6.60917 6.7478 6.75393 6.76203 6.92154 6.92725 7.07173 7.08175 7.22263 7.22812 7.2384 7.39013 7.39603 7.55358 7.5597 7.72693 7.7333 7.91575 7.92155 7.93032 8.07811 8.26664 8.27238 8.28227 8.48567 8.4919 8.49952 8.64123 8.64829 8.84987 8.85821 9.01653 9.02186 9.03088 9.17317 9.17862 9.37769 9.38375 9.57683 9.58524 9.74581 9.75102 9.96707 9.97215 
96 0.14357 0.14953 0.29957 0.30667 0.48621 0.49186 0.62541 0.80869 0.81517 0.98129 0.98818 1.14625 1.15535 1.31025 1.31739 1.48462 1.64547 1.83579 1.8419 2.04889 2.05643 2.17474 2.32096 2.32786 2.46597 2.61922 2.80439 2.81009 2.8172 2.97447 3.14115 3.14743 3.29753 3.42631 3.43322 3.57 3.57766 3.74388 3.75031 4.0779 4.0852 4.32671 4.33484 4.48092 4.48731 4.60594 4.61384 4.79986 4.80536 5.00412 5.01034 5.14646 5.38564 5.39141 5.61303 5.86715 5.87207 6.17883 6.43581 6.60316 6.74737 6.75434 6.92259 6.92777 7.06691 7.07319 7.08336 7.22806 7.23765 7.39577 7.55414 7.5605 7.72771 7.91583 7.92197 8.0729 8.07871 8.26672 8.27271 8.48577 8.49278 8.6399 8.65345 8.85024 8.85959 9.01636 9.02251 9.17253 9.17873 9.37727 9.38387 9.57163 9.57765 9.75071 9.96672 9.97288 
103 0.14423 0.14973 0.30494 0.49135 0.49806 0.62038 0.62616 0.81492 0.82498 0.98108 0.98779 1.14684 1.15406 1.31034 1.3173 1.47901 1.48524 1.64007 1.6483 1.83572 1.8423 2.05463 2.18144 2.32046 2.32722 2.45982 2.46734 2.61352 2.62 2.80384 2.80977 2.96809 2.97441 3.14086 3.14747 3.29017 3.2977 3.42337 3.43184 3.56978 3.57597 3.74461 3.75046 4.07737 4.08477 4.3269 4.48091 4.4876 4.61327 4.80005 4.80511 5.00461 5.01028 5.13958 5.14655 5.38561 5.39109 5.61286 5.86624 5.87169 6.17902 6.43594 6.44368 6.603 6.60945 6.74736 6.7542 6.92136 6.92747 7.06726 7.07369 7.22206 7.22808 7.38931 7.39635 7.5552 7.56001 7.72635 7.74057 7.91591 7.92158 7.93012 8.07242 8.0791 8.26677 8.27277 8.48593 8.49243 8.50364 8.64069 8.64788 8.85036 9.0211 9.17291 9.17861 9.37734 9.38373 9.57065 9.57747 9.74492 9.75094 9.96664 9.97236 
118 0.14416 0.14925 0.29944 0.3052 0.31313 0.48612 0.4917 0.49937 0.62012 0.62612 0.80848 0.81492 0.98128 0.98757 1.14706 1.15361 1.31152 1.31726 1.47896 1.48489 1.64037 1.6477 1.83548 1.84185 2.04876 2.05544 2.17505 2.18196 2.32082 2.32726 2.46063 2.46635 2.61271 2.61936 2.80531 2.81002 2.81605 2.96859 2.97435 3.1415 3.14706 3.29007 3.29702 3.42241 3.42886 3.43363 3.57522 3.58398 3.74398 3.74999 3.75851 4.07778 4.08417 4.32657 4.33408 4.48151 4.48771 4.61315 4.79993 4.80486 5.00355 5.00965 5.0215 5.14524 5.15499 5.38563 5.3909 5.39727 5.6122 5.6205 5.86623 5.87154 6.17889 6.43607 6.44306 6.60271 6.6095 6.74769 6.75413 6.92212 6.92743 7.06607 7.07268 7.08253 7.2278 7.23773 7.38944 7.39581 7.5539 7.56007 7.72624 7.73317 7.91557 7.9216 7.92973 8.07282 8.07858 8.26622 8.2721 8.48592 8.49254 8.50121 8.64051 8.6473 8.85016 9.01577 9.02179 9.03353 9.17261 9.17823 9.37746 9.3836 9.57152 9.57758 9.74484 9.75065 9.96656 9.97192 
104 0.14399 0.14996 0.29958 0.30612 0.48582 0.49188 0.61986 0.63082 0.80946 0.81505 0.98089 0.9882 1.14664 1.15859 1.31004 1.31751 1.47889 1.4853 1.64512 1.6542 1.83603 1.84265 2.04879 2.05543 2.1807 2.32066 2.32667 2.46306 2.47287 2.61915 2.80479 2.81019 2.81731 2.96819 2.97461 3.14131 3.14749 3.29116 3.29689 3.43232 3.56992 3.57642 3.74432 3.75043 4.07778 4.08505 4.32656 4.33431 4.48135 4.48745 4.60564 4.6138 4.80035 4.80528 5.00376 5.01031 5.13867 5.14608 5.38599 5.39124 5.61284 5.86654 5.87174 6.17916 6.43591 6.44297 6.6028 6.60971 6.74744 6.75416 6.92091 6.9278 7.06732 7.07318 7.22148 7.22968 7.23752 7.39601 7.55453 7.56029 7.72319 7.73015 7.9156 7.92205 8.07858 8.26765 8.27394 8.48608 8.49234 8.64103 8.64781 8.85031 8.85965 9.01672 9.02241 9.17767 9.37768 9.38465 9.5713 9.57752 9.74491 9.75136 9.96636 9.97191 
106 0.14371 0.14984 0.30005 0.30594 0.49114 0.61924 0.62601 0.80907 0.81514 0.98069 0.98818 1.14633 1.15369 1.31066 1.31734 1.32932 1.4795 1.48573 1.64456 1.65258 1.83525 1.842 2.04889 2.05576 2.1745 2.18308 2.32052 2.33726 2.46482 2.61537 2.80403 2.80992 2.81698 2.96854 2.97446 3.14078 3.14702 3.15695 3.29137 3.29727 3.42663 3.57115 3.57631 3.74387 3.75037 4.07803 4.32649 4.33383 4.48176 4.4875 4.60578 4.6136 4.80024 4.80569 5.00397 5.01018 5.13949 5.14611 5.38578 5.39126 5.39874 5.61272 5.86649 5.8724 6.17882 6.43589 6.44408 6.60317 6.61001 6.74748 6.75463 6.92703 7.06773 7.07382 7.22206 7.22872 7.38927 7.39599 7.55371 7.56091 7.72552 7.73386 7.91593 7.92211 8.07256 8.07904 8.26692 8.27278 8.48611 8.4928 8.50148 8.64072 8.64773 8.85048 9.01698 9.02241 9.17244 9.17881 9.37716 9.38424 9.57127 9.57778 9.7452 9.75078 9.96668 9.97223 
101 0.14465 0.14969 0.30559 0.48641 0.49191 0.625 0.81514 0.98071 0.98762 1.14669 1.15385 1.31095 1.31757 1.47907 1.48499 1.64439 1.65722 1.83601 1.84254 2.04901 2.05578 2.17436 2.18187 2.32069 2.32688 2.46422 2.6136 2.62006 2.80392 2.81035 2.96881 2.97453 3.1414 3.14735 3.29036 3.29707 3.43116 3.56998 3.57744 3.7439 3.75014 3.76191 4.07759 4.08475 4.32642 4.48168 4.48756 4.61359 4.79992 4.80541 5.00374 5.01055 5.1454 5.38594 5.39144 5.39872 5.61226 5.62188 5.86678 5.87228 6.17849 6.43596 6.60286 6.60989 6.74703 6.75421 6.92086 6.92797 7.06792 7.0736 7.22281 7.22922 7.38919 7.39607 7.55384 7.56016 7.72248 7.7294 7.91565 7.92161 8.07245 8.07875 8.26804 8.27317 8.4925 8.64176 8.65404 8.85075 8.85938 9.0166 9.02233 9.17271 9.17889 9.37742 9.38364 9.57177 9.57826 9.74502 9.75127 9.96668 9.97229 
78 0.14297 0.29968 0.30671 0.48592 0.49269 0.62606 0.80946 0.81563 0.98073 1.15471 1.31027 1.31787 1.47869 1.48532 1.6443 1.83574 1.84263 2.04833 2.32049 2.46007 2.47173 2.6192 2.80393 2.81055 2.96823 2.97499 3.14086 3.14764 3.2898 3.43248 3.57027 3.58283 3.74513 3.75086 4.07803 4.32672 4.48095 4.48754 4.79972 4.81536 5.00379 5.01041 5.13905 5.14608 5.38588 5.39221 5.61246 5.86644 6.17906 6.43584 6.60328 6.7475 6.75456 6.92192 7.06699 7.0735 7.22274 7.38892 7.39628 7.55328 7.56051 7.72392 7.91579 7.92219 8.07274 8.27308 8.49346 8.64849 8.85029 9.01714 9.17288 9.37739 9.57114 9.57796 9.74491 9.75169 9.96654 9.97302 
101 0.14853 0.30506 0.48594 0.49189 0.62486 0.63371 0.80867 0.81508 0.98042 0.98727 1.14652 1.15981 1.3107 1.31783 1.47848 1.48475 1.64729 1.83536 1.84179 2.04955 2.17451 2.32129 2.32781 2.45982 2.46598 2.61868 2.80521 2.81062 2.81729 2.96858 2.97444 3.14106 3.14729 3.29079 3.29743 3.42648 3.43336 3.56994 3.57647 3.74428 3.75065 3.7607 4.07782 4.08536 4.32662 4.3346 4.48114 4.48736 4.60531 4.61376 4.62683 4.80022 4.80531 5.00392 5.00994 5.14558 5.38621 5.39129 5.39767 5.61228 5.62274 5.86731 5.87222 6.17885 6.43589 6.6026 6.60972 6.74819 6.75441 6.92216 6.92754 7.06625 7.07303 7.08294 7.22823 7.39604 7.5597 7.72638 7.91547 7.92201 7.93039 8.07227 8.07961 8.26772 8.27324 8.4862 8.49258 8.64678 8.84982 9.01525 9.02193 9.17754 9.37753 9.38391 9.57117 9.57782 9.58717 9.745 9.75152 9.96665 9.9722 
86 0.14897 0.30013 0.48649 0.49213 0.62576 0.8089 0.8154 0.98118 0.98813 1.15297 1.31037 1.31746 1.47903 1.64855 1.83567 1.84243 2.04896 2.17472 2.31994 2.32748 2.46581 2.616 2.80411 2.8107 2.96807 2.97479 3.14082 3.14808 3.29008 3.29731 3.42758 3.57017 3.7443 3.75074 4.07771 4.08591 4.32683 4.48154 4.48837 4.61383 4.79971 4.80602 5.00385 5.01041 5.14586 5.38588 5.39232 5.3993 5.61276 5.86646 5.87233 6.1786 6.43587 6.60347 6.74993 6.92194 6.92794 7.07337 7.22861 7.38937 7.39669 7.55339 7.57099 7.72803 7.91546 7.92254 8.07228 8.08006 8.2668 8.27377 8.48597 8.4933 8.64039 8.8503 9.01518 9.02233 9.17271 9.1786 9.37719 9.384 9.57065 9.57823 9.74476 9.75119 9.96674 9.9727 
94 0.14387 0.14968 0.29967 0.31379 0.48641 0.49195 0.50015 0.61915 0.62631 0.80991 0.81526 0.98122 0.98865 1.14743 1.3105 1.31779 1.47866 1.48537 1.65273 1.83573 1.84234 2.04887 2.17541 2.18191 2.32064 2.32803 2.45995 2.47199 2.61404 2.80991 2.96821 2.97461 3.14177 3.14761 3.2903 3.29725 3.42679 3.56986 3.58432 3.74455 3.7504 4.07817 4.3266 4.48121 4.48773 4.61425 4.8001 4.81376 5.00399 5.01032 5.13795 5.14631 5.38617 5.39136 5.61295 5.86628 5.87206 6.17882 6.43595 6.60294 6.74742 6.75428 6.92088 6.92784 7.07304 7.2238 7.2291 7.39608 7.5599 7.72847 7.91602 7.922 7.93053 8.07316 8.07934 8.26697 8.27307 8.48656 8.49289 8.64063 8.64858 8.85031 9.01656 9.02211 9.17242 9.17861 9.37779 9.38398 9.57211 9.57779 9.74502 9.75152 9.96638 9.97235 
99 0.14329 0.14962 0.30015 0.30589 0.31532 0.48645 0.49206 0.61867 0.62582 0.80936 0.81546 0.9812 0.98831 1.14657 1.31081 1.31776 1.47881 1.48511 1.64781 1.83555 1.84223 2.04911 2.05618 2.17445 2.18382 2.32084 2.32717 2.46571 2.61204 2.61977 2.80393 2.81011 2.96803 2.97461 3.14133 3.14737 3.2913 3.29721 3.42589 3.43317 3.56989 3.58162 3.74411 3.75056 4.07778 4.32648 4.48139 4.48745 4.60645 4.61368 4.79965 4.80547 4.81351 5.00394 5.01026 5.14575 5.38608 5.39171 5.61209 5.86648 5.87201 6.17913 6.43602 6.60283 6.74763 6.755 6.92192 6.92901 7.067 7.07338 7.22205 7.22942 7.38895 7.39599 7.5534 7.72792 7.9219 8.07293 8.07963 8.27215 8.48646 8.4925 8.50178 8.63967 8.64821 8.85039 8.85963 9.01642 9.02217 9.17296 9.17904 9.37738 9.38441 9.57115 9.57786 9.74519 9.75123 9.96647 9.97244 
115 0.14442 0.14954 0.29971 0.30507 0.49111 0.49791 0.61907 0.62527 0.80869 0.81511 0.98128 0.98755 1.14614 1.15304 1.31098 1.31731 1.47816 1.48465 1.64161 1.83552 1.84211 2.04845 2.05464 2.17516 2.18248 2.32045 2.32659 2.33603 2.45886 2.46554 2.4731 2.61459 2.61999 2.80393 2.81017 2.81689 2.96895 2.97447 3.14124 3.14715 3.29025 3.2969 3.30505 3.4278 3.4333 3.56972 3.57644 3.58434 3.74382 3.74987 3.75953 4.07784 4.08487 4.32678 4.33335 4.48115 4.4872 4.60583 4.61375 4.79993 4.80484 4.81443 5.00428 5.01017 5.13882 5.14595 5.38591 5.39129 5.39801 5.61231 5.62022 5.86754 5.87184 6.17884 6.43605 6.6031 6.60949 6.74813 6.75422 6.92101 6.92711 7.06702 7.07334 7.22779 7.23619 7.38919 7.3966 7.55374 7.56019 7.57241 7.72645 7.91577 7.92159 8.07839 8.26796 8.27337 8.28244 8.4859 8.49266 8.50114 8.64106 8.64802 8.85056 9.02112 9.17321 9.1783 9.37711 9.38333 9.57158 9.57734 9.58801 9.74492 9.75107 9.96633 9.97193 
96 0.14374 0.14996 0.30555 0.48583 0.49159 0.61931 0.62621 0.80963 0.81519 0.98092 1.14743 1.15403 1.31078 1.31746 1.47882 1.48516 1.64819 1.83532 1.84187 2.04887 2.05609 2.18173 2.3214 2.3279 2.46561 2.61425 2.61981 2.80429 2.81015 2.81738 2.96867 2.97488 3.14083 3.14761 3.29113 3.29718 3.42649 3.43304 3.56994 3.57632 3.74415 3.75045 3.76105 4.07749 4.32666 4.48179 4.48772 4.61341 4.79956 4.80598 5.00408 5.01056 5.02218 5.14593 5.38549 5.39131 5.61276 5.87194 6.17869 6.43605 6.60296 6.74713 6.75432 6.92343 7.07289 7.08199 7.22206 7.22873 7.38926 7.39613 7.55387 7.56017 7.72574 7.73882 7.91574 7.92172 7.93153 8.07191 8.07889 8.27271 8.4862 8.49259 8.63997 8.85042 9.01671 9.02214 9.17264 9.17866 9.37747 9.38387 9.57175 9.57794 9.74428 9.75156 9.9664 9.97227 
88 0.14346 0.1493 0.29949 0.30623 0.48637 0.49203 0.49933 0.61887 0.81519 0.98029 0.98807 1.14626 1.15495 1.31086 1.31804 1.47895 1.48589 1.64837 1.83565 1.84211 2.04888 2.18156 2.32046 2.32771 2.46409 2.6192 2.80508 2.81723 2.96794 2.97457 3.14106 3.1474 3.29091 3.42296 3.57031 3.74428 3.7505 4.07795 4.32661 4.48119 4.48766 4.60596 4.61401 4.80009 4.80568 5.00386 5.01075 5.13982 5.14633 5.38603 5.39164 5.39865 5.6124 5.87256 6.17892 6.43603 6.60305 6.74737 6.92086 6.92794 7.06632 7.07435 7.22179 7.22858 7.39593 7.55392 7.72808 7.91625 8.07215 8.07924 8.26721 8.48636 8.49274 8.64058 8.65652 8.85055 9.01669 9.02251 9.17264 9.17901 9.37748 9.38411 9.5717 9.57814 9.74528 9.75192 9.9668 9.9725 
107 0.14346 0.14967 0.3003 0.3059 0.31285 0.49126 0.49865 0.62358 0.81473 0.98079 0.98769 1.14557 1.15897 1.31092 1.31742 1.47868 1.48513 1.64375 1.65252 1.83576 1.84238 2.04928 2.05537 2.18112 2.32082 2.32741 2.46325 2.47278 2.61457 2.62075 2.80443 2.81013 2.81652 2.97382 3.14058 3.14756 3.15776 3.29012 3.29704 3.42684 3.43315 3.57038 3.57687 3.74388 3.75002 4.07788 4.08491 4.32677 4.33446 4.48168 4.48731 4.60532 4.61411 4.79974 4.805 4.8127 5.00477 5.01048 5.13899 5.38588 5.39119 5.3985 5.61204 5.86607 5.87173 6.1787 6.43598 6.44422 6.60327 6.61028 6.74738 6.75431 6.92153 6.92765 7.07256 7.08263 7.22205 7.22796 7.23783 7.3957 7.5537 7.56016 7.72434 7.73045 7.91636 7.92218 7.93056 8.07844 8.26885 8.27393 8.48587 8.49243 8.64388 8.6551 8.85047 9.02195 9.17269 9.17822 9.18902 9.37759 9.38384 9.57187 9.57783 9.74486 9.75141 9.96665 9.9721 
106 0.14368 0.14946 0.30033 0.3063 0.48609 0.49201 0.61847 0.62539 0.80879 0.81504 0.98082 0.98743 1.15229 1.31097 1.31784 1.47861 1.48542 1.64706 1.83548 1.84196 2.04921 2.05565 2.18181 2.32025 2.32708 2.33617 2.45872 2.46607 2.61479 2.62 2.80435 2.8103 2.81682 2.9683 2.97473 3.14126 3.14729 3.29676 3.4269 3.43375 3.56978 3.57597 3.58352 3.7444 3.75021 4.07778 4.08429 4.3266 4.33454 4.48165 4.48748 4.60569 4.61388 4.80022 4.80506 5.00444 5.00986 5.1392 5.146 5.38595 5.39097 5.39865 5.61285 5.62166 5.86702 5.87219 6.17866 6.43629 6.44392 6.60297 6.61031 6.74723 6.92214 6.9286 7.06718 7.07344 7.22279 7.22873 7.38908 7.39612 7.55423 7.56121 7.72734 7.74134 7.91541 7.92146 7.92981 8.07247 8.0787 8.27134 8.48543 8.49236 8.64669 8.85032 9.01569 9.02184 9.17371 9.17861 9.37721 9.38418 9.57149 9.57739 9.74543 9.75111 9.96655 9.97215 
76 0.1439 0.15016 0.30006 0.49195 0.61949 0.62615 0.80898 0.81563 0.98061 1.31101 1.479 1.48611 1.83585 1.84258 2.04928 2.17418 2.32059 2.46418 2.61951 2.8113 2.96811 3.14104 3.148 3.29732 3.42736 3.56973 3.74446 3.7509 4.07777 4.32668 4.48122 4.48834 4.61303 4.79998 4.80573 5.00375 5.0115 5.13868 5.14648 5.38603 5.61242 5.86638 5.87253 6.17846 6.43574 6.6032 6.74739 6.75446 6.92115 7.06764 7.07439 7.22225 7.38873 7.39678 7.56018 7.72709 7.91594 7.93046 8.07208 8.07917 8.26769 8.49286 8.64145 8.85058 9.01607 9.02288 9.17252 9.17912 9.37722 9.38415 9.57172 9.57793 9.74481 9.75138 9.96682 9.97302 
113 0.14428 0.14942 0.30199 0.30709 0.48648 0.49164 0.49874 0.61915 0.62502 0.80937 0.81492 0.98066 0.98777 1.15265 1.31022 1.31718 1.47915 1.48467 1.64076 1.64827 1.65829 1.8355 1.84222 2.04895 2.05565 2.18138 2.32071 2.32718 2.46464 2.47243 2.61409 2.61974 2.80424 2.81006 2.81723 2.96853 2.97464 3.14139 3.14716 3.15692 3.29037 3.29714 3.42704 3.43414 3.56987 3.57603 3.74423 3.75017 3.76058 4.07813 4.32683 4.33515 4.48039 4.48721 4.60613 4.61432 4.80007 4.80509 4.81329 5.00369 5.00997 5.14559 5.38552 5.39092 5.61334 5.86688 5.87199 6.17895 6.436 6.44317 6.60311 6.60995 6.74762 6.75413 6.92082 6.92747 7.0661 7.07331 7.22288 7.22862 7.38906 7.39595 7.55335 7.55982 7.72625 7.73283 7.91608 7.92157 7.92989 8.07287 8.07868 8.26721 8.27243 8.48605 8.49242 8.50099 8.64132 8.64804 8.65916 8.85046 9.01582 9.02206 9.17292 9.17811 9.37734 9.38353 9.57086 9.57744 9.58677 9.74534 9.75095 9.96653 9.97223 
77 0.15009 0.29994 0.48601 0.4921 0.80905 0.81533 0.98087 0.98854 1.1461 1.3108 1.31737 1.48525 1.6471 1.83555 1.84256 2.04927 2.32066 2.32711 2.46432 2.61437 2.80439 2.81151 2.81748 2.97466 3.14199 3.14789 3.28999 3.29731 3.42385 3.43483 3.56978 3.74404 3.75047 4.07797 4.3267 4.48132 4.48774 4.60528 4.80006 5.00381 5.01054 5.13843 5.14648 5.38547 5.39191 5.61336 5.86652 5.87221 6.17835 6.43575 6.60318 6.74709 6.9215 7.06726 7.0736 7.22266 7.39655 7.55365 7.56097 7.72315 7.73498 7.916 8.07216 8.26615 8.4857 8.4929 8.85036 9.01685 9.02326 9.17235 9.1792 9.3774 9.5717 9.57788 9.75116 9.9664 9.97224 
107 0.14437 0.14972 0.30072 0.30663 0.4863 0.49223 0.61935 0.62601 0.80925 0.81489 0.98072 0.98747 1.14718 1.15385 1.31013 1.31723 1.48019 1.48517 1.64449 1.6537 1.83575 1.84228 2.04914 2.18241 2.32033 2.32691 2.33755 2.46101 2.47156 2.61496 2.61992 2.80393 2.81016 2.81678 2.9688 2.97516 3.14095 3.14714 3.29679 3.42647 3.43532 3.57011 3.57619 3.58424 3.74421 3.75032 3.75932 4.0783 4.08447 4.32649 4.33411 4.48139 4.48742 4.61356 4.79974 4.80538 5.00334 5.01024 5.13961 5.14693 5.38576 5.39132 5.61237 5.62104 5.86678 5.87216 6.17871 6.43617 6.44312 6.60321 6.60973 6.75356 6.92268 6.92783 7.06702 7.07345 7.22208 7.2286 7.23854 7.38957 7.3958 7.5542 7.56023 7.72313 7.72998 7.91571 7.92173 7.93017 8.07852 8.26728 8.27263 8.49239 8.50202 8.64018 8.64842 8.85013 9.01578 9.02226 9.17241 9.17892 9.37777 9.38401 9.57133 9.57758 9.75075 9.96663 9.97212 
102 0.14432 0.14965 0.29906 0.30569 0.49156 0.4995 0.61852 0.6247 0.80975 0.81514 0.98059 0.98809 1.15258 1.31101 1.31745 1.47931 1.4852 1.64083 1.64921 1.83537 1.84198 2.04862 2.05569 2.18125 2.32098 2.3272 2.45984 2.47055 2.61386 2.61981 2.80389 2.80992 2.81661 2.97466 3.14053 3.14731 3.29012 3.29708 3.42578 3.4334 3.56997 3.57591 3.58514 3.74422 3.75065 4.07764 4.08406 4.32668 4.33452 4.48131 4.48749 4.61329 4.80099 4.8132 5.00551 5.01049 5.1457 5.38616 5.39139 5.39806 5.61316 5.86694 5.87189 6.17858 6.43615 6.44393 6.60396 6.60986 6.92693 7.06747 7.07337 7.08391 7.22812 7.3888 7.39628 7.55427 7.56049 7.7222 7.72935 7.9156 7.92202 7.93032 8.07257 8.07871 8.26738 8.27275 8.49213 8.6431 8.85029 9.01557 9.02237 9.17297 9.17882 9.37744 9.38382 9.57296 9.57769 9.74519 9.75125 9.96668 9.97241 9.98258 
77 0.14533 0.29944 0.48576 0.49269 0.62623 0.80849 0.81565 0.98088 1.14619 1.15367 1.31055 1.31816 1.4854 1.6411 1.83567 1.84313 2.049 2.1748 2.32728 2.45959 2.47189 2.61401 2.80416 2.81133 2.81775 2.96813 2.97504 3.14741 3.28956 3.29811 3.43284 3.5707 3.7445 3.75101 4.07794 4.32688 4.48127 4.4879 4.60603 4.61458 4.80545 5.01094 5.14637 5.38587 5.61209 5.866 5.87296 6.1787 6.43599 6.60304 6.74706 6.92126 7.22871 7.38932 7.3975 7.55442 7.56081 7.72448 7.91638 7.92363 8.07258 8.26644 8.27452 8.48609 8.49291 8.64774 8.85009 9.02212 9.17273 9.37738 9.38436 9.57152 9.57809 9.74506 9.75135 9.96646 9.97295 
93 0.14382 0.14981 0.2996 0.30623 0.49202 0.61943 0.8089 0.81497 0.98126 0.98829 1.14661 1.15399 1.31009 1.31757 1.48481 1.6483 1.83577 1.84235 2.04851 2.05627 2.17488 2.18334 2.3206 2.32775 2.33786 2.46018 2.61395 2.62094 2.80436 2.81042 2.96839 2.97497 3.14075 3.14744 3.28998 3.29748 3.42745 3.43307 3.57079 3.74422 3.75044 4.078 4.32693 4.48106 4.48756 4.61362 4.79947 4.80533 5.00417 5.01082 5.13946 5.38577 5.39135 5.39818 5.61246 5.62257 5.86645 5.87204 6.17858 6.43572 6.60326 6.61135 6.74741 6.75421 6.92712 7.06729 7.0736 7.22236 7.22862 7.38928 7.39649 7.55457 7.56057 7.72725 7.91584 7.92232 8.07841 8.26816 8.48849 8.4935 8.64689 8.85032 9.01714 9.1731 9.17873 9.3774 9.3838 9.57158 9.57797 9.74499 9.75145 9.96662 9.97243 
90 0.14276 0.1494 0.3016 0.48664 0.49199 0.62375 0.81499 0.98064 0.98824 1.15324 1.31145 1.31766 1.47869 1.48499 1.64857 1.83537 1.84218 2.04908 2.18153 2.3209 2.32847 2.46389 2.61814 2.81026 2.96892 2.97466 3.14124 3.14755 3.29709 3.42489 3.43309 3.57032 3.57676 3.74401 3.75025 4.07755 4.32685 4.48143 4.48766 4.60569 4.61394 4.79992 4.8054 5.00431 5.02259 5.14592 5.38625 5.39162 5.61266 5.86628 5.87257 6.17871 6.43582 6.44368 6.60272 6.74723 6.92106 6.92745 7.06657 7.07328 7.22224 7.22892 7.3898 7.39631 7.55342 7.56026 7.73156 7.91603 7.92271 7.9306 8.07239 8.07915 8.26816 8.27325 8.48574 8.49243 8.64721 8.85032 9.0164 9.02253 9.17285 9.17834 9.37752 9.38426 9.57144 9.57797 9.74504 9.75117 9.9662 9.97214 
96 0.14931 0.30093 0.31458 0.48579 0.49194 0.49943 0.61941 0.80912 0.81502 0.98116 0.9883 1.14628 1.15393 1.3108 1.31749 1.47809 1.48513 1.6399 1.64903 1.8356 1.84217 2.04876 2.17513 2.18296 2.32029 2.32716 2.45961 2.61979 2.80448 2.81037 2.97457 3.14135 3.1473 3.29094 3.29713 3.43161 3.56974 3.57685 3.74397 3.75076 4.07785 4.32705 4.48127 4.48732 4.60606 4.61392 4.80067 4.80562 5.00431 5.01008 5.13975 5.38601 5.39153 5.39926 5.61226 5.62177 5.86658 5.8723 6.17891 6.43602 6.60305 6.74721 6.75442 6.92063 6.92803 7.07312 7.22211 7.22882 7.24005 7.39555 7.56048 7.72287 7.73084 7.91564 7.92182 7.93019 8.07302 8.07911 8.26813 8.48628 8.49244 8.50213 8.64638 8.85047 9.01641 9.02264 9.17278 9.17871 9.37741 9.38371 9.57162 9.57776 9.7447 9.75167 9.96649 9.97229 
129 0.14295 0.14923 0.2994 0.3051 0.31286 0.48628 0.49149 0.49822 0.62332 0.62989 0.80963 0.8149 0.98091 0.98716 1.14662 1.15313 1.16049 1.31033 1.31711 1.32807 1.47906 1.48467 1.64486 1.65249 1.83547 1.84165 1.85278 2.04848 2.05501 2.17424 2.18162 2.32025 2.32625 2.33551 2.45835 2.46536 2.47694 2.61458 2.6196 2.80437 2.80946 2.81636 2.96873 2.97429 3.14102 3.14692 3.29026 3.29644 3.30366 3.42673 3.43277 3.56974 3.57528 3.5838 3.74413 3.74998 3.75832 4.07762 4.08377 4.32677 4.33359 4.48122 4.487 4.61252 4.80023 4.80496 4.81365 5.00405 5.01008 5.02178 5.13977 5.14588 5.38559 5.39078 5.39714 5.6128 5.61945 5.86659 5.87136 5.88156 6.17871 6.43588 6.44232 6.60286 6.60946 6.74748 6.7542 6.76229 6.92066 6.9273 7.0657 7.07259 7.22221 7.2282 7.39463 7.40305 7.55425 7.55965 7.56982 7.72363 7.729 7.73801 7.91557 7.92133 7.92991 8.0728 8.07844 8.26733 8.27235 8.48645 8.49235 8.50014 8.64002 8.6473 8.84995 8.85709 9.01642 9.02177 9.17277 9.17795 9.37713 9.3837 9.57151 9.57736 9.58751 9.7445 9.75059 9.96657 9.97197 
96 0.14963 0.30031 0.30596 0.49119 0.50002 0.61893 0.6259 0.80857 0.81501 0.98106 0.98851 1.14495 1.1533 1.31152 1.31799 1.47905 1.48524 1.64578 1.83558 1.84199 2.04868 2.05581 2.17432 2.31975 2.32725 2.46362 2.47331 2.61897 2.80431 2.81004 2.8172 2.96902 2.97476 3.14141 3.14745 3.15898 3.29137 3.29757 3.42739 3.43341 3.56981 3.74429 3.75021 4.07784 4.32651 4.33461 4.48701 4.61377 4.79993 4.80535 4.81497 5.0039 5.01026 5.13891 5.14576 5.38582 5.39143 5.61243 5.8665 5.87196 6.1786 6.43571 6.60292 6.60987 6.74755 6.75421 6.92723 7.06654 7.07366 7.22317 7.22891 7.38909 7.39613 7.55979 7.72442 7.73389 7.91523 7.92166 8.0778 8.26806 8.48613 8.49264 8.64136 8.64785 8.85039 9.02159 9.17284 9.17872 9.37745 9.38354 9.57145 9.57811 9.75084 9.96659 9.97249 9.98315 
99 0.14419 0.15006 0.30553 0.48697 0.4918 0.4988 0.62515 0.81402 0.98079 0.98752 1.14679 1.31636 1.47846 1.48512 1.64487 1.65187 1.83584 1.84287 2.04877 2.1818 2.31991 2.32654 2.46373 2.47128 2.61456 2.61969 2.80404 2.8102 2.81724 2.96877 2.97459 3.14108 3.14733 3.29017 3.29714 3.42751 3.56997 3.57584 3.58663 3.74371 3.75003 4.08297 4.32641 4.33406 4.4818 4.48753 4.61409 4.80087 4.80512 5.00412 5.01008 5.14525 5.38599 5.39162 5.61255 5.62076 5.86679 5.87223 6.17887 6.43609 6.44378 6.60276 6.74744 6.75447 6.92103 6.92773 7.06795 7.07328 7.22207 7.22856 7.39033 7.3964 7.55446 7.56005 7.72594 7.91591 7.92261 8.07305 8.07911 8.2672 8.27273 8.28196 8.48667 8.49267 8.64013 8.6475 8.85029 9.01572 9.02245 9.17241 9.17839 9.37705 9.38373 9.57144 9.57746 9.74506 9.75093 9.96675 9.972 
95 0.14923 0.30031 0.31151 0.49165 0.61988 0.62661 0.80888 0.81505 0.98058 0.98771 1.14603 1.15356 1.31065 1.31771 1.47962 1.48535 1.64076 1.65283 1.83549 1.84203 2.04884 2.05527 2.18213 2.32055 2.32712 2.46566 2.61478 2.62067 2.80993 2.81728 2.97445 3.14742 3.29033 3.29709 3.42561 3.43368 3.57004 3.57671 3.74415 3.75051 4.07793 4.08527 4.3268 4.48151 4.4874 4.6058 4.61396 4.80012 4.80596 5.01011 5.13986 5.14579 5.38614 5.39172 5.61287 5.86683 5.87898 6.17877 6.4361 6.60307 6.61036 6.74788 6.75465 6.92731 7.07302 7.22212 7.22892 7.39022 7.39663 7.55361 7.56063 7.7234 7.73179 7.91557 7.9222 8.07322 8.07908 8.26744 8.27384 8.48596 8.4928 8.64021 8.64784 9.01594 9.02237 9.1726 9.17929 9.37729 9.38444 9.57159 9.57777 9.74518 9.75174 9.96635 9.97237 
107 0.14381 0.29986 0.30647 0.4862 0.49208 0.49895 0.61973 0.62641 0.8094 0.81529 0.98071 0.98755 1.14648 1.15437 1.31752 1.47916 1.48533 1.64402 1.65443 1.83534 1.84174 2.04863 2.05647 2.17489 2.18236 2.32094 2.32782 2.46455 2.4718 2.61396 2.62023 2.80486 2.81068 2.81708 2.96852 2.97452 3.14095 3.14701 3.15615 3.29001 3.29724 3.427 3.43381 3.57054 3.57578 3.74396 3.75037 4.0781 4.32693 4.48112 4.48765 4.60564 4.61371 4.80009 4.80543 4.81359 5.00407 5.01031 5.14627 5.38624 5.39126 5.61177 5.86695 5.87297 6.17885 6.436 6.44483 6.60301 6.60962 6.74723 6.75406 6.92099 6.92776 7.06638 7.07295 7.08297 7.22291 7.22846 7.38905 7.39632 7.55998 7.7229 7.73069 7.91588 7.92168 8.07342 8.07884 8.26753 8.27261 8.48595 8.49275 8.64096 8.64941 8.85004 8.86015 9.01651 9.0224 9.17802 9.37778 9.38376 9.57101 9.57769 9.5866 9.74454 9.75108 9.96652 9.97202 
91 0.14904 0.29937 0.31254 0.48705 0.4921 0.61888 0.62757 0.81496 0.98086 0.9883 1.14586 1.31105 1.31771 1.47873 1.48577 1.64571 1.83564 1.84209 2.04906 2.05634 2.17426 2.32091 2.46412 2.61409 2.62147 2.80429 2.81026 2.96823 2.97477 3.14133 3.14754 3.2899 3.29749 3.42366 3.43263 3.57034 3.58378 3.74448 3.75042 4.07748 4.08511 4.32652 4.33527 4.48181 4.48759 4.60605 4.61421 4.8003 4.80531 5.00476 5.0107 5.13903 5.14613 5.38607 5.39139 5.61249 5.86638 5.87252 6.17869 6.43603 6.60316 6.60964 6.7479 6.75448 6.92674 7.06651 7.07348 7.22257 7.22864 7.38941 7.39764 7.55992 7.72699 7.92188 8.0729 8.07908 8.26781 8.27321 8.48609 8.49298 8.64747 8.85052 9.01729 9.17269 9.17946 9.37725 9.38424 9.57751 9.75095 9.96676 9.97252 
103 0.14365 0.14951 0.2993 0.30559 0.48719 0.49178 0.6197 0.62529 0.80936 0.81505 0.98066 0.98795 1.14592 1.154 1.31105 1.31719 1.47871 1.48513 1.64706 1.65825 1.83549 1.8419 2.04879 2.05531 2.17442 2.18201 2.32038 2.32697 2.45791 2.46662 2.61418 2.61993 2.8094 2.81645 2.96863 2.97445 3.14104 3.14749 3.28978 3.29757 3.4307 3.56969 3.57585 3.58625 3.74484 3.75035 4.07761 4.08461 4.32652 4.33347 4.48112 4.48745 4.61397 4.80022 4.80502 4.81418 5.00337 5.01051 5.14535 5.38599 5.39134 5.61284 5.61977 5.86654 5.87191 6.17905 6.43596 6.44361 6.60302 6.6112 6.74766 6.75406 6.92665 7.0725 7.08102 7.22228 7.22862 7.38915 7.39597 7.55992 7.72756 7.91633 7.92224 8.07249 8.07858 8.26737 8.27292 8.48547 8.49265 8.64717 8.85042 8.85945 9.01638 9.02206 9.17284 9.17852 9.37746 9.38382 9.57128 9.57766 9.75064 9.96636 9.97221 
93 0.14326 0.15022 0.29995 0.48591 0.49235 0.6187 0.63233 0.80864 0.81537 0.98044 0.98803 1.15309 1.31054 1.31776 1.47805 1.48554 1.83556 1.84234 2.04855 2.056 2.17538 2.32082 2.32805 2.4592 2.61509 2.80388 2.8108 2.81721 2.96799 2.97498 3.1406 3.14765 3.15783 3.29115 3.29779 3.42817 3.58087 3.74427 3.75077 4.07803 4.08502 4.32663 4.48123 4.48767 4.60572 4.80001 4.80583 5.00309 5.01044 5.13784 5.14662 5.38573 5.39174 5.61236 5.8664 5.87207 6.17917 6.43589 6.60337 6.7478 6.75423 6.92148 6.92847 7.06567 7.07349 7.22193 7.22851 7.38944 7.39653 7.5543 7.5607 7.72293 7.91584 7.92187 7.93046 8.07249 8.0789 8.26737 8.49239 8.64827 8.85059 9.01629 9.02276 9.1725 9.17861 9.37733 9.38385 9.57107 9.57774 9.74532 9.75125 9.96652 9.97256 
94 0.14936 0.30031 0.30727 0.48592 0.49189 0.61878 0.62577 0.80927 0.81534 0.98099 0.98812 1.14631 1.16024 1.31086 1.31772 1.4788 1.48554 1.6402 1.64985 1.83533 1.84201 2.0488 2.17487 2.32043 2.32779 2.33803 2.46575 2.61494 2.62062 2.804 2.81029 2.96786 2.97446 3.14108 3.14785 3.2969 3.43282 3.57012 3.57701 3.74413 3.75063 4.07785 4.32672 4.33484 4.48156 4.48771 4.60595 4.61423 4.80497 5.0044 5.13923 5.14765 5.38562 5.39131 5.61288 5.86695 5.87209 6.17945 6.43607 6.444 6.603 6.61043 6.74762 6.75431 6.92814 7.07248 7.22881 7.38972 7.39607 7.55348 7.56073 7.72294 7.73018 7.91582 7.92202 8.07903 8.26836 8.48563 8.49274 8.64145 8.64886 8.85026 9.01571 9.02232 9.17258 9.17876 9.37767 9.38407 9.57086 9.57768 9.74501 9.75115 9.96655 9.97257 
97 0.14427 0.14987 0.30012 0.3059 0.49159 0.62409 0.81004 0.81507 0.98098 0.98775 1.14642 1.16006 1.3108 1.31766 1.47811 1.48499 1.64492 1.65763 1.83557 1.84189 2.04877 2.05551 2.17469 2.18204 2.32088 2.46481 2.61426 2.62052 2.80442 2.80983 2.81706 2.96842 2.97502 3.14126 3.1471 3.29027 3.29766 3.42295 3.43251 3.56981 3.5763 3.74458 3.75106 4.07763 4.08509 4.3265 4.48134 4.48754 4.60537 4.61386 4.80002 4.80604 5.00397 5.01026 5.13771 5.14595 5.38663 5.3918 5.61289 5.86628 5.87193 6.17885 6.43595 6.60314 6.74757 6.75418 6.92184 6.92805 7.06705 7.07374 7.2282 7.38888 7.39624 7.55991 7.57357 7.72335 7.73362 7.91615 7.9219 8.0785 8.26631 8.27265 8.48635 8.49301 8.6464 8.85026 9.02186 9.17304 9.17856 9.37792 9.38416 9.57168 9.578 9.74478 9.7513 9.96637 9.97223 
103 0.14346 0.14956 0.30091 0.30676 0.48641 0.49192 0.61923 0.62688 0.80797 0.81525 0.98111 0.98785 1.14627 1.15351 1.16182 1.31032 1.31799 1.47903 1.48531 1.64718 1.83542 1.84184 2.04904 2.05593 2.17512 2.18199 2.32056 2.32747 2.45951 2.46766 2.61897 2.80385 2.81038 2.81836 2.96852 2.97464 3.14086 3.14731 3.29082 3.29737 3.42742 3.43337 3.56983 3.57646 3.74417 3.75057 3.76091 4.07791 4.32681 4.33383 4.48192 4.48756 4.60559 4.61387 4.80016 4.80588 5.00444 5.01072 5.14387 5.38584 5.39138 5.39922 5.61254 5.86654 5.87223 6.17814 6.4363 6.60312 6.6096 6.7475 6.75478 6.92169 6.92787 7.07215 7.2283 7.38914 7.39648 7.55374 7.56032 7.72836 7.91612 7.92195 8.07365 8.07896 8.26729 8.27297 8.48574 8.49253 8.64147 8.6486 8.85036 9.0167 9.02223 9.17275 9.1785 9.37745 9.38389 9.57151 9.57801 9.74512 9.75127 9.96621 9.97236 
100 0.14353 0.1499 0.29962 0.30701 0.48586 0.49161 0.49931 0.61929 0.62585 0.8087 0.81492 0.98106 0.98798 1.15349 1.31042 1.31752 1.4791 1.48484 1.64605 1.65429 1.83565 1.8423 2.0486 2.05603 2.18096 2.32114 2.32716 2.46314 2.47369 2.61914 2.80421 2.81024 2.97443 3.14088 3.14729 3.29039 3.43236 3.56956 3.57646 3.74413 3.75017 3.76028 4.07805 4.08454 4.32665 4.33469 4.48135 4.48742 4.60608 4.61371 4.79968 4.80522 4.81556 5.00912 5.02152 5.14591 5.38635 5.3921 5.41152 5.6125 5.86678 5.87202 6.17838 6.43599 6.44299 6.60287 6.60964 6.75408 6.92748 7.06654 7.07343 7.22244 7.22824 7.38914 7.39608 7.5544 7.56019 7.72699 7.91605 7.9218 8.07867 8.26752 8.27317 8.48571 8.49262 8.64062 8.64915 8.8504 9.01506 9.02206 9.1731 9.17827 9.37741 9.38349 9.57132 9.57811 9.74539 9.75116 9.9664 9.9722 
90 0.14441 0.14996 0.30571 0.4859 0.49205 0.6198 0.63455 0.81499 0.98082 0.98833 1.14642 1.16011 1.30963 1.31755 1.47929 1.48591 1.65167 1.8357 1.84243 2.04868 2.05601 2.1747 2.32128 2.32786 2.45797 2.46599 2.61505 2.81018 2.97451 3.14024 3.14756 3.28999 3.29672 3.42709 3.43468 3.57072 3.58298 3.75055 4.0777 4.32633 4.33517 4.48124 4.48736 4.60557 4.61404 4.80058 4.80592 5.01012 5.13912 5.14627 5.38539 5.39127 5.61227 5.86742 5.87257 6.17888 6.43613 6.60293 6.74738 6.92791 7.07277 7.0833 7.22278 7.22927 7.38963 7.39642 7.55978 7.72906 7.91558 7.92244 8.07204 8.07915 8.26756 8.2737 8.486 8.49279 8.64124 8.8505 9.01649 9.02313 9.17294 9.17918 9.37695 9.38373 9.57168 9.57841 9.74508 9.75107 9.9665 9.97252 
91 0.14404 0.14982 0.30017 0.48648 0.49224 0.61927 0.80955 0.8153 0.98085 0.98852 1.1465 1.1609 1.31069 1.31776 1.47869 1.48513 1.64729 1.83505 1.84206 2.04873 2.1822 2.32059 2.32759 2.45878 2.47222 2.61993 2.80439 2.81076 2.81707 2.96828 2.97448 3.14084 3.14795 3.29722 3.42621 3.43333 3.56999 3.57643 3.74431 3.75042 4.07794 4.08473 4.32661 4.33496 4.48171 4.48746 4.60524 4.80531 5.00457 5.0106 5.13935 5.14587 5.386 5.39175 5.61249 5.62221 5.86731 5.87223 6.17849 6.43568 6.60322 6.74731 6.7544 6.92088 7.06674 7.07349 7.22234 7.22869 7.39564 7.56051 7.73183 7.91572 7.92262 8.07268 8.07934 8.26696 8.27306 8.48566 8.49286 8.85031 9.0159 9.02269 9.17757 9.37794 9.38471 9.57093 9.57779 9.74481 9.75132 9.96641 9.97275 
99 0.14343 0.14941 0.2999 0.30626 0.48606 0.49184 0.62489 0.81028 0.81535 0.9806 0.98775 1.14615 1.15333 1.3108 1.31751 1.47914 1.48478 1.4978 1.64012 1.65195 1.83588 1.84259 2.04887 2.17436 2.18254 2.32062 2.32765 2.46452 2.61482 2.62018 2.8039 2.8102 2.81694 2.97434 3.14076 3.14725 3.29068 3.29734 3.42724 3.5699 3.58612 3.74419 3.75049 4.07791 4.0851 4.32677 4.33473 4.48098 4.48735 4.80039 4.80535 5.00407 5.13831 5.14636 5.38585 5.39136 5.61237 5.86637 5.87169 6.17876 6.43611 6.60318 6.74759 6.75408 6.92237 6.92796 7.06755 7.07381 7.22238 7.2288 7.38889 7.39651 7.55408 7.56024 7.72754 7.9152 7.92206 7.93003 8.07291 8.07877 8.26795 8.27328 8.48637 8.49262 8.64617 8.85121 9.01618 9.02234 9.17175 9.17855 9.18794 9.37694 9.38411 9.57159 9.57744 9.74484 9.75123 9.96657 9.97242 
86 0.14901 0.30641 0.49186 0.61899 0.62646 0.80871 0.81533 0.98055 0.98815 1.15374 1.31119 1.31735 1.479 1.48578 1.64847 1.83534 1.84197 2.04886 2.17582 2.32812 2.46376 2.61561 2.80425 2.81038 2.97434 3.14067 3.14788 3.29006 3.29778 3.42718 3.56957 3.57667 3.74409 3.75053 4.07817 4.32648 4.4812 4.4876 4.61355 4.79973 4.80609 5.0046 5.14571 5.38595 5.39185 5.61248 5.86673 5.87274 6.17877 6.43598 6.60267 6.74719 6.75438 6.92117 6.92788 7.06638 7.0742 7.22879 7.39625 7.55475 7.56054 7.72316 7.9157 7.9218 7.92976 8.07327 8.07904 8.26727 8.27324 8.48642 8.49262 8.64003 8.64882 8.85042 9.01627 9.02327 9.17235 9.1788 9.37701 9.38425 9.57152 9.57796 9.74589 9.7513 9.96631 9.97259 
76 0.14934 0.30673 0.48565 0.49219 0.61931 0.81507 0.98058 0.98811 1.31768 1.47955 1.48602 1.63994 1.65251 1.83573 1.84255 2.04879 2.17463 2.32081 2.46166 2.61401 2.80485 2.81023 2.96826 2.97464 3.14149 3.148 3.28965 3.29731 3.42802 3.56967 3.74421 3.75085 4.07811 4.32655 4.48148 4.48784 4.61396 4.80018 4.80551 5.00445 5.1466 5.38588 5.61247 5.87279 6.17831 6.4358 6.60268 6.60996 6.74758 6.92135 6.9278 7.073 7.22214 7.22924 7.38941 7.39635 7.56036 7.72336 7.91605 7.92276 8.07903 8.27308 8.48571 8.49297 8.64198 8.85035 9.01625 9.17288 9.17934 9.37712 9.38387 9.57721 9.74571 9.75135 9.96669 9.97302 
114 0.14438 0.14951 0.29947 0.30584 0.31415 0.4864 0.49177 0.49869 0.62373 0.63286 0.80922 0.81489 0.98134 0.98783 1.1533 1.31089 1.31721 1.47897 1.48505 1.64572 1.65408 1.83589 1.84188 2.0488 2.05604 2.1749 2.1823 2.32596 2.33761 2.45863 2.4658 2.47291 2.61447 2.61976 2.80421 2.80995 2.81667 2.96814 2.97452 3.14107 3.14718 3.29058 3.29717 3.42432 3.43331 3.57087 3.5763 3.58367 3.74415 3.74998 3.76053 4.0778 4.08438 4.32663 4.4815 4.48729 4.61351 4.80008 4.80488 4.81361 5.00414 5.00988 5.14468 5.38582 5.39098 5.39798 5.61329 5.62051 5.86624 5.87168 6.1784 6.43577 6.44305 6.60315 6.60928 6.75366 6.92152 6.92747 7.0674 7.07349 7.22266 7.22835 7.23781 7.39507 7.55385 7.5601 7.72339 7.7314 7.91595 7.92186 7.93001 8.07358 8.07865 8.2674 8.27254 8.48698 8.49258 8.50033 8.64154 8.6483 8.85025 9.01542 9.02212 9.17278 9.17841 9.37756 9.3838 9.57062 9.57748 9.58677 9.74512 9.75111 9.96651 9.97248 
92 0.14287 0.14996 0.30064 0.48737 0.4923 0.61965 0.62616 0.80938 0.81518 0.98124 0.98846 1.14769 1.15423 1.31136 1.31775 1.47848 1.48505 1.64526 1.83588 1.84246 2.04878 2.05708 2.32081 2.32703 2.45907 2.47061 2.61985 2.80381 2.81053 2.96815 2.97454 3.14083 3.14782 3.28995 3.4327 3.57017 3.5804 3.74404 3.75048 4.07751 4.08433 4.32688 4.33474 4.48147 4.48746 4.60588 4.61348 4.7996 4.80542 5.00361 5.01008 5.14586 5.38629 5.39136 5.61948 5.8667 5.87203 6.17854 6.43602 6.60289 6.61013 6.75432 6.92699 7.07273 7.22271 7.22863 7.38889 7.39619 7.55403 7.56042 7.72308 7.73377 7.91606 7.92313 8.07845 8.26676 8.27294 8.48632 8.49316 8.64488 8.85016 9.01709 9.02252 9.17813 9.37746 9.38396 9.57141 9.57737 9.74496 9.75134 9.9668 9.97262 
99 0.14317 0.14968 0.30015 0.3061 0.48629 0.49178 0.62492 0.63318 0.80992 0.81511 0.98082 0.98807 1.14726 1.16023 1.31059 1.3178 1.47888 1.48509 1.64027 1.65075 1.83603 2.04901 2.05596 2.17442 2.18214 2.32129 2.32718 2.46409 2.61941 2.80441 2.81046 2.8172 2.97435 3.14099 3.14734 3.29716 3.43242 3.56935 3.57686 3.74402 3.75012 4.0778 4.32685 4.48117 4.48727 4.60629 4.6141 4.80475 5.00507 5.01078 5.14581 5.38576 5.39152 5.61225 5.8663 5.87185 6.17873 6.43581 6.44347 6.60353 6.6109 6.74758 6.75426 6.92175 6.92788 7.06756 7.07343 7.08184 7.2281 7.389 7.39616 7.55325 7.56073 7.7224 7.73338 7.91629 7.92201 7.93089 8.07273 8.07861 8.26736 8.2731 8.4861 8.49257 8.63971 8.64835 8.85026 9.01621 9.02236 9.17254 9.17856 9.37734 9.38423 9.57112 9.57788 9.74477 9.75138 9.96655 9.97236 
94 0.1437 0.14955 0.30565 0.48592 0.49188 0.6249 0.80884 0.81536 0.98082 0.98776 1.14581 1.31088 1.31761 1.47919 1.48538 1.64512 1.83577 1.84221 2.0489 2.17465 2.18237 2.3205 2.3268 2.33671 2.45997 2.47386 2.61439 2.80398 2.8101 2.96841 2.97478 3.14105 3.14753 3.29144 3.29749 3.4226 3.43228 3.56958 3.57745 3.74412 3.75037 4.07778 4.32679 4.48129 4.48744 4.6059 4.61378 4.80086 5.00367 5.01061 5.13855 5.14668 5.38563 5.39152 5.61265 5.86648 5.87208 6.1786 6.43606 6.60281 6.74752 6.75447 6.92167 6.92774 7.07298 7.22216 7.22902 7.38903 7.3962 7.55371 7.5605 7.72296 7.73282 7.91591 7.92218 7.93081 8.07241 8.07894 8.26769 8.48592 8.4928 8.64766 8.85056 9.01579 9.02256 9.17307 9.1788 9.37746 9.384 9.57786 9.74431 9.75093 9.96664 9.97281 
85 0.14401 0.14997 0.30004 0.48574 0.49181 0.62369 0.80926 0.8156 0.9806 0.9883 1.14605 1.31105 1.31784 1.47915 1.48521 1.64588 1.83599 2.04843 2.17454 2.32164 2.4639 2.61968 2.80359 2.8104 2.81762 2.9745 3.14222 3.14742 3.29051 3.29789 3.42762 3.57055 3.58293 3.74415 3.75053 4.07755 4.32666 4.48103 4.48768 4.60595 4.6139 4.80216 5.00438 5.01061 5.13678 5.14614 5.38624 5.39154 5.61235 5.86686 6.17907 6.43601 6.60272 6.60976 6.74779 6.75494 6.92095 6.92923 7.06696 7.07372 7.2229 7.22898 7.39576 7.56005 7.73498 7.91571 7.92246 8.07474 8.26786 8.48568 8.49268 8.64109 8.65638 8.85023 9.01635 9.173 9.17867 9.37722 9.38406 9.57217 9.57822 9.74591 9.75163 9.96647 9.97269 
88 0.14967 0.30479 0.48597 0.49202 0.61968 0.80954 0.81569 0.98078 0.988 1.15367 1.31029 1.31801 1.48458 1.64575 1.83539 1.84215 2.04884 2.17469 2.32038 2.32725 2.4655 2.61921 2.80413 2.81026 2.81686 2.96895 2.97476 3.14112 3.14776 3.29009 3.29723 3.42584 3.43351 3.57005 3.5766 3.74431 3.75058 4.07802 4.32665 4.3345 4.48177 4.48725 4.61397 4.80003 4.80529 5.00382 5.01064 5.14533 5.38616 5.39212 5.61262 5.86737 5.87251 6.17852 6.43599 6.6031 6.74751 6.75477 6.92224 6.92811 7.0727 7.22328 7.22846 7.38977 7.39634 7.55417 7.56066 7.72779 7.9162 7.92235 8.07863 8.26701 8.27321 8.4859 8.49311 8.64804 8.85056 9.02193 9.17282 9.17888 9.37777 9.38393 9.57155 9.57816 9.74523 9.75134 9.96631 9.97243 
90 0.14371 0.14943 0.2992 0.49157 0.49939 0.62397 0.8091 0.81534 0.98121 0.98842 1.3102 1.31785 1.48448 1.64858 1.83547 1.84221 2.04909 2.05616 2.17416 2.32104 2.45884 2.46615 2.47796 2.61414 2.62036 2.80447 2.81034 2.96833 2.97444 3.14054 3.14741 3.28943 3.29714 3.43208 3.56997 3.5767 3.74391 3.75066 4.07755 4.08582 4.32683 4.48082 4.48769 4.60551 4.61405 4.80014 4.80539 5.00387 5.13837 5.14649 5.38585 5.39152 5.61282 5.86627 5.87203 6.17894 6.43604 6.60279 6.61058 6.74748 6.75458 6.92202 7.06651 7.0735 7.22229 7.22826 7.39639 7.55964 7.72713 7.91593 7.92198 8.07861 8.26739 8.27332 8.48548 8.49256 8.64011 8.64983 8.85066 9.02205 9.17275 9.17844 9.37758 9.38442 9.57137 9.57793 9.74489 9.75111 9.96656 9.97242 
93 0.14382 0.14998 0.29987 0.48648 0.49193 0.49921 0.62494 0.80964 0.81532 0.98109 0.98795 1.14631 1.15516 1.31739 1.47907 1.48504 1.64166 1.65273 1.8357 1.84227 2.04928 2.17458 2.32105 2.32759 2.46574 2.61953 2.80427 2.80997 2.8171 2.96855 2.97475 3.14705 3.29046 3.29749 3.43234 3.57512 3.74406 3.75062 4.07776 4.32675 4.48175 4.48767 4.60537 4.61395 4.79975 4.80554 5.00356 5.01066 5.14544 5.38596 5.39157 5.61348 5.86638 5.87236 6.17872 6.43576 6.60315 6.61034 6.74753 6.75448 6.92738 7.07282 7.22202 7.22866 7.3949 7.55426 7.56048 7.72717 7.9158 7.92171 7.93073 8.07205 8.08044 8.26747 8.27321 8.48594 8.49287 8.63976 8.64858 8.84998 9.01656 9.02238 9.17221 9.17855 9.18939 9.37741 9.38408 9.57109 9.57767 9.74493 9.75125 9.96654 9.97245 
82 0.14967 0.30709 0.48563 0.49215 0.6197 0.80928 0.81533 0.98075 0.98785 1.14664 1.15959 1.31747 1.47888 1.4856 1.83574 1.84248 2.04916 2.32062 2.45909 2.47331 2.61486 2.80439 2.81034 2.9684 2.9748 3.14116 3.14827 3.29033 3.30003 3.42559 3.43322 3.57525 3.74395 3.75057 4.07738 4.32636 4.4815 4.48777 4.61335 4.79962 5.00396 5.01089 5.14562 5.38608 5.39175 5.61249 5.87176 6.17851 6.43608 6.603 6.60975 6.74756 6.92814 7.06781 7.07362 7.22886 7.39549 7.56102 7.72384 7.73277 7.91558 7.92227 8.07272 8.07918 8.26758 8.2735 8.48639 8.49279 8.648 8.8503 9.01674 9.02213 9.17277 9.1788 9.37747 9.38407 9.57147 9.57778 9.74507 9.7514 9.96654 9.97248 
75 0.14382 0.15016 0.29954 0.48609 0.4921 0.61938 0.81531 0.98207 0.98832 1.1465 1.31018 1.31762 1.47868 1.48596 1.64025 1.83585 1.84236 2.04917 2.17488 2.4577 2.4658 2.80355 2.81038 2.97414 3.14098 3.14775 3.29683 3.42768 3.57022 3.58393 3.74398 3.75042 4.07742 4.32714 4.48139 4.48759 4.6051 4.79995 5.00365 5.13933 5.14826 5.38659 5.61316 5.86654 5.87353 6.17948 6.43607 6.60328 6.74705 6.92136 6.92895 7.06672 7.22263 7.22905 7.39623 7.55367 7.56105 7.72841 7.92225 8.07246 8.26771 8.48618 8.49309 8.64901 8.85035 9.02223 9.17256 9.37769 9.38485 9.57109 9.57823 9.74468 9.75155 9.96671 9.97234 
109 0.14388 0.14938 0.29916 0.30599 0.4914 0.4984 0.61942 0.62564 0.8096 0.81516 0.98084 0.98759 1.14606 1.15319 1.31072 1.3172 1.48463 1.64158 1.65126 1.83569 1.8421 2.0489 2.05599 2.1743 2.18145 2.32198 2.32791 2.46206 2.47003 2.61844 2.80381 2.80991 2.81749 2.97405 3.14115 3.14707 3.157 3.29018 3.29714 3.4268 3.4336 3.56997 3.57652 3.74483 3.75072 4.07729 4.08465 4.3267 4.33432 4.4813 4.48724 4.60552 4.61383 4.80078 4.80529 4.81495 5.00392 5.00987 5.14511 5.38593 5.39158 5.39838 5.6126 5.62132 5.86636 5.87221 6.17886 6.43599 6.44264 6.60344 6.74721 6.75446 6.76267 6.92091 6.92801 7.06695 7.07371 7.08653 7.22236 7.22861 7.39519 7.55997 7.72615 7.73822 7.91573 7.92166 7.93068 8.07203 8.07869 8.26741 8.27323 8.48623 8.49271 8.50211 8.64172 8.85012 9.02052 9.03154 9.17258 9.17845 9.19006 9.3775 9.38383 9.57161 9.57769 9.74495 9.75106 9.96638 9.9721 
100 0.14861 0.29971 0.48602 0.49195 0.61957 0.62564 0.80944 0.81541 0.9808 0.98781 1.14653 1.15349 1.31114 1.31763 1.47827 1.48575 1.64092 1.65334 1.83595 1.842 1.85167 2.04899 2.056 2.18201 2.32047 2.32716 2.33658 2.45968 2.47131 2.61346 2.80388 2.81017 2.81709 2.96846 2.97481 3.1418 3.14761 3.29055 3.2978 3.42279 3.43267 3.5701 3.58395 3.74418 3.7503 4.07793 4.08508 4.32695 4.48138 4.48749 4.60467 4.61433 4.79995 4.80529 5.00969 5.14646 5.38584 5.3916 5.61301 5.62062 5.8669 5.87243 6.17906 6.43604 6.60282 6.74752 6.75425 6.92198 6.9284 7.06649 7.07324 7.22233 7.22858 7.38927 7.39623 7.5603 7.72282 7.73092 7.91576 7.92164 8.0723 8.07926 8.26816 8.27247 8.48566 8.49303 8.64132 8.65366 8.85021 9.02231 9.17223 9.1789 9.37745 9.38386 9.57167 9.57793 9.74514 9.75159 9.96661 9.9727 
81 0.14946 0.30521 0.49201 0.61875 0.6321 0.80929 0.81545 0.98022 0.98845 1.14694 1.31108 1.31737 1.47905 1.48542 1.64335 1.83602 1.84264 2.04882 2.32034 2.46552 2.61888 2.804 2.8103 2.96845 2.97493 3.14137 3.14741 3.28993 3.29713 3.42693 3.5708 3.74454 3.75077 4.07805 4.32664 4.48176 4.48747 4.6059 4.61388 4.80522 5.0044 5.01031 5.14586 5.38598 5.39141 5.61317 5.86648 5.87226 6.17865 6.43594 6.60313 6.74723 6.75472 6.92721 7.06678 7.07385 7.22867 7.38901 7.39679 7.56011 7.72935 7.91585 7.92312 7.9302 8.07357 8.07995 8.27267 8.48575 8.49285 8.64746 8.85113 9.01567 9.02239 9.17263 9.17911 9.37802 9.57751 9.74528 9.75153 9.96642 9.97231 
88 0.1435 0.14939 0.29916 0.3059 0.48562 0.49192 0.6187 0.62619 0.80925 0.81549 0.98101 0.9883 1.14721 1.15906 1.31776 1.47903 1.48489 1.6456 1.83545 1.84248 2.04877 2.182 2.32016 2.32695 2.46446 2.61463 2.62027 2.80967 2.81739 2.96809 2.97454 3.14083 3.14742 3.29716 3.42654 3.43376 3.56991 3.57621 3.74431 3.75043 4.07757 4.32633 4.33489 4.48093 4.48795 4.61295 4.80006 4.80572 5.01024 5.14654 5.38581 5.39841 5.61269 5.86644 5.87261 6.17892 6.4358 6.60288 6.92094 6.9279 7.06685 7.07399 7.22847 7.38938 7.39652 7.5601 7.72747 7.91621 7.9224 8.07264 8.07916 8.26673 8.27314 8.48577 8.49286 8.64031 8.85098 9.01522 9.02268 9.1782 9.37747 9.38417 9.57155 9.57813 9.74527 9.75155 9.96641 9.97239 
119 0.14294 0.14893 0.30017 0.30564 0.48575 0.49175 0.4986 0.62014 0.62602 0.80854 0.8147 0.82549 0.98128 0.98776 1.14587 1.15369 1.31123 1.3173 1.47881 1.48495 1.64103 1.64858 1.65786 1.83563 1.84164 2.04858 2.05475 2.17463 2.18197 2.32088 2.3267 2.33673 2.46481 2.47196 2.61464 2.61935 2.80845 2.81611 2.96779 2.97394 3.14113 3.14695 3.2962 3.31126 3.42727 3.43293 3.57539 3.58397 3.74441 3.75 3.75939 4.07805 4.08402 4.32671 4.33391 4.48149 4.48717 4.60646 4.6135 4.80024 4.80483 5.00507 5.00981 5.14518 5.38594 5.39116 5.39832 5.61271 5.62003 5.8661 5.87162 6.17855 6.43605 6.44333 6.60342 6.6099 6.74703 6.75374 6.9217 6.92764 7.06726 7.07265 7.08118 7.2227 7.2281 7.23685 7.38995 7.39583 7.55457 7.5601 7.7233 7.72838 7.73919 7.91596 7.92162 7.93031 8.07705 8.08804 8.26743 8.27264 8.48661 8.49255 8.50337 8.64118 8.64766 8.85018 8.85838 9.02031 9.03247 9.17271 9.17808 9.37708 9.38333 9.57716 9.58592 9.74499 9.75129 9.96653 9.9721 
104 0.14384 0.14963 0.3003 0.30654 0.48602 0.4923 0.61914 0.62531 0.80922 0.81521 0.98081 0.98783 1.15396 1.31071 1.31735 1.47828 1.48491 1.64105 1.6517 1.83556 1.84162 2.04921 2.05532 2.17501 2.18256 2.32137 2.32767 2.46606 2.61433 2.6213 2.80962 2.81641 2.96858 2.97482 3.14057 3.14732 3.15631 3.29023 3.29694 3.42816 3.57021 3.5767 3.74371 3.75023 4.07779 4.08478 4.32657 4.48119 4.48756 4.60548 4.61397 4.79994 4.80525 5.00379 5.01003 5.14607 5.38582 5.39169 5.62152 5.86701 5.8718 5.8815 6.17866 6.4361 6.60286 6.60963 6.74804 6.75479 6.76553 6.9214 6.92747 7.07275 7.22254 7.22869 7.38945 7.3964 7.55457 7.56081 7.72223 7.72907 7.916 7.9219 7.9298 8.07262 8.07886 8.26596 8.27216 8.48587 8.49278 8.64168 8.65281 8.85014 9.01611 9.02235 9.17275 9.17908 9.37756 9.38393 9.5714 9.57764 9.74515 9.75111 9.96682 9.97239 
109 0.14319 0.14943 0.30479 0.48619 0.49179 0.4985 0.61921 0.62573 0.80871 0.8152 0.98131 0.98786 1.14581 1.15393 1.31053 1.31787 1.48056 1.4852 1.49566 1.64022 1.64835 1.83603 1.84196 2.0485 2.05506 2.18171 2.32075 2.3268 2.4646 2.47352 2.61435 2.62033 2.8048 2.81014 2.81734 2.97407 3.14097 3.14751 3.1581 3.29711 3.42818 3.43354 3.57005 3.57671 3.74418 3.75034 4.07744 4.08421 4.32647 4.33363 4.48111 4.4874 4.60609 4.6139 4.7996 4.80486 4.81356 5.00451 5.00998 5.14523 5.38626 5.39107 5.39858 5.61246 5.62232 5.86677 5.87192 6.17852 6.43601 6.44279 6.60319 6.60911 6.74718 6.75393 6.7627 6.92138 6.92699 7.07287 7.22253 7.22868 7.3955 7.55368 7.55979 7.72729 7.73487 7.91599 7.92203 7.92974 8.07787 8.26734 8.27324 8.48569 8.49241 8.50053 8.64058 8.64808 8.85037 9.01617 9.02281 9.17275 9.17871 9.37726 9.3838 9.57134 9.57752 9.745 9.75088 9.9668 9.9725 
93 0.14401 0.14963 0.30538 0.49155 0.62503 0.81507 0.98082 0.98895 1.15239 1.3107 1.47847 1.48516 1.64703 1.8353 1.84234 2.04872 2.0566 2.18221 2.32052 2.32824 2.46069 2.4731 2.61499 2.62064 2.80424 2.80998 2.96802 2.97466 3.14121 3.14784 3.29682 3.42245 3.43292 3.5755 3.74418 3.75051 3.76043 4.0779 4.32639 4.3355 4.4816 4.48757 4.60583 4.6141 4.79983 4.80531 5.00403 5.0105 5.13969 5.38591 5.3917 5.61255 5.867 5.87291 6.17863 6.43581 6.44371 6.60292 6.74742 6.75442 6.92121 6.92785 7.0723 7.22834 7.24097 7.39439 7.55386 7.56027 7.72331 7.73339 7.91555 7.92237 8.07313 8.07916 8.26672 8.27339 8.4864 8.49265 8.6411 8.64963 8.85044 9.01615 9.02197 9.17254 9.17889 9.37722 9.38408 9.57197 9.57792 9.74497 9.75108 9.96653 9.97236 
103 0.14308 0.14958 0.30431 0.48615 0.49181 0.61968 0.62571 0.80893 0.81508 0.98063 0.98756 1.14753 1.15387 1.31074 1.31788 1.47868 1.48512 1.64865 1.83543 1.84181 1.85508 2.04892 2.05594 2.17567 2.18207 2.32053 2.32748 2.46596 2.61423 2.62026 2.80961 2.81691 2.96854 2.97483 3.14097 3.14782 3.28958 3.29695 3.42759 3.43477 3.56979 3.57638 3.74406 3.75058 3.76176 4.07779 4.32649 4.48106 4.48754 4.60567 4.61402 4.80033 4.80528 5.00364 5.01041 5.02235 5.14539 5.38574 5.39103 5.61241 5.62093 5.8665 5.87182 6.17871 6.43591 6.60275 6.61021 6.75393 6.76433 6.92727 7.07277 7.22255 7.22858 7.23768 7.39522 7.55409 7.56071 7.72386 7.72854 7.9156 7.92247 7.93031 8.07237 8.07881 8.26806 8.27291 8.48573 8.49253 8.64443 8.65742 8.8502 9.01589 9.02205 9.17312 9.17845 9.37749 9.38393 9.57114 9.57774 9.74491 9.75141 9.96667 9.97222 
89 0.14359 0.14991 0.30488 0.48598 0.49183 0.49943 0.62565 0.81514 0.98067 0.98818 1.15289 1.3108 1.31784 1.47897 1.48576 1.64699 1.83536 1.84194 2.04887 2.05645 2.18144 2.3207 2.45929 2.61968 2.80954 2.81687 2.97421 3.14098 3.14728 3.29672 3.42766 3.7444 3.75081 4.07749 4.32689 4.4813 4.48735 4.61393 4.79958 4.8052 5.00449 5.01051 5.13755 5.146 5.38589 5.39801 5.87138 6.17881 6.43601 6.44422 6.60345 6.74753 6.75422 6.9214 6.92857 7.06731 7.07316 7.22256 7.22929 7.38925 7.39633 7.55332 7.56063 7.7273 7.91566 7.92191 7.93083 8.07259 8.0788 8.26614 8.27277 8.4861 8.4925 8.5025 8.64048 8.65305 8.84991 9.01677 9.02212 9.17309 9.17911 9.37726 9.38396 9.57115 9.57781 9.74533 9.75132 9.96701 9.97263 
90 0.14887 0.30061 0.30694 0.49157 0.5007 0.61926 0.80884 0.81527 0.9809 0.98791 1.14657 1.15443 1.31066 1.31815 1.47955 1.48519 1.63959 1.65098 1.83565 1.84249 2.04884 2.05542 2.17541 2.32029 2.45891 2.47227 2.61913 2.8098 2.96878 2.97482 3.1407 3.14736 3.28989 3.2972 3.43326 3.5703 3.57752 3.74434 3.75044 4.07775 4.0843 4.3268 4.33486 4.48159 4.48752 4.61391 4.80008 4.80529 5.00978 5.14591 5.38591 5.39156 5.61302 5.86698 6.17913 6.43584 6.60305 6.74721 6.75424 6.92143 6.92788 7.06716 7.07345 7.22154 7.2284 7.39576 7.55403 7.56053 7.72354 7.91663 7.92279 8.07279 8.0791 8.26709 8.2732 8.48619 8.4926 8.64128 8.85048 9.02189 9.17238 9.1798 9.37747 9.38438 9.57131 9.5778 9.7451 9.75111 9.96626 9.97261 
97 0.14896 0.30015 0.31294 0.48614 0.49185 0.62117 0.63143 0.80938 0.81534 0.98094 0.98829 1.15416 1.31002 1.31778 1.47817 1.48511 1.49735 1.64809 1.83551 1.84225 2.04869 2.05571 2.17388 2.1823 2.32236 2.3367 2.45888 2.47012 2.6144 2.62097 2.80407 2.80999 2.96784 2.97476 3.1407 3.14758 3.29047 3.42701 3.57013 3.58358 3.74419 3.75059 4.07796 4.08437 4.32664 4.48134 4.48752 4.60499 4.61398 4.79954 4.80549 5.00371 5.01022 5.13989 5.38602 5.39193 5.61241 5.86681 5.87191 6.17884 6.43601 6.60306 6.74736 6.75475 6.92163 6.92773 7.07316 7.22819 7.38926 7.39623 7.5532 7.56063 7.72287 7.7346 7.91591 7.92201 7.93091 8.07193 8.07886 8.2678 8.27326 8.48535 8.49292 8.64619 8.8503 9.01617 9.02257 9.17238 9.17895 9.37724 9.38385 9.57154 9.57791 9.74552 9.75125 9.96691 9.97242 
110 0.14869 0.30028 0.30597 0.48572 0.49162 0.49834 0.61918 0.62569 0.80805 0.81487 0.98153 0.98811 1.14654 1.15336 1.31084 1.31747 1.32818 1.47922 1.48519 1.64763 1.83568 1.84165 2.04903 2.05607 2.17536 2.1825 2.32054 2.32665 2.46454 2.4806 2.61419 2.62006 2.80431 2.81014 2.81741 2.96827 2.9743 3.14099 3.1471 3.29039 3.29728 3.42745 3.4332 3.57528 3.58411 3.7443 3.75032 4.07754 4.08387 4.32691 4.33457 4.48136 4.4876 4.60513 4.61396 4.79993 4.80516 5.00404 5.01009 5.13914 5.14609 5.38564 5.39082 5.39795 5.61281 5.86634 5.87153 6.17852 6.43605 6.60326 6.60956 6.7544 6.92144 6.92743 7.07238 7.0826 7.22256 7.22821 7.38927 7.39611 7.55326 7.55995 7.72608 7.7319 7.916 7.92151 7.93033 8.07296 8.07865 8.26758 8.27287 8.48608 8.49268 8.50087 8.64559 8.65727 8.85001 8.86186 9.01588 9.02197 9.17241 9.17834 9.37711 9.38346 9.57121 9.57744 9.74515 9.75094 9.96669 9.97244 
93 0.14271 0.14959 0.30533 0.48737 0.49208 0.62408 0.80901 0.8152 0.98088 0.98801 1.15276 1.31037 1.31774 1.47812 1.48652 1.6405 1.65267 1.83576 1.84198 2.04866 2.18217 2.32088 2.33632 2.46028 2.47329 2.61514 2.62112 2.80976 2.9681 2.97451 3.14121 3.14778 3.29014 3.29729 3.42731 3.57081 3.57729 3.74428 3.75093 4.07744 4.32638 4.33444 4.48127 4.48766 4.60589 4.61421 4.80489 5.01084 5.14645 5.386 5.39192 5.61256 5.62083 5.86686 5.87299 6.1794 6.43584 6.60283 6.61078 6.7475 6.92127 6.92757 7.07277 7.22243 7.22879 7.38916 7.39777 7.55398 7.56025 7.72735 7.74072 7.91598 7.92245 8.07208 8.079 8.26763 8.27335 8.48636 8.49256 8.5026 8.64735 8.85011 9.01669 9.02246 9.17288 9.17932 9.37747 9.38404 9.57736 9.7451 9.75174 9.9665 9.97253 
89 0.14438 0.15017 0.30574 0.48586 0.49213 0.62503 0.80912 0.81545 0.9806 1.15321 1.31782 1.4786 1.4854 1.64493 1.83545 1.84214 2.0485 2.17484 2.18276 2.32084 2.32794 2.46544 2.61845 2.80416 2.81046 2.96816 2.97456 3.14778 3.28991 3.2978 3.42849 3.57001 3.74416 3.75063 4.0778 4.08521 4.32649 4.48119 4.48774 4.60544 4.61425 4.80008 4.80584 5.00431 5.1388 5.14634 5.38581 5.39178 5.61258 5.86629 5.87264 6.17859 6.43611 6.60334 6.74787 6.75476 6.92177 6.92797 7.06707 7.07354 7.22226 7.22841 7.38888 7.39602 7.55348 7.56063 7.72325 7.91587 7.92205 8.07248 8.07915 8.26708 8.27374 8.48603 8.49283 8.64071 8.8502 9.01614 9.02238 9.17297 9.17882 9.37733 9.38377 9.57101 9.57794 9.74495 9.75266 9.96656 9.97319 
89 0.14293 0.29922 0.30591 0.49193 0.61999 0.63343 0.80933 0.81537 0.98072 0.98852 1.1468 1.15464 1.30993 1.31762 1.47918 1.48513 1.64902 1.83535 1.84249 2.04888 2.17453 2.18244 2.32024 2.3274 2.45862 2.62032 2.80967 2.81799 2.97464 3.14061 3.14737 3.29022 3.29776 3.42825 3.5703 3.74404 3.75041 4.07785 4.08484 4.32646 4.48135 4.48786 4.60552 4.61392 4.79969 4.81424 5.00398 5.01032 5.13877 5.14644 5.38599 5.39173 5.61305 5.86679 5.87284 6.1788 6.43623 6.603 6.7479 6.75504 6.92215 7.07324 7.22213 7.22876 7.39551 7.55339 7.5609 7.72288 7.73765 7.91641 7.92227 8.07186 8.079 8.26739 8.48554 8.49265 8.503 8.64043 8.64968 8.84992 9.02179 9.17276 9.17911 9.37763 9.38435 9.57761 9.74522 9.96679 9.97255 
71 0.14298 0.48579 0.49207 0.61877 0.81508 0.98091 1.1544 1.31025 1.31786 1.48539 1.64892 1.83529 1.84269 2.04877 2.17469 2.18203 2.32021 2.3274 2.46567 2.62004 2.80353 2.97469 3.1404 3.14803 3.28968 3.29768 3.43235 3.57004 3.74471 3.75096 4.0775 4.32715 4.48102 4.48751 4.60476 4.61379 4.80035 5.00423 5.1462 5.38583 5.61392 5.87171 6.17886 6.43623 6.60279 6.74724 6.75518 6.92164 7.07359 7.22262 7.2287 7.38928 7.72297 7.9158 8.07224 8.07893 8.26739 8.48606 8.49304 8.64068 8.84974 9.01606 9.0223 9.17278 9.17884 9.37727 9.38403 9.57111 9.5779 9.7449 9.96656 
99 0.14502 0.29933 0.30602 0.48599 0.49222 0.61883 0.81459 0.98066 0.98814 1.14506 1.15354 1.31065 1.31779 1.47893 1.48504 1.64745 1.83606 1.84311 2.04886 2.05602 2.17468 2.18231 2.32027 2.33597 2.46507 2.61396 2.62067 2.80393 2.81035 2.81749 2.96869 2.97461 3.14064 3.14791 3.15749 3.29045 3.43205 3.56949 3.58306 3.74419 3.75071 4.07822 4.3263 4.3342 4.48134 4.48748 4.60599 4.6143 4.79969 4.80533 4.81462 5.00387 5.01037 5.14592 5.38605 5.39121 5.39827 5.61248 5.62092 5.86675 5.872 6.17847 6.43611 6.60312 6.7476 6.755 6.92192 6.92792 7.06667 7.07375 7.22781 7.38908 7.39609 7.56007 7.72298 7.73259 7.91565 7.92185 7.93046 8.07248 8.08016 8.26802 8.28257 8.48591 8.49262 8.64673 8.85004 9.01677 9.02189 9.17244 9.17876 9.37752 9.38402 9.57114 9.57793 9.74543 9.75109 9.96656 9.97237 
98 0.14406 0.14958 0.3 0.30649 0.49141 0.49847 0.61829 0.62524 0.8099 0.81543 0.98097 0.98771 1.14647 1.15898 1.31126 1.31755 1.47847 1.48494 1.64656 1.83548 1.84211 2.04902 2.17452 2.18226 2.3207 2.32683 2.46124 2.47135 2.61447 2.61968 2.80414 2.80997 2.81702 2.96858 2.97442 3.14111 3.14708 3.29046 3.29713 3.42687 3.43295 3.57 3.57654 3.74423 3.75041 4.07799 4.08482 4.32649 4.33384 4.48082 4.4875 4.60539 4.61346 4.79995 4.80532 5.00409 5.01026 5.14598 5.38568 5.3914 5.61248 5.87148 6.17858 6.43584 6.4439 6.60277 6.60948 6.74732 6.75461 6.92123 6.92777 7.06599 7.07292 7.22249 7.229 7.39538 7.55351 7.56073 7.72271 7.72989 7.9159 7.92145 8.07824 8.2715 8.48619 8.49266 8.64705 8.85052 9.02154 9.173 9.17869 9.37749 9.38376 9.57759 9.74508 9.75154 9.96647 9.97233 
87 0.145 0.29919 0.48579 0.49225 0.62519 0.80909 0.81541 0.9806 0.98795 1.14666 1.1539 1.31152 1.3176 1.47853 1.48543 1.64722 1.83555 1.84265 2.04883 2.17461 2.32085 2.32767 2.46643 2.61398 2.80448 2.80993 2.81698 2.97457 3.14125 3.14776 3.29025 3.297 3.42684 3.57059 3.74412 3.75061 4.07756 4.32645 4.48139 4.48769 4.60554 4.61366 4.80029 4.80559 5.00382 5.01053 5.13819 5.14616 5.38564 5.39301 5.61239 5.62232 5.86619 5.87209 6.17875 6.43621 6.44447 6.60307 6.7475 6.75448 6.92786 7.06676 7.07338 7.22236 7.39612 7.56007 7.72291 7.73436 7.91588 7.92203 8.07816 8.26792 8.27346 8.48589 8.49265 8.64085 8.85035 9.02194 9.17306 9.18864 9.37736 9.38422 9.5715 9.57812 9.74486 9.75115 9.96702 
112 0.14308 0.14879 0.29975 0.30528 0.49122 0.49742 0.61962 0.62528 0.80936 0.81485 0.98087 0.98745 1.14639 1.15341 1.31112 1.31758 1.47888 1.48533 1.64095 1.64721 1.65583 1.8357 1.84206 2.04911 2.05541 2.17472 2.18263 2.32573 2.33713 2.46208 2.47047 2.61831 2.80397 2.81003 2.8174 2.96847 2.97416 3.14081 3.14733 3.29079 3.297 3.42819 3.4338 3.56961 3.57596 3.58634 3.74434 3.75023 3.76019 4.07841 4.08446 4.32619 4.33292 4.48152 4.48705 4.61281 4.79984 4.80478 5.00396 5.00997 5.1388 5.14593 5.38595 5.39103 5.39818 5.61245 5.86644 5.8715 6.17882 6.4361 6.44285 6.60294 6.60988 6.74769 6.7539 6.92556 7.06626 7.07277 7.08296 7.22286 7.22861 7.38903 7.39576 7.55379 7.56028 7.72464 7.72953 7.91608 7.92169 8.07341 8.07896 8.2675 8.27255 8.48638 8.49242 8.50129 8.64532 8.85046 9.01652 9.02199 9.03115 9.17268 9.1781 9.1904 9.37756 9.38344 9.57103 9.57738 9.745 9.75083 9.96638 9.97194 
99 0.14334 0.14945 0.2995 0.30549 0.49166 0.50031 0.62503 0.80927 0.81526 0.98058 0.98779 1.14655 1.15475 1.31148 1.31791 1.47958 1.48513 1.64769 1.83573 1.84235 2.04917 2.17448 2.18167 2.32106 2.32765 2.45939 2.47063 2.61375 2.61963 2.80975 2.81765 2.96856 2.97511 3.14163 3.14766 3.29026 3.29725 3.42473 3.43296 3.56986 3.57638 3.74458 3.75044 4.07774 4.08522 4.32703 4.48162 4.48772 4.61372 4.80037 4.80513 5.00391 5.01183 5.13889 5.14626 5.38571 5.3916 5.61236 5.86689 5.87226 6.17875 6.43581 6.60291 6.61013 6.748 6.75396 6.92126 6.92788 7.06614 7.073 7.22864 7.38961 7.39607 7.55337 7.56004 7.72744 7.9157 7.92204 7.9301 8.07305 8.07889 8.26741 8.2735 8.48705 8.49293 8.64107 8.8503 9.01733 9.02281 9.17299 9.17866 9.37741 9.38403 9.57187 9.578 9.74511 9.75096 9.9666 9.97231 
100 0.14356 0.14946 0.30425 0.48651 0.49214 0.61903 0.62559 0.80903 0.81501 0.98102 0.98823 1.14679 1.3108 1.31791 1.32871 1.47995 1.48546 1.64772 1.83573 1.84205 2.04872 2.05552 2.1744 2.18263 2.32131 2.32748 2.46439 2.61463 2.62073 2.8039 2.80997 2.96869 2.97473 3.14151 3.14778 3.29704 3.42758 3.43336 3.57049 3.74429 3.75047 4.07786 4.08502 4.32643 4.33376 4.48142 4.48795 4.61194 4.79993 4.80508 5.00402 5.01043 5.14563 5.38585 5.39147 5.61229 5.62125 5.86667 5.87237 6.17831 6.43569 6.60344 6.74699 6.75397 6.92132 6.92799 7.06758 7.07331 7.22204 7.2284 7.39078 7.39701 7.55397 7.55994 7.7267 7.7341 7.91597 7.92181 8.07234 8.07897 8.26718 8.27283 8.48657 8.4926 8.50171 8.64103 8.64784 8.84986 9.01603 9.02237 9.17241 9.17871 9.37744 9.38402 9.57109 9.57787 9.74547 9.75126 9.96635 9.97228 
96 0.14418 0.30031 0.30681 0.48578 0.49203 0.62319 0.80919 0.81535 0.98083 0.9883 1.14642 1.31042 1.31746 1.47988 1.48544 1.64659 1.8356 1.8422 2.04865 2.05553 2.17485 2.3209 2.32706 2.33577 2.4597 2.47266 2.61427 2.62005 2.8102 2.81757 2.96823 2.97451 3.14102 3.14726 3.29674 3.42246 3.4325 3.57094 3.57748 3.74429 3.75063 4.07768 4.32656 4.33484 4.48148 4.48777 4.61361 4.80014 4.80571 5.00434 5.01057 5.13989 5.14646 5.38601 5.39127 5.61224 5.87169 6.17882 6.43588 6.60283 6.7481 6.75444 6.92192 6.92785 7.06678 7.07361 7.22218 7.22831 7.38899 7.39649 7.55495 7.56053 7.72304 7.73177 7.91566 7.92173 8.0785 8.26754 8.28276 8.4868 8.49304 8.64539 8.6558 8.85049 9.01671 9.0228 9.17283 9.17876 9.37745 9.38421 9.57192 9.5776 9.7453 9.75134 9.9661 9.97245 
106 0.14809 0.29935 0.30574 0.48541 0.49169 0.61922 0.62554 0.80896 0.8151 0.98778 1.14643 1.15371 1.31072 1.31779 1.47933 1.48515 1.64483 1.83546 1.8422 2.04902 2.05551 2.17498 2.18184 2.32076 2.32646 2.45729 2.46541 2.61935 2.80442 2.80987 2.8168 2.96892 2.97453 3.14105 3.14749 3.28994 3.29782 3.42217 3.43093 3.56965 3.57591 3.74429 3.75039 3.75984 4.07789 4.32675 4.3346 4.48051 4.48707 4.60547 4.61337 4.80024 4.80541 4.81352 5.00374 5.0099 5.1388 5.14604 5.38556 5.39128 5.42299 5.61266 5.61994 5.86664 5.87179 6.17876 6.43608 6.44399 6.60311 6.61 6.74656 6.75405 6.92166 6.92759 7.06851 7.07366 7.22194 7.22827 7.3889 7.39621 7.55367 7.56031 7.72782 7.91564 7.92182 8.07252 8.07888 8.09264 8.26585 8.2724 8.48592 8.49274 8.64669 8.84994 9.01638 9.02207 9.17246 9.17821 9.37739 9.38427 9.5715 9.57749 9.74487 9.75092 9.96633 9.97236 
117 0.14429 0.14934 0.29973 0.30556 0.48645 0.49199 0.49831 0.61973 0.62551 0.80895 0.81491 0.98043 0.98746 1.14664 1.15306 1.15922 1.31086 1.31763 1.48003 1.48541 1.64353 1.65172 1.83559 1.84179 2.04881 2.05578 2.17459 2.18218 2.32019 2.32649 2.33737 2.46482 2.47433 2.61451 2.61978 2.80393 2.80997 2.81698 2.96832 2.97441 3.14125 3.14698 3.28963 3.29715 3.42698 3.43291 3.56946 3.57558 3.58515 3.74426 3.75024 3.76007 4.07763 4.08437 4.32675 4.33453 4.48127 4.48725 4.61244 4.80005 4.80487 4.81399 5.00401 5.00977 5.01898 5.14044 5.14636 5.38566 5.39104 5.39771 5.61167 5.6195 5.86625 5.87156 5.88112 6.17865 6.43653 6.44974 6.60285 6.61001 6.74763 6.75429 6.9213 6.92759 7.07272 7.2231 7.22851 7.39467 7.55996 7.72621 7.73205 7.91588 7.92164 8.07796 8.26678 8.2726 8.28445 8.486 8.49214 8.50075 8.64039 8.6477 8.85004 8.85912 9.01688 9.02223 9.1736 9.1786 9.37755 9.3836 9.57142 9.57765 9.58774 9.74486 9.75089 9.96653 9.97214 
89 0.14945 0.30674 0.48645 0.49984 0.61886 0.62653 0.80892 0.81543 0.98107 0.98834 1.1461 1.15467 1.3106 1.31789 1.47875 1.48527 1.64025 1.65297 1.8356 1.84263 2.04959 2.17434 2.32107 2.32783 2.61952 2.81045 2.96937 3.14108 3.14767 3.28977 3.29727 3.42678 3.57006 3.74425 3.7507 4.07854 4.32657 4.48154 4.48752 4.61344 4.7999 4.80528 5.0041 5.01047 5.14036 5.14709 5.38556 5.61258 5.62204 5.8662 5.87211 6.17875 6.43582 6.60321 6.74738 6.75443 6.921 7.06733 7.0737 7.22301 7.22907 7.38959 7.39678 7.55998 7.72852 7.91574 7.92222 7.93111 8.07283 8.08003 8.26624 8.2731 8.48588 8.4929 8.64731 8.85005 8.85959 9.01684 9.02293 9.17283 9.17898 9.37747 9.3845 9.57233 9.57824 9.74491 9.75119 9.96617 9.97262 
109 0.14377 0.14953 0.30409 0.4913 0.49937 0.61963 0.62488 0.63469 0.80922 0.81492 0.9805 0.9875 1.14612 1.15331 1.31055 1.31693 1.3288 1.47883 1.48503 1.64396 1.65209 1.83569 1.84186 2.04868 2.05529 2.18126 2.32072 2.32732 2.46364 2.47053 2.61367 2.6195 2.80975 2.81641 2.96844 2.97435 3.14085 3.14688 3.15462 3.29051 3.29693 3.42617 3.43229 3.57477 3.74412 3.75006 3.76189 4.07809 4.08489 4.32675 4.33405 4.48184 4.48727 4.61332 4.79997 4.80488 5.00432 5.00989 5.02193 5.13909 5.14592 5.38547 5.39099 5.39822 5.61239 5.62062 5.8666 5.87184 6.43585 6.44291 6.60299 6.60981 6.74712 6.75383 6.92134 6.92737 7.06647 7.07295 7.2223 7.2281 7.38936 7.39637 7.55401 7.56012 7.72357 7.72822 7.91588 7.92188 7.93073 8.07799 8.26794 8.27275 8.48646 8.4926 8.64185 8.64875 8.85051 9.01644 9.02222 9.17228 9.1783 9.37808 9.38359 9.57116 9.57729 9.74507 9.75072 9.96671 9.97222 
83 0.1434 0.30513 0.4917 0.61928 0.80934 0.81521 0.98071 0.98831 1.14612 1.15425 1.31014 1.31776 1.479 1.48553 1.64863 1.83552 2.04828 2.17458 2.32093 2.46616 2.61457 2.62088 2.81018 2.96853 2.97458 3.14098 3.14754 3.29681 3.42718 3.57028 3.57652 3.74413 3.75069 4.07754 4.32654 4.48108 4.4875 4.61426 4.80066 5.00377 5.14586 5.38586 5.39715 5.61245 5.86626 5.87295 6.17881 6.43576 6.44511 6.60316 6.74718 6.75436 6.92185 7.07318 7.22239 7.22849 7.38872 7.39668 7.55373 7.56081 7.72699 7.91566 7.92185 8.0723 8.07878 8.26775 8.27345 8.48548 8.49291 8.64748 8.851 9.01625 9.02254 9.17285 9.17868 9.37714 9.38414 9.57128 9.57876 9.74503 9.75153 9.96619 9.97248 
93 0.14877 0.30523 0.49178 0.61945 0.80918 0.81514 0.98092 0.98838 1.14785 1.16073 1.31064 1.31765 1.48485 1.64431 1.65842 1.83548 1.84216 2.04895 2.17578 2.32114 2.32742 2.46248 2.61854 2.80411 2.81031 2.81695 2.96884 2.97478 3.14062 3.1473 3.2894 3.29722 3.42636 3.43407 3.56988 3.57603 3.74385 3.75037 4.0784 4.32667 4.48149 4.48781 4.60557 4.61454 4.79958 4.80507 5.00328 5.01037 5.13971 5.14637 5.38584 5.39117 5.61229 5.62116 5.86631 5.87195 6.17888 6.43665 6.60319 6.74746 6.75444 6.92115 6.92799 7.06762 7.07348 7.22785 7.38892 7.39622 7.56035 7.72392 7.73421 7.91593 7.92257 7.92992 8.07242 8.07928 8.26809 8.28298 8.4861 8.49298 8.64734 8.85005 9.01597 9.02236 9.17289 9.37722 9.38421 9.57152 9.57833 9.74488 9.75131 9.96657 9.97236 
69 0.14388 0.30665 0.48651 0.49206 0.61907 0.80842 0.81546 0.98092 1.15404 1.31034 1.31789 1.48009 1.8356 2.04973 2.1739 2.32052 2.46468 2.81041 2.96849 2.97458 3.14094 3.14794 3.2901 3.42875 3.74403 3.75085 4.32741 4.48183 4.48847 4.60587 4.61392 4.80019 5.00394 5.13896 5.14642 5.38595 5.39904 5.61256 5.86635 6.17846 6.43591 6.60301 6.74715 6.75498 6.92149 7.0666 7.07391 7.22213 7.22881 7.38952 7.39665 7.55387 7.91598 7.92304 8.07916 8.26749 8.48551 8.49272 8.64044 8.85012 9.01603 9.17234 9.37829 9.3844 9.57798 9.74549 9.75194 9.96652 9.97284 
108 0.14398 0.14939 0.30445 0.48599 0.49169 0.49879 0.61872 0.62497 0.80972 0.81538 0.98098 0.98784 1.14711 1.15337 1.31128 1.31754 1.47843 1.48513 1.64491 1.65264 1.83551 1.84231 2.0489 2.05564 2.17504 2.1818 2.32077 2.32771 2.33653 2.46223 2.47229 2.61367 2.61995 2.80908 2.81729 2.96851 2.97432 3.14149 3.14754 3.29231 3.30408 3.42696 3.43292 3.56957 3.57651 3.74403 3.75042 4.07759 4.08535 4.32659 4.33358 4.48177 4.48751 4.60557 4.61383 4.79988 4.80499 4.81469 5.00981 5.14566 5.38579 5.39112 5.39895 5.61192 5.86638 5.87173 6.17877 6.43627 6.4436 6.60278 6.60974 6.74801 6.75408 6.92085 6.92758 7.06668 7.07318 7.22204 7.22843 7.38935 7.39609 7.55387 7.56012 7.72402 7.72993 7.91638 7.9219 7.93039 8.07278 8.07865 8.26746 8.2728 8.48573 8.4927 8.64085 8.64824 8.85019 9.02145 9.17332 9.17838 9.37779 9.38379 9.57093 9.57778 9.74535 9.75127 9.96633 9.9721 
115 0.1431 0.14907 0.29994 0.30569 0.48651 0.49166 0.61915 0.62564 0.80951 0.81511 0.98086 0.98774 1.14677 1.15307 1.16015 1.3103 1.31736 1.48422 1.64469 1.65313 1.83595 1.84178 1.85451 2.04922 2.05558 2.17538 2.18248 2.32069 2.32689 2.33643 2.46274 2.47067 2.61684 2.80409 2.81005 2.81643 2.96824 2.97426 3.14127 3.14703 3.2961 3.42273 3.43325 3.57 3.57617 3.58423 3.74407 3.7504 3.75875 4.0779 4.08481 4.32647 4.3341 4.48166 4.48764 4.60606 4.6138 4.79996 4.80558 5.00435 5.00982 5.13906 5.14589 5.38584 5.39103 5.39952 5.61334 5.86714 5.87186 6.17889 6.43614 6.60292 6.60968 6.74734 6.75404 6.92095 6.92778 7.06681 7.07334 7.22263 7.2285 7.2375 7.39562 7.55417 7.55998 7.5718 7.72421 7.72859 7.7381 7.9157 7.9218 7.92944 8.07291 8.07872 8.26752 8.27297 8.48648 8.49258 8.50145 8.64439 8.65497 8.85002 8.85915 9.01626 9.02249 9.17252 9.17862 9.37713 9.38337 9.57215 9.57768 9.74515 9.7511 9.96644 9.97219 
102 0.14908 0.30015 0.30588 0.48652 0.49171 0.61877 0.62593 0.80926 0.81503 0.98078 0.98767 1.14595 1.15436 1.31081 1.31766 1.47941 1.4852 1.64493 1.65282 1.8356 1.84187 2.04882 2.05666 2.17395 2.18384 2.32147 2.33611 2.45637 2.46601 2.61427 2.62047 2.80413 2.81023 2.8183 2.97468 3.14094 3.14757 3.28984 3.29753 3.42705 3.57101 3.58455 3.74415 3.75043 4.0783 4.08543 4.32669 4.33399 4.48109 4.48758 4.61384 4.79974 4.80522 5.00984 5.13891 5.14608 5.38606 5.3911 5.62069 5.87121 6.17885 6.43601 6.44431 6.60286 6.60965 6.74747 6.75469 6.92152 7.06744 7.07356 7.22238 7.22824 7.38889 7.39605 7.55591 7.56094 7.72697 7.91602 7.92205 7.93035 8.0722 8.07897 8.26696 8.27291 8.4859 8.49252 8.64116 8.64736 8.85082 9.01623 9.02188 9.0317 9.17253 9.17857 9.37748 9.38398 9.57154 9.57774 9.74522 9.75109 9.96638 9.97218 
109 0.14421 0.14932 0.29991 0.30574 0.48599 0.49167 0.49946 0.6242 0.8088 0.81484 0.98062 0.98773 1.14608 1.15491 1.31065 1.31732 1.47894 1.48474 1.64703 1.83561 1.84197 2.04898 2.05564 2.17534 2.18156 2.32044 2.32652 2.45897 2.46548 2.47537 2.61376 2.61963 2.80411 2.8097 2.81681 2.96822 2.97431 3.14108 3.14708 3.15631 3.29655 3.42815 3.43367 3.57064 3.57695 3.58513 3.74429 3.7502 4.07806 4.32689 4.33484 4.48131 4.4875 4.60555 4.61454 4.80008 4.80504 5.00375 5.00964 5.1384 5.14614 5.38594 5.39107 5.39936 5.61313 5.62193 5.86644 5.8716 6.1788 6.43582 6.44415 6.60285 6.60939 6.74742 6.75395 6.76379 6.92123 6.92737 7.07283 7.22215 7.22828 7.39015 7.39637 7.55935 7.72721 7.91623 7.92233 7.93014 8.07285 8.07854 8.26833 8.27317 8.28325 8.48623 8.49238 8.64711 8.8502 9.01641 9.02223 9.17294 9.17887 9.37726 9.38332 9.57124 9.57765 9.74497 9.75086 9.96655 9.97242 
94 0.1436 0.14988 0.3054 0.48684 0.4918 0.49935 0.619 0.62596 0.8149 0.98074 0.98775 1.14797 1.16091 1.31726 1.32936 1.47901 1.48519 1.6458 1.83551 1.84207 2.04913 2.17463 2.32072 2.32679 2.33568 2.46089 2.47024 2.6192 2.80962 2.81741 2.96886 2.97467 3.14141 3.1474 3.2967 3.42311 3.43243 3.57097 3.58422 3.74426 3.75046 4.07754 4.32672 4.48139 4.48767 4.60595 4.61467 4.80038 4.80542 5.00407 5.01031 5.13954 5.1466 5.38567 5.39148 5.86644 5.87187 6.17905 6.43594 6.60339 6.74778 6.7543 6.92085 6.92771 7.07288 7.22242 7.22917 7.3965 7.56013 7.72318 7.73181 7.91585 7.92196 8.07246 8.07919 8.27231 8.48617 8.49264 8.64074 8.64806 8.85002 9.0157 9.02224 9.17316 9.17882 9.18865 9.37711 9.3839 9.57323 9.57812 9.74517 9.75099 9.96627 9.97216 
87 0.14291 0.15011 0.3004 0.49155 0.49971 0.62573 0.8151 0.98094 0.98852 1.15262 1.31032 1.31787 1.47841 1.48564 1.64452 1.65835 1.83569 1.84208 2.04888 2.17436 2.32048 2.32728 2.45945 2.46785 2.80397 2.81037 2.96794 2.97464 3.14103 3.14775 3.28996 3.2973 3.43357 3.56975 3.57661 3.74423 3.75079 4.07745 4.32694 4.48111 4.48776 4.60559 4.79991 5.00388 5.01056 5.14543 5.38537 5.39148 5.61264 5.62108 5.8666 6.17894 6.43584 6.44427 6.60278 6.61071 6.74722 6.75454 6.92091 6.92836 7.07287 7.22203 7.22846 7.38868 7.39656 7.56122 7.7288 7.91517 7.92167 8.07277 8.07878 8.27237 8.48628 8.49274 8.64758 8.85019 9.01604 9.02256 9.17215 9.17932 9.37725 9.38411 9.57736 9.74522 9.75122 9.96669 9.97279 
111 0.1445 0.14989 0.30465 0.48592 0.49147 0.49783 0.62318 0.63232 0.80937 0.81494 0.82339 0.9809 0.98771 1.14696 1.1539 1.31081 1.31721 1.47871 1.48509 1.64733 1.65393 1.83578 1.84184 2.04886 2.05554 2.1742 2.18192 2.32062 2.32714 2.46393 2.47194 2.61383 2.61979 2.80949 2.81705 2.96762 2.97422 3.14078 3.14713 3.15535 3.29043 3.29644 3.3083 3.43195 3.56979 3.57633 3.7441 3.75036 4.07836 4.32669 4.33392 4.48184 4.48731 4.60617 4.61441 4.80002 4.80519 5.00406 5.01001 5.13803 5.14645 5.38575 5.39115 5.39751 5.61222 5.62015 5.87081 6.17794 6.4361 6.44332 6.60303 6.60977 6.74711 6.75429 6.9216 6.92837 7.06729 7.07345 7.22778 7.23841 7.38949 7.39588 7.55444 7.5602 7.72663 7.7337 7.91568 7.922 8.07827 8.26627 8.27237 8.28557 8.48647 8.49233 8.64047 8.64696 8.65667 8.85039 9.01615 9.02211 9.17209 9.17843 9.37751 9.3837 9.57156 9.57771 9.745 9.7509 9.96664 9.97215 9.98171 
92 0.14835 0.30055 0.48683 0.49184 0.61899 0.62658 0.80924 0.81533 0.98105 0.98833 1.14661 1.31006 1.31738 1.47816 1.4848 1.64669 1.83548 1.84182 2.04861 2.32075 2.32731 2.46359 2.47311 2.61404 2.62 2.80432 2.81051 2.81701 2.96856 2.97486 3.14116 3.14769 3.28924 3.29661 3.42625 3.4331 3.57546 3.7441 3.75066 4.07785 4.32672 4.33428 4.48068 4.48754 4.60544 4.61444 4.80115 4.80592 5.00445 5.01051 5.14558 5.38568 5.39172 5.6128 5.86654 5.87199 6.17872 6.43624 6.60302 6.61071 6.74739 6.75454 6.92131 6.92777 7.06707 7.08111 7.22804 7.39593 7.56037 7.723 7.73338 7.91579 7.92185 8.07246 8.26645 8.27283 8.48575 8.49284 8.64698 8.85024 9.01655 9.02232 9.17263 9.1788 9.37765 9.38376 9.57203 9.57766 9.7448 9.75126 9.96658 9.97224 
105 0.14356 0.14928 0.29985 0.30585 0.48639 0.4916 0.62019 0.62624 0.80913 0.81501 0.981 0.98782 1.15239 1.31132 1.31727 1.48466 1.64432 1.65418 1.8356 1.84218 2.04883 2.0558 2.17476 2.18276 2.32053 2.33622 2.45818 2.46604 2.61404 2.6202 2.8042 2.80975 2.81659 2.96915 2.97466 3.14116 3.14727 3.29678 3.43102 3.57004 3.5767 3.74416 3.75042 4.0779 4.0856 4.3269 4.33536 4.48151 4.48748 4.60552 4.6135 4.79977 4.80494 4.81219 5.0049 5.01065 5.14003 5.14629 5.38574 5.39121 5.61975 5.86694 5.87218 6.17899 6.43609 6.44329 6.60329 6.61012 6.7471 6.75406 6.9215 6.92772 7.0665 7.07311 7.2223 7.22849 7.38879 7.39622 7.55462 7.56069 7.72536 7.73209 7.9161 7.92176 8.07193 8.07846 8.26626 8.27325 8.48578 8.49259 8.64089 8.64791 8.85006 9.01716 9.02237 9.17263 9.17858 9.3773 9.38384 9.57118 9.5776 9.74564 9.75123 9.9664 9.97212 
112 0.14297 0.14893 0.30442 0.31155 0.48549 0.49164 0.49962 0.62408 0.80915 0.81505 0.98069 0.98748 1.14641 1.15391 1.31048 1.31727 1.48387 1.6403 1.65059 1.83563 1.84185 2.04878 2.05509 2.18186 2.32064 2.32696 2.33596 2.45919 2.46568 2.47313 2.61415 2.61964 2.80397 2.80974 2.81625 2.97399 3.14155 3.14752 3.29013 3.29714 3.42848 3.43396 3.57509 3.58314 3.744 3.7502 4.07751 4.08415 4.32633 4.3346 4.48118 4.48717 4.61396 4.79987 4.8048 4.81289 5.00395 5.00978 5.02025 5.13938 5.14641 5.38574 5.3909 5.39871 5.6126 5.62196 5.86603 5.8717 6.17884 6.436 6.60318 6.74737 6.75392 6.9211 6.92793 7.06764 7.07289 7.22761 7.23622 7.38943 7.3962 7.55368 7.55988 7.72664 7.73356 7.916 7.92205 7.93022 8.0716 8.0785 8.26742 8.27256 8.28153 8.48587 8.49276 8.50164 8.64048 8.64769 8.85028 8.85948 9.01592 9.02255 9.17264 9.17841 9.37756 9.38389 9.57137 9.57808 9.74475 9.75071 9.96676 9.97201 
91 0.14212 0.14957 0.29903 0.30601 0.48606 0.49216 0.61855 0.80949 0.81538 0.98081 0.98816 1.14616 1.1535 1.31087 1.31821 1.48456 1.64586 1.83539 1.84313 2.04886 2.05625 2.18209 2.32099 2.32795 2.33577 2.46439 2.62011 2.80456 2.81043 2.9687 2.97577 3.14117 3.14786 3.29036 3.29748 3.43274 3.56961 3.57653 3.74429 3.75076 4.07811 4.32639 4.48729 4.61407 4.7999 4.80586 5.00403 5.01055 5.13933 5.14608 5.38607 5.39197 5.61294 5.86631 6.43596 6.44464 6.60291 6.74735 6.75523 6.92148 6.92771 7.06684 7.07368 7.22241 7.38927 7.39618 7.56007 7.72714 7.91643 7.92228 8.07308 8.07941 8.26749 8.27325 8.48658 8.49284 8.64043 8.64813 8.85 9.01657 9.02297 9.1731 9.17885 9.37755 9.38422 9.57141 9.57825 9.74512 9.75134 9.96623 9.97249 
104 0.14355 0.1494 0.2997 0.31348 0.48731 0.49285 0.61934 0.62534 0.63603 0.80925 0.81506 0.9808 0.988 1.14644 1.16312 1.31127 1.31734 1.4798 1.48539 1.64133 1.65594 1.8358 1.84188 2.04832 2.0552 2.17478 2.18177 2.32126 2.32774 2.45934 2.6136 2.61998 2.81019 2.81672 2.96821 2.97458 3.14063 3.1474 3.29029 3.29707 3.42614 3.43306 3.5698 3.58368 3.74433 3.75048 4.07779 4.32755 4.33438 4.48141 4.48744 4.61379 4.7998 4.8054 5.00374 5.01091 5.13912 5.14687 5.38587 5.39126 5.3989 5.61308 5.62189 5.86749 5.8721 6.17867 6.43605 6.60305 6.74789 6.75406 6.92131 6.92797 7.067 7.07325 7.2221 7.22849 7.38906 7.39639 7.55381 7.5604 7.72673 7.91589 7.92288 8.07788 8.26751 8.27305 8.48654 8.4928 8.64087 8.6495 8.85118 9.017 9.02261 9.17291 9.17911 9.37764 9.38369 9.57136 9.57768 9.58701 9.74498 9.75121 9.96675 9.97219 
88 0.14855 0.29948 0.30603 0.48638 0.49172 0.62388 0.80987 0.81529 0.98129 0.98808 1.14615 1.31157 1.31748 1.47896 1.48558 1.64605 1.83578 1.84203 2.04869 2.05651 2.17531 2.32081 2.3281 2.46006 2.47209 2.6144 2.80414 2.81023 2.81751 2.97477 3.14137 3.14744 3.29711 3.43192 3.57063 3.57695 3.74473 3.75036 4.078 4.32671 4.4807 4.48732 4.60555 4.61415 4.80022 5.00331 5.01023 5.13851 5.14673 5.38584 5.39123 5.6134 5.8715 6.17871 6.43605 6.60282 6.74824 6.75477 6.92147 6.92808 7.07277 7.0834 7.22235 7.22869 7.39578 7.56009 7.72606 7.73685 7.91633 8.07878 8.27257 8.48631 8.49287 8.64512 8.85005 9.01684 9.02232 9.17355 9.179 9.37721 9.38374 9.57079 9.57769 9.58707 9.74509 9.75147 9.96696 9.97241 
92 0.14893 0.30019 0.486 0.49183 0.61892 0.625 0.80993 0.81516 0.98113 0.98851 1.14629 1.15459 1.31036 1.31764 1.47857 1.48552 1.64579 1.8355 1.84191 2.04883 2.17464 2.32134 2.32723 2.45816 2.46617 2.6196 2.81028 2.81727 2.96853 2.97453 3.14736 3.28948 3.42271 3.43329 3.5702 3.57663 3.74467 3.75027 4.07757 4.32678 4.33516 4.48088 4.48736 4.60633 4.80011 4.80535 5.00378 5.02091 5.1397 5.14675 5.38642 5.39242 5.6132 5.86674 5.87225 6.17842 6.43614 6.60308 6.74767 6.75459 6.9215 6.92781 7.06636 7.07354 7.22819 7.38918 7.39627 7.55437 7.56004 7.7239 7.73358 7.91594 7.92237 8.07179 8.07906 8.26744 8.27337 8.48615 8.49276 8.64797 8.85017 9.01609 9.02242 9.1726 9.17858 9.37748 9.38384 9.57208 9.57783 9.7508 9.96671 9.97231 
90 0.1489 0.29943 0.48596 0.49228 0.6189 0.62564 0.80955 0.81532 0.98055 0.98815 1.14674 1.31738 1.47871 1.48554 1.6471 1.83549 1.84254 2.04922 2.17596 2.18291 2.32004 2.33689 2.45997 2.61945 2.8042 2.81661 2.9683 2.97458 3.14068 3.14754 3.29036 3.29709 3.42576 3.43322 3.57069 3.74479 3.75081 4.07784 4.32675 4.48186 4.48775 4.61398 4.79994 4.80586 5.00414 5.01111 5.14585 5.38535 5.39135 5.61238 5.62094 5.86632 6.17858 6.43604 6.60305 6.60999 6.74733 6.75425 6.92134 6.92799 7.06566 7.07311 7.22212 7.22863 7.38915 7.39654 7.55416 7.56012 7.72388 7.73125 7.91576 7.92205 8.07228 8.07903 8.2726 8.48548 8.4928 8.64732 8.85003 9.01608 9.02225 9.17274 9.18007 9.3774 9.57093 9.5779 9.74481 9.75153 9.96666 9.97255 
103 0.14362 0.1494 0.29953 0.30533 0.4856 0.49182 0.49931 0.62311 0.80885 0.81536 0.98065 0.98794 1.14648 1.15371 1.31734 1.47954 1.48503 1.64106 1.64853 1.83577 1.84201 2.04857 2.05571 2.18144 2.32113 2.32787 2.3373 2.45854 2.46979 2.61956 2.8038 2.81004 2.818 2.9682 2.97468 3.14159 3.14722 3.28975 3.29694 3.42762 3.43389 3.56991 3.57615 3.74407 3.75041 4.0781 4.0842 4.32667 4.33444 4.48164 4.48778 4.61388 4.80047 4.80565 5.00369 5.01052 5.13872 5.14656 5.3858 5.39119 5.61247 5.86636 5.87194 5.88242 6.17849 6.43612 6.60303 6.74744 6.75459 6.92141 6.92792 7.06728 7.07342 7.22223 7.22859 7.23679 7.3892 7.3962 7.55402 7.56035 7.72346 7.73048 7.91586 7.92155 8.07792 8.2674 8.27271 8.48578 8.49325 8.63951 8.85024 9.0213 9.03039 9.17305 9.17863 9.37782 9.38398 9.5715 9.57784 9.74525 9.75139 9.96641 9.97231 
96 0.14814 0.30053 0.30628 0.32149 0.49171 0.49969 0.62346 0.8088 0.81502 0.98138 0.98806 1.14774 1.15845 1.31038 1.31723 1.47969 1.48541 1.64717 1.8353 1.842 2.04869 2.05559 2.17505 2.18176 2.32178 2.32744 2.33614 2.45887 2.46966 2.61418 2.61993 2.80954 2.81718 2.96854 2.97486 3.14711 3.28955 3.29787 3.43249 3.57093 3.74456 3.75074 4.07761 4.08552 4.32686 4.48136 4.4874 4.60581 4.61397 4.79983 4.80535 5.00438 5.01019 5.13954 5.14673 5.38625 5.3917 5.40054 5.61299 5.86687 5.87194 6.17849 6.43604 6.60287 6.61064 6.75443 6.92711 7.06738 7.07356 7.22285 7.22865 7.3893 7.3962 7.5538 7.56022 7.72708 7.91583 7.92226 8.0784 8.2678 8.27991 8.48615 8.49314 8.64508 8.85026 9.02196 9.17364 9.18791 9.3779 9.38403 9.57129 9.57783 9.74493 9.75124 9.96637 9.97241 
53 0.14246 0.29956 0.48653 0.61904 0.80893 0.98087 1.31048 1.47975 1.83568 2.04909 2.32007 2.46527 2.80394 2.81727 2.96799 3.14258 3.29034 3.57077 3.74415 4.07781 4.32672 4.48219 4.48846 4.60553 4.79975 5.00432 5.14558 5.38566 5.61247 5.86756 6.17856 6.43606 6.60383 6.74782 6.92201 7.06675 7.22224 7.38873 7.55405 7.72294 7.91545 8.07274 8.26681 8.48587 8.49298 8.63974 8.85045 9.17255 9.37753 9.5779 9.74491 9.96646 9.9728 
102 0.14543 0.14945 0.30511 0.49129 0.61962 0.62631 0.81493 0.98173 0.98807 1.15281 1.16016 1.31087 1.31779 1.47888 1.48497 1.64034 1.6514 1.83539 1.8418 2.04885 2.05623 2.17416 2.1822 2.32084 2.32748 2.46394 2.47204 2.61519 2.62003 2.80964 2.81669 2.96866 2.9745 3.14099 3.1473 3.28972 3.29696 3.42951 3.57033 3.57673 3.74412 3.75029 4.07782 4.08454 4.32676 4.33367 4.4809 4.48739 4.60611 4.61339 4.79976 4.80535 5.00416 5.01014 5.13753 5.14624 5.38571 5.39113 5.61201 5.6213 5.86649 5.8719 6.17886 6.43598 6.60327 6.60986 6.74822 6.75442 6.92129 6.92757 7.06739 7.07405 7.22245 7.22847 7.38922 7.39626 7.55989 7.72609 7.73436 7.91605 7.92184 7.92998 8.07247 8.07887 8.26747 8.2729 8.48646 8.49251 8.64658 8.84977 9.02172 9.17248 9.17875 9.37719 9.38376 9.57157 9.57767 9.58751 9.74497 9.75092 9.96636 9.97226 
91 0.14977 0.29987 0.3132 0.48598 0.49304 0.61899 0.62672 0.80936 0.81513 0.98093 0.98841 1.14695 1.31169 1.3176 1.47924 1.48567 1.64005 1.83559 1.84251 2.04863 2.18232 2.32001 2.32802 2.4601 2.47178 2.61531 2.80424 2.8105 2.81731 2.96841 2.97482 3.14186 3.14767 3.29032 3.29781 3.4289 3.57086 3.57737 3.74423 3.75043 4.07764 4.32661 4.33443 4.48166 4.60554 4.61444 4.79967 4.80551 5.00372 5.01075 5.13916 5.38579 5.39844 5.61229 5.62164 5.87219 6.17865 6.43615 6.60286 6.61005 6.7473 6.76339 6.92206 6.92733 7.07332 7.22203 7.22919 7.396 7.55372 7.56059 7.91586 7.92202 8.07269 8.07921 8.26703 8.27343 8.48612 8.49287 8.6465 8.85029 9.01645 9.02247 9.17293 9.17888 9.37744 9.38427 9.57076 9.57775 9.75095 9.96642 9.97232 
86 0.14344 0.14967 0.30004 0.30572 0.49183 0.62459 0.81511 0.98053 0.98791 1.15334 1.31073 1.3174 1.47922 1.48565 1.64578 1.8353 1.84242 2.0498 2.17517 2.32715 2.46474 2.61385 2.62021 2.81004 2.96794 2.97465 3.14153 3.14772 3.29058 3.29801 3.43295 3.57043 3.74394 3.75051 4.07764 4.32659 4.48131 4.48759 4.61452 4.79984 4.80546 5.00408 5.01111 5.14047 5.14648 5.38609 5.3923 5.61239 5.86726 5.87263 6.17862 6.43594 6.60278 6.60993 6.74734 6.75416 6.92109 6.92804 7.07327 7.22159 7.22845 7.38847 7.396 7.55406 7.5606 7.72254 7.73112 7.91574 8.07193 8.07917 8.26735 8.4924 8.64 8.85078 9.01556 9.02236 9.1725 9.17867 9.37755 9.38456 9.5713 9.57775 9.74526 9.75144 9.96654 9.97248 
106 0.14413 0.14904 0.30004 0.30678 0.49119 0.49854 0.61929 0.62601 0.81507 0.98098 0.9878 1.14598 1.15455 1.31075 1.31758 1.47888 1.4854 1.64428 1.65216 1.83559 1.84173 2.04876 2.17534 2.18415 2.32097 2.3354 2.46425 2.61418 2.61974 2.80917 2.81676 2.96816 2.97462 3.14041 3.14739 3.29125 3.29784 3.42653 3.43286 3.57018 3.57605 3.74425 3.75041 4.07802 4.3266 4.33368 4.48135 4.48758 4.60647 4.61398 4.79992 4.8053 5.00398 5.01011 5.13816 5.14584 5.3859 5.39117 5.61232 5.62125 5.86726 5.87182 6.17859 6.43624 6.44387 6.60275 6.60992 6.74762 6.75412 6.92177 6.9278 7.06653 7.07302 7.22229 7.22844 7.39032 7.39607 7.55466 7.56042 7.72808 7.7378 7.91612 7.92167 8.07306 8.07875 8.26783 8.27321 8.48623 8.49224 8.50134 8.64648 8.85003 8.85855 9.01581 9.0226 9.03142 9.17246 9.1785 9.37733 9.38381 9.57149 9.5778 9.74502 9.75115 9.96752 9.97225 
104 0.1433 0.14929 0.30523 0.48645 0.49191 0.49978 0.62437 0.80995 0.8151 0.98129 0.98765 1.14532 1.15893 1.3113 1.32715 1.4793 1.48511 1.64489 1.65741 1.83543 1.84195 2.04871 2.05546 2.1753 2.32125 2.32789 2.4571 2.4658 2.61502 2.62073 2.8048 2.81058 2.81772 2.96849 2.97459 3.14106 3.14725 3.29025 3.29702 3.42755 3.57528 3.5861 3.74407 3.75028 4.07765 4.08501 4.32691 4.33389 4.48128 4.48763 4.60524 4.6144 4.80007 4.80518 5.00926 5.13914 5.14599 5.38591 5.3912 5.39786 5.61302 5.86676 5.87186 6.17915 6.4364 6.60272 6.60957 6.74741 6.75408 6.9211 6.92728 7.06785 7.07378 7.22209 7.22847 7.38909 7.39593 7.55355 7.56026 7.72715 7.91684 7.92195 7.93003 8.07257 8.07919 8.27146 8.48651 8.49274 8.50186 8.64106 8.64831 8.85053 9.01685 9.02226 9.17275 9.17887 9.37763 9.38412 9.57131 9.57788 9.74477 9.75133 9.96656 9.97231 
108 0.1493 0.30009 0.30573 0.48585 0.49184 0.62395 0.80902 0.81492 0.98069 0.98822 1.14665 1.15418 1.31758 1.47867 1.48477 1.64512 1.83578 1.8419 2.04907 2.05614 2.17463 2.32043 2.3269 2.46408 2.47332 2.61555 2.62 2.8039 2.81027 2.81699 2.96879 2.97434 3.14105 3.14734 3.15837 3.28959 3.29731 3.42289 3.43137 3.57053 3.57696 3.58505 3.7444 3.75048 4.078 4.08437 4.32622 4.48156 4.48734 4.60599 4.61393 4.80027 4.805 4.81585 5.00362 5.0107 5.14627 5.38609 5.3911 5.61241 5.86652 5.87184 5.88217 6.17857 6.43587 6.44358 6.60341 6.60999 6.74761 6.75444 6.92136 6.92759 7.06693 7.07317 7.22271 7.22867 7.38918 7.3959 7.55382 7.56029 7.72699 7.73878 7.91569 7.92185 7.92987 8.07234 8.07847 8.26787 8.27338 8.48614 8.49253 8.504 8.64587 8.85025 8.85959 9.01722 9.02217 9.1728 9.17841 9.19159 9.37768 9.38411 9.57143 9.57735 9.74503 9.75095 9.96641 9.97199 
117 0.14294 0.14924 0.29865 0.30532 0.48583 0.49131 0.49815 0.61957 0.62537 0.80951 0.81502 0.98101 0.98781 1.14646 1.1537 1.31649 1.47908 1.48497 1.64673 1.83589 1.84172 2.04861 2.05475 2.17596 2.18212 2.32103 2.32629 2.33621 2.45849 2.46612 2.47493 2.61783 2.80951 2.81709 2.96796 2.97428 3.14178 3.14753 3.28984 3.29728 3.42697 3.43316 3.57 3.5762 3.58382 3.74383 3.74998 3.75924 4.0779 4.08424 4.32667 4.33342 4.48682 4.60593 4.61352 4.79963 4.80449 4.81193 5.00441 5.01003 5.14553 5.38558 5.39086 5.39827 5.61288 5.6214 5.86663 5.87164 6.17871 6.43568 6.44274 6.60237 6.60928 6.74737 6.75416 6.92173 6.92748 7.06726 7.07295 7.08062 7.22212 7.22825 7.23866 7.38889 7.39562 7.55364 7.56001 7.7234 7.72962 7.91569 7.92148 8.07289 8.07865 8.09263 8.2673 8.27265 8.28348 8.48547 8.49222 8.50093 8.64031 8.64812 8.85047 8.85845 9.01787 9.02208 9.17778 9.18635 9.3774 9.38341 9.39252 9.5714 9.57764 9.74569 9.75109 9.96653 9.97179 
115 0.14451 0.14934 0.29981 0.30546 0.31412 0.48637 0.49178 0.61955 0.62531 0.80901 0.8148 0.98105 0.98735 1.14657 1.15313 1.31048 1.31737 1.48427 1.6452 1.6524 1.83521 1.84158 1.85262 2.04918 2.05513 2.18099 2.32027 2.32667 2.46372 2.4711 2.61449 2.61952 2.80409 2.8098 2.81685 2.96876 2.97431 3.14117 3.14753 3.29098 3.29715 3.30969 3.42581 3.43241 3.56996 3.57699 3.74421 3.75033 4.07767 4.08416 4.32681 4.33303 4.48133 4.48748 4.61247 4.79991 4.80476 4.81508 5.0046 5.00995 5.14526 5.38582 5.39117 5.39782 5.61237 5.62038 5.8667 5.87168 6.17863 6.43594 6.44361 6.60278 6.60904 6.74847 6.754 6.92173 6.92746 7.07288 7.22269 7.22801 7.23665 7.39526 7.55529 7.56023 7.72291 7.72779 7.73839 7.91579 7.92188 7.92998 8.07259 8.07881 8.26742 8.27275 8.28203 8.48581 8.49243 8.49998 8.64008 8.64746 8.85008 9.01597 9.0218 9.17301 9.17819 9.19007 9.37745 9.38334 9.57078 9.57759 9.58794 9.74502 9.75114 9.96663 9.97222 
89 0.14851 0.30032 0.31354 0.48688 0.49189 0.62472 0.80923 0.81534 0.98111 0.98836 1.14696 1.15302 1.31069 1.31744 1.4788 1.48525 1.65087 1.83593 1.84211 2.04907 2.17465 2.18254 2.32104 2.32715 2.46462 2.61882 2.80394 2.81013 2.96812 2.97441 3.14126 3.14737 3.28977 3.2971 3.42604 3.56992 3.74424 3.75045 4.07767 4.32665 4.48127 4.48753 4.61255 4.79974 4.80551 5.00428 5.01052 5.14558 5.38603 5.39182 5.61237 5.86677 5.8722 6.17857 6.43599 6.60286 6.748 6.75447 6.92178 6.92796 7.07253 7.22865 7.38935 7.39633 7.55426 7.56042 7.72799 7.91588 7.92218 7.93084 8.07879 8.26815 8.48581 8.49246 8.64692 8.85019 9.016 9.02229 9.17284 9.17903 9.3774 9.3839 9.57221 9.57793 9.58961 9.74525 9.75129 9.96663 9.97262 
95 0.14354 0.14936 0.30067 0.31447 0.48639 0.49246 0.62428 0.80961 0.81538 0.98064 0.98787 1.14674 1.15354 1.31114 1.31786 1.48486 1.64729 1.8353 1.84252 2.04892 2.05606 2.17501 2.32045 2.32722 2.33735 2.45916 2.46689 2.61399 2.62035 2.80466 2.80998 2.81701 2.96839 2.97467 3.1408 3.14737 3.15648 3.29671 3.42765 3.43413 3.56966 3.5758 3.74417 3.75047 4.07765 4.32662 4.48726 4.60592 4.6137 4.79986 4.80516 5.00392 5.0108 5.14613 5.38575 5.39146 5.61248 5.86573 5.87215 6.17892 6.43627 6.6036 6.74777 6.75452 6.92726 7.07233 7.08409 7.22189 7.22859 7.39541 7.55367 7.5602 7.72356 7.73028 7.91571 7.92178 8.0785 8.26716 8.27329 8.48576 8.49305 8.6406 8.65408 8.85061 9.01631 9.02256 9.17256 9.17885 9.37766 9.38398 9.57102 9.57738 9.75119 9.96651 9.97271 
121 0.14401 0.14924 0.3 0.30604 0.48575 0.49146 0.49913 0.61919 0.62438 0.80906 0.81504 0.98084 0.98722 1.1472 1.15324 1.31223 1.31753 1.33084 1.47994 1.48507 1.64042 1.64797 1.65855 1.83523 1.8415 1.85356 2.04878 2.05523 2.17484 2.18249 2.32069 2.32644 2.33788 2.46027 2.46564 2.61834 2.80412 2.81001 2.81667 2.96855 2.97438 3.14077 3.14704 3.15705 3.28998 3.29682 3.42354 3.43172 3.56981 3.5759 3.74423 3.75017 3.76051 4.07781 4.08381 4.32661 4.33346 4.48131 4.48717 4.6052 4.61407 4.79998 4.805 4.81429 5.00545 5.01 5.14423 5.38568 5.39103 5.39765 5.61265 5.62114 5.8664 5.87185 6.17876 6.43592 6.4425 6.60289 6.60921 6.74793 6.75426 6.92086 6.92764 7.06751 7.07324 7.22256 7.22823 7.2385 7.3887 7.39553 7.55325 7.5599 7.56925 7.72571 7.73315 7.91575 7.92159 7.93067 8.07249 8.07872 8.27133 8.48609 8.49232 8.50013 8.6408 8.6478 8.85065 9.01615 9.02215 9.17246 9.17804 9.37746 9.38358 9.57135 9.57744 9.58515 9.7451 9.75089 9.96671 9.972 9.98492 
122 0.14324 0.14901 0.29975 0.30512 0.31334 0.48643 0.49175 0.62361 0.63423 0.80993 0.81493 0.98043 0.98702 1.14647 1.15309 1.31117 1.31738 1.48441 1.64013 1.64683 1.65472 1.83595 1.84194 2.04858 2.0547 2.17411 2.18231 2.32031 2.3269 2.33577 2.45928 2.46565 2.47404 2.61457 2.61969 2.80413 2.80963 2.81639 2.9693 2.97453 3.14111 3.14708 3.1549 3.28935 3.29707 3.42772 3.43341 3.57055 3.57602 3.58345 3.74416 3.75011 3.76019 4.07772 4.0841 4.3267 4.33326 4.48146 4.48739 4.61326 4.79988 4.80469 4.8136 5.00406 5.00987 5.01964 5.14611 5.38577 5.39119 5.39832 5.61254 5.61942 5.86731 5.87231 6.17852 6.43579 6.44363 6.60329 6.60957 6.7476 6.75422 6.76384 6.92211 6.92718 7.06685 7.07347 7.08197 7.2229 7.22834 7.38877 7.39535 7.55396 7.56016 7.57705 7.7226 7.72828 7.73855 7.91571 7.92158 7.93028 8.07706 8.26742 8.27255 8.28261 8.4864 8.49217 8.5002 8.64081 8.64796 8.85017 9.01746 9.02281 9.17263 9.17824 9.37747 9.3838 9.57178 9.57751 9.74524 9.751 9.9662 9.97187 
77 0.1493 0.29945 0.48569 0.49234 0.61978 0.80859 0.81557 0.9808 1.1465 1.15416 1.31075 1.31761 1.47925 1.48568 1.64842 1.83558 1.84223 2.04866 2.17415 2.32069 2.32742 2.45932 2.61923 2.80412 2.81079 2.96855 2.97476 3.14077 3.14784 3.29016 3.29762 3.42722 3.56992 3.74408 3.75046 4.07781 4.32663 4.48102 4.48766 4.79993 4.81385 5.0039 5.13851 5.38566 5.39183 5.61272 5.62283 5.86737 6.17842 6.43586 6.74719 6.75472 6.92146 6.92831 7.07326 7.22234 7.39645 7.56022 7.72362 7.91559 7.9221 8.07283 8.08002 8.26705 8.48642 8.49327 8.64042 8.85032 9.02216 9.17252 9.37731 9.38395 9.57206 9.74462 9.75182 9.96656 9.97295 
61 0.14391 0.30653 0.48602 0.49214 0.62574 0.80874 0.8155 0.98125 0.98891 1.15468 1.31119 1.47923 1.6487 1.83565 2.0493 2.32068 2.46531 2.61469 2.80456 2.96813 3.14148 3.28967 3.43371 3.74418 3.75072 4.07808 4.32679 4.48086 4.48794 4.6056 4.6138 4.8002 5.00401 5.14623 5.38596 5.39773 5.86644 6.1785 6.43617 6.60277 6.74744 6.92176 7.07342 7.22257 7.22961 7.38921 7.5607 7.9157 8.07277 8.27266 8.48564 8.49377 8.85061 9.01662 9.17239 9.37708 9.57813 9.74509 9.75221 9.96607 9.97245 
84 0.14379 0.30065 0.48609 0.49232 0.61867 0.6264 0.80979 0.81535 0.98113 0.98808 1.15338 1.31052 1.31801 1.48579 1.64745 1.83617 1.84234 2.04869 2.05638 2.17494 2.32098 2.32792 2.46541 2.61938 2.80428 2.81008 2.96804 3.14098 3.14717 3.29715 3.42655 3.57626 3.74418 3.75039 4.07794 4.32662 4.4811 4.48749 4.61375 4.79964 4.80559 5.0041 5.01057 5.14032 5.14643 5.386 5.39143 5.6133 5.86633 5.87237 6.17871 6.43633 6.60312 6.61102 6.74709 6.75437 6.92762 7.06719 7.07338 7.22875 7.3888 7.39665 7.55994 7.72984 7.91603 8.07222 8.0788 8.26757 8.27347 8.4861 8.49296 8.6405 8.64895 8.84996 9.01583 9.02303 9.17867 9.37701 9.38381 9.57124 9.74493 9.75143 9.96649 9.973 
84 0.1488 0.30531 0.48623 0.49205 0.62581 0.80897 0.81547 0.98046 0.98794 1.1471 1.15377 1.31055 1.31817 1.47924 1.48518 1.64527 1.83537 1.84223 2.04864 2.3213 2.32743 2.45988 2.47129 2.61932 2.80408 2.81035 2.96846 2.97545 3.14711 3.29027 3.29753 3.4262 3.43309 3.57016 3.5826 3.7444 3.75066 3.7615 4.07764 4.32724 4.48129 4.48742 4.61406 4.79964 4.80535 5.00999 5.14635 5.38585 5.86638 5.8722 6.17891 6.43599 6.44436 6.60305 6.74746 6.75443 6.92047 7.06681 7.07384 7.22838 7.39616 7.55995 7.72333 7.73233 7.91596 7.9224 8.07866 8.26853 8.28338 8.48625 8.49259 8.64733 8.85124 9.01646 9.02265 9.17271 9.17849 9.37726 9.38398 9.57775 9.74496 9.75124 9.96636 9.97256 
126 0.14366 0.14931 0.30021 0.30549 0.31355 0.48685 0.49195 0.61948 0.62466 0.63461 0.80916 0.81506 0.8246 0.9807 0.98757 1.1518 1.31074 1.31742 1.47889 1.48509 1.64396 1.65114 1.83495 1.84146 1.8536 2.04857 2.05437 2.17415 2.18143 2.32139 2.32732 2.4602 2.46614 2.47667 2.61582 2.62053 2.80444 2.81018 2.81679 2.96873 2.97438 2.98923 3.141 3.14716 3.15505 3.29004 3.29707 3.4276 3.43322 3.56986 3.57545 3.58397 3.74406 3.74982 3.75814 4.07761 4.08377 4.32673 4.33287 4.4816 4.48719 4.60546 4.61351 4.7998 4.80477 4.81309 5.00384 5.01001 5.1385 5.14623 5.38597 5.39091 5.39754 5.61241 5.62045 5.86729 5.87189 6.17874 6.43572 6.44352 6.6028 6.60923 6.74745 6.75404 6.92149 6.92741 7.07233 7.08212 7.22209 7.22802 7.39031 7.39621 7.40398 7.55483 7.56021 7.57074 7.72331 7.72833 7.73924 7.9159 7.92159 7.9299 8.0782 8.26761 8.2726 8.48608 8.49236 8.49952 8.64079 8.64739 8.85053 8.85859 9.0165 9.02158 9.03118 9.17341 9.17861 9.37714 9.3833 9.57145 9.57748 9.74496 9.75093 9.96634 9.97188 9.98304 
103 0.14459 0.14968 0.30017 0.30604 0.49177 0.61921 0.63177 0.80954 0.81516 0.98067 0.98835 1.14613 1.15421 1.3108 1.31758 1.4788 1.4849 1.64786 1.83585 1.84206 2.04839 2.0552 2.17449 2.1818 2.32101 2.32703 2.34081 2.45849 2.46524 2.47325 2.61828 2.8043 2.80995 2.81699 2.96842 2.97475 3.14087 3.14702 3.28979 3.29701 3.42365 3.43276 3.57038 3.57675 3.58637 3.74453 3.7504 3.76014 4.07837 4.08538 4.3265 4.48121 4.48745 4.61362 4.79976 4.80516 5.00395 5.00989 5.14565 5.38568 5.39122 5.39889 5.61242 5.8662 5.87185 6.17907 6.4358 6.60319 6.60973 6.74747 6.75443 6.92132 6.92781 7.0668 7.07298 7.22804 7.38924 7.3963 7.55328 7.72786 7.91556 7.92195 7.93138 8.07825 8.27216 8.29235 8.48626 8.49273 8.64666 8.85003 8.86013 9.0216 9.0315 9.1728 9.17867 9.37767 9.38394 9.57141 9.57767 9.74531 9.75142 9.96681 9.97248 
112 0.1445 0.14933 0.30215 0.3099 0.48543 0.49154 0.50009 0.62005 0.62611 0.8096 0.81532 0.98097 0.98828 1.15208 1.3109 1.3176 1.47854 1.48504 1.64075 1.65046 1.8356 1.84182 2.04867 2.17597 2.18202 2.32214 2.32722 2.46338 2.47041 2.61476 2.61993 2.80448 2.80987 2.81676 2.97461 3.14166 3.14713 3.15534 3.29514 3.30935 3.42759 3.57058 3.57689 3.58748 3.74419 3.7505 3.7609 4.0778 4.32654 4.33377 4.48125 4.48737 4.60621 4.61374 4.79986 4.80476 5.00347 5.00981 5.13931 5.14609 5.38603 5.39111 5.39752 5.61279 5.86673 5.87145 6.17866 6.43614 6.44498 6.60294 6.61019 6.74745 6.75398 6.92208 6.9277 7.06677 7.07312 7.22215 7.22799 7.2372 7.38948 7.39619 7.5531 7.55987 7.57135 7.7233 7.72978 7.91602 7.92201 7.93063 8.07295 8.07865 8.26845 8.27271 8.48587 8.49251 8.64019 8.64785 8.65661 8.85061 8.85815 9.02169 9.17348 9.17821 9.3773 9.38356 9.57151 9.5776 9.74494 9.7511 9.96652 9.9718 
104 0.14342 0.1494 0.29976 0.30623 0.48669 0.49194 0.49909 0.61958 0.62622 0.8094 0.81517 0.98122 0.98832 1.14644 1.15324 1.31699 1.48475 1.64491 1.83553 1.84224 2.04861 2.05578 2.17527 2.18251 2.32043 2.32674 2.33715 2.46543 2.47771 2.61384 2.61964 2.80976 2.81751 2.96865 2.97451 3.14092 3.14747 3.29004 3.2972 3.42835 3.57014 3.58248 3.74429 3.75055 4.07777 4.08624 4.32662 4.33456 4.48111 4.48752 4.60586 4.61397 4.80059 4.80534 5.00421 5.00997 5.13901 5.14646 5.38599 5.39153 5.61272 5.86632 5.87213 6.17875 6.43586 6.44358 6.60318 6.74706 6.75441 6.92147 6.92863 7.06676 7.07276 7.22267 7.2287 7.3894 7.39616 7.55334 7.56023 7.72463 7.73311 7.916 7.92176 7.93094 8.07213 8.07918 8.27265 8.48564 8.49277 8.64621 8.65691 8.85071 9.01765 9.02287 9.17267 9.17884 9.37757 9.38401 9.57158 9.57803 9.74482 9.75139 9.96672 9.97237 
86 0.14325 0.1496 0.30474 0.48581 0.49219 0.62585 0.80947 0.81546 0.98079 0.98808 1.14684 1.15434 1.31748 1.47854 1.64732 1.83539 1.84199 2.04883 2.18175 2.32043 2.45953 2.46594 2.61962 2.8099 2.81721 2.96813 2.97502 3.14045 3.14735 3.29707 3.43169 3.57018 3.57656 3.74458 3.75039 4.07793 4.08658 4.32659 4.48159 4.48764 4.61367 4.80492 5.00999 5.13848 5.14621 5.38586 5.39152 5.61265 5.86598 5.87232 6.1787 6.43582 6.60284 6.92124 6.92811 7.06646 7.07363 7.22165 7.22837 7.38979 7.39667 7.55386 7.56046 7.72839 7.9158 7.92192 8.07228 8.07929 8.26746 8.27377 8.48607 8.49258 8.64783 8.85011 9.01609 9.02252 9.17336 9.17851 9.37746 9.38389 9.57212 9.5782 9.74484 9.75137 9.96672 9.97237 
92 0.14899 0.29969 0.3066 0.48562 0.4919 0.619 0.62595 0.80861 0.81526 0.98081 0.98793 1.15307 1.31098 1.31794 1.48469 1.64769 1.83567 1.84251 2.04895 2.18152 2.32613 2.46511 2.61458 2.6203 2.80979 2.96816 2.97442 3.14133 3.14732 3.29012 3.29803 3.42591 3.43353 3.5709 3.57659 3.74425 3.75044 3.76085 4.07796 4.32673 4.48131 4.48742 4.60549 4.61454 4.80007 5.01022 5.14561 5.3859 5.39129 5.86623 5.87183 6.17904 6.43577 6.60284 6.61011 6.74723 6.75453 6.92203 7.06675 7.07336 7.22248 7.22869 7.23822 7.39589 7.55387 7.56106 7.72744 7.9157 7.92204 7.92998 8.07276 8.07948 8.26744 8.27301 8.48598 8.49269 8.501 8.64017 8.64923 8.8503 9.01682 9.02248 9.17311 9.17904 9.37759 9.38427 9.57184 9.57835 9.74475 9.75115 9.96651 9.97231 
91 0.14387 0.14973 0.30017 0.3067 0.49147 0.6198 0.63435 0.80938 0.81514 0.98083 0.98825 1.14629 1.15309 1.3105 1.31732 1.47847 1.48506 1.64366 1.65427 1.83606 1.84217 2.04904 2.1822 2.32031 2.32685 2.46595 2.61981 2.80962 2.81763 2.96853 2.97446 3.14138 3.14772 3.29068 3.29733 3.4319 3.56942 3.57607 3.7441 3.7502 4.07779 4.08457 4.32622 4.48177 4.48753 4.61368 4.79998 4.80535 5.00958 5.14547 5.3857 5.39138 5.61958 5.86639 5.87211 6.17888 6.43603 6.60288 6.74796 6.7548 6.92632 7.07317 7.22217 7.22812 7.38947 7.39697 7.55393 7.56007 7.72778 7.91614 7.92191 7.93034 8.07824 8.26753 8.27311 8.48684 8.49284 8.64169 8.64839 8.85062 9.01676 9.02279 9.1785 9.37733 9.38411 9.57262 9.57768 9.74469 9.75107 9.96681 9.97255 
98 0.14886 0.29939 0.30652 0.48502 0.49155 0.50035 0.61895 0.62566 0.81473 0.98045 0.98793 1.14647 1.15377 1.31141 1.31836 1.47883 1.48482 1.64063 1.64881 1.83558 1.84205 2.04871 2.05559 2.17488 2.3209 2.32704 2.46411 2.4735 2.6134 2.61964 2.80497 2.81038 2.81758 2.96872 2.97477 3.14136 3.14745 3.15706 3.29701 3.42617 3.57077 3.57707 3.74471 3.75051 4.07751 4.08467 4.32658 4.48213 4.4876 4.60524 4.79975 4.8055 5.00368 5.00997 5.14572 5.38589 5.39158 5.61247 5.62168 5.86667 5.87234 6.1785 6.43611 6.60303 6.74737 6.75423 6.92197 6.92794 7.06664 7.07333 7.22305 7.23152 7.39571 7.55367 7.56021 7.72322 7.91569 7.92213 7.93053 8.07285 8.07907 8.26721 8.49252 8.64629 8.85026 8.85929 9.01634 9.02244 9.17283 9.17895 9.37711 9.38433 9.57181 9.57777 9.74497 9.75129 9.9667 9.97222 
81 0.14949 0.29975 0.30743 0.48589 0.49212 0.61962 0.80927 0.81555 0.98087 0.98818 1.14507 1.31045 1.48475 1.64783 1.83524 1.8424 2.0488 2.17464 2.32049 2.32744 2.46575 2.61393 2.62105 2.81032 2.96876 2.97476 3.14076 3.14772 3.29746 3.42916 3.57135 3.74415 3.75111 4.07808 4.32631 4.48105 4.48751 4.606 4.61386 4.80001 5.01051 5.14628 5.38553 5.392 5.61286 5.86635 5.87213 6.17868 6.43607 6.6029 6.92672 7.06661 7.07344 7.22415 7.22902 7.39607 7.55417 7.72421 7.73793 7.91596 7.92235 8.07239 8.07906 8.26763 8.27434 8.48578 8.49271 8.64718 8.85055 9.01605 9.02356 9.17308 9.17956 9.37742 9.38402 9.57201 9.57783 9.74497 9.75155 9.96668 9.97236 
95 0.14358 0.14955 0.29959 0.31075 0.48545 0.49164 0.49854 0.61871 0.62591 0.81003 0.81558 0.98055 0.98755 1.1533 1.31037 1.31759 1.47849 1.48501 1.63905 1.64859 1.83532 1.84237 2.04833 2.18131 2.3264 2.45869 2.46625 2.61388 2.6206 2.80983 2.96852 2.9748 3.14105 3.14754 3.15589 3.29023 3.29753 3.42792 3.57064 3.57678 3.58989 3.74444 3.75027 4.07788 4.32637 4.48066 4.48736 4.61389 4.80457 5.00409 5.01074 5.14002 5.15466 5.38578 5.39137 5.61287 5.62267 5.8664 5.87171 6.17917 6.43609 6.60275 6.74811 6.75455 6.92681 7.06665 7.07352 7.22843 7.3887 7.39623 7.55386 7.56052 7.72735 7.91608 7.92192 7.92997 8.07223 8.07917 8.26715 8.27271 8.48558 8.49272 8.64126 8.85069 9.02149 9.17237 9.17858 9.37765 9.38377 9.57115 9.57758 9.74509 9.75129 9.96637 9.97216 
101 0.14914 0.29898 0.30527 0.48663 0.49225 0.62491 0.80881 0.81521 0.82706 0.9809 0.98785 1.14627 1.15448 1.31081 1.31749 1.48467 1.64436 1.83542 2.04905 2.05577 2.17506 2.18251 2.32116 2.3275 2.45854 2.46637 2.61843 2.80502 2.80988 2.81705 2.96808 2.97444 3.14072 3.14776 3.29017 3.29736 3.42352 3.43208 3.57027 3.57631 3.74423 3.75063 4.07745 4.0844 4.32656 4.48154 4.48748 4.61399 4.80006 4.80543 5.00432 5.01064 5.1456 5.38569 5.39135 5.61262 5.62077 5.86644 5.87196 6.17843 6.43617 6.60292 6.60979 6.74716 6.75502 6.92211 6.92807 7.0729 7.08155 7.22184 7.22846 7.38924 7.39592 7.55348 7.56028 7.72721 7.91578 7.92201 7.93092 8.07313 8.07893 8.26769 8.27306 8.48613 8.49264 8.64094 8.64779 8.85058 9.01693 9.02222 9.17235 9.17875 9.37745 9.38378 9.5714 9.57746 9.5878 9.74526 9.75141 9.96682 9.97233 
94 0.14263 0.14943 0.30478 0.48629 0.49184 0.62023 0.62703 0.8091 0.81517 0.98093 0.9879 1.14554 1.15364 1.31097 1.31771 1.47842 1.48559 1.6491 1.83541 1.84203 2.04894 2.18168 2.32076 2.33663 2.46547 2.61504 2.80526 2.81022 2.96855 2.97455 3.14119 3.14754 3.29056 3.29717 3.42653 3.43351 3.5702 3.58487 3.74417 3.75046 4.07731 4.08504 4.32669 4.33447 4.48116 4.4875 4.60578 4.61354 4.8 4.80544 5.00463 5.01072 5.14576 5.38577 5.3916 5.61293 5.62121 5.87145 6.17899 6.43609 6.60324 6.7475 6.75452 6.92093 6.92797 7.07295 7.22206 7.22856 7.38933 7.39633 7.56028 7.72846 7.91562 7.92204 8.07189 8.07902 8.26766 8.27356 8.48604 8.49266 8.64257 8.85047 9.01552 9.02214 9.17258 9.17886 9.37706 9.38384 9.57168 9.57793 9.74514 9.75128 9.96656 9.97259 
89 0.14476 0.15029 0.29997 0.48554 0.49198 0.61913 0.80954 0.81549 0.9807 0.98807 1.15417 1.31096 1.3174 1.4791 1.48566 1.64515 1.83561 1.84277 2.04923 2.05611 2.17454 2.32163 2.32774 2.33604 2.45903 2.4673 2.61981 2.80372 2.81048 2.96787 2.97445 3.14088 3.14756 3.29017 3.29764 3.42735 3.57013 3.57699 3.74394 3.75061 4.0778 4.3268 4.48152 4.48786 4.61465 4.79967 4.80558 5.01067 5.14618 5.38578 5.39175 5.61279 5.86684 5.87228 6.17848 6.436 6.60305 6.74719 6.92088 6.92778 7.06718 7.07348 7.22291 7.22937 7.39599 7.55389 7.56034 7.72235 7.91566 7.93056 8.07219 8.2669 8.27276 8.48597 8.49291 8.64154 8.65538 8.85059 9.02255 9.17239 9.17895 9.37726 9.38384 9.57224 9.57788 9.74468 9.75142 9.96665 9.97261 
99 0.14253 0.14955 0.30041 0.30689 0.48523 0.49194 0.49893 0.62534 0.80928 0.81524 0.98062 0.98809 1.14647 1.1598 1.31062 1.31752 1.47905 1.48531 1.64449 1.65358 1.83553 1.84213 2.04858 2.17396 2.18181 2.32108 2.32722 2.33678 2.46362 2.47425 2.61529 2.62054 2.8039 2.81016 2.97447 3.14096 3.14722 3.29086 3.29727 3.42568 3.43318 3.56952 3.57623 3.74418 3.75045 4.07755 4.08452 4.3265 4.33467 4.48696 4.6139 4.79998 4.8055 5.0044 5.01038 5.14585 5.15848 5.38665 5.39131 5.61255 5.62175 5.86646 5.87176 6.17883 6.43594 6.44398 6.60313 6.74724 6.75455 6.92743 7.06725 7.0734 7.22223 7.22845 7.38982 7.39621 7.55439 7.56029 7.72751 7.91653 7.92216 8.07208 8.07872 8.27228 8.48566 8.49267 8.65332 8.85024 9.02239 9.17274 9.17876 9.37749 9.38375 9.57117 9.57814 9.74464 9.75106 9.96645 9.97242 
93 0.14326 0.14955 0.29972 0.30642 0.48656 0.49201 0.61895 0.62603 0.80907 0.81535 0.98064 0.98792 1.14677 1.16125 1.31061 1.31773 1.48512 1.64075 1.64879 1.83599 1.84251 2.04901 2.17522 2.32685 2.45901 2.47038 2.61495 2.62045 2.80396 2.8103 2.968 2.97536 3.14107 3.14743 3.29022 3.29736 3.42372 3.57673 3.74442 3.7505 4.07741 4.08522 4.32666 4.48124 4.48756 4.60519 4.61367 4.79981 4.80518 5.00977 5.1462 5.38585 5.3918 5.61229 5.86632 5.87252 6.17837 6.43622 6.60326 6.74691 6.75425 6.92197 7.06695 7.07362 7.22808 7.3892 7.3963 7.55338 7.5606 7.72419 7.7341 7.91615 8.0723 8.07855 8.26814 8.28283 8.48623 8.49257 8.64008 8.6483 8.85078 9.01676 9.02268 9.17302 9.17911 9.37746 9.38486 9.57093 9.57803 9.74535 9.75128 9.96655 9.97255 
70 0.14361 0.30015 0.31393 0.48574 0.49222 0.61824 0.80921 0.81558 0.98113 1.14662 1.31034 1.47937 1.64039 1.83574 1.85201 2.04878 2.17542 2.32033 2.3279 2.45916 2.80392 2.81056 2.96757 3.14124 3.14809 3.2978 3.57064 3.74437 3.75066 4.07787 4.32699 4.48162 4.48803 4.60588 4.6143 4.80001 5.00378 5.01138 5.14631 5.38585 5.39202 5.6122 5.86631 5.8726 6.43579 6.60287 6.74757 6.75468 6.92095 7.06733 7.22176 7.39605 7.55415 7.56088 7.72319 7.9158 7.9225 8.07287 8.08031 8.26792 8.49301 8.64121 8.85032 9.17227 9.17903 9.37726 9.57126 9.74464 9.96639 9.97291 
72 0.15006 0.2999 0.49201 0.61893 0.80921 0.81539 0.98096 0.98809 1.14636 1.31074 1.48539 1.6492 1.83598 1.84318 2.04875 2.17451 2.32093 2.61391 2.621 2.80382 2.81032 2.97437 3.14122 3.29721 3.43316 3.57648 3.74423 3.75095 4.07757 4.32702 4.48012 4.48761 4.6055 4.8 4.81432 5.00388 5.01077 5.14638 5.38583 5.61258 5.86641 6.17869 6.43581 6.60298 6.61058 6.74762 6.92799 7.07342 7.22244 7.22896 7.39633 7.55403 7.56083 7.72258 7.91566 8.07292 8.26679 8.48662 8.49318 8.64203 8.85093 9.01645 9.02253 9.17256 9.17916 9.37747 9.38445 9.57176 9.57806 9.74434 9.96664 9.97268 
90 0.1494 0.29979 0.48603 0.49188 0.4996 0.61984 0.62654 0.80873 0.81503 0.98092 0.98813 1.15321 1.31101 1.48507 1.6412 1.66094 1.83562 1.84232 1.85617 2.04896 2.17515 2.18251 2.32057 2.32701 2.46482 2.61488 2.62042 2.81023 2.96834 2.97457 3.14174 3.14746 3.29771 3.42658 3.43356 3.57052 3.57662 3.74411 3.75045 4.07837 4.32684 4.48156 4.48761 4.607 4.61446 4.79989 4.80573 5.0032 5.1386 5.14665 5.38582 5.6124 5.86681 5.87237 6.17875 6.43629 6.60301 6.60987 6.7472 6.92194 6.9284 7.07307 7.22238 7.2287 7.38881 7.39595 7.55344 7.5607 7.72658 7.91605 7.922 8.07215 8.07886 8.26801 8.27336 8.4856 8.4926 8.63981 8.85011 9.01637 9.02314 9.17218 9.17878 9.38405 9.57131 9.57768 9.74506 9.75167 9.96653 9.97249 
102 0.14313 0.14961 0.29996 0.30566 0.48546 0.49184 0.49923 0.61918 0.62579 0.80911 0.81528 0.98069 0.98772 1.14581 1.15346 1.31098 1.31759 1.48494 1.648 1.83579 1.84171 2.04895 2.18144 2.32096 2.3273 2.45776 2.46682 2.61979 2.80402 2.81005 2.81632 2.96919 2.97438 3.14149 3.14725 3.2903 3.2974 3.42377 3.4326 3.57071 3.57638 3.74389 3.7504 4.0781 4.08426 4.32648 4.33451 4.48093 4.48723 4.60683 4.61417 4.80016 4.8053 5.00353 5.01005 5.14584 5.38587 5.39128 5.61235 5.86649 5.87199 6.17889 6.43629 6.44468 6.60323 6.61017 6.74749 6.75429 6.92134 6.928 7.07277 7.08146 7.22256 7.22845 7.38985 7.39653 7.55396 7.56049 7.72248 7.7305 7.91574 7.92206 8.07257 8.07976 8.26672 8.27247 8.48543 8.49272 8.64746 8.84998 9.01722 9.02269 9.17284 9.17869 9.37758 9.38409 9.57162 9.5775 9.74482 9.75086 9.96671 9.9723 
116 0.14271 0.14958 0.29933 0.30514 0.48594 0.49165 0.61939 0.6254 0.80878 0.81491 0.98092 0.98756 1.14697 1.15332 1.16117 1.31104 1.31743 1.32825 1.47851 1.48526 1.6441 1.65635 1.8358 1.84168 2.04889 2.05553 2.17496 2.32086 2.32764 2.33747 2.46019 2.47158 2.61309 2.61942 2.8039 2.8101 2.81687 2.96814 2.97508 3.14152 3.14715 3.2901 3.29745 3.43105 3.57091 3.57647 3.58652 3.74394 3.75022 4.07779 4.08465 4.32669 4.48177 4.48728 4.60613 4.61401 4.79992 4.80517 4.81321 5.00432 5.01007 5.13721 5.14611 5.38572 5.391 5.39779 5.61266 5.62154 5.86697 5.87206 6.17881 6.43588 6.44352 6.60279 6.60966 6.7479 6.75415 6.76349 6.9272 7.06637 7.07301 7.08345 7.22304 7.22842 7.2387 7.3896 7.39643 7.55365 7.56032 7.72383 7.73004 7.91589 7.92197 7.93088 8.07247 8.07875 8.26744 8.27277 8.48725 8.49244 8.50138 8.64475 8.85006 9.01747 9.02208 9.17307 9.17857 9.19053 9.37766 9.38377 9.57153 9.57744 9.74535 9.75121 9.96634 9.97236 
76 0.14424 0.29953 0.30649 0.49277 0.61838 0.80932 0.8151 0.98131 1.1458 1.15356 1.31073 1.31785 1.47923 1.48549 1.83562 1.84225 2.04877 2.18227 2.32092 2.46423 2.61557 2.81014 2.96841 2.97488 3.14191 3.14858 3.29032 3.29785 3.43108 3.57111 3.58435 3.744 3.75076 4.078 4.327 4.48119 4.48778 4.60569 4.80097 5.00393 5.13962 5.14667 5.386 5.39712 5.6124 5.86677 6.17841 6.44363 6.6029 6.74785 6.75517 6.92802 7.07321 7.22896 7.38908 7.39646 7.56111 7.72826 7.91591 7.92216 8.07274 8.07931 8.26838 8.48599 8.49312 8.64742 8.84991 9.01638 9.02228 9.17867 9.37732 9.57133 9.57784 9.74538 9.75159 9.96642 
98 0.14896 0.3004 0.3121 0.48641 0.49176 0.62476 0.80937 0.81513 0.98113 0.98786 1.1533 1.31017 1.31793 1.4787 1.48521 1.64019 1.65247 1.83571 1.84192 2.04848 2.05576 2.17532 2.18179 2.32029 2.32687 2.46569 2.47359 2.61854 2.80382 2.81001 2.817 2.9742 3.14095 3.14722 3.2903 3.2979 3.42632 3.43319 3.57021 3.57696 3.74498 3.75031 4.07728 4.08424 4.32653 4.48131 4.48733 4.6056 4.79973 4.80524 5.00411 5.01009 5.13985 5.14659 5.38597 5.39185 5.61205 5.86697 5.87237 6.17874 6.43599 6.44374 6.60314 6.74768 6.75425 6.92232 6.92804 7.07255 7.22236 7.2289 7.38909 7.39628 7.55329 7.5602 7.72806 7.91574 7.92213 7.92999 8.07836 8.26641 8.27295 8.48609 8.49268 8.6412 8.64829 8.85013 9.01665 9.02259 9.17286 9.17877 9.37788 9.38398 9.57137 9.57776 9.74421 9.75133 9.96646 9.97243 
95 0.14404 0.14949 0.29988 0.30576 0.4861 0.49206 0.62431 0.81522 0.98127 0.98821 1.1458 1.15438 1.31068 1.31743 1.4795 1.48519 1.64347 1.83578 1.84226 2.04844 2.05582 2.17514 2.18236 2.32088 2.46534 2.61874 2.80431 2.81102 2.96848 2.97464 3.14089 3.14721 3.29019 3.29757 3.42556 3.43263 3.57044 3.57729 3.74427 3.75035 4.07764 4.32663 4.4875 4.60577 4.61425 4.80008 4.81381 5.00506 5.01099 5.13906 5.14645 5.38588 5.39175 5.61267 5.86618 5.8719 6.17901 6.43613 6.60292 6.74739 6.75404 6.92204 6.92804 7.07292 7.22292 7.22862 7.38977 7.39611 7.55413 7.56046 7.72249 7.73317 7.91539 7.9219 8.07239 8.07925 8.26788 8.27323 8.48594 8.49257 8.64848 8.85056 8.86097 9.01629 9.02303 9.17252 9.17868 9.37728 9.38397 9.57202 9.57832 9.74517 9.75126 9.96663 9.97262 
107 0.14447 0.14985 0.29984 0.30587 0.48639 0.4919 0.4988 0.61916 0.62605 0.80964 0.81513 0.98088 0.98771 1.14615 1.15353 1.3104 1.31716 1.47882 1.48541 1.64777 1.83511 1.84203 2.04898 2.05544 2.17465 2.32037 2.32716 2.46559 2.61436 2.61979 2.80413 2.81008 2.81731 2.96925 2.97456 3.14097 3.14724 3.28988 3.29683 3.42699 3.43307 3.57034 3.57619 3.74401 3.75029 3.76438 4.07792 4.08511 4.3266 4.33352 4.48151 4.4874 4.6062 4.61401 4.80007 4.80504 5.00392 5.01034 5.14602 5.38598 5.39132 5.39851 5.61286 5.62209 5.86791 5.87195 6.17855 6.43573 6.60269 6.60931 6.74727 6.75428 6.92137 6.92757 7.07186 7.22769 7.39068 7.39619 7.55433 7.56025 7.7224 7.72842 7.91577 7.92185 7.93089 8.07275 8.0791 8.26816 8.27302 8.48582 8.49247 8.64109 8.64897 8.85052 9.01698 9.02257 9.03458 9.17272 9.17832 9.3784 9.38369 9.57191 9.57757 9.74471 9.75111 9.96654 9.97236 
111 0.14235 0.14878 0.30511 0.48657 0.4919 0.4982 0.62329 0.80787 0.81513 0.98155 0.98769 1.14657 1.15376 1.31035 1.31723 1.47877 1.48493 1.64436 1.65329 1.83621 1.84261 2.04893 2.17454 2.1822 2.32139 2.32768 2.46473 2.61516 2.62045 2.80958 2.81703 2.96793 2.97456 3.14111 3.14715 3.29133 3.29733 3.30735 3.42348 3.43305 3.57093 3.57628 3.74434 3.75027 4.07795 4.08481 4.3264 4.33391 4.48162 4.48739 4.60625 4.61352 4.80005 4.80532 4.81422 5.00446 5.00979 5.13931 5.14627 5.38577 5.39095 5.39811 5.6134 5.86642 5.87155 6.1795 6.43612 6.4442 6.60328 6.60959 6.74757 6.75435 6.92197 6.92782 7.06647 7.07282 7.08102 7.22214 7.22874 7.38919 7.39549 7.55354 7.5601 7.56921 7.72233 7.72933 7.74072 7.91564 7.92174 8.07269 8.0787 8.26574 8.27229 8.48594 8.49263 8.64388 8.65237 8.85037 8.8595 9.01705 9.02225 9.17275 9.17826 9.37771 9.38396 9.57157 9.57775 9.74502 9.75077 9.96671 9.97218 
112 0.14398 0.14949 0.29986 0.30557 0.48664 0.49189 0.62047 0.62542 0.81459 0.98093 0.98759 1.14559 1.15264 1.3111 1.31722 1.47873 1.485 1.64459 1.65374 1.83578 1.84164 2.04891 2.05552 2.18188 2.32096 2.32676 2.3366 2.45894 2.46581 2.47423 2.61425 2.61952 2.80461 2.80993 2.81664 2.96824 2.97448 3.14111 3.14708 3.16169 3.29031 3.29741 3.42839 3.43421 3.57548 3.7443 3.7502 4.0784 4.32679 4.33359 4.48111 4.4873 4.60593 4.61369 4.79997 4.80501 5.00365 5.01019 5.13879 5.14589 5.3861 5.39112 5.39766 5.61245 5.62026 5.8666 5.87173 6.17867 6.43618 6.44435 6.60309 6.74736 6.7539 6.7639 6.92157 6.92731 7.06814 7.07344 7.22293 7.22799 7.23686 7.38955 7.3962 7.55376 7.56054 7.72383 7.72906 7.73805 7.91544 7.92169 7.93047 8.07537 8.07955 8.2672 8.27259 8.48639 8.49264 8.64128 8.64794 8.85032 9.01624 9.02195 9.17235 9.17803 9.37735 9.38375 9.57173 9.57739 9.7449 9.75113 9.96644 9.97213 
91 0.14423 0.14935 0.30533 0.48549 0.49211 0.61876 0.62559 0.81501 0.98042 0.98828 1.15327 1.31748 1.4798 1.4853 1.64138 1.6628 1.83572 1.84239 2.04876 2.17485 2.3215 2.32814 2.46528 2.61843 2.80987 2.81686 2.96862 2.97474 3.14727 3.29021 3.29772 3.42721 3.57047 3.58737 3.74434 3.75047 4.07776 4.08577 4.32679 4.48107 4.48758 4.6132 4.8001 4.80555 5.00417 5.01035 5.13884 5.14696 5.38554 5.3913 5.61295 5.86649 5.87234 6.1788 6.43589 6.60327 6.61102 6.74806 6.75402 6.92178 6.92819 7.06564 7.07299 7.22839 7.38949 7.39619 7.55321 7.56109 7.7279 7.74058 7.92174 8.073 8.07947 8.26671 8.2726 8.48625 8.49237 8.64666 8.8498 9.01647 9.02234 9.17284 9.17879 9.3772 9.38386 9.5715 9.57779 9.74542 9.75129 9.96648 9.97233 
104 0.14244 0.14883 0.30514 0.48651 0.49163 0.49918 0.61981 0.6256 0.80906 0.81529 0.9807 0.9874 1.15346 1.31139 1.3174 1.4792 1.48523 1.64041 1.64794 1.83549 1.84224 2.04892 2.05504 2.18149 2.31997 2.32659 2.46457 2.61846 2.81034 2.81681 2.96839 2.97478 3.14069 3.1472 3.29673 3.42643 3.4335 3.56977 3.57607 3.74453 3.75041 4.07795 4.08473 4.32634 4.33386 4.48141 4.48781 4.60527 4.61356 4.79971 4.8051 5.00395 5.01022 5.14542 5.38554 5.39108 5.61316 5.62116 5.86723 5.87217 5.88115 6.17853 6.43592 6.44366 6.60261 6.60966 6.74741 6.7541 6.92107 6.92757 7.06623 7.07283 7.22212 7.2282 7.38923 7.39621 7.55992 7.72259 7.72891 7.91577 7.92198 7.93064 8.0733 8.07951 8.26748 8.27279 8.48584 8.49273 8.50177 8.64599 8.65626 8.85018 9.01783 9.02261 9.1739 9.17847 9.3773 9.38369 9.57146 9.57767 9.74529 9.75138 9.96626 9.97194 
97 0.14227 0.14968 0.29961 0.31242 0.48618 0.49195 0.61917 0.62648 0.80934 0.8153 0.98088 0.98793 1.14698 1.15859 1.31122 1.31914 1.47924 1.48533 1.64774 1.83568 1.84239 2.04859 2.1742 2.18277 2.32052 2.32757 2.3368 2.46048 2.47692 2.61486 2.62013 2.81069 2.96785 2.97462 3.14095 3.14783 3.29026 3.29748 3.42821 3.57076 3.74426 3.75113 4.07782 4.32654 4.33517 4.48164 4.48765 4.60584 4.61389 4.80005 5.00347 5.01033 5.13886 5.14583 5.38579 5.3915 5.61244 5.86706 5.87237 6.17864 6.436 6.60312 6.74762 6.75432 6.92182 7.06735 7.07337 7.22236 7.22894 7.39035 7.56017 7.72354 7.7345 7.91595 7.92197 8.07255 8.07944 8.09108 8.26759 8.27395 8.48589 8.49279 8.64161 8.65518 8.85038 9.01539 9.02231 9.17244 9.17866 9.37727 9.38387 9.57143 9.57805 9.74489 9.75118 9.96647 9.97249 
106 0.14328 0.14933 0.29994 0.30594 0.48634 0.49182 0.49846 0.61915 0.62566 0.80997 0.8152 0.98075 0.98772 1.1464 1.15366 1.31084 1.31785 1.47904 1.48515 1.64146 1.65142 1.8356 1.84197 2.04899 2.17451 2.18196 2.32065 2.32783 2.46039 2.61389 2.62063 2.80405 2.80993 2.81716 2.96773 2.97464 3.14107 3.14782 3.29054 3.29769 3.42731 3.4335 3.57027 3.57734 3.74451 3.75037 4.07804 4.32667 4.33437 4.4809 4.48742 4.60543 4.61366 4.80041 4.8054 5.00498 5.01066 5.14492 5.38577 5.39151 5.61229 5.62054 5.8663 5.87213 6.17841 6.43612 6.44529 6.60279 6.60961 6.74773 6.75428 6.92117 6.92746 7.07315 7.22233 7.22841 7.39578 7.55377 7.56032 7.57117 7.72271 7.73045 7.91585 7.9217 7.9299 8.07252 8.07878 8.26677 8.2727 8.4858 8.49249 8.64465 8.85002 8.85841 9.01663 9.02241 9.1726 9.17845 9.3773 9.38362 9.5712 9.57759 9.74514 9.75118 9.96644 9.97203 
105 0.14415 0.14975 0.30542 0.48638 0.49182 0.49872 0.61898 0.62507 0.80937 0.81511 0.828 0.98058 0.98764 1.15175 1.31113 1.31772 1.47927 1.48514 1.64476 1.65339 1.83565 1.84171 2.04918 2.05527 2.17471 2.18184 2.32063 2.32697 2.46571 2.61871 2.80479 2.81023 2.96866 2.97454 3.14664 3.15494 3.29002 3.29701 3.42777 3.43348 3.57045 3.57653 3.58676 3.74383 3.75029 4.07791 4.32653 4.33508 4.48113 4.48732 4.60622 4.61401 4.79974 4.80514 4.81343 5.00384 5.01016 5.13993 5.14658 5.38565 5.3914 5.39824 5.61278 5.86646 5.87183 6.1787 6.43573 6.44262 6.60314 6.60971 6.74821 6.75419 6.92127 6.92747 7.06659 7.07302 7.22271 7.22842 7.39537 7.55961 7.72475 7.73095 7.91644 7.92186 8.07648 8.26756 8.27269 8.48602 8.49257 8.50354 8.64127 8.64853 8.85074 9.01672 9.02261 9.17313 9.17827 9.37749 9.38368 9.57107 9.5774 9.74507 9.75089 9.96665 9.97226 
103 0.14341 0.14989 0.2994 0.30628 0.48609 0.49179 0.61922 0.62584 0.80883 0.81513 0.98049 0.98826 1.15209 1.3105 1.31775 1.47871 1.48489 1.6463 1.66308 1.83547 1.84188 1.85533 2.04881 2.05557 2.17521 2.18243 2.32056 2.32723 2.46421 2.61436 2.62011 2.80435 2.8103 2.81774 2.96842 2.97481 3.14087 3.14764 3.29025 3.29706 3.42686 3.43297 3.57036 3.57627 3.744 3.75028 3.76319 4.078 4.08452 4.3266 4.33484 4.48161 4.48762 4.6132 4.80019 4.80519 5.00469 5.01067 5.13864 5.14617 5.38574 5.39178 5.39905 5.61851 5.86668 5.87199 6.17862 6.436 6.44359 6.60321 6.74731 6.75432 6.92708 7.07232 7.22203 7.22856 7.3893 7.39679 7.55373 7.56005 7.72665 7.9157 7.92188 8.07276 8.07907 8.26712 8.273 8.48625 8.4927 8.64055 8.65558 8.85007 9.01671 9.02314 9.17757 9.37724 9.38391 9.57144 9.57758 9.74488 9.75148 9.96636 9.97229 
94 0.1442 0.1497 0.3004 0.49212 0.62049 0.62641 0.81507 0.98079 0.9877 1.14789 1.31093 1.31763 1.48474 1.64049 1.65146 1.83566 1.84233 2.04863 2.17522 2.32087 2.3272 2.33646 2.46462 2.61433 2.62026 2.80417 2.81019 2.81744 2.96845 2.97518 3.14107 3.14755 3.29037 3.29741 3.42309 3.43274 3.56994 3.74409 3.75063 4.07767 4.32648 4.48088 4.48752 4.60635 4.61403 4.80032 4.80546 5.00418 5.01054 5.14597 5.3856 5.39141 5.61218 5.86663 5.87318 6.17894 6.43602 6.60351 6.74754 6.75426 6.9213 6.92783 7.06713 7.07345 7.22237 7.22852 7.38856 7.55405 7.56026 7.7232 7.73411 7.91592 7.92219 8.07253 8.0788 8.26807 8.27354 8.48568 8.49289 8.64079 8.65095 8.85053 9.01627 9.02204 9.17256 9.17909 9.37704 9.38397 9.57144 9.57785 9.74497 9.75117 9.96673 9.97279 
98 0.1432 0.14945 0.29936 0.3062 0.49145 0.49916 0.61947 0.62613 0.81519 0.98074 0.98773 1.14674 1.15349 1.31054 1.31761 1.48008 1.48541 1.64402 1.65439 1.83539 1.84239 2.04873 2.1813 2.32213 2.32787 2.33762 2.45912 2.47152 2.61995 2.80409 2.8103 2.81753 2.9692 2.97476 3.14106 3.14759 3.1572 3.29729 3.43149 3.57013 3.58298 3.74376 3.75034 4.07798 4.08503 4.32666 4.48162 4.48752 4.60592 4.61381 4.80016 4.8056 5.00447 5.01038 5.13841 5.14646 5.38571 5.39144 5.61253 5.86661 5.87183 6.17891 6.43589 6.60333 6.74771 6.7548 6.92657 7.06672 7.07365 7.22163 7.22859 7.39601 7.55428 7.56063 7.72742 7.74298 7.9159 7.92192 7.93011 8.07852 8.26628 8.27271 8.48642 8.49259 8.64745 8.85041 9.0165 9.02219 9.17271 9.17858 9.3774 9.38408 9.57189 9.5778 9.74541 9.75122 9.96665 9.97282 
102 0.14344 0.15018 0.29965 0.306 0.49151 0.62385 0.80927 0.81508 0.98048 0.98772 1.14621 1.15327 1.16378 1.31037 1.31766 1.32934 1.48438 1.64513 1.65373 1.83543 1.84194 2.04878 2.05566 2.17407 2.18152 2.32107 2.32702 2.33662 2.45884 2.46597 2.6183 2.80572 2.81021 2.81647 2.96866 2.97456 2.99114 3.14062 3.14731 3.29705 3.4278 3.43355 3.57017 3.57681 3.74412 3.75034 4.07765 4.32656 4.33436 4.48044 4.48749 4.60575 4.61418 4.80028 4.80554 5.01009 5.1391 5.1461 5.38571 5.39157 5.61257 5.86651 5.87203 6.17888 6.43586 6.60297 6.74769 6.75428 6.92261 6.92816 7.07276 7.2221 7.2284 7.39608 7.55356 7.56062 7.72419 7.73353 7.91581 7.92194 7.93062 8.07733 8.26715 8.27246 8.48576 8.49241 8.502 8.64639 8.85077 9.01713 9.02224 9.17247 9.17843 9.19183 9.3773 9.38363 9.57148 9.57795 9.74471 9.75126 9.96649 9.97218 
104 0.14346 0.14978 0.29958 0.30557 0.48641 0.49216 0.50001 0.61908 0.62585 0.80935 0.81544 0.98088 0.98815 1.14595 1.15377 1.31096 1.31753 1.47976 1.4855 1.64533 1.83552 1.8424 2.04877 2.05584 2.17501 2.32071 2.32748 2.33775 2.46074 2.47016 2.6145 2.62045 2.80971 2.81683 2.96812 2.9747 3.14138 3.14764 3.29037 3.29708 3.42612 3.43278 3.57014 3.58333 3.74436 3.75038 4.07776 4.09005 4.32661 4.48155 4.48774 4.60631 4.6138 4.7995 4.80523 4.81375 5.00356 5.0101 5.14635 5.3856 5.39126 5.61281 5.86673 5.87237 6.17874 6.43571 6.6031 6.61034 6.74743 6.75474 6.92147 6.92811 7.06691 7.07309 7.22293 7.22851 7.23933 7.39611 7.55409 7.56003 7.72308 7.73086 7.91585 7.92187 8.07814 8.26723 8.27339 8.4867 8.49268 8.64098 8.64906 8.85021 9.01625 9.02231 9.17262 9.17885 9.37725 9.384 9.57111 9.57748 9.7451 9.75104 9.96653 9.97244 
93 0.14334 0.14965 0.29984 0.31357 0.48689 0.49208 0.61953 0.62617 0.80882 0.81551 0.9806 0.98814 1.14691 1.1588 1.31043 1.31772 1.48492 1.64744 1.83589 1.84222 2.04892 2.17502 2.1833 2.32701 2.4661 2.61446 2.62041 2.80407 2.81034 2.96819 2.97471 3.14064 3.14742 3.29053 3.29801 3.42809 3.57036 3.58434 3.7441 3.75031 4.07788 4.3268 4.48163 4.48755 4.61361 4.79994 4.80553 5.00383 5.01123 5.13711 5.14598 5.38552 5.39115 5.61278 5.8666 5.87229 6.17874 6.43567 6.60308 6.61005 6.74726 6.75442 6.92172 6.92778 7.06726 7.07323 7.22261 7.22873 7.39615 7.55393 7.56026 7.72911 7.91596 7.92187 8.07896 8.26801 8.49252 8.64083 8.65544 8.85038 9.01603 9.0221 9.17297 9.17887 9.37746 9.38404 9.57123 9.57775 9.58755 9.74561 9.75124 9.96654 9.97236 
93 0.14957 0.30522 0.49207 0.61855 0.62576 0.80926 0.81513 0.98073 0.98779 1.14657 1.15955 1.31073 1.31782 1.47917 1.4859 1.64593 1.83537 1.84249 2.04878 2.05564 2.17524 2.32055 2.46558 2.61353 2.61995 2.8041 2.81019 2.8176 2.96902 2.97433 3.14126 3.14775 3.29063 3.42674 3.43341 3.57001 3.58418 3.74424 3.75054 4.07794 4.32706 4.48152 4.4885 4.60636 4.61478 4.79982 4.80541 5.00389 5.01027 5.13871 5.14659 5.38572 5.39169 5.61271 5.86647 5.87286 6.17848 6.43589 6.60297 6.61017 6.74735 6.92136 6.92779 7.06574 7.07404 7.22867 7.38896 7.39667 7.56013 7.72776 7.91631 7.92245 7.93038 8.07887 8.26773 8.27367 8.48572 8.49296 8.64748 8.85054 9.01749 9.02354 9.17327 9.1787 9.19002 9.37875 9.38437 9.5707 9.57775 9.74455 9.75174 9.96624 9.97227 
109 0.14385 0.14956 0.30017 0.30597 0.48643 0.49153 0.49891 0.619 0.62473 0.80932 0.81513 0.98094 0.98797 1.14665 1.15782 1.31121 1.31758 1.47903 1.48496 1.64524 1.65194 1.83538 1.84187 2.04924 2.05554 2.17492 2.32091 2.32737 2.33662 2.45933 2.46614 2.61421 2.61996 2.80955 2.81749 2.96805 2.97464 3.14673 3.29242 3.30344 3.42652 3.43292 3.56967 3.5757 3.58398 3.74436 3.75008 3.7607 4.07773 4.08442 4.32646 4.33437 4.48106 4.48731 4.60612 4.6138 4.80003 4.80506 5.00468 5.01024 5.02115 5.13958 5.14633 5.38602 5.39105 5.39786 5.61263 5.62096 5.86711 5.87196 6.17872 6.43588 6.44375 6.60269 6.60989 6.74721 6.75434 6.92707 7.07248 7.2222 7.22824 7.39563 7.55326 7.56018 7.72343 7.72987 7.91588 7.92153 7.93077 8.07223 8.07862 8.26718 8.27253 8.4863 8.49253 8.64438 8.65627 8.85024 8.86001 9.02082 9.17235 9.1782 9.37709 9.38336 9.57711 9.74554 9.75125 9.9665 9.97223 
114 0.1431 0.14913 0.29921 0.30588 0.49142 0.4989 0.61971 0.62555 0.80867 0.81509 0.98046 0.98789 1.14634 1.15391 1.31097 1.31739 1.47897 1.48547 1.64027 1.65179 1.83554 1.8417 2.04892 2.05548 2.18115 2.32142 2.32801 2.45915 2.46594 2.61881 2.80343 2.80971 2.81717 2.96782 2.97471 3.14101 3.14682 3.29514 3.42729 3.43431 3.57048 3.57579 3.58598 3.74405 3.75017 3.75899 4.07765 4.08415 4.327 4.33492 4.48199 4.48761 4.60543 4.61399 4.79951 4.80475 4.81313 5.0047 5.01005 5.14559 5.38535 5.39074 5.61259 5.62103 5.86699 5.87197 6.17864 6.43587 6.60275 6.60931 6.7475 6.7545 6.92114 6.92758 7.06723 7.07318 7.08128 7.2223 7.22846 7.23938 7.38986 7.39592 7.55351 7.55982 7.72248 7.72807 7.74017 7.91556 7.92168 7.93018 8.07236 8.07838 8.26787 8.27331 8.48624 8.49256 8.50213 8.64209 8.64969 8.84987 9.01661 9.02244 9.17253 9.17848 9.37748 9.38383 9.57161 9.57767 9.58673 9.74549 9.75085 9.96664 9.9723 9.98592 
112 0.14387 0.14939 0.30008 0.30632 0.48586 0.49144 0.49902 0.61899 0.62537 0.80886 0.81475 0.98145 0.98748 1.14603 1.15313 1.31096 1.3182 1.48012 1.48513 1.49634 1.64651 1.83587 1.84222 2.04886 2.05553 2.17514 2.18188 2.32 2.32754 2.33656 2.46354 2.47115 2.61416 2.61998 2.80434 2.81041 2.81683 2.96866 2.97441 3.14619 3.15546 3.29119 3.29755 3.42595 3.4329 3.57085 3.57612 3.74463 3.75038 4.07772 4.08475 4.32672 4.33435 4.48153 4.48754 4.60584 4.61426 4.80004 4.80552 5.00437 5.01046 5.14494 5.38567 5.39108 5.39817 5.61339 5.86714 5.8717 6.17858 6.43607 6.44458 6.60291 6.60967 6.74719 6.75435 6.76438 6.92155 6.92776 7.06766 7.07307 7.22795 7.23935 7.38968 7.39583 7.55451 7.56016 7.72687 7.7342 7.91577 7.92161 8.07369 8.07888 8.26769 8.27272 8.48661 8.49249 8.5012 8.64136 8.64829 8.85024 9.02152 9.17201 9.17859 9.18917 9.37735 9.38362 9.57162 9.57764 9.7452 9.75102 9.96674 9.97245 
76 0.14925 0.30076 0.48575 0.49225 0.80904 0.81553 0.98081 1.14665 1.31048 1.31801 1.4785 1.48574 1.64555 1.65476 1.83568 1.84235 2.04866 2.17448 2.32728 2.45882 2.61442 2.8041 2.81019 2.96853 3.14096 3.2904 3.29769 3.42767 3.57028 3.74399 3.75052 4.0776 4.32653 4.48163 4.48792 4.606 4.61393 4.79977 4.80588 5.01028 5.13968 5.38599 5.39169 5.61253 5.86694 6.17852 6.4362 6.60277 6.74756 6.75526 6.92771 7.06655 7.22278 7.22858 7.39579 7.55351 7.91592 7.92242 8.07233 8.07925 8.27263 8.48645 8.49301 8.64834 8.85001 9.01663 9.02222 9.17233 9.17955 9.3773 9.38387 9.5711 9.7453 9.75178 9.96648 9.97265 
74 0.15005 0.30664 0.48614 0.49215 0.81532 0.98094 1.14595 1.31123 1.47852 1.48482 1.64128 1.83581 2.04884 2.18201 2.32052 2.32749 2.46523 2.61974 2.80426 2.81041 2.96802 2.97522 3.14103 3.14777 3.29775 3.42632 3.43426 3.74405 3.75078 4.07858 4.32632 4.4811 4.48755 4.60552 4.80047 4.80574 5.00375 5.01065 5.38595 5.39202 5.61268 5.8666 5.87244 6.17897 6.43612 6.60312 6.74781 6.75441 6.92808 7.06631 7.22224 7.22856 7.39583 7.5622 7.73049 7.91592 7.92243 8.07236 8.26736 8.48814 8.49305 8.64689 8.85047 9.01634 9.02254 9.17285 9.1792 9.37711 9.38409 9.57197 9.57829 9.74496 9.75172 9.96661 
74 0.14356 0.308 0.48625 0.49315 0.63234 0.80859 0.81556 0.98089 0.98838 1.3107 1.31781 1.485 1.64613 1.83553 1.84281 2.04891 2.17444 2.32054 2.46598 2.61449 2.80559 2.81075 2.96807 2.97473 3.14129 3.14765 3.28984 3.42809 3.5692 3.74427 4.07804 4.32645 4.48138 4.60521 4.80007 5.00439 5.14619 5.38528 5.61346 5.86608 5.87791 6.17837 6.43582 6.603 6.74778 6.75484 6.92171 6.92835 7.06734 7.07361 7.22853 7.38982 7.39653 7.56065 7.72745 7.91589 8.07229 8.07909 8.26739 8.27363 8.48555 8.49366 8.6411 8.8502 9.01683 9.17289 9.17899 9.37719 9.38403 9.57126 9.57831 9.74473 9.75166 9.97227 
121 0.14482 0.14933 0.16036 0.29955 0.30528 0.48583 0.49168 0.49801 0.61936 0.62494 0.80944 0.81525 0.98083 0.98753 1.14624 1.15347 1.31053 1.31734 1.47891 1.48474 1.49455 1.64371 1.65143 1.83524 1.8414 2.04868 2.05537 2.17529 2.18203 2.32054 2.3272 2.45885 2.46543 2.47984 2.61806 2.80407 2.80988 2.81673 2.96891 2.97452 3.14133 3.14702 3.1589 3.28972 3.2969 3.42774 3.43335 3.57068 3.57602 3.58348 3.74433 3.75025 4.07795 4.08473 4.32619 4.33344 4.48104 4.48724 4.60583 4.61339 4.80019 4.80506 4.81439 5.00888 5.13968 5.14587 5.38611 5.39082 5.39903 5.61242 5.62232 5.86629 5.87192 5.88235 6.17874 6.43586 6.44402 6.60279 6.61002 6.74679 6.75399 6.92155 6.92742 7.06784 7.0731 7.08145 7.22258 7.22857 7.39008 7.39597 7.55437 7.56006 7.72709 7.732 7.91575 7.92179 7.92983 8.07307 8.07888 8.267 8.27268 8.48586 8.4923 8.50226 8.64019 8.64726 8.8498 8.85896 9.01587 9.02215 9.17258 9.17826 9.37752 9.38377 9.57159 9.57745 9.58715 9.74471 9.75081 9.96676 9.97195 
97 0.14871 0.30439 0.48607 0.49159 0.49905 0.62484 0.80911 0.8152 0.98088 0.98801 1.14611 1.15385 1.3106 1.31763 1.47864 1.48594 1.647 1.83592 1.84231 2.04831 2.05525 2.17466 2.32062 2.32745 2.46343 2.47153 2.61891 2.80412 2.80991 2.81686 2.96844 2.97475 3.14103 3.14725 3.29093 3.29788 3.42613 3.43393 3.57626 3.74437 3.75051 4.0781 4.08432 4.32695 4.4811 4.48778 4.60543 4.61394 4.79998 4.8054 5.00425 5.00987 5.13895 5.14677 5.38554 5.39157 5.61304 5.86656 5.87198 6.17884 6.43589 6.60355 6.74755 6.92196 6.92741 7.06621 7.07328 7.08426 7.22264 7.22843 7.38926 7.39621 7.55991 7.72791 7.91588 7.92246 8.07206 8.07865 8.26767 8.2731 8.48569 8.49266 8.64055 8.64849 8.85006 8.85894 9.02142 9.17312 9.17874 9.37729 9.38403 9.57112 9.57776 9.74555 9.75151 9.96668 9.97226 
103 0.14811 0.30346 0.31131 0.49172 0.50003 0.61887 0.62648 0.80911 0.81499 0.98094 0.98752 1.15251 1.31076 1.31749 1.4794 1.48536 1.64033 1.6472 1.83578 1.84166 2.04899 2.05641 2.17429 2.18218 2.32047 2.32703 2.33768 2.46428 2.4731 2.61346 2.61974 2.80969 2.81715 2.96807 2.97439 3.14042 3.14717 3.29038 3.29733 3.4262 3.43271 3.57054 3.57573 3.58432 3.74454 3.75059 4.07775 4.08423 4.32671 4.33376 4.48164 4.4875 4.6118 4.80017 4.80525 5.00938 5.14508 5.38602 5.39148 5.61248 5.62057 5.86667 5.87158 6.17863 6.43579 6.60303 6.74749 6.754 6.92157 6.92774 7.06658 7.07336 7.22318 7.22852 7.38964 7.39636 7.55936 7.72857 7.91645 7.92164 7.9297 8.07228 8.07902 8.26792 8.27284 8.48567 8.49225 8.50174 8.64546 8.8503 8.8588 9.01677 9.02225 9.17259 9.17862 9.37737 9.38375 9.57132 9.57789 9.74545 9.7516 9.96641 9.97238 
86 0.14337 0.1498 0.29939 0.30624 0.4918 0.62574 0.80902 0.81516 0.98133 1.14555 1.3103 1.47861 1.48517 1.64517 1.8353 1.8422 2.04888 2.05623 2.17496 2.32069 2.3272 2.46574 2.61451 2.8041 2.81089 2.96821 2.97451 3.14089 3.14749 3.29076 3.42257 3.43357 3.57049 3.58584 3.74459 3.75067 4.07825 4.32674 4.48129 4.48777 4.60633 4.61387 4.79985 4.80628 5.00374 5.14626 5.38645 5.41042 5.6127 5.86654 5.87272 6.17906 6.43624 6.60305 6.748 6.75466 6.92172 6.9281 7.0727 7.22278 7.22889 7.39624 7.55364 7.73383 7.91613 7.92226 7.93062 8.07252 8.07928 8.26683 8.27315 8.48589 8.49326 8.6481 8.85054 9.01676 9.17267 9.17911 9.37723 9.38398 9.57081 9.57806 9.74486 9.75121 9.9677 9.97277 
109 0.14439 0.14953 0.30513 0.48553 0.49154 0.49827 0.62524 0.80914 0.8152 0.98143 0.9877 1.14631 1.15481 1.31039 1.31721 1.47915 1.48519 1.645 1.83594 1.84209 2.04834 2.05539 2.17414 2.18235 2.32139 2.32788 2.3369 2.46035 2.46596 2.61865 2.80438 2.81029 2.81744 2.96857 2.97446 3.14062 3.14732 3.29048 3.2976 3.42832 3.57011 3.57647 3.58653 3.744 3.75045 4.07816 4.0846 4.32663 4.33462 4.48145 4.48754 4.60601 4.61364 4.79985 4.80543 4.81394 5.00446 5.00982 5.13983 5.14668 5.38599 5.39168 5.39934 5.61248 5.62128 5.86627 5.87199 6.17889 6.43608 6.60296 6.60972 6.74739 6.75484 6.92154 6.92774 7.06754 7.07325 7.22276 7.22853 7.38889 7.39623 7.55909 7.72359 7.73049 7.91561 7.92203 7.93013 8.07238 8.07886 8.26707 8.27255 8.48619 8.49255 8.6401 8.64906 8.85027 9.01652 9.02234 9.1728 9.17869 9.37718 9.38417 9.57145 9.57745 9.74462 9.75121 9.96661 9.97243 9.98419 
91 0.14375 0.14941 0.30459 0.48628 0.49184 0.625 0.80891 0.81538 0.98059 0.98764 1.14609 1.15411 1.31722 1.48414 1.64709 1.83584 1.84208 2.04917 2.32167 2.33721 2.46363 2.47199 2.61357 2.61993 2.80411 2.8105 2.96845 2.9748 3.14146 3.14754 3.29061 3.29735 3.42554 3.43335 3.56954 3.577 3.74415 3.75039 4.07754 4.32654 4.33523 4.48169 4.48763 4.60575 4.61441 4.79979 4.80596 5.00468 5.01059 5.14505 5.38724 5.39857 5.61281 5.86655 5.87241 6.1788 6.43571 6.60297 6.74766 6.75419 6.92175 6.92787 7.06751 7.07338 7.22285 7.2287 7.38907 7.39634 7.55354 7.56034 7.72698 7.91554 7.92189 8.07179 8.07848 8.27263 8.4862 8.49271 8.64701 8.84983 9.01486 9.02251 9.17243 9.17888 9.37759 9.38381 9.57745 9.74556 9.75148 9.96663 9.97239 
110 0.149 0.30002 0.30562 0.3141 0.4857 0.4918 0.61931 0.62485 0.80914 0.81497 0.98085 0.98773 1.14667 1.15416 1.31199 1.31786 1.4791 1.48471 1.64558 1.65291 1.83563 1.84178 2.04869 2.05571 2.18152 2.32094 2.32695 2.33594 2.45813 2.46613 2.47702 2.61423 2.61975 2.80497 2.8102 2.96812 2.97443 3.14674 3.15734 3.29039 3.29722 3.42616 3.43257 3.57027 3.57611 3.74396 3.7503 3.75986 4.07797 4.08492 4.32688 4.33525 4.48138 4.48735 4.60578 4.61367 4.79977 4.80481 4.81242 5.00936 5.13943 5.14666 5.38597 5.39109 5.6124 5.62054 5.86656 5.87167 6.17878 6.43599 6.44362 6.60284 6.60997 6.74747 6.75413 6.92124 6.92744 7.068 7.07342 7.22273 7.22881 7.38912 7.3959 7.5596 7.72605 7.91633 7.92252 8.0724 8.07906 8.26787 8.27278 8.48578 8.49254 8.50202 8.64168 8.64986 8.85006 9.01653 9.02221 9.17272 9.17825 9.18869 9.37776 9.38349 9.57142 9.57763 9.74486 9.75099 9.96659 9.97205 
113 0.14318 0.14905 0.29988 0.30546 0.31521 0.48635 0.49177 0.62301 0.81445 0.82329 0.98096 0.98751 1.14701 1.15365 1.31083 1.31719 1.47861 1.485 1.49656 1.64545 1.65233 1.83558 1.84179 2.04892 2.05527 2.17466 2.18216 2.32037 2.32679 2.46136 2.47129 2.61472 2.6207 2.80439 2.81001 2.81699 2.96754 2.97464 3.14081 3.14739 3.1561 3.29093 3.29709 3.42429 3.43224 3.57544 3.74421 3.75016 4.07775 4.32681 4.3341 4.48128 4.48718 4.61378 4.79985 4.80475 4.81201 5.00489 5.02136 5.13899 5.14623 5.38637 5.3912 5.3987 5.62043 5.86694 5.87184 6.17897 6.43589 6.44273 6.60313 6.60941 6.7475 6.75399 6.92174 6.92774 7.06776 7.0731 7.08245 7.22246 7.22853 7.39572 7.55383 7.56054 7.56879 7.72386 7.73091 7.91629 7.92224 7.93012 8.07324 8.07951 8.26697 8.27261 8.28319 8.48635 8.49261 8.64126 8.64887 8.85014 8.85792 9.01701 9.02221 9.17276 9.17874 9.37728 9.38379 9.57142 9.57769 9.74554 9.75118 9.96683 9.97226 
102 0.14336 0.14951 0.3055 0.48602 0.49207 0.61913 0.62547 0.8092 0.81527 0.98177 0.98786 1.1474 1.15397 1.31095 1.31744 1.4783 1.48519 1.64536 1.83558 1.84244 2.04877 2.18197 2.32048 2.32713 2.46366 2.47323 2.61491 2.80449 2.81007 2.96865 2.97455 3.14157 3.14721 3.15532 3.29042 3.29747 3.43109 3.56917 3.57602 3.74415 3.75038 4.07786 4.08442 4.32679 4.33489 4.4809 4.48741 4.61421 4.79922 4.80535 5.00979 5.13805 5.14597 5.38608 5.39224 5.61249 5.62166 5.86679 5.87222 6.17861 6.43595 6.44504 6.60274 6.61017 6.74724 6.75421 6.92225 6.92766 7.06767 7.07332 7.08403 7.22832 7.38978 7.39602 7.55375 7.56043 7.72776 7.91588 7.92177 7.931 8.07266 8.07864 8.26754 8.27266 8.48606 8.49253 8.64072 8.64831 8.85045 9.01641 9.02241 9.17476 9.17883 9.18865 9.37719 9.38375 9.57206 9.57791 9.74531 9.75124 9.9669 9.97255 
109 0.14877 0.30421 0.31397 0.48658 0.49179 0.49951 0.62056 0.62662 0.80943 0.81523 0.98105 0.98782 1.15266 1.31038 1.31745 1.32934 1.47894 1.4848 1.63972 1.64775 1.83548 1.84197 2.04927 2.17492 2.32023 2.32644 2.45819 2.46597 2.47317 2.61508 2.62038 2.80482 2.81009 2.81707 2.96833 2.97424 3.14083 3.14722 3.29034 3.29686 3.3088 3.42644 3.43288 3.57522 3.74401 3.75019 3.75977 4.0775 4.08485 4.32638 4.33401 4.48059 4.48723 4.60555 4.61407 4.79975 4.80536 5.00379 5.01002 5.14034 5.14637 5.38582 5.39123 5.39873 5.61229 5.62048 5.86682 5.87197 6.1789 6.43595 6.44363 6.60821 6.74715 6.75462 6.92153 6.92758 7.07284 7.22204 7.2284 7.389 7.39624 7.55378 7.56029 7.72699 7.91618 7.9219 7.92994 8.07239 8.07897 8.26797 8.27316 8.48677 8.49259 8.50167 8.64083 8.64775 8.85035 9.01669 9.02198 9.17268 9.17823 9.37773 9.38379 9.57116 9.5777 9.74516 9.75112 9.96684 9.97242 
73 0.14404 0.3 0.48667 0.49189 0.61916 0.62682 0.80939 0.8154 0.98155 0.98833 1.14511 1.31057 1.47888 1.83556 2.04879 2.1747 2.32098 2.46677 2.62056 2.80417 2.81044 2.96822 2.97515 3.14148 3.14786 3.29033 3.43279 3.56981 3.58336 3.74406 3.75095 4.07774 4.32658 4.48123 4.48757 4.60632 4.79993 5.00387 5.14679 5.39149 5.61207 5.86632 5.87244 6.17858 6.4364 6.60288 6.74748 6.92169 6.92894 7.06686 7.07486 7.2225 7.38886 7.39667 7.55352 7.91625 7.9224 8.07258 8.07998 8.26753 8.48594 8.49308 8.64128 8.85066 9.02255 9.17259 9.3774 9.57138 9.57803 9.74453 9.75197 9.96653 9.9725 
95 0.14946 0.3 0.30624 0.48578 0.49211 0.62551 0.80938 0.81522 0.98067 0.98787 1.15343 1.31082 1.31772 1.48491 1.64929 1.83572 1.84217 2.04879 2.05597 2.18193 2.33677 2.4638 2.47809 2.61498 2.62007 2.80425 2.81082 2.81705 2.97416 3.14077 3.14732 3.29007 3.29754 3.42728 3.43288 3.57022 3.57719 3.74402 3.75044 4.0778 4.08583 4.32679 4.33486 4.48103 4.48747 4.60621 4.61379 4.80015 4.80581 5.00358 5.0101 5.13914 5.14595 5.38585 5.3916 5.3993 5.61293 5.86726 5.87238 6.17885 6.43605 6.44496 6.60341 6.7541 6.7637 6.92695 7.07256 7.08141 7.22814 7.39584 7.55321 7.56074 7.7233 7.73111 7.91628 7.92223 8.07244 8.07912 8.27206 8.48564 8.49262 8.64716 8.85014 9.0156 9.02226 9.17301 9.17857 9.37726 9.38423 9.57084 9.57745 9.74494 9.75113 9.96662 9.97274 
119 0.14335 0.14925 0.29998 0.30609 0.4859 0.49178 0.49949 0.61907 0.6259 0.80876 0.81513 0.82961 0.98115 0.98764 1.15191 1.31039 1.3176 1.47903 1.48501 1.64086 1.65121 1.83541 1.84166 1.8554 2.04852 2.05507 2.17511 2.18195 2.3204 2.32686 2.3368 2.46479 2.47434 2.6158 2.62062 2.80422 2.80998 2.81734 2.96787 2.97425 3.14064 3.14722 3.29087 3.29723 3.42311 3.43156 3.56992 3.58046 3.74422 3.7504 4.0779 4.08432 4.32662 4.33434 4.4819 4.48733 4.60673 4.61342 4.80015 4.80511 4.81358 5.00419 5.01005 5.1454 5.38599 5.39125 5.39786 5.61251 5.622 5.86649 5.87167 6.17888 6.43589 6.44447 6.60308 6.60938 6.74734 6.75399 6.92138 6.92731 7.06815 7.0737 7.08357 7.22279 7.22831 7.23941 7.38904 7.39577 7.4055 7.55361 7.55984 7.72254 7.72818 7.74033 7.91654 7.9219 7.92984 8.07205 8.07888 8.2674 8.27278 8.4855 8.49212 8.64404 8.6518 8.85082 8.85838 9.01674 9.02251 9.17291 9.17883 9.37748 9.38377 9.57145 9.57742 9.58608 9.75071 9.96627 9.97202 
90 0.14387 0.15014 0.30005 0.30621 0.4862 0.4919 0.61807 0.6263 0.80781 0.81509 0.98073 0.98866 1.14622 1.31021 1.31825 1.48544 1.64581 1.83528 1.84248 2.049 2.17479 2.183 2.3205 2.46084 2.61287 2.62012 2.80446 2.81021 2.81729 2.96783 2.97487 3.14062 3.1474 3.29099 3.29792 3.42642 3.43367 3.57043 3.58588 3.74422 3.75042 4.07853 4.3266 4.4809 4.48768 4.60554 4.7999 4.80577 5.00328 5.02254 5.14585 5.38581 5.39203 5.86634 5.87283 6.17895 6.43592 6.6036 6.74779 6.75465 6.92206 6.92789 7.06746 7.07475 7.22163 7.22881 7.3951 7.55431 7.56069 7.72313 7.73256 7.91546 7.92246 8.07952 8.26659 8.27367 8.48579 8.49322 8.64735 8.85037 9.0224 9.17284 9.37767 9.38402 9.57117 9.57778 9.74473 9.75119 9.96631 9.97247 
102 0.14834 0.30505 0.48619 0.49173 0.50033 0.61859 0.62565 0.80933 0.81537 0.98094 0.98764 1.14632 1.15276 1.31078 1.31764 1.47901 1.48532 1.64037 1.6481 1.8358 1.84192 2.04854 2.05541 2.17461 2.31991 2.32682 2.46518 2.4769 2.61173 2.61932 2.80407 2.81039 2.81869 2.96918 2.97472 3.14728 3.28988 3.29686 3.42796 3.57629 3.74441 3.75051 4.0778 4.08457 4.32699 4.48054 4.48731 4.60585 4.61393 4.7999 4.8051 5.00403 5.01049 5.14587 5.38598 5.39134 5.39916 5.6122 5.62064 5.86714 5.87229 5.88441 6.17861 6.43595 6.60339 6.61103 6.74741 6.75431 6.76553 6.9216 6.92775 7.07283 7.22274 7.2293 7.39595 7.55351 7.56065 7.72705 7.735 7.91561 7.92182 7.93068 8.07311 8.07886 8.26734 8.27313 8.48699 8.49262 8.64722 8.85045 9.01517 9.02187 9.1725 9.17839 9.37844 9.38355 9.57224 9.57772 9.74508 9.75125 9.96656 9.97223 
89 0.14349 0.15981 0.3004 0.31364 0.48577 0.49181 0.62482 0.80841 0.81537 0.98111 1.15381 1.31053 1.31791 1.47915 1.48523 1.64456 1.8357 1.84281 2.04924 2.17457 2.32068 2.32785 2.4735 2.61469 2.80425 2.81037 2.97475 3.14094 3.14744 3.29039 3.29691 3.42772 3.57685 3.74435 3.75046 4.0778 4.32613 4.33477 4.48146 4.48766 4.60603 4.61461 4.80086 4.81401 5.01012 5.14576 5.386 5.39164 5.61259 5.86708 5.87244 6.17853 6.436 6.60323 6.74757 6.75492 6.92197 6.92808 7.06655 7.07389 7.22254 7.22903 7.38926 7.39645 7.55363 7.56064 7.72379 7.73322 7.91599 7.9228 8.07224 8.26768 8.27306 8.48658 8.49303 8.64841 8.84962 9.01632 9.02293 9.17242 9.1791 9.37747 9.38405 9.5714 9.57859 9.74498 9.75147 9.96642 9.97247 
85 0.14993 0.30623 0.4859 0.49195 0.62603 0.80956 0.8156 0.98119 0.98805 1.15305 1.31069 1.31772 1.47883 1.48512 1.6401 1.6537 1.83552 1.84218 2.04861 2.17533 2.32015 2.32793 2.46517 2.61391 2.80403 2.80999 2.97433 3.14157 3.14772 3.29744 3.42313 3.43363 3.57001 3.5835 3.74444 3.75108 4.07782 4.32666 4.48114 4.48751 4.61404 4.80013 5.0035 5.01037 5.13898 5.14659 5.38587 5.39162 5.86638 5.8723 6.17857 6.43612 6.60278 6.74751 6.75415 6.92053 7.07317 7.22282 7.22859 7.38856 7.39612 7.72767 7.74042 7.9158 7.92181 8.07243 8.07936 8.26679 8.27309 8.48594 8.49289 8.64759 8.85018 9.01566 9.023 9.17262 9.17994 9.37712 9.38392 9.57115 9.57786 9.74536 9.7514 9.96634 9.97244 
93 0.14907 0.29973 0.30677 0.48625 0.49224 0.6196 0.8095 0.81526 0.98065 0.98759 1.1457 1.31041 1.31776 1.47873 1.48581 1.6471 1.83536 1.84223 2.0488 2.05624 2.18169 2.32025 2.327 2.4583 2.61441 2.62033 2.80439 2.80998 2.81751 2.96828 2.97444 3.14061 3.14727 3.29117 3.2975 3.42767 3.56979 3.58392 3.74419 3.75073 4.07786 4.08482 4.32676 4.48127 4.48758 4.60564 4.79961 4.80518 5.00373 5.01029 5.14568 5.38588 5.39154 5.61278 5.86693 5.87339 6.17859 6.43557 6.6028 6.74706 6.7543 6.92144 6.9283 7.07291 7.22272 7.22889 7.23719 7.38914 7.39622 7.55387 7.56031 7.7278 7.92166 7.93131 8.07857 8.26885 8.27342 8.48629 8.49296 8.64557 8.85031 9.01724 9.02269 9.17232 9.17872 9.37744 9.38403 9.57093 9.57754 9.74466 9.75142 9.96663 9.97245 
113 0.14369 0.14974 0.30495 0.48577 0.49147 0.62578 0.80894 0.81495 0.98095 0.98734 1.14704 1.15416 1.31032 1.31734 1.32906 1.4841 1.64487 1.65309 1.8355 1.84192 2.0487 2.05485 2.17439 2.18228 2.3213 2.32722 2.33569 2.4643 2.47185 2.61322 2.61962 2.80443 2.80983 2.8173 2.96851 2.97436 3.14149 3.14712 3.29044 3.2969 3.43096 3.56967 3.57661 3.74455 3.75028 4.07756 4.0842 4.32659 4.33333 4.48154 4.48757 4.6052 4.61389 4.7995 4.80541 5.00409 5.00961 5.14559 5.38546 5.39113 5.39749 5.61232 5.62217 5.86674 5.872 6.17872 6.43604 6.4439 6.60309 6.61049 6.74702 6.75407 6.92212 6.92748 7.06789 7.07358 7.08291 7.22308 7.22838 7.23795 7.38936 7.39567 7.40539 7.55353 7.5599 7.7272 7.73461 7.91613 7.92173 7.92911 8.07299 8.07888 8.2673 8.27271 8.48666 8.49241 8.50194 8.64087 8.6489 8.85067 9.01656 9.0225 9.17272 9.17853 9.37728 9.38385 9.57164 9.57752 9.58678 9.74645 9.75116 9.96655 9.97224 
135 0.1437 0.14882 0.29944 0.30458 0.31358 0.48662 0.49131 0.4968 0.6201 0.62579 0.80955 0.8149 0.9811 0.98735 1.14654 1.15372 1.16106 1.31086 1.31696 1.47886 1.48468 1.64073 1.64782 1.65425 1.83521 1.84101 1.85001 2.04869 2.05438 2.17487 2.18148 2.32059 2.32603 2.33552 2.45972 2.46579 2.47196 2.61788 2.80387 2.80955 2.81561 2.96831 2.97412 3.14179 3.14706 3.15502 3.29109 3.29665 3.30728 3.42362 3.42974 3.43466 3.57029 3.57547 3.58308 3.74412 3.7498 3.75815 4.07752 4.08322 4.32642 4.33184 4.48092 4.48709 4.60541 4.61356 4.80009 4.80468 4.81102 5.0042 5.00982 5.02008 5.13978 5.14591 5.38547 5.39049 5.39683 5.6127 5.61947 5.8665 5.87118 5.88009 6.17858 6.43581 6.44185 6.60293 6.60883 6.74752 6.7536 6.92219 6.92758 7.06688 7.07259 7.08079 7.22223 7.2279 7.23599 7.39412 7.40266 7.55381 7.55997 7.57231 7.72342 7.72819 7.73402 7.91589 7.92109 7.92915 8.07222 8.07842 8.26749 8.27207 8.28079 8.48678 8.49252 8.49896 8.64316 8.64817 8.85032 8.85753 9.01636 9.02189 9.0296 9.17261 9.17816 9.37764 9.38322 9.39098 9.57173 9.57786 9.58695 9.74489 9.75048 9.96646 9.97164 
111 0.14349 0.14945 0.30562 0.48544 0.49179 0.4984 0.62384 0.63417 0.8095 0.81533 0.98769 1.14613 1.15347 1.31106 1.31758 1.32704 1.47912 1.48521 1.64504 1.6533 1.83544 1.84215 2.04868 2.0555 2.17517 2.18276 2.32146 2.32742 2.46509 2.61441 2.61954 2.8039 2.81012 2.96773 2.97442 3.14102 3.14751 3.29049 3.2977 3.43161 3.57602 3.58464 3.74419 3.75034 3.76093 4.07821 4.08803 4.32633 4.33515 4.48006 4.4871 4.60532 4.61356 4.8011 4.80616 5.00393 5.00994 5.14552 5.38599 5.39159 5.39928 5.61249 5.62148 5.86573 5.87157 6.17896 6.43583 6.44331 6.60315 6.60957 6.74771 6.7546 6.92755 7.06619 7.07332 7.08191 7.22798 7.23695 7.38858 7.39598 7.55389 7.55984 7.56909 7.72291 7.72988 7.91592 7.92153 7.9308 8.07287 8.07877 8.26735 8.27258 8.48574 8.49242 8.50155 8.64005 8.64819 8.85051 9.01599 9.02203 9.17262 9.17911 9.18985 9.37762 9.38393 9.5718 9.57776 9.74516 9.75119 9.96634 9.9723 
88 0.14393 0.30005 0.49117 0.61988 0.8094 0.81511 0.98107 0.98794 1.31079 1.31815 1.47922 1.48515 1.64032 1.65224 1.83574 1.8423 2.04889 2.32108 2.45808 2.47414 2.61416 2.80511 2.81027 2.81743 2.96831 2.97474 3.14062 3.14731 3.29094 3.29725 3.42866 3.57571 3.74398 3.75054 4.07818 4.32687 4.48077 4.48754 4.61373 4.79992 4.80665 5.00341 5.01028 5.14567 5.38577 5.39163 5.61221 5.62121 5.86695 6.17881 6.43646 6.60321 6.74786 6.7543 6.92088 7.06705 7.0731 7.2228 7.22869 7.38901 7.3959 7.55437 7.56052 7.72302 7.73455 7.91608 7.92241 7.92989 8.07222 8.07931 8.26765 8.27385 8.48726 8.49291 8.64091 8.66076 8.8505 9.01608 9.0223 9.17318 9.37731 9.38404 9.57141 9.57802 9.7452 9.75136 9.96631 9.97238 
100 0.14366 0.14973 0.29976 0.30591 0.48709 0.4918 0.61956 0.62679 0.80931 0.81515 0.98136 0.98797 1.14423 1.15368 1.31066 1.31715 1.4788 1.4853 1.64507 1.65241 1.83543 1.84241 2.04874 2.05583 2.17483 2.32046 2.32688 2.46392 2.61394 2.62003 2.80455 2.81013 2.81698 2.9679 2.97458 3.1416 3.14784 3.29011 3.29767 3.42347 3.4335 3.57018 3.57645 3.74431 3.7504 4.07778 4.32681 4.33404 4.48101 4.48749 4.60537 4.61359 4.79981 4.80485 5.00464 5.01005 5.14664 5.38586 5.39164 5.39855 5.62062 5.86753 5.87214 6.17885 6.4423 6.603 6.74745 6.754 6.927 7.06777 7.07339 7.22273 7.22877 7.23821 7.39606 7.55366 7.56035 7.72686 7.91615 7.92173 8.07179 8.07942 8.09116 8.26748 8.27307 8.48603 8.49244 8.64025 8.64817 8.85011 9.02134 9.17272 9.37755 9.38382 9.57142 9.57783 9.74441 9.75106 9.96657 9.97203 
94 0.1426 0.14943 0.30002 0.3061 0.49146 0.61835 0.62636 0.8097 0.81571 0.98103 0.98767 1.15375 1.31729 1.47863 1.48486 1.64131 1.83523 1.842 2.04854 2.17502 2.18245 2.3202 2.32707 2.33605 2.46528 2.61475 2.6206 2.804 2.81015 2.81853 2.96816 2.97494 3.14049 3.14732 3.28983 3.29729 3.42426 3.43262 3.57582 3.7444 3.75074 4.07831 4.32678 4.33505 4.48096 4.4876 4.60597 4.61472 4.79966 4.80553 5.00353 5.01042 5.14586 5.38588 5.39184 5.61261 5.8664 5.87309 6.17856 6.43603 6.60305 6.74719 6.92766 7.067 7.07331 7.22246 7.22862 7.3891 7.39632 7.55419 7.56097 7.72433 7.91567 7.92229 7.93017 8.07256 8.07924 8.2725 8.48603 8.49257 8.6404 8.64819 8.85028 9.02216 9.1728 9.17862 9.37736 9.3839 9.57126 9.57797 9.74532 9.75129 9.96645 9.97229 
86 0.14901 0.30536 0.48607 0.4921 0.61939 0.62715 0.80944 0.81526 0.98089 0.98853 1.15398 1.30933 1.31744 1.48493 1.64686 1.83531 1.84224 2.04883 2.32159 2.46592 2.61943 2.80475 2.81038 2.96829 2.97528 3.14053 3.14725 3.29717 3.42309 3.43352 3.5704 3.57866 3.74418 3.75058 4.07818 4.32648 4.48123 4.4875 4.60617 4.61407 4.7998 4.80524 5.00376 5.14616 5.38612 5.39155 5.6126 5.86649 5.87216 6.17844 6.43671 6.60317 6.74711 6.7545 6.9272 7.06704 7.07382 7.2234 7.22863 7.38951 7.39606 7.55397 7.56 7.72749 7.91655 7.92205 7.93068 8.07338 8.07924 8.26698 8.27364 8.48555 8.49294 8.64731 8.86014 9.01605 9.02201 9.17268 9.17912 9.38371 9.57111 9.57809 9.74514 9.7516 9.96654 9.97219 
73 0.14922 0.29979 0.48569 0.62044 0.80858 0.81553 0.98108 0.98845 1.14681 1.31739 1.47886 1.64573 1.83543 1.84228 2.04888 2.05646 2.32097 2.61451 2.80412 2.81047 2.96781 2.97475 3.14083 3.2895 3.2988 3.42852 3.58284 3.74424 3.7508 4.0775 4.32654 4.48132 4.48788 4.60657 4.61431 4.8001 5.00423 5.14575 5.38578 5.3918 5.61266 5.8666 6.17881 6.43614 6.60287 6.60993 6.75555 6.92165 7.07407 7.2224 7.22865 7.3896 7.3963 7.56107 7.72308 7.91609 7.92267 8.07886 8.26654 8.48606 8.49327 8.84987 9.0156 9.17284 9.17947 9.37732 9.38393 9.57114 9.57816 9.74474 9.75161 9.96644 9.97287 
83 0.14303 0.14967 0.29993 0.48576 0.49178 0.6194 0.80832 0.81559 0.98038 0.98824 1.14654 1.31115 1.31873 1.47899 1.64824 1.83542 1.84212 2.04892 2.17455 2.32056 2.32753 2.46602 2.61452 2.80446 2.96821 2.97466 3.14098 3.14788 3.29055 3.43195 3.57026 3.74424 3.75067 4.0779 4.32665 4.48153 4.48765 4.60584 4.6144 4.80011 4.80626 5.00402 5.01029 5.13917 5.38547 5.39247 5.61238 5.86613 5.87325 6.17851 6.43585 6.60316 6.74706 6.75453 6.9277 7.06758 7.07353 7.22235 7.22821 7.38927 7.39676 7.56075 7.72782 7.91603 7.92317 8.07211 8.0795 8.26682 8.27354 8.4851 8.49261 8.64067 8.85059 9.01786 9.17236 9.17956 9.37711 9.38413 9.57747 9.74553 9.75171 9.96668 9.97239 
125 0.14846 0.15966 0.29989 0.30555 0.4858 0.49164 0.49846 0.6205 0.6254 0.63445 0.80946 0.81488 0.98097 0.98715 1.15161 1.16009 1.31034 1.31743 1.32844 1.47884 1.48478 1.49211 1.64614 1.65321 1.83549 1.84142 2.04882 2.05494 2.18155 2.32033 2.32639 2.3353 2.45844 2.4654 2.47145 2.61516 2.62002 2.80448 2.80995 2.81658 2.96827 2.97408 3.14091 3.14684 3.15566 3.29 3.2971 3.4261 3.43287 3.56918 3.57609 3.58282 3.74397 3.75 3.75907 4.0781 4.08436 4.32667 4.33404 4.48106 4.48723 4.60592 4.61387 4.79977 4.80482 4.81274 5.00441 5.00983 5.02045 5.13923 5.14595 5.38685 5.39127 5.39796 5.6119 5.6208 5.86692 5.87151 5.89286 6.17867 6.43572 6.44237 6.60314 6.74695 6.75363 6.9208 6.92749 7.06687 7.0731 7.08205 7.22729 7.23849 7.38989 7.39597 7.55384 7.55959 7.72696 7.73377 7.91594 7.92146 8.07766 8.26831 8.27314 8.48666 8.4925 8.64049 8.64739 8.85013 8.85845 9.01668 9.02188 9.02951 9.17288 9.17792 9.37721 9.38353 9.39259 9.5719 9.5774 9.58659 9.74496 9.75098 9.96664 9.97172 9.98181 
99 0.14481 0.1505 0.29995 0.30557 0.48601 0.49174 0.62395 0.80904 0.81515 0.98117 0.98764 1.14769 1.15959 1.31111 1.31734 1.47875 1.48489 1.64456 1.66054 1.83562 1.84173 2.04908 2.05492 2.17522 2.1832 2.32012 2.32691 2.465 2.6181 2.80478 2.81005 2.81641 2.97404 3.14093 3.14714 3.29057 3.29766 3.42656 3.43303 3.57496 3.74417 3.75032 4.07813 4.32673 4.33446 4.48148 4.48723 4.60511 4.61382 4.79964 4.80505 4.81344 5.00422 5.01067 5.13991 5.14609 5.38593 5.39141 5.61257 5.86631 5.87186 6.17852 6.43614 6.60314 6.74688 6.75418 6.92141 6.92791 7.06681 7.07334 7.22219 7.2288 7.38917 7.39633 7.55987 7.72299 7.73276 7.91614 7.92228 7.93055 8.07305 8.07884 8.26618 8.2728 8.48613 8.49242 8.64548 8.85029 9.01586 9.02199 9.1726 9.17851 9.37736 9.38369 9.5777 9.74481 9.75102 9.96652 9.97218 
95 0.14295 0.1499 0.30678 0.48594 0.49196 0.61975 0.62621 0.80902 0.81528 0.98093 0.98814 1.14676 1.30998 1.31737 1.47945 1.48525 1.64514 1.65423 1.83546 1.84242 2.04901 2.17488 2.32076 2.4585 2.46634 2.6192 2.80396 2.81011 2.81758 2.97423 3.14138 3.14753 3.2899 3.29853 3.43439 3.56965 3.57608 3.74409 3.75035 4.07885 4.32666 4.48736 4.60529 4.61394 4.80027 4.80529 4.81335 5.0041 5.01024 5.14581 5.38633 5.39124 5.61267 5.86651 5.87223 5.88828 6.17934 6.43638 6.60291 6.74816 6.75492 6.92146 6.92807 7.06693 7.07306 7.08286 7.2222 7.22867 7.39613 7.55369 7.56097 7.72353 7.73332 7.91608 7.92198 8.07236 8.07912 8.2681 8.48555 8.49267 8.64017 8.64832 8.85025 9.01617 9.02243 9.17215 9.1787 9.3774 9.38378 9.57125 9.5779 9.74503 9.75165 9.96658 9.97245 
97 0.14398 0.14982 0.30072 0.3137 0.48721 0.49211 0.61865 0.62536 0.80945 0.81563 0.98099 0.98863 1.14653 1.31026 1.31753 1.47865 1.48639 1.63924 1.64843 1.83562 1.84203 2.0489 2.0561 2.17495 2.18211 2.3204 2.32729 2.46505 2.61381 2.62066 2.80391 2.81005 2.81713 2.97461 3.14024 3.14727 3.29012 3.29746 3.43199 3.57061 3.57663 3.74407 3.75027 4.07774 4.32657 4.33484 4.48127 4.48737 4.61382 4.79968 4.80536 5.0099 5.14512 5.38607 5.39188 5.6126 5.86667 5.87286 6.17865 6.43568 6.60306 6.74747 6.75424 6.92207 6.92814 7.06647 7.07368 7.22255 7.22845 7.39546 7.55306 7.56078 7.72293 7.73327 7.9154 7.92188 8.07199 8.07854 8.26798 8.27349 8.48614 8.49245 8.64074 8.64876 8.8502 9.02193 9.17285 9.17872 9.37746 9.384 9.57133 9.5779 9.58802 9.74514 9.75136 9.9669 9.97229 
97 0.14365 0.14954 0.29987 0.3117 0.48663 0.49194 0.61942 0.62657 0.80929 0.81529 0.98131 0.98767 1.15307 1.31063 1.31737 1.47832 1.48497 1.65376 1.83571 1.84201 2.04865 2.17437 2.18191 2.32059 2.32693 2.46622 2.61445 2.62023 2.80487 2.96858 2.97476 3.14085 3.14767 3.29024 3.2971 3.43263 3.56905 3.57551 3.7447 3.75065 4.07789 4.08437 4.32665 4.33427 4.48081 4.4872 4.60558 4.61387 4.79954 4.80556 5.00401 5.01136 5.1459 5.38591 5.39147 5.6128 5.86625 5.87207 6.17858 6.43579 6.60368 6.74765 6.7544 6.92219 6.92778 7.0662 7.07294 7.08173 7.22265 7.22851 7.23672 7.38954 7.39672 7.55374 7.56012 7.72296 7.91582 7.92196 8.07849 8.26728 8.2731 8.48635 8.49259 8.64073 8.64884 8.85065 9.01943 9.17274 9.17873 9.37731 9.38417 9.57098 9.57755 9.74528 9.75173 9.96676 9.97231 
95 0.14436 0.14939 0.29967 0.306 0.48682 0.49198 0.62433 0.80967 0.81572 0.98107 0.98809 1.14707 1.31011 1.31739 1.47908 1.48558 1.64914 1.83541 1.8421 2.04875 2.05621 2.17439 2.18251 2.32048 2.3272 2.46398 2.6149 2.62037 2.80987 2.81728 2.9683 2.97464 3.14124 3.1474 3.29749 3.4327 3.57054 3.57604 3.7442 3.75046 4.07829 4.32637 4.33407 4.48117 4.48747 4.6052 4.61397 4.79991 4.80535 5.00422 5.01024 5.14531 5.38571 5.39185 5.61221 5.62053 5.86634 6.17875 6.43568 6.60271 6.74714 6.75405 6.92777 7.06668 7.07342 7.22217 7.22859 7.38937 7.39627 7.55423 7.56093 7.72288 7.73172 7.91614 7.92217 8.07182 8.07858 8.26769 8.27349 8.48651 8.4927 8.64734 8.85059 9.01612 9.02218 9.17246 9.17837 9.37737 9.3839 9.57138 9.57781 9.74525 9.7513 9.96695 9.97244 
94 0.14296 0.14949 0.3014 0.49181 0.61875 0.62522 0.80931 0.81516 0.98078 0.9879 1.14696 1.31064 1.31768 1.47895 1.48497 1.64744 1.83552 1.84246 2.04888 2.17468 2.32678 2.45956 2.47189 2.61968 2.80398 2.81014 2.8166 2.96828 2.97468 3.1408 3.1475 3.29645 3.4274 3.57026 3.58404 3.74409 3.75067 4.07761 4.08441 4.32647 4.33414 4.48185 4.48756 4.60559 4.614 4.79945 4.80623 5.0035 5.01028 5.14558 5.38571 5.3917 5.61218 5.8662 5.87185 6.1785 6.43592 6.4446 6.60351 6.74749 6.75509 6.92205 6.92761 7.06648 7.07291 7.08302 7.22903 7.38931 7.39603 7.55353 7.56104 7.72345 7.73149 7.916 7.92213 8.07241 8.07934 8.26725 8.27269 8.48623 8.49259 8.64069 8.85051 9.02189 9.17299 9.17879 9.37747 9.38408 9.57126 9.57783 9.74466 9.75129 9.96669 9.97229 
100 0.14338 0.14966 0.3 0.30586 0.48569 0.49172 0.62425 0.80858 0.81517 0.98088 0.98798 1.14604 1.15315 1.31062 1.31739 1.47774 1.48472 1.6447 1.65371 1.83587 1.84205 2.04882 2.05503 2.17452 2.18188 2.32088 2.32691 2.46565 2.61961 2.80419 2.80991 2.81669 2.96867 2.97444 3.14054 3.14708 3.29703 3.42582 3.43338 3.56945 3.57635 3.74422 3.75048 4.07763 4.32691 4.33427 4.48726 4.60653 4.61377 4.79949 4.80485 5.00417 5.01029 5.14604 5.38576 5.39129 5.61217 5.62149 5.86599 5.87157 6.1787 6.43558 6.44328 6.60346 6.60931 6.74766 6.75486 6.92157 6.92777 7.06717 7.07322 7.22306 7.22835 7.38949 7.39623 7.55391 7.56045 7.72262 7.72955 7.91583 7.9219 8.07868 8.26752 8.27338 8.48703 8.49285 8.5012 8.64055 8.65358 8.85036 9.01505 9.02191 9.1776 9.38354 9.57132 9.5784 9.74497 9.75106 9.96637 9.97235 
111 0.1441 0.14941 0.29945 0.30548 0.48552 0.49167 0.49857 0.61935 0.6258 0.80972 0.8149 0.9804 0.98757 1.1471 1.15359 1.31085 1.31759 1.4847 1.49826 1.64141 1.6493 1.8357 1.84202 2.0491 2.05545 2.1812 2.32083 2.32653 2.33734 2.45959 2.46548 2.47399 2.61428 2.61984 2.80383 2.80987 2.81667 2.96821 2.97459 3.14124 3.14705 3.15707 3.29018 3.29668 3.4258 3.43235 3.56954 3.57574 3.74405 3.75024 4.07825 4.32649 4.33358 4.48138 4.48746 4.60575 4.61386 4.8 4.80502 4.81372 5.00915 5.14539 5.38604 5.39113 5.39809 5.61282 5.86652 5.87161 6.17894 6.436 6.44263 6.60287 6.60974 6.748 6.75382 6.92179 6.92722 7.06768 7.07303 7.22205 7.22847 7.38939 7.39603 7.56018 7.72363 7.73083 7.91586 7.92148 7.93023 8.07281 8.07852 8.26717 8.27282 8.48607 8.49266 8.5032 8.64029 8.64908 8.85012 8.85886 9.02179 9.1734 9.17873 9.37723 9.38364 9.57095 9.57764 9.74506 9.7511 9.96639 9.97192 
89 0.14874 0.30549 0.48571 0.49197 0.6183 0.625 0.81502 0.98099 0.98749 1.15349 1.31098 1.31727 1.47849 1.48518 1.63982 1.64822 1.83524 1.84267 2.04865 2.1812 2.32057 2.45943 2.61457 2.61996 2.80439 2.81011 2.96896 2.97515 3.14131 3.14766 3.29066 3.29769 3.42729 3.5694 3.57722 3.7445 3.75053 4.0776 4.32655 4.33472 4.4814 4.48775 4.6132 4.80033 4.80519 5.00381 5.01042 5.14578 5.38576 5.39127 5.61892 5.86599 5.8724 6.17877 6.43607 6.60267 6.6099 6.74812 6.75488 6.92128 6.9276 7.06762 7.22236 7.22855 7.39611 7.55382 7.56056 7.72691 7.91591 7.92195 7.93049 8.07858 8.26785 8.49246 8.64079 8.85033 9.01623 9.02254 9.17245 9.17852 9.37776 9.38412 9.57216 9.57801 9.58741 9.74487 9.75157 9.96768 9.97292 
93 0.14409 0.14961 0.2997 0.30642 0.49149 0.62047 0.62576 0.80865 0.81532 0.98074 0.98762 1.14525 1.31019 1.31751 1.48542 1.6408 1.64855 1.8355 1.84285 2.04907 2.18204 2.32112 2.3274 2.4599 2.47076 2.61916 2.80475 2.81032 2.81753 2.96854 2.97458 3.14065 3.14771 3.29181 3.2976 3.42654 3.43337 3.57051 3.58359 3.74419 3.75037 4.07726 4.32661 4.33468 4.48097 4.48771 4.61357 4.79998 4.80564 5.00956 5.14534 5.38571 5.39135 5.39869 5.6126 5.86689 5.87209 6.17886 6.43576 6.44311 6.60333 6.74764 6.75448 6.92186 6.92851 7.06673 7.0732 7.22271 7.22855 7.39576 7.55369 7.56027 7.72799 7.9165 7.92233 8.07189 8.07876 8.27205 8.48569 8.49253 8.64774 8.8502 9.02215 9.1726 9.17833 9.37785 9.38444 9.57146 9.57786 9.74498 9.75113 9.96659 9.9723 
105 0.14376 0.15045 0.30523 0.31468 0.48677 0.49185 0.61884 0.6261 0.8086 0.81487 0.98087 0.98806 1.14586 1.15357 1.31723 1.4788 1.48532 1.64513 1.65255 1.83552 1.84196 2.04899 2.17553 2.3206 2.32764 2.33614 2.46483 2.61534 2.62062 2.80451 2.81017 2.81711 2.96871 2.97458 3.14139 3.14758 3.28972 3.29705 3.42588 3.4334 3.57087 3.57638 3.74439 3.7501 4.07804 4.32669 4.48146 4.48761 4.60566 4.61361 4.79993 4.80525 5.00455 5.00991 5.14575 5.38577 5.39126 5.3985 5.61314 5.62073 5.86731 5.87181 6.17879 6.436 6.44407 6.60269 6.60977 6.74716 6.754 6.92088 6.92786 7.06714 7.0733 7.08212 7.22289 7.2284 7.3889 7.39578 7.5599 7.72364 7.73142 7.91611 7.92186 8.07288 8.07912 8.2671 8.2725 8.4873 8.49265 8.64105 8.65341 8.85005 8.85839 9.01759 9.02252 9.17236 9.17831 9.37763 9.38373 9.57136 9.57815 9.74472 9.75087 9.96637 9.97223 
109 0.14365 0.1494 0.30051 0.30598 0.48756 0.49195 0.49842 0.62404 0.80887 0.8149 0.98075 0.98764 1.14722 1.15441 1.3111 1.31751 1.47907 1.48569 1.64239 1.65048 1.83532 1.8423 1.85401 2.04889 2.05582 2.17563 2.1818 2.32048 2.32705 2.45886 2.46635 2.61439 2.62001 2.80451 2.80993 2.81659 2.96817 2.97459 3.14088 3.14718 3.29583 3.30404 3.42534 3.43295 3.5747 3.74394 3.7503 4.07772 4.32657 4.33353 4.48214 4.48738 4.60688 4.6138 4.79984 4.80485 5.00357 5.01022 5.13844 5.14596 5.38581 5.39124 5.39892 5.61244 5.62043 5.86639 5.87173 6.17849 6.43572 6.44311 6.60289 6.60944 6.74805 6.75438 6.92187 6.92772 7.06725 7.07267 7.22211 7.22886 7.38961 7.39623 7.55933 7.7269 7.73751 7.91585 7.92174 7.9306 8.07772 8.27213 8.28456 8.48624 8.49253 8.50053 8.64107 8.64792 8.84985 9.01669 9.02281 9.17257 9.17866 9.37744 9.38346 9.57107 9.57759 9.74511 9.75137 9.96628 9.97221 
93 0.14836 0.30485 0.48657 0.49197 0.6188 0.62525 0.80939 0.81506 0.98132 0.98793 1.14658 1.15412 1.31072 1.31719 1.47868 1.48515 1.64557 1.65278 1.83567 1.84236 2.04882 2.0556 2.18217 2.32034 2.46 2.47167 2.61618 2.80407 2.81023 2.81776 2.96906 2.97462 3.14106 3.14713 3.29675 3.4334 3.57533 3.58627 3.74446 3.75056 4.07765 4.08455 4.32671 4.4813 4.48744 4.61347 4.80034 4.80574 5.0038 5.01031 5.14574 5.38625 5.39177 5.62212 5.8663 5.87214 6.1787 6.4361 6.60296 6.61034 6.74751 6.75413 6.92735 7.07249 7.2221 7.22856 7.3892 7.3961 7.55395 7.56024 7.72296 7.91574 7.92207 7.93029 8.07195 8.07963 8.26738 8.27353 8.48654 8.49277 8.64786 8.85049 9.01597 9.02245 9.1733 9.17889 9.3772 9.38365 9.57768 9.74537 9.75151 9.96652 9.97246 
90 0.14812 0.30495 0.48565 0.49154 0.4982 0.61813 0.62611 0.80919 0.81509 0.98109 0.9883 1.14717 1.15374 1.3107 1.31766 1.48471 1.64839 1.8358 1.84264 2.04918 2.17492 2.18256 2.32078 2.32715 2.46362 2.61445 2.80436 2.8102 2.96817 2.97461 3.14152 3.14748 3.29051 3.29771 3.42664 3.57078 3.5763 3.74394 3.75055 4.07813 4.32647 4.48072 4.48741 4.60508 4.61401 4.80517 5.00405 5.01061 5.13975 5.14657 5.38592 5.39167 5.39885 5.61283 5.86771 5.87239 6.179 6.43604 6.60297 6.74745 6.75404 6.92186 6.9278 7.06693 7.07335 7.22268 7.22859 7.38943 7.39654 7.56028 7.72384 7.7344 7.91592 7.92235 8.0786 8.27241 8.48568 8.49284 8.64726 8.85064 9.01684 9.0225 9.17807 9.37748 9.38387 9.57729 9.74501 9.75136 9.96667 9.9724 
89 0.14881 0.29953 0.30596 0.49195 0.62605 0.80839 0.81531 0.98065 0.98826 1.15293 1.31038 1.31798 1.47996 1.48576 1.83554 1.84237 2.04895 2.05587 2.17441 2.32057 2.45964 2.47163 2.61241 2.62008 2.80392 2.81031 2.96861 2.97481 3.14005 3.14815 3.29064 3.29766 3.42618 3.56957 3.74397 3.75087 4.07758 4.0861 4.32649 4.3346 4.48145 4.48776 4.61316 4.79952 4.80552 5.0102 5.14597 5.38581 5.39185 5.61237 5.86635 5.87281 6.17844 6.43636 6.74756 6.75448 6.92184 6.9281 7.06563 7.07336 7.22256 7.38909 7.39629 7.55407 7.55998 7.72312 7.73364 7.91582 7.92319 8.07247 8.07966 8.26796 8.27369 8.48615 8.49308 8.64084 8.6556 8.8502 9.01662 9.17248 9.17936 9.37728 9.38381 9.57075 9.57834 9.74502 9.75152 9.96644 9.97229 
96 0.14294 0.15004 0.3015 0.30709 0.48645 0.49222 0.62002 0.80943 0.81526 0.98072 0.98796 1.14675 1.15387 1.31118 1.31765 1.48464 1.64879 1.8355 1.84217 2.04868 2.05684 2.17399 2.18237 2.32046 2.32709 2.46088 2.47155 2.61403 2.62031 2.80398 2.81021 2.97446 3.14262 3.14794 3.2904 3.29749 3.42659 3.43351 3.57029 3.58468 3.74398 3.75024 4.07794 4.32673 4.3454 4.48729 4.60561 4.80014 4.80509 5.00465 5.0107 5.14609 5.39095 5.61248 5.86659 5.87195 6.1788 6.4359 6.44432 6.60274 6.60997 6.74754 6.75445 6.92099 6.92766 7.06729 7.07393 7.22296 7.22871 7.38893 7.39624 7.56007 7.72375 7.73407 7.91571 7.92196 8.07337 8.07908 8.26658 8.27387 8.48695 8.49273 8.64861 8.85023 9.01611 9.02204 9.17238 9.17844 9.37774 9.38372 9.57114 9.57795 9.74527 9.75143 9.96652 9.97237 
106 0.14355 0.14998 0.29967 0.30578 0.48556 0.49196 0.61946 0.62542 0.81039 0.81528 0.98088 0.98767 1.14698 1.15916 1.31084 1.31754 1.47947 1.48524 1.64017 1.64864 1.83555 1.84183 2.04849 2.05593 2.17473 2.18186 2.32065 2.32778 2.45993 2.46657 2.61845 2.80389 2.80984 2.81794 2.96876 2.97451 3.14143 3.14757 3.28937 3.29734 3.42278 3.43226 3.57011 3.57589 3.74448 3.75023 3.76064 4.07758 4.08594 4.3264 4.33345 4.4814 4.48738 4.60531 4.61355 4.80049 4.80507 5.0044 5.01078 5.14622 5.38616 5.39164 5.61247 5.86604 5.87185 6.17851 6.43586 6.60331 6.60944 6.74727 6.7541 6.92165 6.92773 7.06677 7.07323 7.22262 7.22807 7.23858 7.3957 7.55437 7.56031 7.72357 7.73035 7.91554 7.92166 7.93066 8.0731 8.07895 8.26673 8.27258 8.48605 8.49266 8.64005 8.64738 8.85091 9.01634 9.02213 9.17797 9.37761 9.38377 9.57168 9.57784 9.74512 9.75108 9.96657 9.97244 
109 0.14782 0.29939 0.3058 0.48615 0.49133 0.4979 0.61921 0.62587 0.80902 0.81521 0.98065 0.98746 1.14641 1.15391 1.3106 1.31749 1.47821 1.48482 1.64362 1.65271 1.83549 1.84232 2.04902 2.05555 2.18098 2.32044 2.32663 2.33749 2.46412 2.47168 2.61476 2.62067 2.80458 2.81053 2.81683 2.97424 3.14155 3.14756 3.29021 3.29768 3.43304 3.56996 3.57696 3.74397 3.75015 4.07744 4.0842 4.3266 4.33346 4.48682 4.6053 4.61353 4.79963 4.80473 4.81439 5.00364 5.01008 5.13918 5.14621 5.38599 5.39117 5.3976 5.6127 5.86688 5.87177 6.1785 6.43608 6.60319 6.61102 6.74865 6.75419 6.76372 6.92169 6.92756 7.06809 7.07355 7.22217 7.2285 7.3895 7.39624 7.55367 7.56042 7.72304 7.73089 7.91613 7.92158 7.93014 8.07211 8.0784 8.26717 8.27303 8.48628 8.49234 8.50157 8.64656 8.85034 8.8596 9.01648 9.02207 9.17241 9.17845 9.37744 9.38359 9.57166 9.57766 9.74519 9.75101 9.96635 9.97218 
108 0.14352 0.14933 0.29961 0.30558 0.48587 0.4916 0.62071 0.63116 0.80904 0.8154 0.98119 0.98809 1.14676 1.15355 1.3108 1.31726 1.48472 1.63982 1.64891 1.83551 1.84177 2.04903 2.1749 2.18238 2.3208 2.32716 2.45914 2.46607 2.6143 2.62014 2.80431 2.81005 2.81726 2.96836 2.97448 3.1419 3.14733 3.1561 3.29041 3.29738 3.42311 3.43157 3.57008 3.57684 3.74431 3.75043 4.07789 4.0845 4.3266 4.48123 4.48743 4.60519 4.61411 4.79945 4.80495 4.81462 5.00309 5.01059 5.13957 5.14612 5.38586 5.39129 5.61269 5.86672 5.87191 6.17877 6.43629 6.44455 6.60319 6.61049 6.74745 6.75442 6.76671 6.92637 7.06696 7.07311 7.22245 7.22869 7.38937 7.39603 7.55411 7.56054 7.72317 7.7301 7.91586 7.9222 7.93 8.07281 8.07837 8.26687 8.27244 8.48567 8.49248 8.50102 8.64714 8.85014 9.02104 9.17247 9.17802 9.37743 9.38395 9.57136 9.5775 9.58818 9.74508 9.75093 9.96648 9.97215 
86 0.14488 0.29916 0.4862 0.49262 0.62485 0.80901 0.81506 0.98104 0.98806 1.15328 1.31018 1.31783 1.47916 1.48535 1.64684 1.83564 1.84201 2.04903 2.05618 2.18191 2.32072 2.32733 2.46612 2.61875 2.80362 2.80995 2.81728 2.96901 2.97452 3.1413 3.14762 3.29681 3.42368 3.4332 3.57058 3.58367 3.74463 3.75043 4.07783 4.3264 4.48125 4.4877 4.60582 4.61419 4.80509 5.00379 5.01065 5.14669 5.38562 5.61259 5.86593 5.87199 6.17852 6.43619 6.60282 6.74758 6.75473 6.9277 7.06637 7.07344 7.22847 7.38899 7.39687 7.56002 7.73112 7.91564 7.92229 7.93131 8.07232 8.07921 8.27308 8.48604 8.49284 8.64743 8.85077 9.01651 9.0225 9.17847 9.3771 9.38418 9.57172 9.57774 9.7446 9.75138 9.96662 9.97238 
97 0.14479 0.14977 0.30045 0.30571 0.4859 0.49174 0.49903 0.62296 0.81419 0.98032 0.98779 1.14707 1.15487 1.31063 1.31757 1.47894 1.48539 1.65143 1.83543 1.84217 2.04901 2.05527 2.1744 2.32071 2.32664 2.45878 2.46721 2.61866 2.80413 2.81027 2.81728 2.96835 2.97451 3.14113 3.14732 3.29017 3.29682 3.42775 3.57001 3.57757 3.74405 3.75014 4.07763 4.0837 4.32673 4.33432 4.4815 4.4872 4.61359 4.80003 4.80518 5.0046 5.01097 5.14588 5.38621 5.39173 5.61277 5.86629 5.87187 6.17892 6.43564 6.60317 6.74745 6.75405 6.92682 7.06667 7.07344 7.2219 7.22823 7.2383 7.38999 7.39592 7.55964 7.72356 7.73065 7.91542 7.92157 8.07228 8.07903 8.2671 8.27283 8.48609 8.49254 8.64655 8.8501 9.01662 9.02251 9.17264 9.17854 9.37736 9.38354 9.57157 9.5778 9.74483 9.75128 9.96635 9.97231 
84 0.1495 0.30593 0.48554 0.49185 0.62508 0.80932 0.81519 0.98061 0.988 1.14639 1.31106 1.31813 1.47957 1.48502 1.64843 1.83542 1.84292 2.04869 2.32052 2.32722 2.46485 2.61313 2.62042 2.81049 2.97497 3.14771 3.29014 3.29748 3.43189 3.57005 3.74427 3.75059 4.07786 4.08533 4.32651 4.48181 4.48806 4.60548 4.61367 4.80003 5.00341 5.01031 5.13855 5.14602 5.38573 5.39178 5.61241 5.86658 5.87203 6.17863 6.43607 6.60346 6.75485 6.92111 6.92832 7.06684 7.07352 7.22904 7.38858 7.39625 7.55983 7.72282 7.73001 7.91728 7.92254 8.07375 8.07894 8.26603 8.27281 8.48668 8.49313 8.64097 8.85018 9.02233 9.17267 9.17921 9.37772 9.38416 9.57157 9.57846 9.74549 9.7512 9.96665 9.97322 
75 0.14303 0.1498 0.29973 0.48684 0.49217 0.80897 0.81511 0.98097 0.98776 1.14656 1.31059 1.31774 1.47905 1.64861 1.83547 1.8421 2.04904 2.32075 2.46536 2.62013 2.81039 2.9687 2.97488 3.14137 3.14899 3.29041 3.29751 3.4284 3.57048 3.57687 3.74428 3.7507 4.0781 4.32656 4.48132 4.4881 4.6052 4.61384 4.80526 5.00407 5.14655 5.38588 5.39194 5.61278 5.8664 6.17887 6.43585 6.60302 6.74734 6.92159 6.92826 7.06706 7.07363 7.22242 7.38931 7.39674 7.72724 7.91587 8.07244 8.07905 8.27324 8.48606 8.49283 8.64713 8.85014 9.02219 9.17261 9.17892 9.37752 9.38416 9.57129 9.5778 9.75152 9.9667 9.97353 
104 0.14472 0.14971 0.30454 0.48583 0.49222 0.49859 0.61876 0.62609 0.80964 0.81505 0.98094 0.98796 1.1532 1.31042 1.31769 1.47912 1.48521 1.64486 1.83549 1.84194 2.04906 2.05583 2.17436 2.18207 2.32068 2.32732 2.33617 2.4595 2.47063 2.61459 2.62067 2.80366 2.81015 2.81703 2.96843 2.97466 3.14099 3.1475 3.29045 3.29728 3.42262 3.43214 3.56977 3.58313 3.74405 3.75043 4.07785 4.08534 4.32693 4.33567 4.48106 4.48759 4.60629 4.6143 4.79987 4.80518 5.00402 5.01009 5.02254 5.13946 5.14623 5.38584 5.39155 5.61261 5.86665 5.87213 6.17856 6.43598 6.44482 6.60318 6.60981 6.74738 6.75488 6.92206 6.92778 7.06727 7.07336 7.2229 7.22862 7.3883 7.39586 7.55383 7.56046 7.72396 7.73102 7.91558 7.92199 8.07864 8.26661 8.27336 8.48592 8.49235 8.64831 8.85023 9.02177 9.17773 9.37728 9.38381 9.57144 9.57737 9.74446 9.75096 9.96643 9.97225 
71 0.14405 0.29939 0.48613 0.49215 0.61914 0.81522 0.98099 1.14643 1.31075 1.31745 1.47835 1.64847 1.83611 2.04855 2.17413 2.32067 2.45974 2.46584 2.61976 2.80448 2.81048 2.81775 2.96943 3.14049 3.14779 3.29054 3.43285 3.57014 3.74403 3.75088 4.0777 4.32666 4.48772 4.61472 4.80017 5.0046 5.14555 5.38572 5.61285 5.86634 6.17886 6.43564 6.60283 6.74713 6.75494 6.92188 7.067 7.0816 7.22849 7.38863 7.55373 7.56101 7.72349 7.91621 8.07259 8.08032 8.27275 8.49278 8.6408 8.84979 9.02226 9.17277 9.1789 9.37707 9.38393 9.57173 9.57801 9.74481 9.75146 9.96662 9.97244 
104 0.14323 0.1493 0.30102 0.30642 0.48577 0.49175 0.62549 0.80909 0.8151 0.98087 0.98789 1.14595 1.1534 1.31061 1.31755 1.47878 1.48495 1.64499 1.65206 1.83546 1.84228 2.04924 2.05535 2.18129 2.32029 2.32724 2.46001 2.46642 2.4794 2.61449 2.62013 2.80446 2.80995 2.81685 2.96889 2.97458 3.1413 3.1477 3.29039 3.29714 3.42625 3.43343 3.56974 3.57715 3.74408 3.75026 4.07784 4.0846 4.32693 4.33399 4.48123 4.4874 4.60592 4.61399 4.80026 4.80505 4.81363 5.00581 5.01031 5.13714 5.14595 5.38605 5.39117 5.61279 5.86687 5.87191 6.17846 6.43599 6.60295 6.61013 6.74746 6.75448 6.92112 6.92765 7.06657 7.0733 7.08323 7.22829 7.38968 7.39604 7.55496 7.5606 7.72887 7.91601 7.92161 8.07286 8.07889 8.26753 8.27299 8.48662 8.49231 8.64145 8.85018 9.01614 9.02231 9.17261 9.17838 9.37743 9.3836 9.57734 9.74589 9.75142 9.96674 9.97205 
85 0.14383 0.15075 0.3056 0.48644 0.49206 0.61892 0.6266 0.81506 0.98089 0.9884 1.31039 1.31768 1.48525 1.64955 1.8355 2.04941 2.17479 2.32076 2.32797 2.45999 2.47112 2.61371 2.62027 2.8102 2.96901 3.14092 3.14767 3.29012 3.2993 3.42609 3.56977 3.584 3.74416 3.75055 4.0776 4.32662 4.4812 4.48769 4.60498 4.61385 4.79962 4.80592 5.00413 5.13919 5.14623 5.38587 5.39163 5.61258 5.86659 5.87264 6.17866 6.43606 6.60313 6.74757 6.75463 6.9276 7.06724 7.07323 7.22196 7.22842 7.38937 7.39658 7.55464 7.56031 7.72567 7.91637 7.92241 7.93023 8.07283 8.07915 8.26757 8.27385 8.48635 8.49279 8.8506 9.01551 9.02238 9.17835 9.37753 9.38468 9.57173 9.57814 9.74495 9.96661 9.97306 
94 0.14368 0.15029 0.29981 0.30689 0.48611 0.61881 0.62561 0.80814 0.81552 0.98027 0.98752 1.14691 1.15422 1.31031 1.31742 1.47986 1.48582 1.64585 1.6572 1.83581 1.84228 2.0489 2.17564 2.32074 2.3274 2.46536 2.61775 2.80997 2.817 2.9679 3.14034 3.14772 3.29008 3.29737 3.42637 3.43301 3.56987 3.57647 3.74388 3.75075 4.07743 4.32669 4.48737 4.60545 4.6143 4.79993 4.80553 5.00367 5.01015 5.13806 5.14594 5.38604 5.3916 5.61235 5.86649 5.87218 6.17908 6.43576 6.60317 6.74788 6.75451 6.92169 6.92819 7.06671 7.07345 7.22241 7.22838 7.38871 7.39636 7.5545 7.56039 7.72328 7.73193 7.91613 7.92987 8.07318 8.07898 8.26597 8.27259 8.48608 8.49282 8.64761 8.85015 9.02206 9.17244 9.17902 9.37714 9.38385 9.57199 9.57775 9.74492 9.75142 9.96677 9.97254 
102 0.14319 0.1495 0.30016 0.3059 0.31434 0.48642 0.49164 0.49856 0.6195 0.62619 0.80907 0.81516 0.98048 0.9877 1.14597 1.15973 1.31124 1.3177 1.48418 1.64595 1.83589 1.84225 2.04861 2.0553 2.17468 2.32166 2.45872 2.4669 2.61427 2.6199 2.80404 2.81035 2.81705 2.96797 2.97436 3.14043 3.14721 3.28989 3.29749 3.43105 3.5701 3.57626 3.58447 3.74997 4.07763 4.08402 4.32651 4.48127 4.48762 4.6049 4.61353 4.80061 4.80528 5.00423 5.01015 5.14556 5.38588 5.3913 5.39779 5.61267 5.62027 5.86697 5.87326 6.17826 6.43604 6.44371 6.6029 6.74756 6.75469 6.92235 6.92742 7.06676 7.07375 7.22231 7.22851 7.38872 7.39648 7.56023 7.72303 7.72882 7.9157 7.92191 7.93065 8.07796 8.26754 8.27332 8.48673 8.49254 8.64472 8.85058 9.01646 9.02216 9.17277 9.17856 9.37711 9.38373 9.5713 9.57776 9.74524 9.75092 9.96675 9.97221 
101 0.14295 0.1498 0.30417 0.48686 0.492 0.6243 0.80948 0.81498 0.82427 0.98098 0.98884 1.14664 1.31096 1.31738 1.48418 1.64511 1.83575 1.84238 2.04888 2.05577 2.17508 2.18211 2.32091 2.32713 2.33713 2.45951 2.46855 2.61383 2.61993 2.8036 2.8101 2.81719 2.96838 2.97475 3.14051 3.1474 3.29618 3.42375 3.43253 3.57026 3.57587 3.58506 3.74414 3.75044 3.75888 4.07799 4.08445 4.3266 4.33352 4.48147 4.48742 4.61309 4.79984 4.80511 5.00378 5.01034 5.13812 5.14587 5.38727 5.39608 5.61242 5.86632 5.87178 6.17849 6.43604 6.444 6.60294 6.74731 6.75438 6.92202 6.92781 7.06636 7.07338 7.22794 7.38889 7.39625 7.55429 7.56009 7.72628 7.91578 7.92163 8.07232 8.07898 8.26723 8.27264 8.48593 8.49231 8.64741 8.85032 9.0161 9.02205 9.17768 9.18921 9.3776 9.38377 9.57123 9.57754 9.75116 9.96643 9.97227 9.98261 
91 0.14365 0.14966 0.30098 0.48636 0.49213 0.61944 0.80906 0.81523 0.98114 1.14506 1.15389 1.31105 1.47877 1.48559 1.64049 1.65181 1.83564 1.84221 2.04899 2.18212 2.32035 2.32944 2.45838 2.46732 2.61475 2.80475 2.81024 2.96846 2.97477 3.1415 3.14774 3.29712 3.42633 3.5715 3.74406 3.75047 4.07777 4.32646 4.48154 4.48745 4.61344 4.80027 4.80572 5.00427 5.13903 5.14647 5.38578 5.39141 5.61281 5.86725 6.17854 6.43626 6.60272 6.60987 6.74759 6.75452 6.92172 6.9281 7.06683 7.07353 7.22288 7.22878 7.38907 7.55361 7.56208 7.72304 7.73324 7.91638 7.9298 8.07243 8.0789 8.27246 8.48543 8.49238 8.64784 8.84989 8.86 9.01696 9.02279 9.173 9.17928 9.18891 9.37723 9.38419 9.57103 9.57763 9.74462 9.75144 9.9666 9.97266 9.98408 
111 0.14371 0.14941 0.30507 0.48586 0.49182 0.49824 0.6197 0.62507 0.8093 0.81521 0.98082 0.98802 1.14609 1.15356 1.15997 1.31051 1.31752 1.47934 1.48536 1.63977 1.64864 1.83533 1.84175 1.85542 2.04869 2.05584 2.17451 2.18224 2.32122 2.32685 2.46482 2.47397 2.61943 2.80409 2.81013 2.81739 2.96857 2.97481 3.14153 3.14718 3.29689 3.42431 3.43239 3.5711 3.5769 3.74406 3.75031 4.07762 4.08385 4.32669 4.33459 4.48156 4.48736 4.61386 4.79934 4.80529 4.81363 5.00431 5.01059 5.14582 5.38573 5.39134 5.39855 5.61285 5.62097 5.86667 5.87237 6.17851 6.43598 6.44348 6.60295 6.60926 6.74794 6.75462 6.92104 6.92776 7.06697 7.07297 7.22246 7.22861 7.38937 7.39593 7.55438 7.5606 7.72364 7.73042 7.91574 7.92205 7.93036 8.07243 8.07872 8.26776 8.27338 8.48566 8.49237 8.50216 8.64498 8.65545 8.85001 9.01578 9.02214 9.03542 9.17819 9.37704 9.38368 9.57698 9.58887 9.74557 9.75133 9.96665 9.97237 
102 0.14441 0.14988 0.3 0.30635 0.48676 0.49171 0.61911 0.62564 0.81473 0.98108 0.98877 1.15345 1.31042 1.31752 1.47916 1.48523 1.49381 1.64589 1.83594 1.84243 2.04896 2.05613 2.18176 2.32063 2.32677 2.33611 2.46374 2.61411 2.6222 2.80453 2.81008 2.81771 2.96844 2.97478 3.14109 3.14725 3.15668 3.29607 3.42472 3.43219 3.5707 3.57715 3.75007 4.07779 4.08443 4.32648 4.33484 4.48141 4.4876 4.61363 4.7996 4.80541 5.00383 5.0099 5.14098 5.38587 5.39098 5.61242 5.86644 5.87193 6.1784 6.43626 6.44613 6.60296 6.74709 6.75384 6.92164 6.92779 7.06771 7.07365 7.22274 7.22873 7.38928 7.39638 7.55413 7.56026 7.72365 7.73115 7.91599 7.92192 7.9306 8.07295 8.07927 8.26714 8.27333 8.49202 8.50211 8.64587 8.84999 9.01603 9.02222 9.17283 9.17846 9.37744 9.38368 9.57137 9.57772 9.58879 9.74474 9.75115 9.96653 9.97231 
98 0.14299 0.15004 0.30553 0.48582 0.49185 0.61895 0.62701 0.80933 0.8158 0.98077 0.98915 1.14549 1.1532 1.31082 1.31754 1.32716 1.47868 1.4855 1.64577 1.65847 1.83515 1.8419 2.0487 2.17502 2.32155 2.328 2.45877 2.46634 2.61965 2.80481 2.8103 2.81666 2.96751 2.97474 3.14089 3.14744 3.29037 3.29757 3.42844 3.444 3.57542 3.74411 3.75053 4.07766 4.32658 4.33422 4.4811 4.48773 4.60475 4.61365 4.80009 4.80548 5.00435 5.14026 5.38597 5.39167 5.39853 5.61214 5.86644 5.8722 6.17847 6.43586 6.60292 6.60991 6.74733 6.75446 6.92178 6.92805 7.07257 7.22264 7.2293 7.38886 7.39616 7.55402 7.56018 7.72772 7.91594 7.92213 8.07255 8.07934 8.26602 8.27292 8.49256 8.64066 8.64862 8.84995 9.01534 9.02203 9.17253 9.17866 9.37744 9.38426 9.57135 9.5779 9.74626 9.75134 9.96677 9.97268 
94 0.14928 0.29911 0.30636 0.48699 0.49197 0.6187 0.62619 0.80928 0.81526 0.98077 0.98797 1.14634 1.16146 1.30997 1.31754 1.4783 1.6468 1.83586 1.84244 2.0488 2.05532 2.17382 2.32056 2.32677 2.46019 2.47239 2.61849 2.80424 2.81043 2.81779 2.97444 3.14071 3.1473 3.29626 3.42418 3.43299 3.56998 3.74428 3.75085 4.07806 4.32682 4.33454 4.48142 4.48758 4.60655 4.61422 4.79993 4.80559 5.00345 5.01024 5.14597 5.38569 5.39839 5.61265 5.86583 5.87168 6.17843 6.43613 6.60327 6.74828 6.75454 6.92129 6.92824 7.06616 7.07346 7.22222 7.2281 7.38988 7.3963 7.55419 7.561 7.72734 7.91618 7.92215 7.93024 8.07859 8.26698 8.27313 8.48648 8.49289 8.64076 8.64973 8.85027 9.01716 9.02244 9.17367 9.37732 9.38401 9.57149 9.5782 9.74478 9.75104 9.96634 9.97239 
90 0.1436 0.15006 0.29992 0.30616 0.48672 0.49192 0.61919 0.62624 0.80871 0.81509 0.98094 0.98823 1.14656 1.15429 1.31027 1.3175 1.47918 1.48526 1.64858 1.8353 1.84233 2.04869 2.17599 2.32032 2.32814 2.46301 2.47205 2.6192 2.80994 2.97423 3.14093 3.14753 3.29695 3.426 3.43312 3.58333 3.74409 3.75052 4.07834 4.32666 4.48088 4.48732 4.6138 4.80021 4.80559 5.0043 5.01038 5.14639 5.38605 5.39226 5.61267 5.86678 5.87219 6.17867 6.43575 6.60328 6.74745 6.75472 6.92762 7.06847 7.07398 7.22246 7.22889 7.38964 7.39644 7.55456 7.56067 7.72783 7.91622 7.92222 8.07273 8.07906 8.26806 8.48589 8.49257 8.64133 8.64807 8.85075 9.01627 9.02227 9.17286 9.17884 9.37741 9.38406 9.57147 9.57838 9.74512 9.75115 9.96662 9.97243 
84 0.14952 0.30021 0.48637 0.4924 0.62 0.80922 0.81574 0.98081 0.98859 1.14605 1.31038 1.31784 1.4852 1.64049 1.83543 1.84245 2.04871 2.1822 2.32028 2.32749 2.61928 2.80405 2.81035 2.81789 2.97465 3.1411 3.14807 3.29043 3.29742 3.43188 3.57543 3.74426 3.75068 4.07744 4.3267 4.48102 4.4877 4.6052 4.61396 4.79999 4.80602 5.00331 5.01079 5.13919 5.14627 5.38603 5.39914 5.61253 5.86672 6.17846 6.43582 6.60337 6.74751 6.92097 6.92849 7.06737 7.22198 7.22874 7.38937 7.39695 7.55364 7.56054 7.72284 7.73129 7.91577 7.92221 8.07239 8.0794 8.26752 8.48597 8.49295 8.64747 8.85042 9.01571 9.17312 9.17879 9.37753 9.38442 9.57136 9.57785 9.74502 9.75129 9.96662 9.97348 
104 0.14803 0.29964 0.30665 0.48606 0.49164 0.49841 0.61911 0.62578 0.81464 0.98145 0.98793 1.15244 1.31078 1.3175 1.4787 1.48553 1.64842 1.83539 1.84189 2.04882 2.05618 2.17396 2.31979 2.32642 2.46054 2.47143 2.61474 2.62045 2.80976 2.81719 2.96813 2.97433 3.14088 3.14738 3.28996 3.29713 3.42798 3.56937 3.57645 3.74409 3.75018 4.07739 4.08461 4.32726 4.4813 4.48757 4.60541 4.61371 4.79981 4.80502 4.81298 5.00391 5.01027 5.13901 5.146 5.38589 5.39136 5.61292 5.62157 5.86665 5.87178 6.17879 6.43606 6.44307 6.60305 6.61036 6.74774 6.75434 6.9214 6.92823 7.06684 7.07323 7.08229 7.22235 7.22905 7.38937 7.39605 7.55344 7.56015 7.72753 7.73426 7.91595 7.92215 7.92997 8.07829 8.2675 8.27321 8.48622 8.49257 8.64076 8.64753 8.8504 9.01631 9.022 9.17251 9.17877 9.37712 9.38381 9.57134 9.57782 9.74514 9.75111 9.96663 9.97249 
101 0.14907 0.29975 0.3058 0.49123 0.49818 0.61949 0.62541 0.80963 0.81508 0.98093 0.98755 1.14754 1.15872 1.31065 1.31744 1.47887 1.4849 1.64819 1.65773 1.83552 1.84196 2.04887 2.18147 2.32067 2.32686 2.45847 2.46718 2.61849 2.80425 2.81026 2.97423 3.14099 3.14715 3.29662 3.42311 3.43326 3.57029 3.58415 3.74489 3.75048 4.07795 4.08563 4.32691 4.48161 4.48747 4.60483 4.61383 4.6285 4.80188 4.80581 5.00335 5.01019 5.14656 5.38559 5.39183 5.39905 5.6124 5.62147 5.86683 5.8719 6.17859 6.4357 6.44422 6.60373 6.61066 6.74792 6.75427 6.92191 6.92779 7.07316 7.08292 7.22245 7.22842 7.39604 7.55365 7.56079 7.72227 7.73069 7.74022 7.91682 7.92208 7.93038 8.07811 8.26743 8.27342 8.48568 8.49256 8.64115 8.64892 8.85022 9.01627 9.02203 9.17271 9.1785 9.37723 9.3839 9.57119 9.57768 9.7504 9.96663 9.97232 
100 0.14401 0.14963 0.3 0.30552 0.48624 0.49213 0.61874 0.62586 0.80915 0.81475 0.98095 0.988 1.14559 1.15901 1.31083 1.31743 1.47858 1.48518 1.64121 1.65272 1.83611 1.84245 2.04879 2.17433 2.18272 2.32121 2.32769 2.46437 2.61594 2.62164 2.80446 2.81029 2.96783 2.97445 3.14109 3.14735 3.29028 3.29708 3.42629 3.43314 3.5697 3.57618 3.74417 3.75026 4.07785 4.08484 4.32675 4.33475 4.48086 4.48751 4.61387 4.79992 4.80575 5.00371 5.01054 5.14562 5.38594 5.39146 5.61259 5.86668 5.87239 6.17838 6.43585 6.60356 6.74731 6.75419 6.92209 6.92802 7.06883 7.07324 7.2227 7.22833 7.38996 7.3962 7.55989 7.72477 7.73107 7.91552 7.92178 8.07246 8.07887 8.26799 8.27286 8.48655 8.49252 8.64114 8.84995 8.86565 9.01641 9.02211 9.03234 9.17285 9.17853 9.38327 9.57057 9.5778 9.74501 9.7511 9.96646 9.97242 
98 0.1433 0.14947 0.299 0.30603 0.49144 0.61955 0.62643 0.8092 0.81509 0.98055 0.9878 1.14544 1.15376 1.31084 1.31776 1.47823 1.48508 1.64698 1.83533 1.84194 2.04865 2.05538 2.17509 2.3208 2.32712 2.33676 2.46306 2.61441 2.62083 2.80389 2.81019 2.81702 2.96884 2.97459 3.14139 3.14753 3.2896 3.29689 3.42814 3.43554 3.57635 3.74407 3.75045 4.07789 4.32653 4.48075 4.4874 4.60515 4.61375 4.80042 4.81338 5.00458 5.01045 5.13782 5.14607 5.38583 5.39136 5.61276 5.86747 5.87225 6.1793 6.4359 6.60283 6.74755 6.75437 6.92145 6.92813 7.07245 7.22287 7.22892 7.38923 7.396 7.55393 7.56044 7.72635 7.73664 7.91577 7.92208 8.07851 8.26678 8.27276 8.48606 8.49282 8.6409 8.64821 8.85033 9.01727 9.02247 9.17215 9.17842 9.3773 9.38386 9.57167 9.57816 9.74553 9.75146 9.96708 9.97239 
83 0.14284 0.29971 0.4861 0.49199 0.6196 0.62588 0.80906 0.81561 0.98153 0.9889 1.14644 1.31049 1.47941 1.65539 1.83571 1.84248 2.04886 2.17497 2.3212 2.46524 2.61978 2.80458 2.81068 2.96814 2.97465 3.14099 3.14781 3.28982 3.29766 3.42592 3.57604 3.74502 3.75085 4.07748 4.32656 4.48173 4.48813 4.60651 4.61364 4.79961 4.80613 5.00405 5.0105 5.13826 5.14615 5.38575 5.39154 5.61255 5.86632 5.87215 6.17855 6.43597 6.6034 6.74751 6.75453 6.92132 6.92824 7.06699 7.07395 7.22843 7.39624 7.55353 7.7248 7.91607 7.92216 8.0732 8.26717 8.27336 8.4864 8.49312 8.64105 8.85088 9.02227 9.17267 9.17868 9.37704 9.38411 9.57147 9.57812 9.74522 9.75159 9.96653 9.97248 
112 0.14398 0.1495 0.30073 0.30686 0.4863 0.49177 0.62362 0.63298 0.80939 0.81486 0.82559 0.9808 0.98745 1.1463 1.15362 1.317 1.47826 1.48526 1.64643 1.655 1.83562 1.84157 2.04912 2.05559 2.17515 2.3221 2.32721 2.46397 2.47267 2.6151 2.62002 2.8045 2.80984 2.81641 2.97423 3.14097 3.14686 3.155 3.29153 3.29757 3.427 3.43316 3.57525 3.74412 3.75019 4.07821 4.08583 4.32669 4.33396 4.48091 4.48761 4.6134 4.80035 4.80514 4.81203 5.00437 5.0102 5.14512 5.38598 5.39087 5.39769 5.6116 5.62026 5.86662 5.87191 6.17879 6.43607 6.44399 6.6035 6.61002 6.74795 6.75422 6.9224 6.92773 7.06705 7.07338 7.08168 7.22236 7.22845 7.23825 7.3887 7.3961 7.55465 7.56024 7.72748 7.73729 7.91565 7.92156 7.93073 8.0728 8.07886 8.26739 8.27317 8.48594 8.49271 8.64532 8.65505 8.85035 8.8603 9.01616 9.02197 9.17259 9.17848 9.37725 9.38347 9.39315 9.57117 9.57748 9.74498 9.75081 9.96657 9.97216 
105 0.14388 0.15 0.30451 0.31192 0.48554 0.49165 0.50059 0.61983 0.62549 0.80909 0.81502 0.98058 0.98774 1.15313 1.31033 1.31766 1.47811 1.4846 1.64533 1.65473 1.8355 1.8419 2.04866 2.05505 2.17466 2.18201 2.32137 2.32707 2.33637 2.45924 2.46607 2.61834 2.80405 2.80993 2.81905 2.96866 2.97464 3.14127 3.14737 3.15728 3.29007 3.2971 3.42699 3.43335 3.56994 3.57631 3.74405 3.75041 4.07824 4.32677 4.48143 4.4874 4.60619 4.61331 4.79998 4.80504 5.00425 5.01043 5.14603 5.38583 5.39156 5.61246 5.86674 5.87159 6.17871 6.43594 6.60279 6.74737 6.75481 6.92211 6.9279 7.06748 7.07321 7.08164 7.22233 7.22842 7.38916 7.39626 7.554 7.56007 7.72681 7.73571 7.91618 7.9218 8.0727 8.07896 8.26755 8.27292 8.48696 8.49278 8.64009 8.64793 8.85039 8.85929 9.01649 9.02232 9.17782 9.37757 9.38378 9.5715 9.5775 9.74505 9.75096 9.96628 9.97198 
97 0.14453 0.30099 0.30704 0.48635 0.49184 0.61937 0.81474 0.98076 0.98766 1.14702 1.1536 1.31016 1.31749 1.47886 1.48531 1.64745 1.83569 1.84211 2.04881 2.05639 2.18149 2.32168 2.3281 2.46399 2.61329 2.62038 2.80438 2.81045 2.81684 2.96841 2.9749 3.14033 3.14789 3.29017 3.29745 3.42829 3.57041 3.58661 3.74414 3.75049 4.07741 4.32686 4.48036 4.48727 4.60591 4.61408 4.79981 4.80563 5.0041 5.01038 5.14557 5.3863 5.3917 5.39927 5.61205 5.86669 5.87214 6.17876 6.43626 6.60931 6.74733 6.75402 6.92677 7.06768 7.07402 7.22218 7.22826 7.38877 7.39645 7.55413 7.56024 7.72347 7.72908 7.91569 7.92185 7.9311 8.07295 8.26743 8.27426 8.48561 8.4929 8.64103 8.65584 8.85025 9.0158 9.02228 9.17241 9.17841 9.37734 9.38375 9.57109 9.57753 9.58845 9.74494 9.75121 9.9669 9.97244 
102 0.14424 0.14948 0.30478 0.48638 0.49201 0.62007 0.62564 0.80991 0.81526 0.98078 0.98809 1.14665 1.15407 1.31084 1.31761 1.47874 1.48472 1.64737 1.83581 1.84213 2.04842 2.05629 2.17495 2.32696 2.45832 2.46561 2.61401 2.62057 2.80395 2.80993 2.8169 2.96774 2.97433 3.14099 3.14737 3.29075 3.29711 3.42731 3.43357 3.57069 3.58292 3.74413 3.75021 4.07762 4.32669 4.33472 4.48146 4.48732 4.61288 4.80018 4.80563 5.00349 5.01003 5.14522 5.38577 5.39098 5.61224 5.62017 5.86745 5.87199 6.17862 6.43608 6.60307 6.74788 6.75401 6.92145 6.92729 7.06702 7.07336 7.08179 7.22206 7.2285 7.38947 7.39618 7.55359 7.56008 7.72306 7.73038 7.916 7.92165 7.93098 8.0729 8.07889 8.26595 8.27285 8.48581 8.49279 8.64735 8.85021 9.01671 9.0222 9.17291 9.17873 9.37736 9.38401 9.57149 9.57763 9.58757 9.74506 9.75122 9.96662 9.97246 
102 0.14822 0.30024 0.30653 0.48609 0.49206 0.49886 0.6204 0.62663 0.80902 0.81506 0.98106 0.9879 1.14793 1.1552 1.31091 1.31707 1.47851 1.48516 1.64383 1.65271 1.83555 1.84175 2.04834 2.05597 2.17423 2.18183 2.32067 2.32788 2.46108 2.4681 2.61425 2.6201 2.80408 2.81095 2.96881 2.97469 3.14687 3.29058 3.29724 3.4232 3.43329 3.56984 3.57622 3.7442 3.75028 3.76126 4.07783 4.08458 4.32678 4.33511 4.48113 4.48736 4.61401 4.79991 4.80531 5.00397 5.01005 5.1388 5.14614 5.38592 5.39115 5.61272 5.86595 5.87184 6.17848 6.43592 6.60307 6.6104 6.74863 6.75474 6.92136 6.9279 7.06728 7.07325 7.22813 7.38914 7.39634 7.5542 7.56026 7.72619 7.73372 7.91598 7.92215 7.93101 8.07276 8.27197 8.48628 8.49257 8.50102 8.64744 8.85019 9.02221 9.17254 9.17856 9.37729 9.38439 9.57081 9.57773 9.74494 9.75121 9.96633 9.97233 
100 0.14356 0.14972 0.30552 0.31274 0.48615 0.49177 0.62468 0.80889 0.81488 0.98072 0.9882 1.15309 1.31046 1.31724 1.48 1.48648 1.65194 1.83564 1.84216 2.04886 2.05595 2.17502 2.18217 2.32059 2.3273 2.46631 2.61444 2.62058 2.8034 2.80993 2.81733 2.97395 3.14102 3.14721 3.28994 3.29711 3.42604 3.43336 3.57079 3.57746 3.74435 3.75047 4.07773 4.32662 4.48131 4.48737 4.61247 4.79983 4.80507 5.00396 5.01013 5.14667 5.38593 5.39125 5.61229 5.62016 5.86661 5.87208 6.1785 6.43606 6.44423 6.60302 6.74754 6.92221 6.92791 7.06587 7.07345 7.08303 7.22271 7.22893 7.38934 7.39616 7.55352 7.56008 7.72205 7.7299 7.91622 7.92187 7.93006 8.0734 8.07874 8.27189 8.48654 8.49275 8.50121 8.64625 8.85003 8.85965 9.01694 9.02238 9.1726 9.17824 9.37746 9.38394 9.5719 9.57778 9.74484 9.75129 9.96673 9.97224 
126 0.14376 0.14941 0.29986 0.30573 0.48656 0.49161 0.49772 0.62008 0.62533 0.63511 0.8086 0.81483 0.82351 0.98099 0.98755 1.14647 1.15304 1.15955 1.31062 1.31734 1.47943 1.48504 1.64175 1.64874 1.83547 1.84171 1.85832 2.04871 2.05495 2.1758 2.18181 2.31998 2.32611 2.45965 2.46735 2.61492 2.61991 2.80382 2.8097 2.81623 2.97395 3.14049 3.14661 3.15554 3.28969 3.29685 3.30861 3.42482 3.43235 3.57031 3.57589 3.58371 3.74388 3.74978 3.75928 4.07806 4.08417 4.32674 4.33326 4.4814 4.48707 4.60576 4.61372 4.79965 4.80468 4.81227 5.00439 5.00976 5.14556 5.38592 5.39093 5.39748 5.61296 5.62075 5.86685 5.87149 6.17887 6.43597 6.44356 6.60278 6.60966 6.74787 6.75366 6.7634 6.92211 6.92757 7.07206 7.08154 7.22228 7.22838 7.3892 7.39595 7.40727 7.55402 7.56007 7.56983 7.72367 7.72914 7.73598 7.91599 7.92167 7.92985 8.07202 8.07866 8.08818 8.267 8.27234 8.48584 8.49221 8.49942 8.64387 8.65267 8.84997 8.85691 9.01676 9.02194 9.17265 9.17812 9.37768 9.38356 9.57231 9.57756 9.74457 9.75066 9.96658 9.97218 
75 0.14995 0.29986 0.48644 0.62646 0.80903 0.81541 0.98065 0.98788 1.14659 1.31092 1.3181 1.47842 1.48547 1.83614 2.04907 2.32078 2.46561 2.62016 2.80454 2.81057 2.96812 2.9746 3.14069 3.14792 3.29095 3.29825 3.42717 3.57 3.58381 3.74425 3.75063 4.07844 4.32699 4.48158 4.60572 4.61369 4.80006 5.00382 5.01052 5.13935 5.38592 5.39894 5.61284 5.8664 6.17877 6.43621 6.60349 6.74756 6.75477 6.92768 7.06662 7.07377 7.22248 7.22902 7.39609 7.55373 7.56049 7.72736 7.91604 8.07916 8.48587 8.49288 8.64823 8.85028 9.01654 9.17229 9.17933 9.37711 9.38439 9.5712 9.57791 9.74512 9.75287 9.96639 9.97294 
103 0.14469 0.14981 0.30048 0.30594 0.48602 0.49189 0.49884 0.61917 0.6263 0.81496 0.9807 0.9884 1.1466 1.31044 1.31824 1.47879 1.48498 1.64512 1.6531 1.83544 1.84239 2.04902 2.05563 2.17638 2.18231 2.32051 2.32721 2.46492 2.61908 2.80366 2.81018 2.81677 2.96854 2.97473 3.14126 3.14751 3.29695 3.43275 3.57047 3.57635 3.74436 3.75051 4.07762 4.08402 4.32684 4.33474 4.48135 4.48747 4.60533 4.61343 4.79985 4.80521 5.00404 5.01008 5.1398 5.14624 5.38582 5.39167 5.39848 5.61246 5.62236 5.86662 5.87227 5.8824 6.17862 6.43615 6.6035 6.74743 6.75444 6.921 6.92787 7.06779 7.07335 7.22198 7.22882 7.38904 7.39608 7.55434 7.56044 7.72343 7.7309 7.91595 7.92191 7.93031 8.07229 8.07869 8.27239 8.28303 8.48622 8.49279 8.64573 8.85025 9.02186 9.17275 9.17881 9.37742 9.38399 9.57165 9.57772 9.74576 9.75146 9.96656 9.97259 
76 0.14324 0.14984 0.30574 0.4916 0.62623 0.80881 0.81547 0.98083 0.98785 1.14683 1.31114 1.31778 1.4793 1.64536 1.83543 2.04894 2.17458 2.32023 2.4664 2.61506 2.80995 2.96828 3.14128 3.14782 3.29031 3.29781 3.4326 3.57009 3.58403 3.7434 3.75055 4.07783 4.32679 4.48147 4.48796 4.60561 4.61361 4.80023 5.00433 5.14592 5.38568 5.61259 5.86592 6.17861 6.43577 6.60288 6.74776 6.75446 6.92125 6.92769 7.07296 7.22256 7.22928 7.39685 7.55394 7.72361 7.91554 7.92188 8.07193 8.07914 8.2732 8.4861 8.49286 8.64083 8.85043 9.01623 9.02301 9.17275 9.17944 9.37776 9.38405 9.57785 9.74558 9.75184 9.96636 9.97257 
88 0.1492 0.29924 0.30646 0.48717 0.62452 0.8149 0.98084 0.98794 1.14655 1.31087 1.31785 1.47922 1.48537 1.64106 1.65554 1.83537 2.0488 2.18263 2.32025 2.32727 2.45941 2.46683 2.61934 2.80958 2.96825 2.97468 3.14092 3.14786 3.28994 3.29739 3.42659 3.43398 3.57088 3.57665 3.74396 3.75021 4.07801 4.32671 4.48166 4.48793 4.61393 4.80475 5.00472 5.0108 5.13937 5.14637 5.38572 5.39132 5.61264 5.62141 5.86645 5.87228 6.17886 6.43593 6.60324 6.61027 6.74787 6.75449 6.92729 7.06653 7.07358 7.22237 7.22905 7.39611 7.55341 7.56039 7.72691 7.91556 7.92196 8.07239 8.08011 8.26749 8.48596 8.49273 8.64028 8.8499 9.01666 9.02287 9.17263 9.17842 9.37711 9.38364 9.57139 9.57796 9.74495 9.75189 9.96668 9.97233 
113 0.14265 0.149 0.30069 0.30612 0.48601 0.49157 0.49932 0.6199 0.62575 0.80887 0.81506 0.98081 0.98743 1.1463 1.15331 1.31076 1.31739 1.47867 1.48507 1.63952 1.6476 1.83574 1.84214 2.04892 2.05552 2.17463 2.32111 2.32677 2.33686 2.45915 2.46634 2.61509 2.62008 2.80952 2.81665 2.9699 2.97466 3.1411 3.14723 3.2959 3.30748 3.42819 3.56965 3.57572 3.58368 3.74432 3.75024 4.0781 4.08418 4.32648 4.33351 4.48068 4.48725 4.61302 4.80037 4.80499 4.81393 5.00346 5.00992 5.13836 5.38582 5.39142 5.39765 5.61249 5.62128 5.86653 5.87169 6.17843 6.43581 6.44333 6.60322 6.60988 6.74728 6.75407 6.92109 6.9274 7.06628 7.07325 7.08304 7.22753 7.2374 7.38971 7.39604 7.55441 7.56053 7.72324 7.72907 7.73767 7.91585 7.92168 7.92962 8.07716 8.26803 8.27303 8.4859 8.49237 8.50058 8.64577 8.84992 8.85909 9.01598 9.02192 9.17228 9.1782 9.18857 9.37766 9.38348 9.57134 9.57735 9.74513 9.75145 9.96639 9.97201 
101 0.14947 0.30479 0.49167 0.6188 0.62564 0.80851 0.81527 0.98073 0.9877 1.15326 1.3107 1.31751 1.4848 1.6473 1.83609 1.84215 2.04889 2.05617 2.17447 2.18208 2.32084 2.32714 2.3369 2.4646 2.47179 2.61433 2.61992 2.80476 2.81035 2.81689 2.96829 2.97465 3.14091 3.14705 3.29081 3.29701 3.42725 3.43363 3.56999 3.57666 3.74404 3.75034 4.07828 4.3268 4.33385 4.48142 4.48731 4.61372 4.79972 4.80512 5.00433 5.0106 5.13855 5.14608 5.38564 5.39131 5.61247 5.86638 5.87201 6.17878 6.43571 6.60284 6.75452 6.92195 6.9273 7.06704 7.07351 7.08212 7.22206 7.22834 7.23746 7.38997 7.39601 7.55375 7.5603 7.72251 7.72976 7.91603 7.92236 8.07195 8.07876 8.26722 8.27277 8.48565 8.4925 8.50223 8.64808 8.85007 8.86 9.01755 9.02275 9.17266 9.17856 9.37745 9.3839 9.57129 9.57757 9.74563 9.75105 9.96661 9.97204 
82 0.14927 0.29965 0.49174 0.61971 0.80861 0.81538 0.98156 0.98803 1.1454 1.3105 1.31755 1.47889 1.64719 1.83557 1.84243 2.04861 2.32043 2.46603 2.61391 2.80386 2.81003 2.81698 2.96839 2.9748 3.14121 3.14764 3.29743 3.42274 3.57009 3.58245 3.74408 3.7511 4.07742 4.32666 4.48099 4.48755 4.60551 4.80024 5.00412 5.14592 5.38602 5.39183 5.61271 5.86649 5.87216 6.17909 6.43617 6.6032 6.74776 6.75431 6.92201 6.92803 7.06694 7.07515 7.22277 7.22894 7.38882 7.39664 7.55352 7.56072 7.72311 7.9161 7.92235 8.07878 8.26712 8.274 8.48602 8.4928 8.64045 8.85031 9.01645 9.02222 9.03233 9.17849 9.37779 9.38403 9.57103 9.57787 9.74487 9.75126 9.96669 9.97265 
112 0.14386 0.14935 0.29954 0.30539 0.48669 0.49211 0.61898 0.62552 0.80947 0.81526 0.98093 0.98759 1.14614 1.15293 1.3104 1.31765 1.47897 1.48448 1.49507 1.64577 1.65193 1.83554 1.84183 2.04872 2.05487 2.17531 2.18145 2.3212 2.33513 2.46364 2.61299 2.61954 2.8044 2.80963 2.81657 2.9744 3.14116 3.14745 3.28988 3.29643 3.30573 3.42728 3.43331 3.5698 3.57686 3.74426 3.75015 3.76162 4.07755 4.08387 4.32681 4.3349 4.4818 4.48723 4.61207 4.79958 4.80464 4.81433 5.00439 5.00994 5.14516 5.38579 5.39078 5.39797 5.61247 5.62143 5.86614 5.87159 6.17866 6.43621 6.44328 6.60279 6.61018 6.74794 6.75431 6.92125 6.92747 7.0668 7.07345 7.08163 7.22232 7.22851 7.3892 7.39634 7.55374 7.56027 7.72355 7.72959 7.91575 7.92159 8.07265 8.07859 8.26775 8.27243 8.48555 8.49243 8.50026 8.6405 8.64726 8.8505 8.85919 9.01581 9.02206 9.17308 9.17857 9.38242 9.57154 9.57775 9.74463 9.75083 9.96642 9.97211 
101 0.14373 0.1495 0.30101 0.30622 0.4859 0.49177 0.4987 0.61963 0.62631 0.80942 0.81517 0.98096 1.14576 1.15802 1.3112 1.31747 1.47961 1.48515 1.64722 1.83547 1.84231 1.85531 2.04885 2.05563 2.17516 2.32011 2.32737 2.45888 2.467 2.61325 2.62008 2.80557 2.81092 2.81719 2.97445 3.14177 3.14781 3.29055 3.29801 3.42666 3.43318 3.57013 3.57681 3.7443 3.75034 4.07833 4.08535 4.32663 4.48158 4.48757 4.61319 4.79991 4.80574 5.004 5.01002 5.14597 5.38576 5.3914 5.61261 5.62129 5.86639 5.87227 5.88157 6.17848 6.43613 6.60273 6.6098 6.74784 6.75471 6.92717 7.06705 7.07322 7.22238 7.22882 7.39475 7.55338 7.56094 7.72654 7.91579 7.92253 7.93004 8.07725 8.26744 8.27315 8.48597 8.49269 8.64056 8.85003 9.01667 9.02223 9.17259 9.17894 9.18917 9.37731 9.3837 9.57125 9.57781 9.74469 9.75123 9.96655 9.97264 
100 0.14386 0.14999 0.30528 0.3132 0.48611 0.49198 0.61916 0.62625 0.8095 0.81538 0.98098 0.9885 1.1463 1.15312 1.31048 1.31762 1.33149 1.47774 1.48495 1.64725 1.83562 1.84224 2.04882 2.17424 2.18217 2.32668 2.45814 2.46659 2.61443 2.61989 2.80975 2.81797 2.96793 2.97476 3.14095 3.14756 3.29034 3.29731 3.43141 3.57585 3.7445 3.75082 4.07769 4.0849 4.32662 4.33469 4.48141 4.48746 4.61357 4.79987 4.80516 5.00407 5.01161 5.14596 5.38579 5.39139 5.39922 5.6124 5.86644 5.87207 6.17861 6.4359 6.44346 6.60294 6.74689 6.75406 6.92134 6.92752 7.07286 7.22816 7.38952 7.39593 7.55351 7.56028 7.72358 7.72976 7.91596 7.92225 8.07315 8.07921 8.26756 8.27305 8.48597 8.49256 8.64101 8.64809 8.85002 8.86005 9.01666 9.02216 9.17272 9.17871 9.37709 9.38369 9.57145 9.57764 9.74484 9.75117 9.96638 9.9722 
91 0.14603 0.15016 0.30159 0.31232 0.48611 0.49272 0.61871 0.62583 0.80932 0.81509 0.98814 1.14758 1.31128 1.3176 1.48487 1.64006 1.65639 1.83575 1.84309 2.04887 2.17558 2.18305 2.32002 2.32715 2.45855 2.4661 2.61506 2.81007 2.96847 2.97471 3.14067 3.14753 3.29043 3.29786 3.42754 3.57002 3.57649 3.74432 3.7506 4.07823 4.08545 4.32685 4.33478 4.48124 4.48761 4.6136 4.80011 5.0115 5.13884 5.38577 5.39204 5.61319 5.86608 5.87189 6.17841 6.43607 6.60267 6.74696 6.92138 6.92789 7.06699 7.07355 7.22249 7.22927 7.38958 7.39591 7.55359 7.56031 7.72354 7.73779 7.9157 7.92228 8.07861 8.26725 8.27274 8.48574 8.49306 8.64025 8.8507 9.01645 9.0226 9.17319 9.17879 9.37735 9.38401 9.57127 9.57801 9.74485 9.75144 9.96616 9.97245 
106 0.14311 0.14908 0.29947 0.30559 0.49117 0.49835 0.61892 0.62506 0.80954 0.81516 0.83429 0.98068 0.98799 1.1461 1.15326 1.31742 1.47949 1.48501 1.63973 1.65133 1.83562 1.84225 2.04916 2.05579 2.18281 2.32067 2.32722 2.4595 2.46818 2.61539 2.805 2.81012 2.81678 2.96806 2.97443 3.14094 3.14742 3.28987 3.29694 3.42641 3.43403 3.57055 3.57661 3.74411 3.75015 4.0778 4.08422 4.32694 4.33531 4.48126 4.4874 4.60613 4.61404 4.80037 4.80546 5.00432 5.01025 5.13827 5.14675 5.38567 5.39116 5.3978 5.61281 5.86671 5.87196 6.17896 6.4361 6.44357 6.6032 6.60944 6.74708 6.75406 6.92152 6.92762 7.06664 7.07338 7.22814 7.38898 7.39616 7.55392 7.56023 7.5709 7.72715 7.73739 7.91606 7.92177 8.07275 8.07913 8.26805 8.27338 8.48647 8.49326 8.64065 8.64855 8.85074 9.01618 9.02222 9.1726 9.17845 9.37739 9.38381 9.57205 9.57791 9.75078 9.96662 9.97227 
102 0.14416 0.15027 0.30549 0.31421 0.4861 0.49171 0.49922 0.6248 0.80916 0.81548 0.98057 0.98788 1.14738 1.1536 1.31076 1.31775 1.47902 1.48538 1.64834 1.83563 1.84244 2.04862 2.05572 2.17566 2.3225 2.33637 2.45918 2.47179 2.61358 2.62034 2.8037 2.81035 2.81807 2.96823 2.97466 3.14117 3.1478 3.29044 3.29734 3.42377 3.43401 3.56954 3.57644 3.74407 3.75068 4.07792 4.08456 4.32646 4.48178 4.48761 4.61346 4.79984 4.80537 5.00402 5.01033 5.02219 5.13986 5.14639 5.38623 5.39152 5.39943 5.61235 5.86622 5.87211 6.17906 6.43574 6.44448 6.60295 6.74772 6.75454 6.92147 6.92821 7.07219 7.22223 7.22926 7.39561 7.55404 7.56067 7.72338 7.91591 7.9223 7.9301 8.0784 8.26767 8.27302 8.48594 8.49268 8.64098 8.64899 8.85013 9.01651 9.0223 9.17371 9.17879 9.37718 9.38386 9.57129 9.57789 9.74498 9.7512 9.96648 9.97224 
96 0.14398 0.14994 0.29945 0.30643 0.48655 0.49202 0.61926 0.62574 0.80914 0.81503 0.98057 0.98757 1.15282 1.31081 1.31738 1.47895 1.48492 1.64644 1.83571 1.84216 2.04894 2.05552 2.18156 2.32027 2.32716 2.46462 2.61368 2.62003 2.80403 2.81026 2.8175 2.96788 2.97456 3.14091 3.14772 3.29 3.29751 3.42247 3.57055 3.58336 3.74408 3.75045 4.07792 4.08584 4.32667 4.48174 4.48728 4.60621 4.79977 4.80519 5.00354 5.00987 5.14593 5.38576 5.39142 5.61312 5.86676 5.8721 6.17875 6.4359 6.44382 6.60238 6.60976 6.75424 6.92755 7.06662 7.07343 7.22271 7.23612 7.3886 7.39614 7.55399 7.56086 7.72754 7.91661 7.92175 7.9303 8.07274 8.07911 8.26756 8.27341 8.4867 8.4924 8.64564 8.85031 9.01584 9.02236 9.17783 9.37739 9.38403 9.57153 9.57803 9.74487 9.75104 9.9664 9.97249 
86 0.14338 0.14963 0.3005 0.48648 0.4919 0.62401 0.80912 0.8155 0.98051 0.98791 1.15454 1.31088 1.31777 1.48514 1.64513 1.83563 1.84241 2.04855 2.05541 2.17445 2.32672 2.4589 2.466 2.61964 2.80445 2.81062 2.81746 2.97417 3.1408 3.14734 3.29706 3.43218 3.5757 3.74416 3.7504 4.07786 4.32662 4.48126 4.48751 4.60509 4.79944 4.81355 5.00387 5.01085 5.14567 5.38583 5.39185 5.61255 5.86745 5.87199 6.17882 6.43617 6.60344 6.74705 6.75423 6.92709 7.06712 7.07401 7.2227 7.22834 7.38954 7.39602 7.55412 7.56017 7.72728 7.91597 7.92215 8.07228 8.0791 8.26811 8.27367 8.49254 8.64127 8.85104 9.0163 9.02244 9.17254 9.17864 9.37724 9.38398 9.57153 9.57781 9.74539 9.7511 9.96677 9.97252 
101 0.14394 0.30023 0.30565 0.48625 0.49224 0.62065 0.62679 0.8094 0.8152 0.98081 0.98754 1.1533 1.31745 1.48471 1.64042 1.64906 1.83556 1.84208 1.85567 2.04902 2.17511 2.32147 2.3281 2.45999 2.47043 2.61384 2.62032 2.80417 2.81039 2.81743 2.96991 2.97469 3.14092 3.14767 3.29054 3.29726 3.42686 3.43401 3.57049 3.5763 3.58667 3.74429 3.75046 4.07763 4.32683 4.33478 4.48115 4.48746 4.60586 4.61404 4.79991 4.8054 5.00408 5.0107 5.14439 5.38546 5.39164 5.61272 5.86576 5.87257 6.17888 6.43616 6.44406 6.60344 6.74858 6.75444 6.9209 6.92777 7.06686 7.07357 7.08236 7.22215 7.22849 7.3886 7.39614 7.5545 7.56013 7.72361 7.73153 7.91578 7.92194 8.07306 8.07875 8.268 8.27359 8.48586 8.49257 8.50222 8.64255 8.85048 9.02159 9.17252 9.17884 9.37768 9.38397 9.57146 9.57775 9.74506 9.75118 9.96667 9.97233 
77 0.14306 0.14975 0.30038 0.48617 0.49234 0.62523 0.80902 0.81513 0.98096 0.98886 1.31039 1.47878 1.48527 1.64896 1.8357 1.84242 2.04876 2.17503 2.32063 2.61514 2.80548 2.81046 2.81808 2.97486 3.14722 3.29079 3.4333 3.56986 3.74406 3.75053 4.07757 4.32666 4.48137 4.60505 4.61378 4.79999 4.80573 5.00422 5.14601 5.386 5.3916 5.6127 5.8667 5.87253 6.17863 6.43605 6.60307 6.75456 6.92129 6.92777 7.06618 7.0737 7.22266 7.22888 7.39618 7.55388 7.56089 7.72385 7.91552 7.92212 7.9303 8.07263 8.26738 8.48639 8.49283 8.64053 8.6484 8.85019 9.01707 9.17243 9.37821 9.38447 9.57153 9.57817 9.74626 9.9665 9.97249 
98 0.14963 0.30224 0.48621 0.49185 0.6193 0.62547 0.80839 0.8153 0.98051 0.98782 1.14605 1.15354 1.31118 1.31785 1.47898 1.48584 1.64787 1.83558 1.84222 2.04907 2.05598 2.18205 2.3209 2.32692 2.33644 2.46356 2.61366 2.62032 2.80428 2.80999 2.81752 2.9742 3.14092 3.14738 3.28955 3.29687 3.42727 3.57026 3.57641 3.74408 3.75029 4.07803 4.32642 4.48111 4.48754 4.6135 4.80038 4.80528 5.0036 5.01006 5.02282 5.14028 5.14694 5.38581 5.39152 5.6133 5.86667 5.87214 6.17875 6.43579 6.44521 6.60303 6.61066 6.74732 6.75455 6.92086 6.92715 7.06801 7.07328 7.22786 7.38901 7.3961 7.5535 7.56056 7.72258 7.73176 7.91611 7.92237 8.0723 8.07885 8.26808 8.27371 8.48691 8.49266 8.6406 8.85066 9.0171 9.02226 9.17255 9.17849 9.37761 9.38396 9.57149 9.5774 9.74551 9.75129 9.96626 9.97213 
68 0.14343 0.29946 0.4858 0.49271 0.61971 0.80946 0.81515 0.98087 1.15394 1.31019 1.3174 1.47895 1.65224 1.83548 2.04883 2.17448 2.32115 2.61482 2.80422 2.96774 2.97525 3.14121 3.29035 3.29751 3.42303 3.43356 3.5706 3.74461 3.75082 4.07814 4.32663 4.48139 4.60513 4.79999 5.01008 5.13839 5.3858 5.61347 5.86665 6.17844 6.43586 6.60292 6.7475 6.75446 7.06638 7.22189 7.38936 7.39707 7.55374 7.56043 7.72352 7.91586 7.92202 8.07212 8.26717 8.27382 8.48635 8.49289 8.64049 8.84987 9.02271 9.1728 9.38385 9.57133 9.57857 9.74492 9.96651 9.97257 
103 0.14395 0.14984 0.29934 0.30559 0.48573 0.49177 0.61954 0.6254 0.80916 0.81537 0.98079 0.98831 1.14664 1.15897 1.31105 1.31738 1.47824 1.4851 1.64224 1.64884 1.83544 1.84225 2.04887 2.05576 2.17563 2.32047 2.33669 2.45966 2.46618 2.61898 2.80429 2.81034 2.81763 2.96789 2.97452 3.14164 3.14761 3.29706 3.42626 3.43335 3.57024 3.57634 3.7441 3.75023 4.07756 4.32681 4.48212 4.48779 4.60557 4.61352 4.79984 4.80547 5.00464 5.01029 5.14541 5.38575 5.3912 5.39884 5.61228 5.86618 5.87174 6.17879 6.43603 6.44393 6.6029 6.60954 6.74744 6.75437 6.92155 6.92737 7.06638 7.07308 7.22274 7.22865 7.38859 7.39595 7.55398 7.56004 7.72282 7.73196 7.9161 7.92245 7.93014 8.07358 8.07935 8.26671 8.27406 8.4863 8.49284 8.64615 8.85019 9.01594 9.02159 9.17369 9.17865 9.37805 9.38383 9.57136 9.5775 9.74511 9.75095 9.96649 9.9725 
105 0.14474 0.30498 0.48628 0.49153 0.49957 0.61988 0.6258 0.80888 0.81504 0.98102 0.988 1.14665 1.15787 1.31086 1.3175 1.47944 1.48557 1.6404 1.65223 1.83568 1.84238 2.04896 2.05614 2.17447 2.3206 2.3274 2.45936 2.46645 2.47386 2.61843 2.8055 2.81037 2.81689 2.96791 2.97458 3.14128 3.14717 3.28991 3.2973 3.4259 3.43339 3.57593 3.74412 3.75062 4.07806 4.3264 4.3344 4.48081 4.48706 4.60526 4.61354 4.79983 4.80512 5.00425 5.01036 5.1458 5.38605 5.39165 5.40478 5.61299 5.62085 5.86679 5.87289 6.17857 6.43592 6.6033 6.61041 6.74725 6.75416 6.76332 6.92206 6.92783 7.06681 7.07355 7.08253 7.22187 7.22848 7.38922 7.39634 7.55409 7.56009 7.72688 7.91588 7.92195 8.07248 8.07858 8.26653 8.27268 8.48566 8.49242 8.50252 8.64025 8.64735 8.85062 9.01573 9.02211 9.17299 9.1789 9.37744 9.38381 9.5715 9.57759 9.75072 9.96665 9.97241 
77 0.14893 0.30037 0.48526 0.49219 0.62603 0.80944 0.81527 0.9812 1.14737 1.31088 1.31784 1.48505 1.64801 1.83497 1.84268 2.04902 2.17423 2.32804 2.45944 2.61945 2.80997 2.97553 3.14101 3.14736 3.29032 3.29763 3.43214 3.57649 3.74422 3.75045 4.07789 4.32641 4.48097 4.48779 4.60651 4.61411 4.7997 4.80547 5.00379 5.0111 5.14697 5.38641 5.3982 5.6129 5.86677 5.87266 6.17863 6.4358 6.60284 6.6111 6.74748 6.92808 7.06747 7.07402 7.22989 7.38891 7.3964 7.55415 7.72825 7.91575 7.92248 8.07205 8.07963 8.26734 8.27551 8.48566 8.49282 8.8501 9.02147 9.1724 9.17913 9.37723 9.38425 9.57138 9.74535 9.96628 9.97256 
107 0.14901 0.29972 0.30539 0.48578 0.49152 0.62301 0.63405 0.80994 0.81512 0.98094 0.98761 1.14698 1.15907 1.31108 1.3173 1.47868 1.48494 1.6449 1.65561 1.83562 1.842 2.04909 2.17555 2.32057 2.32691 2.33647 2.46249 2.4713 2.61492 2.62071 2.8041 2.80997 2.81736 2.96829 2.97418 3.14629 3.29727 3.42625 3.43272 3.57009 3.57633 3.58537 3.74443 3.75025 4.07744 4.08391 4.32675 4.33428 4.48114 4.48745 4.60569 4.61358 4.80015 4.80503 4.8125 5.00402 5.00992 5.14556 5.38591 5.39128 5.61298 5.62124 5.86673 5.87183 6.17912 6.43601 6.60272 6.60927 6.74791 6.75443 6.92135 6.92731 7.06659 7.07314 7.22233 7.22829 7.39009 7.39607 7.55402 7.56107 7.72346 7.72867 7.9157 7.92174 7.93036 8.07283 8.07886 8.27235 8.28297 8.48617 8.49238 8.64064 8.64767 8.85011 9.01591 9.02204 9.03244 9.17248 9.17859 9.37725 9.38383 9.57143 9.57752 9.74514 9.75105 9.96621 9.97224 
94 0.14347 0.15031 0.29947 0.30643 0.49197 0.62461 0.80982 0.81551 0.98114 0.98768 1.14606 1.15394 1.31019 1.31765 1.47892 1.48553 1.64044 1.8352 1.8425 2.04898 2.0564 2.18316 2.32047 2.3275 2.46523 2.61477 2.6205 2.80354 2.81014 2.96949 2.9748 3.14089 3.14755 3.29061 3.29766 3.42737 3.57 3.57598 3.74433 3.75077 4.07773 4.32678 4.48191 4.48761 4.60573 4.6142 4.79976 4.80609 5.00337 5.01009 5.13895 5.1461 5.38593 5.39156 5.61252 5.86562 5.87241 6.17845 6.43568 6.60269 6.74807 6.75509 6.92178 6.92838 7.06666 7.07368 7.22291 7.22991 7.38922 7.39581 7.56003 7.72299 7.91593 7.92222 7.93046 8.07207 8.08003 8.26764 8.27327 8.4859 8.4928 8.64038 8.84996 9.01653 9.02282 9.17327 9.1784 9.38358 9.57134 9.57836 9.74538 9.75146 9.96655 9.97228 
115 0.14446 0.14961 0.29966 0.306 0.48575 0.4917 0.49879 0.61937 0.62536 0.80954 0.81515 0.98093 0.98756 1.15219 1.15917 1.31057 1.31708 1.47857 1.48459 1.64566 1.65358 1.8357 1.84173 2.0489 2.05478 2.17643 2.18181 2.32086 2.32771 2.46061 2.46958 2.61686 2.8042 2.80999 2.81687 2.9695 2.97462 3.14679 3.15477 3.29056 3.2972 3.42604 3.43266 3.5694 3.57551 3.58427 3.74513 3.75026 3.76156 4.07777 4.08396 4.32664 4.33519 4.48129 4.48736 4.60568 4.61373 4.79994 4.80517 4.81356 5.00358 5.01005 5.14588 5.38588 5.39135 5.39857 5.61285 5.8658 5.87175 6.17877 6.43615 6.60316 6.60954 6.74729 6.75398 6.92649 7.06657 7.07269 7.08603 7.223 7.22857 7.23837 7.39037 7.39571 7.40674 7.55381 7.55991 7.72303 7.72919 7.73763 7.91591 7.92179 8.07237 8.07877 8.26778 8.27325 8.48606 8.49267 8.50188 8.64362 8.64899 8.85045 9.01603 9.02179 9.17283 9.17832 9.37747 9.3834 9.5712 9.57731 9.58749 9.74484 9.75094 9.96632 9.97207 
102 0.1447 0.14976 0.30108 0.30592 0.49196 0.61962 0.62612 0.80852 0.81504 0.98075 0.98802 1.14684 1.15373 1.31093 1.31795 1.47912 1.48521 1.63898 1.64903 1.83561 1.84186 2.04891 2.05581 2.17482 2.18205 2.3268 2.33687 2.45923 2.46645 2.61857 2.80414 2.81071 2.81846 2.96803 2.97465 3.14044 3.14703 3.29658 3.42643 3.43237 3.57568 3.74432 3.75063 4.07813 4.32671 4.33515 4.48091 4.48747 4.6058 4.80004 4.80569 5.00397 5.0105 5.13945 5.14605 5.3863 5.39135 5.39876 5.61223 5.62061 5.86629 5.87173 6.17847 6.43572 6.44393 6.60276 6.61042 6.74763 6.75393 6.92204 6.92794 7.0667 7.07372 7.22259 7.22856 7.23925 7.39508 7.55342 7.56068 7.72416 7.73207 7.91546 7.92191 8.07286 8.0789 8.27244 8.48602 8.49273 8.64786 8.85054 9.0158 9.02252 9.17261 9.17858 9.37759 9.38391 9.57161 9.57845 9.74514 9.75109 9.96665 9.97219 
89 0.14366 0.14942 0.30013 0.31319 0.4861 0.49174 0.62488 0.80965 0.81535 0.98057 0.98777 1.14503 1.15429 1.31751 1.47897 1.48546 1.64717 1.83566 2.04849 2.05536 2.17428 2.3207 2.33601 2.45883 2.46603 2.61442 2.62023 2.80466 2.81019 2.96922 2.9748 3.14744 3.2902 3.29752 3.42742 3.57031 3.7441 3.75076 4.07771 4.32662 4.48139 4.48744 4.61524 4.80018 4.80597 5.00376 5.0107 5.1396 5.14667 5.38608 5.39191 5.61279 5.86683 5.87197 6.17864 6.43584 6.60324 6.75404 6.9276 7.06705 7.07364 7.08248 7.22773 7.38931 7.39647 7.5539 7.56045 7.72675 7.9159 7.92224 8.07237 8.07882 8.26759 8.2734 8.48604 8.49282 8.64033 8.8502 9.0164 9.02258 9.17823 9.37718 9.38396 9.57097 9.57756 9.74465 9.75134 9.96667 9.97265 
106 0.14388 0.15001 0.30273 0.31011 0.48625 0.49194 0.49869 0.6239 0.63533 0.81492 0.98114 1.14628 1.15314 1.31738 1.47982 1.48484 1.64627 1.83546 1.84217 2.04867 2.17452 2.18221 2.32062 2.32676 2.46495 2.61514 2.80426 2.8099 2.81677 2.96877 2.97448 3.14125 3.14725 3.29708 3.42813 3.43366 3.57572 3.74402 3.75019 3.7598 4.07808 4.08457 4.3266 4.33407 4.48159 4.48757 4.60529 4.61355 4.79978 4.80517 5.00367 5.01017 5.02236 5.14495 5.38571 5.39108 5.6125 5.6217 5.86683 5.87187 5.88257 6.1788 6.43611 6.60287 6.60982 6.74748 6.7541 6.76301 6.92219 6.9282 7.06776 7.07332 7.22223 7.22828 7.38987 7.39634 7.5546 7.56034 7.72429 7.73248 7.91579 7.92191 8.07286 8.07933 8.26755 8.27284 8.4858 8.49234 8.50069 8.64132 8.6556 8.8505 9.0156 9.0221 9.03169 9.17266 9.17864 9.37758 9.38378 9.57089 9.57777 9.58728 9.74524 9.75115 9.96667 9.97218 
98 0.14333 0.14961 0.29956 0.30594 0.48572 0.49199 0.61856 0.62523 0.80954 0.81538 0.9807 0.98756 1.15285 1.31089 1.31769 1.47876 1.48513 1.50144 1.64702 1.83546 1.84216 2.04888 2.0557 2.1816 2.32701 2.46389 2.4727 2.61408 2.6209 2.80416 2.8104 2.81713 2.97394 3.14108 3.14729 3.29021 3.29728 3.42605 3.43252 3.57098 3.5766 3.74432 3.75036 3.76032 4.07788 4.08538 4.3267 4.33438 4.48088 4.48757 4.80003 4.80524 4.81597 5.00374 5.01042 5.1393 5.14612 5.38635 5.39154 5.8664 5.87226 6.17882 6.43625 6.44325 6.60343 6.74774 6.75421 6.92743 7.06713 7.22186 7.2283 7.39027 7.39664 7.5542 7.56018 7.72274 7.91604 7.92198 7.93096 8.0787 8.26707 8.27302 8.49246 8.64634 8.8501 8.8603 9.02199 9.17318 9.17899 9.37725 9.38356 9.57215 9.57802 9.5893 9.74482 9.75101 9.96685 9.97245 
70 0.14407 0.14977 0.29932 0.49183 0.61901 0.80859 0.81562 0.98072 1.14652 1.31075 1.47904 1.48535 1.64091 1.83552 1.84222 2.04881 2.32092 2.46619 2.61438 2.8102 2.97489 3.141 3.14772 3.29699 3.42277 3.43291 3.57004 3.74466 4.07775 4.32647 4.4818 4.48776 4.6139 4.80004 5.01121 5.14625 5.38573 5.39249 5.61267 5.86669 5.87228 6.17871 6.43622 6.60297 6.75397 6.92771 7.06772 7.22328 7.38939 7.39691 7.55389 7.56063 7.91607 7.9229 8.07244 8.07982 8.26729 8.48582 8.4927 8.64823 8.84998 9.01628 9.17873 9.37723 9.38527 9.57157 9.57774 9.751 9.9668 9.97271 
83 0.14985 0.30621 0.48658 0.61901 0.62498 0.80915 0.81556 0.98083 0.9883 1.14684 1.31153 1.31781 1.48522 1.65511 1.83578 2.04877 2.17535 2.32108 2.32797 2.4654 2.61983 2.80429 2.81012 2.81737 2.96808 2.97462 3.14072 3.14726 3.2905 3.42771 3.56942 3.74476 3.7507 4.07802 4.32657 4.48123 4.48758 4.61352 4.80042 4.80552 5.00334 5.01069 5.14608 5.38577 5.39913 5.61205 5.86615 5.88156 6.17866 6.43597 6.60301 6.74742 6.92248 6.92929 7.07356 7.22325 7.22941 7.38971 7.39596 7.55309 7.56022 7.72263 7.91577 7.92979 8.07285 8.07944 8.26721 8.48598 8.49265 8.64098 8.85049 9.01616 9.02274 9.17191 9.1789 9.37757 9.38408 9.57129 9.57801 9.74518 9.75134 9.9669 9.97284 
95 0.14341 0.14979 0.30511 0.48556 0.49182 0.61997 0.62594 0.80886 0.81527 0.98028 0.9878 1.14768 1.15865 1.31744 1.47864 1.48613 1.64483 1.65617 1.83571 1.84307 2.04897 2.18229 2.32067 2.32743 2.33673 2.465 2.61463 2.62103 2.80389 2.81016 2.81717 2.96921 2.97497 3.1415 3.14744 3.29036 3.29761 3.43314 3.56965 3.57801 3.74387 3.75037 4.07784 4.32648 4.33404 4.48184 4.4874 4.60608 4.614 4.79979 4.80541 5.00988 5.13983 5.14615 5.38589 5.39216 5.61205 5.86663 5.87261 6.17862 6.43599 6.60284 6.60989 6.74734 6.7547 6.92155 6.92843 7.073 7.22243 7.22863 7.38927 7.39624 7.55395 7.56058 7.72466 7.73492 7.91624 7.92264 8.07362 8.0794 8.26683 8.48609 8.49273 8.64432 8.85067 9.02173 9.17835 9.37746 9.38444 9.57279 9.57785 9.74518 9.75147 9.96669 9.97236 
98 0.14902 0.3 0.30607 0.48623 0.49188 0.61905 0.62527 0.8091 0.81533 0.98057 0.98776 1.15345 1.31049 1.3176 1.4788 1.48532 1.64159 1.6519 1.83579 1.8426 2.04889 2.05589 2.17505 2.18266 2.3205 2.32753 2.33783 2.4648 2.61352 2.61977 2.80558 2.81018 2.81753 2.97424 3.14085 3.14744 3.29074 3.29759 3.42609 3.43339 3.57073 3.57696 3.74409 3.75067 4.07786 4.3267 4.33382 4.48146 4.48772 4.60646 4.80052 4.80519 5.0035 5.01024 5.02296 5.14511 5.38575 5.39155 5.39921 5.61301 5.8663 5.87175 6.17876 6.43614 6.603 6.61106 6.74713 6.75431 6.92694 7.07283 7.22259 7.22878 7.39546 7.55379 7.5603 7.72328 7.72919 7.91586 7.9222 7.93109 8.07886 8.26714 8.27304 8.48613 8.49275 8.64712 8.85003 9.01625 9.02246 9.1782 9.3774 9.38398 9.57143 9.57774 9.74491 9.75113 9.96631 9.97221 
99 0.14361 0.1497 0.30537 0.48617 0.49171 0.61976 0.62686 0.80922 0.81537 0.98079 0.9881 1.15366 1.3107 1.31764 1.47934 1.48528 1.64746 1.83586 1.84175 2.04894 2.17541 2.18207 2.32073 2.32739 2.45915 2.46652 2.61427 2.62026 2.80384 2.81021 2.81718 2.97439 3.14115 3.14801 3.29036 3.2976 3.42837 3.58264 3.74416 3.75045 4.07736 4.08428 4.32664 4.48142 4.48753 4.60569 4.61451 4.79959 4.80546 4.81581 5.00435 5.0108 5.13965 5.14673 5.38581 5.39168 5.61269 5.62151 5.86706 5.87267 6.17891 6.4359 6.44395 6.60334 6.74735 6.75494 6.92302 6.92794 7.0665 7.07404 7.22208 7.22852 7.38904 7.39639 7.55376 7.72287 7.7317 7.91552 7.92215 8.0723 8.07872 8.26802 8.27335 8.48647 8.49276 8.64146 8.65349 8.85012 9.01606 9.02236 9.17874 9.37745 9.38398 9.5714 9.57822 9.74474 9.75123 9.96664 9.97239 
97 0.14271 0.14954 0.30048 0.30662 0.49173 0.499 0.61901 0.62563 0.80955 0.81499 0.98098 0.98825 1.14722 1.15378 1.31685 1.47878 1.48488 1.64525 1.83521 1.84217 2.04885 2.05635 2.18044 2.32059 2.3271 2.46352 2.47189 2.61867 2.80453 2.81001 2.81683 2.96881 2.97451 3.14011 3.14695 3.28994 3.29735 3.43131 3.5702 3.5764 3.74421 3.75066 4.07789 4.08477 4.32667 4.33412 4.48178 4.48771 4.60515 4.61454 4.7999 4.80497 5.00432 5.01085 5.02834 5.14018 5.14619 5.38599 5.39177 5.61232 5.86634 5.87172 6.17893 6.436 6.60293 6.74728 6.75431 6.92108 6.92736 7.06639 7.07382 7.22843 7.3953 7.55915 7.72341 7.72949 7.91608 7.92209 8.0787 8.2673 8.27283 8.48551 8.49256 8.6469 8.85045 9.01556 9.02251 9.17218 9.17845 9.37747 9.38367 9.57131 9.57795 9.74515 9.75123 9.96657 9.97214 
95 0.14372 0.14965 0.30097 0.31045 0.48697 0.49223 0.62524 0.81493 0.98076 0.98771 1.14671 1.15453 1.31123 1.32644 1.4853 1.63952 1.64805 1.83571 1.84218 2.04919 2.17469 2.32053 2.32736 2.45818 2.46591 2.61947 2.80443 2.81034 2.81836 2.96799 2.97463 3.14075 3.14735 3.29012 3.29709 3.42286 3.43289 3.57504 3.58366 3.74431 3.75058 4.07764 4.32666 4.48106 4.48736 4.60552 4.79941 4.80578 5.00357 5.01032 5.1383 5.14588 5.38567 5.39157 5.39884 5.61239 5.86681 5.87224 6.17885 6.43575 6.44423 6.60311 6.74847 6.75434 6.92198 6.92823 7.06597 7.07308 7.08252 7.22845 7.38921 7.39615 7.55374 7.56045 7.727 7.73889 7.91584 7.92199 8.07881 8.26841 8.4858 8.49303 8.6466 8.85015 9.01641 9.02229 9.17817 9.37767 9.38409 9.57147 9.57807 9.74503 9.75124 9.96646 9.97238 
78 0.14373 0.15042 0.29915 0.48651 0.49219 0.61908 0.62635 0.80903 0.81535 0.98103 1.1466 1.16795 1.31098 1.47944 1.83546 1.8423 2.04882 2.182 2.32145 2.32787 2.4594 2.4667 2.62054 2.81 2.96826 2.97488 3.14141 3.14781 3.29045 3.29769 3.43341 3.57 3.74406 3.75048 4.0778 4.32751 4.48113 4.48789 4.61393 4.79981 4.80574 5.01048 5.14666 5.38566 5.86646 6.17853 6.4357 6.60327 6.74757 6.75512 6.92049 6.92787 7.06678 7.07407 7.22289 7.22865 7.39015 7.39639 7.56006 7.73401 7.91532 7.92274 8.07277 8.26707 8.274 8.48589 8.49381 8.64096 8.85023 9.01562 9.02293 9.17261 9.17885 9.37711 9.57113 9.74636 9.96668 9.97269 
67 0.14933 0.49186 0.62627 0.81505 0.98072 1.47932 1.64512 1.83562 2.04863 2.17507 2.32022 2.32876 2.46147 2.61363 2.8042 2.80998 2.9683 2.9753 3.141 3.14759 3.29012 3.42298 3.74405 3.75061 4.0778 4.32657 4.3355 4.48189 4.48766 4.61485 4.80023 5.00473 5.02139 5.13871 5.14647 5.38602 5.3914 5.61268 5.86651 6.179 6.43584 6.60349 6.74714 6.92132 7.0741 7.22316 7.22901 7.39631 7.55439 7.723 7.916 7.92247 8.07237 8.26752 8.48574 8.49263 8.64155 8.85028 9.02221 9.17283 9.37699 9.38432 9.57134 9.74477 9.75147 9.96638 9.97252 
65 0.14335 0.14979 0.30014 0.48608 0.49226 0.61947 0.80945 0.81573 0.98109 1.15417 1.31101 1.31791 1.47828 1.48534 1.83595 2.0491 2.32085 2.45881 2.62021 2.80436 2.81041 2.96829 2.97565 3.14084 3.29736 3.42847 3.74383 3.75071 4.0779 4.3266 4.48123 4.48784 4.61415 4.79997 5.00405 5.01104 5.14729 5.38608 5.61227 5.86615 5.87287 6.17854 6.43601 6.74746 6.92078 7.06724 7.07378 7.22378 7.39678 7.55413 7.73479 7.91587 7.92286 8.07907 8.26728 8.48667 8.49312 8.8504 9.01699 9.17266 9.17882 9.3776 9.57127 9.74527 9.96649 
108 0.14498 0.15013 0.29982 0.30582 0.31442 0.48634 0.49189 0.49994 0.62446 0.63402 0.80916 0.8155 0.98084 0.98803 1.15231 1.31023 1.31769 1.47876 1.48535 1.49834 1.64707 1.65451 1.83577 1.84271 2.04841 2.05541 2.1755 2.18225 2.32043 2.32666 2.46406 2.61471 2.61988 2.80398 2.80987 2.81662 2.96875 2.97462 3.14122 3.14746 3.28976 3.29735 3.42747 3.43408 3.57069 3.57621 3.74441 3.75076 4.07802 4.08467 4.32637 4.33394 4.48694 4.61292 4.80023 4.80541 5.00392 5.0103 5.13968 5.14611 5.38546 5.39101 5.39767 5.61309 5.62093 5.86636 5.87204 6.17871 6.43585 6.44324 6.60341 6.60992 6.74802 6.75432 6.76217 6.92129 6.92726 7.07271 7.08166 7.22234 7.22852 7.39553 7.55392 7.56051 7.72355 7.72937 7.91582 7.92172 8.07272 8.079 8.26829 8.27285 8.4856 8.49224 8.64654 8.85008 9.01635 9.02217 9.17317 9.1786 9.37761 9.38386 9.57142 9.57767 9.74499 9.75122 9.96659 9.97237 
58 0.14478 0.30561 0.48652 0.61872 0.80883 0.81532 0.98086 1.31107 1.47901 1.83557 2.04913 2.17492 2.32034 2.45859 2.62092 2.80424 2.81818 2.96945 2.97499 3.1403 3.29022 3.29835 3.7442 3.75093 4.0775 4.32667 4.4809 4.48755 4.60566 4.80016 5.00398 5.01083 5.386 5.61276 5.86652 6.17855 6.43624 6.60307 6.74783 7.3897 7.55389 7.91557 8.07873 8.26685 8.48607 8.49304 8.64057 8.85002 9.02257 9.17295 9.17933 9.37733 9.38577 9.57143 9.57836 9.74483 9.96638 9.97292 
104 0.1437 0.14941 0.30376 0.48568 0.49133 0.61993 0.62654 0.80867 0.81507 0.98099 0.98793 1.14713 1.15422 1.31099 1.31769 1.47941 1.48488 1.63915 1.64836 1.83566 1.84193 2.04875 2.05563 2.18189 2.32629 2.45989 2.46587 2.61827 2.80445 2.81019 2.81643 2.97436 3.14124 3.14755 3.29087 3.29691 3.42793 3.43379 3.5701 3.57657 3.58505 3.7448 3.75044 4.07753 4.08492 4.32652 4.48165 4.48739 4.60569 4.61362 4.79976 4.80519 5.00413 5.01024 5.13979 5.14651 5.38597 5.3917 5.61219 5.62088 5.86638 5.87211 6.17869 6.43638 6.60295 6.61015 6.7474 6.75408 6.9215 6.92788 7.06727 7.07341 7.22283 7.22832 7.38867 7.39599 7.55415 7.5602 7.72388 7.73284 7.91612 7.92159 7.9298 8.07264 8.07924 8.26682 8.27281 8.48586 8.49275 8.64062 8.64781 8.85059 9.0163 9.02217 9.17884 9.37772 9.38415 9.57134 9.57764 9.58838 9.74514 9.75108 9.96654 9.97222 
103 0.14375 0.14925 0.29985 0.30636 0.48536 0.49157 0.61831 0.62607 0.80904 0.81506 0.9808 0.98738 1.14684 1.15436 1.31081 1.31763 1.47863 1.48504 1.49721 1.64533 1.6623 1.83544 1.84209 2.04878 2.05584 2.17437 2.1823 2.32106 2.32714 2.33733 2.45799 2.46571 2.61343 2.61974 2.80411 2.81012 2.81689 2.97397 3.14109 3.14742 3.29646 3.42784 3.43387 3.57106 3.57631 3.74436 3.75024 4.07769 4.08391 4.32674 4.48152 4.48746 4.6063 4.61407 4.80447 4.81286 5.00392 5.01008 5.14487 5.38574 5.39142 5.39978 5.61278 5.86642 5.8718 6.17855 6.43596 6.44383 6.60289 6.74728 6.75384 6.92169 6.92793 7.06662 7.07312 7.22765 7.39523 7.55395 7.56034 7.72657 7.91609 7.92217 7.9307 8.07262 8.07929 8.27178 8.48581 8.4924 8.64103 8.6531 8.85005 9.01666 9.02262 9.1726 9.17874 9.37734 9.38373 9.57217 9.57778 9.74486 9.75097 9.96682 9.97227 
110 0.14349 0.14963 0.29965 0.30596 0.48592 0.49188 0.61959 0.62679 0.80934 0.81513 0.98108 0.98759 1.1467 1.15416 1.3107 1.31752 1.48437 1.64567 1.65457 1.83552 1.84215 2.0487 2.05509 2.17544 2.18208 2.32166 2.3271 2.33691 2.46339 2.47158 2.61455 2.62026 2.80399 2.80987 2.81732 2.974 3.14099 3.14715 3.29057 3.29795 3.42735 3.4332 3.57036 3.57627 3.74417 3.75024 4.07799 4.32655 4.33446 4.48711 4.60549 4.61396 4.80058 4.80527 4.81419 5.00456 5.00999 5.13934 5.14626 5.38635 5.39117 5.39881 5.61253 5.62206 5.86654 5.87208 6.17835 6.43581 6.60362 6.60967 6.74784 6.75488 6.92042 6.92739 7.06721 7.07315 7.08276 7.22224 7.22847 7.3888 7.39647 7.55448 7.56032 7.72276 7.73156 7.91555 7.92169 7.93097 8.0726 8.07899 8.26741 8.27324 8.28467 8.48624 8.49279 8.50198 8.64685 8.85018 9.02145 9.17283 9.1785 9.18945 9.37744 9.38367 9.57158 9.57782 9.74483 9.75136 9.96669 9.97226 
81 0.14919 0.29993 0.48685 0.49212 0.62491 0.80892 0.8155 0.98131 1.1467 1.3107 1.31768 1.47929 1.48552 1.83521 1.84212 2.04943 2.17409 2.18167 2.32706 2.46367 2.61391 2.81 2.96854 2.97499 3.14113 3.14757 3.29706 3.43195 3.56946 3.58378 3.74404 3.75067 4.07796 4.327 4.48772 4.60499 4.6137 4.80062 5.00452 5.01011 5.14557 5.38602 5.39294 5.61281 5.86683 5.88264 6.17899 6.43598 6.60292 6.74735 6.7545 6.92218 6.92771 7.07292 7.2229 7.22891 7.3881 7.39633 7.56042 7.72265 7.9155 7.92194 8.07863 8.26676 8.28362 8.48572 8.49323 8.64625 8.85087 9.01644 9.02251 9.17335 9.17968 9.37764 9.38421 9.57136 9.57833 9.74478 9.75204 9.96647 9.97272 
99 0.14928 0.29924 0.3063 0.4859 0.49192 0.62367 0.63387 0.80865 0.8151 0.98086 0.98791 1.15342 1.31096 1.31766 1.47932 1.48537 1.63931 1.6498 1.83549 1.84229 2.04912 2.05538 2.18145 2.32098 2.46386 2.47393 2.61915 2.8038 2.81029 2.81818 2.9744 3.14115 3.14753 3.29663 3.42742 3.43337 3.57051 3.74431 3.75048 4.07771 4.32643 4.33441 4.48105 4.48746 4.60512 4.61413 4.80002 4.80543 4.81395 5.00386 5.00989 5.14477 5.38634 5.39132 5.39854 5.61276 5.62071 5.86672 5.87244 6.17859 6.4359 6.44315 6.60345 6.6097 6.74765 6.75439 6.92147 6.92762 7.06725 7.07373 7.22224 7.22885 7.38938 7.39562 7.55384 7.56047 7.72258 7.7312 7.91587 7.92184 8.07864 8.26651 8.27285 8.48627 8.49267 8.64093 8.6481 8.85061 9.02138 9.17256 9.17858 9.37728 9.3839 9.57781 9.74543 9.75114 9.96643 9.9723 9.98303 
103 0.14479 0.14928 0.30046 0.30593 0.48692 0.49201 0.61897 0.62508 0.80893 0.81529 0.98059 0.98791 1.14603 1.15341 1.31092 1.31715 1.47926 1.48515 1.64015 1.65099 1.83549 1.84194 2.04894 2.05546 2.17439 2.18241 2.32045 2.32762 2.45933 2.46589 2.6145 2.6199 2.80406 2.80972 2.81768 2.97423 3.14061 3.14714 3.29063 3.29724 3.43082 3.57083 3.57585 3.7439 3.75059 4.078 4.32614 4.33434 4.48049 4.48742 4.60567 4.61422 4.79978 4.80487 5.00383 5.01 5.13849 5.14641 5.38573 5.39128 5.39954 5.61265 5.86657 5.87198 6.17865 6.4362 6.4436 6.60298 6.74732 6.75388 6.92057 6.92761 7.07274 7.2224 7.22871 7.3889 7.39618 7.55965 7.72284 7.73044 7.91536 7.9216 8.07812 8.26795 8.27272 8.48543 8.49275 8.64687 8.85034 8.86049 9.01594 9.02232 9.17261 9.17839 9.18934 9.3776 9.38369 9.57116 9.5777 9.74486 9.75114 9.96668 9.97246 
104 0.14264 0.14949 0.30166 0.30658 0.4861 0.49175 0.49935 0.61848 0.6254 0.80894 0.81531 0.98139 0.98777 1.14575 1.15874 1.31128 1.31748 1.479 1.48509 1.64733 1.83606 1.84223 2.04896 2.05533 2.17479 2.32079 2.32734 2.45964 2.61888 2.80473 2.81013 2.96906 2.97452 3.14123 3.1473 3.29062 3.29732 3.42232 3.43263 3.56968 3.57567 3.7443 3.75061 4.07791 4.08417 4.32659 4.33433 4.48098 4.4874 4.60595 4.6146 4.80022 4.81069 5.0041 5.00993 5.02132 5.14597 5.38621 5.39159 5.61259 5.86604 5.87161 6.17872 6.43585 6.44344 6.60297 6.60967 6.74812 6.75418 6.92178 6.92775 7.06707 7.07355 7.22173 7.22821 7.38895 7.39618 7.55988 7.72793 7.91572 7.92194 7.93024 8.07284 8.07903 8.26722 8.2727 8.28357 8.48566 8.49254 8.64077 8.64851 8.85035 9.0164 9.02292 9.17281 9.17862 9.37707 9.38381 9.57172 9.57766 9.74532 9.75094 9.96642 9.97217 
100 0.14288 0.14964 0.30502 0.48593 0.4919 0.62501 0.80957 0.81509 0.98081 0.98767 1.14647 1.15426 1.31056 1.31739 1.47892 1.48502 1.64776 1.83545 1.84209 2.04868 2.05562 2.17462 2.18268 2.32024 2.32791 2.46028 2.46565 2.61885 2.8097 2.8174 2.96882 2.97438 3.14013 3.14714 3.29018 3.29776 3.42735 3.43409 3.57111 3.58215 3.7444 3.75051 4.07757 4.08403 4.32675 4.48081 4.48747 4.60625 4.61453 4.80008 4.80543 5.00414 5.01079 5.14574 5.38577 5.39117 5.61267 5.86646 5.87196 6.17862 6.43596 6.44336 6.60254 6.60941 6.74749 6.75429 6.92149 6.9281 7.07286 7.22189 7.2286 7.2389 7.39572 7.55355 7.56106 7.72285 7.73072 7.91581 7.92231 8.07251 8.07875 8.08896 8.2685 8.27367 8.48591 8.49268 8.64036 8.64914 8.85043 9.0169 9.17246 9.1785 9.3772 9.38369 9.57115 9.57797 9.74527 9.75233 9.96649 9.97246 
111 0.14771 0.29986 0.30528 0.48602 0.49173 0.61853 0.62564 0.80985 0.81504 0.98103 0.98739 1.14632 1.15487 1.31083 1.31754 1.47896 1.48505 1.64027 1.64822 1.83557 1.84196 1.85562 2.04866 2.0552 2.17509 2.18245 2.32083 2.32667 2.45974 2.46597 2.61868 2.80435 2.80977 2.81701 2.9739 3.14097 3.14716 3.15668 3.29028 3.2969 3.42645 3.43326 3.57508 3.58248 3.74443 3.75041 4.07775 4.08468 4.32655 4.33333 4.48092 4.48742 4.60551 4.61381 4.80013 4.80505 5.00499 5.01001 5.14539 5.38535 5.39086 5.39788 5.61353 5.62035 5.86665 5.87156 6.17834 6.43601 6.44303 6.60321 6.6098 6.74721 6.75415 6.92206 6.92779 7.06731 7.07329 7.08107 7.22242 7.22823 7.38958 7.39645 7.55426 7.56 7.72431 7.7308 7.91549 7.92159 8.07242 8.07852 8.26626 8.27268 8.48621 8.4925 8.50077 8.64076 8.64809 8.85022 8.85845 9.01575 9.02237 9.17316 9.17838 9.37743 9.38363 9.57193 9.5776 9.74538 9.75079 9.96646 9.97217 
94 0.14376 0.14958 0.29974 0.48645 0.49218 0.62651 0.80933 0.81534 0.98059 0.98785 1.15347 1.31097 1.31746 1.48472 1.64521 1.83534 1.84212 2.04874 2.17529 2.18268 2.32242 2.32779 2.45988 2.47161 2.61483 2.62114 2.80383 2.81036 2.96809 2.97475 3.1404 3.1477 3.28996 3.29779 3.43108 3.56972 3.57637 3.58478 3.7448 3.75042 4.07777 4.08425 4.32692 4.3344 4.48159 4.48742 4.61432 4.80039 4.80658 5.00316 5.01058 5.14601 5.38625 5.61242 5.6215 5.86626 5.87254 6.17832 6.43588 6.60297 6.74803 6.7547 6.92744 7.06685 7.0741 7.22197 7.38865 7.39697 7.55376 7.56138 7.72212 7.73305 7.91573 7.92178 7.93105 8.07168 8.07893 8.27272 8.48634 8.49276 8.64792 8.85021 9.01588 9.02273 9.17313 9.17899 9.37701 9.38408 9.57137 9.57762 9.74497 9.75113 9.96658 9.97265 
104 0.14328 0.14974 0.16201 0.29973 0.30565 0.48621 0.49175 0.6241 0.81477 0.98069 0.98817 1.14678 1.15409 1.31053 1.31757 1.47844 1.48477 1.64691 1.83553 1.84194 2.04874 2.05553 2.17476 2.18228 2.3207 2.32774 2.33689 2.46047 2.46669 2.61484 2.62013 2.80403 2.81011 2.81654 2.96855 2.9745 3.14298 3.14791 3.29657 3.42576 3.56966 3.57571 3.74394 3.75038 3.76156 4.07829 4.32677 4.48111 4.48727 4.60561 4.61456 4.80426 5.00361 5.00966 5.13951 5.14648 5.38599 5.39143 5.61286 5.86633 5.87192 6.17895 6.43609 6.60382 6.60993 6.7476 6.75435 6.92111 6.9278 7.0661 7.07319 7.08169 7.22228 7.22826 7.38897 7.39626 7.55354 7.56021 7.72692 7.91648 7.92252 7.93017 8.07212 8.07878 8.26763 8.27341 8.48604 8.49256 8.64455 8.65655 8.85037 9.01578 9.02205 9.17325 9.17879 9.18917 9.37761 9.38376 9.571 9.57775 9.74499 9.75133 9.96627 9.97237 
106 0.14894 0.29906 0.30631 0.48582 0.49159 0.49892 0.61947 0.62518 0.80984 0.81512 0.98116 0.98786 1.1466 1.15416 1.3115 1.31765 1.32923 1.47883 1.48636 1.64458 1.65231 1.83601 1.84219 2.04867 2.05514 2.17495 2.18221 2.32062 2.32684 2.33663 2.45968 2.46626 2.47666 2.61899 2.80424 2.81024 2.81688 2.9683 2.97463 3.14074 3.1472 3.28983 3.2974 3.42347 3.43319 3.57061 3.58066 3.74471 3.75054 4.07793 4.32679 4.48185 4.48753 4.6131 4.80025 4.80509 5.00481 5.01004 5.14566 5.38572 5.39147 5.6126 5.86644 5.87188 6.17854 6.43584 6.44388 6.60282 6.60972 6.74748 6.75402 6.92718 7.07283 7.22237 7.22824 7.23834 7.39507 7.41325 7.5596 7.72403 7.73317 7.91575 7.92155 8.07274 8.07865 8.26784 8.27296 8.4857 8.49257 8.64024 8.64829 8.85048 8.85987 9.01637 9.02199 9.17252 9.1786 9.37747 9.38377 9.57141 9.57767 9.58888 9.745 9.75117 9.9666 9.97231 
123 0.14412 0.14947 0.30214 0.30665 0.31432 0.48695 0.4915 0.49783 0.62429 0.63204 0.80898 0.81499 0.98065 0.98735 1.14712 1.15368 1.31131 1.3175 1.4786 1.48496 1.49745 1.64308 1.64835 1.65695 1.83578 1.84174 1.85594 2.04874 2.05562 2.17493 2.18231 2.32052 2.3267 2.3366 2.46376 2.47129 2.61361 2.61921 2.80483 2.81015 2.81709 2.97402 3.14058 3.14666 3.29024 3.29741 3.31156 3.42656 3.4326 3.56988 3.5759 3.58515 3.74464 3.75005 3.76143 4.07779 4.08383 4.32671 4.33399 4.48171 4.48737 4.60521 4.61368 4.80014 4.80489 4.81267 5.00442 5.01 5.14519 5.15517 5.38606 5.39096 5.3986 5.61285 5.62047 5.86665 5.87154 6.17862 6.43606 6.44338 6.60294 6.60966 6.74781 6.75438 6.76283 6.92168 6.927 7.06705 7.07326 7.22224 7.2283 7.23905 7.3959 7.55924 7.72602 7.73104 7.91631 7.92162 7.92949 8.07353 8.07887 8.2666 8.27227 8.48587 8.49202 8.50172 8.64059 8.64754 8.85033 8.85859 9.01708 9.02224 9.17268 9.17803 9.37722 9.38334 9.57179 9.57745 9.58611 9.74487 9.75069 9.96642 9.97193 
99 0.14419 0.14949 0.29995 0.3061 0.49137 0.61971 0.62624 0.80916 0.81503 0.98054 0.98777 1.14663 1.1534 1.31034 1.31769 1.47844 1.48554 1.64362 1.65324 1.83567 1.84205 2.04878 2.05514 2.18227 2.32097 2.32704 2.46426 2.61302 2.61937 2.80427 2.80996 2.96839 2.97447 3.14147 3.14743 3.15772 3.2902 3.2974 3.42851 3.56943 3.57625 3.58373 3.744 3.7504 4.0779 4.0862 4.32652 4.33475 4.48077 4.48736 4.61348 4.80012 4.80545 5.00457 5.01017 5.14599 5.38571 5.39128 5.39947 5.61223 5.86684 5.87211 6.17862 6.43608 6.6033 6.74717 6.75424 6.92163 6.92816 7.07213 7.22212 7.2282 7.39617 7.55359 7.56044 7.72238 7.72794 7.91612 7.92202 7.93052 8.07843 8.26713 8.27307 8.486 8.49272 8.5008 8.64019 8.64806 8.85067 9.02075 9.1726 9.1788 9.3775 9.38395 9.57755 9.74528 9.7512 9.9667 9.9727 
105 0.14319 0.14973 0.29924 0.30661 0.49121 0.49964 0.61897 0.62562 0.80919 0.81514 0.98112 0.98816 1.146 1.15907 1.31089 1.3181 1.47905 1.48524 1.6515 1.83582 1.84183 2.04911 2.05537 2.17486 2.18206 2.32061 2.32708 2.46437 2.6157 2.62087 2.80437 2.81058 2.8169 2.96842 2.9748 3.14002 3.14719 3.2897 3.29707 3.42667 3.43375 3.56987 3.57632 3.74422 3.7504 4.0778 4.0854 4.32655 4.33414 4.48154 4.48739 4.60431 4.61337 4.80016 4.80536 5.00378 5.01037 5.14576 5.38589 5.39124 5.61282 5.86661 5.87175 6.17856 6.43618 6.60282 6.6106 6.74735 6.92137 6.92808 7.0726 7.08319 7.22225 7.22848 7.23843 7.38963 7.39641 7.55356 7.56026 7.72314 7.73353 7.91551 7.92198 7.93048 8.07853 8.2671 8.27346 8.48608 8.49271 8.64019 8.64811 8.84977 8.85845 9.01645 9.02236 9.17228 9.17842 9.37742 9.38375 9.5715 9.57788 9.74521 9.75091 9.96671 9.97255 
89 0.14283 0.1499 0.29912 0.30601 0.49248 0.61916 0.62593 0.80881 0.81549 0.98067 0.98818 1.15312 1.3113 1.31766 1.47927 1.48593 1.6457 1.83559 1.8429 2.04872 2.05619 2.17499 2.32043 2.33644 2.45964 2.47482 2.61947 2.80392 2.81047 2.97456 3.14056 3.14739 3.28958 3.29717 3.42737 3.57008 3.57651 3.74413 3.75061 4.07789 4.32643 4.48743 4.6144 4.80054 5.00438 5.0105 5.13829 5.14612 5.38584 5.3914 5.61245 5.86658 5.87245 6.17914 6.43577 6.44465 6.60331 6.74718 6.7543 6.9273 7.07305 7.08453 7.22238 7.22858 7.38873 7.39664 7.55392 7.56058 7.7307 7.91606 7.93046 8.07315 8.07957 8.26625 8.27264 8.48608 8.49279 8.64144 8.85 9.01711 9.02282 9.17228 9.18019 9.37767 9.38392 9.57753 9.74519 9.96659 9.97287 
129 0.14315 0.14888 0.3006 0.30641 0.48721 0.49184 0.49784 0.61859 0.62437 0.63201 0.80943 0.81486 0.981 0.9879 1.14581 1.15301 1.16171 1.31116 1.31754 1.3266 1.48372 1.49337 1.64525 1.65206 1.83584 1.84179 1.85258 2.04879 2.05494 2.17488 2.18134 2.32059 2.32666 2.46033 2.46582 2.61632 2.62037 2.80457 2.81008 2.8169 2.96849 2.97437 3.14116 3.14695 3.1547 3.29051 3.29721 3.42572 3.43271 3.57002 3.57557 3.58451 3.74416 3.74978 3.75854 4.0774 4.08346 4.32668 4.3338 4.48143 4.48718 4.60607 4.61346 4.62346 4.79979 4.80441 4.81125 5.00361 5.00939 5.14489 5.38591 5.39087 5.39787 5.61239 5.62132 5.86621 5.8715 5.87988 6.17883 6.43596 6.44366 6.60315 6.60918 6.74728 6.75417 6.9214 6.92716 7.0721 7.08119 7.22257 7.22836 7.2366 7.38924 7.39629 7.55385 7.56006 7.5759 7.72302 7.72832 7.73414 7.91568 7.92137 7.92958 8.0728 8.07877 8.26833 8.27284 8.28281 8.48602 8.49255 8.64153 8.64787 8.85032 8.85691 9.01793 9.02246 9.03239 9.17298 9.17804 9.37745 9.38318 9.39251 9.57089 9.57766 9.74509 9.7509 9.9667 9.9719 9.98141 
112 0.14413 0.14928 0.30016 0.30566 0.48583 0.49143 0.49818 0.62339 0.63266 0.8095 0.81482 0.98114 0.98763 1.15226 1.31057 1.3176 1.47947 1.48464 1.49357 1.64533 1.65348 1.83543 1.84193 1.8551 2.04881 2.05532 2.18116 2.32047 2.32637 2.46029 2.46604 2.61775 2.80369 2.80983 2.81693 2.9742 3.14121 3.14735 3.2889 3.29651 3.42747 3.43275 3.56964 3.57584 3.58449 3.74451 3.75025 3.7618 4.07815 4.08367 4.32647 4.33381 4.48132 4.48713 4.606 4.61334 4.79956 4.80471 4.81198 5.00398 5.00957 5.13811 5.14627 5.3859 5.39078 5.39816 5.61274 5.86641 5.87163 5.88037 6.17922 6.43599 6.44344 6.60309 6.60949 6.75336 6.92158 6.92754 7.073 7.22762 7.38921 7.39582 7.56019 7.57074 7.72263 7.72809 7.73419 7.91561 7.9213 7.92931 8.07268 8.07861 8.26725 8.27251 8.48572 8.49225 8.64582 8.85041 8.85807 9.02112 9.02965 9.1723 9.1784 9.1875 9.37725 9.38372 9.57112 9.57779 9.7451 9.75101 9.96644 9.972 
101 0.14463 0.14955 0.29956 0.30673 0.48737 0.49207 0.6242 0.81494 0.98106 0.98866 1.14643 1.15347 1.31077 1.31794 1.48458 1.64893 1.83561 1.84204 2.04843 2.05558 2.17468 2.18237 2.32038 2.32712 2.45884 2.46616 2.61496 2.62047 2.80988 2.81728 2.97403 3.14115 3.1472 3.29674 3.42632 3.43321 3.57108 3.57698 3.74406 3.75032 4.0778 4.08527 4.32666 4.3343 4.48202 4.48758 4.60544 4.61392 4.79946 4.80533 5.00529 5.0106 5.14539 5.38604 5.39097 5.39834 5.61423 5.8666 5.87194 6.17878 6.43587 6.44388 6.60955 6.74751 6.75412 6.92116 6.92802 7.06756 7.07313 7.22241 7.22835 7.3961 7.55392 7.56053 7.72383 7.72932 7.9161 7.92165 7.92992 8.07247 8.07948 8.26719 8.27281 8.48551 8.49245 8.64169 8.6482 8.85045 9.01574 9.02229 9.1735 9.1787 9.37769 9.38393 9.57072 9.57762 9.58792 9.74577 9.75096 9.96672 9.97229 
91 0.14911 0.30059 0.3084 0.48617 0.49199 0.61902 0.6267 0.80896 0.81514 0.9806 0.98796 1.15341 1.31104 1.31768 1.48509 1.65304 1.83523 1.84194 1.85558 2.0485 2.17572 2.32084 2.33648 2.46609 2.61935 2.80411 2.81041 2.96832 2.97453 3.14085 3.14769 3.29019 3.2979 3.42379 3.43368 3.57037 3.74416 3.75059 4.07788 4.3268 4.48186 4.48762 4.61348 4.80005 4.80554 5.00423 5.01026 5.14568 5.38557 5.39127 5.61286 5.86674 5.87204 6.17868 6.43576 6.60288 6.74738 6.75543 6.92086 6.92814 7.06656 7.07344 7.08255 7.22208 7.23566 7.38936 7.39635 7.56025 7.72722 7.7356 7.91574 7.92233 8.07247 8.07891 8.26721 8.48569 8.4926 8.63987 8.64884 8.85017 9.01649 9.0225 9.17825 9.37734 9.384 9.57177 9.57824 9.74476 9.75112 9.96652 9.97237 
92 0.14353 0.1493 0.30515 0.48577 0.49218 0.62387 0.63363 0.81506 0.98133 1.15476 1.31101 1.31781 1.47822 1.48524 1.64383 1.65435 1.83563 1.84211 2.04909 2.05548 2.17504 2.32003 2.3267 2.46626 2.61479 2.80438 2.81051 2.96854 2.97481 3.141 3.14736 3.29062 3.29711 3.42327 3.43266 3.57047 3.74412 3.75037 4.07758 4.32692 4.48076 4.48718 4.60515 4.61476 4.7998 4.80529 5.00433 5.01066 5.14016 5.14665 5.38523 5.39132 5.39894 5.6128 5.86634 6.17903 6.4361 6.60262 6.74745 6.75433 6.92097 7.06766 7.08146 7.22835 7.38902 7.39634 7.5536 7.56077 7.72737 7.91706 7.9221 7.93074 8.07252 8.26754 8.27399 8.48594 8.49309 8.64085 8.65608 8.85031 9.01598 9.02275 9.17249 9.17836 9.37763 9.38391 9.57136 9.57785 9.74434 9.75107 9.96639 9.97233 
98 0.14316 0.14947 0.30046 0.31407 0.49122 0.49934 0.62027 0.63311 0.809 0.81513 0.98089 0.98774 1.14559 1.15375 1.31068 1.31749 1.48497 1.64886 1.83537 1.8422 2.04894 2.05566 2.18173 2.3265 2.46002 2.61552 2.80376 2.81039 2.81698 2.96791 2.97498 3.14076 3.1471 3.28962 3.29734 3.42714 3.56976 3.5767 3.7442 3.75051 4.07734 4.08475 4.32684 4.48743 4.6064 4.6137 4.80066 4.80609 4.81626 5.00411 5.0106 5.02551 5.14434 5.38593 5.39142 5.61298 5.86602 5.87164 6.17873 6.43602 6.60303 6.61049 6.74814 6.75434 6.921 6.927 7.06733 7.07323 7.22231 7.22871 7.39551 7.55399 7.5601 7.72721 7.91559 7.9218 8.07236 8.07913 8.26823 8.28132 8.48613 8.49238 8.50201 8.64132 8.65314 8.85023 9.01551 9.02221 9.17226 9.17822 9.37757 9.38348 9.57163 9.57791 9.74504 9.75152 9.96675 9.97216 
103 0.14344 0.14958 0.30485 0.48612 0.49189 0.61904 0.62639 0.80928 0.81533 0.98075 0.98828 1.14691 1.15452 1.31063 1.31775 1.48498 1.64539 1.83595 1.84229 2.0486 2.05521 2.17507 2.1818 2.3204 2.45934 2.46623 2.6189 2.80389 2.81002 2.8165 2.96875 2.97483 3.14128 3.14761 3.29029 3.29763 3.42406 3.43365 3.57058 3.58358 3.74439 3.75032 4.078 4.32674 4.33408 4.48153 4.48768 4.60514 4.61419 4.80004 4.80539 5.00364 5.01052 5.1451 5.38581 5.39146 5.39938 5.61904 5.8666 5.87188 6.17868 6.43572 6.4437 6.60291 6.61058 6.74724 6.75427 6.92149 6.92816 7.06621 7.07289 7.08124 7.22234 7.22869 7.38916 7.39646 7.55449 7.56052 7.57237 7.72329 7.91585 7.92187 7.93083 8.07209 8.07909 8.26809 8.27396 8.48608 8.49266 8.64114 8.6486 8.85022 9.01611 9.02247 9.17853 9.37743 9.38392 9.57764 9.74508 9.75098 9.96716 9.97217 9.98281 
68 0.14378 0.30529 0.49185 0.80938 0.81578 0.98072 1.15301 1.3114 1.31786 1.48524 1.83561 1.84224 2.04957 2.17541 2.32118 2.46012 2.61449 2.80446 2.81042 2.96799 2.97491 3.14191 3.29091 3.43271 3.56931 3.7506 4.07779 4.32647 4.48099 4.48781 4.60515 4.79964 5.00411 5.14616 5.38578 5.61273 5.86693 6.17895 6.43577 6.60316 6.7478 6.92138 6.92776 7.06679 7.07384 7.22283 7.38882 7.39668 7.56069 7.72315 7.91586 8.07172 8.07933 8.27299 8.48561 8.49301 8.64031 8.64869 8.85026 9.01551 9.02251 9.17312 9.37743 9.38425 9.57827 9.74496 9.96644 9.9725 
102 0.14412 0.14979 0.30558 0.4866 0.49184 0.49872 0.61993 0.62508 0.8092 0.81552 0.98083 0.9878 1.1455 1.15344 1.31123 1.31808 1.47866 1.48504 1.64827 1.83554 1.84166 2.04854 2.05512 2.17435 2.32028 2.32756 2.46451 2.61967 2.80365 2.80982 2.81703 2.96839 2.97437 3.14081 3.14691 3.29059 3.29724 3.42602 3.43338 3.57551 3.74421 3.75044 3.76132 4.07769 4.08451 4.32663 4.48097 4.48744 4.6059 4.61392 4.79983 4.80543 5.00462 5.0101 5.1455 5.3857 5.39128 5.61268 5.86678 5.87211 6.17846 6.43601 6.60315 6.61032 6.7476 6.75408 6.9271 7.06672 7.08143 7.22236 7.22858 7.38914 7.39591 7.55978 7.72285 7.73413 7.91571 7.92224 7.93031 8.07218 8.07894 8.26722 8.27318 8.28174 8.48559 8.49266 8.50174 8.64067 8.649 8.85016 9.01679 9.02215 9.17271 9.1786 9.37741 9.38391 9.57098 9.57749 9.74507 9.75109 9.96647 9.97226 
90 0.14913 0.2993 0.3067 0.48592 0.49239 0.61972 0.80782 0.81528 0.98067 0.98823 1.14641 1.15382 1.31047 1.31792 1.47861 1.48504 1.64696 1.83559 1.84233 2.049 2.1751 2.18323 2.32063 2.3276 2.45822 2.46668 2.61458 2.80435 2.81092 2.96769 2.97484 3.14064 3.14762 3.29118 3.29807 3.42677 3.43413 3.57625 3.74469 3.75063 4.07748 4.3267 4.33513 4.4878 4.61404 4.79995 4.80551 5.00998 5.14565 5.38637 5.61251 5.86584 5.87182 6.17901 6.43567 6.60318 6.74776 6.75497 6.92118 6.92878 7.06807 7.07329 7.22218 7.22847 7.23935 7.3891 7.39622 7.55403 7.56027 7.7285 7.91607 8.07266 8.07906 8.26722 8.27348 8.48614 8.49283 8.64745 8.85068 9.01648 9.02329 9.17304 9.17891 9.37736 9.38386 9.57134 9.57813 9.74596 9.96677 9.97247 
98 0.14896 0.29986 0.30671 0.48659 0.49208 0.61935 0.6341 0.80938 0.81565 0.98082 0.98807 1.15386 1.31095 1.31788 1.47958 1.4855 1.64438 1.83639 1.84204 2.04982 2.05614 2.17414 2.32032 2.3276 2.33694 2.46026 2.47568 2.61442 2.62006 2.80431 2.81054 2.96909 2.97494 3.14077 3.14728 3.29009 3.2972 3.42557 3.57748 3.74442 3.75077 4.07781 4.08613 4.32652 4.33424 4.48113 4.48783 4.61345 4.80082 4.80532 5.00374 5.01084 5.14668 5.38572 5.39136 5.61217 5.86725 5.87229 6.17865 6.4359 6.44338 6.60253 6.61014 6.74774 6.7542 6.92134 6.92754 7.07344 7.08248 7.22231 7.22856 7.38913 7.39675 7.56018 7.72694 7.91579 7.92213 7.9307 8.07171 8.07861 8.2676 8.27312 8.4857 8.49263 8.64732 8.85048 9.01615 9.02295 9.1727 9.17871 9.37763 9.38373 9.57182 9.57796 9.74503 9.75139 9.96643 9.97239 
98 0.14849 0.29991 0.30591 0.4865 0.49179 0.49955 0.61986 0.627 0.81421 0.98093 0.98763 1.15366 1.31707 1.47854 1.48483 1.64727 1.83584 1.84209 2.04902 2.18148 2.3209 2.3272 2.33635 2.4656 2.47412 2.61389 2.62002 2.80396 2.81007 2.97431 3.14093 3.14712 3.15598 3.2899 3.2971 3.42458 3.43275 3.57542 3.7444 3.75037 4.07769 4.08437 4.32671 4.33364 4.48122 4.48758 4.61363 4.80092 4.80542 5.0046 5.01045 5.13725 5.14592 5.38552 5.39167 5.61245 5.86649 5.87216 6.17852 6.43595 6.60276 6.60923 6.74714 6.75402 6.92106 6.92783 7.06665 7.0732 7.22239 7.22828 7.38905 7.39638 7.55386 7.56029 7.72568 7.91553 7.92157 7.93008 8.07287 8.0787 8.26783 8.48609 8.49255 8.64047 8.64796 8.85026 9.01616 9.02213 9.17268 9.17857 9.37727 9.38393 9.57192 9.57765 9.74466 9.75078 9.96681 9.97241 
91 0.14343 0.14948 0.29925 0.30655 0.48614 0.49242 0.6245 0.80905 0.81532 0.98749 1.14711 1.1539 1.31084 1.31763 1.48486 1.64422 1.83536 1.84187 2.04894 2.0564 2.17585 2.32045 2.32743 2.45865 2.46657 2.61641 2.80471 2.81033 2.81806 2.97446 3.14082 3.14815 3.29666 3.43257 3.57604 3.74429 3.75048 4.07758 4.32649 4.33452 4.48171 4.48765 4.60566 4.61359 4.8003 4.80513 5.00371 5.00997 5.146 5.38583 5.39147 5.61253 5.86635 5.87179 6.17848 6.43599 6.60313 6.61077 6.74727 6.75471 6.92677 7.06632 7.07344 7.22268 7.22855 7.39542 7.55397 7.56011 7.72695 7.91645 7.9222 8.07295 8.07901 8.26787 8.27342 8.48578 8.49271 8.64009 8.64838 8.8503 9.01662 9.02252 9.1728 9.18702 9.37744 9.38376 9.57742 9.74464 9.75112 9.96663 9.97242 
99 0.14463 0.14999 0.30469 0.49127 0.61901 0.62731 0.80933 0.81488 0.9809 0.98786 1.14635 1.15297 1.31118 1.31753 1.47852 1.4849 1.64008 1.64898 1.83568 1.84239 2.04859 2.05551 2.17564 2.32064 2.32731 2.45964 2.46642 2.61483 2.80371 2.80998 2.9685 2.97465 3.14122 3.1474 3.29658 3.42721 3.43284 3.57076 3.5837 3.74433 3.75048 4.0775 4.08507 4.32621 4.33495 4.48083 4.48727 4.60598 4.61413 4.7995 4.80532 5.00436 5.01031 5.13931 5.14695 5.38614 5.39137 5.61271 5.86666 5.87165 6.17876 6.43616 6.44449 6.60334 6.74743 6.7543 6.92139 6.92763 7.07293 7.22812 7.38853 7.39623 7.55353 7.56039 7.72348 7.72958 7.91583 7.9218 8.07252 8.07869 8.26761 8.27353 8.48619 8.49308 8.63954 8.64816 8.85747 9.01632 9.0222 9.17245 9.17838 9.3773 9.38405 9.57108 9.57758 9.74465 9.75112 9.96664 9.97248 
86 0.14376 0.15015 0.30005 0.48563 0.49244 0.61941 0.80923 0.81528 0.98084 0.98775 1.14647 1.15931 1.3105 1.31769 1.47889 1.48536 1.64057 1.83548 1.84302 2.04901 2.17526 2.32038 2.32762 2.46385 2.61366 2.62029 2.804 2.8102 2.96805 2.97472 3.14017 3.14747 3.29037 3.29754 3.42593 3.43346 3.57059 3.74381 3.75041 4.07788 4.32683 4.48119 4.48749 4.60575 4.80011 4.80607 5.00413 5.01009 5.14625 5.38556 5.39141 5.61244 5.86652 5.87207 6.17812 6.43598 6.60277 6.74752 6.92159 6.92814 7.06671 7.0734 7.22759 7.39638 7.56039 7.72228 7.91616 7.92208 8.07864 8.27339 8.48581 8.49307 8.64514 8.85032 9.0157 9.02264 9.17201 9.17878 9.37745 9.38442 9.57184 9.57772 9.74511 9.75136 9.96674 9.97258 
88 0.14441 0.14943 0.29899 0.30604 0.4858 0.49207 0.62061 0.80918 0.81519 0.9808 0.98761 1.14535 1.15341 1.31056 1.31753 1.47929 1.64799 1.83565 1.84228 2.04888 2.17485 2.18342 2.32085 2.32751 2.46556 2.61379 2.61975 2.8096 2.96799 2.97439 3.14101 3.14765 3.28988 3.4316 3.57673 3.74423 3.75046 4.07804 4.32665 4.48098 4.48749 4.61392 4.79997 4.80573 5.0035 5.01044 5.14659 5.38597 5.39157 5.6126 5.86708 5.87214 6.17869 6.43616 6.60307 6.74752 6.75416 6.92184 6.92866 7.07349 7.22223 7.22883 7.38866 7.39625 7.55343 7.56089 7.72774 7.91563 7.9222 8.07278 8.07902 8.26724 8.48551 8.49241 8.6444 8.85706 9.0158 9.02276 9.17378 9.17888 9.37808 9.38372 9.57151 9.5777 9.74557 9.75171 9.96649 9.97247 
99 0.149 0.29978 0.31115 0.48649 0.49187 0.49975 0.6194 0.6259 0.80834 0.8148 0.98124 0.98803 1.14661 1.31087 1.31766 1.4789 1.48518 1.64049 1.65401 1.83538 1.8422 2.04861 2.17445 2.18211 2.32119 2.32776 2.46537 2.61414 2.80978 2.81727 2.96898 2.97507 3.14075 3.14755 3.29032 3.29822 3.4235 3.43297 3.57074 3.57769 3.58735 3.74403 3.75046 4.07836 4.32657 4.334 4.48153 4.48752 4.60583 4.61434 4.80001 4.80523 5.00399 5.0105 5.13892 5.14652 5.38585 5.3913 5.61251 5.86644 5.87241 6.17851 6.43618 6.60296 6.74709 6.75456 6.92131 6.92789 7.07273 7.08182 7.22831 7.38995 7.39667 7.55346 7.56106 7.72313 7.73054 7.91571 7.92202 7.93072 8.07167 8.07884 8.26678 8.27321 8.48545 8.49273 8.64187 8.64918 8.85016 9.02197 9.17266 9.17876 9.37726 9.3838 9.57116 9.57783 9.75112 9.96635 9.97231 
122 0.14452 0.14964 0.2998 0.30547 0.31337 0.48575 0.49179 0.49795 0.62359 0.80856 0.81469 0.82682 0.98067 0.9873 1.14563 1.15246 1.31205 1.31765 1.3295 1.4778 1.48452 1.498 1.64516 1.65312 1.83541 1.8418 2.04869 2.05524 2.17425 2.18141 2.32088 2.32735 2.45966 2.46545 2.61375 2.61972 2.80379 2.80996 2.81694 2.97359 3.14093 3.14731 3.15561 3.29056 3.29699 3.30507 3.42726 3.43391 3.56985 3.57607 3.58427 3.74409 3.75002 4.07815 4.08517 4.32669 4.33272 4.48118 4.4874 4.61318 4.79953 4.80443 4.81139 5.00365 5.00973 5.14057 5.14626 5.38596 5.39086 5.39776 5.6126 5.6205 5.86642 5.87137 5.88096 6.17876 6.43576 6.44236 6.60302 6.60986 6.74797 6.75417 6.76348 6.92203 6.92777 7.06716 7.07321 7.08183 7.22231 7.22831 7.3886 7.3957 7.55398 7.55997 7.72616 7.73343 7.91566 7.92121 7.929 8.0725 8.07849 8.26838 8.27292 8.48666 8.49262 8.50114 8.64392 8.65179 8.85032 8.85856 9.01583 9.02176 9.17257 9.17795 9.37752 9.38349 9.57186 9.57767 9.74485 9.75084 9.9666 9.97188 
109 0.14436 0.1493 0.30084 0.30637 0.31444 0.4874 0.4918 0.49818 0.62426 0.8088 0.81491 0.98122 0.98805 1.14743 1.15991 1.31131 1.31726 1.47944 1.48519 1.64423 1.65269 1.83601 1.84179 2.04883 2.05506 2.17468 2.18203 2.32558 2.33594 2.45973 2.46699 2.61873 2.80421 2.8099 2.81664 2.96834 2.97443 3.14111 3.14741 3.28993 3.29716 3.42667 3.43263 3.56963 3.57573 3.7442 3.75017 4.07764 4.0843 4.32669 4.33433 4.48061 4.48715 4.61368 4.80027 4.80494 5.0037 5.01009 5.14556 5.38598 5.39101 5.39713 5.61919 5.86699 5.87174 6.1786 6.4357 6.4425 6.60282 6.60987 6.74783 6.75413 6.7623 6.92164 6.92736 7.07224 7.08087 7.2222 7.22839 7.38878 7.39572 7.55346 7.56014 7.7273 7.73721 7.91631 7.9216 8.07222 8.07876 8.26636 8.27241 8.48656 8.49235 8.64169 8.65342 8.84988 9.01579 9.02176 9.1729 9.17802 9.37755 9.38368 9.57122 9.57754 9.58725 9.74506 9.75088 9.96642 9.97226 
123 0.14856 0.15991 0.29969 0.30557 0.31477 0.48722 0.49191 0.49765 0.61942 0.62484 0.63552 0.80907 0.81504 0.98075 0.98742 1.14686 1.153 1.31043 1.31714 1.47901 1.48488 1.64461 1.65375 1.83569 1.84143 2.04896 2.05577 2.175 2.18219 2.32068 2.32625 2.33532 2.46167 2.47029 2.61609 2.62052 2.80406 2.80988 2.81682 2.96849 2.97442 3.14099 3.14667 3.15505 3.29009 3.29683 3.30708 3.42226 3.42902 3.43909 3.56982 3.5759 3.58566 3.74389 3.75002 3.76021 4.07788 4.08409 4.32672 4.33246 4.48115 4.48713 4.60548 4.61339 4.8001 4.80492 4.81428 5.00416 5.01005 5.14528 5.38578 5.39104 5.39804 5.61218 5.62096 5.86664 5.87159 6.17864 6.43635 6.44402 6.60297 6.60976 6.74725 6.75357 6.92576 6.93758 7.06685 7.07272 7.08065 7.22251 7.22842 7.3957 7.55392 7.56022 7.5702 7.72394 7.72822 7.91586 7.92149 7.92941 8.07774 8.09426 8.26607 8.27237 8.48586 8.49231 8.50015 8.64224 8.64812 8.85041 8.85985 9.02012 9.17305 9.17807 9.37712 9.38371 9.57678 9.58508 9.74508 9.75092 9.96685 9.97203 9.9921 
109 0.1488 0.29919 0.30544 0.4868 0.492 0.62455 0.80867 0.81493 0.98105 0.98798 1.14638 1.15311 1.31083 1.31728 1.4788 1.48508 1.64467 1.65362 1.83554 1.84177 2.04867 2.17542 2.18184 2.32045 2.32691 2.33708 2.46042 2.47118 2.61484 2.62035 2.80369 2.81021 2.81707 2.97441 3.14146 3.14707 3.28953 3.29708 3.42772 3.43408 3.57052 3.57634 3.58468 3.74395 3.75017 4.07789 4.08496 4.32699 4.33487 4.48134 4.48742 4.61382 4.79947 4.80481 4.81194 5.00405 5.00967 5.13933 5.14685 5.38578 5.39141 5.39843 5.61288 5.62076 5.86684 5.87184 6.17894 6.436 6.44328 6.60293 6.60968 6.74744 6.7545 6.92251 6.92795 7.06767 7.07392 7.22312 7.22869 7.38947 7.39612 7.5533 7.56076 7.72317 7.73055 7.91618 7.92205 7.92988 8.07266 8.0789 8.26788 8.27371 8.48601 8.49256 8.64194 8.64779 8.85003 9.02152 9.17293 9.1786 9.19009 9.37783 9.38378 9.57102 9.57761 9.74497 9.75127 9.96656 9.97226 
86 0.14425 0.14972 0.29983 0.48633 0.49208 0.61872 0.80869 0.81525 0.98056 1.14655 1.15412 1.31128 1.31774 1.47868 1.48514 1.65235 1.83585 1.84282 2.04879 2.1746 2.32083 2.46572 2.61415 2.80405 2.80996 2.81716 2.96769 2.97474 3.14101 3.14736 3.29676 3.4273 3.43359 3.57031 3.74427 3.75087 4.07797 4.32674 4.33423 4.48114 4.48777 4.60611 4.61405 4.79968 4.80566 5.00391 5.01016 5.14645 5.38634 5.61207 5.86688 5.87225 6.17877 6.43619 6.6036 6.74737 6.92108 7.06683 7.07307 7.22235 7.22862 7.38885 7.39659 7.55442 7.72318 7.91622 7.92282 8.07217 8.07897 8.26781 8.27366 8.48558 8.49282 8.64685 8.84996 9.02212 9.1733 9.17886 9.19126 9.37736 9.39258 9.5781 9.74493 9.75121 9.96625 9.97244 
87 0.14346 0.15006 0.29946 0.30612 0.48584 0.49193 0.62482 0.80909 0.81557 0.98083 0.98816 1.14623 1.15387 1.31052 1.31755 1.47886 1.48549 1.64507 1.83583 2.04882 2.05624 2.17433 2.18275 2.32053 2.32739 2.46495 2.61997 2.80411 2.81009 2.81725 2.97431 3.14087 3.14783 3.29086 3.29739 3.43391 3.74399 3.75083 4.07814 4.32708 4.48078 4.48758 4.60587 4.61382 4.79977 5.00983 5.14573 5.386 5.39187 5.6123 5.86671 5.87191 6.17858 6.43644 6.60306 6.7469 6.75537 6.9213 6.92767 7.06613 7.07347 7.22906 7.39594 7.55378 7.56125 7.72746 7.91615 7.92213 8.0731 8.0793 8.26656 8.27345 8.49247 8.64698 8.85138 9.0164 9.02277 9.17344 9.17887 9.37729 9.38419 9.57145 9.57787 9.74539 9.75137 9.96706 9.97264 
93 0.14903 0.30472 0.48607 0.49202 0.62563 0.8094 0.81546 0.981 0.98951 1.14679 1.31103 1.31753 1.47977 1.4853 1.64564 1.83561 1.84232 2.0487 2.05579 2.32046 2.32683 2.4609 2.47202 2.61493 2.62101 2.80424 2.81058 2.81723 2.97453 3.14105 3.14772 3.29701 3.42738 3.43435 3.57072 3.57666 3.74408 3.75043 4.07771 4.32682 4.33426 4.48137 4.4877 4.60547 4.61452 4.80062 4.80552 5.00422 5.01063 5.14621 5.38604 5.39162 5.61178 5.86644 5.87285 6.17852 6.43595 6.60294 6.61097 6.74776 6.75445 6.92199 6.9281 7.07304 7.2227 7.2294 7.38934 7.39697 7.55362 7.56038 7.72348 7.91625 7.92197 7.9317 8.07232 8.07919 8.26788 8.48612 8.49294 8.64044 8.85034 9.01671 9.02264 9.17337 9.17906 9.3772 9.38428 9.5713 9.57791 9.74522 9.75147 9.96632 9.97274 
93 0.14921 0.30026 0.30986 0.48524 0.49168 0.49849 0.61889 0.62627 0.80886 0.81501 0.98072 0.98819 1.1459 1.15323 1.31028 1.31807 1.48425 1.64453 1.83544 1.84229 2.04843 2.17424 2.32052 2.32729 2.45863 2.46723 2.61291 2.61981 2.80453 2.81035 2.96797 2.97452 3.14062 3.14725 3.29195 3.29794 3.42614 3.43305 3.57007 3.57686 3.74394 3.75058 4.0779 4.32638 4.48077 4.48734 4.60564 4.61373 4.79965 4.80523 5.00427 5.13822 5.14675 5.38596 5.39179 5.61273 5.62135 5.86637 5.87193 6.17861 6.4364 6.60275 6.60982 6.74698 6.75429 6.92705 7.07286 7.22259 7.39605 7.55358 7.56056 7.72324 7.73131 7.91559 7.92192 7.93019 8.07803 8.27254 8.48621 8.49248 8.63972 8.64776 9.01677 9.17241 9.17865 9.37717 9.38353 9.5722 9.57778 9.74643 9.75241 9.96678 9.97246 
114 0.14416 0.14964 0.3013 0.3062 0.48601 0.49148 0.49842 0.61853 0.62616 0.80979 0.81497 0.98053 0.9876 1.14641 1.15398 1.31135 1.3174 1.47851 1.485 1.63953 1.65018 1.83577 1.84182 2.04916 2.05539 2.17557 2.18199 2.32066 2.3264 2.33589 2.45789 2.46494 2.472 2.61467 2.62026 2.80429 2.8101 2.81678 2.96805 2.97481 3.14144 3.14752 3.29076 3.2974 3.42359 3.43208 3.57115 3.58267 3.74419 3.7506 3.76072 4.07734 4.0857 4.32658 4.48137 4.4876 4.60571 4.61376 4.80012 4.80473 4.81322 5.00381 5.01022 5.13822 5.14614 5.38581 5.39132 5.61161 5.8666 5.8717 6.17896 6.43586 6.60309 6.60908 6.74703 6.75422 6.92141 6.92764 7.06696 7.07304 7.22192 7.22839 7.23812 7.39 7.39651 7.56003 7.57421 7.72397 7.73074 7.91604 7.92181 8.07215 8.07872 8.2669 8.2728 8.28338 8.48589 8.49233 8.50111 8.64112 8.6478 8.85013 9.01616 9.02225 9.1725 9.17837 9.37734 9.38339 9.57156 9.57765 9.74501 9.75086 9.96642 9.97204 
84 0.14351 0.30038 0.30673 0.48732 0.49207 0.62502 0.80984 0.81589 0.98067 0.98877 1.14644 1.31705 1.47893 1.64727 1.83582 1.84344 2.04934 2.17508 2.32123 2.45861 2.61973 2.80984 2.96801 2.97485 3.14138 3.14798 3.29739 3.43242 3.57699 3.74416 3.75052 4.07799 4.3268 4.48167 4.48774 4.60569 4.61378 4.79995 4.80577 5.00468 5.01039 5.13892 5.14637 5.38625 5.61253 5.86693 6.17886 6.43598 6.60274 6.61028 6.74695 6.75484 6.92257 7.06646 7.07295 7.08254 7.22243 7.22855 7.39562 7.55364 7.56042 7.72855 7.91637 7.93078 8.0728 8.26664 8.27388 8.48596 8.4928 8.64049 8.85077 9.01683 9.03409 9.17262 9.17946 9.37723 9.384 9.57178 9.57827 9.58873 9.74453 9.7512 9.96626 9.97261 
103 0.14448 0.14946 0.16018 0.30151 0.30731 0.49152 0.61887 0.62568 0.81463 0.98081 0.98773 1.14672 1.15447 1.31083 1.31757 1.47882 1.48503 1.64008 1.64784 1.83542 1.84201 2.04849 2.05563 2.17351 2.18186 2.32071 2.32729 2.46553 2.61835 2.80334 2.81011 2.81767 2.96864 2.97458 3.14098 3.14718 3.29073 3.29757 3.42289 3.43295 3.56998 3.57623 3.74444 3.75058 3.76041 4.07756 4.08548 4.327 4.33473 4.48096 4.48727 4.60562 4.61385 4.80003 4.80524 5.00444 5.01015 5.1454 5.38601 5.39144 5.86625 5.87228 6.17875 6.43581 6.44491 6.60276 6.60998 6.74785 6.75415 6.92755 7.06704 7.07298 7.2226 7.22843 7.39572 7.55394 7.56011 7.72321 7.72897 7.916 7.92191 8.07269 8.07932 8.26796 8.27321 8.4858 8.49258 8.50181 8.6474 8.85025 8.85943 9.01597 9.02211 9.1724 9.17816 9.37712 9.38366 9.57166 9.57774 9.74476 9.75125 9.96639 9.97246 
108 0.14264 0.14927 0.30028 0.30613 0.48627 0.49167 0.62447 0.80913 0.81505 0.98063 0.98785 1.14617 1.15349 1.31052 1.31728 1.4786 1.48493 1.49711 1.64827 1.83572 1.84195 2.04899 2.05521 2.17502 2.18279 2.32035 2.32659 2.3371 2.46386 2.61853 2.80489 2.81041 2.81702 2.97385 3.14059 3.14701 3.15745 3.29005 3.29715 3.42739 3.43313 3.57059 3.57644 3.7444 3.75053 4.07798 4.08607 4.32654 4.33515 4.48726 4.60586 4.61425 4.80072 4.80557 5.00336 5.0101 5.14545 5.38598 5.39119 5.61285 5.86598 5.87136 5.88259 6.17865 6.43589 6.4434 6.60297 6.74746 6.7544 6.92157 6.92787 7.0668 7.07303 7.08318 7.22296 7.22831 7.39581 7.40669 7.55381 7.56011 7.72378 7.73062 7.91595 7.92187 7.92958 8.07266 8.07857 8.26693 8.27295 8.48664 8.4927 8.64028 8.64779 8.85004 8.85873 9.01677 9.02231 9.03339 9.17285 9.17872 9.3775 9.38353 9.5713 9.57788 9.745 9.75123 9.96663 9.97227 
92 0.14412 0.1495 0.30471 0.31474 0.48667 0.49199 0.6195 0.62618 0.81511 0.98113 0.98791 1.15323 1.31035 1.31764 1.47947 1.48534 1.6478 1.83561 1.84366 1.8545 2.04841 2.05592 2.17466 2.32681 2.46567 2.61433 2.6203 2.80978 2.968 2.97434 3.14703 3.29 3.29693 3.42676 3.43319 3.57023 3.58278 3.74419 3.75059 4.07776 4.08651 4.3265 4.33432 4.48148 4.48771 4.60585 4.80073 4.80592 5.00435 5.01123 5.14526 5.38546 5.39151 5.39874 5.61278 5.86664 5.87181 6.17875 6.43612 6.60302 6.61034 6.74756 6.75438 6.9277 7.07296 7.22202 7.2285 7.38984 7.39705 7.55516 7.56077 7.72709 7.9155 7.92217 8.0722 8.07887 8.26608 8.27311 8.49254 8.64716 8.85006 9.01623 9.02257 9.17805 9.37724 9.384 9.57153 9.57753 9.74532 9.75119 9.96647 9.97244 
72 0.14425 0.2992 0.48602 0.49221 0.6192 0.8152 0.98086 0.98812 1.31107 1.31785 1.65281 1.83569 2.04889 2.17534 2.32047 2.45938 2.61896 2.80416 2.81056 2.96817 2.97511 3.14192 3.14734 3.28961 3.42312 3.56977 3.74395 3.75067 4.07762 4.3265 4.48777 4.60559 4.6143 4.80004 4.8059 5.00473 5.14582 5.3861 5.39949 5.86666 5.87267 6.17864 6.43628 6.6029 6.74757 6.75467 6.92183 6.92863 7.06757 7.22199 7.38952 7.39683 7.55359 7.92249 7.93118 8.0722 8.07915 8.26747 8.27339 8.48655 8.49336 8.64012 8.85036 9.02245 9.37723 9.38404 9.57134 9.57812 9.74505 9.75153 9.96695 9.97302 
102 0.14353 0.14995 0.30001 0.30652 0.48555 0.49188 0.49956 0.61844 0.62524 0.80898 0.81522 0.98085 0.98874 1.14538 1.15379 1.31729 1.47849 1.48505 1.64444 1.65429 1.83578 1.8422 2.04934 2.17487 2.18183 2.32068 2.32734 2.45884 2.46734 2.61925 2.80391 2.80993 2.96824 2.97489 3.14128 3.14754 3.29065 3.29842 3.42566 3.43273 3.56959 3.57728 3.74414 3.75056 4.07828 4.08579 4.32678 4.4812 4.48774 4.61389 4.79978 4.80545 4.81437 5.0048 5.01111 5.139 5.14646 5.38606 5.39151 5.61259 5.86685 5.88187 6.17911 6.43581 6.60986 6.74692 6.75397 6.92141 6.92733 7.07262 7.08244 7.22317 7.22941 7.39002 7.39642 7.5543 7.5602 7.72273 7.73268 7.91552 7.9221 8.07185 8.07842 8.26705 8.27335 8.48689 8.49299 8.64068 8.64874 8.85062 9.01623 9.0218 9.17233 9.17844 9.37769 9.38407 9.57136 9.57776 9.74524 9.75127 9.96651 9.97256 
92 0.14282 0.14959 0.29998 0.49172 0.49962 0.6249 0.80837 0.81517 0.981 0.98787 1.15308 1.3178 1.47951 1.48514 1.648 1.83551 1.84219 2.04879 2.17432 2.18216 2.32735 2.46502 2.61901 2.80393 2.81042 2.81722 2.97448 3.14103 3.14754 3.29019 3.29713 3.42754 3.43372 3.57014 3.57601 3.74436 3.75067 4.07817 4.08434 4.32682 4.3348 4.48136 4.48749 4.61417 4.80007 4.80549 4.81509 5.0038 5.01079 5.14615 5.38585 5.39148 5.61305 5.86618 5.87242 6.17853 6.43586 6.44353 6.60294 6.7476 6.75484 6.92089 6.92769 7.06719 7.07348 7.22276 7.22917 7.38986 7.39638 7.55388 7.56041 7.72985 7.91583 7.92226 8.07915 8.26793 8.27382 8.4858 8.49295 8.6478 8.85028 9.0169 9.02287 9.17292 9.37695 9.38385 9.57192 9.57802 9.74525 9.75118 9.96633 9.97238 
92 0.14365 0.14992 0.30011 0.48604 0.49196 0.619 0.62535 0.80878 0.81516 0.9808 0.98755 1.14642 1.15336 1.31055 1.31735 1.48528 1.64461 1.65456 1.83569 1.84216 2.04896 2.18165 2.32064 2.32774 2.46039 2.61942 2.80432 2.81025 2.96798 2.97434 3.141 3.14791 3.297 3.43237 3.57055 3.58421 3.74416 3.75066 4.07768 4.08489 4.32669 4.48155 4.48755 4.60556 4.61389 4.79969 4.80625 5.00469 5.14624 5.38625 5.39215 5.61326 5.86627 5.87195 6.1786 6.43601 6.60348 6.74767 6.75443 6.92184 6.9281 7.06741 7.07335 7.22213 7.22869 7.39614 7.55349 7.56174 7.724 7.73111 7.91605 7.92237 8.07253 8.07903 8.26647 8.27351 8.48616 8.49288 8.64773 8.84992 9.01603 9.02246 9.17255 9.17907 9.37745 9.38387 9.57076 9.57782 9.74519 9.75132 9.9662 9.97259 
98 0.14357 0.29971 0.31255 0.49129 0.49829 0.624 0.80916 0.81515 0.98114 0.98802 1.14611 1.16054 1.31033 1.31734 1.4781 1.48513 1.64814 1.83562 1.84214 2.04889 2.17424 2.32612 2.45948 2.46958 2.61437 2.61998 2.80963 2.81663 2.97412 3.14153 3.14701 3.29041 3.29718 3.42581 3.43275 3.57041 3.57605 3.74398 3.75045 4.07813 4.08566 4.32664 4.33378 4.48114 4.48764 4.6054 4.61352 4.80056 4.80587 5.00356 5.01061 5.14528 5.38579 5.39119 5.3988 5.61262 5.86602 5.87186 6.17854 6.43589 6.44347 6.60284 6.61008 6.74784 6.75423 6.92165 6.92801 7.06701 7.07345 7.22811 7.3891 7.396 7.55381 7.5602 7.72333 7.72954 7.91589 7.92179 7.92999 8.07837 8.2667 8.27294 8.48557 8.49281 8.6473 8.85013 9.01569 9.02238 9.17295 9.17882 9.37772 9.38367 9.57123 9.57752 9.74478 9.751 9.96646 9.97216 
99 0.14907 0.30497 0.31372 0.4864 0.49184 0.49888 0.62432 0.80882 0.81506 0.9808 0.988 1.15205 1.15983 1.31091 1.31759 1.47919 1.48571 1.64481 1.65264 1.83555 1.84213 2.04892 2.05553 2.18256 2.3211 2.32748 2.45991 2.46602 2.61364 2.61965 2.80394 2.81035 2.97412 3.14174 3.14754 3.29058 3.29719 3.42743 3.43352 3.57064 3.5835 3.74398 3.75019 4.07786 4.32704 4.33447 4.48124 4.48715 4.6061 4.6139 4.62852 4.80003 4.80521 4.81416 5.00399 5.00987 5.1382 5.14603 5.38635 5.39166 5.39905 5.61215 5.86611 5.87155 6.17917 6.43611 6.60292 6.74788 6.75401 6.92147 6.9274 7.06676 7.07301 7.22269 7.22865 7.38838 7.39624 7.5604 7.72768 7.91659 7.92211 8.07846 8.26725 8.27332 8.48608 8.49278 8.64113 8.64732 8.85026 9.02187 9.17811 9.37707 9.38352 9.57107 9.57766 9.74497 9.7512 9.96646 9.97218 
84 0.29958 0.49148 0.62605 0.80913 0.81545 0.98073 0.9881 1.15342 1.31113 1.31795 1.47863 1.48539 1.64045 1.64865 1.83554 1.84237 2.04898 2.17489 2.18233 2.32258 2.46471 2.61482 2.80418 2.80981 2.81695 2.96806 2.975 3.14735 3.28989 3.29707 3.43445 3.56973 3.74417 3.75114 4.07768 4.3266 4.48125 4.48773 4.6059 4.61446 4.80021 4.81547 5.0048 5.01062 5.14569 5.38595 5.39189 5.61217 5.86644 6.17906 6.43585 6.60302 6.74745 6.755 6.92197 6.92832 7.0673 7.07347 7.22204 7.22865 7.39584 7.55336 7.72333 7.73916 7.91652 7.92215 8.0718 8.0794 8.26756 8.48614 8.49288 8.64688 8.85031 9.01625 9.0224 9.17268 9.17855 9.37738 9.384 9.57784 9.74615 9.75169 9.96668 9.97267 
106 0.14374 0.15009 0.29966 0.3062 0.48621 0.49169 0.49902 0.62376 0.80921 0.81506 0.98078 0.98772 1.14534 1.15348 1.31078 1.31743 1.47921 1.48526 1.64487 1.65365 1.83526 1.84188 2.04867 2.0554 2.18215 2.32043 2.32736 2.45815 2.46668 2.61374 2.6199 2.80936 2.81691 2.96871 2.97445 3.14004 3.14728 3.29016 3.29705 3.42785 3.43367 3.5698 3.57625 3.58416 3.74463 3.75029 4.07812 4.08473 4.32682 4.33335 4.48158 4.48714 4.61431 4.79985 4.805 5.00929 5.02079 5.14506 5.38603 5.3913 5.61297 5.86689 5.87177 6.17874 6.43619 6.60297 6.60929 6.74736 6.75422 6.92717 7.06676 7.07326 7.22264 7.22838 7.38899 7.396 7.55985 7.72693 7.73352 7.91635 7.92164 7.9305 8.07151 8.07845 8.26574 8.27248 8.48618 8.4926 8.50166 8.6469 8.6596 8.85016 9.0171 9.02249 9.17288 9.17884 9.37744 9.38399 9.57169 9.57767 9.5887 9.7452 9.75106 9.96662 9.97216 9.98481 
94 0.14392 0.14991 0.30022 0.30689 0.48635 0.49189 0.62481 0.80919 0.81502 0.98077 0.98798 1.14644 1.31014 1.31806 1.48488 1.64532 1.8357 1.84208 2.04891 2.17477 2.32025 2.32714 2.4657 2.61902 2.80968 2.81716 2.9674 2.97454 3.14089 3.14741 3.29118 3.29736 3.42315 3.43314 3.5705 3.74431 3.75048 4.07785 4.08531 4.32662 4.48191 4.48756 4.60603 4.61387 4.80022 4.80558 5.00373 5.01011 5.13914 5.38609 5.39231 5.61273 5.86655 5.87211 6.17844 6.4361 6.44488 6.60329 6.74709 6.75421 6.92125 6.92756 7.06747 7.0745 7.22303 7.22858 7.38905 7.39633 7.55406 7.56077 7.72786 7.91594 7.92225 7.93043 8.07209 8.07896 8.26734 8.27325 8.49263 8.64114 8.65357 8.85045 9.01655 9.02208 9.17242 9.37751 9.38376 9.57114 9.57773 9.58692 9.74493 9.75142 9.96653 9.97255 
72 0.14453 0.29994 0.49256 0.61937 0.80934 0.81548 0.98059 0.98857 1.14724 1.31068 1.47882 1.64487 1.83573 2.04931 2.17419 2.32022 2.4589 2.61485 2.80465 2.97456 3.14137 3.14875 3.29093 3.42874 3.57005 3.57682 3.74412 3.751 4.07812 4.32674 4.48099 4.48781 4.61366 4.80041 5.00465 5.14685 5.38606 5.39826 5.61288 5.8672 5.87231 6.17868 6.43599 6.60271 6.748 6.75477 6.92217 7.06707 7.22274 7.22892 7.39564 7.5539 7.72336 7.91613 8.07265 8.0801 8.26753 8.48551 8.49288 8.64061 8.85072 9.01708 9.17254 9.17936 9.37712 9.38429 9.57105 9.57801 9.74526 9.75141 9.9664 9.97264 
116 0.14398 0.14961 0.30099 0.30646 0.4861 0.49201 0.49924 0.61958 0.62584 0.80922 0.81505 0.98101 0.98796 1.14639 1.15354 1.31054 1.31709 1.48451 1.6458 1.65606 1.83537 1.84263 2.04909 2.0553 2.17496 2.18244 2.32022 2.32714 2.33626 2.45961 2.46576 2.47869 2.61406 2.61996 2.80433 2.80971 2.81702 2.96784 2.9742 3.14111 3.14695 3.29032 3.29747 3.31233 3.42694 3.43287 3.56965 3.57632 3.58362 3.74408 3.75013 4.07746 4.08449 4.32667 4.33377 4.48079 4.48742 4.60509 4.61401 4.80003 4.80544 5.004 5.01024 5.14552 5.3859 5.391 5.6123 5.86639 5.87174 5.88082 6.17841 6.43621 6.44364 6.60291 6.60928 6.74711 6.75389 6.92675 7.06626 7.07333 7.22234 7.22841 7.23784 7.38904 7.39556 7.55373 7.56043 7.72689 7.73474 7.91577 7.92167 7.9301 8.07204 8.07842 8.26752 8.27289 8.28324 8.48626 8.49241 8.50263 8.64065 8.64774 8.85023 9.01694 9.02242 9.17296 9.1785 9.18815 9.37717 9.38348 9.57143 9.57753 9.74484 9.7511 9.96648 9.97226 
88 0.14325 0.14928 0.3002 0.48569 0.49198 0.61867 0.81018 0.81524 0.98088 0.98811 1.14633 1.31075 1.3174 1.48548 1.64807 1.83552 1.84271 2.0492 2.18142 2.32699 2.46456 2.61411 2.6201 2.80362 2.81021 2.81741 2.96859 2.9752 3.14072 3.14747 3.29049 3.29743 3.42234 3.43285 3.5706 3.58363 3.74446 3.75064 4.07819 4.32663 4.48165 4.48739 4.61346 4.7999 4.80575 5.00364 5.01028 5.13903 5.14631 5.38584 5.39215 5.61251 5.86666 5.87227 6.17943 6.4362 6.60357 6.74752 6.75454 6.92122 6.92765 7.07286 7.223 7.22869 7.38854 7.39599 7.55957 7.73023 7.91598 7.92267 8.07207 8.07897 8.26782 8.48577 8.4928 8.64113 8.85062 9.01713 9.02208 9.17301 9.17889 9.18876 9.37725 9.38443 9.57145 9.57796 9.75115 9.97243 

138
