# Supplementary material for: Deciphering the Contribution of Oriens-Lacunosum/Moleculare (OLM) Cells to Intrinsic θ Rhythms Using Biophysical Local Field Potential (LFP) Models
Source: eNeuro. 2018 Sep 4;5(4):ENEURO.0146-18.2018. doi: 10.1523/ENEURO.0146-18.2018 (PMC6140113; doi:10.1523/ENEURO.0146-18.2018)
Supplement: Supplementary file 2 — Supplementary Code. Download supplement 2, GZ file [file sup_enu-eN-NWR-0146-18-s02.gz › LFP_microcircuit-master/BSC-120-gi-0-gi_SD-0-PV12913020-dSD6.6ms-gnSD0.21-gpv3.0-gsb0.5-csb0.21-gbs1.75-cbs0.1344-spiketimes.txt]

3843

103


55 0.15251 0.15703 0.30833 0.31323 0.4942 0.49899 0.62744 0.63278 0.82136 0.98881 0.99628 1.15469 1.16372 1.31859 1.32529 1.48725 1.4924 1.64851 1.6554 1.84348 1.85037 2.05675 2.06087 2.18238 2.18926 2.32886 2.33507 2.46761 2.47328 2.62255 2.62718 2.81248 2.81739 2.97634 2.98193 3.149 3.1543 3.29849 3.30521 3.43323 3.43907 3.57835 3.58319 3.75209 3.75766 4.08581 4.09054 4.33456 4.33947 4.48932 4.49467 4.61315 4.62159 4.8083 4.81165 
0 
25 0.16699 0.50932 0.64319 0.83326 1.17278 1.33549 1.5025 1.86013 2.06925 2.19917 2.34188 2.48358 2.63645 2.82786 2.99157 3.16529 3.31574 3.44912 3.59239 3.76782 4.09722 4.34554 4.50437 4.63206 4.82134 
28 0.15847 0.3145 0.50154 0.63418 0.82516 0.99542 1.16416 1.32695 1.49437 1.65828 1.84875 2.0615 2.19121 2.33378 2.47588 2.62855 2.81974 2.98401 3.15575 3.30615 3.44083 3.58478 3.75895 4.09 4.33848 4.49603 4.62894 4.81348 
97 0.15647 0.15959 0.16244 0.31296 0.31636 0.31952 0.49913 0.50239 0.50516 0.50832 0.63206 0.63499 0.63823 0.64221 0.82294 0.82668 0.83125 0.99282 0.99609 1.0001 1.15872 1.1624 1.16611 1.16998 1.32279 1.32744 1.33058 1.33438 1.49171 1.49526 1.49822 1.50209 1.65371 1.65843 1.66175 1.84789 1.85065 1.854 2.06074 2.06364 2.06801 2.18662 2.19095 2.19584 2.33311 2.33583 2.33957 2.47217 2.47614 2.47926 2.48321 2.62727 2.63027 2.63285 2.81737 2.82044 2.82326 2.82683 2.98073 2.9848 2.98763 3.15353 3.15633 3.15933 3.1622 3.3029 3.30693 3.30975 3.31287 3.4383 3.44112 3.44457 3.44846 3.58257 3.58578 3.58925 3.75669 3.76014 3.76282 3.7666 4.08989 4.09245 4.09626 4.33865 4.34101 4.34576 4.49372 4.49764 4.50029 4.61755 4.6231 4.62624 4.63021 4.81241 4.81493 4.8179 4.82133 
20 0.17036 0.51305 0.64689 1.5062 2.07522 2.20702 2.34592 2.48638 2.63939 2.83317 2.99375 3.16841 3.31881 3.45275 3.59691 3.77047 4.10301 4.50691 4.63708 4.82434 
86 0.15338 0.1576 0.16068 0.30913 0.31305 0.31643 0.49573 0.50054 0.50298 0.50626 0.6279 0.63228 0.63614 0.8203 0.82482 0.82895 0.99088 0.99491 1.00057 1.15466 1.15882 1.16417 1.16808 1.32022 1.32558 1.32919 1.48847 1.49316 1.49641 1.64892 1.65537 1.65879 1.84604 1.84935 1.85371 2.05919 2.06236 2.18394 2.18933 2.19571 2.3307 2.33386 2.33792 2.4659 2.47209 2.47585 2.47955 2.62205 2.6268 2.62985 2.81386 2.81847 2.82113 2.82535 2.97782 2.98254 2.98519 3.15083 3.1542 3.15754 3.16145 3.29974 3.30435 3.30832 3.43196 3.43791 3.44209 3.57958 3.58402 3.58778 3.75424 3.75857 3.76146 4.0882 4.09106 4.33707 4.33957 4.49115 4.49596 4.49874 4.61447 4.62048 4.62504 4.81021 4.81336 4.81619 
64 0.15418 0.15828 0.3103 0.31457 0.49618 0.50045 0.50425 0.62977 0.63368 0.63983 0.8225 0.8272 0.99048 0.99574 1.15649 1.16229 1.16902 1.32041 1.32582 1.48889 1.49356 1.65395 1.65745 1.84524 1.84969 2.05845 2.06208 2.18428 2.19027 2.33062 2.33424 2.47132 2.47551 2.62484 2.62846 2.81412 2.81859 2.82373 2.97834 2.98315 3.15083 3.15525 3.15861 3.30023 3.30587 3.31102 3.43662 3.44112 3.5802 3.58421 3.75369 3.7585 3.76226 4.08753 4.09118 4.33626 4.33916 4.49096 4.49583 4.61487 4.62317 4.80996 4.81275 4.81705 
23 0.1684 0.32674 0.51145 0.64346 1.17664 1.33785 1.50304 2.07028 2.3468 2.48672 2.63781 2.83325 2.99497 3.16609 3.31641 3.45263 3.59463 3.76799 4.0986 4.3466 4.50502 4.63331 4.8236 
58 0.17243 0.17861 0.33006 0.33718 0.51549 0.51951 0.64796 0.65186 0.83885 1.01093 1.17693 1.18377 1.34066 1.34573 1.50788 1.51118 1.67338 1.68384 1.86236 1.86789 2.07399 2.07805 2.20445 2.34679 2.3522 2.36175 2.48957 2.4933 2.49818 2.64222 2.6447 2.65246 2.83387 2.83938 2.99735 3.00123 3.1702 3.17334 3.32138 3.45411 3.45822 3.59788 3.60224 3.77295 3.77559 3.78034 4.10386 4.11266 4.35185 4.35749 4.50905 4.51167 4.51632 4.63672 4.64058 4.64617 4.82725 4.83225 
45 0.16338 0.31933 0.50632 0.51178 0.63869 0.6435 0.82962 1.00427 1.16831 1.17357 1.33205 1.33758 1.49939 1.50535 1.66307 1.85409 1.85948 2.06586 2.07198 2.19626 2.33985 2.34576 2.48026 2.48648 2.63428 2.82445 2.82879 2.98944 3.15979 3.164 3.31225 3.44428 3.44936 3.58989 3.59478 3.76431 3.7678 4.09475 4.34349 4.50198 4.50786 4.62986 4.637 4.81791 4.8245 
3 2.4968 2.64871 4.51771 
19 0.16936 0.5101 0.64456 1.33833 1.50261 2.07 2.19983 2.34267 2.48441 2.63733 2.99245 3.16759 3.59321 3.76746 4.09757 4.34567 4.50412 4.63582 4.82267 
0 
0 
49 0.16499 0.32131 0.32613 0.50853 0.51219 0.6406 0.64526 0.83279 1.00092 1.00852 1.16775 1.33374 1.33935 1.5008 1.50536 1.66507 1.85518 1.86049 2.06881 2.07309 2.19797 2.34044 2.34601 2.48185 2.48563 2.63612 2.63948 2.82712 2.83181 2.99009 2.99457 3.16151 3.16601 3.31243 3.31796 3.44627 3.452 3.59164 3.59619 3.7671 3.77054 4.09783 4.3461 4.50204 4.50649 4.63138 4.63784 4.82033 4.82431 
20 0.31914 0.50415 0.63757 1.33163 1.49684 1.84959 2.06345 2.33547 2.47895 2.63096 2.822 2.98562 3.15884 3.3099 3.44441 3.76209 4.09518 4.33948 4.49844 4.81548 
34 0.16532 0.32295 0.5082 0.64211 0.83669 1.0052 1.17205 1.33457 1.50174 1.66843 1.85983 2.06801 2.20319 2.33886 2.35092 2.48188 2.48936 2.63535 2.82687 2.83316 2.98984 3.16305 3.17058 3.31348 3.44823 3.5909 3.59946 3.76698 4.09594 4.34447 4.50408 4.63077 4.81991 4.82658 
56 0.1514 0.15611 0.30731 0.31168 0.49336 0.49794 0.50329 0.62638 0.63081 0.82024 0.988 0.99422 1.15366 1.15992 1.31793 1.3244 1.48612 1.49132 1.6504 1.65497 1.84275 1.84764 2.05598 2.06052 2.18185 2.18941 2.32791 2.33237 2.46663 2.47193 2.62169 2.62604 2.81155 2.81626 2.97557 2.98106 3.14816 3.15311 3.29745 3.3038 3.43332 3.4377 3.57735 3.58196 3.7513 3.75653 4.08496 4.08942 4.33381 4.33844 4.48848 4.49379 4.61257 4.62121 4.80718 4.81064 
10 0.64985 1.51212 2.07624 2.49016 2.64242 3.17085 3.60088 3.77305 4.51063 4.64279 
1 4.5128 
87 0.15504 0.15885 0.16188 0.31139 0.31452 0.31804 0.49717 0.50166 0.50418 0.50789 0.62986 0.63428 0.63775 0.82229 0.82622 0.83145 0.99259 0.99635 1.00034 1.15698 1.16095 1.16577 1.32199 1.32683 1.33001 1.4901 1.49457 1.4975 1.6508 1.65789 1.66107 1.84741 1.85022 1.85424 2.06054 2.06375 2.0699 2.18565 2.19101 2.19644 2.33249 2.33538 2.33933 2.46877 2.47463 2.47798 2.48243 2.62454 2.62895 2.63172 2.81553 2.81964 2.82244 2.82744 2.97927 2.98426 2.98682 3.15277 3.15574 3.15932 3.30163 3.30575 3.30943 3.43357 3.43952 3.44344 3.44789 3.58122 3.58544 3.58876 3.756 3.75972 3.7626 4.08953 4.09237 4.09743 4.33853 4.34113 4.49313 4.49718 4.49977 4.61654 4.62178 4.62682 4.81197 4.81474 4.81739 
60 0.15955 0.16305 0.31426 0.31884 0.50236 0.50623 0.63481 0.63877 0.82656 0.83157 0.99463 1.00137 1.16055 1.16748 1.32754 1.33179 1.4956 1.49914 1.65936 1.66418 1.8488 1.8543 2.06198 2.06681 2.1912 2.19773 2.33414 2.33981 2.47635 2.48003 2.62963 2.63315 2.82028 2.82397 2.82995 2.98531 2.98962 3.15523 3.15987 3.30584 3.31025 3.44012 3.44516 3.58516 3.5898 3.7592 3.7626 3.7663 4.09102 4.09565 4.33942 4.34423 4.49599 4.49967 4.50416 4.62264 4.62905 4.814 4.81753 4.8215 
16 0.16887 0.51325 1.33759 1.50452 1.86055 2.07193 2.34687 2.48829 2.64244 3.16881 3.31553 3.59881 3.76692 4.34586 4.50489 4.82627 
0 
20 0.16498 0.50923 0.64108 1.50035 1.66428 1.8556 2.0671 2.33965 2.48242 2.63436 2.82695 2.99052 3.16249 3.59204 3.76561 4.09607 4.34337 4.50199 4.63088 4.8184 
0 
0 
0 
23 0.16939 0.51394 0.64319 0.64942 1.33964 1.50653 2.07163 2.34527 2.48677 2.63852 2.83466 2.99344 3.16743 3.31918 3.45294 3.59423 3.59976 3.77032 4.10196 4.35215 4.5071 4.63899 4.82364 
81 0.14703 0.15156 0.16056 0.30206 0.30573 0.30931 0.48858 0.49337 0.49633 0.62144 0.62591 0.62953 0.81394 0.81838 0.98362 0.98793 0.99259 1.14837 1.1526 1.15757 1.3133 1.31873 1.32314 1.48136 1.48636 1.48955 1.64245 1.64935 1.65303 1.8384 1.84164 1.8454 2.05164 2.0552 2.1771 2.18335 2.32327 2.32674 2.33069 2.46063 2.46628 2.46986 2.61608 2.62038 2.62354 2.80685 2.81147 2.8144 2.82038 2.97072 2.97618 2.97962 3.1435 3.14694 3.15049 3.15673 3.29264 3.29741 3.30124 3.42559 3.43101 3.43545 3.57249 3.57714 3.58099 3.747 3.75142 3.75431 4.08051 4.08371 4.32949 4.33229 4.48393 4.48847 4.49141 4.60808 4.61507 4.61968 4.80263 4.80592 4.80885 
27 0.16631 0.32377 0.51029 0.64227 1.00215 1.16717 1.33502 1.5023 1.66657 1.85656 2.06856 2.19485 2.34184 2.48272 2.6366 2.82699 2.99215 3.16247 3.31398 3.44732 3.59174 3.76515 4.09775 4.34673 4.50247 4.62957 4.82174 
52 0.15878 0.16329 0.31434 0.31948 0.50075 0.50533 0.63403 0.63882 0.82704 0.99496 1.00106 1.16055 1.16649 1.32538 1.33006 1.49372 1.49853 1.65733 1.66233 1.84941 2.06266 2.06684 2.1886 2.19506 2.33478 2.33909 2.47463 2.47976 2.62877 2.63285 2.81911 2.82335 2.98318 2.98809 3.15523 3.16001 3.30482 3.31 3.44022 3.44524 3.58499 3.58908 3.75859 3.76304 4.09191 4.34049 4.49546 4.50017 4.61883 4.62694 4.81424 4.81791 
33 0.16096 0.31633 0.5046 0.63675 0.82861 0.99694 1.16498 1.33041 1.49807 1.66175 1.85077 2.06356 2.19372 2.33624 2.47916 2.63172 2.82219 2.98717 3.15683 3.16265 3.30992 3.44221 3.44919 3.58785 3.76176 3.76753 4.09284 4.34148 4.49843 4.50229 4.62791 4.81555 4.82006 
76 0.17055 0.17367 0.32609 0.33 0.51371 0.51661 0.52132 0.64552 0.64888 0.65253 0.83751 0.84096 1.00696 1.0109 1.17313 1.17671 1.18074 1.33897 1.34232 1.50632 1.50931 1.51336 1.6705 1.67527 1.86068 1.86453 1.86773 2.07301 2.07585 2.0808 2.20228 2.20656 2.34537 2.349 2.35399 2.48712 2.48986 2.49345 2.49918 2.64066 2.64302 2.64884 2.83194 2.83544 2.83976 2.99569 2.99835 3.00287 3.16646 3.17008 3.17293 3.31814 3.3213 3.32473 3.45179 3.45552 3.45921 3.59649 3.59995 3.6044 3.77129 3.77376 3.77685 3.78394 4.10217 4.10571 4.35047 4.35353 4.50749 4.51011 4.51326 4.63596 4.63966 4.8254 4.82827 4.83168 
34 0.16481 0.31982 0.50711 0.63968 0.64559 1.16764 1.17421 1.33268 1.50047 1.66516 1.85507 2.06682 2.1959 2.34037 2.48159 2.63457 2.82492 2.83018 2.99048 3.15994 3.16519 3.3115 3.31753 3.4456 3.59118 3.76347 3.76865 4.09605 4.34489 4.50038 4.50556 4.62993 4.81888 4.82441 
12 0.16815 0.64095 2.06609 2.34179 2.63449 2.99067 3.44912 3.59463 3.76558 4.3428 4.50254 4.81987 
28 0.15521 0.31014 0.49791 0.6305 0.99032 1.15655 1.32091 1.49053 1.65547 1.84473 2.05805 2.18723 2.33027 2.47237 2.62523 2.81556 2.9804 3.15085 3.30067 3.43646 3.58117 3.75386 3.75975 4.08711 4.33571 4.49099 4.62027 4.80975 
8 0.52295 1.51576 2.49536 2.64779 3.17668 3.77799 4.51617 4.64339 
24 0.15848 0.31405 0.50052 0.63372 0.99369 1.32646 1.49415 1.65708 1.84652 2.05962 2.33208 2.47535 2.62772 2.81883 2.9833 3.15391 3.3096 3.43962 3.58388 3.7584 4.08842 4.337 4.4958 4.8114 
9 0.50508 0.63602 1.65898 2.33549 2.63128 2.82507 2.98665 3.15885 4.81644 
2 3.76538 4.50281 
57 0.16369 0.16992 0.31876 0.32256 0.5068 0.51031 0.63904 0.64263 0.83025 0.99767 1.00358 1.16376 1.17058 1.32761 1.3326 1.33714 1.49915 1.50294 1.66294 1.85253 1.85744 2.06606 2.07045 2.19487 2.20316 2.33801 2.34242 2.48081 2.48575 2.63404 2.63676 2.82459 2.8279 2.98916 2.99481 3.15937 3.1632 3.1672 3.30833 3.31313 3.31765 3.44451 3.44914 3.58915 3.59375 3.76442 3.7671 4.09496 4.10081 4.34353 4.50125 4.50376 4.62638 4.63095 4.81756 4.82062 4.82515 
0 
5 2.49126 3.17035 3.77328 4.50901 4.64165 
10 0.16603 0.64352 1.33627 1.50175 2.63553 2.99146 3.16379 3.31475 3.59351 3.7667 
26 0.16827 0.32642 0.51019 0.64253 0.64736 1.16996 1.33596 1.50341 2.07058 2.1986 2.34213 2.48501 2.63758 2.82889 2.99303 3.16499 3.31668 3.44956 3.59357 3.59842 3.7696 4.09923 4.34726 4.5055 4.63216 4.82234 
1 2.49562 
63 0.17473 0.18062 0.33044 0.33475 0.51778 0.52116 0.64927 0.65304 0.84109 1.01158 1.01834 1.17835 1.18428 1.34273 1.34746 1.50993 1.51352 1.67448 1.68156 1.86641 1.87076 2.07584 2.08014 2.20651 2.34917 2.35444 2.36323 2.49105 2.49464 2.49907 2.51003 2.64361 2.64639 2.83608 2.84156 2.99964 3.00477 3.17062 3.17414 3.17965 3.32309 3.32707 3.45507 3.45922 3.60014 3.60412 3.61231 3.77438 3.77724 3.78229 4.10588 4.11253 4.3544 4.36085 4.51154 4.51423 4.51938 4.6393 4.64307 4.65238 4.82939 4.83338 4.84252 
23 0.16826 0.32675 0.51176 0.64445 1.17746 1.33876 1.504 2.07228 2.34605 2.4858 2.63797 2.83028 2.99333 3.1672 3.31778 3.45339 3.59594 3.76823 4.09978 4.34727 4.5061 4.63782 4.82329 
43 0.1637 0.31935 0.5057 0.50953 0.63902 0.64675 0.83162 1.00034 1.16681 1.17236 1.33159 1.3369 1.49954 1.50473 1.6641 1.85438 2.06677 2.19665 2.33908 2.4806 2.48736 2.63426 2.63934 2.82465 2.83002 2.98892 3.15958 3.16532 3.30945 3.3152 3.44547 3.59028 3.59789 3.76347 3.7679 4.09585 4.34465 4.50012 4.50599 4.62812 4.63465 4.81849 4.82699 
137 0.14799 0.15174 0.15427 0.15642 0.1598 0.30376 0.30726 0.31022 0.31248 0.31503 0.49042 0.49426 0.49673 0.49875 0.50116 0.61977 0.62505 0.62813 0.63059 0.63298 0.63644 0.81532 0.81913 0.8212 0.82456 0.98578 0.98838 0.99157 0.99439 1.14983 1.15368 1.15703 1.16025 1.16348 1.3147 1.31814 1.32172 1.32418 1.32698 1.48285 1.48677 1.48978 1.49196 1.49497 1.64402 1.65013 1.653 1.65577 1.65906 1.8405 1.84273 1.84564 1.84806 1.85099 2.05372 2.05603 2.05851 2.06156 2.17884 2.18335 2.18647 2.19026 2.32533 2.328 2.33066 2.33344 2.33921 2.46057 2.46633 2.4696 2.47194 2.47492 2.47894 2.6173 2.62163 2.62444 2.62632 2.63195 2.80879 2.81268 2.81526 2.81731 2.82011 2.82411 2.97243 2.97641 2.97949 2.98198 2.98547 3.14527 3.14821 3.15105 3.15325 3.15563 3.29452 3.29789 3.30116 3.30365 3.3061 3.4271 3.43268 3.43523 3.43795 3.4406 3.57445 3.57822 3.58071 3.58362 3.58734 3.74924 3.75217 3.75495 3.75696 3.7594 4.08273 4.08508 4.0876 4.09108 4.33177 4.33367 4.33604 4.33974 4.48558 4.4885 4.4919 4.49382 4.49707 4.60966 4.61475 4.61856 4.62113 4.62587 4.80484 4.80755 4.80957 4.81168 4.8145 
97 0.16972 0.17283 0.17641 0.32615 0.3297 0.33281 0.51195 0.51499 0.51763 0.52121 0.64521 0.6479 0.65071 0.65406 0.83724 0.83985 0.84614 1.00611 1.01069 1.01505 1.17344 1.17736 1.18212 1.33637 1.34012 1.34339 1.50448 1.50775 1.51021 1.51342 1.67126 1.67547 1.86066 1.86483 1.8683 2.073 2.07597 2.07926 2.19941 2.20365 2.20754 2.34565 2.34869 2.35242 2.35978 2.48655 2.48959 2.49248 2.49626 2.50458 2.63987 2.64269 2.6449 2.65108 2.83017 2.8332 2.8358 2.84067 2.99422 2.99764 3.00062 3.16662 3.17006 3.17239 3.17691 3.31636 3.32004 3.32274 3.32665 3.45191 3.4555 3.45811 3.59589 3.59865 3.60201 3.60976 3.7692 3.77269 3.77502 3.77752 4.10232 4.10562 4.11144 4.35102 4.35393 4.35907 4.50667 4.51023 4.51236 4.51676 4.63404 4.63801 4.64101 4.82491 4.82745 4.8301 4.83392 
70 0.16658 0.16998 0.3228 0.32645 0.5107 0.51359 0.64234 0.64602 0.64895 0.83367 0.83633 1.00295 1.00731 1.1687 1.17261 1.17703 1.33347 1.33688 1.3408 1.50254 1.50558 1.50929 1.66724 1.67153 1.85664 1.86047 1.86415 2.0695 2.07271 2.19673 2.20067 2.34223 2.34561 2.4834 2.48666 2.49035 2.63698 2.63996 2.82804 2.831 2.83468 2.99147 2.99434 3.00021 3.16326 3.16705 3.16994 3.31397 3.31762 3.32086 3.44814 3.45165 3.45502 3.59324 3.59674 3.76746 3.77068 3.77325 4.0987 4.10219 4.34734 4.35044 4.50303 4.50713 4.5112 4.63184 4.63503 4.822 4.82494 4.82946 
36 0.16256 0.31863 0.50628 0.63841 0.83055 0.99787 1.16398 1.32808 1.33447 1.49824 1.66303 1.85364 2.06742 2.19571 2.33813 2.48021 2.63254 2.63642 2.82374 2.98655 2.99085 3.15886 3.16428 3.30769 3.31385 3.4446 3.58837 3.76167 3.7671 4.09523 4.34427 4.49847 4.50398 4.62584 4.63245 4.81885 
24 0.16352 0.32004 0.50607 1.16967 1.33585 1.50361 1.66447 1.85518 2.06533 2.34037 2.48034 2.63347 2.82439 2.99043 3.15996 3.31192 3.44611 3.5909 3.7641 4.09437 4.34226 4.50119 4.63176 4.81651 
0 
23 0.16436 0.32313 0.5064 0.64073 1.16461 1.33161 1.49965 2.06836 2.19592 2.34022 2.63444 2.82465 2.98927 3.16286 3.31379 3.44867 3.59231 3.76463 4.09588 4.34359 4.50161 4.62956 4.81829 
0 
26 0.16351 0.32085 0.50693 0.64043 0.83107 1.1699 1.33201 1.49962 1.85248 2.06554 2.19769 2.33827 2.48072 2.63421 2.82455 2.98921 3.16189 3.31268 3.44376 3.5895 3.76376 4.09452 4.34307 4.50122 4.62997 4.818 
34 0.17029 0.32759 0.51197 0.51737 0.6449 0.65134 0.83755 1.17288 1.33837 1.50503 1.67248 1.86189 2.07201 2.07617 2.20374 2.34598 2.48622 2.49312 2.64018 2.8307 2.99536 3.16564 3.17029 3.31885 3.45046 3.59603 3.76832 3.77246 4.10103 4.35016 4.50715 4.51276 4.6356 4.82475 
20 0.31321 0.50067 0.63364 1.32696 1.49486 1.84584 2.0598 2.33218 2.62725 2.81882 2.98569 3.15395 3.30627 3.44025 3.58507 3.75793 4.08818 4.33602 4.49522 4.8107 
69 0.15503 0.15924 0.31149 0.31578 0.31935 0.4972 0.50167 0.50519 0.63026 0.63463 0.63836 0.8228 0.82652 0.99174 0.99749 1.1572 1.16306 1.32149 1.32737 1.33249 1.48998 1.49484 1.4991 1.65275 1.65825 1.66316 1.8467 1.85124 2.0598 2.06385 2.18553 2.19184 2.33185 2.33616 2.47037 2.47577 2.4798 2.62584 2.63013 2.81527 2.81976 2.82384 2.97931 2.98453 3.15208 3.15659 3.15974 3.30106 3.3069 3.31069 3.43637 3.44102 3.44484 3.58112 3.58563 3.75526 3.75982 3.76281 4.08881 4.09278 4.33776 4.34136 4.49237 4.49727 4.61626 4.62449 4.81145 4.81448 4.8195 
3 2.0717 3.76863 4.10026 
50 0.15589 0.16303 0.312 0.31801 0.4978 0.50269 0.63133 0.63748 0.82572 0.99224 1.15817 1.16786 1.3222 1.32872 1.49103 1.49694 1.65594 1.84694 1.85448 2.06015 2.18647 2.19683 2.33226 2.33893 2.47224 2.47818 2.62645 2.63151 2.81591 2.82094 2.98001 2.98598 3.15249 3.15829 3.30194 3.30882 3.43828 3.44452 3.58179 3.589 3.75553 3.76124 4.08922 4.33804 4.49278 4.4984 4.61709 4.62576 4.81171 4.81568 
8 0.50747 2.06434 2.825 3.7642 4.09271 4.34084 4.50194 4.81656 
13 0.50311 0.63588 1.85001 2.06379 2.33603 2.82292 3.15582 3.44105 3.76337 4.09196 4.34031 4.50088 4.81526 
97 0.14893 0.15287 0.15618 0.30475 0.308 0.3114 0.31481 0.4911 0.4956 0.49807 0.50139 0.62393 0.6281 0.63163 0.6356 0.8158 0.81964 0.82263 0.98638 0.98923 0.99355 1.15084 1.15443 1.1595 1.31562 1.31988 1.3236 1.32767 1.48386 1.48821 1.49148 1.49665 1.64471 1.65172 1.6545 1.84112 1.84349 1.84709 2.05444 2.05699 2.05999 2.17958 2.18518 2.19158 2.32601 2.32866 2.33175 2.46163 2.46791 2.47137 2.47578 2.61827 2.6225 2.62525 2.62909 2.80929 2.81363 2.81659 2.82114 2.97326 2.97794 2.98073 3.1462 3.14915 3.15308 3.15632 3.29538 3.29933 3.30384 3.42757 3.43353 3.43717 3.44156 3.57511 3.57925 3.58255 3.74979 3.7533 3.75661 3.75954 4.08338 4.08579 4.08908 4.33243 4.33439 4.33811 4.48645 4.48944 4.49288 4.49662 4.61047 4.61704 4.62075 4.80542 4.80813 4.81035 4.81481 
56 0.14339 0.14804 0.29885 0.30355 0.48495 0.48968 0.49629 0.61843 0.62355 0.81047 0.97951 0.98505 1.14536 1.15249 1.30948 1.31562 1.47777 1.48302 1.64185 1.64779 1.83423 1.83899 2.04745 2.05179 2.17371 2.18463 2.31945 2.32394 2.45901 2.46465 2.61343 2.61809 2.80319 2.80795 2.9672 2.97264 3.13965 3.14458 3.28913 3.2953 3.42462 3.43017 3.56894 3.57365 3.74287 3.74782 4.07646 4.0808 4.32526 4.32929 4.47999 4.48519 4.60461 4.61386 4.7987 4.80218 
0 
24 0.16625 0.50866 0.64176 1.16885 1.33428 1.50163 1.66855 2.06774 2.19736 2.34047 2.48286 2.63591 2.82657 2.99059 3.16351 3.31478 3.44756 3.59219 3.76647 4.0964 4.3448 4.5037 4.63212 4.82053 
0 
1 4.50821 
25 0.1745 0.33243 0.51669 0.64897 1.01365 1.34477 1.50877 1.86865 2.07576 2.20507 2.34936 2.49008 2.64268 2.83421 2.99776 3.17002 3.32251 3.45625 3.59851 3.77356 4.10418 4.35305 4.5103 4.63766 4.82795 
0 
44 0.17896 0.33666 0.52125 0.52615 0.65406 0.6609 0.84464 1.01629 1.18673 1.34808 1.51306 1.51779 1.67903 1.86962 1.87388 2.07985 2.08478 2.21582 2.35443 2.36269 2.49389 2.49775 2.50319 2.64693 2.65043 2.83963 2.84494 3.00362 3.17608 3.18195 3.32714 3.46216 3.60453 3.61152 3.77834 3.78167 4.11007 4.35751 4.51433 4.51765 4.6424 4.6479 4.83349 4.83825 
49 0.16378 0.31916 0.50612 0.50986 0.63983 0.82949 0.99924 1.00835 1.16455 1.1738 1.3289 1.33611 1.49875 1.50312 1.66394 1.85382 1.86204 2.06679 2.19297 2.20194 2.33943 2.35092 2.48045 2.48419 2.63417 2.63867 2.82399 2.82797 2.83451 2.98774 2.99223 3.15998 3.16615 3.30871 3.31513 3.44508 3.45358 3.58874 3.59252 3.76383 3.76827 4.09588 4.34488 4.50009 4.50581 4.62298 4.63085 4.81905 4.8246 
55 0.15297 0.15779 0.30887 0.31367 0.4951 0.49997 0.62825 0.63351 0.82122 0.9896 0.99515 1.15528 1.16138 1.31956 1.32532 1.48788 1.49305 1.65185 1.65695 1.8443 1.84931 2.05751 2.06192 2.18377 2.1904 2.32947 2.33386 2.46845 2.474 2.62336 2.62794 2.81333 2.81832 2.97734 2.98267 3.14976 3.15473 3.29914 3.30496 3.43441 3.43928 3.57906 3.58382 3.75295 3.75799 4.0865 4.09125 4.33531 4.34023 4.49009 4.49518 4.61435 4.62197 4.80874 4.81239 
61 0.17301 0.17983 0.33103 0.51677 0.52109 0.64862 0.65255 0.65873 0.84036 1.00985 1.01604 1.17733 1.18505 1.34111 1.34614 1.5088 1.51267 1.67394 1.68113 1.86362 1.86915 2.07577 2.07959 2.20448 2.2108 2.34814 2.35413 2.48975 2.49417 2.49987 2.64263 2.64575 2.65356 2.8345 2.83952 2.99865 3.00344 3.16932 3.17412 3.31999 3.3239 3.45394 3.45882 3.59897 3.60353 3.61387 3.77288 3.77649 3.78065 4.10479 4.11113 4.35333 4.36028 4.50935 4.51278 4.51666 4.6384 4.64208 4.82822 4.83216 4.83939 
2 4.08905 4.33674 
1 2.49572 
18 0.33437 0.52086 0.65237 1.51215 2.07911 2.49287 2.64564 3.00267 3.17465 3.32597 3.45927 3.60396 3.77659 4.10947 4.35752 4.51304 4.64229 4.83219 
27 0.15997 0.31634 0.50215 0.63622 0.83026 0.99781 1.1643 1.32861 1.4958 1.66098 1.85049 2.06321 2.33566 2.4771 2.63001 2.82055 2.98533 3.15687 3.30788 3.44288 3.58663 3.76042 4.09205 4.33961 4.4974 4.62705 4.814 
31 0.1595 0.31655 0.50204 0.63443 0.82615 0.99586 1.16303 1.32798 1.49522 1.65902 1.8509 2.06208 2.19152 2.33389 2.4765 2.62931 2.82028 2.82803 2.98432 3.1572 3.16505 3.30825 3.44254 3.58493 3.75999 4.09092 4.33892 4.49709 4.62486 4.81378 4.81902 
103 0.14883 0.15306 0.15593 0.30459 0.30808 0.31151 0.31473 0.49101 0.49581 0.49844 0.50168 0.62383 0.6284 0.63184 0.63592 0.81632 0.82045 0.82542 0.98614 0.98945 0.99322 1.15081 1.15484 1.15928 1.16366 1.31555 1.32074 1.32385 1.32798 1.48374 1.48855 1.49143 1.49571 1.64464 1.65151 1.65451 1.65975 1.84088 1.84349 1.847 1.85068 2.05419 2.05705 2.06033 2.17953 2.18543 2.19106 2.32578 2.32869 2.33188 2.3363 2.46173 2.46831 2.47154 2.47535 2.61833 2.62289 2.62559 2.80921 2.81378 2.81657 2.82035 2.97317 2.97843 2.98097 3.14599 3.14917 3.15289 3.15583 3.29518 3.29973 3.30346 3.30708 3.42748 3.43349 3.43726 3.44052 3.57499 3.57944 3.58272 3.58806 3.74956 3.75346 3.75639 3.75936 4.08313 4.08576 4.08913 4.33219 4.33433 4.33934 4.48628 4.4898 4.49277 4.49631 4.61043 4.61697 4.6209 4.62773 4.8052 4.8081 4.81054 4.81406 
45 0.15434 0.16158 0.30953 0.31495 0.49726 0.50181 0.62998 0.63542 0.82357 0.99027 1.15743 1.32285 1.48997 1.49607 1.65476 1.84424 1.85133 2.05726 2.18707 2.32981 2.33572 2.47158 2.47869 2.62475 2.62933 2.81492 2.82037 2.98009 3.15043 3.15542 3.301 3.30668 3.43611 3.44172 3.58063 3.58706 3.75385 3.75855 4.08627 4.33458 4.49107 4.49599 4.62129 4.80888 4.8137 
28 0.16647 0.32338 0.50915 0.64303 0.83622 1.00695 1.17126 1.33542 1.50218 1.66847 1.85738 2.06914 2.20053 2.34279 2.48346 2.63666 2.82741 2.99194 3.1641 3.31494 3.44981 3.59256 3.76705 4.09753 4.3453 4.50392 4.63195 4.82082 
24 0.16611 0.32377 0.50956 0.64268 1.16941 1.33327 1.50229 2.06862 2.19757 2.34197 2.48321 2.6362 2.82801 2.99081 3.16432 3.31455 3.44943 3.59235 3.76707 4.09696 4.34506 4.50385 4.63171 4.82024 
3 2.64524 3.77574 4.5124 
18 0.50259 0.63703 1.49677 1.66025 1.85113 2.06471 2.33756 2.47736 2.63096 2.82215 2.98666 3.15796 3.44289 3.58928 3.76221 4.09166 4.33924 4.81508 
39 0.17256 0.33038 0.51477 0.64789 0.65611 0.84159 1.01306 1.17818 1.33955 1.34529 1.50757 1.51384 1.86674 2.07454 2.2034 2.34799 2.4885 2.4945 2.64173 2.64764 2.83221 2.83805 2.9972 3.16891 3.17335 3.32048 3.45388 3.59765 3.60566 3.77233 3.7772 4.10347 4.35236 4.50902 4.51421 4.63659 4.64602 4.82612 4.83304 
0 
48 0.15863 0.16456 0.31476 0.32325 0.50105 0.50661 0.63413 0.64066 0.82558 0.99505 1.16068 1.16727 1.32505 1.3316 1.49397 1.49993 1.65729 1.66288 1.85001 2.06333 2.1892 2.19533 2.33542 2.47419 2.48056 2.62914 2.63522 2.8193 2.82503 2.98333 2.98852 3.15553 3.16235 3.30473 3.31158 3.43987 3.44439 3.58506 3.59082 3.7587 3.76511 4.09245 4.34165 4.49586 4.50248 4.61984 4.62799 4.81472 
45 0.15588 0.3108 0.31716 0.49876 0.50348 0.63087 0.63685 0.82473 0.99103 1.15711 1.16703 1.32163 1.32908 1.49091 1.49638 1.65461 1.84535 2.05862 2.18751 2.33073 2.4717 2.47826 2.62552 2.63044 2.81649 2.82175 2.97997 2.98646 3.1516 3.15738 3.30115 3.30813 3.43653 3.44344 3.58123 3.58773 3.75526 3.76005 4.08763 4.33622 4.49171 4.49693 4.61893 4.81069 4.8154 
11 0.31347 0.99384 1.16002 1.8481 2.06177 2.33349 3.15418 3.30418 3.58625 3.76278 4.49447 
19 0.31008 0.49643 0.63397 0.99018 1.32643 1.49411 1.84317 2.05672 2.32927 2.6252 2.81492 3.15028 3.30442 3.58057 3.7535 4.08544 4.33349 4.49168 4.80797 
26 0.1611 0.31732 0.50404 0.63712 0.99913 1.16463 1.32974 1.49657 1.85214 2.06402 2.19626 2.33656 2.4789 2.63118 2.82198 2.98641 3.15775 3.30941 3.44258 3.58758 3.76108 4.09308 4.3408 4.49808 4.63063 4.81538 
26 0.16544 0.32351 0.50883 0.64221 1.17471 1.33499 1.50175 1.66822 1.85871 2.06853 2.19894 2.34203 2.48358 2.63589 2.82703 2.99089 3.16453 3.31476 3.44976 3.59212 3.76649 4.0965 4.34474 4.50345 4.63108 4.81969 
0 
51 0.18044 0.33723 0.52305 0.52676 0.65522 0.65983 0.8465 1.01756 1.02522 1.1863 1.34911 1.51559 1.51955 1.67997 1.68635 1.8717 1.87572 2.08204 2.08568 2.21255 2.35533 2.35992 2.49562 2.49897 2.50348 2.64909 2.65212 2.84154 2.84607 3.00554 3.17762 3.18114 3.32895 3.33388 3.46173 3.46655 3.60555 3.61143 3.77939 3.78248 3.78906 4.1113 4.11689 4.3594 4.36397 4.51711 4.52011 4.64394 4.64817 4.83455 4.83813 
14 0.16336 0.63969 1.33205 1.49898 2.06512 2.63298 2.99066 3.161 3.31206 3.76336 4.09439 4.34225 4.50104 4.81775 
24 0.17274 0.51379 0.64495 1.17394 1.33942 1.50587 1.86118 2.07133 2.20241 2.34502 2.48725 2.63859 2.83227 2.99362 3.16706 3.31781 3.45361 3.59563 3.77028 4.10153 4.3527 4.50614 4.63589 4.82571 
0 
50 0.1599 0.16394 0.31534 0.32015 0.50261 0.50639 0.63564 0.64015 0.82812 0.99757 1.16238 1.16847 1.32682 1.33148 1.49521 1.49962 1.66007 1.85075 1.85791 2.06367 2.19084 2.19772 2.33616 2.34341 2.47635 2.48116 2.63021 2.63419 2.82057 2.82474 2.98504 2.98932 3.15658 3.16164 3.30605 3.31118 3.44182 3.44721 3.58659 3.59295 3.75941 3.76394 4.09269 4.3414 4.49654 4.50102 4.62402 4.6295 4.81494 4.81884 
54 0.1599 0.16374 0.31591 0.32035 0.50244 0.50585 0.63523 0.63971 0.82766 0.99614 1.00189 1.16165 1.16707 1.32573 1.33107 1.49488 1.49913 1.65862 1.66363 1.85097 1.85569 2.06386 2.06781 2.19011 2.19579 2.33616 2.34029 2.47578 2.48031 2.63052 2.63426 2.8207 2.82425 2.98427 2.98854 3.15648 3.1608 3.30555 3.3111 3.44112 3.44611 3.58668 3.59046 3.75945 3.76369 4.09293 4.09687 4.34183 4.49662 4.501 4.62096 4.62795 4.8155 4.81872 
89 0.14862 0.15268 0.15591 0.30449 0.30769 0.31136 0.49093 0.4953 0.49797 0.50217 0.62393 0.6279 0.63162 0.81553 0.82031 0.986 0.98921 0.99403 1.15064 1.15422 1.15957 1.16461 1.31539 1.32014 1.32379 1.48363 1.48794 1.49114 1.64483 1.6513 1.65424 1.8407 1.84331 1.84744 2.05397 2.05671 2.06082 2.17935 2.18512 2.32561 2.32852 2.33241 2.46268 2.46796 2.47137 2.47759 2.6184 2.62225 2.6254 2.80915 2.81334 2.81639 2.82265 2.97309 2.97781 2.98063 3.1459 3.14888 3.15293 3.15808 3.29504 3.29913 3.30343 3.42781 3.43328 3.4369 3.44276 3.5749 3.57905 3.58283 3.74946 3.75306 3.75633 4.08288 4.08547 4.08946 4.33185 4.33403 4.33935 4.48617 4.48935 4.49292 4.61028 4.61673 4.62066 4.80502 4.80784 4.81039 4.81744 
8 2.07015 2.48726 2.63681 3.16606 3.31735 3.7682 4.34539 4.50719 
53 0.16204 0.16693 0.31915 0.32273 0.50498 0.50896 0.63759 0.64105 0.82872 0.99828 1.00427 1.16654 1.17249 1.33051 1.33505 1.49827 1.50259 1.6622 1.66741 1.85222 1.8568 2.06491 2.06864 2.19441 2.33761 2.34227 2.47979 2.48435 2.63261 2.63556 2.82299 2.82712 2.98775 2.99348 3.15856 3.16226 3.31032 3.31372 3.44404 3.44766 3.58869 3.59288 3.7626 3.76607 4.09336 4.09706 4.34194 4.34745 4.50067 4.50433 4.62811 4.81668 4.81974 
57 0.15604 0.15975 0.31186 0.31593 0.49899 0.50191 0.63151 0.6357 0.82304 0.82888 0.99199 0.9978 1.15799 1.16531 1.32205 1.32779 1.49128 1.4952 1.65594 1.65983 1.84663 1.85126 2.05978 2.06362 2.18644 2.19365 2.332 2.33609 2.47273 2.47636 2.62644 2.62984 2.81668 2.82022 2.98046 2.98441 3.15276 3.15691 3.302 3.30774 3.43786 3.44261 3.58229 3.58603 3.75591 3.75993 3.76404 4.08877 4.09284 4.33744 4.34132 4.49266 4.4972 4.61917 4.62546 4.81151 4.81441 
44 0.16458 0.32123 0.50858 0.63985 0.64602 0.8318 1.00347 1.16727 1.17495 1.33372 1.50044 1.50648 1.66421 1.85458 2.06764 2.07655 2.19314 2.19931 2.34044 2.34965 2.48132 2.48739 2.63496 2.64369 2.82626 2.83321 2.99063 3.16041 3.16593 3.31362 3.44606 3.45332 3.59139 3.5993 3.76608 3.77271 4.09589 4.34446 4.50285 4.50908 4.62644 4.63347 4.81919 4.82601 
79 0.15039 0.15434 0.15783 0.30606 0.30944 0.31348 0.49261 0.49691 0.49984 0.62496 0.62906 0.63317 0.81733 0.82207 0.98774 0.99112 0.99619 1.15212 1.15594 1.16157 1.31707 1.32131 1.32532 1.48513 1.48932 1.49309 1.64641 1.65324 1.65726 1.84247 1.84519 1.84982 2.05571 2.05867 2.18112 2.18705 2.32736 2.33032 2.33494 2.46316 2.46897 2.47344 2.61955 2.62381 2.62737 2.81092 2.81505 2.81833 2.97466 2.97908 2.9826 3.14744 3.15057 3.15467 3.29669 3.30063 3.30513 3.42935 3.435 3.43972 3.57658 3.58063 3.58486 3.75116 3.75498 3.75826 4.08465 4.08738 4.33365 4.33598 4.48783 4.49115 4.49495 4.61202 4.61856 4.62465 4.80678 4.80973 4.81261 
32 0.16046 0.31677 0.50351 0.50815 0.63658 0.82889 1.00091 1.1681 1.3311 1.49692 1.65972 1.85346 2.06345 2.3381 2.47746 2.63094 2.82179 2.82716 2.98596 3.15832 3.1635 3.31063 3.44268 3.44824 3.59009 3.76158 4.09177 4.33981 4.49859 4.63072 4.81497 4.81887 
9 0.65757 1.51652 2.08408 2.49813 2.64897 3.18264 3.78113 4.52056 4.64839 
20 0.16972 0.32756 0.51329 0.646 1.50547 1.67021 2.07216 2.48654 2.63951 2.83058 2.99547 3.16733 3.31855 3.45342 3.59817 3.77072 4.10092 4.34842 4.50745 4.82481 
28 0.1656 0.32415 0.50884 0.64222 0.83194 1.16846 1.33372 1.50108 1.66472 1.85726 2.06906 2.19711 2.34067 2.48338 2.63568 2.82662 2.99024 3.16349 3.31393 3.44909 3.59147 3.60301 3.76618 4.09827 4.34511 4.50293 4.63073 4.8199 
30 0.15754 0.31399 0.50006 0.63303 0.82555 0.99182 1.16224 1.3253 1.49323 1.65654 1.84576 2.05885 2.18924 2.3314 2.47528 2.62746 2.81841 2.98271 3.15246 3.15839 3.30532 3.43872 3.58354 3.75764 4.08793 4.33637 4.49321 4.49771 4.62313 4.81109 
0 
44 0.15258 0.1591 0.30847 0.31549 0.49453 0.50028 0.62805 0.63437 0.8238 0.98879 1.15481 1.31888 1.32621 1.48731 1.4942 1.65332 1.84351 2.05673 2.18319 2.32886 2.46969 2.47631 2.62296 2.62828 2.81285 2.81859 2.97672 2.98441 3.14903 3.15576 3.2986 3.30585 3.43525 3.57856 3.75213 3.75852 4.08576 4.33453 4.48937 4.49576 4.61375 4.62361 4.80818 4.81251 
90 0.15446 0.15838 0.16182 0.31035 0.31362 0.31728 0.49669 0.50109 0.50406 0.50792 0.6296 0.63376 0.63744 0.82127 0.8255 0.83003 0.99179 0.99529 0.99934 1.15658 1.16043 1.16465 1.17028 1.32111 1.32591 1.3296 1.48954 1.494 1.49734 1.64972 1.65659 1.66013 1.8465 1.84948 1.85294 2.05975 2.06282 2.06801 2.18498 2.19066 2.19492 2.33134 2.33433 2.33824 2.46701 2.47288 2.47696 2.48147 2.62441 2.6283 2.63142 2.8148 2.81906 2.82219 2.8277 2.97879 2.98359 2.98667 3.15172 3.15473 3.15844 3.16329 3.3007 3.30496 3.30874 3.31395 3.43266 3.43863 3.44238 3.4464 3.58057 3.5846 3.58835 3.75517 3.75895 3.76201 4.08863 4.09148 4.09563 4.33768 4.34011 4.49208 4.49585 4.49872 4.61577 4.62211 4.6257 4.81064 4.8139 4.8169 
18 0.51349 0.64679 1.17695 1.5082 2.07355 2.34692 2.48687 2.63985 2.83359 2.99516 3.1689 3.3191 3.45355 3.59768 3.77225 4.10245 4.50798 4.82625 

137
