# Supplementary material for: Deciphering the Contribution of Oriens-Lacunosum/Moleculare (OLM) Cells to Intrinsic θ Rhythms Using Biophysical Local Field Potential (LFP) Models
Source: eNeuro. 2018 Sep 4;5(4):ENEURO.0146-18.2018. doi: 10.1523/ENEURO.0146-18.2018 (PMC6140113; doi:10.1523/ENEURO.0146-18.2018)
Supplement: Supplementary file 2 — Supplementary Code. Download supplement 2, GZ file [file sup_enu-eN-NWR-0146-18-s02.gz › LFP_microcircuit-master/BC-380-gi-0-gi_SD-0-PV12913020-dSD6.6ms-gnSD0.21-gpv-3.0-gsb3.5-csb0.21-gbs3.75-cbs0.1344-spiketimes.txt]

16321

341


79 0.14389 0.14822 0.15146 0.30009 0.30388 0.308 0.48661 0.49147 0.49475 0.6193 0.62411 0.62832 0.80939 0.81324 0.81651 0.82209 0.98174 0.98518 0.9902 1.14629 1.1507 1.15762 1.31109 1.31641 1.32122 1.47922 1.48377 1.48699 1.64053 1.64801 1.83647 1.83938 1.84411 2.04973 2.0529 2.1751 2.18142 2.32134 2.32463 2.32951 2.45807 2.46469 2.46854 2.61389 2.61865 2.62193 2.80491 2.80951 2.81288 2.96871 2.97412 2.97828 3.14149 3.14489 3.14923 3.2907 3.29542 3.3001 3.42353 3.42948 3.43577 3.57057 3.57518 3.58007 3.74519 3.74927 3.75263 4.07864 4.08161 4.32763 4.33013 4.48185 4.48558 4.48909 4.60601 4.61308 4.80077 4.80396 4.80698 
88 0.14442 0.14831 0.15141 0.30051 0.30426 0.30816 0.48729 0.49137 0.49447 0.49921 0.61885 0.62329 0.62701 0.63311 0.80976 0.81348 0.81691 0.81973 0.98256 0.98539 0.99009 1.14662 1.15072 1.15702 1.31154 1.31528 1.32011 1.47958 1.48378 1.48713 1.49109 1.64081 1.64837 1.65223 1.83726 1.83982 1.84379 2.0505 2.0531 2.05661 2.17567 2.18135 2.32215 2.32506 2.32884 2.45744 2.46422 2.46831 2.61409 2.61874 2.62225 2.80574 2.80987 2.81315 2.96924 2.97348 2.97733 3.14208 3.14529 3.14938 3.15401 3.29121 3.29479 3.30013 3.42394 3.4304 3.43441 3.5713 3.57526 3.57891 3.74602 3.74908 3.75284 4.07947 4.08211 4.08583 4.3283 4.33055 4.33385 4.48241 4.48557 4.48978 4.60644 4.61293 4.6193 4.8017 4.80459 4.80723 
31 0.16817 0.32632 0.51124 0.64469 0.83438 1.0035 1.00931 1.17335 1.3378 1.50523 1.66707 1.85965 2.07035 2.20242 2.34254 2.34869 2.48503 2.63838 2.82967 2.99305 3.1668 3.31929 3.45202 3.5934 3.5996 3.77081 4.09927 4.34744 4.50735 4.63395 4.82354 
0 
69 0.16565 0.17025 0.32203 0.32607 0.34197 0.5093 0.51332 0.64108 0.64745 0.83142 0.83559 1.00096 1.00637 1.01337 1.16793 1.17403 1.33223 1.33831 1.35045 1.5012 1.50549 1.52543 1.66559 1.67129 1.85569 1.86079 1.86547 2.06978 2.07569 2.09848 2.19623 2.20453 2.34165 2.3463 2.35375 2.48379 2.49052 2.6363 2.64126 2.82772 2.8325 2.84804 2.99138 2.99679 3.16192 3.16684 3.17493 3.31205 3.31738 3.34152 3.44833 3.45307 3.59265 3.59823 3.61013 3.76788 3.77141 3.79131 4.09808 4.10457 4.34626 4.35187 4.50164 4.50695 4.62805 4.63858 4.82111 4.82495 4.83344 
0 
20 0.16987 0.32562 0.5133 0.83337 1.00752 1.34086 1.50531 1.66947 1.8615 2.34823 2.63932 2.83284 3.16758 3.31989 3.45369 3.5973 3.76994 4.34763 4.50737 4.82535 
81 0.15411 0.15803 0.16252 0.31088 0.31457 0.31853 0.49647 0.50077 0.50435 0.6296 0.63353 0.63745 0.81944 0.82321 0.82676 0.99135 0.99574 0.99988 1.15703 1.16173 1.16731 1.32075 1.32597 1.33052 1.48892 1.49352 1.49744 1.64988 1.65672 1.66026 1.67029 1.84609 1.84975 1.85414 2.05935 2.06265 2.1842 2.18995 2.33144 2.33491 2.34007 2.46929 2.47435 2.47916 2.62513 2.62877 2.63258 2.81466 2.81891 2.82229 2.97843 2.98357 2.98913 3.15159 3.15541 3.1587 3.30065 3.30526 3.30971 3.43558 3.43945 3.444 3.58062 3.58469 3.58965 3.75454 3.75886 3.76191 4.08838 4.09163 4.33708 4.33974 4.49175 4.49619 4.49977 4.61506 4.62304 4.62721 4.81074 4.8135 4.81777 
0 
53 0.15885 0.16484 0.31484 0.31927 0.50272 0.5071 0.63597 0.64041 0.82561 0.83029 0.9953 1.00015 1.16342 1.32748 1.33258 1.49496 1.49964 1.65956 1.6681 1.8486 1.85459 2.06196 2.06788 2.19263 2.33489 2.34001 2.47717 2.48262 2.63006 2.63411 2.82133 2.82581 2.98533 2.99049 3.15769 3.1623 3.30649 3.31169 3.44134 3.44603 3.58603 3.59111 3.75989 3.76346 4.09052 4.0965 4.3393 4.34529 4.49814 4.50299 4.6253 4.81469 4.81937 
88 0.14468 0.14912 0.1523 0.30111 0.3048 0.30857 0.31274 0.48763 0.49266 0.49565 0.62028 0.62507 0.6289 0.81009 0.81398 0.81733 0.8222 0.9827 0.98623 0.99074 1.14715 1.15154 1.15687 1.312 1.31761 1.32127 1.47986 1.48462 1.48789 1.64104 1.6489 1.65294 1.83747 1.84031 1.84456 2.05074 2.05398 2.05908 2.17603 2.18244 2.32238 2.32562 2.33002 2.45831 2.46512 2.46887 2.61452 2.61952 2.62255 2.80585 2.81066 2.81367 2.81907 2.96968 2.97536 2.97885 3.14264 3.14596 3.14997 3.15419 3.29173 3.29662 3.30047 3.424 3.43031 3.43471 3.57159 3.57634 3.58044 3.74617 3.75053 3.75346 4.07965 4.08258 4.08778 4.32862 4.33104 4.33678 4.4829 4.48678 4.48994 4.60696 4.61432 4.61891 4.80176 4.80491 4.80773 4.81195 
50 0.17626 0.18124 0.33274 0.33709 0.51958 0.5243 0.65315 0.65993 0.84192 0.84661 1.0131 1.01814 1.18196 1.18921 1.34556 1.5128 1.51781 1.67608 1.68344 1.86614 1.87137 2.07964 2.08648 2.20941 2.35214 2.35643 2.4944 2.50485 2.64713 2.83837 2.84451 3.00188 3.17521 3.18046 3.32628 3.45862 3.46425 3.60322 3.60906 3.77777 3.78332 4.1084 4.11546 4.35596 4.36227 4.51459 4.52092 4.64409 4.83106 4.83565 
0 
130 0.14186 0.14515 0.14787 0.15014 0.15442 0.29798 0.30156 0.30411 0.30654 0.30962 0.48482 0.48828 0.49092 0.49306 0.49604 0.6158 0.61968 0.62275 0.62538 0.62833 0.80725 0.81061 0.81344 0.81556 0.81906 0.98006 0.98241 0.98543 0.98816 1.14408 1.14795 1.15124 1.15484 1.15904 1.30905 1.31229 1.31595 1.31868 1.32231 1.47708 1.48076 1.48368 1.48601 1.48971 1.63825 1.64433 1.64752 1.65065 1.65573 1.83478 1.83701 1.83956 1.84203 1.84627 2.04802 2.05024 2.05275 2.05569 2.17317 2.1772 2.18069 2.18717 2.31967 2.3223 2.3248 2.32753 2.45482 2.46069 2.46406 2.46673 2.47051 2.61158 2.61595 2.61858 2.6208 2.80327 2.80687 2.80933 2.81149 2.81505 2.96674 2.97034 2.9736 2.97588 3.13956 3.14239 3.14482 3.1474 3.15011 3.28861 3.29176 3.29493 3.29795 3.30089 3.42145 3.42711 3.42951 3.43292 3.43622 3.5688 3.57232 3.57486 3.57786 3.74351 3.74588 3.74872 3.75095 3.75371 4.07699 4.07928 4.08168 4.08449 4.32579 4.32785 4.33002 4.33322 4.47991 4.48273 4.48597 4.48803 4.49213 4.60393 4.60855 4.61208 4.61581 4.79924 4.80183 4.80389 4.80605 4.80962 
0 
60 0.15523 0.15986 0.16544 0.31265 0.3182 0.49904 0.50274 0.50771 0.63187 0.63674 0.82092 0.8259 0.99315 0.99855 1.15891 1.16722 1.32403 1.33092 1.49094 1.49562 1.50037 1.65399 1.65894 1.66567 1.84755 1.8538 2.06055 2.06854 2.18679 2.19714 2.33291 2.33874 2.47179 2.47699 2.62692 2.63111 2.81756 2.82179 2.82713 2.98023 2.98519 3.15365 3.15911 3.30337 3.30996 3.43808 3.44442 3.58305 3.58851 3.75709 3.76222 4.0897 4.33852 4.34513 4.4937 4.49905 4.61807 4.62497 4.81248 4.81663 
64 0.16601 0.16949 0.32262 0.32661 0.50993 0.51334 0.642 0.64614 0.83099 0.83458 0.83974 1.0014 1.00601 1.01291 1.16731 1.17344 1.17867 1.33523 1.33932 1.50278 1.50774 1.66591 1.67112 1.85609 1.86001 1.86504 2.069 2.07305 2.19726 2.20564 2.34191 2.34593 2.35287 2.48392 2.48834 2.63676 2.64006 2.82758 2.83161 2.8364 2.99259 2.99757 3.16239 3.16689 3.1745 3.31389 3.31777 3.44865 3.45282 3.59313 3.59841 3.76643 3.76986 4.09797 4.10205 4.34656 4.35309 4.50364 4.50698 4.62996 4.63534 4.82104 4.82408 4.82925 
37 0.14916 0.15481 0.30626 0.49298 0.49927 0.62578 0.81453 0.82031 0.98634 1.15255 1.31654 1.48448 1.49074 1.65253 1.8411 2.05437 2.18184 2.32655 2.46927 2.62126 2.81131 2.81748 2.97534 3.14687 3.15331 3.29642 3.43372 3.57704 3.74989 3.75572 4.08344 4.33209 4.48709 4.49338 4.61491 4.80592 4.81104 
3 0.17298 1.00978 4.82711 
1 0.82907 
0 
17 0.16992 0.32592 0.51384 0.64668 0.83492 1.50477 1.8623 2.63885 2.83328 2.9961 3.16835 3.31883 3.59779 3.76952 4.3493 4.50796 4.82508 
26 0.15872 0.31695 0.50283 0.63698 0.82341 0.9959 1.16334 1.32858 1.49444 1.66017 1.85226 2.06493 2.3386 2.47798 2.63121 2.82164 2.98606 3.15945 3.30769 3.44362 3.58879 3.76217 4.34173 4.49883 4.62916 4.81506 
70 0.15391 0.15884 0.31118 0.31533 0.3198 0.49818 0.50143 0.50494 0.63117 0.63538 0.64157 0.81895 0.823 0.82549 0.99114 0.99614 1.00125 1.15749 1.16353 1.16811 1.32116 1.32658 1.33049 1.48864 1.49334 1.49766 1.65436 1.65871 1.84589 1.85113 2.05926 2.06356 2.18527 2.19065 2.33142 2.33556 2.47184 2.47604 2.48168 2.62601 2.6295 2.81623 2.81996 2.82465 2.9804 2.98408 3.15191 3.15653 3.16082 3.30127 3.30667 3.30991 3.43698 3.44195 3.58211 3.5861 3.75475 3.75921 3.76256 4.0883 4.09283 4.33692 4.34136 4.49195 4.49655 4.61533 4.62307 4.62884 4.8108 4.81399 
4 0.17573 2.64573 3.77637 4.51269 
32 0.16846 0.32358 0.32993 0.5109 0.64518 0.8332 0.83849 1.00397 1.17243 1.33691 1.5031 1.51035 1.66737 1.85698 1.86324 2.07207 2.20441 2.34357 2.48519 2.63883 2.82885 2.9935 3.16601 3.31652 3.45055 3.59439 3.76818 4.09947 4.34737 4.50614 4.63417 4.82336 
33 0.15906 0.31314 0.31876 0.50093 0.63339 0.82493 0.99291 1.15896 1.16835 1.32768 1.49585 1.65924 1.84741 1.85519 2.06134 2.19124 2.33279 2.47662 2.62831 2.81973 2.98456 3.15369 3.15923 3.30743 3.4386 3.58524 3.75956 4.08988 4.33799 4.49693 4.62466 4.81254 4.81861 
57 0.15015 0.15484 0.30675 0.31125 0.493 0.49806 0.62571 0.63076 0.81611 0.82052 0.98801 0.99553 1.15328 1.16285 1.31766 1.32545 1.48558 1.49073 1.64646 1.65475 1.84287 1.84768 2.05607 2.05991 2.18144 2.18944 2.3278 2.33179 2.46582 2.47252 2.62152 2.62624 2.81113 2.81638 2.97519 2.9816 3.14814 3.15289 3.29698 3.30486 3.4297 3.43576 3.4425 3.57691 3.58187 3.75132 3.75666 4.08504 4.08858 4.33393 4.33704 4.48839 4.49432 4.61238 4.62177 4.80707 4.81046 
99 0.15407 0.1578 0.16086 0.16528 0.3107 0.31367 0.31729 0.32076 0.49691 0.50139 0.50435 0.50811 0.62958 0.63351 0.63709 0.82006 0.82371 0.82642 0.8303 0.99188 0.99588 0.99916 1.1569 1.1608 1.16535 1.16931 1.32139 1.32628 1.32972 1.48961 1.49378 1.49681 1.50082 1.64961 1.65639 1.65958 1.66432 1.8467 1.84978 1.85348 2.05997 2.06347 2.06744 2.18496 2.19017 2.1951 2.33178 2.33484 2.33829 2.34673 2.46728 2.47309 2.47675 2.48112 2.62462 2.6285 2.63121 2.81495 2.81913 2.82212 2.82592 2.97901 2.98402 2.98677 3.15205 3.15521 3.15847 3.16229 3.30085 3.30507 3.30881 3.31293 3.43261 3.43861 3.44308 3.44777 3.58077 3.58484 3.58824 3.75521 3.7591 3.76202 4.08898 4.09223 4.09653 4.33799 4.34085 4.34573 4.49241 4.49673 4.49956 4.6155 4.6219 4.62556 4.63188 4.81117 4.81411 4.81713 4.82057 
25 0.17023 0.32531 0.51271 0.6442 0.83425 1.00344 1.17569 1.50618 1.67108 1.86139 2.06905 2.19966 2.34176 2.35058 2.48422 2.8331 2.99141 3.1669 3.4537 3.59772 3.77016 4.09881 4.34604 4.50872 4.82487 
60 0.16675 0.17085 0.32335 0.32753 0.51085 0.51456 0.64317 0.64777 0.83162 0.83536 0.8515 1.00233 1.00725 1.1707 1.17689 1.33687 1.34289 1.50382 1.51031 1.66632 1.67166 1.85694 1.86221 1.87467 2.07014 2.07636 2.19665 2.20564 2.34274 2.34723 2.35508 2.48414 2.48801 2.63717 2.64116 2.82878 2.83242 2.99154 2.99528 3.16411 3.16817 3.31352 3.3189 3.44985 3.45379 3.59337 3.59791 3.76762 3.77188 4.0995 4.10412 4.34776 4.35618 4.50378 4.50805 4.63088 4.63567 4.82248 4.82602 4.83579 
41 0.16032 0.16631 0.31777 0.32373 0.50515 0.51619 0.63754 0.82488 0.82894 0.99627 1.00229 1.16308 1.17152 1.33024 1.49512 1.49992 1.66123 1.66841 1.85121 1.85696 2.0648 2.19488 2.33687 2.34282 2.47979 2.63333 2.82374 2.83138 2.98718 3.16019 3.31005 3.44557 3.58788 3.60006 3.76337 4.09363 4.34222 4.50056 4.62684 4.81737 4.82267 
89 0.17709 0.18025 0.18406 0.33335 0.33679 0.34002 0.52107 0.5237 0.52686 0.53339 0.65434 0.65785 0.66226 0.84215 0.84568 0.84886 0.85516 1.01352 1.01747 1.02138 1.18076 1.18496 1.18908 1.34631 1.34945 1.35329 1.513 1.51629 1.52026 1.67783 1.68109 1.68621 1.8682 1.87191 1.8752 1.88244 2.08119 2.08451 2.08969 2.21042 2.21558 2.35325 2.3566 2.36043 2.36716 2.4955 2.49887 2.50401 2.6483 2.65148 2.65755 2.83864 2.84166 2.84554 2.85089 3.00276 3.00597 3.01068 3.17512 3.17874 3.18187 3.32496 3.32873 3.3322 3.4595 3.46331 3.46693 3.6051 3.60882 3.61436 3.77858 3.78182 3.78503 3.79548 4.1098 4.11296 4.11728 4.35838 4.36117 4.36547 4.51518 4.51863 4.52281 4.64317 4.64845 4.83296 4.83569 4.83885 4.84405 
78 0.15304 0.15727 0.16251 0.30893 0.31239 0.31651 0.49546 0.50014 0.5043 0.62774 0.6326 0.63653 0.81861 0.82298 0.82586 0.99043 0.99475 1.00011 1.15532 1.16043 1.1673 1.32012 1.3253 1.33221 1.48832 1.49305 1.49681 1.64902 1.65618 1.65976 1.84521 1.84921 1.85428 2.05845 2.06223 2.18397 2.18972 2.33024 2.33371 2.3403 2.46604 2.47249 2.47609 2.62211 2.62685 2.63008 2.81374 2.81819 2.82291 2.97756 2.98283 3.15046 3.15406 3.15794 3.29947 3.3043 3.30897 3.43203 3.43769 3.44209 3.57933 3.58379 3.58997 3.75379 3.75836 3.76323 4.0874 4.09116 4.33629 4.34005 4.49075 4.49552 4.61459 4.62115 4.62936 4.80959 4.81294 4.81787 
53 0.15295 0.15783 0.3104 0.31582 0.49779 0.50231 0.6303 0.63556 0.81785 0.82233 0.82734 0.99058 0.99681 1.15713 1.32157 1.32768 1.4876 1.49301 1.65535 1.66164 1.84532 1.85118 2.05875 2.06621 2.18734 2.3307 2.33652 2.47195 2.4778 2.62586 2.62997 2.81559 2.81999 2.9799 2.98483 3.15121 3.15685 3.30091 3.30734 3.43644 3.44315 3.58123 3.58674 3.75437 3.7594 4.08768 4.33634 4.49152 4.49636 4.61864 4.6257 4.81032 4.81454 
32 0.1548 0.30999 0.49739 0.63042 0.82014 0.98973 1.15714 1.32188 1.49089 1.65492 1.84416 2.05745 2.18755 2.32982 2.47266 2.62537 2.81527 2.9797 3.15062 3.15861 3.30083 3.43624 3.58093 3.75321 3.759 4.08656 4.33505 4.49081 4.49719 4.62188 4.80926 4.8151 
32 0.16442 0.32005 0.32671 0.50928 0.64123 0.82804 0.83366 0.99981 1.16757 1.33345 1.49946 1.50733 1.66415 1.85422 1.8604 2.06743 2.19687 2.34023 2.48183 2.63532 2.82614 2.99047 3.16145 3.31212 3.44731 3.59126 3.76478 4.09655 4.34527 4.50134 4.63056 4.82018 
83 0.14527 0.14956 0.15323 0.30147 0.3051 0.30907 0.48806 0.49272 0.49618 0.62067 0.62509 0.6293 0.81081 0.81468 0.81822 0.82444 0.9832 0.987 0.99171 1.14767 1.15176 1.15744 1.31255 1.31756 1.32175 1.48066 1.48521 1.48893 1.64189 1.64847 1.6523 1.83793 1.84096 1.8453 2.05118 2.05455 2.1765 2.18237 2.18981 2.32279 2.32611 2.33056 2.45959 2.46508 2.46951 2.61529 2.61963 2.62306 2.80637 2.81078 2.8143 2.82145 2.97012 2.97507 2.97883 3.14293 3.14627 3.15041 3.29211 3.29658 3.30096 3.42491 3.43037 3.43519 3.572 3.57644 3.58096 3.74661 3.75077 3.7541 4.08008 4.08315 4.32906 4.33174 4.48332 4.48711 4.49063 4.60742 4.61417 4.61877 4.80223 4.80546 4.80855 
142 0.13728 0.14047 0.14316 0.14537 0.14821 0.29339 0.29682 0.29931 0.30168 0.30396 0.48019 0.48349 0.48623 0.48827 0.49061 0.49475 0.61148 0.61516 0.61814 0.62066 0.62286 0.62739 0.80265 0.80588 0.80866 0.81076 0.8132 0.81653 0.97545 0.97784 0.98065 0.98332 0.98665 1.1395 1.14317 1.14635 1.14934 1.15283 1.30444 1.30756 1.31121 1.31359 1.31646 1.47248 1.47596 1.47891 1.4811 1.48393 1.63368 1.63936 1.64248 1.64491 1.64888 1.83016 1.8324 1.83477 1.83725 1.83979 2.0434 2.04564 2.04801 2.05082 2.16857 2.17232 2.17595 2.17979 2.31504 2.31764 2.32003 2.32267 2.32594 2.45028 2.45568 2.45894 2.46152 2.46417 2.60698 2.61108 2.61374 2.6159 2.61896 2.79864 2.80206 2.80462 2.80667 2.80942 2.81316 2.96213 2.96554 2.96887 2.97093 2.97474 3.13496 3.13776 3.14008 3.14263 3.14466 3.14823 3.28406 3.28714 3.29029 3.29306 3.29548 3.41684 3.42217 3.42454 3.42731 3.42989 3.56419 3.56755 3.57016 3.57284 3.57632 3.7389 3.74133 3.74404 3.74621 3.74819 4.07236 4.07467 4.07693 4.07964 4.32119 4.32324 4.32529 4.32841 4.4753 4.47808 4.48123 4.48325 4.48578 4.59933 4.60339 4.60713 4.6102 4.61499 4.7946 4.79717 4.79917 4.80131 4.80392 4.99802 
36 0.15349 0.15867 0.31045 0.31825 0.49672 0.50161 0.62992 0.8183 0.82338 0.99055 1.1568 1.32073 1.488 1.49341 1.65387 1.84536 2.0586 2.18592 2.33078 2.47075 2.47659 2.6251 2.81523 2.97901 2.98462 3.15108 3.30056 3.3094 3.43645 3.58089 3.75404 4.08767 4.33636 4.49136 4.61881 4.81015 
0 
59 0.17459 0.1796 0.33142 0.33595 0.51879 0.5226 0.6512 0.65501 0.84018 0.84519 1.01147 1.01641 1.18122 1.18661 1.34369 1.34785 1.5113 1.51603 1.67485 1.68085 1.8651 1.86969 1.8764 2.0782 2.08426 2.20743 2.21551 2.35095 2.356 2.36354 2.49302 2.49842 2.64531 2.65046 2.83713 2.84186 3.00092 3.00672 3.1728 3.17665 3.32422 3.32898 3.45834 3.4632 3.60211 3.60778 3.7758 3.78031 4.10621 4.11083 4.35465 4.35975 4.51315 4.51749 4.64204 4.65258 4.83014 4.83426 4.84221 
92 0.17635 0.17961 0.18407 0.33224 0.33576 0.33913 0.34763 0.52062 0.52371 0.52755 0.53914 0.65307 0.65667 0.66022 0.84301 0.84564 0.8495 1.01222 1.01668 1.02103 1.17988 1.18471 1.18833 1.34544 1.34897 1.35327 1.5128 1.51578 1.52021 1.67706 1.68073 1.68616 1.86642 1.87087 1.87449 1.88131 2.07951 2.08341 2.08805 2.2084 2.21346 2.21972 2.35227 2.35653 2.36098 2.36764 2.49594 2.50019 2.50595 2.6481 2.6508 2.65598 2.83936 2.8426 2.84658 2.86598 3.00314 3.00639 3.01079 3.17359 3.17744 3.18066 3.18699 3.32563 3.32872 3.33258 3.45856 3.46272 3.46677 3.60367 3.60823 3.61344 3.77832 3.78115 3.78531 3.79389 4.10858 4.11189 4.11826 4.3575 4.36057 4.36897 4.51457 4.51761 4.52176 4.64256 4.64708 4.65571 4.83183 4.83465 4.83813 4.84323 
6 0.83593 1.00415 1.66617 1.86061 4.34638 4.82344 
1 3.775 
56 0.15796 0.16165 0.31412 0.31823 0.323 0.50224 0.50572 0.63435 0.63856 0.82294 0.82691 0.83129 0.99461 0.99951 1.16075 1.16785 1.32575 1.33061 1.49316 1.49709 1.50187 1.65909 1.66471 1.84932 1.85448 2.06269 2.18945 2.19873 2.33455 2.34008 2.47601 2.47991 2.62957 2.63288 2.82 2.82335 2.98363 2.98748 3.15526 3.15982 3.30502 3.31008 3.44014 3.44492 3.58573 3.59024 3.75882 3.76292 4.0918 4.34016 4.49592 4.49997 4.62118 4.62725 4.81418 4.81739 
80 0.14496 0.14912 0.15252 0.30147 0.30501 0.30879 0.48799 0.49258 0.49575 0.62054 0.62495 0.62883 0.81053 0.81429 0.8176 0.9829 0.98667 0.99096 1.14787 1.1519 1.15689 1.31258 1.31772 1.32148 1.48034 1.48477 1.48817 1.64168 1.64872 1.65286 1.83769 1.84084 1.84479 2.05094 2.05437 2.17653 2.18232 2.32263 2.32595 2.33014 2.45951 2.46511 2.46905 2.61546 2.61965 2.62284 2.80625 2.81065 2.81385 2.97016 2.97539 2.97903 3.14289 3.14627 3.14995 3.29203 3.2965 3.30044 3.42472 3.43017 3.43493 3.57192 3.57633 3.58037 3.74633 3.75052 3.75354 4.07985 4.08299 4.32879 4.33157 4.48324 4.48743 4.49042 4.60746 4.61401 4.61895 4.802 4.80517 4.8082 
2 3.31962 3.77164 
28 0.17042 0.32646 0.51386 0.64723 0.83453 1.00678 1.17719 1.33973 1.5063 1.67496 1.86183 2.07517 2.20568 2.34641 2.35576 2.48907 2.63946 2.83223 2.99859 3.16845 3.3191 3.45321 3.59887 3.77104 4.10367 4.5072 4.63659 4.82545 
28 0.15891 0.3162 0.50178 0.6351 0.8238 0.99543 1.16418 1.32753 1.49489 1.65916 1.84992 2.06161 2.19193 2.334 2.47627 2.62912 2.81987 2.98398 3.15686 3.30743 3.44175 3.58472 3.75945 4.09037 4.33822 4.49632 4.62607 4.81343 
56 0.15269 0.15773 0.309 0.3141 0.49516 0.50015 0.62829 0.63375 0.81806 0.82298 0.98963 0.99584 1.15533 1.16244 1.31957 1.32567 1.488 1.49309 1.65017 1.65633 1.84436 1.84967 2.05761 2.06245 2.18369 2.19074 2.32965 2.33491 2.46818 2.47431 2.62332 2.62823 2.81344 2.81853 2.97725 2.98292 3.14981 3.15532 3.29928 3.30561 3.43279 3.43777 3.57913 3.58449 3.75304 3.75848 4.08663 4.09146 4.33539 4.34042 4.49013 4.49564 4.61419 4.62283 4.809 4.81305 
30 0.16579 0.3221 0.50996 0.64274 0.83097 1.00348 1.17243 1.33483 1.50157 1.66603 1.8566 2.06958 2.20182 2.34163 2.35104 2.48544 2.63645 2.82705 2.99114 3.16403 3.31457 3.44934 3.5943 3.76723 4.09902 4.34533 4.50449 4.6328 4.8214 4.82784 
93 0.17653 0.17951 0.18347 0.3322 0.33605 0.33922 0.34763 0.52063 0.52343 0.52686 0.53378 0.65287 0.65647 0.66026 0.84295 0.84547 0.84906 0.86152 1.013 1.01665 1.0206 1.03072 1.18115 1.18526 1.18936 1.34591 1.34943 1.354 1.51324 1.51621 1.52027 1.67706 1.68065 1.68601 1.86747 1.87115 1.87451 1.88193 2.07971 2.08311 2.08766 2.2109 2.21632 2.35247 2.35595 2.36027 2.36699 2.49468 2.49819 2.50297 2.64714 2.65011 2.65514 2.83819 2.84119 2.8448 2.84925 3.0032 3.00636 3.01191 3.17405 3.17724 3.18023 3.18523 3.32526 3.3283 3.3317 3.45869 3.4626 3.46662 3.60416 3.60856 3.61337 3.77733 3.78029 3.78386 3.78934 4.10858 4.11162 4.11704 4.35714 4.36038 4.3654 4.51366 4.51709 4.52062 4.52757 4.64327 4.64732 4.83199 4.8345 4.83773 4.84264 
69 0.15686 0.16088 0.1648 0.31432 0.31817 0.3217 0.50192 0.50521 0.50998 0.63434 0.63859 0.82247 0.82639 0.82943 0.99429 0.99878 1.00243 1.16061 1.16566 1.17207 1.32492 1.33041 1.49236 1.49634 1.49942 1.65879 1.66237 1.66722 1.84907 1.8535 1.85713 2.06215 2.06587 2.19014 2.1946 2.33427 2.339 2.35103 2.47561 2.47917 2.62926 2.6328 2.8198 2.82335 2.82853 2.98368 2.98736 3.15522 3.15995 3.16527 3.30528 3.31046 3.44043 3.44513 3.58502 3.58868 3.75866 3.76323 4.09114 4.09512 4.33965 4.34371 4.4954 4.49989 4.61985 4.62615 4.8139 4.81714 4.82252 
33 0.16661 0.32278 0.50894 0.51382 0.64172 0.83318 1.00338 1.16838 1.17676 1.3346 1.50379 1.66803 1.85676 1.86614 2.07012 2.19858 2.34133 2.48335 2.63598 2.82911 2.99007 3.16228 3.1674 3.31384 3.44904 3.59229 3.76604 3.77167 4.09859 4.34647 4.50411 4.63031 4.82194 
18 0.1651 0.32282 0.50887 0.83214 1.00177 1.17318 1.50018 1.85681 2.48133 2.63426 2.83174 3.45136 3.59324 3.76527 4.09673 4.34435 4.50329 4.8194 
37 0.15641 0.31129 0.31818 0.49899 0.5055 0.63194 0.82086 0.82589 0.99132 1.15771 1.32136 1.49212 1.65613 1.84593 2.05912 2.18539 2.33137 2.47315 2.62675 2.81788 2.98011 2.98655 3.15209 3.15901 3.30138 3.30962 3.43766 3.44491 3.58181 3.75469 3.76135 4.08812 4.33684 4.49194 4.61571 4.81079 4.8177 
111 0.14474 0.14852 0.15129 0.15424 0.30086 0.30426 0.30743 0.3102 0.48747 0.49147 0.49396 0.49657 0.5005 0.61983 0.62364 0.62655 0.6294 0.81008 0.81348 0.81665 0.81914 0.98268 0.98548 0.989 0.99303 1.14695 1.1507 1.15456 1.15828 1.31182 1.31537 1.3189 1.3221 1.47992 1.48383 1.48685 1.48986 1.64126 1.6476 1.65049 1.65388 1.83739 1.83991 1.84312 1.84643 2.05064 2.05324 2.05606 2.17593 2.18099 2.18432 2.32227 2.32507 2.32808 2.33165 2.45819 2.46373 2.46714 2.46985 2.47481 2.61446 2.61867 2.62162 2.62419 2.80584 2.80985 2.8125 2.81525 2.82033 2.9695 2.97363 2.97662 2.97995 3.14233 3.14537 3.14858 3.15106 3.29155 3.29503 3.29865 3.30147 3.42422 3.42991 3.43301 3.43602 3.57146 3.57533 3.57804 3.58128 3.74616 3.74935 3.75221 3.7545 4.07958 4.08217 4.08517 4.32854 4.33073 4.33374 4.48267 4.48565 4.48905 4.4916 4.60677 4.61241 4.6164 4.62054 4.80175 4.80457 4.80688 4.80969 
32 0.15105 0.30737 0.49334 0.62659 0.81638 0.82414 0.98798 1.1535 1.31766 1.32646 1.4863 1.65212 1.84266 2.0559 2.1816 2.32796 2.4664 2.47367 2.62161 2.81157 2.9754 3.14809 3.29749 3.43377 3.57747 3.75135 3.75914 4.08495 4.33366 4.48835 4.61252 4.80726 
42 0.15399 0.16001 0.30925 0.31747 0.49679 0.50218 0.62962 0.81897 0.82347 0.9893 1.15548 1.16498 1.32006 1.32742 1.48967 1.49454 1.65522 1.84383 1.85199 2.05709 2.18647 2.32934 2.47222 2.62455 2.81461 2.82066 2.97924 3.1501 3.15709 3.29955 3.30712 3.4367 3.58038 3.75303 3.75857 4.08617 4.33479 4.48995 4.49571 4.61728 4.8088 4.81425 
7 0.16503 0.82825 1.00115 1.49855 1.66443 1.85882 4.62966 
64 0.14388 0.14826 0.30019 0.30425 0.30885 0.4864 0.49081 0.49506 0.61946 0.62372 0.62982 0.80927 0.81378 0.81879 0.98096 0.98577 1.14661 1.15225 1.31087 1.31652 1.47912 1.48397 1.64215 1.64801 1.8357 1.83979 2.04892 2.0527 2.17509 2.18156 2.32089 2.32471 2.45964 2.46558 2.61458 2.61886 2.80464 2.80907 2.81448 2.96862 2.97379 3.14112 3.14528 3.14917 3.29052 3.296 3.42544 3.43059 3.57038 3.57468 3.74432 3.74879 3.75223 4.07794 4.08165 4.32676 4.33014 4.48141 4.48619 4.60598 4.61406 4.80018 4.80339 4.80766 
30 0.1758 0.33178 0.52035 0.6518 0.84222 1.0162 1.182 1.34519 1.51207 1.67811 1.86821 2.07662 2.09266 2.21224 2.35504 2.49795 2.64461 2.83942 3.00238 3.17495 3.32462 3.45818 3.61119 3.77713 4.10599 4.11678 4.35448 4.51297 4.64359 4.83209 
33 0.16995 0.32569 0.33151 0.51325 0.64712 0.83548 0.84201 1.0062 1.01323 1.17343 1.33867 1.50594 1.66931 1.85948 1.86611 2.07331 2.20082 2.34552 2.48783 2.6416 2.83134 2.99595 3.16832 3.31905 3.45305 3.59685 3.7726 4.10163 4.35 4.50854 4.63551 4.82499 4.83058 
29 0.1568 0.31392 0.50039 0.63377 0.82181 0.82887 0.9941 1.16243 1.32592 1.49226 1.65761 1.84727 2.06062 2.19014 2.33374 2.47487 2.62828 2.81841 2.98332 3.15453 3.3056 3.44051 3.58419 3.75799 4.08906 4.33705 4.49534 4.6248 4.81223 
31 0.16391 0.31921 0.32428 0.50712 0.64039 0.83095 1.00041 1.16752 1.33273 1.50014 1.6645 1.85371 1.85982 2.06643 2.19684 2.33921 2.48114 2.63447 2.82522 2.98952 3.16223 3.31265 3.44585 3.58991 3.76549 4.09527 4.34415 4.50262 4.63065 4.81901 4.82487 
4 0.16787 0.83017 1.00147 1.50057 
25 0.16452 0.32166 0.50764 0.64412 1.16932 1.33383 1.50361 1.8555 2.06652 2.19668 2.34185 2.48348 2.63366 2.82582 2.9889 3.1615 3.31245 3.44758 3.59063 3.76438 4.09521 4.34255 4.50086 4.62936 4.81816 
29 0.16114 0.31793 0.3225 0.50654 0.64037 0.82714 0.99859 1.16889 1.33398 1.49747 1.66074 1.8515 1.85716 2.06575 2.19956 2.33776 2.48023 2.6327 2.82408 2.98787 3.16154 3.31257 3.44671 3.58836 3.76379 4.0946 4.34206 4.50083 4.81741 
57 0.17623 0.18172 0.33337 0.33752 0.51979 0.5241 0.65115 0.65521 0.66363 0.84263 0.84707 1.01382 1.01924 1.1822 1.18697 1.34571 1.3505 1.51245 1.51679 1.67625 1.68273 1.86745 1.87204 2.0789 2.08376 2.20869 2.35232 2.35908 2.49326 2.49869 2.6461 2.64959 2.83815 2.84309 3.00109 3.00627 3.17465 3.17857 3.32561 3.32969 3.45894 3.46355 3.60362 3.60871 3.77784 3.78129 4.10777 4.11342 4.35613 4.36126 4.51397 4.51754 4.64234 4.65264 4.83137 4.83535 4.84291 
79 0.15494 0.15816 0.16126 0.31175 0.3155 0.31937 0.49895 0.50176 0.50547 0.63167 0.6347 0.63831 0.8196 0.82272 0.82512 0.82853 0.99128 0.99503 0.99888 1.15785 1.16256 1.1678 1.32145 1.32644 1.33069 1.48906 1.49327 1.49617 1.65568 1.65872 1.66474 1.84621 1.85004 1.85414 2.05943 2.06282 2.18588 2.19047 2.33183 2.33541 2.34148 2.47234 2.47577 2.48114 2.62672 2.6297 2.81699 2.8201 2.82548 2.98011 2.984 2.98927 3.15251 3.15698 3.16062 3.30138 3.3058 3.30916 3.4378 3.4414 3.4474 3.58245 3.58538 3.59116 3.75487 3.75894 3.76185 4.08856 4.09188 4.33733 4.34006 4.49228 4.49648 4.49973 4.61641 4.624 4.81124 4.8141 4.81839 
36 0.16844 0.32471 0.33137 0.51091 0.64338 0.64884 0.83407 1.00569 1.17228 1.17814 1.3368 1.50364 1.51209 1.66717 1.674 1.85706 1.86245 2.0723 2.19988 2.34495 2.48591 2.63926 2.82979 2.994 3.16587 3.17242 3.3169 3.45001 3.59472 3.76968 4.10087 4.34824 4.50611 4.63512 4.8225 4.82856 
73 0.16207 0.16494 0.16952 0.31771 0.32135 0.32458 0.50564 0.5088 0.51418 0.638 0.64173 0.82736 0.83036 0.83395 0.99725 1.00194 1.00592 1.1639 1.16919 1.17296 1.32817 1.33244 1.33668 1.49721 1.50048 1.50432 1.6621 1.66599 1.67115 1.85251 1.85639 1.85984 2.06591 2.07044 2.19462 2.19943 2.33791 2.34199 2.34658 2.4791 2.48253 2.49365 2.63287 2.63561 2.82325 2.82619 2.83072 2.98764 2.99024 3.15884 3.16276 3.1665 3.30969 3.31342 3.32044 3.44395 3.44828 3.58814 3.59208 3.59965 3.76248 3.76602 4.09444 4.09872 4.3429 4.34604 4.49881 4.50245 4.62501 4.63004 4.81735 4.81992 4.82439 
3 1.84757 4.33738 4.81368 
100 0.1467 0.15112 0.1539 0.15928 0.30295 0.30684 0.31012 0.31374 0.48939 0.49429 0.49708 0.50057 0.62225 0.627 0.63049 0.81238 0.81646 0.81919 0.82321 0.98442 0.98835 0.99192 1.14918 1.15368 1.15789 1.16198 1.31387 1.31949 1.32276 1.48208 1.48699 1.48976 1.49402 1.64288 1.65038 1.65362 1.65906 1.83916 1.84209 1.84558 1.85023 2.05242 2.0556 2.05926 2.17782 2.1841 2.19032 2.32406 2.32737 2.33096 2.46034 2.4671 2.47022 2.47467 2.61676 2.62161 2.62429 2.80758 2.81237 2.81504 2.81927 2.97153 2.97711 2.97997 3.14438 3.14777 3.15137 3.15473 3.29345 3.29854 3.30185 3.30545 3.42585 3.43201 3.4359 3.43957 3.57332 3.57807 3.5817 3.74785 3.75218 3.75486 3.75968 4.08134 4.08418 4.08778 4.3303 4.33262 4.33708 4.48467 4.48915 4.49167 4.49784 4.60872 4.61537 4.61942 4.80346 4.80664 4.80931 4.813 
0 
56 0.14723 0.15244 0.30342 0.30841 0.48962 0.49471 0.62269 0.62805 0.81267 0.81799 0.98439 0.99126 1.14998 1.15721 1.31429 1.32093 1.48243 1.48811 1.64605 1.65301 1.83913 1.84461 2.05235 2.05709 2.17823 2.1892 2.32422 2.32893 2.46373 2.47018 2.61808 2.62294 2.8078 2.81303 2.97188 2.97784 3.14449 3.14982 3.29381 3.30052 3.42936 3.4361 3.57356 3.57866 3.74774 3.75326 4.08133 4.086 4.33018 4.33438 4.48483 4.49051 4.6091 4.61938 4.8035 4.80719 
92 0.16086 0.1642 0.16745 0.31757 0.32118 0.32462 0.50251 0.50676 0.50963 0.51282 0.63627 0.63958 0.64293 0.82626 0.82976 0.83238 0.99747 1.00097 1.00488 1.16317 1.16706 1.17095 1.17462 1.32749 1.33229 1.33577 1.49631 1.50011 1.50333 1.66023 1.66373 1.66813 1.85223 1.85481 1.85892 2.06553 2.06875 2.07242 2.19083 2.19566 2.19957 2.33744 2.34027 2.34381 2.47728 2.48115 2.48428 2.63176 2.63467 2.63725 2.82046 2.82479 2.82762 2.83131 2.98517 2.98947 2.99193 3.15778 3.16127 3.16431 3.16766 3.30737 3.3117 3.31475 3.31891 3.44335 3.44665 3.44973 3.58702 3.59049 3.5941 3.60349 3.76094 3.7646 3.76741 3.7714 4.09449 4.09708 4.10061 4.34337 4.3457 4.35032 4.49816 4.50237 4.50496 4.62248 4.62744 4.63082 4.63672 4.81721 4.81973 4.82322 
62 0.15563 0.1602 0.31248 0.31706 0.32293 0.49896 0.50344 0.50844 0.63243 0.6374 0.8216 0.82567 0.8304 0.99236 0.99817 1.15846 1.16437 1.32218 1.32798 1.49114 1.4955 1.49996 1.65505 1.65946 1.84725 1.85236 2.06039 2.06509 2.18663 2.19252 2.33249 2.33769 2.47198 2.47764 2.62661 2.6313 2.81568 2.82091 2.82627 2.97992 2.98534 3.15317 3.15827 3.16341 3.30191 3.30825 3.43852 3.4433 3.58155 3.5862 3.75591 3.76142 4.08955 4.09425 4.33836 4.34547 4.49272 4.49818 4.62097 4.62591 4.81213 4.81549 
48 0.16033 0.16359 0.31548 0.32004 0.50404 0.50824 0.63661 0.64147 0.82438 0.82803 0.99524 1.00007 1.1619 1.16854 1.32854 1.33263 1.49608 1.49917 1.66063 1.6651 1.85111 1.85613 2.06477 2.19265 2.33709 2.34268 2.47792 2.48418 2.63172 2.82241 2.82692 2.98666 2.9917 3.15747 3.16193 3.30858 3.31219 3.44227 3.44884 3.58757 3.76152 3.76505 4.09309 4.3412 4.49983 4.62678 4.81587 4.81892 
6 0.51545 1.18003 2.07559 2.83638 3.77319 4.82891 
65 0.18011 0.18439 0.33619 0.34007 0.3495 0.52363 0.52772 0.65549 0.65978 0.66828 0.8462 0.8506 1.0179 1.02269 1.18407 1.18935 1.3487 1.3531 1.51552 1.51955 1.52871 1.6805 1.68582 1.87085 1.87523 1.88312 2.08305 2.08734 2.21301 2.22232 2.35783 2.36361 2.49806 2.5029 2.65036 2.65392 2.84227 2.84671 2.85958 3.00575 3.01089 3.17711 3.18082 3.18655 3.32846 3.33236 3.46224 3.46656 3.6072 3.61248 3.7814 3.78494 3.79719 4.11167 4.116 4.36017 4.36618 4.5175 4.5209 4.52785 4.64645 4.65488 4.83533 4.83959 4.84662 
34 0.16495 0.32046 0.32593 0.50808 0.51428 0.64128 0.83089 1.00048 1.0065 1.1677 1.17538 1.33396 1.50091 1.66511 1.8549 2.0672 2.34021 2.48289 2.63579 2.82653 2.99061 3.16133 3.16862 3.31334 3.44869 3.59187 3.76559 3.77152 4.09629 4.34459 4.50321 4.63159 4.81953 4.82521 
57 0.1661 0.16934 0.32225 0.32653 0.51035 0.51399 0.64259 0.6465 0.83079 0.83461 1.00219 1.00649 1.16857 1.17346 1.17879 1.33501 1.33929 1.50159 1.50534 1.66663 1.67097 1.85668 1.86076 2.06923 2.07293 2.1979 2.20327 2.34319 2.34801 2.48489 2.48854 2.63776 2.6407 2.82757 2.83095 2.83666 2.99282 2.99656 3.163 3.16716 3.31384 3.31811 3.44827 3.45353 3.59426 3.59832 3.76691 3.7704 4.09853 4.102 4.34728 4.3525 4.50277 4.50697 4.63426 4.82261 4.8263 
0 
26 0.16531 0.32131 0.50822 0.64098 0.83076 1.00106 1.17296 1.33451 1.50095 1.66461 1.8552 2.06848 2.34039 2.48274 2.63557 2.82632 2.99066 3.16313 3.31434 3.44762 3.59138 3.76589 4.097 4.3455 4.50309 4.81977 
28 0.16498 0.3222 0.50861 0.64054 0.83133 0.99925 1.16741 1.33304 1.50045 1.66455 1.8545 2.0674 2.19623 2.33955 2.48228 2.63582 2.82593 2.99048 3.16329 3.31319 3.44741 3.59151 3.76686 4.0961 4.34438 4.50342 4.63094 4.81938 
45 0.16187 0.16668 0.31858 0.3224 0.50548 0.51024 0.63793 0.64254 0.8275 0.83119 0.9985 1.00452 1.16485 1.17211 1.33029 1.49797 1.50287 1.66276 1.6685 1.8522 1.85626 2.06533 2.19518 2.33782 2.34285 2.47998 2.63301 2.82349 2.82887 2.98783 3.15953 3.1635 3.30971 3.31424 3.44502 3.58871 3.59462 3.76302 3.76894 4.09396 4.3421 4.50037 4.62795 4.81688 4.82013 
55 0.15877 0.16249 0.31456 0.31859 0.50232 0.50646 0.63471 0.63877 0.82289 0.82671 0.99437 0.9996 1.16147 1.16671 1.32724 1.33118 1.49475 1.49815 1.65891 1.66367 1.84927 1.85326 2.06224 2.06659 2.1913 2.33478 2.33895 2.47644 2.4811 2.62984 2.63305 2.82032 2.82422 2.98492 2.98922 3.15547 3.15948 3.30631 3.31031 3.44081 3.44524 3.58579 3.59033 3.75979 3.7631 4.09124 4.09575 4.33935 4.34573 4.49739 4.50078 4.6219 4.62657 4.8142 4.81771 
96 0.14999 0.15388 0.15722 0.30616 0.30949 0.31329 0.31743 0.49269 0.49678 0.49965 0.50323 0.62533 0.62914 0.63298 0.63838 0.81539 0.81884 0.82239 0.82642 0.98789 0.99076 0.99504 1.15227 1.15594 1.16099 1.31709 1.32081 1.32497 1.32985 1.48522 1.48917 1.4926 1.49743 1.64631 1.65305 1.65602 1.8426 1.84514 1.8491 1.85368 2.05591 2.05853 2.0622 2.18114 2.18652 2.32747 2.33027 2.33387 2.46336 2.46905 2.47266 2.47693 2.61974 2.62387 2.62729 2.81099 2.81502 2.81813 2.82328 2.97476 2.97893 2.98242 3.1476 3.15065 3.15461 3.15845 3.29682 3.30039 3.30493 3.30876 3.42925 3.43528 3.43884 3.44351 3.57668 3.58049 3.58403 3.75135 3.75478 3.75813 4.08482 4.08739 4.09137 4.33388 4.33602 4.34111 4.48792 4.49097 4.49479 4.61191 4.61806 4.62208 4.80694 4.80977 4.81232 4.81731 
20 0.16046 0.31869 0.50644 0.82598 0.9962 1.49704 1.6624 1.85078 2.06437 2.33681 2.6326 2.82466 2.98757 3.16211 3.588 3.76353 4.09291 4.34102 4.50074 4.81554 
56 0.14893 0.15443 0.30522 0.31047 0.49146 0.49698 0.62432 0.63049 0.81451 0.82024 0.98617 0.99296 1.1518 1.16135 1.31612 1.32391 1.48427 1.49056 1.6475 1.65324 1.84096 1.84627 2.05418 2.05927 2.18018 2.1908 2.32597 2.33095 2.4649 2.47099 2.61981 2.62528 2.80972 2.81538 2.97372 2.98011 3.14628 3.15195 3.29551 3.30324 3.43096 3.43654 3.57539 3.58115 3.74951 3.75528 4.08311 4.08803 4.33203 4.33662 4.48666 4.49256 4.61108 4.61995 4.80527 4.80921 
56 0.14938 0.15552 0.30587 0.31151 0.49194 0.49762 0.62452 0.63102 0.81524 0.8211 0.98693 0.99356 1.15236 1.16054 1.31666 1.32398 1.48482 1.49143 1.64677 1.65346 1.84177 1.84737 2.05494 2.05984 2.18052 2.18947 2.32673 2.33189 2.46519 2.47182 2.62038 2.62575 2.81011 2.81607 2.9742 2.98078 3.14702 3.15289 3.29608 3.30358 3.43271 3.43919 3.5759 3.58172 3.75023 3.75607 4.08391 4.0887 4.33285 4.33678 4.48734 4.49332 4.6115 4.62127 4.80601 4.80996 
24 0.15988 0.31603 0.50529 0.63775 0.82559 0.99724 1.49621 1.66069 1.85187 2.06314 2.33661 2.47762 2.63082 2.82365 2.98572 3.15894 3.30941 3.44437 3.58717 3.76145 4.09209 4.34035 4.49835 4.81533 
28 0.15838 0.31297 0.50096 0.63375 0.82243 0.99398 1.16191 1.32647 1.49401 1.65855 1.84772 2.06163 2.19088 2.33332 2.47611 2.62842 2.81887 2.98401 3.15375 3.30501 3.4393 3.58467 3.75759 4.0899 4.33843 4.49456 4.62652 4.81277 
7 0.17072 1.00711 1.67274 1.85971 2.34546 4.34751 4.8257 
65 0.17249 0.17627 0.32935 0.33271 0.3447 0.51574 0.51933 0.52429 0.64812 0.6521 0.8387 0.8427 1.01047 1.01488 1.17759 1.18243 1.34072 1.34504 1.5088 1.51281 1.67225 1.67664 1.68723 1.86423 1.86826 1.87585 2.07522 2.07954 2.2048 2.21153 2.3476 2.35222 2.35761 2.48979 2.4948 2.64312 2.64734 2.83359 2.83763 2.8419 2.99799 3.00293 3.17097 3.17476 3.32129 3.32538 3.45516 3.45902 3.59854 3.6033 3.61095 3.77382 3.77697 3.78249 4.10394 4.10834 4.35209 4.35667 4.51077 4.51534 4.63983 4.6459 4.82799 4.83148 4.83607 
88 0.16858 0.17139 0.17561 0.3235 0.32709 0.33021 0.34311 0.51143 0.51446 0.51753 0.64488 0.6481 0.65603 0.83424 0.83688 0.84091 1.00387 1.00805 1.01207 1.17148 1.17622 1.18008 1.33624 1.34002 1.34423 1.50343 1.50671 1.51023 1.66783 1.67147 1.67618 1.85799 1.86171 1.86506 1.87256 2.07167 2.07479 2.09099 2.20112 2.20636 2.34443 2.34767 2.35168 2.36093 2.48611 2.48941 2.49419 2.63893 2.64179 2.65403 2.82891 2.83206 2.83556 2.8494 2.99438 2.99796 3.00679 3.1647 3.16834 3.17114 3.18942 3.31542 3.31891 3.3221 3.44989 3.4538 3.45789 3.59586 3.59947 3.60483 3.76962 3.77239 3.77863 4.10024 4.10366 4.11092 4.34854 4.35176 4.35686 4.50618 4.5089 4.51352 4.63541 4.64109 4.82287 4.82563 4.8294 4.83669 
76 0.16462 0.16808 0.17141 0.32095 0.3248 0.32792 0.50714 0.5111 0.51451 0.64114 0.64537 0.65056 0.83031 0.83409 0.83818 1.00105 1.00567 1.00937 1.16815 1.17245 1.17718 1.33177 1.33641 1.34027 1.50076 1.50417 1.50833 1.66607 1.66963 1.67623 1.85599 1.85994 1.86348 1.8835 2.06941 2.07294 2.1961 2.20056 2.3415 2.34524 2.35047 2.48323 2.4866 2.63624 2.63942 2.82725 2.83049 2.83556 2.98978 2.99398 3.16239 3.16641 3.1701 3.31228 3.31706 3.32083 3.44763 3.45205 3.59236 3.59586 3.60413 3.76459 3.76911 3.77165 4.09886 4.10219 4.34703 4.35031 4.50192 4.50637 4.51215 4.63087 4.63565 4.82077 4.8235 4.82751 
64 0.15714 0.16081 0.31232 0.31678 0.49993 0.50346 0.50878 0.63193 0.63661 0.8217 0.82597 0.99269 0.99754 1.15896 1.16421 1.32369 1.32854 1.3336 1.49252 1.49649 1.65565 1.65999 1.84702 1.8513 2.06023 2.06412 2.18913 2.1966 2.3324 2.33652 2.47256 2.47729 2.62695 2.63066 2.81798 2.82179 2.82837 2.98193 2.98584 3.15319 3.15805 3.16248 3.30297 3.30829 3.31269 3.43822 3.44268 3.58299 3.58773 3.75644 3.76091 3.76474 4.08914 4.09325 4.33791 4.34214 4.49322 4.49791 4.50286 4.62043 4.62674 4.81199 4.81578 4.82028 
58 0.14808 0.15303 0.3043 0.3089 0.49072 0.49615 0.50084 0.6237 0.62887 0.81374 0.81832 0.82229 0.98581 0.99238 1.15074 1.15976 1.31538 1.32322 1.48349 1.48879 1.64455 1.65279 1.84056 1.84509 2.05383 2.05812 2.17924 2.32541 2.32966 2.46331 2.47084 2.61847 2.62343 2.80893 2.81451 2.97292 2.97964 3.1457 3.15028 3.15501 3.29483 3.30312 3.42759 3.43379 3.57466 3.57992 3.7492 3.75503 4.08272 4.08678 4.33176 4.33528 4.48602 4.49188 4.6101 4.61982 4.80479 4.80853 
0 
113 0.14965 0.15359 0.15639 0.15966 0.30586 0.3093 0.31264 0.31553 0.4925 0.4965 0.49918 0.50182 0.50661 0.62464 0.6286 0.63162 0.63436 0.81495 0.81843 0.82156 0.82389 0.82781 0.98772 0.9905 0.99413 0.99743 1.15192 1.15578 1.15975 1.16355 1.31673 1.32047 1.32402 1.32717 1.48477 1.48874 1.49187 1.49483 1.50032 1.64629 1.65278 1.65571 1.6594 1.84252 1.84513 1.84886 1.85216 2.05581 2.05853 2.06146 2.18091 2.18624 2.1898 2.32738 2.33019 2.33333 2.33746 2.46296 2.46882 2.47229 2.47489 2.48063 2.61942 2.62366 2.6268 2.62947 2.81087 2.81484 2.81773 2.82074 2.82506 2.97447 2.97869 2.98177 2.98547 3.14741 3.15048 3.15406 3.15657 3.29654 3.30013 3.30401 3.30705 3.42927 3.43522 3.43835 3.44155 3.57652 3.58035 3.58324 3.58665 3.75125 3.75459 3.75753 3.75983 4.08472 4.08739 4.09084 4.33374 4.33596 4.3395 4.48765 4.4907 4.49426 4.49691 4.61175 4.6176 4.62176 4.62606 4.80684 4.80981 4.81216 4.81559 
65 0.15301 0.15733 0.30919 0.31429 0.31985 0.49517 0.50004 0.50524 0.62834 0.63272 0.6394 0.81842 0.82353 0.98994 0.99618 1.15559 1.16279 1.16898 1.31972 1.32623 1.48813 1.49302 1.49877 1.64865 1.65564 1.8447 1.85011 2.05797 2.06211 2.18323 2.19013 2.32975 2.33398 2.46827 2.47326 2.48007 2.62414 2.62802 2.81299 2.81814 2.82476 2.97747 2.98281 3.15021 3.156 3.29942 3.30686 3.43187 3.43709 3.44312 3.57912 3.58369 3.75331 3.75888 4.08693 4.09098 4.33582 4.33932 4.49047 4.496 4.61412 4.62307 4.80912 4.81269 4.8187 
1 3.76806 
18 0.31924 0.50539 0.63889 0.82916 1.00279 1.17135 1.33209 1.49914 1.85653 2.82393 3.15991 3.31328 3.44584 3.76335 4.09678 4.34341 4.50144 4.81963 
38 0.16929 0.1769 0.32267 0.32752 0.514 0.64206 0.83475 0.83981 1.00229 1.00874 1.1679 1.17742 1.33243 1.5057 1.66783 1.67575 1.85713 1.86432 2.07892 2.1971 2.34684 2.48986 2.6471 2.83223 2.99926 3.16336 3.17207 3.31349 3.32311 3.44807 3.45694 3.60111 3.76682 3.77556 4.10639 4.35345 4.50335 4.82572 
39 0.16933 0.32734 0.51224 0.51712 0.64562 0.83545 1.00769 1.17353 1.17939 1.33738 1.3424 1.50642 1.66983 1.86154 2.07198 2.20165 2.34464 2.35552 2.48658 2.63935 2.83114 2.99403 3.00067 3.16595 3.1702 3.31757 3.32178 3.45053 3.45483 3.59535 3.59984 3.77039 4.10006 4.10579 4.34897 4.50724 4.63537 4.82374 4.82993 
16 0.17439 0.32881 0.51892 0.83714 1.01338 1.50999 1.67733 1.86724 2.34655 2.83676 3.17235 3.77556 4.10733 4.35098 4.51174 4.82888 
30 0.16573 0.32282 0.51093 0.64254 0.83098 0.99901 1.00586 1.17238 1.3361 1.50072 1.66678 1.86008 2.06864 2.19929 2.34116 2.48319 2.63588 2.82674 2.99095 3.16443 3.31596 3.44945 3.59369 3.76717 4.09764 4.34773 4.50378 4.636 4.82065 4.82629 
0 
67 0.16222 0.16521 0.16982 0.3192 0.32224 0.3271 0.50639 0.50963 0.51505 0.63916 0.64282 0.82764 0.83076 0.83494 0.99845 1.00248 1.00847 1.16455 1.17016 1.33158 1.3363 1.49818 1.50112 1.50549 1.66267 1.66564 1.67217 1.85319 1.85656 1.86065 2.0661 2.06936 2.19521 2.2006 2.33833 2.34191 2.34804 2.48045 2.48424 2.63377 2.63693 2.8246 2.82764 2.83248 2.98835 2.99141 3.15985 3.16346 3.31065 3.31431 3.44632 3.45091 3.58985 3.59406 3.76333 3.76672 4.09494 4.09851 4.34357 4.34706 4.50045 4.50359 4.62701 4.63163 4.81816 4.82072 4.82508 
118 0.17585 0.17902 0.1826 0.18981 0.33151 0.33507 0.33776 0.34217 0.51925 0.52196 0.52467 0.5285 0.6521 0.65546 0.6585 0.66445 0.84046 0.84385 0.84642 0.8496 0.86299 1.01135 1.01553 1.01918 1.02517 1.17759 1.18227 1.18584 1.18927 1.34341 1.34645 1.34937 1.35334 1.51138 1.51445 1.51756 1.5229 1.67597 1.67899 1.68277 1.68881 1.86583 1.86999 1.87299 1.87705 1.88558 2.0795 2.08238 2.08575 2.09642 2.20751 2.21163 2.2164 2.35141 2.35489 2.35846 2.36302 2.37124 2.4936 2.49636 2.49973 2.50429 2.64658 2.64939 2.65301 2.6608 2.83701 2.84017 2.84328 2.84648 2.86154 3.00094 3.00389 3.00723 3.01265 3.17257 3.17629 3.17872 3.18208 3.19244 3.32308 3.32665 3.32926 3.33365 3.45775 3.46133 3.46403 3.46978 3.60236 3.6053 3.6083 3.61348 3.7763 3.77946 3.78207 3.78655 3.79725 4.10807 4.11103 4.11449 4.12379 4.35672 4.35926 4.36264 4.37146 4.51292 4.51625 4.51883 4.52378 4.63978 4.644 4.64797 4.65732 4.83105 4.83381 4.83645 4.83928 4.84571 
71 0.16977 0.17339 0.17865 0.32455 0.32881 0.33246 0.51294 0.51664 0.52162 0.64644 0.64967 0.65536 0.83546 0.83878 0.84264 1.0038 1.00883 1.01311 1.17164 1.17683 1.1806 1.33861 1.34234 1.50585 1.51002 1.66983 1.67459 1.85931 1.8639 1.86732 2.07353 2.07734 2.20105 2.2057 2.34536 2.3497 2.35548 2.48825 2.49239 2.64137 2.64489 2.83182 2.8359 2.83988 2.9959 2.99974 3.16582 3.17034 3.17475 3.31873 3.32214 3.45248 3.45645 3.59677 3.60095 3.6079 3.7718 3.77463 3.78013 4.10196 4.10521 4.35018 4.35375 4.36252 4.50861 4.51206 4.63574 4.64123 4.8246 4.82789 4.83112 
26 0.17407 0.33061 0.51659 0.64824 0.83761 1.18155 1.34218 1.50916 1.8655 2.07555 2.20731 2.35085 2.49108 2.64166 2.83665 2.99757 3.17008 3.3219 3.45773 3.59923 3.77266 4.10443 4.35192 4.50982 4.63962 4.83008 
93 0.15186 0.15597 0.1591 0.3084 0.31169 0.31516 0.3187 0.49469 0.49906 0.50185 0.50526 0.62748 0.63163 0.63534 0.81749 0.82103 0.82401 0.82854 0.98972 0.99344 0.99758 1.15488 1.15872 1.16413 1.3192 1.32428 1.32773 1.48717 1.49151 1.49463 1.49872 1.64857 1.65511 1.65819 1.66337 1.84449 1.84741 1.8517 2.05778 2.06089 2.06553 2.18305 2.1887 2.19702 2.32946 2.33253 2.33681 2.46703 2.47212 2.47549 2.48045 2.62266 2.62646 2.62944 2.8129 2.81707 2.81986 2.82482 2.97687 2.98174 2.9846 3.14974 3.15289 3.15654 3.16055 3.29882 3.30323 3.30695 3.43167 3.43682 3.44094 3.44528 3.57866 3.58274 3.58654 3.75309 3.75727 3.76004 4.08671 4.08949 4.09486 4.33565 4.33816 4.48999 4.49399 4.49673 4.61399 4.62026 4.62446 4.80884 4.81184 4.81452 4.81915 
51 0.15606 0.16026 0.31151 0.31709 0.49823 0.50243 0.63158 0.63641 0.82091 0.82535 0.9915 0.99914 1.15753 1.16734 1.32151 1.32806 1.49179 1.49598 1.65602 1.66085 1.84614 1.85272 2.05923 2.1869 2.33162 2.47261 2.47687 2.62635 2.63047 2.81664 2.82091 2.98008 2.98501 3.15219 3.15764 3.30155 3.30842 3.4381 3.44543 3.58191 3.58799 3.75518 3.76061 4.08831 4.33696 4.49239 4.49769 4.61925 4.62681 4.81128 4.81516 
24 0.16705 0.32424 0.51053 0.64326 0.83562 1.3365 1.50664 1.67512 1.85984 2.0684 2.34316 2.63662 2.83001 2.99181 3.16671 3.31589 3.45005 3.59376 3.7684 4.09727 4.34524 4.50515 4.6357 4.8204 
80 0.14689 0.15107 0.15463 0.30366 0.30774 0.3114 0.48994 0.49433 0.49785 0.62269 0.62716 0.63111 0.81247 0.81673 0.81987 0.98455 0.98888 0.99361 1.15011 1.15522 1.16108 1.31446 1.31984 1.32438 1.48224 1.48695 1.49053 1.64504 1.65073 1.65488 1.83928 1.84318 1.84721 2.05252 2.05619 2.17862 2.18417 2.32442 2.3281 2.33263 2.4627 2.46821 2.47196 2.61806 2.62233 2.62619 2.8082 2.81251 2.81609 2.97215 2.97721 2.98224 3.14465 3.14874 3.15209 3.294 3.29909 3.30297 3.42881 3.43326 3.43727 3.5739 3.5782 3.58275 3.7479 3.75228 3.75541 4.08151 4.08506 4.33036 4.33357 4.485 4.48968 4.49338 4.60951 4.6166 4.62166 4.80383 4.80694 4.81039 
1 0.82571 
44 0.15281 0.15789 0.30989 0.31661 0.49628 0.50112 0.62991 0.63581 0.81812 0.8233 0.98963 0.99659 1.15612 1.31975 1.32632 1.48798 1.49341 1.65572 1.84461 2.05775 2.1854 2.33004 2.47329 2.62502 2.62904 2.81491 2.81973 2.97802 2.98327 3.15048 3.15673 3.29984 3.3065 3.43676 3.58051 3.75325 3.75903 4.08685 4.33556 4.49052 4.49609 4.61585 4.80944 4.81511 
35 0.17017 0.17624 0.32685 0.33421 0.51464 0.64782 0.83586 0.84069 1.00853 1.1791 1.33955 1.50703 1.67102 1.86208 1.86733 2.07475 2.20719 2.34676 2.35418 2.49019 2.64043 2.83301 2.99573 3.16956 3.32005 3.45404 3.59753 3.60742 3.77206 4.10331 4.35066 4.50856 4.63751 4.82542 4.83017 
43 0.17467 0.18054 0.33093 0.33576 0.51867 0.52454 0.65187 0.84052 0.84602 1.01015 1.01996 1.17966 1.1868 1.34395 1.51052 1.51592 1.67501 1.68316 1.8644 1.87095 2.0786 2.20825 2.35056 2.3595 2.49352 2.64584 2.83657 2.84282 3.0008 3.17356 3.18208 3.32496 3.4599 3.60337 3.77667 4.1064 4.11394 4.35478 4.3617 4.514 4.64277 4.82928 4.83427 
10 0.16677 0.32398 0.83126 1.00347 1.33714 1.50219 1.67044 1.85977 3.31628 4.82292 
77 0.16295 0.16588 0.17044 0.31826 0.32187 0.32569 0.50685 0.51052 0.51483 0.63938 0.64306 0.82842 0.83114 0.83521 0.99875 1.00288 1.00839 1.16454 1.16987 1.17414 1.33172 1.33552 1.49876 1.50171 1.50581 1.6629 1.66639 1.67181 1.85316 1.85678 1.86071 1.86929 2.06607 2.0694 2.19531 2.20154 2.3385 2.34223 2.34745 2.35264 2.48061 2.48408 2.49083 2.63394 2.63702 2.82434 2.82803 2.8318 2.98905 2.99252 3.16004 3.16379 3.16771 3.31053 3.31429 3.31974 3.44459 3.44886 3.45659 3.58949 3.59327 3.59884 3.76396 3.76715 3.77444 4.09508 4.09915 4.34362 4.34781 4.36139 4.50092 4.50416 4.62943 4.63481 4.81829 4.82139 4.82496 
2 0.82173 1.49487 
77 0.16981 0.17292 0.17922 0.32525 0.32892 0.33342 0.51362 0.5169 0.52165 0.64615 0.65043 0.83569 0.83851 0.8432 1.0056 1.01015 1.01793 1.17294 1.17775 1.18264 1.33852 1.34255 1.35299 1.50442 1.508 1.51197 1.66968 1.6731 1.67994 1.86007 1.86386 1.86844 2.07327 2.07746 2.20275 2.20898 2.34497 2.34882 2.35308 2.36264 2.48824 2.49222 2.50451 2.64123 2.64432 2.83079 2.83445 2.83917 2.99636 3.00044 3.1668 3.17076 3.17561 3.31768 3.32183 3.3305 3.45237 3.4563 3.46318 3.59738 3.60118 3.60838 3.77004 3.77376 3.77817 4.1022 4.10676 4.35062 4.35485 4.50814 4.51112 4.51869 4.63437 4.63945 4.82493 4.82762 4.83208 
0 
82 0.16905 0.17238 0.32393 0.32742 0.33089 0.51152 0.51464 0.51839 0.64376 0.64715 0.65176 0.83498 0.83837 1.00447 1.00962 1.17138 1.17644 1.18063 1.33696 1.34065 1.34658 1.50508 1.5082 1.51365 1.66867 1.67274 1.67827 1.85853 1.86296 1.86626 2.07156 2.07442 2.08467 2.19962 2.20391 2.21214 2.3438 2.34707 2.35151 2.35828 2.48568 2.48841 2.49405 2.63852 2.64112 2.64822 2.82894 2.83287 2.83689 2.99412 2.99711 3.004 3.16456 3.16838 3.1719 3.31546 3.31917 3.3229 3.44952 3.4534 3.45756 3.59463 3.59856 3.60362 3.76851 3.77178 3.77544 3.78906 4.10032 4.10368 4.11357 4.34877 4.35233 4.36894 4.5053 4.50819 4.51223 4.63374 4.63729 4.82324 4.82599 4.82985 
84 0.14627 0.15061 0.15371 0.30238 0.30623 0.31004 0.48903 0.49385 0.4968 0.62106 0.62587 0.62956 0.81167 0.81553 0.81873 0.82292 0.98423 0.98767 0.99281 1.14841 1.1527 1.15799 1.31343 1.31847 1.32228 1.48151 1.48603 1.48908 1.49351 1.64248 1.65002 1.65372 1.83894 1.84188 1.84628 2.0522 2.0554 2.17747 2.18365 2.32381 2.32714 2.33162 2.45921 2.46627 2.47 2.47576 2.61578 2.62086 2.62398 2.80738 2.81192 2.81502 2.97104 2.97622 2.97928 3.14389 3.14739 3.15172 3.29308 3.29747 3.30185 3.30608 3.42549 3.43184 3.43606 3.57301 3.57756 3.58159 3.74769 3.7516 3.75511 4.08112 4.08413 4.33011 4.33259 4.48427 4.48796 4.49152 4.60833 4.61492 4.61979 4.80326 4.80648 4.80953 
73 0.1687 0.17185 0.17587 0.3225 0.3269 0.32997 0.51234 0.5156 0.5198 0.64687 0.65091 0.83072 0.83567 0.83947 1.00248 1.00783 1.01172 1.17164 1.17704 1.18173 1.33293 1.33882 1.3426 1.50058 1.50592 1.50983 1.66807 1.67185 1.67739 1.85736 1.86143 1.86518 2.07291 2.07649 2.20187 2.20897 2.34363 2.34727 2.35242 2.48724 2.49157 2.6406 2.64456 2.8289 2.83211 2.8368 2.99525 2.99983 3.16501 3.16964 3.17458 3.31431 3.31946 3.32341 3.45041 3.45421 3.46113 3.59629 3.60025 3.77091 3.77362 4.10136 4.10453 4.34889 4.35189 4.35705 4.50761 4.51257 4.62904 4.63655 4.82376 4.82657 4.83018 
39 0.15945 0.16676 0.31509 0.32283 0.50369 0.63632 0.82506 0.82888 0.99554 1.00153 1.16311 1.32858 1.49451 1.49867 1.66032 1.84983 1.85624 2.06332 2.19144 2.33552 2.4772 2.63048 2.82106 2.98609 3.15686 3.16222 3.30739 3.31541 3.44212 3.44856 3.58713 3.75973 3.76557 4.09214 4.34054 4.49655 4.50222 4.62688 4.81454 
60 0.15107 0.1561 0.30742 0.31225 0.4931 0.49842 0.50249 0.62616 0.63115 0.63697 0.81647 0.82156 0.98787 0.99342 1.15372 1.16075 1.31762 1.32408 1.48609 1.49175 1.64657 1.65387 1.84265 1.84738 2.05587 2.05967 2.18155 2.18886 2.32792 2.33218 2.46632 2.4722 2.62177 2.62645 2.81112 2.81671 2.97531 2.98143 3.1481 3.1531 3.29719 3.30383 3.42987 3.43541 3.44017 3.57711 3.58236 3.75111 3.75633 3.75939 4.08494 4.0886 4.33374 4.33733 4.4883 4.49367 4.61231 4.6212 4.80715 4.81048 
25 0.16108 0.31923 0.50478 0.63797 0.82471 0.99748 1.16844 1.33077 1.49547 1.66471 1.85146 2.33747 2.4818 2.6319 2.82484 3.15912 3.31011 3.4451 3.58919 3.76195 4.09264 4.34051 4.49919 4.62752 4.81509 
84 0.16456 0.16782 0.17272 0.31993 0.32355 0.32691 0.50821 0.51139 0.51653 0.64012 0.64358 0.64816 0.82835 0.83202 0.83484 0.83978 0.99922 1.00397 1.00819 1.16526 1.1718 1.17602 1.32912 1.3344 1.33769 1.49861 1.50242 1.5068 1.66434 1.66755 1.67237 1.8544 1.85831 1.86156 2.06739 2.07081 2.07628 2.19355 2.19864 2.20528 2.3395 2.34329 2.34658 2.35487 2.48192 2.48542 2.49082 2.63566 2.63857 2.82539 2.82856 2.83246 2.99061 2.99352 3.00002 3.16096 3.16502 3.16807 3.30946 3.31471 3.31783 3.44578 3.45028 3.45403 3.59007 3.5941 3.5973 3.76306 3.76749 3.77001 3.77609 4.09649 4.09977 4.34506 4.34845 4.50038 4.50481 4.5076 4.62481 4.63219 4.63682 4.82022 4.82287 4.82641 
28 0.15062 0.30689 0.49326 0.62688 0.81597 0.98708 1.15333 1.3173 1.48637 1.65237 1.84177 2.05491 2.18195 2.32711 2.46863 2.622 2.81151 2.97542 3.14758 3.29724 3.4335 3.57722 3.75059 4.08396 4.33266 4.48781 4.6151 4.80651 
0 
73 0.16571 0.16951 0.1748 0.32283 0.32688 0.33194 0.51077 0.51454 0.51939 0.64321 0.64738 0.6541 0.83077 0.83501 0.83988 1.00252 1.00739 1.01607 1.1705 1.17619 1.33575 1.34024 1.35421 1.50136 1.50588 1.5119 1.66719 1.67181 1.68901 1.85738 1.86168 1.8658 2.071 2.07543 2.19938 2.20661 2.34319 2.34771 2.35511 2.48543 2.48926 2.63829 2.64184 2.82852 2.83251 2.83747 2.99295 2.99692 3.16365 3.16839 3.17327 3.31497 3.3191 3.44879 3.4537 3.59462 3.59939 3.60793 3.76694 3.77117 3.77612 4.09994 4.10444 4.34817 4.35316 4.50374 4.50821 4.51519 4.6339 4.64077 4.82215 4.82527 4.82933 
29 0.16905 0.3241 0.51113 0.6454 0.83442 1.00608 1.17331 1.33671 1.50402 1.6674 1.85768 1.86481 2.07271 2.20013 2.34558 2.48619 2.63936 2.82961 2.99447 3.16693 3.31671 3.45219 3.59605 3.76904 4.10156 4.34856 4.50644 4.63555 4.82341 
19 0.1654 0.32231 0.50968 0.8298 1.17122 1.66539 1.85585 2.0665 2.3418 2.48232 2.82935 2.99231 3.16503 3.31452 3.4486 3.76786 4.09622 4.34502 4.82303 
0 
28 0.16594 0.32294 0.50906 0.64209 0.83246 1.00461 1.17208 1.33486 1.50353 1.6651 1.85666 2.06863 2.19777 2.34124 2.48423 2.63614 2.82764 2.99076 3.16498 3.31546 3.4492 3.59198 3.76708 4.09671 4.34531 4.50375 4.63228 4.82036 
1 0.16592 
76 0.17453 0.17828 0.32982 0.33364 0.33944 0.51745 0.52108 0.52704 0.65057 0.65501 0.83988 0.84355 0.84905 1.01135 1.01564 1.02332 1.17813 1.18347 1.34199 1.34627 1.35496 1.50971 1.51362 1.52181 1.67407 1.67882 1.69141 1.86455 1.86886 1.87319 2.07666 2.08071 2.10087 2.20652 2.21451 2.35057 2.35563 2.3628 2.49144 2.49578 2.50891 2.64397 2.64743 2.83523 2.83979 2.84472 2.99976 3.00438 3.17199 3.17538 3.18066 3.32216 3.32586 3.33858 3.45613 3.4602 3.46819 3.60057 3.6057 3.61379 3.77484 3.77783 3.78355 4.10536 4.10889 4.11841 4.35402 4.3578 4.36984 4.5118 4.51572 4.63993 4.64623 4.8293 4.83291 4.83709 
41 0.16712 0.3222 0.32908 0.5105 0.51739 0.64276 0.65161 0.8312 0.83903 1.00273 1.0172 1.17244 1.33673 1.50373 1.66753 1.85681 1.86892 2.06998 2.20139 2.34239 2.35456 2.48485 2.63875 2.82887 2.8364 2.99372 3.16298 3.17118 3.31468 3.32201 3.44818 3.4561 3.59451 3.76766 3.77283 4.09905 4.34801 4.50611 4.63171 4.82182 4.82843 
117 0.14166 0.14535 0.14812 0.15091 0.29776 0.30119 0.30431 0.30706 0.4844 0.48821 0.49083 0.49343 0.49713 0.61667 0.62045 0.62335 0.62627 0.63111 0.80699 0.81037 0.81352 0.81591 0.8207 0.97963 0.98234 0.98593 0.98936 1.14386 1.14762 1.15154 1.15538 1.30873 1.31219 1.31588 1.31916 1.47682 1.48064 1.48376 1.48656 1.63816 1.64433 1.64748 1.65102 1.83433 1.83679 1.83992 1.84293 2.04758 2.05009 2.05278 2.05839 2.17285 2.17748 2.18106 2.31921 2.32198 2.32489 2.32817 2.45501 2.46055 2.46404 2.46687 2.47148 2.61135 2.61559 2.61852 2.62109 2.80278 2.80663 2.80941 2.81213 2.81616 2.96641 2.97035 2.97354 2.97707 3.13926 3.14226 3.14538 3.14784 3.15196 3.28847 3.29187 3.2956 3.29841 3.42113 3.42677 3.42989 3.43311 3.5684 3.57214 3.57493 3.57825 3.74311 3.74612 3.74907 3.75136 4.07653 4.07906 4.08191 4.32547 4.32762 4.33033 4.33693 4.47959 4.48253 4.48596 4.48842 4.60368 4.60901 4.6133 4.61773 4.7987 4.80147 4.80368 4.80641 4.81064 
20 0.1575 0.31574 0.50101 0.63627 0.82271 0.99578 1.49336 1.84674 2.06122 2.33603 2.62943 2.81912 3.15704 3.44431 3.58828 3.75962 4.08934 4.33702 4.49675 4.81238 
22 0.17663 0.33326 0.52119 0.84166 1.01528 1.18527 1.34754 1.5135 1.6777 1.86841 2.07986 2.35575 2.647 2.83914 3.17734 3.32708 3.46097 3.77816 4.10867 4.3553 4.51648 4.83113 
29 0.16258 0.31898 0.506 0.63763 0.82684 0.83076 0.99694 1.16289 1.33118 1.49825 1.66173 1.85153 2.0658 2.19475 2.33742 2.4804 2.63281 2.82412 2.98807 3.15918 3.31044 3.44277 3.58863 3.76398 4.09448 4.34265 4.50108 4.62715 4.81818 
64 0.16479 0.16819 0.32001 0.32394 0.32898 0.5081 0.51146 0.64058 0.644 0.6494 0.8294 0.83274 0.83857 0.9997 1.00434 1.16784 1.17292 1.33283 1.33731 1.5005 1.50374 1.66471 1.66903 1.85448 1.85915 2.06758 2.0709 2.19656 2.20362 2.34001 2.34369 2.48247 2.48583 2.63535 2.63825 2.82625 2.82971 2.83458 2.99088 2.99567 3.16218 3.16575 3.31312 3.317 3.44616 3.45051 3.59107 3.59456 3.60026 3.76514 3.76845 3.7741 4.09665 4.10005 4.3449 4.34835 4.50162 4.50485 4.50889 4.63095 4.63712 4.81984 4.8229 4.82729 
25 0.17021 0.3266 0.51728 0.64904 0.83463 1.00652 1.17701 1.34172 1.50901 1.67091 1.86192 2.34803 2.49197 2.64486 2.83512 2.99912 3.17122 3.32317 3.45643 3.60176 3.77295 4.10381 4.35428 4.51136 4.8254 
0 
137 0.14264 0.14591 0.14861 0.15086 0.15389 0.29879 0.30234 0.30463 0.30697 0.30938 0.48571 0.48902 0.4917 0.49366 0.49608 0.61599 0.62034 0.62337 0.6257 0.62813 0.63332 0.80809 0.81141 0.8141 0.81626 0.81879 0.9809 0.98321 0.98596 0.9885 0.99202 1.14486 1.14868 1.15157 1.15459 1.15857 1.30991 1.31309 1.31661 1.31899 1.32213 1.47793 1.48147 1.48435 1.4866 1.48962 1.63903 1.64489 1.64801 1.65046 1.65416 1.83567 1.8379 1.84021 1.84258 1.84539 2.0489 2.05112 2.05352 2.05597 2.17403 2.1778 2.18116 2.18495 2.32055 2.32317 2.32552 2.32791 2.33126 2.45555 2.46123 2.46444 2.467 2.4699 2.61242 2.61669 2.61922 2.62139 2.62446 2.80418 2.80763 2.81004 2.81208 2.81474 2.96757 2.97097 2.97412 2.97614 2.97995 3.14035 3.14316 3.1454 3.14795 3.15005 3.28928 3.29247 3.29547 3.29832 3.30073 3.42231 3.42779 3.43002 3.43289 3.43561 3.56966 3.57301 3.57554 3.57803 3.581 3.74435 3.74664 3.74937 3.75149 3.7535 4.07787 4.08015 4.08237 4.08478 4.32663 4.32875 4.33074 4.33348 4.48077 4.48359 4.48659 4.48857 4.49104 4.60476 4.60873 4.61217 4.61572 4.62273 4.80016 4.80272 4.80472 4.80667 4.80933 
99 0.14618 0.15028 0.1534 0.30238 0.30581 0.30928 0.31288 0.48887 0.49323 0.49595 0.49961 0.62171 0.62583 0.62952 0.81165 0.81526 0.81865 0.82291 0.98401 0.98704 0.99124 1.14851 1.15229 1.15724 1.1623 1.31323 1.31742 1.32105 1.32544 1.48144 1.4857 1.48895 1.49339 1.64263 1.6493 1.65263 1.83873 1.84138 1.845 1.84958 2.05199 2.05475 2.05794 2.17728 2.18286 2.1906 2.32361 2.32651 2.32992 2.45994 2.46576 2.46951 2.47415 2.61609 2.62025 2.62343 2.80713 2.81134 2.81436 2.81905 2.97095 2.97538 2.97853 3.14382 3.14697 3.15076 3.15418 3.29298 3.29698 3.30106 3.30481 3.42559 3.43129 3.43507 3.43967 3.57285 3.5769 3.58046 3.74748 3.75107 3.75418 3.75768 4.08093 4.08358 4.08693 4.32991 4.33212 4.33576 4.48411 4.48735 4.49077 4.49575 4.60814 4.61442 4.61922 4.80307 4.806 4.80841 4.8122 
45 0.17021 0.17643 0.32676 0.33197 0.51361 0.51956 0.64725 0.83579 0.8414 1.00744 1.01686 1.17709 1.34063 1.50692 1.51626 1.67167 1.67791 1.86169 1.86679 2.07302 2.204 2.34587 2.35305 2.48795 2.49813 2.64029 2.83312 2.8383 2.99567 3.16826 3.17414 3.31964 3.45302 3.59767 3.60781 3.77098 3.77905 4.10212 4.34961 4.35544 4.50787 4.51442 4.63709 4.82463 4.82921 
0 
58 0.1554 0.15966 0.31191 0.31622 0.4982 0.5025 0.50816 0.63124 0.63664 0.8205 0.82511 0.83135 0.99224 0.99842 1.15821 1.1649 1.32224 1.32861 1.49022 1.49502 1.65501 1.65923 1.8472 1.85181 2.06048 2.06484 2.18644 2.19218 2.3326 2.33712 2.47198 2.47726 2.62688 2.63087 2.81617 2.82102 2.98018 2.98535 3.15285 3.15833 3.30198 3.30923 3.4379 3.44235 3.58209 3.58681 3.75576 3.7613 4.08938 4.09351 4.3382 4.34236 4.49283 4.49819 4.61737 4.62548 4.81199 4.81539 
38 0.16675 0.32314 0.50961 0.51391 0.64255 0.83174 0.83548 1.00226 1.00854 1.17289 1.33534 1.50231 1.66686 1.67484 1.85828 2.07015 2.19922 2.34163 2.34628 2.48401 2.48945 2.63774 2.82796 2.8346 2.9924 3.16505 3.31541 3.44904 3.5937 3.768 3.77261 4.09863 4.34651 4.35437 4.50555 4.63301 4.82155 4.82564 
0 
54 0.14974 0.15583 0.30583 0.31106 0.49255 0.49888 0.62443 0.63048 0.81514 0.82157 0.98773 0.99572 1.1518 1.15765 1.1652 1.31701 1.32497 1.48498 1.49163 1.64598 1.65439 1.84247 1.8506 2.05573 2.18102 2.19117 2.32732 2.3347 2.46266 2.47139 2.61919 2.62571 2.81092 2.81752 2.97455 2.98168 3.14741 3.1546 3.29657 3.30477 3.42895 3.43603 3.57652 3.5836 3.75117 3.75843 4.08462 4.33363 4.48781 4.49509 4.6119 4.62102 4.80676 4.81153 
77 0.15997 0.16428 0.16936 0.31693 0.32148 0.32924 0.50362 0.50771 0.51142 0.6359 0.63989 0.64377 0.82546 0.8299 0.83539 0.99708 1.00209 1.16309 1.16836 1.17424 1.32697 1.33213 1.33719 1.495 1.4996 1.50439 1.66022 1.66381 1.67037 1.85189 1.85635 1.86097 2.0656 2.06937 2.19157 2.19666 2.33764 2.34166 2.34753 2.47484 2.48011 2.484 2.63158 2.63534 2.82189 2.82544 2.82989 2.98504 2.98969 2.99547 3.15775 3.16248 3.16599 3.30703 3.31261 3.31685 3.44206 3.44577 3.44981 3.58762 3.59127 3.59726 3.76057 3.76558 3.77194 4.09449 4.09837 4.34317 4.34806 4.4979 4.50237 4.62233 4.62905 4.6366 4.81722 4.82011 4.82457 
53 0.14812 0.15334 0.30458 0.31031 0.4907 0.49545 0.6246 0.63077 0.81351 0.81868 0.98497 1.1511 1.31498 1.32497 1.48345 1.48864 1.64895 1.6546 1.83971 1.84578 2.05292 2.05825 2.17934 2.32499 2.33118 2.46631 2.47156 2.61947 2.62442 2.80898 2.814 2.97293 2.97899 3.14524 3.15146 3.29471 3.30348 3.43129 3.43768 3.57465 3.58069 3.74835 3.75398 4.08196 4.08719 4.3307 4.33586 4.48554 4.49161 4.61024 4.61963 4.80424 4.80787 
100 0.1761 0.17909 0.18293 0.33176 0.33548 0.33851 0.34485 0.5194 0.52234 0.52519 0.53028 0.65224 0.65564 0.65936 0.84143 0.84455 0.84803 0.85776 1.01205 1.0161 1.01961 1.02772 1.17801 1.1833 1.18696 1.34368 1.34727 1.3506 1.36099 1.51145 1.5146 1.518 1.52669 1.67615 1.67983 1.68421 1.86598 1.86996 1.87308 1.87856 2.07921 2.08243 2.08657 2.10641 2.20825 2.21374 2.22275 2.3516 2.35521 2.3593 2.36549 2.4938 2.49732 2.50158 2.64635 2.64934 2.6535 2.83768 2.84096 2.84458 2.85162 3.00209 3.00491 3.01027 3.17251 3.17624 3.17896 3.18289 3.32249 3.3264 3.32928 3.33647 3.45784 3.46189 3.46561 3.60325 3.60705 3.61199 3.77706 3.77998 3.78307 3.78883 4.10807 4.11131 4.11609 4.14049 4.35667 4.35981 4.36415 4.51299 4.51643 4.5196 4.52667 4.64263 4.64687 4.65514 4.83106 4.83393 4.83711 4.84164 
57 0.15903 0.16221 0.31504 0.3186 0.50322 0.5068 0.63507 0.63877 0.82362 0.82669 0.8303 0.99461 0.99898 1.16199 1.16673 1.32734 1.33103 1.49512 1.49807 1.65908 1.66264 1.84977 1.85368 2.06299 2.067 2.1908 2.19637 2.33516 2.33917 2.47667 2.48059 2.62977 2.63277 2.82066 2.82418 2.985 2.98911 3.15681 3.16008 3.30708 3.31071 3.44092 3.44499 3.58591 3.59002 3.75988 3.76317 4.09162 4.09556 4.33971 4.34487 4.49772 4.50073 4.62542 4.62931 4.81448 4.81759 
0 
23 0.16401 0.32354 0.50672 0.64068 0.83062 1.33385 1.66521 1.85898 2.34073 2.48161 2.6345 2.82566 2.99042 3.1626 3.31297 3.44888 3.59059 3.76486 4.09688 4.34379 4.502 4.6307 4.81987 
57 0.15338 0.15771 0.30953 0.31388 0.49558 0.50031 0.50545 0.6291 0.63358 0.81907 0.82364 0.99017 0.99528 1.15597 1.16184 1.32004 1.32582 1.48855 1.49333 1.65454 1.65956 1.84494 1.84955 2.0581 2.06218 2.1841 2.19111 2.33028 2.33442 2.47092 2.47543 2.62424 2.62852 2.81369 2.81862 2.97783 2.98307 3.15056 3.15543 3.29969 3.30559 3.4368 3.44216 3.57982 3.58419 3.7534 3.75858 4.08712 4.09115 4.33602 4.33962 4.49054 4.49561 4.61501 4.62359 4.80945 4.81302 
24 0.15831 0.31242 0.50149 0.63564 0.82557 0.99603 1.32785 1.49439 1.84695 2.06045 2.33239 2.47673 2.62884 2.81999 2.98429 3.15303 3.30787 3.44294 3.58581 3.75933 4.08884 4.33717 4.49626 4.81188 
68 0.16832 0.17185 0.17625 0.32387 0.32788 0.33351 0.51268 0.51667 0.64364 0.64764 0.83199 0.83612 0.84022 1.00318 1.00785 1.01222 1.16987 1.17517 1.17959 1.33405 1.33884 1.34367 1.50328 1.50708 1.51139 1.66832 1.67287 1.85845 1.86283 1.86629 2.07161 2.0759 2.19794 2.20293 2.34398 2.34811 2.35488 2.48636 2.49061 2.63961 2.64303 2.83003 2.83308 2.8385 2.99374 2.99712 3.16766 3.17126 3.31365 3.3195 3.44987 3.4547 3.46202 3.59541 3.59964 3.77084 3.77397 4.10073 4.10463 4.34928 4.35403 4.50773 4.51159 4.63259 4.63701 4.82386 4.82678 4.8305 
59 0.16579 0.16967 0.32147 0.32502 0.5089 0.51293 0.64184 0.64537 0.83039 0.8334 0.83938 0.99994 1.00509 1.17027 1.17509 1.33451 1.33872 1.50077 1.50431 1.66548 1.66999 1.85548 1.85975 1.8655 2.06921 2.0733 2.19729 2.20282 2.34101 2.34542 2.35382 2.48355 2.48798 2.63677 2.64217 2.82694 2.83122 2.99155 2.99631 3.16377 3.16697 3.31491 3.31851 3.44846 3.45214 3.5927 3.59685 3.76673 3.76943 4.0977 4.10181 4.34576 4.35137 4.50397 4.50717 4.6317 4.64085 4.82104 4.82545 
4 0.16148 0.50481 0.82487 4.8156 
3 0.52531 0.85047 3.799 
49 0.1525 0.15766 0.30871 0.31436 0.49658 0.50166 0.62888 0.63634 0.81738 0.82234 0.98915 0.99738 1.15581 1.16363 1.32093 1.3268 1.48779 1.49309 1.65298 1.66143 1.8436 1.85054 2.05703 2.18581 2.32906 2.33909 2.47001 2.47666 2.62405 2.81425 2.81954 2.97914 3.14951 3.15502 3.29991 3.3056 3.43445 3.44114 3.58 3.58849 3.75323 3.75825 4.08589 4.33421 4.49002 4.49548 4.61741 4.80865 4.81423 
73 0.16371 0.16684 0.17186 0.31867 0.32263 0.32627 0.50727 0.51062 0.51463 0.63945 0.64311 0.65008 0.82889 0.83199 0.83588 0.99848 1.00324 1.00811 1.16565 1.17223 1.33188 1.3362 1.49965 1.50341 1.50902 1.66416 1.66844 1.67497 1.85351 1.85835 1.8617 2.06644 2.06985 2.19543 2.19952 2.33905 2.34408 2.35132 2.48147 2.48558 2.63465 2.63741 2.82502 2.82811 2.83162 2.98907 2.99319 3.16065 3.16427 3.16831 3.31207 3.31534 3.32074 3.44488 3.44976 3.45595 3.58945 3.59406 3.59952 3.76544 3.76811 4.09535 4.09894 4.34389 4.34799 4.50228 4.50509 4.6274 4.63155 4.63887 4.81841 4.82158 4.82499 
24 0.15411 0.3105 0.49707 0.63077 0.81893 0.99144 1.32299 1.48953 1.84338 2.05733 2.32944 2.47267 2.62511 2.81536 2.98009 3.15048 3.30293 3.43786 3.58105 3.7547 4.08579 4.33364 4.49214 4.80828 
29 0.17265 0.32984 0.51814 0.65237 0.83831 1.01142 1.18042 1.34194 1.5097 1.67315 1.86511 2.076 2.20406 2.34752 2.35708 2.64311 2.83538 2.99742 3.17291 3.32186 3.45611 3.60032 3.7745 4.10408 4.35123 4.51325 4.64005 4.8266 4.83153 
47 0.16948 0.1748 0.32492 0.32917 0.512 0.51743 0.64532 0.6506 0.83473 0.83968 1.00483 1.00945 1.17277 1.17875 1.33728 1.34339 1.50492 1.50972 1.66942 1.67573 1.85961 1.86445 2.07264 2.20091 2.34417 2.34935 2.48685 2.49443 2.64074 2.83068 2.83635 2.99542 3.16591 3.17119 3.31724 3.32138 3.45214 3.59604 3.77127 4.10094 4.10771 4.34966 4.35499 4.50779 4.63496 4.82385 4.82869 
67 0.16018 0.16353 0.31557 0.31962 0.32254 0.50364 0.50703 0.51025 0.63608 0.64004 0.82506 0.82856 0.8325 0.99597 1.00043 1.16226 1.16761 1.3268 1.33076 1.3346 1.4957 1.49916 1.50376 1.66023 1.66405 1.8504 1.85488 1.85878 2.06327 2.06694 2.19025 2.19475 2.33585 2.33991 2.4776 2.48083 2.63095 2.63419 2.82121 2.82427 2.82799 2.98515 2.98819 2.99311 3.15669 3.16119 3.30756 3.31192 3.44165 3.44644 3.58661 3.59 3.75962 3.76365 3.76665 4.09229 4.09603 4.34093 4.34433 4.49684 4.50093 4.50585 4.62126 4.62749 4.81524 4.81801 4.82117 
3 0.17286 1.87208 4.82901 
5 0.16616 1.17229 1.66719 1.86225 2.34696 
34 0.16545 0.32321 0.50871 0.6423 0.83084 0.83611 1.0029 1.17171 1.33493 1.50145 1.66424 1.67297 1.85729 1.86194 2.06868 2.19809 2.34342 2.3528 2.48285 2.63605 2.82703 2.83417 2.99058 3.16461 3.31499 3.44846 3.5924 3.76746 4.0974 4.34556 4.50363 4.63184 4.81963 4.82623 
36 0.15948 0.31645 0.32101 0.50351 0.63733 0.82407 0.82812 0.99598 1.16171 1.16852 1.32987 1.49541 1.50006 1.65998 1.85032 1.85593 2.06418 2.19373 2.33584 2.34099 2.47821 2.63154 2.82198 2.98669 3.15658 3.16157 3.30962 3.44379 3.58726 3.76226 4.09259 4.34051 4.49906 4.62578 4.81517 4.82125 
47 0.15057 0.15495 0.3067 0.3138 0.49301 0.49784 0.62618 0.63232 0.81589 0.82066 0.98698 1.153 1.31697 1.32493 1.48603 1.49081 1.64988 1.65649 1.84171 2.05498 2.18182 2.32711 2.46677 2.47254 2.62132 2.62576 2.81139 2.81663 2.97512 2.98038 3.14746 3.15449 3.29679 3.30473 3.43259 3.57716 3.58393 3.75046 3.75707 4.08408 4.33276 4.48748 4.4937 4.61331 4.62152 4.80651 4.81164 
103 0.14719 0.1508 0.15349 0.15823 0.30324 0.30678 0.30999 0.31394 0.48989 0.49388 0.49635 0.50017 0.62226 0.62614 0.62888 0.63307 0.81246 0.81583 0.81897 0.82232 0.98521 0.98793 0.99222 1.14931 1.15323 1.1583 1.16287 1.31421 1.31774 1.32169 1.32608 1.48226 1.48606 1.48933 1.49332 1.64356 1.65014 1.65333 1.66028 1.83989 1.84233 1.8459 1.85051 2.05315 2.05565 2.05854 2.1783 2.18318 2.18972 2.32477 2.32757 2.33074 2.46036 2.46623 2.47005 2.47367 2.61677 2.62123 2.62415 2.80824 2.81225 2.815 2.81949 2.9719 2.97601 2.97914 3.14481 3.14788 3.15118 3.15466 3.29404 3.29754 3.30214 3.30549 3.42657 3.43245 3.43613 3.44085 3.5739 3.57777 3.58047 3.58698 3.74868 3.75178 3.755 3.75825 4.0821 4.08463 4.0879 4.33107 4.33314 4.33662 4.48512 4.4881 4.49174 4.49619 4.60912 4.61479 4.61982 4.80425 4.80707 4.80925 4.81409 
29 0.16093 0.31737 0.50473 0.63826 0.8251 0.83123 0.99625 1.16755 1.33031 1.49636 1.66152 1.85149 2.06706 2.19483 2.33782 2.48092 2.63297 2.82291 2.98723 3.15954 3.30962 3.44815 3.5884 3.76233 4.09549 4.34483 4.49984 4.62751 4.8182 
77 0.14733 0.15227 0.15606 0.30348 0.30737 0.31173 0.49005 0.49529 0.49885 0.62262 0.62761 0.63183 0.81271 0.81715 0.82061 0.98524 0.98915 0.99473 1.14961 1.15415 1.16136 1.31443 1.32062 1.32562 1.48255 1.48812 1.49184 1.64395 1.65144 1.65483 1.83995 1.84303 1.84808 2.05321 2.05655 2.17853 2.18593 2.32483 2.32825 2.33556 2.46129 2.46693 2.47099 2.61719 2.62184 2.6255 2.80841 2.81342 2.8171 2.9721 2.97821 3.14492 3.1485 3.15287 3.29414 3.29954 3.30386 3.42692 3.43312 3.43833 3.57404 3.57899 3.74871 3.75351 3.75683 4.08214 4.08527 4.33112 4.33375 4.48526 4.48919 4.49297 4.60939 4.61826 4.8043 4.80763 4.81128 
54 0.1545 0.15977 0.31142 0.31808 0.4997 0.50418 0.63071 0.63716 0.81997 0.82483 0.82933 0.99137 0.99735 1.15753 1.167 1.32166 1.33015 1.48992 1.49492 1.50052 1.65577 1.66245 1.8461 1.85245 2.05938 2.06746 2.18908 2.33146 2.33802 2.47235 2.47942 2.62585 2.63115 2.81723 2.82273 2.98023 2.98565 3.15196 3.15833 3.30146 3.30891 3.4374 3.44429 3.58156 3.58858 3.75523 3.7613 4.08841 4.33734 4.49209 4.49827 4.62149 4.8112 4.81581 
27 0.16065 0.31742 0.5047 0.63687 0.82445 0.99745 1.16692 1.33156 1.49709 1.6611 1.85281 2.06371 2.337 2.47804 2.6314 2.82325 2.98814 3.15848 3.30955 3.44401 3.58844 3.76166 4.0922 4.34004 4.49849 4.6282 4.81538 
52 0.15092 0.15656 0.30725 0.31333 0.49362 0.49886 0.62676 0.63279 0.81629 0.82197 0.98786 0.99542 1.15371 1.16384 1.31789 1.32515 1.4864 1.49245 1.65083 1.65701 1.84246 1.84949 2.05571 2.18267 2.32776 2.33434 2.46751 2.47369 2.62175 2.62699 2.81204 2.81756 2.9759 2.98222 3.14804 3.15411 3.2976 3.30488 3.43339 3.43997 3.5777 3.58428 3.75129 3.75708 4.08474 4.33346 4.48834 4.49444 4.61407 4.6233 4.80711 4.81153 
46 0.15832 0.31461 0.49985 0.50844 0.63307 0.64068 0.82524 0.99531 1.16102 1.16852 1.32525 1.33608 1.49382 1.65303 1.66393 1.85026 2.06531 2.18834 2.20003 2.33522 2.34135 2.47107 2.48053 2.62838 2.63446 2.81906 2.8254 2.98229 2.991 3.15546 3.16229 3.30513 3.31308 3.4355 3.44561 3.58499 3.59159 3.7587 3.76472 4.09416 4.34153 4.4957 4.50181 4.61913 4.62987 4.81604 
81 0.15512 0.15881 0.1616 0.31207 0.31551 0.31886 0.49774 0.5016 0.50507 0.6309 0.6344 0.63799 0.81965 0.82303 0.8261 0.83077 0.99226 0.99585 1.00023 1.15785 1.16257 1.1677 1.32193 1.32733 1.33125 1.48928 1.49382 1.49676 1.65175 1.65765 1.66082 1.84723 1.85125 1.85503 2.06033 2.06349 2.18568 2.19131 2.33247 2.33553 2.34626 2.47079 2.47525 2.47877 2.62643 2.62973 2.63299 2.81578 2.81957 2.82334 2.97974 2.98444 2.98879 3.15271 3.15583 3.15952 3.30171 3.306 3.3097 3.43629 3.43972 3.44435 3.58171 3.58534 3.58959 3.75577 3.75956 3.76249 4.08943 4.09233 4.33822 4.34088 4.49302 4.49753 4.50066 4.61652 4.62455 4.62955 4.81169 4.81445 4.81805 
25 0.1603 0.31694 0.50292 0.63961 0.82463 0.9993 1.16832 1.33122 1.49659 1.65993 1.85345 2.06235 2.33869 2.4773 2.63065 2.82113 3.15816 3.3095 3.44463 3.58999 3.76146 4.09092 4.33909 4.49873 4.81374 
5 0.17255 0.83437 1.01073 1.86099 4.82636 
79 0.14743 0.15152 0.15533 0.30376 0.30755 0.31143 0.48979 0.49405 0.49751 0.62283 0.62687 0.63078 0.81285 0.81716 0.8208 0.98448 0.98895 1.15019 1.15492 1.16193 1.31445 1.3195 1.32518 1.48264 1.48716 1.49151 1.64444 1.65025 1.65529 1.83922 1.8431 1.84751 2.05243 2.05601 2.17827 2.18392 2.32443 2.32801 2.3345 2.46303 2.46805 2.47248 2.61813 2.62208 2.6255 2.80787 2.81213 2.8153 2.97206 2.97692 2.98471 3.14463 3.14857 3.15204 3.29405 3.29875 3.3037 3.42842 3.43227 3.4371 3.57374 3.57788 3.58404 3.74779 3.7521 3.75547 4.08144 4.08492 4.33024 4.33335 4.485 4.48952 4.49485 4.6091 4.61564 4.62128 4.80364 4.80671 4.80981 
0 
40 0.15708 0.31171 0.31824 0.50002 0.50554 0.63307 0.82038 0.82575 0.99163 0.99914 1.1585 1.16753 1.32153 1.32829 1.49287 1.65724 1.84612 1.85405 2.05949 2.18967 2.33156 2.47515 2.6282 2.81802 2.98329 3.15222 3.15844 3.30175 3.30914 3.4389 3.58372 3.75497 3.76051 4.08847 4.33697 4.49206 4.4977 4.62315 4.81098 4.81569 
23 0.15358 0.30935 0.49703 0.6299 0.81804 0.98921 1.48941 1.84331 2.05681 2.32888 2.47254 2.62512 2.8154 2.98034 3.14961 3.30617 3.43626 3.58085 3.75432 4.08565 4.33395 4.49211 4.80849 
101 0.16673 0.17017 0.17323 0.17816 0.32329 0.32712 0.33032 0.33545 0.51142 0.51408 0.51736 0.52227 0.64412 0.64785 0.65134 0.8322 0.83596 0.83849 0.84207 1.00302 1.00729 1.01085 1.01679 1.16963 1.17528 1.17924 1.33374 1.33918 1.34263 1.35007 1.50285 1.50638 1.50999 1.51639 1.6677 1.67071 1.67484 1.68103 1.85835 1.86178 1.86514 1.86978 2.0717 2.07461 2.07941 2.19714 2.20345 2.20872 2.34407 2.34723 2.35046 2.35654 2.48497 2.48834 2.49216 2.49821 2.63848 2.64167 2.64534 2.82908 2.83221 2.83573 2.83975 2.99176 2.99602 2.99908 3.16414 3.1685 3.17103 3.17506 3.31434 3.3191 3.32201 3.45016 3.45389 3.45756 3.59367 3.59693 3.60079 3.60507 3.76748 3.77177 3.77442 3.77939 4.10072 4.10352 4.1079 4.34929 4.35178 4.35601 4.50444 4.50883 4.512 4.51747 4.63092 4.63634 4.64051 4.82336 4.82593 4.82886 4.83278 
0 
0 
25 0.1578 0.31532 0.50197 0.63468 0.82375 1.16457 1.32664 1.49428 1.66347 1.84607 2.06194 2.33523 2.47529 2.62834 2.81985 2.9838 3.15645 3.30688 3.44121 3.58718 3.75877 4.08794 4.336 4.49567 4.81203 
29 0.16526 0.32226 0.5085 0.6418 0.83098 1.00184 1.17198 1.33411 1.50105 1.6653 1.8576 2.06858 2.19901 2.34174 2.48333 2.63585 2.82655 2.99067 3.16338 3.31464 3.44889 3.59226 3.76686 4.09703 4.3449 4.50331 4.6317 4.81995 4.82555 
70 0.15791 0.16106 0.16497 0.31395 0.31781 0.32191 0.50186 0.50531 0.63434 0.6378 0.82283 0.82621 0.82932 0.9941 0.99835 1.16015 1.16455 1.17071 1.32514 1.32897 1.33237 1.49342 1.49681 1.50041 1.65816 1.66163 1.66645 1.84838 1.85226 1.8557 2.06151 2.06512 2.18949 2.19398 2.33401 2.33744 2.47506 2.47878 2.48439 2.62892 2.63185 2.81946 2.823 2.82787 2.98403 2.98694 3.15478 3.15907 3.16315 3.30439 3.30914 3.3129 3.44002 3.4444 3.58501 3.58841 3.75856 3.76204 4.09052 4.0943 4.33895 4.34289 4.49512 4.49855 4.50215 4.62185 4.62602 4.81357 4.81644 4.81995 
28 0.15903 0.31573 0.50328 0.6363 0.8248 0.99942 1.16448 1.32816 1.49486 1.65942 1.85039 2.06398 2.19302 2.33724 2.4763 2.63115 2.82138 2.98564 3.15723 3.30732 3.44137 3.58687 3.76235 4.09236 4.34063 4.49834 4.62571 4.81569 
78 0.15483 0.15881 0.16246 0.31193 0.31609 0.31982 0.49838 0.50204 0.50569 0.63152 0.63539 0.63891 0.82076 0.82509 0.8303 0.99215 0.99679 1.00245 1.15841 1.16392 1.16859 1.32208 1.32707 1.33118 1.49039 1.49467 1.49827 1.65468 1.65902 1.66419 1.84685 1.85116 1.8555 2.05983 2.0634 2.18645 2.19179 2.33219 2.33605 2.34142 2.47161 2.47614 2.48091 2.62614 2.62997 2.81683 2.8205 2.82444 2.97994 2.98461 2.98996 3.1531 3.15722 3.16124 3.3021 3.30738 3.31072 3.43754 3.44179 3.44599 3.58186 3.58571 3.59028 3.7558 3.75983 3.76281 4.08886 4.09225 4.3376 4.34061 4.49284 4.49721 4.50085 4.61882 4.62557 4.8117 4.81463 4.81907 
23 0.16522 0.32272 0.50977 0.64188 0.83332 1.00176 1.17303 1.33537 1.50307 1.66644 1.85655 2.069 2.34147 2.48462 2.63874 2.82735 2.99253 3.59262 3.77214 4.0981 4.3465 4.63208 4.82179 
1 0.83593 
127 0.16887 0.17146 0.17374 0.17676 0.3242 0.32737 0.32965 0.33198 0.3369 0.51213 0.51426 0.51686 0.51934 0.52411 0.64482 0.64749 0.64966 0.65266 0.8336 0.8368 0.83904 0.84177 0.84851 1.00407 1.0075 1.01013 1.01293 1.01905 1.17137 1.17518 1.17809 1.18099 1.33527 1.33882 1.34128 1.34392 1.35023 1.50353 1.50661 1.50887 1.51158 1.51977 1.66933 1.67197 1.67485 1.67918 1.8589 1.86202 1.86428 1.86664 1.87053 2.07167 2.07428 2.07679 2.08071 2.19886 2.20276 2.20662 2.21091 2.3444 2.34705 2.34958 2.35226 2.35589 2.48586 2.48851 2.49119 2.49436 2.49981 2.63911 2.64161 2.64372 2.6483 2.82926 2.83202 2.83421 2.83694 2.83967 2.99373 2.99645 2.99908 3.00227 3.16568 3.16889 3.17104 3.17358 3.17793 3.31521 3.31895 3.32134 3.32392 3.45053 3.45363 3.45614 3.45912 3.59538 3.5979 3.6006 3.60356 3.60833 3.7688 3.7717 3.77414 3.7771 3.78196 4.1008 4.10308 4.10555 4.10973 4.34958 4.35156 4.3543 4.35863 4.50566 4.50887 4.51088 4.51372 4.63364 4.63692 4.64027 4.64496 4.82326 4.82552 4.82768 4.83009 4.83265 4.83885 
58 0.16321 0.16647 0.32001 0.32363 0.50714 0.51179 0.63927 0.64364 0.82892 0.83196 0.83648 0.99758 1.00256 1.00993 1.16451 1.17156 1.33256 1.33748 1.49904 1.5025 1.66336 1.66863 1.85299 1.85778 2.06643 2.06994 2.19417 2.20212 2.33831 2.34264 2.48114 2.4888 2.63426 2.63723 2.82512 2.83041 2.98928 2.99486 3.1617 3.1665 3.31286 3.31752 3.44495 3.44971 3.59016 3.59565 3.76498 3.76779 4.0953 4.09915 4.3437 4.34856 4.50207 4.50735 4.62869 4.63521 4.81866 4.82257 
7 0.31896 1.66315 1.85393 3.15882 3.31012 4.62657 4.81498 
87 0.17874 0.18213 0.18783 0.33336 0.33781 0.34251 0.52152 0.52462 0.5287 0.65289 0.65727 0.66131 0.84212 0.8462 0.85041 1.01315 1.01827 1.0235 1.17981 1.1865 1.19197 1.34377 1.34907 1.35351 1.51473 1.5184 1.52854 1.67861 1.68309 1.69935 1.86822 1.87284 1.87807 2.08133 2.08504 2.09251 2.20727 2.2135 2.22301 2.35333 2.35818 2.36421 2.49472 2.49863 2.50385 2.64854 2.65169 2.65737 2.83847 2.84226 2.84678 2.86043 3.0021 3.00608 3.01065 3.17393 3.17843 3.18164 3.1884 3.32357 3.32889 3.33258 3.45918 3.46433 3.46955 3.60323 3.60815 3.61296 3.77722 3.78145 3.78442 3.79187 4.1105 4.1141 4.12895 4.35898 4.36325 4.37976 4.51377 4.51855 4.52217 4.64148 4.64669 4.65292 4.83373 4.83682 4.8413 
30 0.16959 0.32684 0.51293 0.64621 0.83466 1.0071 1.17204 1.17765 1.33895 1.50712 1.66961 1.86132 2.07119 2.19911 2.34508 2.35646 2.48906 2.63954 2.832 2.99432 3.16776 3.31931 3.45275 3.59683 3.77088 4.10114 4.34906 4.50696 4.63667 4.82471 
0 
33 0.15351 0.30909 0.49655 0.50318 0.62907 0.81859 0.82564 0.98955 1.15587 1.32058 1.48894 1.65421 1.84397 2.05726 2.18634 2.32935 2.471 2.62449 2.81433 2.97879 3.15001 3.15806 3.29983 3.30935 3.43554 3.57996 3.75342 3.75938 4.08627 4.33474 4.49024 4.62184 4.80872 
32 0.15862 0.31423 0.50211 0.63447 0.82298 0.83106 0.99458 1.00173 1.16528 1.3304 1.49434 1.50225 1.6589 1.84913 1.85695 2.06141 2.19422 2.33403 2.47642 2.6294 2.81988 2.98547 3.15483 3.31067 3.44013 3.58543 3.75886 4.09065 4.3391 4.49557 4.62765 4.81366 
81 0.1531 0.15755 0.16139 0.30922 0.31343 0.31721 0.49588 0.50088 0.50499 0.62845 0.63339 0.63734 0.81845 0.82259 0.82623 0.99139 0.99564 1.00008 1.15528 1.15981 1.16439 1.32025 1.32545 1.32899 1.48829 1.49302 1.49668 1.64952 1.65624 1.65952 1.84627 1.84972 1.85486 2.0595 2.06332 2.18434 2.18995 2.19612 2.33098 2.33441 2.33922 2.46636 2.47254 2.47647 2.62285 2.62783 2.63132 2.81418 2.81907 2.82306 2.97795 2.98336 2.99002 3.15099 3.15461 3.15856 3.30002 3.30498 3.30933 3.43253 3.4388 3.44338 3.57988 3.58473 3.58871 3.75478 3.7591 3.76267 4.08837 4.0918 4.33756 4.34111 4.49122 4.49544 4.4989 4.6149 4.62083 4.6259 4.8106 4.81396 4.81953 
57 0.15077 0.15507 0.30706 0.31191 0.49383 0.49792 0.50358 0.62692 0.63206 0.81604 0.82048 0.98715 0.9929 1.15359 1.16266 1.31736 1.32403 1.48628 1.491 1.65177 1.65662 1.84187 1.84661 2.05499 2.05906 2.18273 2.32727 2.33191 2.46829 2.47277 2.6219 2.62597 2.81204 2.8164 2.97593 2.98054 3.14788 3.15291 3.29755 3.30392 3.43322 3.43887 3.5777 3.58339 3.75066 3.75541 4.08407 4.08815 4.33271 4.33661 4.48803 4.49289 4.6149 4.62273 4.80667 4.80993 4.81481 
0 
81 0.16715 0.17034 0.17432 0.32218 0.32625 0.32971 0.51035 0.51368 0.51947 0.64302 0.64713 0.6527 0.8333 0.83634 0.84029 1.00201 1.00683 1.011 1.16741 1.17273 1.17728 1.33213 1.33717 1.34123 1.50354 1.50723 1.513 1.66673 1.67065 1.675 1.85661 1.86068 1.8639 1.87034 2.07134 2.07544 2.19796 2.20216 2.20856 2.34209 2.3463 2.34997 2.35658 2.4849 2.48962 2.50025 2.63813 2.64283 2.82794 2.83186 2.83626 2.99238 2.99662 3.16296 3.16739 3.17206 3.31325 3.31808 3.32352 3.44956 3.45329 3.46062 3.59311 3.59796 3.60386 3.76712 3.77079 3.78026 4.09968 4.1036 4.34757 4.35151 4.35732 4.50321 4.50731 4.51248 4.63002 4.6349 4.82213 4.82523 4.82872 
33 0.16638 0.32201 0.32651 0.50984 0.51405 0.64259 0.83293 1.003 1.17325 1.33656 1.50308 1.66639 1.85604 1.86209 2.06974 2.20384 2.34171 2.34685 2.48465 2.63719 2.82838 2.99245 3.16583 3.31631 3.45003 3.59303 3.59931 3.76729 4.09815 4.34626 4.50566 4.63517 4.82185 
64 0.16141 0.16442 0.31617 0.31993 0.323 0.50494 0.50793 0.63761 0.64081 0.82534 0.82889 0.83387 0.99581 1.00056 1.16247 1.16774 1.17215 1.32648 1.33123 1.33575 1.49717 1.50019 1.66151 1.66489 1.85064 1.85463 1.85831 2.06429 2.06725 2.19352 2.19954 2.33681 2.34009 2.47889 2.4816 2.6326 2.63498 2.82307 2.82603 2.98766 2.99042 3.15762 3.16147 3.16495 3.30642 3.31141 3.31476 3.4427 3.44656 3.58813 3.59147 3.76228 3.76499 4.09339 4.09637 4.34173 4.34451 4.49995 4.50233 4.62465 4.62908 4.81662 4.81922 4.82431 
27 0.16128 0.31677 0.50515 0.63913 0.82673 0.99654 1.16608 1.33027 1.49795 1.66093 1.8502 2.06447 2.19441 2.33804 2.47825 2.63227 2.82262 2.98702 3.15947 3.31007 3.44346 3.58953 3.76229 4.09384 4.34065 4.49952 4.8156 
89 0.15123 0.15561 0.15831 0.16342 0.30751 0.3111 0.31496 0.49377 0.49884 0.50183 0.5083 0.62604 0.63075 0.63437 0.81698 0.82132 0.82394 0.82772 0.98889 0.99267 0.99657 1.15384 1.15766 1.16249 1.16846 1.31833 1.32438 1.32806 1.48667 1.49161 1.49423 1.49906 1.64727 1.65509 1.65943 1.8436 1.84651 1.85046 2.05689 2.06008 2.18226 2.18891 2.32855 2.33177 2.33619 2.46373 2.4712 2.47472 2.48182 2.62124 2.62591 2.62879 2.81198 2.8169 2.81956 2.82471 2.9759 2.98189 2.98685 3.14884 3.15212 3.15614 3.16216 3.2979 3.30297 3.30639 3.43007 3.43638 3.44102 3.57777 3.58253 3.58673 3.75224 3.75673 3.75939 4.0858 4.08862 4.33484 4.33717 4.48918 4.49397 4.49642 4.61322 4.62107 4.62502 4.8079 4.81094 4.8143 4.81893 
73 0.1533 0.15827 0.16371 0.31024 0.31486 0.31872 0.49648 0.50122 0.50577 0.629 0.63403 0.63925 0.819 0.82397 0.82959 0.99132 0.99684 1.15673 1.16242 1.16782 1.32112 1.32678 1.33168 1.48881 1.49408 1.49921 1.65065 1.65733 1.66192 1.8461 1.85097 2.05932 2.06367 2.18515 2.19113 2.33119 2.33548 2.46814 2.47445 2.47931 2.62447 2.62912 2.8147 2.81951 2.82386 2.97871 2.98415 3.15143 3.15614 3.16001 3.3006 3.30612 3.31004 3.43297 3.43878 3.44489 3.58046 3.58522 3.75466 3.75945 3.76354 4.08829 4.09277 4.33732 4.34405 4.4918 4.49682 4.61618 4.62222 4.62812 4.81046 4.81392 4.81974 
38 0.16658 0.32294 0.32681 0.51084 0.51537 0.64433 0.83208 0.83651 1.00391 1.00877 1.17249 1.33513 1.5034 1.6659 1.67179 1.85664 1.86085 2.06938 2.19922 2.34153 2.34591 2.48446 2.63745 2.82866 2.83388 2.99228 3.16516 3.31538 3.45042 3.59282 3.76846 4.09807 4.34574 4.35167 4.50482 4.63374 4.82129 4.82551 
10 0.51981 0.84099 1.17941 1.34296 2.34756 2.83497 3.775 4.10697 4.35841 4.83067 
56 0.14614 0.1511 0.30224 0.30686 0.48873 0.49416 0.62153 0.62687 0.81169 0.81637 0.9839 0.98899 1.14845 1.15443 1.31325 1.3195 1.48153 1.48703 1.64288 1.6506 1.83861 1.84198 2.05186 2.05558 2.17725 2.18441 2.32347 2.32742 2.4607 2.46757 2.61616 2.62145 2.80706 2.81244 2.97084 2.97704 3.14359 3.14751 3.29285 3.29883 3.42592 3.43208 3.57271 3.57803 3.74733 3.75227 4.08077 4.08421 4.32979 4.33252 4.48398 4.48923 4.60816 4.61811 4.8029 4.80653 
45 0.15833 0.1627 0.31435 0.31997 0.50286 0.50734 0.63512 0.82272 0.82746 0.99499 1.16107 1.32661 1.33342 1.49315 1.49811 1.65917 1.84915 1.85649 2.06252 2.19111 2.33457 2.34162 2.47634 2.62991 2.63436 2.82042 2.82505 2.9849 3.15558 3.16142 3.30541 3.31164 3.44048 3.44696 3.58554 3.75884 3.76371 4.0913 4.09577 4.34002 4.49564 4.5011 4.62307 4.81444 4.81849 
60 0.17455 0.17966 0.33027 0.33391 0.51739 0.52129 0.65017 0.65453 0.83899 0.84218 0.84917 1.01054 1.01587 1.17756 1.18381 1.34297 1.34907 1.51081 1.51641 1.67374 1.6789 1.86365 1.8689 1.88011 2.07668 2.08211 2.20587 2.22319 2.34917 2.3535 2.36278 2.4912 2.49606 2.64419 2.64842 2.83584 2.84013 2.99953 3.00565 3.1727 3.17687 3.32356 3.32858 3.45529 3.45957 3.60038 3.60456 3.77543 3.77855 4.1054 4.11031 4.35386 4.35893 4.51219 4.51746 4.63998 4.64701 4.82922 4.83331 4.84215 
62 0.15372 0.15812 0.31052 0.31487 0.31884 0.49657 0.50104 0.50523 0.6297 0.63429 0.81888 0.8233 0.82694 0.99087 0.9968 1.15678 1.16383 1.32093 1.32684 1.48855 1.49349 1.49989 1.6507 1.65723 1.84572 1.85133 2.05881 2.0636 2.18496 2.19329 2.33102 2.33576 2.4698 2.47552 2.62492 2.62917 2.81474 2.81942 2.82652 2.97875 2.98397 3.15121 3.15684 3.30076 3.30741 3.436 3.44039 3.58058 3.58507 3.75436 3.75919 3.76263 4.08784 4.09168 4.33666 4.3406 4.49152 4.49688 4.61528 4.62463 4.81022 4.81362 
33 0.16417 0.31975 0.32465 0.50774 0.63999 0.83081 0.99925 1.00646 1.1645 1.17249 1.33202 1.49966 1.664 1.85386 1.85977 2.06737 2.19604 2.33911 2.48154 2.63536 2.82605 2.99026 3.16289 3.31363 3.4468 3.59037 3.76601 4.09594 4.34417 4.50267 4.62991 4.8191 4.82601 
57 0.15173 0.15682 0.30893 0.31481 0.49503 0.5006 0.62767 0.63466 0.81723 0.82149 0.82459 0.83027 0.9897 0.99683 1.15535 1.16477 1.31961 1.32718 1.48699 1.49231 1.49924 1.64875 1.6564 1.84455 1.85119 2.05776 2.18349 2.32967 2.33683 2.46681 2.4748 2.62323 2.62879 2.81324 2.81914 2.82676 2.97717 2.98392 3.14991 3.1562 3.29912 3.30691 3.43163 3.43703 3.44387 3.57901 3.58691 3.75305 3.75919 4.08675 4.33561 4.49026 4.49632 4.61432 4.6256 4.80887 4.8127 
54 0.16353 0.1668 0.31998 0.3236 0.33126 0.50757 0.51384 0.64193 0.82854 0.83194 0.83656 0.99868 1.0036 1.00942 1.16712 1.17271 1.33268 1.33844 1.49978 1.50413 1.66376 1.66856 1.85358 1.85831 1.86197 2.06721 2.19699 2.33921 2.34533 2.35232 2.48193 2.49151 2.63484 2.82539 2.83205 2.98965 2.99712 3.16283 3.17024 3.31333 3.31759 3.44786 3.5905 3.59928 3.76557 3.77415 4.0957 4.34389 4.35105 4.50235 4.63072 4.81893 4.82255 4.82773 
56 0.14835 0.15301 0.30459 0.30907 0.49099 0.49622 0.62367 0.62872 0.81402 0.81864 0.98606 0.99201 1.15096 1.15682 1.3156 1.32233 1.48377 1.48896 1.64524 1.65307 1.84084 1.8456 2.05407 2.0584 2.17953 2.18775 2.3257 2.32989 2.46344 2.47025 2.6187 2.6236 2.80922 2.81448 2.97317 2.97926 3.14594 3.15039 3.29507 3.30166 3.42844 3.43401 3.57493 3.57998 3.74942 3.75498 4.08298 4.087 4.33197 4.33538 4.4863 4.49203 4.61048 4.6199 4.80506 4.80872 
31 0.16458 0.32093 0.50796 0.5135 0.64051 0.82924 0.83521 1.00102 1.17581 1.33362 1.50062 1.66466 1.855 2.06756 2.34043 2.48328 2.63525 2.63872 2.8265 2.99055 3.16391 3.314 3.44699 3.5917 3.76593 3.76942 4.09615 4.34454 4.50316 4.63122 4.81973 
27 0.17427 0.32775 0.51446 0.64862 0.83876 1.01314 1.17682 1.34164 1.50955 1.67375 1.86595 2.07398 2.21042 2.34722 2.49343 2.64213 2.83357 2.99764 3.16872 3.31979 3.45383 3.59967 3.77151 4.10232 4.35033 4.51096 4.82544 
0 
4 2.83611 3.77389 4.51047 4.82629 
53 0.17458 0.18351 0.33155 0.3363 0.51812 0.52397 0.65231 0.65922 0.84112 0.84804 1.01271 1.02525 1.18196 1.34429 1.35118 1.51097 1.51652 1.67523 1.68308 1.86839 1.8751 2.07853 2.08541 2.20881 2.3517 2.36201 2.49241 2.49953 2.64594 2.65868 2.83741 2.84316 3.00097 3.00893 3.17304 3.17716 3.32428 3.32951 3.45813 3.46307 3.60161 3.60763 3.77639 3.78408 4.10736 4.11451 4.35489 4.3608 4.51383 4.52392 4.64133 4.83044 4.83628 
57 0.16057 0.16412 0.31546 0.3203 0.50287 0.50641 0.63537 0.64008 0.82554 0.82912 0.99526 1.00112 1.16125 1.16716 1.3259 1.33111 1.49713 1.50114 1.65975 1.66377 1.85033 1.85452 2.06312 2.06664 2.19031 2.19622 2.33552 2.33945 2.47625 2.48055 2.63082 2.63404 2.82085 2.82434 2.98491 2.98864 3.15624 3.16121 3.30541 3.31145 3.44109 3.44729 3.58646 3.59111 3.75899 3.7633 3.7668 4.09212 4.09559 4.34065 4.34388 4.49592 4.50047 4.62301 4.62846 4.81519 4.81778 
56 0.16071 0.16419 0.31618 0.32106 0.50469 0.50868 0.63697 0.64174 0.82497 0.82882 0.99612 1.00059 1.16278 1.16969 1.32927 1.33458 1.49679 1.50012 1.66095 1.66551 1.85094 1.85638 2.0641 2.06832 2.19179 2.19567 2.33651 2.34157 2.4786 2.4843 2.63175 2.63507 2.82264 2.82633 2.98669 2.99073 3.15748 3.16199 3.30822 3.3131 3.44257 3.4475 3.58773 3.59309 3.76108 3.76449 4.09312 4.09759 4.34155 4.34626 4.49785 4.50134 4.62556 4.63164 4.81699 4.8209 
89 0.14397 0.14815 0.15129 0.30012 0.30375 0.30728 0.48669 0.49102 0.49382 0.49985 0.61918 0.62341 0.62713 0.80936 0.81316 0.81647 0.82064 0.98189 0.98509 0.98893 1.14622 1.15026 1.15512 1.31108 1.31532 1.31916 1.47919 1.4835 1.48684 1.49371 1.64052 1.64695 1.65078 1.83659 1.83941 1.84287 2.04985 2.05284 2.05604 2.17517 2.18045 2.32148 2.32461 2.32789 2.45761 2.46337 2.4675 2.61375 2.61819 2.62156 2.80505 2.80925 2.81232 2.81914 2.96874 2.97324 2.97661 3.14156 3.1449 3.14852 3.15462 3.29078 3.29476 3.29905 3.42348 3.42916 3.43341 3.57068 3.57482 3.57833 3.74536 3.74894 3.75202 4.07879 4.08167 4.085 4.32776 4.33018 4.33375 4.48191 4.48531 4.48876 4.60603 4.61183 4.61897 4.80094 4.80402 4.80652 4.81102 
1 4.81296 
0 
0 
1 0.82801 
25 0.17248 0.32954 0.51576 0.64814 1.01107 1.18091 1.34155 1.50872 1.86581 2.07469 2.2075 2.34878 2.48902 2.64184 2.83398 2.99714 3.17031 3.32112 3.45538 3.60496 3.77275 4.10314 4.35109 4.50971 4.8277 
0 
26 0.17393 0.33175 0.51915 0.65365 0.84082 1.013 1.18148 1.34491 1.51158 1.67611 1.86642 2.07756 2.35606 2.49601 2.64567 2.83886 3.00128 3.17358 3.32418 3.46018 3.60964 3.79002 4.10638 4.35323 4.51396 4.8315 
11 0.51934 0.64348 1.86067 2.34736 2.63795 2.83092 3.76829 4.10002 4.34582 4.50475 4.82548 
83 0.16645 0.16978 0.17452 0.32207 0.32581 0.32891 0.51025 0.51375 0.51729 0.64261 0.64643 0.65055 0.83204 0.83516 0.83931 1.002 1.00672 1.01111 1.16947 1.17391 1.17809 1.33436 1.33745 1.34143 1.50263 1.50597 1.51024 1.66708 1.67169 1.6865 1.85677 1.86188 1.86559 2.07013 2.07357 2.08934 2.1985 2.20199 2.20779 2.3424 2.34605 2.35109 2.3614 2.48464 2.48787 2.49336 2.63757 2.64074 2.8278 2.83102 2.8354 2.99187 2.99526 3.00028 3.16318 3.16737 3.17107 3.31335 3.31767 3.32147 3.44857 3.45289 3.45728 3.59368 3.59751 3.60257 3.76736 3.77104 3.77496 4.09921 4.10275 4.10968 4.3474 4.35125 4.35966 4.50314 4.50718 4.51135 4.63303 4.6378 4.82147 4.82441 4.82852 
89 0.16493 0.16758 0.17082 0.32039 0.32362 0.32633 0.50833 0.51056 0.51335 0.64085 0.64407 0.64722 0.82933 0.83272 0.83514 0.83908 1.00053 1.00414 1.00717 1.16703 1.17085 1.17446 1.33325 1.33585 1.33919 1.50011 1.50298 1.50614 1.66472 1.66768 1.67116 1.85482 1.85827 1.86122 1.86451 2.06786 2.07105 2.07732 2.1959 2.19939 2.2079 2.34008 2.34326 2.34652 2.35148 2.48255 2.48529 2.48924 2.63556 2.63817 2.64332 2.82628 2.82875 2.83189 2.83615 2.99081 2.99313 2.99793 3.16157 3.16497 3.16743 3.31222 3.31546 3.31827 3.44661 3.44994 3.45277 3.59158 3.59427 3.59769 3.76457 3.76761 3.77007 4.09674 4.0997 4.10343 4.34548 4.34837 4.35334 4.50172 4.50487 4.50753 4.62895 4.63285 4.63679 4.81968 4.82203 4.82455 4.82783 
88 0.1563 0.15952 0.16219 0.31297 0.31691 0.31956 0.49932 0.50284 0.50563 0.50919 0.63292 0.63586 0.63871 0.82156 0.82543 0.82778 0.83171 0.99307 0.99656 0.99988 1.00634 1.1596 1.16405 1.16768 1.32335 1.32796 1.33105 1.49157 1.49534 1.49808 1.65714 1.65983 1.66385 1.84787 1.85133 1.85442 1.85774 2.06092 2.064 2.06768 2.18746 2.19192 2.19802 2.33329 2.33631 2.33984 2.4746 2.47777 2.48086 2.62776 2.63088 2.63342 2.81723 2.8211 2.82368 2.82844 2.98173 2.98549 2.98848 3.15353 3.15781 3.16039 3.30331 3.30775 3.31033 3.43935 3.44287 3.44597 3.58327 3.5864 3.58972 3.7563 3.76046 3.76285 4.08991 4.09267 4.09655 4.33885 4.34132 4.4937 4.49791 4.50024 4.61862 4.62455 4.62741 4.81245 4.81518 4.81783 
108 0.17183 0.17533 0.17855 0.18275 0.32806 0.3317 0.33463 0.33907 0.51701 0.51956 0.52234 0.52778 0.6501 0.65317 0.65702 0.83805 0.84115 0.84387 0.84692 1.00827 1.01264 1.0159 1.02219 1.17668 1.18145 1.18498 1.3401 1.34401 1.3474 1.35878 1.50784 1.51122 1.51443 1.5192 1.67249 1.67541 1.6789 1.68434 1.86312 1.86684 1.87008 1.87376 1.88562 2.07663 2.07949 2.08355 2.11269 2.20301 2.20734 2.21267 2.34859 2.35169 2.35509 2.36183 2.49107 2.49374 2.49813 2.51286 2.64441 2.64693 2.65281 2.83355 2.83687 2.83989 2.84319 2.85999 2.99965 3.002 3.0066 3.17 3.17391 3.17645 3.18055 3.31976 3.32434 3.32711 3.33439 3.45472 3.45882 3.46191 3.47386 3.5999 3.60294 3.60661 3.61259 3.77315 3.77675 3.77912 3.78452 4.10571 4.10855 4.11263 4.13823 4.35383 4.35624 4.35989 4.37998 4.50987 4.51364 4.51687 4.52424 4.63301 4.64034 4.64397 4.82851 4.83095 4.83393 4.83678 
27 0.16467 0.32143 0.50835 0.64184 0.83063 1.00259 1.17237 1.33361 1.50054 1.66532 1.85614 2.06806 2.34114 2.4832 2.63578 2.82662 2.99042 3.16394 3.31452 3.44884 3.59303 3.76642 4.09699 4.34406 4.50317 4.81957 4.82541 
24 0.15843 0.31568 0.5019 0.63896 0.82478 1.16746 1.32998 1.49492 1.65979 1.851 2.06069 2.33737 2.47611 2.629 2.81998 2.98477 3.15775 3.3082 3.44448 3.75976 4.08905 4.33708 4.49689 4.81248 
0 
64 0.1444 0.1489 0.30069 0.30489 0.30981 0.48681 0.49138 0.49582 0.62004 0.62455 0.80981 0.81451 0.98142 0.9862 1.1471 1.15265 1.31136 1.317 1.4796 1.48458 1.64244 1.64799 1.8362 1.84021 1.84644 2.04943 2.05318 2.1755 2.18182 2.32132 2.32507 2.46017 2.46554 2.61513 2.61953 2.80498 2.80953 2.81472 2.96906 2.97432 3.14165 3.14596 3.15053 3.29095 3.29644 3.30178 3.42599 3.43061 3.57077 3.57523 3.74476 3.74931 3.75325 4.07842 4.08205 4.32729 4.33053 4.48191 4.48677 4.6064 4.61434 4.80059 4.80382 4.80827 
63 0.15707 0.16114 0.16485 0.31431 0.31791 0.50249 0.50521 0.63455 0.63821 0.82328 0.827 0.83041 0.99442 0.99916 1.16146 1.16752 1.32555 1.32976 1.33446 1.49251 1.4969 1.50082 1.65929 1.66279 1.84908 1.85314 2.06236 2.06605 2.19014 2.19545 2.33437 2.33849 2.47598 2.47921 2.62866 2.63225 2.81951 2.82296 2.8297 2.9838 2.98718 3.15546 3.15992 3.30541 3.31002 3.31512 3.44069 3.44468 3.58488 3.5884 3.75822 3.76236 3.76816 4.09139 4.09504 4.34011 4.34404 4.49511 4.4996 4.62292 4.62815 4.81436 4.81753 
27 0.16375 0.31974 0.50898 0.64121 0.8291 1.00147 1.17161 1.33482 1.49965 1.66295 1.85604 2.06779 2.34118 2.48118 2.63454 2.82896 2.98975 3.16302 3.3132 3.44897 3.59217 3.7656 4.09745 4.34556 4.50232 4.63109 4.819 
18 0.15908 0.31466 0.50081 0.63514 0.99433 2.06103 2.33366 2.47647 2.62865 2.81985 2.98437 3.1559 3.58601 3.7593 4.09 4.338 4.49655 4.81234 
39 0.16435 0.16821 0.32235 0.3282 0.5091 0.51394 0.641 0.83085 0.83518 1.00109 1.00583 1.17201 1.33393 1.50061 1.50616 1.66524 1.67129 1.85563 1.86049 2.0682 2.19845 2.3408 2.34698 2.48345 2.63618 2.82663 2.83269 2.99124 3.16494 3.3147 3.44809 3.59203 3.76719 4.09694 4.34499 4.50417 4.63213 4.8204 4.82503 
58 0.15561 0.16015 0.31263 0.31747 0.50061 0.50482 0.63316 0.63754 0.82091 0.82572 0.83022 0.99255 0.99912 1.15928 1.16612 1.32344 1.32857 1.49113 1.49622 1.50238 1.65738 1.66346 1.84723 1.85264 2.06051 2.0658 2.18876 2.33265 2.3382 2.47416 2.47921 2.62767 2.63158 2.81778 2.82189 2.82866 2.98188 2.98624 3.15347 3.15842 3.30305 3.30901 3.4388 3.44424 3.58316 3.58853 3.75662 3.76136 4.08953 4.09494 4.33819 4.34419 4.49353 4.49849 4.62081 4.62646 4.81245 4.81637 
38 0.16949 0.17707 0.32475 0.32997 0.51322 0.51917 0.64698 0.83277 0.83814 1.00578 1.01576 1.17579 1.33908 1.50494 1.52567 1.67161 1.86056 1.86648 2.07448 2.20374 2.34662 2.35361 2.48892 2.63976 2.83184 2.83668 2.9967 3.16815 3.31797 3.45324 3.5985 3.77062 4.10265 4.35129 4.50792 4.63483 4.82343 4.8288 
67 0.15896 0.16197 0.3148 0.3185 0.3221 0.50136 0.50456 0.50805 0.63456 0.63839 0.82384 0.82768 0.83186 0.9946 0.99947 1.16085 1.16652 1.17184 1.32493 1.33018 1.33429 1.49524 1.49828 1.50299 1.65874 1.6621 1.84963 1.85377 2.06268 2.06634 2.18918 2.19456 2.33505 2.33882 2.47535 2.47906 2.48424 2.62972 2.63271 2.81944 2.82289 2.82689 2.98299 2.9871 3.15583 3.15978 3.16363 3.30475 3.31 3.31355 3.44081 3.44544 3.58515 3.58849 3.75836 3.76243 3.76594 4.09176 4.0955 4.34029 4.34396 4.49533 4.49977 4.62078 4.62721 4.8147 4.81733 
27 0.17408 0.3298 0.51687 0.65144 0.83792 1.01257 1.18195 1.3428 1.51059 1.67425 1.86564 2.07794 2.34993 2.49253 2.64384 2.83566 2.99944 3.1722 3.32299 3.45759 3.60115 3.7747 4.10553 4.35367 4.51198 4.64226 4.82866 
59 0.16845 0.17148 0.32315 0.32692 0.33145 0.51251 0.51807 0.64629 0.83354 0.83632 0.84076 1.00294 1.00798 1.02157 1.16869 1.17535 1.33271 1.33939 1.50384 1.5068 1.52985 1.66846 1.67348 1.85772 1.86212 1.86541 2.07189 2.07666 2.19879 2.20752 2.34433 2.34807 2.35614 2.4868 2.49175 2.64026 2.83036 2.83557 2.99503 3.0003 3.1645 3.16857 3.31275 3.31901 3.45015 3.45396 3.59554 3.6005 3.77028 3.77288 4.10049 4.10376 4.34864 4.35273 4.5034 4.50778 4.63537 4.8242 4.82861 
0 
57 0.16391 0.16681 0.31923 0.32307 0.50759 0.51043 0.63971 0.6433 0.8297 0.83331 0.99951 1.005 1.16844 1.17385 1.33288 1.33704 1.49975 1.50384 1.66393 1.66772 1.85438 1.85935 2.06672 2.06989 2.19575 2.20356 2.33977 2.34369 2.48152 2.4846 2.63456 2.63714 2.82521 2.82828 2.99007 2.99294 3.1608 3.16478 3.31165 3.31539 3.44534 3.44988 3.5907 3.594 3.76471 3.76741 3.77125 4.09583 4.09902 4.34433 4.34725 4.50155 4.50456 4.63076 4.63512 4.81914 4.82182 
10 0.16366 0.32071 0.50704 0.82673 1.00068 1.49776 3.16204 3.31418 3.76464 4.82034 
65 0.15743 0.16088 0.31325 0.31753 0.32163 0.50158 0.50502 0.63401 0.63764 0.82262 0.82657 0.83076 0.99382 0.9985 1.16073 1.16552 1.326 1.32938 1.49286 1.49669 1.5008 1.65822 1.6625 1.84843 1.85275 1.85783 2.06176 2.06555 2.18989 2.19562 2.33388 2.3376 2.47504 2.47882 2.62869 2.6317 2.81937 2.82281 2.82887 2.9839 2.98684 3.15467 3.15898 3.16368 3.30491 3.30913 3.31449 3.43946 3.44391 3.5848 3.5885 3.75824 3.76198 3.76672 4.09073 4.09497 4.33915 4.34438 4.49503 4.49867 4.62267 4.62742 4.81332 4.81643 4.82138 
56 0.16145 0.16471 0.3163 0.32066 0.5045 0.50759 0.63728 0.64051 0.82792 0.9958 1.00172 1.16241 1.16867 1.32685 1.33123 1.33535 1.49759 1.50161 1.66122 1.66732 1.85113 1.85575 2.06439 2.06881 2.19371 2.33631 2.34135 2.47885 2.48215 2.63212 2.635 2.82252 2.82563 2.9872 2.991 3.15715 3.1614 3.30675 3.31153 3.44214 3.44672 3.58754 3.59197 3.75969 3.76394 3.76735 4.09304 4.09697 4.34172 4.34597 4.49756 4.50128 4.62614 4.63017 4.81678 4.82017 
75 0.16203 0.16578 0.16952 0.31868 0.32352 0.33183 0.50693 0.5101 0.51399 0.63937 0.6433 0.64783 0.8279 0.83161 0.83526 0.99868 1.0031 1.00729 1.16543 1.17216 1.17996 1.33186 1.33601 1.49853 1.50245 1.50643 1.66305 1.66722 1.85312 1.85754 1.86148 2.06647 2.07047 2.19171 2.19918 2.33875 2.34297 2.34791 2.48012 2.48429 2.48998 2.63335 2.6368 2.64609 2.82384 2.82735 2.83244 2.98811 2.9913 2.99713 3.15988 3.16434 3.16873 3.30949 3.31465 3.44479 3.44963 3.5898 3.59426 3.59954 3.76264 3.76664 3.76999 4.0956 4.1002 4.34414 4.34839 4.49941 4.50374 4.50821 4.62355 4.6314 4.81828 4.82194 4.82567 
3 0.51363 0.83536 4.82482 
103 0.1811 0.18423 0.1881 0.33639 0.34 0.34298 0.34869 0.52375 0.52665 0.52972 0.53406 0.65668 0.66033 0.66385 0.67317 0.84581 0.84928 0.85258 0.85797 1.01682 1.02096 1.02472 1.03311 1.18361 1.18815 1.19213 1.20474 1.34837 1.35196 1.35546 1.36362 1.51596 1.51943 1.52293 1.52989 1.68103 1.68441 1.68899 1.87118 1.87512 1.87845 1.88392 2.08409 2.08734 2.092 2.21366 2.21842 2.22854 2.35683 2.3604 2.36422 2.37023 2.49905 2.50234 2.50649 2.52306 2.65118 2.65442 2.65898 2.84242 2.84545 2.84908 2.85316 3.00638 3.00949 3.01378 3.17765 3.18147 3.18428 3.18887 3.32735 3.33158 3.33461 3.34192 3.46282 3.46679 3.47033 3.48316 3.60828 3.61207 3.61642 3.6286 3.78035 3.78442 3.78704 3.79216 4.11301 4.11622 4.12057 4.36173 4.36482 4.36922 4.51755 4.5215 4.52476 4.53143 4.64681 4.65073 4.65641 4.83613 4.83884 4.84196 4.84589 
25 0.16495 0.32177 0.50942 0.64143 0.83024 1.0004 1.33436 1.50098 1.66429 1.85449 2.06766 2.19825 2.33955 2.4823 2.63556 2.8263 2.99083 3.44711 3.591 3.76695 4.09616 4.34447 4.50291 4.6306 4.82012 
57 0.16147 0.16575 0.31625 0.32122 0.50472 0.50898 0.6364 0.64103 0.82742 0.83049 0.99617 1.00178 1.16232 1.16901 1.32618 1.33169 1.4981 1.50386 1.66075 1.66662 1.85057 1.85544 1.8592 2.06379 2.06835 2.19092 2.19627 2.33619 2.34124 2.47723 2.48136 2.48744 2.63186 2.63677 2.82269 2.82704 2.98712 3.15736 3.16267 3.30586 3.31219 3.44231 3.44776 3.58692 3.59197 3.75952 3.76463 4.09283 4.09698 4.3415 4.34518 4.49652 4.50188 4.62379 4.63125 4.81712 4.82246 
97 0.15079 0.1551 0.1578 0.16323 0.30733 0.31087 0.3141 0.31911 0.49375 0.49846 0.50098 0.50493 0.62593 0.63059 0.63393 0.81628 0.81994 0.82278 0.8264 0.98879 0.99228 0.99604 1.15367 1.1576 1.16176 1.16717 1.31841 1.32338 1.32638 1.48614 1.49033 1.49315 1.49716 1.6479 1.65391 1.65696 1.66374 1.84364 1.84641 1.85029 1.85579 2.05687 2.06006 2.0646 2.18231 2.18806 2.19214 2.32846 2.33165 2.33541 2.46561 2.47086 2.47426 2.47965 2.62145 2.62576 2.6284 2.81195 2.81644 2.8191 2.82382 2.97594 2.98098 2.98347 3.14867 3.15188 3.15563 3.15975 3.29784 3.30228 3.30594 3.43106 3.43612 3.43996 3.44553 3.57769 3.58213 3.58549 3.75221 3.75619 3.75896 4.08577 4.08863 4.09233 4.33485 4.33723 4.34182 4.48906 4.49276 4.49563 4.61328 4.61923 4.62305 4.8078 4.81097 4.81362 4.81748 
13 0.64928 0.83568 1.34059 2.49053 2.64133 2.99617 3.17493 3.32049 3.45467 3.60567 3.77198 4.51427 4.63693 
72 0.15376 0.15821 0.1622 0.31016 0.31386 0.31973 0.49686 0.50183 0.50591 0.62928 0.63391 0.64018 0.81925 0.82303 0.82671 0.99213 0.99651 1.00136 1.15628 1.1608 1.32178 1.32934 1.48906 1.49337 1.49739 1.65011 1.65689 1.66283 1.84699 1.8506 1.856 2.06036 2.06567 2.18528 2.19518 2.3317 2.33527 2.46719 2.47356 2.47949 2.62359 2.62852 2.63315 2.81509 2.81973 2.82441 2.97901 2.98489 3.15195 3.15552 3.16021 3.30097 3.30556 3.31085 3.43297 3.43918 3.44528 3.58076 3.58556 3.75553 3.76196 4.0893 4.09421 4.33832 4.34178 4.49237 4.4986 4.61627 4.62456 4.81118 4.81474 4.82017 
63 0.14778 0.15227 0.30419 0.30837 0.31337 0.49029 0.49457 0.49962 0.62351 0.62783 0.81319 0.81785 0.98468 0.98958 1.15055 1.15621 1.31463 1.32023 1.4831 1.48801 1.49349 1.64712 1.65246 1.83941 1.84358 2.05262 2.05626 2.17876 2.18535 2.32468 2.32862 2.46396 2.46922 2.61865 2.62288 2.80848 2.81283 2.81944 2.9725 2.97751 3.14491 3.14927 3.15376 3.29438 3.30004 3.42984 3.43492 3.57423 3.57847 3.74804 3.75247 3.75584 4.08166 4.08524 4.33041 4.33361 4.48522 4.49 4.60956 4.61817 4.80395 4.80708 4.81121 
39 0.17279 0.32864 0.33373 0.51536 0.51962 0.6493 0.83773 0.84248 1.00948 1.17755 1.34024 1.34791 1.50833 1.67228 1.86265 1.86748 2.07518 2.20427 2.34804 2.35593 2.49052 2.50115 2.6429 2.83319 2.83865 2.99733 3.0061 3.17095 3.32102 3.45569 3.60031 3.77374 4.10307 4.10883 4.3515 4.51056 4.63776 4.82636 4.83102 
1 0.82921 
0 
140 0.14372 0.14709 0.14976 0.15217 0.15556 0.29981 0.30325 0.30606 0.30873 0.31158 0.48653 0.49006 0.49267 0.49509 0.49753 0.50325 0.61843 0.6221 0.62495 0.62794 0.63078 0.80904 0.81234 0.81529 0.81749 0.82046 0.98178 0.98432 0.98753 0.99051 0.99614 1.14591 1.14965 1.1531 1.15635 1.15989 1.3108 1.31406 1.31766 1.32038 1.32367 1.47887 1.48252 1.48551 1.48794 1.49117 1.64014 1.64611 1.64931 1.65222 1.65647 1.83648 1.83881 1.84164 1.84433 1.84735 2.04973 2.05208 2.05462 2.05812 2.17494 2.17912 2.18264 2.18717 2.32136 2.32403 2.32669 2.3297 2.33446 2.45683 2.46243 2.46581 2.46844 2.47162 2.47907 2.61338 2.6176 2.6203 2.62262 2.62824 2.80494 2.80859 2.81117 2.81358 2.8166 2.82086 2.96851 2.97217 2.97538 2.97797 2.98267 3.14135 3.14423 3.14695 3.14955 3.15207 3.15805 3.29053 3.29373 3.29703 3.29984 3.30262 3.4232 3.42879 3.43148 3.43447 3.43766 3.57053 3.57409 3.57669 3.57978 3.58435 3.74525 3.74793 3.75073 3.75304 3.75582 4.07869 4.08109 4.08366 4.08736 4.32757 4.32964 4.33202 4.336 4.48168 4.48452 4.4878 4.49009 4.49371 4.60573 4.61062 4.6147 4.61762 4.62258 4.80089 4.80355 4.80566 4.80809 4.81098 
66 0.17242 0.17592 0.19493 0.32884 0.33366 0.51613 0.51983 0.52724 0.64881 0.65299 0.83783 0.84144 0.84719 1.00872 1.01371 1.17662 1.18131 1.34163 1.3461 1.50874 1.51238 1.6728 1.67772 1.86334 1.86793 1.87457 2.07538 2.08025 2.20281 2.20986 2.34762 2.35182 2.35823 2.49049 2.49501 2.64346 2.64743 2.83463 2.84003 2.99915 3.00512 3.16924 3.17311 3.1791 3.32216 3.32652 3.45483 3.45905 3.59904 3.60434 3.61227 3.77351 3.77726 3.78526 4.10429 4.1089 4.35293 4.35852 4.51022 4.51397 4.63562 4.64015 4.64814 4.82752 4.83162 4.83666 
8 2.07719 2.64452 2.83397 3.17189 3.32255 4.1041 4.35285 4.85048 
72 0.16568 0.16936 0.32143 0.32537 0.32964 0.50971 0.51314 0.6427 0.64697 0.83111 0.83405 0.84063 1.00049 1.00608 1.01171 1.16797 1.17302 1.1772 1.33516 1.34007 1.50109 1.50437 1.50866 1.66554 1.67021 1.85552 1.8609 1.86518 2.06887 2.07332 2.09127 2.19829 2.20471 2.34104 2.34643 2.35177 2.4833 2.48726 2.49223 2.63678 2.64022 2.82766 2.83122 2.83631 2.99327 2.99875 3.16251 3.16646 3.17095 3.31374 3.31762 3.32243 3.44768 3.45227 3.59192 3.5967 3.60434 3.76558 3.76984 3.77648 4.09774 4.10221 4.34633 4.35058 4.50208 4.50638 4.51041 4.62926 4.63531 4.82194 4.82539 4.83236 
35 0.16996 0.17639 0.32682 0.5137 0.51986 0.64771 0.83565 1.00772 1.01621 1.17607 1.33898 1.50573 1.51418 1.67087 1.86165 1.87317 2.07306 2.20273 2.34599 2.35277 2.48795 2.64045 2.83238 2.99637 3.16831 3.3191 3.45353 3.59787 3.77128 4.10183 4.35026 4.50742 4.64139 4.82503 4.83032 
3 0.16533 1.33708 4.34543 
42 0.1764 0.33279 0.33983 0.52012 0.65298 0.84196 0.84882 1.01405 1.03135 1.18041 1.18806 1.34453 1.34954 1.51206 1.51758 1.67584 1.68517 1.86699 1.87327 2.08056 2.21031 2.35305 2.36049 2.49612 2.64621 2.83666 2.84282 3.00149 3.01125 3.17459 3.32428 3.32881 3.4596 3.60508 3.77802 4.10707 4.11416 4.35537 4.36169 4.51529 4.83074 4.83577 
63 0.15082 0.15645 0.16192 0.30776 0.31231 0.49369 0.49918 0.50283 0.62642 0.63148 0.63598 0.8166 0.82194 0.82757 0.98912 0.99466 1.15424 1.16002 1.31841 1.32459 1.48614 1.49205 1.49757 1.64778 1.65515 1.66044 1.84389 1.84862 2.05709 2.06157 2.1822 2.1888 2.329 2.33352 2.46606 2.47231 2.62182 2.62683 2.81193 2.81738 2.97587 2.98225 3.14908 3.15397 3.29789 3.304 3.43088 3.43675 3.44184 3.57769 3.58282 3.75232 3.75753 4.0861 4.09049 4.33497 4.33913 4.48948 4.49488 4.61314 4.62113 4.80823 4.81165 
22 0.16359 0.31856 0.50629 0.64338 0.82878 1.00179 1.17123 1.33185 1.49844 1.66402 1.86122 2.48172 2.63539 2.82459 2.98911 3.16265 3.31461 3.44829 3.59251 3.76572 4.63232 4.81995 
1 4.33432 
90 0.17222 0.1753 0.18007 0.32731 0.3314 0.33453 0.34029 0.51531 0.51887 0.52398 0.64804 0.65246 0.66031 0.83771 0.84068 0.8445 0.85508 1.00701 1.01201 1.01629 1.02613 1.17407 1.18051 1.18434 1.34152 1.34664 1.35449 1.50877 1.5122 1.51663 1.67191 1.67629 1.68096 1.86156 1.86609 1.86953 1.8762 2.07488 2.08012 2.09033 2.20554 2.21283 2.34723 2.35137 2.35678 2.36227 2.48998 2.49536 2.50515 2.64361 2.6475 2.66017 2.83418 2.83896 2.84242 2.86785 2.99852 3.00359 3.16787 3.17276 3.17714 3.18899 3.31932 3.32396 3.3276 3.45321 3.45901 3.46398 3.59877 3.60519 3.61158 3.77126 3.77575 3.78106 4.10368 4.10808 4.1141 4.13642 4.3525 4.35595 4.36058 4.50819 4.51229 4.51747 4.63894 4.64922 4.82696 4.83036 4.83405 4.8407 
0 
31 0.16263 0.31882 0.5054 0.63993 0.82808 0.83299 1.00129 1.16804 1.33158 1.498 1.66215 1.85404 2.06654 2.19651 2.33934 2.34639 2.4802 2.6335 2.82364 2.98803 3.16112 3.31239 3.44722 3.59067 3.76384 4.09561 4.34228 4.50068 4.62975 4.8169 4.82156 
54 0.16213 0.16667 0.31722 0.32176 0.50553 0.50923 0.6381 0.64188 0.8276 0.83079 0.99683 1.00246 1.16344 1.16809 1.32888 1.3324 1.49896 1.66199 1.66872 1.85129 1.85598 2.06458 2.0694 2.1932 2.19775 2.33692 2.34141 2.47988 2.4851 2.63249 2.63591 2.82351 2.82894 2.9882 3.15805 3.16223 3.30795 3.31241 3.44273 3.44791 3.58843 3.59344 3.76105 3.76521 4.09343 4.09724 4.3422 4.34646 4.4979 4.50183 4.62787 4.63515 4.81692 4.82021 
0 
28 0.16519 0.32257 0.51073 0.64404 0.83041 1.00046 1.00651 1.17244 1.3352 1.50111 1.66473 1.85453 1.86068 2.06922 2.3417 2.48422 2.63664 2.82806 2.99123 3.1643 3.31501 3.44978 3.59453 3.76726 4.09835 4.34498 4.50425 4.82099 
50 0.16491 0.16932 0.3218 0.32612 0.50813 0.51278 0.64073 0.64534 0.83041 0.83549 0.99985 1.00518 1.17076 1.17604 1.33324 1.33815 1.50083 1.50713 1.66481 1.85496 1.85943 2.06792 2.07369 2.198 2.3404 2.34646 2.48307 2.49049 2.63532 2.63959 2.82611 2.8307 2.99082 3.16252 3.16594 3.314 3.31849 3.44838 3.45437 3.5916 3.59714 3.76583 3.76979 4.09656 4.34495 4.50285 4.507 4.63122 4.81962 4.82379 
101 0.14978 0.15357 0.1565 0.1605 0.30629 0.30961 0.31316 0.31633 0.49279 0.4971 0.49973 0.50305 0.6251 0.62901 0.63245 0.63593 0.81514 0.81844 0.82174 0.82435 0.98793 0.99117 0.99463 1.15245 1.15616 1.16071 1.16572 1.31728 1.32132 1.32478 1.3316 1.48498 1.48861 1.49195 1.4953 1.6467 1.65245 1.6557 1.66058 1.84267 1.84558 1.84905 1.85324 2.05591 2.05918 2.06245 2.18128 2.18646 2.1925 2.32754 2.3306 2.33404 2.46373 2.46902 2.47269 2.47612 2.62005 2.62407 2.62734 2.81107 2.81526 2.81814 2.82362 2.97489 2.97922 2.9824 3.14769 3.15086 3.1546 3.15763 3.2969 3.30085 3.30476 3.30925 3.42969 3.43494 3.43872 3.443 3.57676 3.58084 3.58422 3.58985 3.75137 3.75559 3.75824 4.08487 4.08779 4.0911 4.33388 4.33632 4.34012 4.48804 4.4915 4.49481 4.6122 4.61803 4.62234 4.80698 4.81005 4.81264 4.81816 
28 0.16652 0.32504 0.51029 0.64365 0.83307 1.00565 1.17491 1.33651 1.50394 1.66669 1.85992 2.07073 2.20483 2.34567 2.48418 2.63645 2.82826 2.99157 3.166 3.31625 3.45261 3.59431 3.76806 4.10006 4.34633 4.50514 4.63515 4.82181 
0 
56 0.15599 0.16061 0.3124 0.31787 0.49921 0.50404 0.6328 0.63797 0.82154 0.82648 0.99281 0.99902 1.15913 1.16547 1.32307 1.32879 1.49179 1.49707 1.65665 1.66216 1.84755 1.85306 2.06084 2.06636 2.18716 2.19939 2.33289 2.33859 2.47315 2.47843 2.62713 2.63147 2.81685 2.82197 2.98115 2.98621 3.15343 3.15907 3.30282 3.30893 3.4388 3.44453 3.58311 3.58891 3.7562 3.76166 4.08987 4.0956 4.33847 4.34463 4.49334 4.4989 4.61885 4.62669 4.81211 4.8161 
16 0.16303 0.32215 0.50851 0.82681 1.16978 1.49862 1.66209 1.85424 2.63311 2.98867 3.16284 3.31227 3.76471 4.34207 4.50159 4.81745 
28 0.17119 0.32834 0.51554 0.64817 0.83762 1.00822 1.17949 1.3403 1.50792 1.67177 1.86279 2.07553 2.20805 2.3504 2.49078 2.64204 2.83387 3.00031 3.17002 3.32059 3.45484 3.59951 3.77285 4.10399 4.35131 4.50973 4.64181 4.82636 
22 0.17229 0.32819 0.51408 0.64798 1.01069 1.34112 1.50678 1.86518 2.07394 2.20209 2.48966 2.64119 2.83264 2.99968 3.17174 3.45631 3.59881 3.77228 4.10392 4.35075 4.50924 4.8295 
36 0.17109 0.17695 0.32786 0.51404 0.51971 0.64883 0.83695 0.84112 1.00616 1.01055 1.17827 1.34046 1.50752 1.67032 1.67566 1.86119 1.86555 2.07404 2.20511 2.34728 2.35154 2.48943 2.64216 2.83222 2.99688 3.16997 3.32086 3.45521 3.59797 3.77303 4.10269 4.35081 4.50992 4.63799 4.8261 4.83091 
52 0.1663 0.17364 0.3238 0.32838 0.51044 0.5143 0.64258 0.64745 0.83234 0.8402 1.00113 1.00815 1.16837 1.17612 1.33614 1.34124 1.5031 1.66706 1.85688 1.86225 2.06961 2.07341 2.19697 2.20565 2.34191 2.34653 2.48476 2.49325 2.63824 2.82869 2.83242 2.99312 2.99987 3.16294 3.16779 3.31709 3.44887 3.45389 3.59382 3.60107 3.76826 3.77157 4.09932 4.10494 4.34727 4.35284 4.50261 4.50739 4.63015 4.63618 4.82204 4.82778 
56 0.15288 0.15777 0.31032 0.31491 0.49622 0.50088 0.62951 0.63356 0.81855 0.8232 0.9906 0.99635 1.15676 1.16294 1.32077 1.32623 1.4882 1.4934 1.65027 1.65664 1.8455 1.85062 2.05872 2.06305 2.18431 2.19045 2.3308 2.33568 2.46919 2.47445 2.62467 2.62879 2.81435 2.81903 2.97849 2.9836 3.15103 3.15609 3.30048 3.30597 3.436 3.44038 3.58027 3.58453 3.75409 3.75903 4.08776 4.09236 4.33651 4.34096 4.49135 4.49641 4.61479 4.6227 4.80997 4.8134 
7 0.1683 0.83361 1.00887 1.50488 1.6684 2.34693 4.82281 
17 0.16562 0.32218 0.50962 0.64433 0.82967 1.00291 1.33669 1.50073 1.66539 1.85757 2.63681 2.8305 2.99213 3.31566 3.76689 4.34535 4.81979 
25 0.16388 0.31835 0.50649 0.64085 0.82848 1.00092 1.3323 1.49859 1.66465 1.85294 2.06768 2.33967 2.48128 2.63412 2.82465 2.98965 3.16239 3.31228 3.44582 3.59017 3.76548 4.09715 4.34392 4.50368 4.81887 
88 0.14767 0.1518 0.15504 0.30383 0.30747 0.31124 0.3152 0.49037 0.49495 0.49805 0.62254 0.627 0.63065 0.63475 0.81308 0.81676 0.82008 0.82351 0.98557 0.98882 0.99304 1.14992 1.15397 1.15915 1.3148 1.3194 1.32306 1.48293 1.48717 1.49047 1.49429 1.64404 1.65112 1.65402 1.84027 1.84306 1.84736 2.05353 2.05651 2.0615 2.17886 2.18483 2.19157 2.32514 2.32827 2.33236 2.46072 2.46714 2.4708 2.47578 2.6174 2.622 2.62519 2.80866 2.81302 2.81633 2.97245 2.97724 2.98044 3.14524 3.14859 3.15284 3.29449 3.29867 3.30296 3.4269 3.43303 3.43685 3.44159 3.57436 3.57864 3.58276 3.74902 3.75271 3.7562 4.08247 4.0853 4.33154 4.33384 4.48561 4.48908 4.4927 4.60975 4.6167 4.62125 4.80458 4.80766 4.81052 
43 0.15315 0.15785 0.31021 0.49757 0.50182 0.63065 0.81867 0.82367 0.99016 0.99694 1.15675 1.32065 1.32655 1.4885 1.49359 1.65567 1.84485 2.05801 2.18556 2.33032 2.47261 2.62502 2.62918 2.81537 2.81949 2.97931 2.98382 3.1511 3.15834 3.30041 3.30664 3.43704 3.58081 3.75372 3.75895 4.08705 4.3358 4.49096 4.49605 4.61544 4.62558 4.80978 4.81445 
60 0.15476 0.15981 0.31133 0.31618 0.49728 0.50193 0.50592 0.62994 0.63446 0.64074 0.82019 0.82521 0.99189 0.9984 1.15771 1.1644 1.32186 1.32815 1.48994 1.49542 1.65124 1.658 1.84662 1.85206 2.05985 2.06541 2.18568 2.19217 2.33188 2.33729 2.46971 2.47556 2.62563 2.63051 2.81555 2.82026 2.82629 2.97948 2.98489 3.15207 3.1574 3.30154 3.30817 3.43314 3.43885 3.44463 3.58134 3.58616 3.75519 3.76062 4.08888 4.09368 4.33771 4.342 4.49244 4.49792 4.61638 4.62466 4.81123 4.81477 
28 0.1536 0.30867 0.4964 0.62948 0.81856 0.98836 1.15588 1.32074 1.4896 1.65572 1.84298 2.05625 2.1874 2.32853 2.47312 2.62428 2.81434 2.97917 3.14911 3.29957 3.43557 3.57997 3.75183 4.08532 4.33396 4.48914 4.62114 4.80789 
64 0.15267 0.15685 0.16293 0.30989 0.31545 0.49574 0.50053 0.62944 0.63446 0.81792 0.8222 0.82528 0.98967 0.99601 1.15609 1.16338 1.32 1.32595 1.33066 1.48762 1.49229 1.49799 1.65424 1.65845 1.8447 1.84999 1.85439 2.05794 2.06203 2.18386 2.19131 2.33008 2.33472 2.47093 2.47523 2.62443 2.62867 2.81371 2.81847 2.82499 2.978 2.9832 3.15032 3.15596 3.29984 3.30622 3.31017 3.43621 3.44187 3.57976 3.58435 3.75315 3.75848 4.08704 4.09123 4.33581 4.33951 4.49059 4.49561 4.6145 4.62288 4.80922 4.81273 4.81843 
17 0.1679 0.3251 0.51089 0.8338 1.00563 1.50353 1.66891 1.86054 2.34697 2.48771 2.8286 2.99681 3.1662 4.10096 4.34642 4.50678 4.82173 
117 0.17639 0.17981 0.18229 0.18588 0.33336 0.33646 0.33912 0.34227 0.51992 0.52305 0.52553 0.52823 0.53359 0.6533 0.65611 0.65884 0.66249 0.84214 0.84554 0.8478 0.8511 1.01313 1.01647 1.01966 1.02346 1.18012 1.18429 1.18801 1.19183 1.34368 1.34777 1.35058 1.35368 1.51199 1.51555 1.51811 1.52141 1.67687 1.68011 1.68362 1.68817 1.86823 1.87101 1.87388 1.87684 1.88418 2.08125 2.08404 2.08703 2.09728 2.20763 2.21213 2.21659 2.35293 2.35577 2.35886 2.36223 2.36759 2.4944 2.49745 2.49998 2.50373 2.64748 2.65055 2.65285 2.65844 2.8377 2.84101 2.84332 2.84641 2.85009 3.00226 3.0057 3.00837 3.01309 3.17406 3.17729 3.17997 3.18284 3.18779 3.32369 3.32733 3.33026 3.33307 3.45938 3.46253 3.46562 3.47003 3.60459 3.60728 3.61046 3.61471 3.77722 3.78062 3.783 3.78559 3.79101 4.10981 4.11232 4.11524 4.12141 4.35891 4.36112 4.3644 4.3731 4.51404 4.51769 4.52 4.52345 4.64236 4.64627 4.65008 4.83287 4.83533 4.83763 4.84058 4.84624 
33 0.16557 0.32161 0.32745 0.50829 0.51281 0.64162 0.83148 1.00349 1.1722 1.33415 1.50182 1.66537 1.85693 2.06838 2.19891 2.34033 2.34748 2.48284 2.63567 2.82712 2.83325 2.99036 3.16361 3.31406 3.44894 3.59224 3.76633 4.0969 4.34462 4.50327 4.63233 4.81998 4.82525 
31 0.16895 0.32443 0.32929 0.51201 0.646 0.83492 1.00588 1.17349 1.17915 1.33903 1.50538 1.66795 1.86057 2.07301 2.20191 2.34589 2.4867 2.6397 2.83157 2.99491 3.1678 3.17474 3.31814 3.45267 3.59739 3.77045 4.10159 4.34933 4.50741 4.63715 4.825 
31 0.16438 0.31889 0.50583 0.63879 0.82795 0.99799 1.00347 1.16781 1.33203 1.49947 1.66181 1.85467 2.06542 2.19508 2.33801 2.48058 2.63295 2.82388 2.83 2.98882 3.16055 3.31223 3.44588 3.58879 3.764 4.09412 4.34172 4.50101 4.62832 4.81718 4.82302 
0 
2 0.82632 0.99977 
17 0.16641 0.32275 0.64258 0.83141 1.6653 2.06855 2.34145 2.4825 2.63606 2.99103 3.16508 3.44898 3.59277 3.76669 4.09794 4.34512 4.50339 
21 0.17218 0.32886 0.64959 0.83886 1.01032 1.34338 1.5086 1.67351 1.86521 2.07563 2.49385 2.64351 2.8349 3.00155 3.17273 3.32192 3.77511 4.10418 4.35129 4.51198 4.82795 
0 
83 0.18164 0.18526 0.19183 0.33693 0.34079 0.34549 0.52443 0.52796 0.53267 0.65726 0.66072 0.66568 0.84672 0.85006 0.85481 1.017 1.02201 1.02907 1.18612 1.19077 1.34941 1.35331 1.3607 1.51685 1.52046 1.52569 1.68182 1.68715 1.70012 1.87147 1.87564 1.87952 1.89305 2.08437 2.08794 2.09632 2.21474 2.22068 2.35711 2.36177 2.36856 2.49914 2.50333 2.51079 2.65174 2.65499 2.66393 2.8428 2.84631 2.85048 3.00695 3.01058 3.0196 3.17872 3.18214 3.1866 3.32889 3.33256 3.3377 3.4631 3.46712 3.47292 3.60796 3.61269 3.61955 3.7819 3.78506 3.79001 4.11293 4.11679 4.12425 4.36154 4.36562 4.37492 4.51895 4.52215 4.52724 4.64797 4.6536 4.83618 4.83932 4.84315 4.86033 
20 0.16651 0.324 0.51386 0.64357 0.83197 1.33894 1.50528 1.66891 2.06956 2.34504 2.63631 2.99175 3.31707 3.59462 3.7681 4.09908 4.34642 4.50468 4.63543 4.82288 
38 0.16589 0.32264 0.50969 0.51458 0.64303 0.83216 1.00418 1.17119 1.33519 1.34071 1.50234 1.66604 1.8571 1.8623 2.06917 2.19819 2.34133 2.34599 2.48371 2.63677 2.82734 2.83291 2.99169 3.16413 3.1681 3.31567 3.45001 3.59269 3.59862 3.76706 3.77011 4.09768 4.34557 4.50406 4.50886 4.63178 4.82118 4.82673 
97 0.15806 0.16154 0.16422 0.1682 0.31462 0.31807 0.32106 0.32534 0.50118 0.5048 0.50756 0.51247 0.6342 0.63767 0.64038 0.82321 0.82674 0.8291 0.83283 0.99477 0.99814 1.00119 1.00575 1.16082 1.16503 1.16868 1.17494 1.3249 1.32991 1.33301 1.49297 1.49706 1.49988 1.50377 1.65535 1.66048 1.66343 1.66727 1.84954 1.85243 1.85529 1.85845 2.06281 2.0659 2.18907 2.19412 2.33491 2.33809 2.34136 2.34686 2.47462 2.4788 2.48143 2.48736 2.62986 2.63291 2.63581 2.81909 2.82288 2.82522 2.82969 2.98274 2.98746 2.9911 3.15557 3.15913 3.16195 3.16837 3.30455 3.30958 3.31241 3.44072 3.44437 3.4472 3.58503 3.58835 3.59168 3.59789 3.75832 3.76253 3.76492 4.09179 4.09464 4.10163 4.34055 4.3429 4.34783 4.49561 4.49994 4.50244 4.61964 4.62596 4.62937 4.81432 4.81711 4.81984 4.82314 
33 0.15803 0.31417 0.5009 0.50625 0.63459 0.82386 0.99534 1.16159 1.32596 1.49373 1.65846 1.84807 1.85349 2.06146 2.18997 2.33378 2.47543 2.62874 2.81912 2.82626 2.98344 3.15559 3.3061 3.44081 3.58435 3.59293 3.75871 4.08975 4.33754 4.49581 4.624 4.81272 4.8188 
65 0.16688 0.17022 0.1751 0.3238 0.32717 0.51073 0.51419 0.64298 0.64673 0.83329 0.83614 0.84044 1.00271 1.00718 1.01216 1.17337 1.17799 1.33636 1.34014 1.50352 1.50725 1.66734 1.6717 1.85757 1.86186 1.8658 2.07018 2.07412 2.20054 2.20875 2.34234 2.34609 2.35186 2.48512 2.49012 2.6377 2.64104 2.82932 2.83294 2.83745 2.99307 2.9984 3.16548 3.16901 3.31522 3.31893 3.45045 3.45436 3.59358 3.59799 3.60408 3.76748 3.77112 3.77949 4.09915 4.10293 4.34764 4.3518 4.50492 4.50795 4.6335 4.64028 4.82311 4.82632 4.83076 
66 0.17076 0.17417 0.32733 0.33141 0.51331 0.51729 0.5256 0.64579 0.65 0.83677 0.84078 1.00588 1.01097 1.17183 1.17684 1.18069 1.33819 1.34144 1.35151 1.50683 1.51093 1.67018 1.67564 1.86085 1.8648 1.86912 2.07304 2.07749 2.20182 2.2066 2.34542 2.35068 2.35616 2.48809 2.49249 2.64132 2.64484 2.83119 2.83572 2.84094 2.99625 3.00139 3.1669 3.17078 3.176 3.31857 3.32198 3.33598 3.45149 3.45572 3.46315 3.59694 3.60104 3.77177 3.77517 4.102 4.10596 4.35072 4.35609 4.50881 4.51211 4.6357 4.64087 4.82578 4.82967 4.83416 
34 0.16007 0.16579 0.31729 0.32204 0.50429 0.63727 0.8244 0.82803 0.99559 1.0013 1.16193 1.32961 1.49592 1.50015 1.66018 1.85 1.85537 2.06427 2.19388 2.33567 2.47839 2.63171 2.82259 2.98627 3.15866 3.31001 3.44264 3.58672 3.76182 4.09229 4.34076 4.49888 4.62711 4.81608 
53 0.1693 0.17525 0.32636 0.33259 0.51258 0.51857 0.64562 0.65224 0.83445 0.83859 1.00597 1.01136 1.17357 1.1782 1.33764 1.34476 1.50468 1.50972 1.66893 1.67604 1.86041 1.86462 2.07214 2.20127 2.34487 2.35039 2.36267 2.48633 2.4933 2.63981 2.82981 2.83484 2.99454 3.0062 3.16748 3.17329 3.31776 3.32583 3.45166 3.45728 3.59562 3.60133 3.77095 3.78951 4.10089 4.10865 4.34887 4.3553 4.50723 4.51428 4.63494 4.82381 4.82814 
3 0.33301 1.8657 2.07579 
21 0.16598 0.32348 0.51049 0.64716 0.83399 1.0066 1.5039 1.66633 1.85662 2.07175 2.34603 2.48476 2.63717 2.83199 2.99254 3.1678 3.31819 3.59556 3.76908 4.34842 4.82101 
110 0.16211 0.16506 0.16756 0.17133 0.318 0.32071 0.32357 0.32605 0.50476 0.50817 0.51021 0.51269 0.63756 0.64078 0.64351 0.64632 0.82799 0.83099 0.83332 0.83668 0.99911 1.00194 1.00513 1.01024 1.16397 1.16734 1.17138 1.1757 1.3286 1.33258 1.3352 1.3381 1.49739 1.50105 1.50338 1.50681 1.65767 1.66314 1.6658 1.66892 1.67595 1.85394 1.85618 1.85925 1.86225 2.06692 2.06969 2.0723 2.1919 2.19601 2.1988 2.20324 2.33951 2.34204 2.34513 2.35094 2.47799 2.48153 2.48438 2.48774 2.63337 2.63618 2.6383 2.82275 2.82581 2.8281 2.83083 2.83541 2.98673 2.9901 2.99229 2.99622 3.15943 3.16204 3.16492 3.16697 3.30826 3.31189 3.31508 3.31751 3.44378 3.44687 3.44979 3.45271 3.58791 3.59137 3.59366 3.59692 3.76234 3.7656 3.76807 3.77029 4.09581 4.0982 4.10095 4.34462 4.34664 4.35011 4.4999 4.50316 4.50542 4.5082 4.62276 4.62822 4.63206 4.63539 4.81808 4.8204 4.82247 4.82533 
0 
1 4.34589 
0 
44 0.17016 0.17548 0.32614 0.32993 0.51343 0.51788 0.6484 0.83423 0.83829 1.00452 1.01045 1.17411 1.18013 1.34047 1.50517 1.50978 1.67021 1.67757 1.86001 1.86593 2.07337 2.20246 2.34628 2.35109 2.48888 2.64101 2.83182 2.83776 2.9959 3.16811 3.17218 3.31907 3.32464 3.45274 3.59754 3.77133 4.10218 4.10809 4.35052 4.35674 4.50794 4.63653 4.82505 4.82994 
179 0.182 0.1852 0.18739 0.18943 0.192 0.1951 0.33858 0.34132 0.34402 0.34618 0.34824 0.35157 0.35888 0.52522 0.5285 0.53056 0.53249 0.53449 0.53686 0.54097 0.65904 0.66193 0.66426 0.66627 0.66879 0.67256 0.84775 0.85052 0.85315 0.85495 0.85732 0.8598 0.86631 1.02004 1.0224 1.02525 1.02756 1.03024 1.03507 1.18598 1.18863 1.19176 1.19451 1.19716 1.20108 1.3498 1.35325 1.35583 1.35803 1.36036 1.36427 1.37474 1.51765 1.52111 1.52351 1.52551 1.52815 1.53236 1.54588 1.68065 1.68457 1.68714 1.68961 1.69228 1.69577 1.87473 1.87692 1.87954 1.88169 1.88391 1.88713 1.89272 2.08792 2.09006 2.09218 2.09477 2.09881 2.11199 2.21348 2.21738 2.22007 2.22328 2.22732 2.36043 2.36269 2.365 2.36747 2.37041 2.37415 2.38021 2.50077 2.50358 2.50589 2.50841 2.51123 2.51556 2.65367 2.65633 2.65856 2.6604 2.66363 2.66908 2.84308 2.84666 2.84908 2.85111 2.85345 2.85592 2.86055 3.00759 3.01081 3.01337 3.01553 3.01836 3.02414 3.18053 3.183 3.18564 3.18753 3.18966 3.19258 3.19859 3.32936 3.33235 3.33519 3.33732 3.33941 3.34228 3.35202 3.46469 3.46737 3.46996 3.47241 3.47485 3.47875 3.60921 3.61273 3.61493 3.6174 3.62011 3.62381 3.63221 3.78358 3.78652 3.78886 3.79068 3.79301 3.79691 3.8035 4.11667 4.11887 4.12107 4.12339 4.12724 4.13809 4.36585 4.36765 4.36976 4.37252 4.37672 4.52077 4.52344 4.52602 4.52789 4.53051 4.53445 4.64523 4.64983 4.65313 4.65583 4.65934 4.67039 4.83908 4.84137 4.84323 4.84514 4.84737 4.8497 4.85427 
1 0.82985 
0 
67 0.15574 0.16011 0.16629 0.31297 0.31766 0.49892 0.50317 0.50709 0.6312 0.63532 0.63923 0.82121 0.82589 0.82957 0.99315 0.99818 1.15919 1.16439 1.32338 1.3285 1.49099 1.49548 1.49898 1.65488 1.6599 1.6667 1.84793 1.85259 2.06104 2.06557 2.18798 2.19304 2.33316 2.33788 2.4718 2.47739 2.48301 2.62657 2.63124 2.81774 2.82207 2.82698 2.98063 2.98542 3.15384 3.15882 3.16363 3.3033 3.30887 3.43832 3.44293 3.5824 3.58656 3.59242 3.75715 3.76245 4.0901 4.09482 4.33879 4.34326 4.49378 4.4989 4.62031 4.62577 4.81287 4.81657 4.82241 
14 0.16965 0.32563 0.51511 0.83549 1.00651 1.507 1.67106 1.85933 1.87451 2.35704 2.83341 3.77221 4.35258 4.82483 
48 0.16667 0.17158 0.32195 0.32605 0.50997 0.51398 0.64217 0.64819 0.83151 0.83528 1.003 1.00693 1.16987 1.17592 1.33428 1.33992 1.50266 1.50764 1.66608 1.67125 1.85635 1.86017 2.07108 2.19919 2.3441 2.35172 2.48405 2.49124 2.63811 2.82727 2.83145 2.99301 3.16479 3.17065 3.31464 3.31884 3.44928 3.45467 3.5937 3.60398 3.76801 4.09877 4.10719 4.34662 4.50515 4.63279 4.8212 4.82543 
50 0.17106 0.17594 0.32754 0.33237 0.51626 0.52349 0.64844 0.83686 0.84122 1.00905 1.01673 1.17875 1.34059 1.34767 1.50682 1.51166 1.67184 1.68323 1.86318 1.86762 1.8866 2.07486 2.09458 2.20717 2.34743 2.35643 2.49006 2.5063 2.64196 2.83301 2.83771 2.99638 3.00127 3.17097 3.17886 3.32069 3.45498 3.59841 3.6056 3.77317 3.77977 4.10386 4.1138 4.35168 4.35692 4.51047 4.63884 4.82557 4.83008 4.83875 
3 0.32463 0.83541 1.50374 
5 0.16492 0.32265 0.82936 1.0005 1.5003 
0 
13 0.16084 0.31997 0.50528 0.82599 0.99725 1.49714 1.66497 1.85594 2.82357 3.15957 3.76328 4.09402 4.3418 
74 0.16942 0.17258 0.17814 0.32507 0.32888 0.33428 0.51289 0.51713 0.52343 0.64561 0.65005 0.83414 0.83748 0.84118 1.00424 1.00836 1.01336 1.17584 1.17987 1.33846 1.34276 1.50571 1.50997 1.52096 1.6692 1.67285 1.6788 1.85916 1.86332 1.867 1.87546 2.0724 2.07669 2.20251 2.20947 2.34462 2.34825 2.35262 2.35865 2.48703 2.49143 2.64022 2.64449 2.83101 2.83552 2.8397 2.99537 3.00028 3.16764 3.17098 3.31851 3.32195 3.45126 3.45511 3.46465 3.59619 3.60087 3.60891 3.77022 3.77336 3.7793 4.10082 4.10435 4.11253 4.34931 4.35287 4.36188 4.50783 4.51116 4.63614 4.82422 4.82757 4.83139 4.8425 
122 0.17017 0.17263 0.17542 0.17868 0.3255 0.32847 0.33086 0.33361 0.33898 0.51337 0.51591 0.51816 0.52103 0.52812 0.64616 0.64919 0.65204 0.6571 0.83567 0.83797 0.84042 0.84298 0.84867 1.00528 1.009 1.01159 1.0147 1.0213 1.17403 1.17773 1.18059 1.18449 1.33916 1.34218 1.34482 1.34973 1.50682 1.50926 1.51209 1.51736 1.6699 1.67255 1.67537 1.67897 1.85992 1.86337 1.86596 1.86839 1.87305 2.07267 2.07547 2.0786 2.08738 2.20249 2.20611 2.21058 2.34517 2.34822 2.35083 2.35418 2.35826 2.48721 2.48993 2.49341 2.4979 2.64062 2.64301 2.64581 2.65469 2.83189 2.8343 2.83703 2.83974 2.85105 2.99525 2.99752 3.00047 3.00504 3.16711 3.17051 3.17297 3.17626 3.31865 3.32147 3.32395 3.328 3.45157 3.45491 3.4574 3.46067 3.59653 3.59917 3.60229 3.60614 3.61571 3.77122 3.77398 3.77639 3.78122 4.10167 4.10414 4.10682 4.11115 4.12215 4.15238 4.3501 4.35236 4.35563 4.35968 4.5084 4.5107 4.51414 4.52494 4.6362 4.63947 4.64384 4.82446 4.82683 4.82915 4.83174 4.8355 4.84244 
17 0.16642 0.51383 0.64351 1.50611 1.66837 1.85805 2.07014 2.34147 2.63628 2.83244 2.99178 3.16796 3.59279 3.76788 4.34712 4.50472 4.82135 
31 0.17525 0.33282 0.51861 0.52497 0.65247 0.84145 1.01277 1.18312 1.34549 1.51281 1.67589 1.86893 2.07949 2.21287 2.35279 2.49391 2.6456 2.83807 3.00165 3.17317 3.32446 3.45893 3.60327 3.77638 3.7846 4.10769 4.35521 4.51331 4.64416 4.8303 4.83679 
7 0.15914 0.82403 0.99547 1.49475 2.06573 2.33723 4.34086 
105 0.15413 0.15793 0.16081 0.16428 0.31055 0.31384 0.317 0.31982 0.49683 0.50154 0.50406 0.50743 0.62967 0.63382 0.63704 0.64225 0.8193 0.82278 0.82592 0.82816 0.99213 0.99522 0.99874 1.00418 1.15637 1.16035 1.16424 1.16779 1.32118 1.32576 1.32864 1.33243 1.48906 1.49305 1.49606 1.499 1.65065 1.65672 1.65976 1.66304 1.84737 1.84988 1.85329 1.85731 2.06068 2.06358 2.06708 2.1852 2.19035 2.19347 2.33212 2.33507 2.33837 2.46813 2.47328 2.47669 2.47925 2.62408 2.6286 2.63141 2.81504 2.81947 2.82223 2.82563 2.97895 2.9837 2.98633 2.9916 3.15233 3.15534 3.15909 3.16244 3.30096 3.30509 3.30853 3.31192 3.4335 3.43919 3.44248 3.44543 3.58085 3.58519 3.58793 3.59388 3.75568 3.75924 3.76194 3.76455 4.08958 4.09217 4.09566 4.33856 4.3408 4.34527 4.49212 4.4956 4.49868 4.50246 4.61611 4.6217 4.62585 4.8114 4.81452 4.8171 4.82101 
43 0.1736 0.18035 0.33012 0.33581 0.51705 0.52319 0.65005 0.83981 0.84616 1.01095 1.02236 1.1803 1.34219 1.3548 1.50973 1.5248 1.67431 1.86533 1.87128 2.07679 2.20628 2.35089 2.36072 2.49199 2.64411 2.83544 2.84114 2.99919 3.1726 3.32287 3.45764 3.6003 3.60798 3.77537 3.78575 4.10458 4.11329 4.35276 4.36097 4.51161 4.64127 4.82848 4.83303 
119 0.17629 0.17896 0.1818 0.18562 0.33245 0.33534 0.33779 0.34145 0.35262 0.5201 0.52256 0.525 0.52831 0.54509 0.65277 0.65597 0.65897 0.6643 0.84139 0.84433 0.84678 0.84972 0.867 1.01264 1.01626 1.01921 1.02424 1.1794 1.18352 1.1868 1.19112 1.34536 1.34814 1.35105 1.35713 1.51256 1.51515 1.51814 1.52298 1.67644 1.67936 1.68269 1.68738 1.8664 1.87004 1.87273 1.87562 1.88205 2.07975 2.0827 2.08622 2.09624 2.20834 2.21222 2.21711 2.35247 2.35556 2.35887 2.3633 2.37011 2.49427 2.4972 2.50063 2.5059 2.64706 2.64983 2.65349 2.66175 2.83837 2.84101 2.84387 2.8469 2.86167 3.00225 3.00456 3.00806 3.01523 3.17356 3.17676 3.17905 3.18221 3.18964 3.32524 3.32788 3.33047 3.33628 3.45912 3.4622 3.46501 3.47013 3.60367 3.60689 3.61018 3.61496 3.77723 3.78001 3.78224 3.78616 3.79557 4.10827 4.11085 4.11365 4.11926 4.35691 4.35934 4.36259 4.3688 4.51376 4.51679 4.5194 4.52334 4.64283 4.64626 4.6516 4.83175 4.83406 4.83655 4.83933 4.84484 
13 0.16943 0.32711 0.51465 1.00752 1.33757 1.5055 1.86257 3.16819 3.31867 4.10142 4.34743 4.50771 4.82279 
58 0.15306 0.15778 0.3093 0.31406 0.49539 0.50041 0.62868 0.63367 0.81872 0.8236 0.99015 0.99572 1.156 1.16287 1.1683 1.32 1.32598 1.4883 1.49335 1.65156 1.65648 1.84487 1.84974 2.05804 2.06243 2.184 2.19037 2.33003 2.33477 2.46962 2.47491 2.62413 2.62872 2.8135 2.81868 2.97772 2.98328 3.15041 3.15571 3.29958 3.3058 3.31009 3.43527 3.4402 3.57945 3.58437 3.7534 3.75847 4.08697 4.0913 4.33594 4.33971 4.49058 4.49581 4.61482 4.62333 4.80928 4.81295 
16 0.16764 0.32333 0.83145 1.00316 1.50268 1.66749 1.86059 2.34407 2.48616 2.63689 2.99456 3.16723 3.3184 3.5929 3.76874 4.50721 
17 0.32554 0.51339 0.64798 1.3372 2.34736 2.48784 2.63756 2.99563 3.16727 3.31773 3.45275 3.59654 3.76812 4.10006 4.34751 4.50534 4.63764 
67 0.16987 0.17286 0.17853 0.32597 0.32957 0.33553 0.51377 0.51764 0.64689 0.65143 0.83492 0.8379 0.84202 1.00551 1.00984 1.01628 1.17448 1.17901 1.33925 1.34299 1.50614 1.50931 1.51751 1.66985 1.67402 1.68227 1.86011 1.86422 1.86792 2.0728 2.07679 2.20238 2.20863 2.34539 2.34974 2.35604 2.48812 2.49319 2.64163 2.64669 2.83184 2.83546 2.84022 2.99637 3.00137 3.16854 3.172 3.3196 3.32315 3.45271 3.45757 3.59697 3.60149 3.61073 3.77253 3.7764 4.10214 4.10603 4.35033 4.35422 4.50934 4.51324 4.63628 4.64397 4.8253 4.8286 4.83245 
30 0.1667 0.32269 0.50965 0.64365 0.83106 1.00163 1.00714 1.17172 1.33472 1.50228 1.66628 1.85613 1.86261 2.07026 2.19853 2.34179 2.48409 2.63711 2.82789 2.99181 3.16467 3.31466 3.45005 3.59275 3.76732 4.09846 4.3458 4.50503 4.63211 4.82136 
73 0.15705 0.16183 0.16615 0.31396 0.31873 0.50049 0.50491 0.50936 0.63365 0.6388 0.82249 0.82686 0.82977 0.99384 0.99894 1.00253 1.16016 1.16629 1.17152 1.3241 1.32994 1.33401 1.49248 1.49748 1.5019 1.65463 1.65989 1.66394 1.84895 1.85377 1.85792 2.06183 2.06669 2.18726 2.19399 2.33419 2.33901 2.34604 2.4742 2.4795 2.62868 2.63274 2.81882 2.82319 2.82848 2.98284 2.98733 3.1546 3.15997 3.1639 3.30396 3.31003 3.31413 3.43999 3.44583 3.58444 3.58881 3.7577 3.76268 3.76703 4.09151 4.09597 4.34034 4.34591 4.4949 4.49983 4.50581 4.61752 4.62607 4.6325 4.81408 4.81735 4.82207 
28 0.17348 0.3276 0.51473 0.64771 0.83571 1.00902 1.17749 1.3404 1.50623 1.67152 1.86438 2.07344 2.20207 2.34681 2.48877 2.64073 2.83253 2.99842 3.16887 3.32111 3.45496 3.59994 3.77156 4.10295 4.35077 4.50769 4.63518 4.82593 
27 0.17264 0.32972 0.51506 0.64749 0.84047 1.01069 1.17829 1.34109 1.50775 1.86607 2.0745 2.20825 2.34943 2.48869 2.64223 2.83322 2.9976 3.17115 3.32198 3.45464 3.5986 3.77312 4.10282 4.35367 4.51127 4.63862 4.82891 
101 0.17521 0.17841 0.18233 0.33057 0.33409 0.33709 0.34253 0.51824 0.52104 0.52393 0.52852 0.65142 0.65497 0.65865 0.83988 0.84343 0.84682 0.85209 1.01064 1.01528 1.01948 1.0291 1.17744 1.18252 1.18639 1.34105 1.3455 1.34891 1.35462 1.51081 1.51403 1.51754 1.53046 1.6755 1.67944 1.6841 1.86516 1.8692 1.87251 1.8774 2.07869 2.082 2.08702 2.2046 2.20944 2.21565 2.35098 2.35452 2.35867 2.36439 2.49299 2.49648 2.50097 2.51457 2.6456 2.64878 2.654 2.836 2.83923 2.8427 2.8466 3.00059 3.00357 3.00773 3.17225 3.1759 3.17882 3.18335 3.32145 3.32571 3.32874 3.33486 3.45718 3.46115 3.46464 3.60206 3.60573 3.60948 3.61811 3.77543 3.77874 3.78133 3.78685 4.10723 4.11051 4.11473 4.1371 4.35595 4.35898 4.36325 4.51227 4.51581 4.5195 4.52885 4.6388 4.64347 4.64912 4.83035 4.83309 4.83621 4.84024 
31 0.16918 0.32606 0.51252 0.64644 0.83484 1.00651 1.17644 1.33876 1.50559 1.66994 1.86061 1.86674 2.07232 2.20193 2.34545 2.48724 2.6401 2.83102 2.83836 2.99478 3.1677 3.31809 3.45312 3.59703 3.77059 4.10054 4.34897 4.50745 4.63793 4.82381 4.82967 
59 0.16744 0.1702 0.32225 0.32631 0.51098 0.51393 0.6433 0.6471 0.83119 0.83464 0.83955 1.00199 1.00735 1.16923 1.17625 1.33599 1.3404 1.50299 1.50594 1.66754 1.67261 1.85671 1.86171 1.86612 2.07028 2.07381 2.19986 2.20693 2.3422 2.34646 2.48482 2.48815 2.6386 2.64109 2.82867 2.83176 2.99363 2.99717 3.16387 3.16807 3.31601 3.31939 3.44877 3.45328 3.5949 3.59881 3.76724 3.77112 4.09931 4.10271 4.34787 4.35153 4.5033 4.50759 4.63247 4.63693 4.82283 4.82551 4.83091 
16 0.32178 0.50741 0.64227 0.83342 1.00259 1.50323 1.85691 2.48118 2.63487 2.82537 3.16297 3.31415 3.44869 3.76498 4.50189 4.81911 
28 0.15083 0.30726 0.49451 0.6273 0.81587 0.98722 1.15359 1.31924 1.48633 1.65335 1.84196 2.05515 2.18365 2.32735 2.47011 2.62231 2.81251 2.9771 3.14801 3.29838 3.43378 3.57822 3.75158 4.08412 4.33257 4.48848 4.62065 4.80671 
37 0.16572 0.32254 0.50943 0.51322 0.6436 0.83168 0.83587 1.00303 1.17292 1.33531 1.5032 1.66556 1.85801 2.06951 2.19861 2.34232 2.35076 2.48406 2.4929 2.63721 2.82768 2.83254 2.99166 3.16493 3.31553 3.44991 3.59342 3.59889 3.76754 3.77278 4.09786 4.10456 4.34605 4.50479 4.63248 4.82091 4.82573 
35 0.17328 0.32976 0.34567 0.51604 0.52538 0.6501 0.83906 1.01072 1.1779 1.34247 1.50923 1.67532 1.86395 1.8713 2.07577 2.20326 2.22153 2.35118 2.36198 2.4912 2.64385 2.83438 2.84154 2.99899 3.17164 3.32243 3.45642 3.60036 3.77474 4.10461 4.35244 4.51164 4.63933 4.82808 4.83502 

179
