# Supplementary material for: Deciphering the Contribution of Oriens-Lacunosum/Moleculare (OLM) Cells to Intrinsic θ Rhythms Using Biophysical Local Field Potential (LFP) Models
Source: eNeuro. 2018 Sep 4;5(4):ENEURO.0146-18.2018. doi: 10.1523/ENEURO.0146-18.2018 (PMC6140113; doi:10.1523/ENEURO.0146-18.2018)
Supplement: Supplementary file 2 — Supplementary Code. Download supplement 2, GZ file [file sup_enu-eN-NWR-0146-18-s02.gz › LFP_microcircuit-master/SOM-350-SOM12915016-dSD3.5ms-shift5.32ms-gnSD0.12-gsb4.0-csb0.21-gbs1.25-cbs0.1344-spiketimes.txt]

14866

350


42 0.01373 0.10588 0.17126 0.18067 0.20779 0.32534 0.3352 0.51686 0.53678 0.65635 0.81125 0.83338 0.84345 1.00375 1.02359 1.17864 1.19057 1.21935 1.34381 1.51774 1.66955 1.69688 1.86073 1.88442 2.08356 2.20838 2.23957 2.34864 2.65181 2.83616 3.00295 3.17461 3.32319 3.45854 3.48363 3.60432 3.78268 4.10621 4.35364 4.52033 4.66078 4.82893 
37 0.01237 0.10318 0.16206 0.17312 0.31508 0.32621 0.50689 0.53363 0.64687 0.81089 0.8273 0.84351 0.99385 1.01708 1.16948 1.18574 1.33364 1.50916 1.65953 1.85052 1.88467 2.07234 2.19857 2.33921 2.64387 2.826 2.99232 3.16583 3.31402 3.44969 3.59632 3.77308 4.09721 4.34322 4.51254 4.66414 4.81914 
41 0.01931 0.11172 0.17169 0.18212 0.22794 0.32563 0.33653 0.51696 0.53748 0.65591 0.82379 0.83791 0.8571 1.0042 1.02751 1.17897 1.19229 1.22823 1.34354 1.37767 1.51723 1.67072 1.86144 1.89414 2.08243 2.20976 2.34888 2.65172 2.83609 3.00227 3.17485 3.32352 3.45889 3.48793 3.60478 3.78106 4.10669 4.35351 4.51976 4.66096 4.82909 
52 0.01229 0.09073 0.1569 0.16546 0.17504 0.20818 0.31385 0.32115 0.33186 0.50577 0.51921 0.55107 0.64462 0.66763 0.79989 0.82347 0.83201 0.85286 0.99255 1.00305 1.16812 1.17751 1.19681 1.33191 1.34628 1.50472 1.65747 1.67249 1.84886 1.86271 2.06781 2.19556 2.21507 2.33779 2.64048 2.8233 2.84123 2.9897 3.16381 3.31229 3.33127 3.44784 3.46089 3.59308 3.76779 4.09569 4.1097 4.34096 4.50821 4.64775 4.81706 4.83262 
40 0.00852 0.10573 0.16897 0.17901 0.21568 0.32298 0.33332 0.51479 0.53691 0.65386 0.81729 0.8337 0.84735 1.00148 1.02186 1.17682 1.19023 1.22513 1.34098 1.37168 1.51655 1.6672 1.69982 1.85895 1.89392 2.0803 2.20737 2.34661 2.6509 2.83377 2.99987 3.17285 3.32146 3.45703 3.60343 3.7796 4.10409 4.35086 4.51879 4.82668 
42 0.00792 0.09696 0.16152 0.1706 0.19142 0.31588 0.32532 0.36495 0.50776 0.53076 0.64761 0.80551 0.8257 0.83554 0.99413 1.00908 1.16992 1.18257 1.21411 1.33397 1.36115 1.50939 1.65992 1.68429 1.8511 1.87237 2.07157 2.199 2.23592 2.33952 2.64425 2.82608 2.99235 3.16595 3.31434 3.45009 3.59577 3.77127 4.0973 4.34293 4.51163 4.81883 
48 0.01809 0.09949 0.16543 0.17379 0.19058 0.31949 0.32793 0.34446 0.51107 0.52765 0.65025 0.68136 0.80934 0.82923 0.83859 0.99784 1.01007 1.17303 1.1834 1.20772 1.33739 1.35918 1.51081 1.54691 1.66377 1.68286 1.85497 1.87157 2.07478 2.20187 2.2273 2.34313 2.64609 2.82955 2.85276 2.9959 3.16919 3.31766 3.45337 3.47288 3.59892 3.77395 4.10094 4.34684 4.51401 4.6561 4.82272 4.84369 
49 0.01645 0.09657 0.16401 0.17205 0.18576 0.31846 0.3262 0.338 0.51068 0.5275 0.65025 0.6826 0.80216 0.82767 0.83656 0.86379 0.99716 1.00861 1.17328 1.1839 1.20958 1.33724 1.35798 1.51092 1.54065 1.66278 1.68064 1.85411 1.86983 2.0744 2.20201 2.22962 2.34266 2.64615 2.82903 2.8517 2.99574 3.16913 3.31759 3.45335 3.47147 3.5987 3.77443 4.10053 4.34598 4.5148 4.66109 4.82211 4.84157 
49 0.01796 0.09351 0.16008 0.16857 0.18367 0.31428 0.32227 0.33508 0.50684 0.52414 0.64612 0.67312 0.79889 0.82414 0.83305 0.86233 0.99328 1.00501 1.16905 1.17955 1.20464 1.33314 1.35166 1.50655 1.53208 1.65858 1.67828 1.84998 1.86743 2.07016 2.19793 2.22317 2.33889 2.64191 2.82503 2.84885 2.99156 3.16517 3.31352 3.44939 3.46741 3.59464 3.76988 4.09691 4.34205 4.50972 4.64776 4.81831 4.83993 
42 0.01575 0.11026 0.17748 0.18781 0.2606 0.3314 0.34213 0.52298 0.54431 0.6614 0.81987 0.83951 0.8503 1.00926 1.02981 1.18471 1.19781 1.22952 1.34882 1.37703 1.52336 1.67598 1.86671 1.89454 2.08731 2.21473 2.25154 2.35408 2.65704 2.84136 3.00835 3.17965 3.32863 3.4642 3.49314 3.60977 3.7871 4.11148 4.35919 4.52502 4.66758 4.83448 
43 0.02023 0.10585 0.1685 0.17749 0.19906 0.32217 0.33117 0.35498 0.51446 0.5355 0.65415 0.81516 0.83276 0.84355 1.0006 1.01433 1.17651 1.18867 1.21886 1.34069 1.36723 1.51671 1.66605 1.68522 1.85763 1.87574 2.07988 2.20681 2.34596 2.65112 2.83288 2.86333 3.00071 3.1729 3.3212 3.4568 3.6029 3.7798 4.10392 4.35015 4.51909 4.67149 4.82616 
42 0.01543 0.10116 0.16303 0.17241 0.19716 0.3167 0.32627 0.37072 0.5088 0.53245 0.64839 0.81152 0.828 0.8396 0.99515 1.01078 1.1707 1.18247 1.21206 1.33521 1.36919 1.51062 1.66088 1.69076 1.85222 1.8744 2.07493 2.20069 2.34087 2.64547 2.82759 2.9939 3.16707 3.31552 3.45115 3.59722 3.77347 4.09879 4.34445 4.51267 4.655 4.8205 
45 0.012 0.10327 0.1676 0.1762 0.1935 0.32147 0.32987 0.34511 0.51372 0.53183 0.65367 0.81353 0.83235 0.84256 1.00002 1.01189 1.17558 1.18686 1.21475 1.34002 1.36433 1.51529 1.66505 1.68173 1.85711 1.87349 2.07865 2.20379 2.2296 2.34565 2.65024 2.83209 2.8567 2.9985 3.17221 3.32061 3.45645 3.48306 3.60218 3.78165 4.10388 4.34981 4.51931 4.66066 4.82578 
49 0.01839 0.09932 0.16013 0.16902 0.18837 0.3136 0.32222 0.33907 0.50478 0.51978 0.6427 0.65725 0.8144 0.82738 0.84298 0.99256 1.00566 1.1668 1.17709 1.20058 1.33094 1.34874 1.50314 1.52409 1.65765 1.67571 1.84926 1.86579 2.06749 2.19545 2.21839 2.33738 2.63909 2.82309 2.84415 2.98921 3.16295 3.1858 3.31164 3.44727 3.46381 3.59261 3.76704 4.09534 4.34133 4.50689 4.64079 4.81692 4.83828 
47 0.01081 0.09377 0.1601 0.16851 0.18354 0.31476 0.32312 0.33885 0.5069 0.52479 0.64592 0.67564 0.80158 0.82454 0.83361 0.99332 1.00561 1.16883 1.17951 1.20519 1.33282 1.35362 1.50692 1.65846 1.6771 1.84998 1.867 2.06966 2.19669 2.21939 2.33874 2.64212 2.82469 2.84652 2.9911 3.16497 3.31343 3.44909 3.46936 3.59464 3.76963 4.09673 4.34204 4.50973 4.64977 4.81809 4.8391 
37 0.01494 0.11039 0.16875 0.17964 0.32176 0.33225 0.51339 0.53536 0.65368 0.82013 0.83512 0.85552 1.00083 1.02258 1.17603 1.19078 1.3403 1.51503 1.66621 1.69502 1.85759 1.88287 2.07948 2.20613 2.34581 2.65143 2.83268 2.99961 3.17272 3.32069 3.45664 3.60233 3.78247 4.10392 4.35012 4.52066 4.82559 
47 0.01944 0.10524 0.17062 0.17912 0.19713 0.32496 0.33379 0.35672 0.51697 0.53561 0.65602 0.68962 0.81714 0.83475 0.84463 1.00321 1.01657 1.17906 1.19036 1.21817 1.34348 1.36931 1.51751 1.66866 1.68726 1.86062 1.8797 2.0825 2.20925 2.24355 2.34864 2.65276 2.83558 2.86021 3.00257 3.17479 3.32342 3.45896 3.48122 3.60477 3.78126 4.10631 4.35287 4.52073 4.67125 4.82851 4.86212 
34 0.01532 0.11338 0.17495 0.18782 0.32845 0.34119 0.52191 0.5529 0.6613 0.823 0.83898 0.85623 1.00675 1.18358 1.20433 1.34865 1.52663 1.67453 1.8655 2.09472 2.2154 2.35347 2.65918 2.84166 3.01129 3.17972 3.32857 3.46339 3.6144 3.79568 4.11067 4.36018 4.52846 4.83399 
49 0.01674 0.10327 0.16989 0.17814 0.19397 0.32446 0.33294 0.35029 0.51597 0.53134 0.65502 0.67807 0.81425 0.83404 0.84343 1.00279 1.01501 1.17832 1.18873 1.21335 1.34198 1.35887 1.51515 1.53656 1.66859 1.68701 1.86021 1.87733 2.08009 2.20688 2.22948 2.34798 2.65081 2.83426 2.85443 3.00073 3.17389 3.3228 3.4579 3.47272 3.60323 3.77896 4.10563 4.126 4.35181 4.51866 4.65741 4.82754 4.84571 
34 0.01861 0.11105 0.16738 0.1806 0.32042 0.33315 0.51224 0.53942 0.65181 0.81981 0.83374 0.86642 0.99937 1.17439 1.19201 1.33844 1.51371 1.66503 1.85602 2.07808 2.20481 2.34414 2.6481 2.83153 2.99747 3.17046 3.31867 3.45475 3.60104 3.77804 4.10208 4.34889 4.51624 4.82426 
33 0.01916 0.10504 0.16561 0.17804 0.31875 0.33081 0.51098 0.5429 0.65237 0.81085 0.82897 0.84253 0.99722 1.17369 1.19259 1.33851 1.51928 1.66361 1.85407 2.08204 2.20403 2.34271 2.65346 2.83045 2.9992 3.16994 3.31774 3.45388 3.60139 4.1005 4.34673 4.52583 4.82264 
40 0.0118 0.10037 0.16211 0.17204 0.20752 0.31575 0.32596 0.50708 0.52894 0.64668 0.80799 0.8263 0.83782 0.99401 1.01075 1.16931 1.18221 1.21501 1.33353 1.36201 1.50819 1.65988 1.69481 1.85107 1.88481 2.0716 2.19891 2.33927 2.64351 2.82587 2.99215 3.16574 3.31381 3.44977 3.59527 3.77064 4.09714 4.34294 4.51116 4.81877 
37 0.01627 0.10706 0.1693 0.17967 0.25275 0.32359 0.33494 0.51581 0.54143 0.65607 0.81595 0.83307 0.84575 1.00193 1.17808 1.19581 1.34197 1.51927 1.66809 1.85837 1.88426 2.08447 2.20989 2.34687 2.65192 2.83445 3.0019 3.17378 3.32172 3.45774 3.60463 3.78468 4.1049 4.35169 4.52074 4.67365 4.82723 
38 0.02031 0.10967 0.17139 0.18214 0.3251 0.33612 0.51754 0.54157 0.65666 0.81478 0.83427 0.84637 1.00371 1.0462 1.17909 1.19364 1.233 1.34377 1.51867 1.67063 1.8612 1.89906 2.08366 2.20916 2.3489 2.65276 2.83641 3.00318 3.17516 3.32345 3.45923 3.60496 3.78322 4.10617 4.35404 4.52047 4.66083 4.82905 
35 0.01519 0.11351 0.17721 0.18967 0.33105 0.3435 0.52391 0.55219 0.66263 0.82217 0.83988 0.85405 1.00955 1.18483 1.20202 1.35019 1.52643 1.67666 1.86765 2.09348 2.21688 2.3551 2.65915 2.84316 3.0113 3.18074 3.32974 3.46465 3.61174 3.79285 4.11185 4.36098 4.52715 4.67411 4.83571 
45 0.00968 0.1004 0.16763 0.17612 0.19235 0.32234 0.3308 0.34731 0.51409 0.53106 0.65378 0.81067 0.83202 0.84168 1.00078 1.01316 1.17614 1.18663 1.21126 1.34038 1.36123 1.51564 1.66589 1.68269 1.85782 1.87435 2.0789 2.2047 2.22856 2.34594 2.65054 2.83219 2.8532 2.99917 3.17266 3.32098 3.45617 3.4743 3.60259 3.78013 4.10419 4.35001 4.51934 4.8258 4.8484 
45 0.01767 0.10243 0.16402 0.17336 0.19779 0.31774 0.32727 0.41024 0.50926 0.52881 0.64824 0.68376 0.81788 0.83082 0.84651 0.99653 1.01286 1.17144 1.1833 1.21386 1.33558 1.36351 1.50897 1.66209 1.6908 1.85347 1.87678 2.07426 2.20092 2.23403 2.34154 2.64497 2.82793 2.99403 3.16758 3.31596 3.45172 3.47873 3.59737 3.77275 4.09968 4.34583 4.51296 4.65863 4.82123 
37 0.0205 0.11305 0.17307 0.18476 0.32613 0.33715 0.51827 0.54199 0.65841 0.82104 0.8374 0.85371 1.00493 1.03171 1.1809 1.19768 1.34462 1.52067 1.67075 1.86214 1.8951 2.08479 2.2107 2.35017 2.65519 2.83763 3.00436 3.17636 3.32526 3.46076 3.60693 3.7858 4.10795 4.35496 4.5233 4.67453 4.83027 
46 0.01617 0.10633 0.1697 0.17869 0.20038 0.32356 0.33269 0.36101 0.51488 0.53173 0.65429 0.70036 0.82111 0.83531 0.84819 1.00202 1.01652 1.17716 1.18833 1.21627 1.34094 1.36056 1.51567 1.66776 1.68912 1.85925 1.8792 2.07994 2.2064 2.23611 2.34705 2.65098 2.83322 2.85554 2.99972 3.17312 3.32166 3.45707 3.47717 3.60269 3.77962 4.10451 4.35102 4.51914 4.82639 4.84695 
35 0.00784 0.10316 0.17307 0.18531 0.32706 0.33958 0.5192 0.54524 0.65807 0.81642 0.83532 0.848 1.00561 1.18084 1.19797 1.34477 1.51985 1.67271 1.86306 2.08475 2.21176 2.35053 2.65325 2.83861 3.00448 3.17578 3.32464 3.45987 3.60598 3.78333 4.10712 4.3554 4.52101 4.66475 4.83039 
33 0.00809 0.11636 0.17559 0.19236 0.32918 0.34432 0.52158 0.5562 0.66152 0.83359 0.84731 1.00844 1.18402 1.21034 1.34853 1.52366 1.67508 1.86587 2.08865 2.2175 2.35369 2.659 2.84154 3.01002 3.17934 3.32836 3.46376 3.61077 3.79134 4.11074 4.36035 4.52805 4.83433 
42 0.01271 0.1094 0.17095 0.18103 0.21715 0.32547 0.33641 0.5165 0.53648 0.65534 0.82141 0.83657 0.85279 1.0042 1.05224 1.17816 1.19063 1.22245 1.34266 1.36986 1.51606 1.6698 1.86093 1.89014 2.08131 2.20791 2.24435 2.34854 2.65185 2.83553 3.00131 3.17414 3.32288 3.45839 3.48776 3.60381 3.78099 4.10601 4.35305 4.51958 4.66526 4.8284 
41 0.00856 0.10724 0.16883 0.17896 0.21522 0.32246 0.33267 0.5136 0.5321 0.65393 0.8214 0.83553 0.8545 1.0009 1.01752 1.1756 1.18788 1.2196 1.34003 1.36605 1.51548 1.66676 1.69652 1.85798 1.88268 2.07936 2.2058 2.34606 2.65076 2.83252 2.86555 2.99904 3.17261 3.3205 3.45678 3.60207 3.77942 4.10428 4.35076 4.51877 4.8258 
46 0.00943 0.04532 0.12777 0.17646 0.18646 0.22353 0.32951 0.33923 0.52073 0.53828 0.66028 0.69795 0.83346 0.84479 1.00797 1.02383 1.18283 1.19467 1.22511 1.34658 1.36702 1.5216 1.67323 1.69474 1.86472 1.88407 2.08601 2.21221 2.2451 2.35285 2.65617 2.8392 2.86334 3.00657 3.17935 3.32771 3.46329 3.48815 3.60919 3.78558 4.11089 4.35736 4.5244 4.66237 4.83269 4.86417 
33 0.01877 0.11006 0.16842 0.18126 0.32213 0.33532 0.51565 0.57051 0.6569 0.819 0.83381 0.85494 1.00088 1.17757 1.20587 1.34288 1.52217 1.66815 1.85842 2.08739 2.20804 2.34687 2.65536 2.83527 3.00582 3.17509 3.32202 3.45936 3.60996 4.10416 4.35133 4.52841 4.82685 
45 0.01914 0.1043 0.16847 0.17735 0.19853 0.32272 0.33204 0.36819 0.51437 0.53363 0.65374 0.8117 0.83175 0.84163 1.00103 1.01671 1.17618 1.18753 1.21536 1.3401 1.36307 1.51629 1.66657 1.68797 1.85831 1.87969 2.08177 2.20599 2.23923 2.34602 2.65038 2.833 2.86292 2.99951 3.17252 3.32095 3.45633 3.48196 3.60241 3.78121 4.10383 4.35054 4.51845 4.6657 4.82628 
52 0.01151 0.10011 0.17123 0.17945 0.19382 0.32588 0.33378 0.34632 0.51776 0.5321 0.65608 0.67041 0.81795 0.83659 0.84617 1.0044 1.01536 1.17963 1.18941 1.21029 1.34358 1.35868 1.51569 1.53272 1.66979 1.68591 1.8619 1.87786 2.08072 2.10542 2.20861 2.23088 2.34987 2.65177 2.83597 2.85524 3.00179 3.03099 3.17564 3.19424 3.32438 3.45995 3.4745 3.60511 3.77991 4.10775 4.12751 4.35406 4.51976 4.65364 4.8298 4.84925 
42 0.01442 0.10482 0.16602 0.17582 0.20703 0.31977 0.32993 0.51099 0.53085 0.65006 0.81368 0.83068 0.84362 0.99813 1.0162 1.17312 1.18553 1.21697 1.33741 1.36567 1.51182 1.66405 1.70167 1.85526 1.8814 2.07619 2.203 2.24615 2.34332 2.64743 2.8299 2.99624 3.16958 3.31784 3.45364 3.59907 3.77476 4.10119 4.34739 4.51469 4.65595 4.82307 
39 0.01808 0.10701 0.16676 0.17692 0.21462 0.32048 0.33088 0.51227 0.53653 0.65234 0.81814 0.83284 0.85005 0.99903 1.01826 1.1744 1.18893 1.3386 1.51389 1.66441 1.69537 1.85571 1.88128 2.07831 2.20381 2.3439 2.64897 2.83138 2.99799 3.17074 3.31881 3.45479 3.60065 3.77868 4.1021 4.34841 4.5171 4.66788 4.82452 
45 0.01846 0.10602 0.16844 0.1776 0.20064 0.32265 0.33215 0.4139 0.51421 0.53324 0.65356 0.81634 0.83307 0.84444 1.00083 1.01536 1.17628 1.18814 1.21771 1.34029 1.36331 1.51447 1.66657 1.68865 1.85798 1.87813 2.07817 2.20575 2.239 2.34608 2.65017 2.83261 2.85871 2.99893 3.172 3.32069 3.4565 3.4836 3.60213 3.7781 4.10369 4.35005 4.51847 4.8256 4.85102 
38 0.01632 0.10432 0.16682 0.17661 0.21006 0.32126 0.33173 0.51341 0.53848 0.65353 0.81113 0.83033 0.84129 0.99948 1.02136 1.17578 1.19204 1.34018 1.51589 1.66589 1.85669 1.8897 2.08176 2.20587 2.34473 2.6502 2.83232 3.00008 3.17167 3.31954 3.45579 3.6021 3.7813 4.10256 4.34937 4.51773 4.66666 4.82515 
48 0.01437 0.10245 0.16834 0.17676 0.19352 0.32228 0.33063 0.34587 0.51438 0.53143 0.65356 0.68424 0.81513 0.83295 0.84276 1.00086 1.01312 1.17644 1.18705 1.21253 1.34028 1.35897 1.51471 1.5526 1.66633 1.68386 1.8577 1.8734 2.07789 2.20556 2.23256 2.34631 2.64956 2.83291 2.85553 2.9991 3.17247 3.32096 3.45648 3.47501 3.60233 3.77761 4.10408 4.35018 4.51727 4.65902 4.82612 4.84977 
47 0.01584 0.09951 0.16795 0.17587 0.1901 0.32266 0.3307 0.34446 0.51454 0.53103 0.6546 0.80068 0.83037 0.83934 0.86048 1.00075 1.01154 1.17671 1.18673 1.20953 1.34106 1.36157 1.51586 1.6663 1.68283 1.85806 1.87376 2.0801 2.20616 2.23157 2.34639 2.65048 2.83283 2.85361 2.9995 3.17279 3.32132 3.45655 3.47239 3.60255 3.78 4.10409 4.3499 4.51865 4.66057 4.82591 4.84464 
49 0.01637 0.10146 0.16788 0.17619 0.19253 0.32223 0.33066 0.34741 0.51355 0.52889 0.65197 0.66863 0.8121 0.83186 0.84125 1.00056 1.0126 1.17505 1.18467 1.20449 1.33925 1.35487 1.51213 1.53171 1.66587 1.68297 1.85757 1.87377 2.07704 2.20378 2.22399 2.34559 2.64794 2.83185 2.85257 2.9976 3.17126 3.1907 3.31997 3.45559 3.4704 3.60092 3.77577 4.10353 4.34955 4.51553 4.65052 4.82533 4.84415 
40 0.01557 0.10055 0.16171 0.17113 0.19553 0.31533 0.32494 0.40744 0.50722 0.53575 0.64794 0.81166 0.82736 0.83984 0.994 1.00896 1.16935 1.18336 1.22328 1.33359 1.50951 1.65895 1.68238 1.85058 1.87703 2.0716 2.19868 2.33913 2.6449 2.82531 2.99189 3.16617 3.31394 3.45019 3.59544 3.77318 4.09726 4.34261 4.5136 4.81845 
43 0.0085 0.09943 0.16989 0.17894 0.20219 0.32422 0.33387 0.51565 0.53432 0.65559 0.80798 0.83216 0.84186 1.00205 1.01696 1.17822 1.19048 1.21961 1.34197 1.36549 1.51682 1.66875 1.70228 1.86009 1.88794 2.08173 2.20865 2.24576 2.34762 2.65209 2.83474 3.001 3.1736 3.32237 3.4578 3.4833 3.60336 3.7812 4.10483 4.35151 4.51988 4.82726 4.85747 
48 0.0126 0.10271 0.17115 0.1796 0.19678 0.32538 0.33393 0.35184 0.51715 0.53353 0.65667 0.68674 0.8174 0.83551 0.84523 1.00341 1.01492 1.17934 1.19003 1.21583 1.34344 1.36439 1.51771 1.5526 1.66924 1.68707 1.8611 1.8784 2.08234 2.20887 2.23777 2.34912 2.65253 2.83582 2.85839 3.00286 3.17541 3.32383 3.45963 3.48063 3.60536 3.78059 4.10709 4.35286 4.52037 4.66291 4.82884 4.8502 
39 0.01737 0.10584 0.17035 0.17994 0.21111 0.32433 0.33441 0.51658 0.5391 0.65603 0.80937 0.83231 0.84222 1.00206 1.01774 1.17853 1.19209 1.22454 1.343 1.51809 1.66871 1.85957 1.88418 2.08316 2.20982 2.3475 2.65226 2.83555 3.00289 3.17394 3.3226 3.45832 3.60393 3.78177 4.10516 4.35197 4.5198 4.66814 4.82827 
39 0.02109 0.11588 0.17038 0.18204 0.32318 0.33432 0.51452 0.53474 0.65321 0.68536 0.82853 0.84066 1.00236 1.02599 1.17679 1.19054 1.23227 1.34119 1.37044 1.51447 1.66841 1.85942 1.89285 2.07966 2.20705 2.34728 2.65043 2.83369 3.00011 3.17341 3.3217 3.45741 3.60277 3.77883 4.10524 4.352 4.51861 4.65794 4.82721 
45 0.01459 0.0983 0.16295 0.17151 0.18931 0.31685 0.32542 0.34293 0.50829 0.52498 0.64719 0.80425 0.82638 0.83591 0.99515 1.00779 1.17047 1.1812 1.20693 1.33439 1.35306 1.50728 1.66057 1.67833 1.85204 1.86866 2.07153 2.1988 2.2224 2.34042 2.64334 2.82639 2.84789 2.99257 3.16651 3.31499 3.45046 3.46895 3.59576 3.77095 4.09827 4.34403 4.51159 4.81978 4.83836 
47 0.01938 0.10661 0.16708 0.17625 0.19787 0.32079 0.32993 0.35397 0.51216 0.52895 0.65082 0.67433 0.82301 0.8351 0.85457 0.99977 1.01479 1.17447 1.18593 1.21546 1.33837 1.35808 1.51185 1.5404 1.66505 1.68615 1.85673 1.87686 2.07585 2.20373 2.23703 2.34466 2.64765 2.83086 2.8547 2.99731 3.17055 3.3191 3.45483 3.4781 3.60055 3.77617 4.10251 4.34875 4.5152 4.65246 4.82442 
49 0.01708 0.10288 0.17051 0.17861 0.19402 0.3249 0.33303 0.34734 0.5166 0.53195 0.65585 0.68192 0.81211 0.83398 0.84313 1.00315 1.01456 1.17812 1.18778 1.20814 1.34234 1.35855 1.5171 1.5465 1.66814 1.68377 1.86022 1.87563 2.07942 2.20687 2.22784 2.34825 2.65181 2.83462 2.85396 3.00055 3.1743 3.32291 3.45825 3.4723 3.60385 3.78022 4.10596 4.12244 4.35244 4.51912 4.65763 4.82804 4.84604 
39 0.01562 0.11348 0.17641 0.18724 0.33004 0.34096 0.522 0.54438 0.66061 0.82161 0.83979 0.85336 1.00874 1.03773 1.18419 1.19934 1.34816 1.39705 1.52301 1.67464 1.86558 1.89357 2.08719 2.21339 2.25261 2.35342 2.65701 2.84084 3.00866 3.17945 3.32833 3.46353 3.60913 3.78741 4.11113 4.35907 4.52541 4.67488 4.83393 
34 0.02251 0.11577 0.17489 0.1872 0.32892 0.34165 0.52066 0.54589 0.66177 0.82495 0.83999 0.8603 1.00761 1.18258 1.19982 1.34761 1.52843 1.67415 1.86469 2.09446 2.21547 2.35213 2.66101 2.83948 3.00986 3.17949 3.32762 3.46304 3.61184 3.79587 4.11018 4.35797 4.52925 4.83257 
45 0.01614 0.10222 0.16115 0.17097 0.20012 0.31458 0.32428 0.50545 0.52378 0.64389 0.67347 0.81654 0.82907 0.85139 0.99345 1.00993 1.16792 1.18017 1.21258 1.33199 1.35662 1.50491 1.65861 1.68397 1.85017 1.87542 2.06905 2.19692 2.23475 2.33831 2.64095 2.82425 2.85057 2.99042 3.16433 3.31277 3.44834 3.48104 3.59386 3.76876 4.09621 4.34232 4.50888 4.6471 4.81786 
48 0.01585 0.10427 0.16998 0.17846 0.19542 0.32436 0.33297 0.35135 0.51623 0.53255 0.65528 0.68098 0.81712 0.83473 0.8446 1.0027 1.01489 1.17824 1.18881 1.21411 1.34258 1.36319 1.51573 1.53931 1.66806 1.68568 1.86012 1.878 2.08045 2.20723 2.23289 2.34825 2.65111 2.83502 2.85759 3.00087 3.17392 3.32299 3.45827 3.47575 3.60394 3.7794 4.10585 4.35224 4.51867 4.65738 4.82807 4.85164 
41 0.0122 0.10218 0.16143 0.17153 0.20727 0.31486 0.32505 0.50601 0.52755 0.64524 0.81391 0.82809 0.8469 0.99343 1.01137 1.16804 1.1807 1.21407 1.33237 1.36434 1.5067 1.65907 1.69222 1.85043 1.88173 2.07074 2.19749 2.33861 2.64202 2.82489 2.99076 3.16475 3.31283 3.44868 3.59444 3.7697 4.09649 4.34256 4.50997 4.64954 4.81825 
35 0.01162 0.11152 0.17559 0.18796 0.32905 0.34094 0.52105 0.54546 0.66131 0.82301 0.83939 0.85564 1.00757 1.18286 1.19864 1.3476 1.52752 1.67387 1.86462 1.89811 2.0899 2.21457 2.35262 2.65824 2.84016 3.00881 3.17891 3.32741 3.46243 3.60915 3.79411 4.11015 4.35826 4.52682 4.83307 
43 0.01101 0.09907 0.16548 0.17421 0.19366 0.31993 0.32938 0.51236 0.53408 0.65194 0.8019 0.82789 0.83734 0.99792 1.0134 1.17365 1.18514 1.21281 1.33838 1.36623 1.51421 1.664 1.69158 1.85578 1.88546 2.07873 2.20406 2.24003 2.34401 2.64755 2.83197 2.99764 3.17027 3.31873 3.45416 3.48173 3.59986 3.77895 4.10162 4.34836 4.516 4.65778 4.82423 
32 0.01224 0.10581 0.16748 0.1782 0.32071 0.33119 0.51369 0.54572 0.65707 0.8118 0.83103 0.84329 0.99917 1.01817 1.17643 1.19526 1.34171 1.52996 1.66548 1.85654 2.08766 2.2084 2.34557 2.83291 3.00347 3.17388 3.32075 3.45716 3.60743 4.10326 4.34908 4.82487 
34 0.01871 0.10662 0.16453 0.17675 0.31733 0.32938 0.50939 0.53838 0.64988 0.81473 0.83004 0.84938 0.99608 1.17227 1.19138 1.33639 1.51212 1.66189 1.8527 2.07697 2.20234 2.34147 2.64609 2.82851 2.99572 3.16827 3.31661 3.45234 3.5991 3.77924 4.0995 4.34546 4.51543 4.82124 
46 0.0126 0.09982 0.15963 0.16934 0.19669 0.31316 0.32297 0.50425 0.52118 0.64274 0.66587 0.81373 0.82695 0.84519 0.99192 1.00787 1.16653 1.17828 1.20858 1.33086 1.35354 1.50367 1.53537 1.65746 1.69043 1.8489 1.87486 2.0684 2.19618 2.23518 2.33705 2.6396 2.82327 2.85009 2.98957 3.16291 3.31155 3.44723 3.47116 3.59288 3.76785 4.09506 4.34106 4.50754 4.64453 4.81673 
37 0.01881 0.10972 0.16953 0.18115 0.32251 0.33374 0.51422 0.53678 0.65412 0.81724 0.83386 0.84964 1.00114 1.02614 1.17652 1.19081 1.23354 1.34111 1.51618 1.66796 1.85844 1.89318 2.08147 2.20819 2.3465 2.65099 2.8335 3.00081 3.17257 3.32117 3.45687 3.60359 3.78093 4.10436 4.35101 4.51886 4.82628 
46 0.01389 0.10763 0.16999 0.17923 0.20266 0.32397 0.33353 0.37491 0.51528 0.53265 0.65416 0.68208 0.82465 0.83712 0.85447 1.00279 1.02005 1.17733 1.18876 1.21799 1.34155 1.36402 1.51485 1.54358 1.66873 1.70286 1.85989 1.88379 2.08072 2.20773 2.34756 2.65027 2.8341 2.85945 3.00044 3.17352 3.32216 3.45757 3.47941 3.60339 3.77864 4.10544 4.35169 4.5182 4.65521 4.82735 
48 0.01619 0.10478 0.17106 0.17938 0.19533 0.32496 0.33303 0.3463 0.51702 0.53252 0.65604 0.679 0.81759 0.83578 0.84547 1.0036 1.01499 1.17939 1.18993 1.21509 1.34296 1.36013 1.51669 1.54026 1.66887 1.68526 1.86071 1.87635 2.08164 2.20757 2.22978 2.34908 2.65225 2.83554 2.85666 3.00159 3.17518 3.32372 3.45929 3.47532 3.60469 3.78025 4.10704 4.35308 4.52029 4.66034 4.82873 4.84754 
58 0.01338 0.09989 0.16732 0.17543 0.18448 0.20819 0.32346 0.33027 0.33972 0.51526 0.52643 0.54701 0.65365 0.6645 0.81349 0.83418 0.84282 0.87597 1.00257 1.01192 1.17747 1.18618 1.20196 1.34122 1.35332 1.51383 1.52915 1.66701 1.67962 1.85905 1.87103 2.07816 2.09666 2.20458 2.22008 2.34781 2.36758 2.64979 2.6668 2.83315 2.84962 2.99955 3.0178 3.17375 3.18763 3.32225 3.33708 3.4578 3.46953 3.60307 3.77799 4.10591 4.11921 4.35154 4.51759 4.65079 4.82716 4.8406 
45 0.02012 0.10296 0.16468 0.17395 0.19726 0.31806 0.32713 0.34987 0.50988 0.5286 0.6492 0.81259 0.82958 0.84078 0.99666 1.00971 1.17203 1.18342 1.21188 1.33624 1.35895 1.51004 1.66197 1.68193 1.85339 1.87123 2.0733 2.20114 2.23501 2.34213 2.64586 2.82838 2.99478 3.16841 3.31673 3.45255 3.47536 3.59804 3.77286 4.10004 4.34581 4.5133 4.67111 4.82163 4.84976 
42 0.01864 0.10311 0.16448 0.17409 0.20192 0.31813 0.3281 0.50985 0.53192 0.64928 0.81008 0.82864 0.83999 0.99647 1.01242 1.17161 1.18382 1.21439 1.33593 1.36169 1.51151 1.66191 1.68947 1.85376 1.88272 2.07585 2.20131 2.24058 2.34229 2.64646 2.82909 2.99458 3.16858 3.31684 3.45222 3.59876 3.7743 4.1 4.34628 4.51396 4.66536 4.82195 
50 0.00659 0.09559 0.16465 0.17289 0.18787 0.31923 0.32735 0.34106 0.51069 0.52488 0.64918 0.66486 0.80756 0.82893 0.83813 0.99765 1.00939 1.17282 1.18272 1.20432 1.33686 1.35302 1.50949 1.52936 1.66305 1.67962 1.8546 1.87007 2.07354 2.20153 2.22403 2.34286 2.64529 2.82884 2.84797 2.99503 3.16854 3.1883 3.31744 3.45284 3.46637 3.59824 3.77314 4.10072 4.12001 4.34661 4.51297 4.64967 4.82246 4.8402 
38 0.01918 0.10379 0.16446 0.17489 0.31614 0.32578 0.35431 0.51032 0.53879 0.65182 0.81212 0.82914 0.84189 0.99633 1.0143 1.17295 1.18897 1.33749 1.51584 1.6617 1.69092 1.85318 1.891 2.07647 2.20453 2.34212 2.64867 2.82928 2.99668 3.16987 3.31752 3.45354 3.60055 3.77984 4.10003 4.34583 4.51711 4.82173 
46 0.01191 0.10503 0.17515 0.18478 0.2135 0.32898 0.33878 0.51981 0.53678 0.65895 0.68744 0.82638 0.84069 0.85573 1.0072 1.02325 1.18206 1.19362 1.22275 1.34627 1.36868 1.52016 1.67314 1.69886 1.86462 1.88855 2.08398 2.21212 2.24689 2.3522 2.65533 2.8389 2.86482 3.00514 3.17791 3.32659 3.46192 3.48159 3.60769 3.78383 4.10981 4.35635 4.52372 4.66728 4.83188 4.86367 
28 0.01454 0.11307 0.16852 0.18639 0.32124 0.3354 0.51513 0.65825 0.81859 0.8337 0.86565 0.99994 1.17725 1.2085 1.34333 1.66682 1.85719 2.21388 2.34591 2.67098 2.83538 3.00647 3.17589 3.32217 3.45927 4.10414 4.35117 4.82656 
48 0.01076 0.09482 0.17231 0.18096 0.19774 0.32736 0.33607 0.35544 0.51925 0.53623 0.65782 0.68131 0.82308 0.83853 0.84959 1.00566 1.0183 1.18077 1.19123 1.21612 1.34483 1.36349 1.51844 1.54244 1.67131 1.68982 1.86329 1.88172 2.08423 2.20961 2.23389 2.35111 2.6539 2.83726 2.85869 3.00387 3.17704 3.32571 3.46096 3.47806 3.60632 3.78278 4.10902 4.35548 4.5215 4.65686 4.83071 4.8526 
45 0.01428 0.10238 0.16916 0.17785 0.1977 0.32321 0.33218 0.3595 0.51515 0.53418 0.65481 0.80939 0.83178 0.84128 1.00139 1.01567 1.17697 1.18832 1.21599 1.34087 1.36309 1.51731 1.66769 1.69096 1.85866 1.87772 2.08174 2.20645 2.23596 2.34666 2.6513 2.83365 2.86391 3.0005 3.17317 3.32122 3.45718 3.48393 3.60264 3.78164 4.10461 4.35144 4.51907 4.66312 4.82684 
32 0.01618 0.12001 0.17268 0.18923 0.32589 0.34049 0.51832 0.55082 0.65885 0.82899 0.84168 1.0048 1.18043 1.20389 1.34479 1.52553 1.67086 1.86269 2.09143 2.212 2.35004 2.65752 2.83745 3.00625 3.17735 3.32565 3.46048 3.609 4.10778 4.35678 4.52734 4.83016 
40 0.05425 0.12567 0.16268 0.17357 0.31434 0.32408 0.35709 0.50598 0.52691 0.64482 0.81497 0.82875 0.84902 0.99364 1.01131 1.16823 1.18126 1.21753 1.33245 1.50538 1.65896 1.68451 1.85031 1.87378 2.06939 2.1973 2.33848 2.64145 2.82456 2.99058 3.16442 3.3128 3.44882 3.59421 3.76872 4.0964 4.34228 4.50969 4.65464 4.81799 
47 0.01855 0.10313 0.17011 0.17839 0.19532 0.32469 0.3334 0.35514 0.51654 0.53492 0.65554 0.68742 0.81339 0.83351 0.84285 1.00306 1.01701 1.17801 1.18841 1.21298 1.34282 1.36699 1.51712 1.66868 1.68796 1.85992 1.87679 2.08181 2.20709 2.23154 2.34791 2.6518 2.83496 2.85903 3.00183 3.17408 3.32281 3.45823 3.47862 3.60394 3.78117 4.10576 4.35211 4.51975 4.65898 4.82792 4.85206 
38 0.01866 0.10562 0.16955 0.1796 0.22084 0.32341 0.3341 0.51636 0.54418 0.65627 0.8106 0.83164 0.84195 1.00159 1.02609 1.17844 1.19587 1.34264 1.52035 1.6684 1.85902 1.89431 2.08821 2.2095 2.34712 2.65354 2.83517 3.00458 3.17452 3.32251 3.45831 3.6056 3.78449 4.10494 4.35183 4.52074 4.67115 4.82753 
55 0.01653 0.10072 0.16893 0.1766 0.18708 0.3237 0.33071 0.34061 0.51596 0.52889 0.55528 0.65516 0.67023 0.80857 0.83336 0.84205 0.86421 1.00282 1.01259 1.17825 1.18742 1.20567 1.34206 1.3561 1.51502 1.53243 1.66774 1.6815 1.85962 1.87281 2.07927 2.10013 2.20658 2.22435 2.34823 2.65019 2.67021 2.83424 2.85263 3.00049 3.02924 3.17396 3.18919 3.3228 3.4582 3.47059 3.60364 3.77894 4.10609 4.12104 4.35226 4.51835 4.65429 4.8278 4.84333 
43 0.02005 0.10677 0.16858 0.17793 0.20274 0.32215 0.3315 0.36263 0.51425 0.53367 0.65422 0.81794 0.83368 0.84613 1.00064 1.01506 1.17642 1.18882 1.22019 1.34097 1.37047 1.51603 1.66606 1.68634 1.85767 1.87729 2.08142 2.20608 2.24351 2.34653 2.65213 2.83319 2.99997 3.17317 3.32147 3.45698 3.60296 3.78201 4.10435 4.35044 4.51921 4.67447 4.82603 
50 0.01653 0.0948 0.16228 0.1703 0.18116 0.31743 0.32467 0.33496 0.51007 0.52538 0.64949 0.67264 0.796 0.82633 0.83505 0.85276 0.99642 1.00692 1.17216 1.18183 1.2024 1.33636 1.35457 1.50999 1.53289 1.66166 1.67694 1.85323 1.86727 2.07368 2.20046 2.22298 2.34202 2.64567 2.82812 2.84828 2.99429 3.1685 3.31697 3.45231 3.46696 3.59789 3.774 4.09997 4.11903 4.34549 4.51341 4.65698 4.82163 4.84047 
50 0.01171 0.09714 0.16664 0.17426 0.1846 0.32203 0.32933 0.33993 0.51465 0.52979 0.65406 0.67993 0.79893 0.83 0.83867 0.85552 1.0007 1.01077 1.17643 1.1857 1.20459 1.34107 1.36031 1.51496 1.54008 1.66641 1.68192 1.85828 1.87339 2.08008 2.20517 2.22531 2.34631 2.64939 2.83305 2.85276 2.9996 3.1723 3.32098 3.45641 3.47001 3.60212 3.77806 4.10418 4.12386 4.35067 4.51778 4.65368 4.82648 4.84765 
57 0.01539 0.08976 0.15385 0.16377 0.17187 0.19031 0.31226 0.31921 0.32878 0.50491 0.51805 0.54758 0.64352 0.65626 0.79458 0.8224 0.83085 0.84767 0.99175 1.00114 1.16669 1.17559 1.19211 1.33072 1.34368 1.50361 1.52109 1.65612 1.66924 1.84803 1.8606 2.06666 2.08566 2.19419 2.21071 2.3371 2.37094 2.63971 2.82245 2.84104 2.98869 3.01056 3.16322 3.18021 3.3116 3.33016 3.44712 3.45944 3.59268 3.76738 4.09531 4.10987 4.34054 4.50757 4.64246 4.81658 4.83237 
46 0.00722 0.09534 0.16949 0.17856 0.19922 0.32397 0.33314 0.36178 0.51569 0.5338 0.65498 0.69446 0.82205 0.83601 0.84933 1.00236 1.01633 1.17831 1.19045 1.22113 1.34211 1.3662 1.51635 1.66801 1.68861 1.85975 1.88087 2.08011 2.20797 2.24405 2.3478 2.6512 2.83449 2.86104 3.00064 3.17395 3.32231 3.4583 3.48778 3.60401 3.77931 4.10548 4.35176 4.51922 4.6677 4.82765 
46 0.01201 0.10627 0.16838 0.17752 0.19888 0.32222 0.33149 0.3597 0.51391 0.53192 0.65313 0.68728 0.82344 0.83595 0.8532 1.00122 1.01639 1.17564 1.1869 1.21558 1.33978 1.36185 1.5147 1.66602 1.6861 1.85822 1.87893 2.08036 2.20473 2.2337 2.3463 2.64981 2.83261 2.85812 2.99853 3.17258 3.32068 3.45669 3.4866 3.60247 3.77952 4.10456 4.35032 4.51866 4.65513 4.82601 
51 0.01179 0.08843 0.15365 0.16275 0.1722 0.20683 0.31087 0.31806 0.32876 0.50326 0.51828 0.64226 0.66093 0.79137 0.82053 0.82912 0.84641 0.98997 0.99994 1.16533 1.1747 1.1937 1.32928 1.34472 1.5025 1.52685 1.65458 1.67147 1.84619 1.86023 2.06469 2.19262 2.213 2.33528 2.63827 2.82051 2.84016 2.98717 3.16161 3.30974 3.44558 3.4586 3.59099 3.76537 4.09335 4.10849 4.33823 4.50576 4.64214 4.81437 4.83038 
47 0.01056 0.09967 0.16729 0.1756 0.19051 0.32125 0.32887 0.34016 0.51361 0.52904 0.65381 0.80676 0.83129 0.84056 0.99995 1.0104 1.17545 1.1853 1.20613 1.3398 1.3574 1.5146 1.55275 1.66507 1.68042 1.85693 1.87198 2.07828 2.20446 2.22892 2.34562 2.65013 2.83165 2.85131 2.99845 3.17244 3.32059 3.4562 3.47312 3.60197 3.77909 4.10408 4.34986 4.51886 4.66877 4.82546 4.84467 
38 0.02114 0.11388 0.16858 0.18008 0.32156 0.33256 0.51281 0.53323 0.65184 0.69591 0.8263 0.8384 1.00066 1.02565 1.17502 1.18882 1.2308 1.33965 1.38123 1.51331 1.66689 1.85785 1.89377 2.07808 2.20495 2.34561 2.64923 2.83218 2.99842 3.17151 3.31999 3.4557 3.60167 3.77725 4.10347 4.35009 4.51701 4.82527 
41 0.00782 0.09951 0.17071 0.17996 0.203 0.32581 0.3362 0.5171 0.53707 0.65668 0.81749 0.83545 0.84731 1.0042 1.02474 1.17934 1.19255 1.22586 1.34323 1.36933 1.52213 1.66979 1.70052 1.86145 1.88977 2.08571 2.20858 2.24357 2.34892 2.65611 2.83598 3.00481 3.17555 3.32403 3.45932 3.60598 3.78617 4.10691 4.35367 4.52227 4.82887 
52 0.00821 0.09321 0.1604 0.16851 0.18018 0.3155 0.32297 0.33387 0.50755 0.52187 0.64614 0.66428 0.79931 0.8251 0.83397 0.85928 0.99444 1.00501 1.16961 1.17937 1.20011 1.3337 1.35041 1.50639 1.53217 1.65935 1.67501 1.85104 1.86531 2.06969 2.09201 2.19775 2.21922 2.33965 2.64208 2.82539 2.84521 2.99181 3.16562 3.18811 3.31429 3.44985 3.46335 3.5952 3.76989 4.09761 4.1146 4.34317 4.50978 4.6535 4.81908 4.83661 
34 0.01259 0.10949 0.16681 0.18044 0.31974 0.33298 0.51222 0.54392 0.6521 0.81938 0.8332 0.86846 0.9986 1.17442 1.19393 1.33889 1.51556 1.66463 1.8555 2.07922 2.20619 2.34429 2.64966 2.8318 2.99875 3.17091 3.31919 3.45474 3.60349 3.78058 4.10198 4.3492 4.51713 4.82424 
44 0.01627 0.10612 0.16525 0.17496 0.20205 0.31869 0.32826 0.36062 0.51019 0.53056 0.64915 0.82086 0.83331 0.85716 0.99757 1.01346 1.17178 1.18363 1.21453 1.33618 1.36208 1.51016 1.66285 1.68613 1.85454 1.87752 2.07473 2.20097 2.23211 2.34265 2.64624 2.82876 2.9947 3.1687 3.31661 3.45282 3.48634 3.59831 3.77401 4.10066 4.34692 4.51413 4.65869 4.8223 
37 0.00968 0.10847 0.171 0.18192 0.32526 0.33709 0.51687 0.53994 0.65635 0.81775 0.83506 0.84976 1.00407 1.17879 1.19375 1.34289 1.38416 1.51801 1.67051 1.86104 1.89946 2.08276 2.20929 2.34863 2.65216 2.83593 3.0024 3.1743 3.32294 3.45832 3.60471 3.78145 4.10591 4.35358 4.52021 4.66526 4.82872 
46 0.01139 0.10733 0.16795 0.17773 0.20637 0.32164 0.33147 0.51242 0.5288 0.65064 0.66941 0.82314 0.83568 0.85785 1.00045 1.01815 1.17496 1.18682 1.2175 1.33894 1.36035 1.51156 1.53646 1.66615 1.69525 1.85767 1.8847 2.07749 2.20448 2.24018 2.34545 2.64741 2.83145 2.85639 2.99759 3.17094 3.31977 3.45512 3.47653 3.60064 3.77619 4.10309 4.34952 4.51552 4.6509 4.82492 
51 0.01074 0.09684 0.16546 0.17349 0.18691 0.32016 0.32792 0.33985 0.51223 0.52664 0.65123 0.67549 0.80318 0.82915 0.83801 0.86233 0.99876 1.00934 1.17432 1.18391 1.20425 1.3385 1.35476 1.51163 1.53464 1.6641 1.68032 1.85586 1.87117 2.076 2.20337 2.22652 2.3442 2.64703 2.83054 2.84965 2.99684 3.17 3.18862 3.31897 3.45432 3.46807 3.59972 3.7754 4.10219 4.12082 4.34842 4.51524 4.65703 4.82416 4.84326 
31 0.00878 0.11096 0.1721 0.18801 0.32544 0.3395 0.52004 0.65947 0.81931 0.83584 0.85587 1.004 1.17983 1.20171 1.34625 1.52545 1.67134 1.8625 2.09085 2.21191 2.35097 2.65972 2.84237 3.00931 3.17719 3.32486 3.46191 3.61313 4.10788 4.35999 4.83314 
47 0.01263 0.10473 0.16704 0.17597 0.19575 0.32092 0.33004 0.35499 0.51236 0.52897 0.65134 0.68235 0.82087 0.83404 0.84911 0.99987 1.01479 1.17439 1.18519 1.21172 1.33873 1.35892 1.51267 1.66496 1.68496 1.85661 1.87462 2.07667 2.20361 2.23144 2.34469 2.64809 2.8308 2.85319 2.99704 3.17064 3.31914 3.45465 3.47366 3.60067 3.77722 4.10279 4.34894 4.51703 4.6718 4.82453 4.85063 
46 0.01576 0.10101 0.16634 0.17497 0.19354 0.32019 0.32891 0.34841 0.5119 0.53036 0.65149 0.80701 0.82948 0.83899 0.99845 1.01092 1.17404 1.18528 1.2128 1.33794 1.35855 1.51263 1.66387 1.6818 1.85534 1.87159 2.07631 2.20247 2.22667 2.34368 2.64756 2.83014 2.85425 2.99697 3.17018 3.31853 3.45426 3.47521 3.59989 3.77615 4.10199 4.34793 4.51553 4.66185 4.82355 4.85348 
53 0.01209 0.09912 0.17067 0.17845 0.19243 0.32561 0.33364 0.34784 0.51678 0.53083 0.65455 0.66752 0.80508 0.83308 0.84189 0.86244 1.00369 1.01496 1.17899 1.18846 1.20848 1.34273 1.35773 1.51503 1.53202 1.66928 1.68555 1.86067 1.87558 2.08 2.10301 2.20831 2.23061 2.34841 2.38645 2.65068 2.83526 2.85468 3.00124 3.17422 3.19006 3.3232 3.45855 3.47147 3.60382 3.7791 4.1063 4.12169 4.35253 4.51833 4.65594 4.82854 4.84633 
39 0.02135 0.11765 0.17558 0.18603 0.22766 0.32898 0.33928 0.52088 0.54109 0.66072 0.83101 0.84378 0.88546 1.00778 1.02636 1.18297 1.1964 1.23513 1.34758 1.38167 1.5237 1.67408 1.86508 1.89277 2.0872 2.21332 2.35302 2.65805 2.84002 3.00772 3.17939 3.32785 3.46349 3.60982 3.78731 4.11091 4.35733 4.52501 4.8332 
41 0.01986 0.11235 0.17447 0.18488 0.24972 0.32857 0.33947 0.51963 0.53991 0.65857 0.82218 0.8385 0.85232 1.0067 1.02875 1.1816 1.19459 1.22756 1.34582 1.37363 1.52044 1.67329 1.86396 1.89318 2.08625 2.21256 2.35121 2.65452 2.83806 3.00582 3.1771 3.32597 3.46107 3.48436 3.60734 3.78377 4.10944 4.35698 4.52227 4.66612 4.83164 
37 0.01157 0.10858 0.17222 0.1833 0.32566 0.33667 0.51748 0.53944 0.65732 0.81569 0.835 0.84724 1.00376 1.024 1.17926 1.19277 1.22679 1.34431 1.51944 1.67093 1.86144 1.89275 2.08264 2.21013 2.34915 2.65322 2.83653 3.00331 3.17496 3.3238 3.4592 3.60474 3.78378 4.10642 4.35396 4.52098 4.82918 
42 0.01005 0.10447 0.16968 0.17899 0.20389 0.32415 0.33404 0.51586 0.53622 0.65561 0.81349 0.83329 0.844 1.00245 1.02024 1.17798 1.19086 1.22239 1.34201 1.36924 1.51777 1.66845 1.6976 1.85994 1.88789 2.08161 2.2086 2.34739 2.65133 2.83459 3.00078 3.1736 3.32208 3.45787 3.48901 3.60381 3.78134 4.10532 4.3523 4.51978 4.66017 4.8276 
42 0.00711 0.10327 0.16787 0.17736 0.20307 0.3223 0.33237 0.51363 0.53381 0.65305 0.81498 0.83259 0.84478 1.0006 1.01741 1.17547 1.18728 1.21668 1.33979 1.3666 1.51452 1.66639 1.69296 1.85773 1.88184 2.07896 2.2046 2.23483 2.34574 2.65009 2.83239 2.99912 3.1716 3.32014 3.45598 3.60167 3.77744 4.10339 4.3498 4.51762 4.67149 4.82539 
36 0.01019 0.11007 0.16542 0.17796 0.31833 0.33019 0.50972 0.53231 0.6489 0.8202 0.83335 0.99711 1.02662 1.17217 1.18758 1.33642 1.50975 1.66281 1.85385 1.89111 2.07429 2.20235 2.34224 2.64515 2.82889 2.99522 3.16831 3.31672 3.45257 3.5984 3.77344 4.10021 4.34653 4.51351 4.65574 4.82214 
48 0.01313 0.10288 0.17137 0.17967 0.19533 0.32577 0.33394 0.34807 0.51789 0.53381 0.65726 0.68431 0.81704 0.836 0.84551 1.00425 1.0159 1.17996 1.19033 1.21478 1.34374 1.36115 1.51813 1.547 1.66961 1.68624 1.86142 1.87723 2.0835 2.20809 2.2299 2.34992 2.65337 2.83653 2.85816 3.00296 3.17608 3.32468 3.46008 3.47741 3.60561 3.78241 4.10767 4.35401 4.52152 4.6584 4.8296 4.85003 
37 0.02285 0.11481 0.1709 0.18161 0.25905 0.32481 0.33598 0.51653 0.53998 0.65634 0.82723 0.8396 1.00311 1.02332 1.17821 1.19232 1.34304 1.51773 1.66803 1.69299 1.86017 1.8887 2.08323 2.20781 2.34833 2.65295 2.83529 3.00253 3.17542 3.32356 3.45932 3.60602 3.7832 4.10644 4.35273 4.5212 4.82838 
39 0.01646 0.11108 0.1705 0.18094 0.22563 0.32447 0.33547 0.51635 0.5397 0.65527 0.82381 0.83744 0.85893 1.00321 1.02716 1.17753 1.19049 1.22523 1.34292 1.51762 1.66854 1.86 1.8884 2.08262 2.20745 2.34832 2.65187 2.83533 3.00129 3.17433 3.32283 3.45832 3.60444 3.78147 4.10621 4.35256 4.51995 4.65726 4.82854 
48 0.00741 0.09486 0.1591 0.1678 0.1856 0.31276 0.32136 0.33859 0.50446 0.52076 0.64301 0.66415 0.80739 0.82428 0.83445 0.99153 1.00471 1.16664 1.17731 1.20318 1.3307 1.34911 1.5035 1.52973 1.65693 1.67668 1.84827 1.86563 2.06712 2.19534 2.22239 2.33677 2.6391 2.82272 2.8452 2.98902 3.1627 3.31128 3.44696 3.4666 3.59232 3.76697 4.0947 4.34025 4.50681 4.64355 4.81617 4.83674 
33 0.01165 0.11478 0.17096 0.18464 0.32471 0.33824 0.51877 0.61574 0.658 0.82635 0.83908 1.00347 1.17943 1.20119 1.34481 1.52114 1.66989 1.86076 2.085 2.21041 2.34874 2.65538 2.83642 3.00452 3.17629 3.32398 3.46019 3.60911 3.78982 4.10675 4.35574 4.52837 4.83053 
48 0.01384 0.09764 0.16353 0.17173 0.18693 0.31753 0.32553 0.33842 0.50937 0.52672 0.64874 0.67614 0.80768 0.82785 0.83718 0.99616 1.00771 1.1714 1.18175 1.20584 1.33554 1.35466 1.50953 1.54308 1.66134 1.67849 1.853 1.86914 2.07237 2.20008 2.22461 2.3414 2.64542 2.82744 2.84884 2.9939 3.16774 3.31607 3.45171 3.46916 3.59745 3.77332 4.09952 4.34528 4.51324 4.65199 4.82091 4.84218 
46 0.0153 0.10335 0.1659 0.17481 0.19518 0.32028 0.3298 0.51139 0.52876 0.65041 0.68171 0.81339 0.83053 0.84155 0.99871 1.01445 1.17344 1.18461 1.21218 1.33763 1.35912 1.51045 1.54117 1.66447 1.68878 1.85593 1.88059 2.07615 2.20269 2.23233 2.34365 2.64602 2.8302 2.85562 2.99629 3.16933 3.31799 3.45374 3.4745 3.59908 3.77488 4.10149 4.348 4.51398 4.65336 4.82345 
40 0.01831 0.10711 0.17117 0.18068 0.20936 0.32523 0.3353 0.51658 0.53592 0.65669 0.81145 0.83334 0.84346 1.00342 1.02239 1.17899 1.19186 1.22273 1.34327 1.37213 1.51922 1.67001 1.8606 1.88531 2.08336 2.20952 2.34849 2.65293 2.83565 3.00264 3.17429 3.32339 3.45837 3.48143 3.60434 3.78448 4.10608 4.35257 4.5208 4.82821 
42 0.0199 0.10568 0.16594 0.17561 0.20322 0.31982 0.3299 0.51144 0.53331 0.65074 0.81423 0.83102 0.84417 0.99822 1.01577 1.17326 1.18551 1.2165 1.33753 1.36528 1.51349 1.66369 1.68864 1.85545 1.88103 2.07969 2.20274 2.23803 2.34392 2.6486 2.83085 2.99662 3.17021 3.31862 3.45407 3.6005 3.77861 4.10194 4.34811 4.51654 4.66167 4.82381 
37 0.02269 0.10682 0.16503 0.17632 0.31791 0.32847 0.50968 0.5317 0.64925 0.81348 0.83009 0.84586 0.9967 1.01546 1.17233 1.18643 1.22637 1.33662 1.51116 1.66282 1.85358 1.88774 2.07593 2.20215 2.34231 2.64643 2.82893 2.99482 3.16871 3.31713 3.45247 3.59837 3.77547 4.10016 4.34626 4.51495 4.82184 
48 0.00792 0.03152 0.11298 0.17425 0.18306 0.20508 0.32779 0.3367 0.36356 0.51852 0.53353 0.6582 0.68734 0.82492 0.83886 0.85027 1.0058 1.01895 1.18088 1.19143 1.21704 1.34479 1.36333 1.5198 1.67155 1.69104 1.86287 1.88004 2.08326 2.21016 2.2365 2.3505 2.65447 2.83693 2.85762 3.00369 3.17648 3.32518 3.4608 3.47809 3.60618 3.78261 4.1085 4.35442 4.52214 4.66749 4.83009 4.84815 
49 0.01104 0.09746 0.16641 0.1743 0.18767 0.32129 0.32908 0.34138 0.51337 0.53011 0.65214 0.67303 0.80397 0.82983 0.8387 0.86398 0.9998 1.01124 1.17488 1.18427 1.20351 1.33938 1.35778 1.51357 1.53773 1.66528 1.68167 1.85666 1.87139 2.07878 2.20373 2.22512 2.34507 2.64853 2.83152 2.85247 2.9979 3.1714 3.31992 3.45519 3.4701 3.60064 3.77714 4.10311 4.3491 4.51598 4.65035 4.82498 4.84537 
39 0.02016 0.10183 0.16299 0.17279 0.20521 0.31672 0.32679 0.50845 0.53268 0.64813 0.80887 0.8271 0.83869 0.99495 1.013 1.17055 1.18342 1.21584 1.33515 1.51018 1.66082 1.85182 1.87906 2.07462 2.19987 2.23683 2.34053 2.64576 2.82741 2.9942 3.16693 3.3151 3.45112 3.59667 3.77355 4.09844 4.34434 4.51308 4.82013 
44 0.01622 0.10177 0.16314 0.17241 0.19563 0.31681 0.32629 0.36003 0.50839 0.52667 0.64728 0.81286 0.8286 0.84108 0.99543 1.01041 1.17035 1.18209 1.21206 1.33466 1.3611 1.50831 1.6609 1.68426 1.85237 1.87289 2.0725 2.20008 2.23903 2.3407 2.6442 2.82695 2.99304 3.16657 3.31501 3.45072 3.48461 3.59643 3.77124 4.09858 4.34459 4.51229 4.663 4.82027 
34 0.02457 0.11327 0.16699 0.17926 0.32056 0.33305 0.51264 0.54162 0.65248 0.8205 0.83409 0.8794 0.99963 1.1743 1.19173 1.33887 1.51778 1.66546 1.85651 2.08235 2.20405 2.34447 2.65348 2.83153 3.00051 3.17196 3.31952 3.4548 3.6032 3.78468 4.10279 4.34954 4.52096 4.82464 
32 0.09457 0.15572 0.16861 0.30873 0.32111 0.49979 0.53187 0.63862 0.8119 0.82524 0.988 1.16207 1.18071 1.32638 1.49905 1.65313 1.84443 2.06286 2.19107 2.33249 2.6352 2.81871 2.98477 3.15845 3.30691 3.44285 3.58847 3.76297 4.09058 4.33693 4.50367 4.81224 
52 0.00961 0.09505 0.16679 0.17487 0.18537 0.32256 0.32983 0.3403 0.51478 0.52848 0.56432 0.65393 0.67215 0.80809 0.83213 0.84086 0.86585 1.00151 1.01153 1.17667 1.18572 1.20329 1.34093 1.35649 1.51443 1.53593 1.66652 1.68113 1.85839 1.87234 2.07911 2.20446 2.22124 2.34673 2.64956 2.83278 2.85094 2.99921 3.17276 3.18971 3.32153 3.45692 3.47007 3.60222 3.77821 4.10493 4.12298 4.35087 4.51781 4.653 4.82671 4.84417 
48 0.01145 0.09677 0.16244 0.171 0.18731 0.31623 0.3244 0.33773 0.50838 0.52378 0.64735 0.67176 0.80758 0.82721 0.83661 0.99516 1.00672 1.17033 1.18077 1.20513 1.33453 1.35235 1.5075 1.53057 1.66016 1.67827 1.85196 1.86836 2.0714 2.19916 2.22261 2.34066 2.64344 2.82654 2.84754 2.9928 3.16685 3.31515 3.45085 3.46765 3.59622 3.77144 4.09862 4.34422 4.51164 4.65168 4.82008 4.83971 
48 0.01468 0.10452 0.16782 0.17644 0.19397 0.32136 0.32962 0.3437 0.5128 0.52712 0.65131 0.66763 0.81845 0.83365 0.845 1.00017 1.012 1.17465 1.18472 1.20667 1.33889 1.35603 1.51173 1.53286 1.66529 1.68225 1.85699 1.87266 2.07598 2.2032 2.2254 2.34528 2.64793 2.83098 2.85077 2.99733 3.17116 3.31953 3.45534 3.47128 3.60093 3.7753 4.10335 4.34895 4.51557 4.65225 4.82471 4.8419 
45 0.01722 0.10243 0.16622 0.17493 0.19416 0.32031 0.32935 0.35648 0.51182 0.52991 0.65178 0.80994 0.82988 0.83979 0.99866 1.0129 1.17383 1.18473 1.21105 1.33794 1.36074 1.5128 1.66413 1.68353 1.8557 1.87385 2.07605 2.20295 2.22971 2.34384 2.64777 2.83045 2.85383 2.99706 3.16987 3.3184 3.454 3.47609 3.5998 3.777 4.10161 4.34784 4.51612 4.66471 4.8236 
34 0.0126 0.1007 0.16238 0.17261 0.21822 0.31626 0.32785 0.5089 0.54774 0.64977 0.80865 0.82648 0.83841 0.99433 1.17056 1.18714 1.33502 1.51406 1.66017 1.85099 2.07649 2.20053 2.33985 2.64765 2.82784 2.99436 3.16778 3.31518 3.45112 3.59785 4.09813 4.3435 4.52174 4.81975 
43 0.00722 0.10139 0.16482 0.17364 0.19217 0.31902 0.32816 0.35368 0.51155 0.53395 0.6512 0.81398 0.83041 0.84206 0.99775 1.01253 1.17311 1.18541 1.21657 1.33798 1.51315 1.66271 1.68415 1.85483 1.87768 2.07572 2.20257 2.23617 2.34319 2.64794 2.83011 2.99661 3.16997 3.31812 3.45359 3.48264 3.59997 3.77672 4.10103 4.34741 4.51615 4.66618 4.82326 
46 0.01386 0.09846 0.16807 0.17639 0.19387 0.32307 0.33204 0.36441 0.51487 0.5334 0.65431 0.79972 0.82954 0.83851 0.85943 1.00112 1.01533 1.177 1.18796 1.21401 1.34145 1.36676 1.5156 1.66793 1.70481 1.85884 1.88356 2.08036 2.20858 2.34635 2.64967 2.83342 2.85644 3.00031 3.1721 3.32127 3.45653 3.47625 3.60218 3.77878 4.10391 4.35087 4.51761 4.66693 4.82619 4.85405 
35 0.02396 0.11951 0.17246 0.18409 0.32612 0.33791 0.51892 0.54696 0.65935 0.8277 0.84077 1.00495 1.03834 1.18152 1.20205 1.34574 1.52316 1.67044 1.86178 1.89329 2.08565 2.2117 2.35055 2.65884 2.83777 3.0075 3.17753 3.32569 3.46146 3.61031 3.78839 4.10817 4.35565 4.52719 4.83111 
46 0.0195 0.10621 0.17097 0.17994 0.20262 0.32511 0.33459 0.51619 0.53355 0.65501 0.6822 0.81433 0.83397 0.84392 1.00333 1.01924 1.1783 1.18939 1.21638 1.34264 1.36559 1.51586 1.54414 1.66957 1.69828 1.8607 1.88369 2.08059 2.20861 2.24139 2.34813 2.65072 2.83506 2.85971 3.00081 3.17388 3.32288 3.45815 3.47813 3.6038 3.7795 4.10569 4.35237 4.51827 4.65732 4.82823 
44 0.01939 0.10508 0.16855 0.17734 0.19734 0.32264 0.3318 0.36166 0.51448 0.53365 0.65394 0.81321 0.83229 0.84242 1.00088 1.01507 1.17632 1.18791 1.21658 1.34054 1.365 1.51635 1.66681 1.68848 1.8582 1.87791 2.08023 2.205 2.23102 2.34621 2.65039 2.83318 2.86457 3.00069 3.1726 3.32073 3.45688 3.6027 3.7797 4.10421 4.35044 4.5177 4.65571 4.8263 
39 0.00744 0.10411 0.16587 0.17576 0.20806 0.32006 0.33084 0.51145 0.53466 0.65113 0.81579 0.8314 0.84643 0.99853 1.01918 1.17403 1.18827 1.23072 1.33788 1.51405 1.66415 1.85554 1.88951 2.07841 2.20242 2.23576 2.34366 2.64865 2.83027 2.99725 3.17016 3.31817 3.45382 3.60018 3.77932 4.10131 4.34742 4.5179 4.82312 
48 0.01352 0.10104 0.16505 0.17374 0.19139 0.31906 0.3275 0.34331 0.51054 0.52701 0.64934 0.67409 0.81369 0.83035 0.84062 0.99781 1.01025 1.17253 1.18304 1.20791 1.33676 1.35846 1.5103 1.54231 1.66278 1.68012 1.85467 1.87164 2.07513 2.20121 2.22549 2.34296 2.64653 2.82883 2.85075 2.995 3.16901 3.31752 3.45291 3.47064 3.5988 3.77449 4.1011 4.34677 4.51487 4.65565 4.82251 4.84653 
39 0.00958 0.10684 0.16917 0.17929 0.21706 0.32305 0.33362 0.51456 0.53575 0.65408 0.81901 0.83452 0.84975 1.00155 1.02204 1.17683 1.19028 1.22598 1.34142 1.51632 1.66727 1.70228 1.85862 1.88732 2.08035 2.2074 2.34665 2.65145 2.83332 3.00037 3.17292 3.32145 3.45689 3.60265 3.77995 4.10441 4.35105 4.51951 4.82639 
51 0.01667 0.09724 0.16502 0.17303 0.18643 0.32005 0.32815 0.34181 0.51202 0.52723 0.65066 0.66967 0.80205 0.82857 0.83742 0.86037 0.99857 1.0098 1.17403 1.1838 1.20527 1.33807 1.35485 1.51105 1.53296 1.66388 1.68047 1.85579 1.87251 2.07624 2.20278 2.22443 2.34406 2.64641 2.83049 2.85074 2.99617 3.03516 3.16993 3.31873 3.45389 3.46764 3.5992 3.77536 4.10175 4.12172 4.34797 4.51522 4.65103 4.82394 4.84505 
47 0.01664 0.09749 0.1631 0.17142 0.18723 0.31717 0.32555 0.34092 0.50906 0.52538 0.64801 0.67596 0.80696 0.82731 0.83661 0.99579 1.0079 1.17119 1.18196 1.20801 1.33524 1.35495 1.50917 1.66084 1.67863 1.85253 1.86956 2.07253 2.19982 2.22675 2.34113 2.64478 2.82729 2.8484 2.99343 3.1673 3.31581 3.45128 3.46881 3.597 3.77224 4.09903 4.34464 4.51234 4.65583 4.82062 4.84074 
44 0.01122 0.10065 0.16479 0.17375 0.19314 0.31875 0.32768 0.34883 0.51093 0.53121 0.65089 0.80956 0.82925 0.83921 0.99725 1.01004 1.17297 1.18463 1.21368 1.3375 1.36635 1.51372 1.66245 1.68335 1.85438 1.87301 2.07644 2.20259 2.24081 2.34298 2.64818 2.82943 2.99645 3.16976 3.31787 3.45358 3.48278 3.60012 3.77707 4.10102 4.34669 4.51585 4.6668 4.8227 
39 0.00873 0.10804 0.17033 0.18108 0.32326 0.33363 0.51494 0.53491 0.65585 0.81819 0.83509 0.85034 1.00207 1.02045 1.17732 1.19053 1.22495 1.34192 1.51791 1.66802 1.70945 1.85938 1.88717 2.08219 2.20824 2.34739 2.65332 2.83417 3.00089 3.17399 3.32187 3.45818 3.60434 3.7838 4.10536 4.35166 4.52173 4.6765 4.8274 
41 0.01649 0.10141 0.16496 0.17411 0.19778 0.31892 0.32867 0.51074 0.53072 0.65061 0.80374 0.82759 0.83734 0.99692 1.01233 1.17289 1.18521 1.21507 1.33708 1.36204 1.51231 1.66311 1.69169 1.8543 1.88008 2.07543 2.20278 2.23667 2.34263 2.64668 2.82985 2.99584 3.16901 3.31723 3.45314 3.59846 3.77579 4.10023 4.34637 4.51548 4.82231 
42 0.02143 0.10646 0.16636 0.17628 0.20957 0.31996 0.33003 0.51099 0.53124 0.65063 0.81611 0.83176 0.84674 0.99841 1.01525 1.17349 1.18621 1.21901 1.3375 1.36149 1.51328 1.66403 1.68959 1.85544 1.87951 2.07584 2.2027 2.23917 2.34353 2.64834 2.83005 2.99653 3.16965 3.31799 3.45379 3.60021 3.77535 4.1012 4.34728 4.516 4.66543 4.82321 
46 0.00855 0.09976 0.16338 0.17225 0.19152 0.31733 0.3262 0.34658 0.50898 0.52706 0.64807 0.68556 0.81458 0.82933 0.84125 0.99604 1.01035 1.17115 1.18228 1.21011 1.33511 1.35504 1.50876 1.66124 1.6806 1.85281 1.87101 2.07316 2.19984 2.22931 2.34119 2.64433 2.82746 2.85394 2.99342 3.16722 3.31567 3.45132 3.47157 3.59697 3.77262 4.09913 4.34513 4.5125 4.65118 4.82086 
37 0.01852 0.10609 0.16794 0.17901 0.32095 0.33193 0.51306 0.53705 0.65316 0.81038 0.8306 0.84221 0.9994 1.01976 1.17553 1.19091 1.33953 1.5151 1.66562 1.85657 1.88799 2.0809 2.20565 2.34506 2.6489 2.83241 2.99858 3.17126 3.31971 3.45548 3.60118 3.78142 4.1028 4.34967 4.51796 4.67509 4.82533 
47 0.01038 0.10132 0.1679 0.17646 0.19425 0.32249 0.33147 0.35773 0.51386 0.5308 0.65284 0.67975 0.81634 0.83279 0.84316 1.00107 1.01599 1.17614 1.18723 1.21468 1.34015 1.36154 1.51482 1.66668 1.68821 1.85803 1.8771 2.07976 2.20604 2.23762 2.34576 2.64939 2.83231 2.85471 2.99869 3.1718 3.32051 3.45595 3.47437 3.60204 3.77866 4.10372 4.34995 4.51747 4.65655 4.82579 4.85767 
44 0.01941 0.10756 0.17015 0.17957 0.20582 0.32386 0.33346 0.51541 0.53427 0.65432 0.68535 0.81886 0.83469 0.84696 1.00226 1.01812 1.17731 1.18903 1.21841 1.34182 1.36705 1.51634 1.66854 1.69981 1.8596 1.88305 2.08149 2.20751 2.24605 2.34742 2.65096 2.83447 3.00119 3.17351 3.32214 3.4575 3.4802 3.60304 3.78125 4.10556 4.3523 4.51852 4.65589 4.82777 
43 0.01093 0.10032 0.17214 0.18071 0.19933 0.32709 0.33635 0.37599 0.51892 0.53811 0.65812 0.81244 0.835 0.84448 1.00515 1.02 1.18045 1.1915 1.21811 1.34491 1.36915 1.51999 1.67094 1.69198 1.86274 1.884 2.08516 2.21026 2.23978 2.35017 2.6548 2.8377 3.0042 3.17635 3.32474 3.46035 3.48099 3.60609 3.78451 4.10794 4.35478 4.5231 4.83047 
30 0.01092 0.11874 0.1689 0.18742 0.32128 0.33563 0.51446 0.65441 0.82322 0.83654 0.99986 1.17565 1.19628 1.34136 1.51997 1.66687 1.85764 2.08576 2.2082 2.34673 2.65717 2.8341 3.00348 3.17355 3.32156 3.45791 3.60681 4.10467 4.35336 4.82652 
37 0.01123 0.10619 0.17048 0.18098 0.32434 0.33549 0.51635 0.54011 0.65616 0.81002 0.83229 0.84303 1.00283 1.03686 1.17818 1.19263 1.22908 1.34268 1.5201 1.66924 1.86026 1.89786 2.08435 2.20863 2.34785 2.65336 2.83578 3.00353 3.17393 3.32206 3.45797 3.60384 3.78481 4.10545 4.35374 4.5207 4.82807 
52 0.01444 0.10076 0.17108 0.1787 0.19174 0.32651 0.33452 0.34906 0.51768 0.53225 0.65623 0.6726 0.80467 0.83351 0.8423 0.8618 1.00446 1.01569 1.17906 1.18808 1.20559 1.34339 1.35863 1.5167 1.5363 1.66982 1.68562 1.86136 1.87613 2.08049 2.10197 2.20758 2.22526 2.34913 2.65185 2.83565 2.85446 3.0018 3.17488 3.19136 3.32373 3.45899 3.47136 3.60447 3.77995 4.10686 4.12165 4.3531 4.51927 4.65646 4.82922 4.84693 
42 0.01097 0.09077 0.17349 0.18255 0.20189 0.3295 0.33929 0.52154 0.54198 0.66084 0.81752 0.8382 0.84862 1.00712 1.02148 1.18359 1.19657 1.22786 1.34783 1.37753 1.52285 1.67327 1.69617 1.8653 1.891 2.08841 2.21405 2.35291 2.65724 2.84027 3.00721 3.1791 3.32803 3.46317 3.49197 3.6087 3.78701 4.11062 4.35775 4.52568 4.66694 4.83303 
38 0.02287 0.11939 0.17458 0.18622 0.32735 0.33825 0.51909 0.54069 0.65869 0.82867 0.84215 1.00583 1.0245 1.18095 1.1948 1.23421 1.34564 1.38479 1.51998 1.67205 1.86316 1.89071 2.08491 2.21088 2.35153 2.65483 2.83826 3.00565 3.17773 3.32622 3.46221 3.60788 3.78355 4.10975 4.35568 4.52279 4.66813 4.8315 
48 0.01638 0.10216 0.16724 0.1759 0.19358 0.32074 0.32887 0.34217 0.5128 0.52843 0.65222 0.68311 0.81402 0.83198 0.84174 0.99956 1.01073 1.17498 1.18535 1.20966 1.33917 1.35913 1.51301 1.5447 1.66479 1.6819 1.85646 1.87262 2.07623 2.20396 2.23127 2.34502 2.64868 2.83119 2.85354 2.99745 3.17125 3.31962 3.45548 3.47499 3.60105 3.77647 4.10301 4.34868 4.51669 4.66011 4.82464 4.84535 
48 0.01462 0.10027 0.16697 0.17523 0.19053 0.32103 0.32904 0.34195 0.51325 0.52942 0.65224 0.67638 0.80998 0.83113 0.84035 0.99969 1.01076 1.17494 1.18488 1.20668 1.33907 1.35586 1.51282 1.53773 1.66497 1.68143 1.85671 1.87231 2.07869 2.20421 2.22875 2.34518 2.64819 2.83147 2.85277 2.9976 3.17148 3.31954 3.45556 3.47226 3.60064 3.77762 4.10344 4.34941 4.51663 4.65227 4.8252 4.84834 
43 0.00846 0.10247 0.16824 0.17776 0.20582 0.32222 0.33217 0.51352 0.5324 0.65257 0.70008 0.81574 0.83228 0.84376 1.00059 1.01879 1.17562 1.18757 1.21733 1.33998 1.36609 1.51393 1.66718 1.85789 1.88551 2.07878 2.20545 2.24003 2.34551 2.64816 2.83256 2.99834 3.17124 3.31999 3.45563 3.48184 3.60112 3.7776 4.10316 4.34982 4.51666 4.6575 4.82542 
39 0.0193 0.10493 0.16748 0.17687 0.20288 0.32137 0.33116 0.5135 0.53636 0.65371 0.81058 0.83076 0.84133 0.99951 1.01531 1.17582 1.19003 1.22666 1.33993 1.51794 1.665 1.68773 1.85682 1.8828 2.07966 2.20623 2.34515 2.65202 2.83263 2.999 3.17195 3.3201 3.45587 3.60202 3.78221 4.10272 4.34905 4.51911 4.82507 
36 0.00912 0.10837 0.16943 0.18089 0.32264 0.33383 0.51454 0.53847 0.65475 0.81869 0.83456 0.85206 1.00112 1.02158 1.17723 1.1937 1.34206 1.51819 1.66718 1.85837 1.89147 2.08147 2.20649 2.34699 2.65305 2.83404 3.00263 3.17327 3.32183 3.45739 3.60376 3.78366 4.10488 4.35178 4.52013 4.82675 
33 0.01176 0.11889 0.17307 0.19231 0.32658 0.34399 0.51861 0.5551 0.65816 0.82911 0.84202 1.00576 1.18049 1.20559 1.34567 1.52206 1.67392 1.86406 2.08804 2.21289 2.35029 2.65643 2.83888 3.00695 3.17592 3.32509 3.46047 3.61013 3.79052 4.10748 4.35795 4.52664 4.83197 
45 0.00695 0.0315 0.11512 0.17402 0.18314 0.2072 0.32786 0.33722 0.37406 0.51964 0.5385 0.65913 0.82562 0.83951 0.85316 1.00634 1.02232 1.18157 1.19324 1.2226 1.34608 1.37242 1.52118 1.67199 1.69502 1.86332 1.88331 2.08655 2.21244 2.35105 2.65531 2.8379 2.86199 3.00595 3.17799 3.32625 3.46188 3.49106 3.60793 3.78565 4.10908 4.35552 4.52327 4.66371 4.83163 
42 0.01691 0.10687 0.17001 0.17985 0.21446 0.32392 0.33433 0.51552 0.53632 0.65462 0.814 0.83308 0.84413 1.00211 1.0213 1.17713 1.18927 1.21907 1.34183 1.37333 1.51586 1.66844 1.85926 1.88528 2.0814 2.2073 2.24236 2.34742 2.65022 2.83465 3.00073 3.17293 3.32205 3.45731 3.48596 3.60306 3.7802 4.10503 4.3522 4.51842 4.65792 4.8276 
33 0.02214 0.11467 0.16909 0.18266 0.32251 0.33574 0.51496 0.54676 0.65524 0.82251 0.83587 1.00139 1.17669 1.1961 1.34121 1.51884 1.66766 1.85849 2.08141 2.20728 2.34637 2.65324 2.83431 3.0006 3.17323 3.32133 3.45732 3.60392 3.78732 4.10403 4.35121 4.52488 4.82701 
36 0.02058 0.113 0.17272 0.1857 0.32595 0.33815 0.51744 0.54103 0.65601 0.82167 0.83714 0.85609 1.00476 1.17967 1.19556 1.34374 1.51673 1.67099 1.86137 1.8952 2.08188 2.20943 2.3493 2.65122 2.8367 3.00276 3.17473 3.32345 3.45929 3.6048 3.78124 4.10663 4.35416 4.51948 4.65556 4.82924 
46 0.00948 0.10286 0.16461 0.17394 0.19739 0.31822 0.32749 0.3551 0.50979 0.52771 0.64855 0.67768 0.81988 0.83224 0.85018 0.99711 1.0129 1.17191 1.18356 1.21374 1.33609 1.35975 1.50948 1.54578 1.66256 1.68551 1.85404 1.87424 2.07426 2.20159 2.2392 2.34227 2.64545 2.82864 2.99477 3.16821 3.31668 3.45248 3.47823 3.5979 3.77324 4.10012 4.34617 4.51289 4.65114 4.82189 
44 0.00674 0.09519 0.16185 0.17052 0.18713 0.31597 0.32443 0.33972 0.50833 0.529 0.64847 0.80173 0.82588 0.83518 0.99453 1.00591 1.17024 1.18158 1.20957 1.33439 1.35998 1.50923 1.65968 1.67751 1.8512 1.86855 2.07256 2.19884 2.22952 2.34029 2.64445 2.82649 2.99274 3.16686 3.31503 3.45094 3.48227 3.59683 3.77278 4.09855 4.3437 4.51258 4.655 4.81986 
39 0.01136 0.10432 0.17264 0.18218 0.21124 0.32703 0.33741 0.51991 0.54441 0.6594 0.81341 0.83489 0.84509 1.00537 1.02903 1.18127 1.19596 1.23271 1.34578 1.52301 1.67243 1.86301 1.89332 2.08685 2.21158 2.35036 2.65588 2.83858 3.00663 3.17714 3.3256 3.46085 3.60709 3.78753 4.10786 4.35591 4.524 4.67156 4.83118 
44 0.01614 0.11165 0.17221 0.18198 0.21054 0.32556 0.33521 0.37076 0.51748 0.53634 0.65634 0.68806 0.83085 0.84211 1.00431 1.01984 1.17935 1.19159 1.22364 1.3439 1.37022 1.51781 1.67018 1.69609 1.86182 1.88695 2.08264 2.20901 2.24627 2.34995 2.65276 2.83651 3.00267 3.17571 3.32423 3.45984 3.4865 3.60553 3.78122 4.10786 4.35476 4.52079 4.66256 4.82967 
48 0.01694 0.10315 0.16676 0.17511 0.19085 0.32087 0.32905 0.34289 0.51291 0.52921 0.65212 0.68015 0.81537 0.83219 0.84237 0.99969 1.01174 1.17439 1.18452 1.20726 1.33875 1.35704 1.51309 1.5542 1.66472 1.68144 1.85641 1.87184 2.0769 2.20267 2.22275 2.34491 2.64926 2.83146 2.85414 2.99769 3.17134 3.31944 3.45515 3.47359 3.60059 3.77677 4.10293 4.34874 4.51657 4.66034 4.82484 4.84857 
44 0.00923 0.10367 0.16855 0.1778 0.20076 0.32284 0.33233 0.37027 0.51524 0.53679 0.65444 0.81762 0.83379 0.84567 1.00131 1.01652 1.17661 1.18834 1.21771 1.3413 1.36921 1.51734 1.66672 1.68852 1.85894 1.88753 2.08187 2.20636 2.24017 2.34699 2.65196 2.83393 3.00079 3.17349 3.32197 3.45714 3.48947 3.60286 3.78302 4.10475 4.35155 4.51948 4.66125 4.82721 
40 0.00858 0.10155 0.17077 0.18015 0.20616 0.32536 0.33566 0.51661 0.53625 0.65649 0.81407 0.83392 0.84461 1.00353 1.02314 1.17836 1.19047 1.21999 1.34283 1.3715 1.5186 1.66986 1.86097 1.88891 2.08241 2.20717 2.23617 2.34834 2.65328 2.83557 3.00224 3.17414 3.32273 3.45855 3.6043 3.7825 4.10571 4.35238 4.52094 4.82822 
43 0.01927 0.10333 0.167 0.1761 0.19974 0.32102 0.33064 0.5128 0.53291 0.65212 0.80548 0.82938 0.83914 0.99903 1.0147 1.17498 1.18724 1.21674 1.33928 1.36774 1.51319 1.66523 1.69056 1.85651 1.88093 2.07868 2.20538 2.24596 2.3446 2.64814 2.83204 2.99884 3.17107 3.31936 3.45487 3.48225 3.60073 3.77864 4.10235 4.34873 4.51658 4.65727 4.82486 
41 0.0197 0.10949 0.17029 0.18038 0.21759 0.32391 0.33398 0.51518 0.53474 0.65525 0.81941 0.83527 0.84988 1.00244 1.02117 1.17747 1.19003 1.22197 1.34139 1.36536 1.51835 1.66815 1.69596 1.85952 1.88547 2.08124 2.20679 2.24166 2.34738 2.65263 2.83436 3.0005 3.17361 3.32189 3.45775 3.60398 3.78226 4.10517 4.35156 4.52024 4.82711 
36 0.00895 0.10026 0.16875 0.1788 0.22677 0.32328 0.33515 0.51682 0.54689 0.65595 0.80582 0.83007 0.83976 1.00139 1.17801 1.19499 1.34358 1.51973 1.66881 1.85961 2.08674 2.21053 2.34759 2.65185 2.83631 3.00382 3.17359 3.32269 3.45732 3.60662 3.78505 4.10439 4.35245 4.51998 4.66749 4.82806 
35 0.00954 0.10592 0.1746 0.1859 0.32838 0.33983 0.51967 0.54177 0.66031 0.8206 0.83811 0.85256 1.00706 1.18214 1.19729 1.34634 1.52184 1.67273 1.86401 1.8944 2.08674 2.212 2.35177 2.65649 2.83875 3.00608 3.178 3.32623 3.46203 3.60839 3.78851 4.10908 4.3563 4.52516 4.83136 
50 0.0159 0.09862 0.16498 0.17319 0.18848 0.31901 0.32706 0.3402 0.5108 0.52589 0.64962 0.66768 0.80758 0.82897 0.83817 0.99759 1.00871 1.17269 1.18238 1.20263 1.33662 1.3516 1.50977 1.52967 1.66284 1.67885 1.85444 1.86986 2.07361 2.09902 2.20106 2.22078 2.34299 2.64518 2.82914 2.84994 2.99493 3.16872 3.18807 3.3175 3.45292 3.46737 3.59859 3.77369 4.10101 4.34702 4.5132 4.64809 4.8226 4.84115 
39 0.01979 0.11171 0.17021 0.18048 0.21876 0.32348 0.33359 0.51529 0.53727 0.65494 0.82402 0.83752 0.85995 1.00218 1.01883 1.17751 1.19115 1.23043 1.34196 1.51827 1.66734 1.69065 1.85898 1.88033 2.0827 2.2073 2.34761 2.65383 2.83409 3.00183 3.17446 3.3225 3.45823 3.60484 3.7824 4.1061 4.35225 4.52104 4.82749 
41 0.0167 0.10669 0.1675 0.17749 0.21274 0.32113 0.33134 0.51286 0.53534 0.65259 0.81654 0.83251 0.84691 0.99968 1.01847 1.17436 1.18638 1.21668 1.33917 1.37027 1.51533 1.66574 1.85697 1.88621 2.08118 2.20393 2.2378 2.34518 2.64969 2.8322 2.99919 3.1717 3.31941 3.45526 3.60108 3.77981 4.10343 4.35005 4.51892 4.6617 4.82541 
58 0.01185 0.07711 0.13813 0.17359 0.18111 0.19617 0.32631 0.33361 0.34437 0.51752 0.52993 0.55417 0.65673 0.67195 0.81038 0.83469 0.84321 0.86289 1.0044 1.01413 1.17963 1.18841 1.20512 1.34347 1.3566 1.51659 1.53435 1.66956 1.6836 1.86122 1.87429 2.08023 2.09885 2.20817 2.22546 2.34946 2.37175 2.65186 2.67941 2.83563 2.85322 3.00175 3.0229 3.1753 3.18986 3.32419 3.3456 3.45952 3.47128 3.60467 3.78006 4.10725 4.11982 4.35324 4.51963 4.65843 4.82914 4.84379 
48 0.01809 0.10063 0.168 0.17643 0.19385 0.32199 0.33046 0.34756 0.51387 0.53055 0.65325 0.6814 0.80905 0.83111 0.84025 1.00017 1.01197 1.17591 1.18611 1.20976 1.34016 1.36038 1.51365 1.53759 1.66619 1.68506 1.85737 1.87379 2.07778 2.20534 2.23149 2.3457 2.64895 2.83232 2.854 2.9986 3.17184 3.32041 3.45618 3.47464 3.60168 3.7771 4.10339 4.34934 4.51659 4.65677 4.82539 4.84592 
39 0.00898 0.10117 0.16665 0.17562 0.1969 0.32101 0.33055 0.51325 0.53664 0.65356 0.80699 0.82969 0.83964 0.9991 1.01448 1.17533 1.18858 1.22065 1.33973 1.51719 1.66547 1.69661 1.85656 1.8812 2.08013 2.20556 2.34461 2.65045 2.83207 3.00092 3.17149 3.31972 3.45545 3.60178 3.78068 4.10243 4.34877 4.51831 4.82475 
47 0.01465 0.10445 0.16527 0.1744 0.19562 0.31893 0.32802 0.35069 0.51019 0.52842 0.6484 0.66828 0.82099 0.83318 0.85196 0.99793 1.01274 1.17228 1.18329 1.21089 1.33622 1.35694 1.50991 1.54563 1.66294 1.68242 1.85492 1.87471 2.0752 2.20085 2.22616 2.34295 2.64603 2.8288 2.85394 2.99495 3.16891 3.3174 3.45262 3.47361 3.59862 3.7741 4.10095 4.34694 4.51376 4.64823 4.82249 
38 0.01038 0.10608 0.17013 0.1799 0.21231 0.32458 0.33515 0.51796 0.54621 0.6579 0.81559 0.8338 0.84541 1.00307 1.02881 1.17849 1.19247 1.22843 1.34347 1.52368 1.66902 1.8606 1.89783 2.08732 2.21039 2.34925 2.65786 2.83712 3.00383 3.17527 3.32333 3.45917 3.60852 3.78999 4.10619 4.35403 4.5306 4.82919 
46 0.01882 0.10589 0.16728 0.17661 0.20088 0.32091 0.33025 0.36049 0.51238 0.52927 0.65143 0.68953 0.82188 0.83442 0.85153 0.99975 1.01545 1.17439 1.18558 1.21392 1.33885 1.36246 1.51237 1.66545 1.69098 1.8568 1.87841 2.07736 2.20404 2.23856 2.34478 2.64819 2.83116 2.85595 2.99774 3.17064 3.31928 3.45487 3.47899 3.60068 3.77661 4.10291 4.34944 4.51692 4.65884 4.82461 
48 0.00702 0.09704 0.16838 0.17722 0.19528 0.3226 0.33136 0.34992 0.51429 0.53033 0.65367 0.68224 0.82137 0.83539 0.84862 1.00141 1.01426 1.17612 1.18667 1.21189 1.34064 1.36195 1.51465 1.54544 1.66658 1.68509 1.85826 1.87511 2.0797 2.2051 2.23011 2.34672 2.65046 2.83289 2.8555 2.9995 3.17289 3.32116 3.45719 3.48091 3.60246 3.77894 4.10478 4.35073 4.51825 4.65515 4.82643 4.85371 
42 0.01048 0.10136 0.16423 0.17343 0.19581 0.31797 0.32739 0.36077 0.51026 0.53321 0.65036 0.81146 0.829 0.8398 0.9965 1.01032 1.17205 1.18381 1.21331 1.33642 1.36348 1.51317 1.66208 1.68598 1.85351 1.87606 2.07663 2.20222 2.2416 2.34232 2.64753 2.82902 2.99515 3.16874 3.31703 3.45276 3.59909 3.77631 4.10035 4.34632 4.51637 4.82204 
42 0.01726 0.10555 0.1672 0.17645 0.19965 0.32087 0.33015 0.3592 0.51292 0.53395 0.6528 0.81709 0.83267 0.84538 0.99946 1.01349 1.1749 1.18688 1.21716 1.33892 1.36347 1.51546 1.66484 1.68568 1.85632 1.87489 2.07758 2.20517 2.34454 2.64989 2.8312 2.99803 3.17143 3.31935 3.45517 3.48572 3.60127 3.77833 4.10271 4.34876 4.51729 4.82447 
37 0.00751 0.10213 0.16459 0.17458 0.21094 0.31853 0.32944 0.5102 0.53562 0.65123 0.8116 0.82897 0.84139 0.99677 1.01978 1.17318 1.18987 1.33712 1.51346 1.6626 1.85351 1.88298 2.0764 2.20363 2.34214 2.6479 2.82914 2.99648 3.16889 3.31707 3.45312 3.59945 3.77909 4.09996 4.34581 4.516 4.82171 
38 0.0123 0.10449 0.16444 0.17492 0.24973 0.31824 0.329 0.50966 0.53829 0.65034 0.81641 0.83073 0.84895 0.99661 1.01793 1.17207 1.18736 1.33673 1.51379 1.66196 1.69478 1.85359 1.88721 2.07722 2.20225 2.34195 2.64777 2.82877 2.99599 3.16903 3.31697 3.45292 3.60063 3.78002 4.09992 4.3459 4.51721 4.82171 
50 0.0084 0.09296 0.16887 0.1771 0.19253 0.32435 0.33301 0.35423 0.51545 0.53061 0.65433 0.67745 0.81005 0.83256 0.84167 1.00251 1.01543 1.17723 1.18697 1.20805 1.34147 1.35867 1.51487 1.53939 1.66849 1.68813 1.85974 1.87707 2.07934 2.20663 2.2296 2.34721 2.65034 2.83392 2.85412 2.99984 3.17293 3.19497 3.32182 3.45717 3.47188 3.60254 3.77846 4.105 4.12896 4.35161 4.51826 4.66012 4.82734 4.84908 
42 0.02072 0.10609 0.1678 0.17725 0.20342 0.32159 0.33137 0.51303 0.53244 0.6523 0.8129 0.83167 0.84297 0.99991 1.01621 1.17539 1.18837 1.22104 1.33925 1.36462 1.51354 1.66567 1.69095 1.85738 1.88456 2.07951 2.20485 2.24109 2.34539 2.6489 2.83213 2.99855 3.17219 3.31999 3.45548 3.60098 3.77748 4.10323 4.34976 4.51701 4.65714 4.82513 
37 0.02029 0.1045 0.16715 0.17698 0.21232 0.32103 0.33155 0.5132 0.53726 0.65404 0.81011 0.83019 0.8408 0.9991 1.01701 1.17549 1.19061 1.34014 1.51876 1.66539 1.85644 1.88644 2.08173 2.20652 2.34477 2.65294 2.83239 3.00023 3.17184 3.31977 3.45569 3.60268 3.78711 4.10266 4.34893 4.52294 4.82481 
41 0.0105 0.10093 0.16504 0.17413 0.19663 0.31959 0.32957 0.51115 0.53207 0.6511 0.80512 0.82803 0.83793 0.99761 1.01343 1.17298 1.1851 1.21466 1.33727 1.36573 1.51308 1.66363 1.69057 1.85487 1.8816 2.07604 2.20192 2.22958 2.34291 2.64745 2.83 2.99609 3.16884 3.31742 3.45329 3.59917 3.77481 4.1005 4.3468 4.51503 4.82267 
47 0.01741 0.10163 0.16329 0.17234 0.19286 0.31678 0.32569 0.34556 0.50847 0.52744 0.64736 0.67465 0.81627 0.82998 0.84383 0.99567 1.00904 1.1706 1.18177 1.20986 1.33475 1.35653 1.50806 1.5393 1.661 1.68165 1.85256 1.87185 2.0723 2.19995 2.23172 2.3409 2.64433 2.82699 2.85181 2.99339 3.16718 3.31547 3.45127 3.47608 3.59679 3.77201 4.09898 4.34479 4.51255 4.65045 4.82052 
37 0.01562 0.10806 0.16848 0.17916 0.32141 0.33184 0.51408 0.53845 0.65455 0.81485 0.83273 0.84664 1.00014 1.01984 1.17576 1.18939 1.22523 1.34091 1.51679 1.66691 1.85774 1.89232 2.08217 2.20648 2.34615 2.65155 2.83344 3.00074 3.17241 3.32077 3.457 3.60227 3.78384 4.10418 4.35098 4.52209 4.82629 
35 0.02042 0.10315 0.16383 0.17505 0.31722 0.32892 0.50967 0.54107 0.65045 0.80703 0.82719 0.83883 0.99549 1.03111 1.17259 1.19182 1.33685 1.51489 1.66236 1.85228 2.07547 2.20287 2.34114 2.64745 2.82861 2.99715 3.16824 3.31655 3.45277 3.5996 3.77856 4.09897 4.34467 4.51556 4.82079 
49 0.00658 0.02953 0.11079 0.17268 0.18117 0.20042 0.3267 0.33552 0.36176 0.51767 0.53356 0.65631 0.67831 0.82085 0.83649 0.8464 1.00481 1.0184 1.17948 1.1896 1.21319 1.34341 1.36045 1.51651 1.53779 1.67062 1.69068 1.86183 1.87919 2.08168 2.20826 2.23099 2.34936 2.65166 2.83583 2.8564 3.00212 3.17518 3.32402 3.4591 3.4733 3.60452 3.77969 4.10711 4.35342 4.51914 4.65435 4.82913 4.84832 
46 0.01412 0.10401 0.16948 0.17814 0.19695 0.32379 0.33285 0.36094 0.51548 0.53304 0.65428 0.68575 0.81773 0.83413 0.84452 1.00221 1.01659 1.17757 1.18876 1.21654 1.34142 1.36225 1.5153 1.66768 1.68748 1.85953 1.87967 2.08091 2.20676 2.2359 2.3473 2.65064 2.83429 2.85928 3.00017 3.17335 3.322 3.45734 3.47619 3.60309 3.77944 4.10526 4.35171 4.5192 4.66122 4.82752 
46 0.00872 0.09786 0.16588 0.17429 0.19064 0.3203 0.32875 0.34523 0.51216 0.53043 0.65245 0.80505 0.8293 0.83859 0.99845 1.01037 1.17409 1.18475 1.20996 1.33831 1.36223 1.51431 1.6639 1.68086 1.8555 1.87178 2.07673 2.20321 2.23281 2.34386 2.64856 2.83026 2.85418 2.99692 3.17065 3.3188 3.45459 3.4788 3.60078 3.77762 4.10198 4.34756 4.51759 4.67072 4.82369 4.84854 
39 0.01971 0.10398 0.16785 0.17806 0.31965 0.32913 0.36152 0.51352 0.53791 0.65399 0.8076 0.82983 0.83985 0.99941 1.01681 1.17541 1.1882 1.21896 1.34044 1.51691 1.66577 1.85658 1.88448 2.08167 2.20697 2.34515 2.65007 2.83295 2.9999 3.17182 3.3201 3.45604 3.60225 3.78091 4.1027 4.34879 4.51744 4.66655 4.82503 
39 0.01555 0.10253 0.16389 0.17369 0.20576 0.31803 0.32884 0.51002 0.53313 0.64941 0.81045 0.82816 0.84025 0.99633 1.01699 1.1717 1.18486 1.21825 1.33633 1.51112 1.66259 1.85334 1.88883 2.07648 2.20177 2.34193 2.64496 2.82895 2.99524 3.16772 3.31632 3.45193 3.59785 3.77483 4.09956 4.34606 4.51352 4.65447 4.82172 
38 0.02111 0.10939 0.17053 0.18036 0.21274 0.32452 0.33479 0.51682 0.54013 0.65797 0.81834 0.83502 0.84826 1.00302 1.02289 1.17854 1.19244 1.22964 1.34336 1.52563 1.66881 1.70058 1.86016 1.88726 2.08487 2.21009 2.34799 2.66184 2.83534 3.00264 3.17551 3.32313 3.4592 3.60583 4.10594 4.35292 4.53244 4.82838 
33 0.0098 0.11567 0.16845 0.18212 0.32176 0.33476 0.51401 0.54562 0.65393 0.82612 0.83888 1.00069 1.17582 1.19433 1.34007 1.51628 1.66647 1.8575 2.08023 2.2052 2.3463 2.65128 2.83297 2.99982 3.17229 3.32095 3.45627 3.60257 3.78129 4.10353 4.35095 4.51978 4.82576 
37 0.02033 0.09625 0.15637 0.16693 0.30927 0.31913 0.50084 0.53657 0.6407 0.79721 0.81995 0.83053 0.98804 1.00523 1.16349 1.17804 1.22049 1.32756 1.50179 1.65326 1.84453 1.88377 2.0631 2.19161 2.33317 2.63776 2.81912 2.98548 3.15971 3.30794 3.44412 3.58949 3.764 4.09118 4.33667 4.50524 4.8124 
44 0.01916 0.10151 0.1657 0.17461 0.19551 0.31988 0.32936 0.51153 0.53105 0.65125 0.80293 0.82821 0.83775 0.99772 1.01178 1.17365 1.18513 1.21289 1.33781 1.36297 1.51322 1.66347 1.68382 1.85519 1.87875 2.0764 2.20275 2.23142 2.34358 2.64745 2.8303 2.8575 2.99643 3.16992 3.3185 3.45394 3.48269 3.60011 3.77686 4.10121 4.34756 4.51549 4.6673 4.8233 
42 0.06048 0.13063 0.16184 0.17235 0.31238 0.32165 0.3464 0.50503 0.5263 0.64423 0.80842 0.82535 0.83824 0.99227 1.00915 1.1673 1.1802 1.21395 1.33156 1.5047 1.54634 1.65773 1.69387 1.84921 1.87585 2.06869 2.19667 2.23331 2.33752 2.64107 2.82378 2.98993 3.1636 3.31204 3.44786 3.59333 3.76856 4.09535 4.34124 4.50869 4.65131 4.81698 
42 0.0151 0.1089 0.16936 0.17918 0.20913 0.32358 0.3339 0.51489 0.53413 0.65361 0.68525 0.82406 0.83679 0.85745 1.00231 1.02293 1.17713 1.19007 1.22483 1.34144 1.36964 1.51491 1.66812 1.85924 1.8876 2.0792 2.20692 2.34697 2.64952 2.83376 2.99985 3.17274 3.32147 3.45698 3.48195 3.60264 3.77774 4.10471 4.35124 4.51751 4.65835 4.82683 
51 0.01871 0.10222 0.16706 0.17539 0.1907 0.32125 0.32919 0.3418 0.51285 0.52658 0.57605 0.65185 0.6706 0.81752 0.83295 0.84291 1.00028 1.01223 1.17508 1.18489 1.20616 1.33928 1.3556 1.51197 1.53276 1.66529 1.6819 1.85707 1.87281 2.07627 2.20405 2.22796 2.34521 2.64774 2.8311 2.85011 2.9974 3.17118 3.19464 3.31982 3.45534 3.47007 3.60093 3.77566 4.10312 4.12073 4.34913 4.51566 4.65343 4.82486 4.84244 
38 0.02043 0.10529 0.16475 0.17506 0.21789 0.31837 0.32906 0.50989 0.53422 0.64973 0.81581 0.8307 0.84739 0.9969 1.01615 1.17222 1.18705 1.33638 1.51213 1.66187 1.68994 1.85367 1.88839 2.07555 2.20156 2.34219 2.64709 2.82891 2.99507 3.16865 3.31696 3.45249 3.5993 3.77621 4.09989 4.34594 4.5156 4.8217 
49 0.01441 0.09828 0.16418 0.17235 0.18677 0.31807 0.32592 0.33788 0.51013 0.52492 0.64907 0.6671 0.80769 0.82871 0.83794 0.99695 1.0077 1.1722 1.18196 1.20247 1.33638 1.35445 1.50924 1.52889 1.66194 1.67782 1.85366 1.86866 2.07329 2.20048 2.2203 2.34241 2.64518 2.82821 2.8474 2.99474 3.16844 3.31684 3.45259 3.46839 3.59807 3.77317 4.10049 4.12422 4.34613 4.51318 4.65033 4.822 4.84122 
46 0.01394 0.09485 0.15847 0.16688 0.18284 0.31205 0.32013 0.33295 0.5038 0.52202 0.64249 0.80015 0.82258 0.83207 0.99082 1.00251 1.16569 1.17639 1.20192 1.32986 1.35072 1.50279 1.65562 1.67312 1.84731 1.8633 2.06572 2.19353 2.21675 2.33607 2.63893 2.82154 2.84415 2.9879 3.1622 3.31033 3.44625 3.46727 3.59162 3.76626 4.09412 4.33943 4.50671 4.64724 4.81536 4.83813 
41 0.01377 0.10402 0.16555 0.17527 0.20431 0.31921 0.3291 0.51103 0.53282 0.65056 0.81208 0.83008 0.84189 0.99754 1.01351 1.1731 1.18596 1.21863 1.33729 1.36684 1.51292 1.66291 1.68666 1.85487 1.88167 2.07673 2.20322 2.34323 2.64717 2.83014 2.99608 3.16962 3.31821 3.45369 3.59979 3.77642 4.10112 4.34707 4.51561 4.66628 4.82303 
47 0.01283 0.10703 0.17187 0.18076 0.20017 0.32611 0.33513 0.35871 0.51748 0.53399 0.65672 0.68531 0.82571 0.83891 0.85386 1.00474 1.01884 1.17961 1.19075 1.21876 1.34342 1.36231 1.51841 1.66945 1.68737 1.86154 1.87913 2.08266 2.20851 2.23649 2.34969 2.65313 2.83582 2.85768 3.00264 3.17596 3.32463 3.45996 3.48027 3.60572 3.7828 4.10782 4.35386 4.52121 4.66104 4.82931 4.85165 
48 0.01541 0.10037 0.16616 0.17445 0.19006 0.3205 0.3288 0.34366 0.51222 0.52878 0.65142 0.6773 0.81117 0.83065 0.84008 0.99899 1.01085 1.1742 1.18428 1.20706 1.33838 1.35653 1.51165 1.53565 1.6646 1.68226 1.85595 1.87196 2.07589 2.20334 2.22762 2.34417 2.64759 2.83042 2.85092 2.99715 3.17049 3.31893 3.45463 3.4725 3.5999 3.7755 4.10226 4.34798 4.51516 4.65473 4.82387 4.84231 
50 0.0116 0.09387 0.16042 0.1686 0.18253 0.31448 0.32228 0.33404 0.50663 0.52132 0.64527 0.66117 0.80115 0.8247 0.83373 0.89452 0.99359 1.00473 1.16874 1.17867 1.20038 1.33285 1.349 1.50538 1.525 1.6585 1.67528 1.85025 1.86657 2.06951 2.19693 2.21791 2.33891 2.64099 2.82465 2.84493 2.99096 3.16489 3.18508 3.3134 3.44916 3.46344 3.59439 3.76947 4.097 4.34239 4.50895 4.64387 4.81837 4.83792 
35 0.02168 0.11347 0.17223 0.18421 0.32603 0.33852 0.51783 0.54274 0.65751 0.82224 0.83743 0.85719 1.00478 1.18018 1.19775 1.34398 1.51998 1.67117 1.86222 2.08459 2.21111 2.34938 2.65325 2.83622 3.00415 3.17557 3.32449 3.45963 3.60633 3.78448 4.10735 4.35486 4.52163 4.66547 4.82968 
55 0.01548 0.09313 0.15969 0.1676 0.17817 0.3135 0.32065 0.33026 0.50612 0.51803 0.54127 0.64445 0.65755 0.80123 0.82489 0.83364 0.86106 0.99367 1.00346 1.16837 1.17729 1.19354 1.33238 1.34633 1.50467 1.52673 1.65816 1.67197 1.85003 1.86269 2.06799 2.08773 2.19608 2.21409 2.33876 2.36088 2.6409 2.82404 2.84129 2.99038 3.16458 3.18057 3.3131 3.32895 3.44866 3.46098 3.59416 3.76841 4.09682 4.1102 4.34232 4.5085 4.64509 4.81813 4.83378 
46 0.00978 0.09225 0.15354 0.16242 0.1828 0.30704 0.31566 0.33621 0.49826 0.5148 0.63618 0.66429 0.80712 0.82052 0.83491 0.98598 0.99936 1.16028 1.17088 1.19872 1.32442 1.34278 1.49659 1.65082 1.6696 1.8425 1.86096 2.06059 2.1886 2.21547 2.33074 2.63253 2.81635 2.84029 2.9825 3.15645 3.30492 3.4405 3.45864 3.58601 3.76036 4.08871 4.33451 4.50027 4.63477 4.81017 
30 0.07712 0.16 0.17224 0.315 0.3288 0.50709 0.64858 0.81073 0.82813 0.85026 0.99403 1.16995 1.19851 1.33429 1.51575 1.65955 1.85065 2.07235 2.20081 2.33933 2.65509 2.82671 2.99432 3.16716 3.31477 3.45123 3.6011 4.09752 4.34327 4.81895 
34 0.02139 0.11474 0.17238 0.18608 0.32544 0.338 0.51831 0.54886 0.65872 0.82393 0.83803 0.86634 1.0042 1.18059 1.2016 1.34555 1.52251 1.67036 1.86147 2.08636 2.21332 2.3498 2.65644 2.83813 3.00825 3.17697 3.32511 3.46102 3.61034 3.78788 4.10734 4.35493 4.52546 4.83082 
52 0.01596 0.10259 0.17373 0.1817 0.19811 0.3279 0.33615 0.35314 0.51888 0.53343 0.65766 0.67647 0.80876 0.83517 0.84402 0.86719 1.00578 1.01749 1.18088 1.19037 1.21055 1.34485 1.36086 1.51768 1.53665 1.67179 1.68941 1.86291 1.87845 2.082 2.20987 2.2309 2.35057 2.65315 2.83712 2.85626 3.00279 3.0306 3.1762 3.19338 3.32508 3.46071 3.47473 3.60552 3.78123 4.10813 4.12348 4.3546 4.52093 4.66404 4.83044 4.84823 
48 0.01419 0.10356 0.17153 0.18017 0.19989 0.32558 0.33453 0.36193 0.51665 0.53256 0.65546 0.67829 0.81698 0.83498 0.84472 1.00375 1.01749 1.17881 1.18929 1.21422 1.34285 1.36211 1.51569 1.53734 1.66991 1.69181 1.86087 1.87879 2.08062 2.208 2.23371 2.34872 2.65077 2.83536 2.85729 3.00127 3.1742 3.32312 3.45848 3.47433 3.604 3.77917 4.10636 4.35285 4.51858 4.65441 4.82848 4.85078 
38 0.02308 0.10479 0.16425 0.17441 0.21285 0.31782 0.32832 0.50945 0.53513 0.65007 0.81447 0.82987 0.84529 0.99621 1.01706 1.17201 1.18802 1.33619 1.51288 1.66167 1.69846 1.85296 1.87854 2.0753 2.20223 2.3415 2.64746 2.82846 2.99538 3.16843 3.31662 3.4526 3.5991 3.77601 4.09968 4.34557 4.51599 4.82117 
36 0.02265 0.11144 0.17124 0.18365 0.32448 0.33646 0.51583 0.53826 0.65542 0.81894 0.8352 0.85177 1.00333 1.17783 1.19218 1.23086 1.34269 1.51829 1.66973 1.86008 1.896 2.08303 2.20908 2.34794 2.65262 2.83515 3.00224 3.17383 3.32247 3.45815 3.60405 3.78248 4.10565 4.35283 4.52042 4.82795 
41 0.01529 0.10416 0.16714 0.17667 0.20455 0.32104 0.33109 0.5128 0.53397 0.65216 0.80965 0.83034 0.84076 0.9991 1.01467 1.175 1.18749 1.21803 1.33931 1.36695 1.51349 1.66535 1.69646 1.85649 1.88214 2.07738 2.20542 2.34466 2.648 2.83202 2.9982 3.1706 3.31931 3.45517 3.60077 3.77671 4.10222 4.34844 4.51556 4.65534 4.82452 
46 0.01899 0.10181 0.16357 0.17257 0.19289 0.31769 0.32685 0.35452 0.50926 0.52873 0.64835 0.67796 0.81602 0.83 0.84333 0.99632 1.01136 1.17129 1.18281 1.21216 1.33537 1.35993 1.50918 1.54436 1.66199 1.68471 1.85322 1.87471 2.07402 2.20037 2.23109 2.34142 2.64469 2.82772 2.99394 3.16763 3.31585 3.45186 3.47862 3.59735 3.77267 4.09946 4.34537 4.51282 4.65068 4.82097 
47 0.01129 0.09825 0.17265 0.18117 0.19811 0.32749 0.33618 0.35601 0.5194 0.53657 0.65841 0.68674 0.82067 0.83772 0.84781 1.00576 1.01859 1.18116 1.19184 1.21765 1.34526 1.36554 1.51963 1.55336 1.67147 1.69025 1.86295 1.88009 2.08405 2.21015 2.23571 2.3511 2.65383 2.83814 2.86204 3.00432 3.17711 3.3255 3.46123 3.47979 3.60654 3.78387 4.10886 4.35554 4.52201 4.65911 4.83136 
53 0.009 0.09657 0.16474 0.17276 0.18626 0.31909 0.32669 0.33801 0.51085 0.52428 0.55596 0.64945 0.66365 0.81092 0.82978 0.83885 0.9979 1.00845 1.17277 1.18238 1.20206 1.33677 1.35166 1.50909 1.52678 1.66292 1.67804 1.85473 1.86955 2.07356 2.20056 2.21832 2.34309 2.64483 2.82881 2.84789 2.99479 3.01777 3.16887 3.18564 3.31735 3.34474 3.45325 3.46757 3.59837 3.77325 4.10115 4.12137 4.34713 4.5133 4.649 4.82283 4.84016 
54 0.01187 0.09804 0.16661 0.17446 0.18681 0.32098 0.32822 0.33863 0.51284 0.52566 0.55204 0.65203 0.66795 0.80839 0.83093 0.83974 0.87379 0.99998 1.01018 1.17519 1.1846 1.20385 1.33911 1.35365 1.51208 1.53084 1.66513 1.68039 1.85669 1.87069 2.07547 2.09843 2.20365 2.22389 2.34513 2.64753 2.831 2.84992 2.9973 3.02754 3.1711 3.1896 3.31979 3.45529 3.46854 3.60074 3.77527 4.10299 4.11756 4.34877 4.5153 4.65339 4.82468 4.8401 
44 0.01185 0.10644 0.1688 0.17808 0.20185 0.32271 0.33218 0.36632 0.5144 0.5332 0.65372 0.82038 0.83487 0.84964 1.00128 1.01685 1.17591 1.18736 1.21624 1.34044 1.36475 1.51487 1.66708 1.69193 1.85842 1.87953 2.07796 2.20489 2.23413 2.34623 2.64978 2.833 2.99933 3.17234 3.32052 3.45629 3.4809 3.60202 3.77801 4.104 4.35054 4.51718 4.65603 4.82617 
50 0.01584 0.10514 0.16858 0.17706 0.19353 0.32254 0.33077 0.34486 0.514 0.52802 0.65255 0.66929 0.81872 0.83438 0.84524 1.00136 1.01343 1.17586 1.18578 1.20706 1.34014 1.356 1.51265 1.53325 1.66638 1.68307 1.8582 1.87412 2.07654 2.10071 2.20476 2.22741 2.34639 2.64868 2.83237 2.85194 2.99846 3.17231 3.32072 3.45633 3.47132 3.60152 3.77674 4.10424 4.12321 4.35031 4.51697 4.65483 4.82605 4.84429 
51 0.0189 0.09473 0.15967 0.16773 0.18159 0.31332 0.3207 0.33157 0.50505 0.51897 0.64304 0.65734 0.80276 0.82423 0.83341 0.99242 1.00276 1.16694 1.1766 1.19593 1.33106 1.3462 1.50356 1.52596 1.65712 1.67242 1.84892 1.86293 2.06693 2.19471 2.21308 2.33749 2.63983 2.82273 2.84115 2.989 3.02353 3.16345 3.18557 3.31186 3.44739 3.46119 3.59287 3.76728 4.09561 4.11353 4.34123 4.50748 4.6429 4.81697 4.8343 
44 0.01515 0.10121 0.16459 0.17361 0.1948 0.31872 0.32808 0.36277 0.51065 0.53106 0.65041 0.80922 0.82858 0.83862 0.99699 1.01212 1.17281 1.18541 1.21671 1.33725 1.37477 1.51229 1.66299 1.68771 1.85405 1.87451 2.07595 2.20266 2.23784 2.3424 2.64649 2.8295 2.99651 3.16896 3.31744 3.45307 3.48464 3.59882 3.77617 4.10047 4.34637 4.51468 4.6667 4.82223 
43 0.01738 0.11295 0.17568 0.18553 0.21842 0.32953 0.33965 0.52056 0.53864 0.66004 0.82212 0.83973 0.85244 1.00745 1.02332 1.18301 1.19545 1.22658 1.34723 1.37292 1.52115 1.67383 1.70448 1.86524 1.89145 2.08666 2.21393 2.35287 2.65598 2.8395 2.86817 3.00604 3.17877 3.32756 3.4629 3.48936 3.60872 3.78594 4.11054 4.35709 4.52404 4.66916 4.83243 
47 0.01178 0.09538 0.16235 0.17065 0.18443 0.31679 0.32445 0.33588 0.50938 0.52771 0.6491 0.79707 0.8261 0.8351 0.85771 0.9957 1.00617 1.17118 1.18121 1.20329 1.33544 1.35619 1.51067 1.66046 1.67678 1.85229 1.86802 2.07235 2.19942 2.22322 2.34124 2.6457 2.82741 2.85138 2.99366 3.16779 3.31613 3.45174 3.47202 3.59746 3.77316 4.09948 4.34476 4.51317 4.65735 4.82081 4.8479 
41 0.01959 0.10593 0.16821 0.17761 0.2035 0.32207 0.33184 0.51356 0.53313 0.65344 0.8121 0.83179 0.84254 1.00021 1.0153 1.17573 1.18789 1.21789 1.34004 1.36584 1.51496 1.66649 1.69813 1.85771 1.8829 2.08106 2.20628 2.34586 2.65007 2.83255 2.99927 3.17181 3.3203 3.45621 3.48976 3.602 3.78196 4.104 4.35026 4.51829 4.82558 
34 0.02046 0.10946 0.16996 0.18527 0.32293 0.33685 0.51704 0.58171 0.65658 0.81704 0.83327 0.84983 1.00127 1.17848 1.20217 1.34329 1.52356 1.66948 1.85937 2.0867 2.21221 2.34784 2.6547 2.83763 3.00663 3.1751 3.3227 3.45871 3.60896 3.78838 4.10497 4.35399 4.52647 4.82926 
46 0.0092 0.06929 0.13751 0.17453 0.18412 0.21714 0.32764 0.33708 0.51892 0.5373 0.65747 0.68598 0.82054 0.83701 0.84739 1.00571 1.02142 1.18063 1.19169 1.21895 1.34499 1.36842 1.51843 1.54797 1.67172 1.69667 1.86294 1.8843 2.0841 2.20996 2.23864 2.35065 2.65375 2.83771 3.00383 3.17605 3.32496 3.46048 3.48027 3.6059 3.78169 4.10813 4.35513 4.52093 4.65688 4.83063 
47 0.01736 0.10466 0.16791 0.17634 0.19257 0.32178 0.32992 0.34343 0.51354 0.52893 0.65291 0.68031 0.81741 0.83352 0.84407 1.00065 1.01256 1.17549 1.18563 1.2085 1.33934 1.35511 1.51413 1.66543 1.68152 1.8573 1.87269 2.07729 2.20389 2.22674 2.34568 2.64958 2.83153 2.85156 2.99798 3.17205 3.31987 3.45601 3.47371 3.60162 3.77808 4.10387 4.34974 4.51804 4.66492 4.82536 4.84395 
49 0.01551 0.10466 0.16848 0.17701 0.19382 0.32269 0.33118 0.3475 0.51412 0.52879 0.65235 0.66713 0.81797 0.83403 0.84462 1.00146 1.01436 1.17615 1.18635 1.20973 1.34033 1.35732 1.51247 1.53092 1.66668 1.68462 1.85828 1.87461 2.07701 2.20508 2.22864 2.34628 2.64872 2.83251 2.85254 2.99861 3.17196 3.19 3.32087 3.45638 3.47153 3.60174 3.77649 4.10431 4.35048 4.51606 4.65334 4.82606 4.84518 
34 0.00806 0.10799 0.17221 0.18551 0.32585 0.33894 0.51795 0.54546 0.65811 0.81943 0.83575 0.85212 1.00445 1.18034 1.2004 1.34466 1.52354 1.67136 1.86249 2.08708 2.21226 2.34984 2.65656 2.83742 3.00568 3.17552 3.32457 3.45961 3.60722 3.79111 4.10704 4.35542 4.52517 4.82963 
54 0.01624 0.10182 0.16823 0.17619 0.1889 0.32209 0.32934 0.33963 0.5143 0.52691 0.55309 0.65275 0.66581 0.81617 0.83389 0.84315 1.0014 1.0116 1.17629 1.18561 1.20373 1.34049 1.35454 1.51263 1.53029 1.66628 1.68072 1.85828 1.8721 2.07658 2.09567 2.20434 2.22207 2.34675 2.37183 2.64923 2.83245 2.85015 2.99874 3.02132 3.17265 3.18857 3.32139 3.45676 3.46947 3.60204 3.77684 4.10474 4.12007 4.35068 4.51694 4.65305 4.82643 4.84262 
48 0.01761 0.09619 0.16244 0.17079 0.18689 0.31657 0.32475 0.33915 0.50806 0.52342 0.64688 0.67494 0.80406 0.82614 0.83528 0.99502 1.00659 1.17013 1.17998 1.20122 1.3342 1.35145 1.50664 1.535 1.66051 1.67846 1.85193 1.86812 2.07084 2.1987 2.22102 2.34024 2.64275 2.82626 2.8467 2.99238 3.166 3.31461 3.45014 3.4652 3.5956 3.77029 4.09809 4.34374 4.51042 4.66731 4.8197 4.83762 
40 0.01191 0.10632 0.16853 0.17879 0.22281 0.3221 0.33238 0.5139 0.5366 0.65345 0.81634 0.8329 0.8463 1.00033 1.01805 1.17578 1.18887 1.22251 1.34033 1.51438 1.66628 1.69762 1.85754 1.88514 2.07971 2.20701 2.34586 2.64916 2.83331 2.99949 3.17201 3.32024 3.4564 3.60162 3.77768 4.10344 4.34992 4.51731 4.66008 4.82584 
47 0.01339 0.10226 0.16499 0.17374 0.19203 0.31874 0.32745 0.34544 0.51062 0.52839 0.64947 0.67897 0.81615 0.831 0.84275 0.99768 1.01105 1.17238 1.18285 1.20763 1.33662 1.35659 1.51049 1.66242 1.68022 1.85449 1.87211 2.07449 2.20115 2.22626 2.34292 2.64608 2.8291 2.85417 2.99503 3.16905 3.31733 3.45311 3.47291 3.59868 3.7739 4.10095 4.34677 4.51418 4.65924 4.82254 4.84759 
44 0.01274 0.10088 0.16328 0.17211 0.19104 0.31694 0.32573 0.34454 0.50866 0.5285 0.64831 0.81021 0.82814 0.83874 0.99554 1.00854 1.1708 1.18254 1.2122 1.33499 1.36056 1.50867 1.66059 1.67898 1.85227 1.87032 2.07223 2.19965 2.2334 2.34093 2.64464 2.82686 2.853 2.99342 3.16731 3.31559 3.45159 3.48082 3.59719 3.77279 4.09903 4.34458 4.51362 4.82032 
49 0.01905 0.09543 0.16004 0.16839 0.18359 0.31437 0.32237 0.3356 0.50597 0.52068 0.64429 0.6593 0.80407 0.82468 0.83396 0.99306 1.00414 1.16784 1.17767 1.19831 1.33194 1.34761 1.50435 1.52419 1.65809 1.67529 1.84977 1.86545 2.06848 2.19589 2.21561 2.33818 2.64035 2.82377 2.84336 2.99009 3.16395 3.18394 3.31253 3.44817 3.46227 3.59357 3.76801 4.09617 4.34178 4.50775 4.64259 4.81759 4.83448 
34 0.0189 0.11213 0.1663 0.17954 0.31911 0.33135 0.51146 0.54335 0.65215 0.82029 0.83368 0.99778 1.03595 1.17392 1.19344 1.33836 1.51722 1.6635 1.85471 2.07836 2.20433 2.34342 2.65016 2.83061 2.99768 3.17113 3.31856 3.45442 3.60342 3.78192 4.10139 4.34799 4.51922 4.82333 
36 0.02279 0.10988 0.16902 0.18026 0.32327 0.33549 0.5153 0.5415 0.65424 0.81687 0.83345 0.84932 1.00227 1.17664 1.19222 1.34127 1.51666 1.668 1.85894 1.90151 2.08125 2.20663 2.34656 2.65052 2.83441 3.00081 3.17272 3.32128 3.45663 3.60305 3.78027 4.10415 4.35161 4.51832 4.67032 4.82724 
43 0.01798 0.1108 0.17713 0.18665 0.21525 0.3314 0.34153 0.52278 0.54254 0.66168 0.81693 0.83896 0.84907 1.00941 1.02822 1.18434 1.19625 1.22488 1.34867 1.37375 1.52283 1.67552 1.70814 1.86652 1.89004 2.08813 2.21403 2.24553 2.35398 2.65683 2.84153 3.0079 3.18004 3.32874 3.46409 3.48762 3.60987 3.78638 4.11151 4.35812 4.52494 4.66395 4.83416 
33 0.01325 0.11685 0.17777 0.19202 0.33102 0.3441 0.52411 0.55467 0.66441 0.83119 0.8444 1.00946 1.18563 1.20562 1.35039 1.52838 1.67604 1.8671 2.09265 2.2178 2.35521 2.66148 2.84327 3.01001 3.18154 3.33034 3.46528 3.61466 3.79548 4.11279 4.36065 4.53253 4.83638 
32 0.02762 0.10531 0.16389 0.17651 0.31719 0.33059 0.51012 0.56538 0.6529 0.81043 0.82783 0.84231 0.99562 1.17264 1.19455 1.33766 1.53369 1.66246 1.85253 2.07737 2.20588 2.34132 2.6538 2.83034 3.00035 3.16905 3.31703 3.45283 3.60553 4.09886 4.34483 4.82106 
47 0.01609 0.10058 0.16868 0.17712 0.19548 0.32282 0.33158 0.35427 0.51436 0.53115 0.65398 0.80505 0.83068 0.83984 0.88026 1.00089 1.01385 1.17645 1.18723 1.21325 1.34065 1.36276 1.51457 1.667 1.68751 1.85832 1.87678 2.07907 2.20611 2.23524 2.34605 2.64995 2.833 2.85661 2.99923 3.17224 3.32075 3.45642 3.47599 3.60149 3.77972 4.10382 4.35006 4.51786 4.67051 4.82594 4.85006 
42 0.00682 0.10249 0.16655 0.17587 0.19982 0.32065 0.33051 0.51256 0.53293 0.65183 0.81264 0.83106 0.84256 0.99894 1.01491 1.17445 1.1866 1.2168 1.33942 1.38241 1.51353 1.66508 1.69921 1.85646 1.88298 2.07819 2.20446 2.24175 2.34474 2.6485 2.8317 2.99843 3.17087 3.31955 3.45519 3.60093 3.77747 4.10252 4.34915 4.51608 4.65544 4.8246 
43 0.00711 0.1033 0.16652 0.17585 0.19971 0.32043 0.33006 0.45176 0.51246 0.53273 0.65139 0.81854 0.83287 0.84789 0.99909 1.01492 1.17401 1.1859 1.21618 1.33842 1.3639 1.51296 1.66425 1.68536 1.85602 1.87627 2.07823 2.20421 2.34442 2.64771 2.83111 2.99686 3.17035 3.31903 3.45428 3.47693 3.6007 3.77674 4.10246 4.34884 4.51593 4.66277 4.82434 
37 0.01691 0.10995 0.16863 0.18012 0.32182 0.333 0.51329 0.53694 0.65307 0.81899 0.83422 0.85386 1.00061 1.02707 1.17535 1.18967 1.33996 1.51444 1.66675 1.85767 1.88896 2.07942 2.20497 2.3456 2.64938 2.83267 2.9994 3.17168 3.31999 3.45594 3.60208 3.77822 4.1035 4.34987 4.5176 4.6663 4.82551 
34 0.01214 0.11003 0.16954 0.18165 0.32311 0.33523 0.51437 0.53779 0.65454 0.82054 0.83521 0.8571 1.00212 1.17709 1.19485 1.3411 1.51696 1.66811 1.85902 2.08167 2.20695 2.34652 2.65086 2.83357 3.0015 3.173 3.32116 3.45661 3.60328 3.78369 4.10423 4.35092 4.51994 4.82647 
43 0.0131 0.10564 0.16701 0.17663 0.20398 0.32063 0.33027 0.37437 0.51214 0.53288 0.65181 0.81986 0.83355 0.85013 0.99922 1.01544 1.17426 1.18664 1.21872 1.33819 1.36478 1.51314 1.66482 1.68886 1.85616 1.87705 2.0762 2.20328 2.23464 2.34416 2.64831 2.83068 2.99747 3.17065 3.31875 3.45455 3.60059 3.77598 4.10193 4.34817 4.51554 4.6573 4.82381 
34 0.01718 0.11258 0.17177 0.18332 0.326 0.3384 0.51852 0.54611 0.65765 0.82207 0.83734 0.85686 1.00494 1.17993 1.19697 1.3444 1.51981 1.67117 1.86167 2.08416 2.21043 2.3491 2.65424 2.83666 3.00337 3.17569 3.3242 3.45947 3.60643 3.78426 4.1069 4.35471 4.52163 4.82965 
38 0.00978 0.1091 0.16765 0.17911 0.32033 0.33112 0.51202 0.53397 0.65143 0.82023 0.83451 0.85969 0.9994 1.01953 1.17443 1.18839 1.23114 1.3388 1.51503 1.66507 1.85615 1.88392 2.07784 2.20396 2.34464 2.65039 2.83132 2.99852 3.1712 3.3191 3.45497 3.6009 3.77896 4.10275 4.34896 4.51781 4.65898 4.82463 
46 0.01937 0.11422 0.17776 0.18697 0.21082 0.33195 0.3415 0.52253 0.53865 0.66234 0.6952 0.82752 0.84286 0.85588 1.01026 1.02612 1.18474 1.19577 1.22291 1.34896 1.36963 1.52369 1.67573 1.6975 1.86689 1.8854 2.08727 2.21366 2.24027 2.35464 2.65818 2.8409 2.86242 3.00766 3.18066 3.32922 3.46478 3.48327 3.61035 3.78759 4.11235 4.35869 4.52598 4.66733 4.83459 4.85934 
45 0.00902 0.09941 0.16502 0.17412 0.1975 0.31885 0.32828 0.41646 0.51063 0.52947 0.65003 0.80895 0.82846 0.83846 0.997 1.01218 1.17261 1.18435 1.21339 1.33675 1.35938 1.51149 1.66346 1.69378 1.8543 1.87636 2.075 2.20209 2.23413 2.34248 2.64576 2.82931 2.85733 2.9956 3.16848 3.31703 3.45298 3.48407 3.5988 3.77434 4.10021 4.34643 4.5138 4.66477 4.82228 
43 0.07897 0.14479 0.15934 0.16834 0.19413 0.30897 0.31658 0.32887 0.50114 0.52542 0.63997 0.78897 0.81862 0.82758 0.84853 0.98807 0.99928 1.16328 1.17405 1.20251 1.32727 1.50016 1.65251 1.66975 1.84424 1.86048 2.06247 2.19019 2.21775 2.33323 2.6369 2.81847 2.98484 3.15948 3.30755 3.44329 3.465 3.58893 3.76336 4.09126 4.33633 4.50453 4.81219 
33 0.01005 0.11528 0.17595 0.19234 0.32927 0.34354 0.52354 0.59234 0.66281 0.83121 0.84383 1.00807 1.18405 1.2074 1.35001 1.52799 1.67479 1.8663 2.09462 2.21732 2.35414 2.6618 2.84256 3.0113 3.1812 3.32907 3.46522 3.61563 3.79531 4.11169 4.36099 4.53373 4.83545 
37 0.01229 0.1065 0.16913 0.17945 0.24187 0.32339 0.3344 0.51526 0.53867 0.65494 0.81598 0.83315 0.8458 1.00157 1.02494 1.17733 1.19201 1.34158 1.51743 1.66789 1.85849 1.88704 2.08034 2.20846 2.34662 2.6515 2.83391 3.00123 3.17271 3.32139 3.45687 3.60294 3.78083 4.10414 4.351 4.51865 4.82639 
43 0.01605 0.11077 0.1743 0.18431 0.22106 0.32812 0.33834 0.51932 0.53845 0.6582 0.69383 0.82507 0.83934 0.85448 1.00667 1.02839 1.18148 1.19407 1.22604 1.34545 1.37054 1.51904 1.5632 1.67255 1.86388 1.89313 2.08392 2.21188 2.35099 2.65391 2.83802 3.00395 3.17689 3.32564 3.46117 3.48622 3.60679 3.78223 4.10852 4.35571 4.52115 4.65955 4.83106 
44 0.01276 0.10848 0.16937 0.17928 0.21159 0.32298 0.33293 0.51426 0.53294 0.6533 0.68824 0.82423 0.83678 0.85886 1.00178 1.02049 1.17605 1.18802 1.2191 1.34031 1.36504 1.51539 1.66729 1.69441 1.85858 1.88165 2.08074 2.2055 2.24058 2.3466 2.65036 2.83318 2.99956 3.1729 3.32105 3.45658 3.48672 3.603 3.7804 4.10471 4.35181 4.51859 4.66884 4.82688 
41 0.01632 0.10574 0.16546 0.17495 0.1998 0.3192 0.32886 0.36705 0.51107 0.53268 0.65135 0.82 0.833 0.85236 0.9981 1.015 1.1725 1.18478 1.21704 1.33721 1.51458 1.6632 1.68681 1.85497 1.87639 2.07781 2.2018 2.23995 2.34337 2.6488 2.83004 2.99656 3.17006 3.31788 3.45359 3.59994 3.77815 4.10136 4.34751 4.51791 4.82311 
34 0.01116 0.1066 0.16526 0.1768 0.31864 0.33093 0.51106 0.54145 0.65159 0.81622 0.83136 0.85127 0.99752 1.17332 1.19029 1.3382 1.51462 1.66328 1.85417 2.07684 2.20386 2.34272 2.64794 2.83052 2.99905 3.16949 3.31787 3.45365 3.60092 3.779 4.10073 4.34701 4.51599 4.82291 
54 0.01735 0.09875 0.16636 0.17433 0.18784 0.32064 0.32819 0.33938 0.51246 0.52581 0.55558 0.65129 0.66584 0.80892 0.83058 0.83944 0.99928 1.00965 1.17472 1.18413 1.20326 1.33862 1.3532 1.51089 1.52837 1.66463 1.68041 1.85635 1.87127 2.07508 2.09553 2.20317 2.22245 2.34477 2.64644 2.66735 2.8307 2.84947 2.99692 3.02594 3.17061 3.18903 3.31951 3.45484 3.468 3.60003 3.77502 4.10258 4.11801 4.34849 4.5145 4.6507 4.82438 4.84102 
40 0.01615 0.11582 0.17745 0.18784 0.23032 0.33155 0.34233 0.52306 0.54394 0.66255 0.83073 0.84431 0.86622 1.01015 1.03289 1.18567 1.20054 1.34915 1.37745 1.52324 1.6755 1.70809 1.86673 1.89239 2.08876 2.21444 2.35486 2.6587 2.84188 3.00886 3.181 3.32943 3.46528 3.61065 3.7876 4.1126 4.35942 4.52627 4.66737 4.83463 
47 0.00847 0.09809 0.16049 0.16925 0.18753 0.3141 0.32276 0.33993 0.50561 0.52205 0.64399 0.668 0.8127 0.82696 0.83975 0.99299 1.00607 1.16773 1.17911 1.20832 1.33195 1.35304 1.50472 1.54059 1.65821 1.67824 1.84979 1.86772 2.06868 2.19668 2.23046 2.33804 2.64066 2.82397 2.84664 2.99025 3.16397 3.31254 3.44811 3.46879 3.59364 3.76838 4.09604 4.34179 4.50866 4.65006 4.81755 
34 0.00856 0.10879 0.16622 0.17998 0.31957 0.33272 0.51171 0.54527 0.65218 0.81976 0.83327 0.891 0.99849 1.17395 1.19357 1.33843 1.51683 1.66492 1.85509 2.07889 2.2049 2.34333 2.65121 2.83069 2.99879 3.17062 3.31849 3.45492 3.6011 3.78384 4.10158 4.34796 4.51957 4.8234 
45 0.01678 0.10078 0.16855 0.17684 0.19344 0.32308 0.33178 0.35263 0.51582 0.53557 0.65585 0.80475 0.83105 0.84015 0.87314 1.00103 1.01286 1.17733 1.18828 1.21476 1.34244 1.37461 1.51807 1.6673 1.6869 1.85877 1.87692 2.0821 2.20698 2.23544 2.34734 2.65166 2.83486 3.00168 3.17352 3.32232 3.45753 3.48027 3.60323 3.78452 4.10492 4.35182 4.51973 4.66678 4.82727 
43 0.01878 0.10641 0.167 0.17628 0.19894 0.32067 0.32977 0.35277 0.51268 0.53255 0.65282 0.81944 0.83369 0.84896 0.99944 1.01365 1.17482 1.18686 1.21759 1.33901 1.36375 1.51487 1.66451 1.68361 1.85644 1.87695 2.07635 2.20415 2.24135 2.34476 2.65014 2.83104 2.8577 2.99761 3.1717 3.31958 3.45535 3.60159 3.77887 4.10261 4.34888 4.51812 4.82448 
47 0.00814 0.10178 0.16919 0.17825 0.1983 0.32308 0.33212 0.35383 0.51489 0.53178 0.65383 0.68041 0.82433 0.83696 0.85372 1.00189 1.01536 1.17741 1.18929 1.21993 1.34128 1.36307 1.51509 1.66704 1.6859 1.85882 1.8768 2.07899 2.20541 2.23143 2.34725 2.65125 2.83365 2.85773 3.00072 3.17326 3.32179 3.45751 3.47955 3.60326 3.77941 4.10523 4.35135 4.51874 4.65895 4.82701 4.85641 
41 0.01729 0.10597 0.1679 0.17732 0.20299 0.32141 0.33084 0.36376 0.51346 0.53518 0.65408 0.81787 0.83318 0.84634 0.9999 1.0146 1.17589 1.18942 1.22543 1.33953 1.3666 1.51601 1.66555 1.68792 1.85691 1.87656 2.08037 2.20534 2.34535 2.65035 2.83239 2.99907 3.17229 3.32011 3.45639 3.6027 3.78049 4.10365 4.34969 4.51825 4.82516 
36 0.02368 0.11384 0.16899 0.18194 0.32182 0.33412 0.5134 0.53796 0.65359 0.82178 0.83551 0.87365 1.00082 1.17548 1.19104 1.34006 1.5163 1.66636 1.85734 1.89125 2.08153 2.20626 2.34568 2.65084 2.83272 2.99975 3.17186 3.32029 3.45616 3.60271 3.78102 4.10361 4.35049 4.51893 4.6686 4.82581 
45 0.01095 0.10258 0.1674 0.17627 0.19615 0.32129 0.33037 0.35613 0.51306 0.5312 0.65291 0.81312 0.83168 0.84198 0.99967 1.01296 1.17529 1.18679 1.21534 1.33912 1.36108 1.51493 1.6652 1.68474 1.85686 1.87543 2.07857 2.20368 2.22938 2.34523 2.64911 2.83159 2.8563 2.99801 3.1714 3.31995 3.45556 3.47983 3.60152 3.77933 4.10306 4.34922 4.51805 4.65808 4.82499 
45 0.01568 0.10503 0.16895 0.17792 0.19997 0.32283 0.33203 0.36257 0.51443 0.53296 0.65405 0.81428 0.83263 0.84303 1.00115 1.01607 1.17656 1.18832 1.2174 1.34016 1.36098 1.51614 1.66665 1.68672 1.85826 1.87767 2.07977 2.20567 2.23567 2.34614 2.65023 2.83322 2.86033 3.00013 3.1726 3.32108 3.45658 3.48161 3.60314 3.78031 4.10405 4.35036 4.51831 4.65863 4.82643 
42 0.01187 0.10839 0.16761 0.17766 0.21072 0.32129 0.33143 0.5123 0.5306 0.65187 0.82161 0.83512 0.85747 1.00003 1.01807 1.17441 1.1869 1.21983 1.33877 1.36215 1.51282 1.66566 1.69773 1.85716 1.88315 2.07703 2.20373 2.23736 2.34508 2.64891 2.83136 2.9977 3.17114 3.31937 3.45543 3.60088 3.777 4.10288 4.34918 4.51711 4.66594 4.8246 
48 0.01519 0.10672 0.16869 0.17754 0.19647 0.32271 0.33162 0.35227 0.5141 0.52978 0.65275 0.67483 0.8228 0.83592 0.85114 1.00163 1.01589 1.17625 1.18712 1.21397 1.34022 1.35844 1.51334 1.53836 1.6669 1.68677 1.85845 1.87625 2.07735 2.20536 2.23318 2.34633 2.64925 2.83269 2.8547 2.99882 3.17235 3.32073 3.45641 3.47419 3.60188 3.77734 4.10426 4.35032 4.51711 4.65582 4.82614 4.84866 
41 0.01539 0.11232 0.17614 0.1862 0.22356 0.32951 0.33944 0.52145 0.54179 0.66116 0.82344 0.84024 0.85334 1.00746 1.02246 1.18333 1.19589 1.22737 1.34783 1.37618 1.52372 1.67372 1.6994 1.86521 1.88948 2.08853 2.21305 2.24947 2.35394 2.65821 2.84101 3.00757 3.17972 3.32817 3.46374 3.60986 3.7865 4.11111 4.35823 4.52546 4.83296 
41 0.01633 0.0996 0.16047 0.16981 0.1937 0.31431 0.32414 0.50575 0.52499 0.64477 0.80658 0.82506 0.83644 0.99257 1.00903 1.16794 1.18024 1.2116 1.33228 1.36079 1.50565 1.65809 1.68216 1.84964 1.87331 2.06987 2.19728 2.33798 2.64097 2.82447 2.99062 3.16401 3.31259 3.44818 3.47759 3.59381 3.76922 4.09595 4.34173 4.50911 4.81757 
34 0.02007 0.11427 0.17304 0.18513 0.32695 0.33961 0.5209 0.55497 0.66073 0.82373 0.83861 0.85949 1.00553 1.18126 1.19972 1.34822 1.52421 1.67256 1.86369 2.08877 2.21336 2.35134 2.66044 2.84085 3.00849 3.17916 3.3271 3.46293 3.60936 3.79028 4.10876 4.35699 4.52766 4.83249 
37 0.00848 0.10473 0.17243 0.18325 0.32643 0.33762 0.5186 0.54202 0.65761 0.81724 0.83588 0.84883 1.00506 1.04957 1.18065 1.19606 1.3447 1.52018 1.67134 1.86226 1.89431 2.08493 2.21151 2.34998 2.65387 2.83728 3.00391 3.17627 3.32458 3.45997 3.60625 3.78448 4.10745 4.355 4.5212 4.65931 4.83025 
35 0.0137 0.1094 0.16646 0.17888 0.3195 0.3318 0.5119 0.54101 0.65277 0.81918 0.83324 0.86251 0.99847 1.17415 1.19214 1.33861 1.51604 1.66381 1.85502 1.89375 2.07892 2.20545 2.34403 2.64975 2.83175 2.99852 3.17083 3.31913 3.45497 3.60448 3.7812 4.10195 4.34825 4.51784 4.82417 
34 0.01128 0.11326 0.17372 0.18687 0.32721 0.33998 0.51929 0.54613 0.66004 0.82598 0.83981 0.87425 1.00601 1.18133 1.19965 1.34648 1.52314 1.67248 1.86302 2.0872 2.21321 2.3508 2.65838 2.83807 3.00806 3.17818 3.32604 3.46241 3.60959 3.78867 4.10862 4.35599 4.52652 4.83091 
44 0.0083 0.1013 0.17009 0.17928 0.20084 0.32424 0.33349 0.36195 0.51588 0.5335 0.65586 0.82137 0.83636 0.85017 1.00266 1.01645 1.17801 1.18968 1.21919 1.34213 1.36407 1.51733 1.6682 1.6889 1.85983 1.87925 2.08101 2.20807 2.24591 2.348 2.65216 2.83464 2.85975 3.00132 3.17454 3.32277 3.45871 3.60476 3.78028 4.10581 4.35186 4.51988 4.8277 4.85453 
34 0.01861 0.10565 0.16854 0.17925 0.32231 0.33403 0.5151 0.54271 0.65509 0.80783 0.83034 0.841 1.0006 1.17773 1.1971 1.34215 1.51848 1.66776 1.85855 2.08327 2.2104 2.34638 2.65193 2.83484 3.00378 3.17249 3.32158 3.45689 3.60452 3.78331 4.1035 4.35083 4.52194 4.82651 
48 0.00729 0.09144 0.16678 0.17509 0.18898 0.32287 0.33147 0.35063 0.51471 0.53173 0.65375 0.67964 0.80995 0.83176 0.84092 1.00115 1.01352 1.17687 1.18747 1.2128 1.34128 1.36481 1.51479 1.54495 1.6668 1.68557 1.85892 1.87799 2.08042 2.20579 2.23149 2.34667 2.65011 2.83333 2.85557 2.99954 3.17284 3.32157 3.45678 3.47508 3.60258 3.77879 4.10425 4.35028 4.51813 4.65768 4.82634 4.84931 
38 0.0092 0.08619 0.17578 0.18667 0.33021 0.34181 0.52157 0.5437 0.66033 0.82107 0.83931 0.85279 1.00873 1.18304 1.19651 1.22968 1.34749 1.38011 1.5222 1.67512 1.86591 1.90197 2.08844 2.21365 2.35316 2.65633 2.84047 3.00692 3.17878 3.32757 3.46295 3.60885 3.78699 4.11059 4.35811 4.52447 4.6713 4.8335 
42 0.01437 0.10015 0.1632 0.17299 0.20838 0.31681 0.32656 0.50837 0.52747 0.64813 0.80365 0.82612 0.83612 0.99477 1.00969 1.17103 1.1832 1.21287 1.33511 1.3638 1.50887 1.66101 1.85175 1.87973 2.07322 2.20032 2.23561 2.34059 2.64395 2.82714 2.85878 2.99371 3.16695 3.31555 3.4511 3.59657 3.77316 4.09838 4.34409 4.51263 4.66624 4.82013 
54 0.01182 0.09771 0.16657 0.17422 0.18513 0.32132 0.3284 0.33849 0.51319 0.52639 0.55443 0.65272 0.67392 0.8064 0.8308 0.83951 0.86286 1.00026 1.01032 1.17534 1.18471 1.20365 1.33919 1.35416 1.51291 1.53428 1.66514 1.67928 1.85685 1.86992 2.07601 2.20337 2.22104 2.34507 2.36718 2.6485 2.83096 2.84951 2.99747 3.17135 3.18959 3.31969 3.3378 3.45558 3.46922 3.60108 3.77646 4.10337 4.12029 4.34914 4.51619 4.65768 4.82491 4.84071 
40 0.02032 0.10878 0.16985 0.17923 0.20385 0.32412 0.33407 0.51608 0.53817 0.65665 0.81693 0.83455 0.84671 1.00241 1.01867 1.17813 1.19157 1.22616 1.34227 1.37666 1.52074 1.66774 1.69032 1.85986 1.88601 2.08339 2.20873 2.34811 2.65436 2.83519 3.00201 3.17478 3.32288 3.45868 3.60552 3.78363 4.1056 4.35184 4.52211 4.82779 
44 0.01057 0.09909 0.16027 0.1695 0.19167 0.31377 0.32291 0.34656 0.50513 0.52624 0.64395 0.68181 0.81519 0.82779 0.84464 0.99269 1.00775 1.16744 1.17949 1.21128 1.33156 1.36504 1.50504 1.65786 1.67974 1.84928 1.86896 2.06804 2.19625 2.23098 2.33755 2.64128 2.82351 2.98967 3.16363 3.31202 3.44788 3.5932 3.76785 4.09551 4.34118 4.50895 4.65577 4.81686 
47 0.01705 0.09938 0.16794 0.17625 0.19354 0.32245 0.33118 0.35423 0.51406 0.53087 0.65365 0.8015 0.82974 0.83878 0.86417 1.00061 1.01413 1.17592 1.1863 1.2107 1.34013 1.36075 1.51471 1.66683 1.68917 1.85773 1.87546 2.07813 2.20595 2.23435 2.3455 2.64889 2.8326 2.8557 2.99875 3.17167 3.32023 3.4559 3.47524 3.60114 3.77759 4.10328 4.34976 4.51615 4.66311 4.82548 4.84729 
38 0.0149 0.10348 0.1641 0.17394 0.20553 0.31785 0.32789 0.50942 0.53488 0.64955 0.81263 0.82911 0.84263 0.99623 1.0137 1.17203 1.18645 1.33629 1.5109 1.66165 1.68525 1.85294 1.87541 2.07386 2.20155 2.34137 2.64663 2.82827 2.9952 3.16806 3.31652 3.45219 3.59823 3.77438 4.09929 4.34511 4.5147 4.82101 
33 0.0241 0.11902 0.16841 0.18165 0.32119 0.33375 0.51304 0.5391 0.65335 0.82493 0.83756 1.00026 1.17508 1.1919 1.33938 1.51453 1.66571 1.857 2.07822 2.20484 2.34518 2.65032 2.83226 2.99849 3.17203 3.31974 3.45606 3.60157 3.77938 4.10312 4.34982 4.52028 4.82518 
34 0.02405 0.12138 0.17568 0.19015 0.32913 0.34284 0.52206 0.55449 0.66115 0.82982 0.84276 1.00749 1.18313 1.20261 1.34869 1.52459 1.67408 1.86489 2.09084 2.21433 2.35357 2.65883 2.84167 3.00944 3.18024 3.32826 3.46386 3.61131 3.78953 4.11113 4.35984 4.52848 4.6764 4.83556 
47 0.01358 0.10128 0.16136 0.17067 0.19375 0.31532 0.32477 0.35655 0.50643 0.52404 0.6447 0.67367 0.81825 0.82992 0.85376 0.99428 1.0109 1.1685 1.17994 1.20953 1.33265 1.35544 1.50505 1.65956 1.68225 1.85097 1.87267 2.06986 2.19736 2.22742 2.33884 2.64084 2.82489 2.84832 2.99102 3.16445 3.31312 3.44877 3.4727 3.59425 3.76878 4.09672 4.34297 4.50863 4.64889 4.81845 4.84603 
38 0.01673 0.1108 0.16905 0.1798 0.32149 0.33167 0.5135 0.53384 0.65363 0.82008 0.83528 0.85495 1.00104 1.02099 1.17596 1.1896 1.22758 1.34015 1.3717 1.51656 1.667 1.85804 1.88476 2.07867 2.20587 2.34601 2.65198 2.83269 2.99923 3.1728 3.32044 3.45661 3.60289 3.77894 4.10393 4.35012 4.51983 4.82568 
42 0.0111 0.09993 0.16795 0.1766 0.19507 0.32234 0.33128 0.35696 0.51484 0.53536 0.65562 0.80689 0.83092 0.84023 1.00041 1.01321 1.17669 1.18826 1.21631 1.34106 1.36811 1.51857 1.66656 1.68759 1.85792 1.8772 2.08085 2.20687 2.24002 2.34636 2.65175 2.83384 3.00039 3.1735 3.32129 3.45716 3.60255 3.78229 4.10406 4.35016 4.51918 4.82623 
46 0.01015 0.06436 0.13723 0.17609 0.18576 0.21714 0.32929 0.33889 0.52086 0.53937 0.65981 0.69406 0.83011 0.8424 0.86068 1.00783 1.02437 1.18258 1.1942 1.22404 1.34647 1.36794 1.52297 1.67278 1.69359 1.86477 1.88566 2.08802 2.21173 2.24248 2.3529 2.6572 2.83955 2.86928 3.00606 3.17906 3.32772 3.46239 3.48197 3.60851 3.78762 4.11042 4.35715 4.52531 4.67863 4.83271 
35 0.00733 0.10563 0.16526 0.17665 0.31857 0.33018 0.51015 0.53595 0.6497 0.81613 0.83119 0.85143 0.99745 1.17241 1.1871 1.33671 1.51215 1.66325 1.85404 1.88543 2.07549 2.20196 2.34219 2.6472 2.82907 2.99573 3.16848 3.31677 3.45269 3.59917 3.77607 4.10006 4.34648 4.51586 4.8221 
53 0.01885 0.10243 0.16696 0.17529 0.19166 0.32084 0.32899 0.34287 0.51201 0.52584 0.58205 0.65049 0.66458 0.81831 0.83274 0.84348 0.99961 1.01174 1.17413 1.18405 1.20585 1.33817 1.35408 1.51035 1.52801 1.66469 1.68132 1.85638 1.87222 2.07468 2.09727 2.20278 2.22451 2.34446 2.6461 2.6715 2.83055 2.85074 2.99658 3.17023 3.19002 3.31888 3.45437 3.46867 3.59979 3.77427 4.10236 4.12445 4.34844 4.51413 4.64877 4.82414 4.84292 
43 0.01266 0.10498 0.16807 0.17722 0.20043 0.32179 0.33114 0.36339 0.51359 0.5348 0.65358 0.81628 0.83268 0.84436 1.00025 1.01516 1.17561 1.18767 1.21796 1.3396 1.36416 1.51467 1.66568 1.68644 1.85743 1.8785 2.07987 2.20531 2.24104 2.34562 2.6496 2.83233 2.99875 3.17201 3.32016 3.45626 3.60207 3.77848 4.1035 4.34949 4.51801 4.66367 4.82536 
31 0.01578 0.10859 0.16317 0.17694 0.31601 0.32927 0.50833 0.65081 0.81278 0.82895 0.85027 0.99461 1.17119 1.19593 1.3357 1.52327 1.66014 1.85118 2.07506 2.2018 2.34014 2.65392 2.82739 2.99523 3.16893 3.31598 3.45251 3.60931 4.09829 4.34388 4.81959 
43 0.01212 0.09721 0.15908 0.16803 0.18794 0.3126 0.32147 0.34157 0.50412 0.52428 0.64275 0.80639 0.82414 0.83483 0.99133 1.00473 1.16619 1.17822 1.20969 1.33031 1.35845 1.50335 1.65627 1.676 1.84788 1.86551 2.06618 2.1946 2.22931 2.33635 2.63948 2.8221 2.98834 3.16239 3.31078 3.44655 3.47329 3.59199 3.7665 4.09438 4.33989 4.50726 4.81553 
48 0.01405 0.10611 0.16863 0.1775 0.19687 0.32303 0.33212 0.3587 0.51432 0.53126 0.65335 0.68189 0.82211 0.83549 0.85003 1.00159 1.01596 1.17616 1.18714 1.21444 1.34041 1.36176 1.51432 1.55014 1.66718 1.68861 1.85873 1.87835 2.07844 2.20459 2.22882 2.34652 2.65036 2.83275 2.85636 2.99916 3.17233 3.32101 3.45661 3.47732 3.60227 3.77751 4.10417 4.35047 4.51803 4.66438 4.82613 4.85306 
48 0.01339 0.10379 0.16838 0.177 0.19468 0.32217 0.33063 0.34644 0.51391 0.52996 0.65329 0.68236 0.81797 0.83377 0.84451 1.00086 1.0132 1.17567 1.18612 1.21076 1.33993 1.35949 1.5139 1.54082 1.66617 1.684 1.85773 1.874 2.07844 2.20462 2.23004 2.3461 2.6498 2.83237 2.8558 2.99898 3.17256 3.32066 3.45661 3.47978 3.60196 3.77732 4.10404 4.35005 4.51715 4.65908 4.82586 4.84885 
34 0.01009 0.11573 0.17063 0.18518 0.32354 0.33666 0.51502 0.54104 0.65452 0.8274 0.84008 1.00232 1.17718 1.19435 1.34152 1.51558 1.66832 1.85942 2.08068 2.20753 2.34703 2.65095 2.83383 3.00074 3.17303 3.32177 3.4575 3.60377 3.78037 4.10527 4.35243 4.52015 4.66347 4.8276 
34 0.01784 0.11052 0.16772 0.1811 0.3208 0.33357 0.51334 0.54668 0.65472 0.81956 0.83372 0.86072 0.99966 1.17593 1.19768 1.33975 1.51867 1.66607 1.85662 2.08159 2.20718 2.34512 2.65145 2.83309 3.00002 3.17214 3.31993 3.45623 3.6057 3.78505 4.10283 4.34983 4.52139 4.82531 
35 0.01692 0.11665 0.17178 0.18477 0.32473 0.33686 0.51721 0.54506 0.65735 0.82644 0.83948 1.00331 1.03052 1.17943 1.1979 1.3442 1.51937 1.66912 1.86059 2.08269 2.21074 2.34892 2.65323 2.83666 3.00396 3.17563 3.32394 3.45989 3.60669 3.78357 4.10671 4.3538 4.52283 4.67289 4.8296 
36 0.01244 0.10612 0.167 0.17788 0.32088 0.33231 0.5131 0.54033 0.65357 0.81304 0.83098 0.84481 0.99952 1.17508 1.19128 1.33923 1.51552 1.66572 1.85638 1.89092 2.08146 2.20617 2.3446 2.64934 2.83221 2.99988 3.17099 3.31906 3.4554 3.60192 3.78176 4.10248 4.34918 4.5184 4.66799 4.82486 
34 0.02284 0.11953 0.17872 0.19187 0.33234 0.34502 0.5238 0.54788 0.66435 0.82966 0.84401 0.86848 1.01086 1.18586 1.20255 1.35001 1.52689 1.67732 1.86868 2.09146 2.21588 2.35573 2.66162 2.84267 3.00998 3.18162 3.32994 3.46595 3.61209 3.79396 4.11288 4.36057 4.53062 4.83518 
45 0.01517 0.10048 0.16445 0.17329 0.1937 0.31851 0.32788 0.36521 0.51011 0.53005 0.64915 0.68442 0.81275 0.82896 0.83944 0.99703 1.01315 1.17206 1.18333 1.21147 1.33648 1.36529 1.51117 1.6628 1.68797 1.8541 1.87659 2.07519 2.20183 2.23506 2.34217 2.64606 2.8289 2.99508 3.16801 3.31683 3.45204 3.47347 3.59821 3.77379 4.09985 4.34615 4.51324 4.65246 4.82188 
44 0.02049 0.11176 0.1738 0.18349 0.21325 0.32787 0.33794 0.51893 0.53724 0.65834 0.70809 0.82559 0.83958 0.85528 1.00629 1.02488 1.1813 1.19375 1.22549 1.34574 1.37313 1.52022 1.67209 1.70319 1.86364 1.89175 2.08469 2.21198 2.3511 2.65458 2.83765 2.86411 3.00452 3.17713 3.32607 3.46141 3.4938 3.60751 3.78475 4.10872 4.35534 4.52274 4.66774 4.83102 
50 0.01678 0.09818 0.16625 0.17393 0.18534 0.32135 0.32881 0.33991 0.5132 0.52761 0.65263 0.67583 0.80139 0.82973 0.83853 0.85861 0.99994 1.01034 1.17509 1.18436 1.20289 1.33933 1.35616 1.51346 1.53601 1.66475 1.67921 1.8569 1.87113 2.07885 2.20343 2.22231 2.34529 2.64865 2.83148 2.85069 2.99798 3.17154 3.32002 3.45531 3.46916 3.60085 3.77758 4.10312 4.12157 4.34893 4.51679 4.6546 4.82495 4.84317 
48 0.01955 0.10301 0.16751 0.17585 0.19212 0.32249 0.3313 0.35391 0.51408 0.53213 0.65263 0.67753 0.8143 0.83218 0.84197 1.00098 1.01541 1.17591 1.18655 1.21215 1.3399 1.36074 1.51362 1.53924 1.66624 1.68521 1.85808 1.87653 2.07918 2.20473 2.23106 2.3459 2.64892 2.83218 2.85459 2.99865 3.17207 3.32071 3.45589 3.47418 3.60161 3.77753 4.10365 4.34985 4.51677 4.65346 4.82571 4.85593 
47 0.01703 0.10137 0.16937 0.17777 0.19584 0.32365 0.33231 0.35344 0.51524 0.53251 0.65448 0.68767 0.81049 0.83207 0.84125 1.00189 1.0156 1.17729 1.18785 1.21301 1.3411 1.36079 1.5148 1.53996 1.66782 1.68769 1.85913 1.87715 2.08055 2.20659 2.23363 2.34688 2.64991 2.83417 2.85939 3.00006 3.17292 3.32112 3.4572 3.47676 3.60247 3.77895 4.10465 4.35119 4.51785 4.65462 4.82706 
42 0.02024 0.11155 0.17079 0.18076 0.21315 0.32425 0.3341 0.51584 0.53503 0.65554 0.82352 0.83764 0.85663 1.00291 1.01944 1.17799 1.19053 1.22317 1.34209 1.36606 1.51685 1.66857 1.69446 1.86021 1.88581 2.08197 2.20782 2.255 2.34831 2.65256 2.83513 3.00101 3.1748 3.32276 3.45857 3.49251 3.60463 3.78037 4.10611 4.35244 4.52043 4.828 
53 0.01257 0.09949 0.1684 0.17621 0.18668 0.32382 0.33106 0.34149 0.51623 0.53037 0.65488 0.66991 0.80471 0.83273 0.84154 0.86203 1.00268 1.01273 1.17791 1.18701 1.2047 1.34237 1.35811 1.51524 1.53377 1.66796 1.6828 1.85977 1.87388 2.07974 2.20684 2.22604 2.34797 2.38515 2.65109 2.83432 2.85284 3.00067 3.04739 3.17424 3.19827 3.32286 3.45823 3.47134 3.60385 3.77864 4.10599 4.12204 4.35192 4.51919 4.6565 4.82799 4.84517 
47 0.0127 0.09921 0.16512 0.17349 0.18912 0.31899 0.32694 0.33943 0.51143 0.52931 0.65116 0.80491 0.82894 0.83827 0.99757 1.00815 1.17283 1.18288 1.20468 1.3373 1.35609 1.51205 1.55107 1.66284 1.6795 1.8546 1.87042 2.07598 2.2016 2.22346 2.34356 2.64744 2.82973 2.85181 2.99623 3.16991 3.31822 3.45391 3.4729 3.59978 3.77519 4.10163 4.34756 4.51542 4.6526 4.82332 4.84717 
34 0.0103 0.10449 0.16308 0.17514 0.31668 0.3297 0.50885 0.55187 0.64976 0.81388 0.82892 0.84911 0.99553 1.17125 1.19452 1.33549 1.51429 1.66175 1.85217 2.0776 2.20188 2.34045 2.64715 2.82786 2.99557 3.16755 3.31544 3.4518 3.59899 3.77974 4.0985 4.34492 4.5189 4.82049 
39 0.01484 0.10666 0.17132 0.18117 0.21682 0.32524 0.33548 0.51694 0.53849 0.65627 0.8123 0.83345 0.84374 1.00327 1.02173 1.17904 1.19231 1.22439 1.34343 1.51933 1.66994 1.86051 1.88532 2.08473 2.21014 2.34826 2.65304 2.8357 3.00312 3.17445 3.32336 3.45861 3.48737 3.60465 3.78481 4.10609 4.35315 4.52118 4.82849 
39 0.00853 0.10493 0.16839 0.17905 0.32171 0.33251 0.51338 0.53427 0.653 0.81117 0.83125 0.84296 1.00022 1.02208 1.17572 1.18942 1.22408 1.34019 1.51438 1.66677 1.85764 1.89354 2.07862 2.20659 2.34536 2.64834 2.83264 2.9988 3.17122 3.32 3.45554 3.48685 3.60162 3.77777 4.10297 4.34986 4.51661 4.6557 4.82547 
32 0.02056 0.12367 0.17423 0.19512 0.32727 0.34454 0.52189 0.6598 0.8264 0.84001 1.00607 1.18174 1.20877 1.34798 1.52452 1.67457 1.86433 2.09138 2.21674 2.35462 2.65833 2.8459 3.01078 3.17874 3.32751 3.46293 3.61494 3.79043 4.10961 4.3623 4.52725 4.83563 
41 0.01106 0.10471 0.16688 0.17658 0.20624 0.32107 0.33129 0.51208 0.53126 0.65168 0.81399 0.8312 0.84382 0.99955 1.02049 1.17424 1.18701 1.21932 1.33811 1.36337 1.51315 1.66552 1.85636 1.87984 2.07667 2.20341 2.23635 2.34397 2.64847 2.83062 2.85856 2.99703 3.17049 3.31835 3.45427 3.60021 3.77602 4.10192 4.3487 4.51544 4.82361 
36 0.01469 0.10267 0.16358 0.1749 0.31667 0.32797 0.50871 0.53565 0.64882 0.80782 0.82709 0.83935 0.99506 1.02031 1.17157 1.18988 1.33562 1.51167 1.66155 1.85186 1.88725 2.07395 2.20108 2.34068 2.64569 2.82796 2.99471 3.16734 3.31559 3.45178 3.59783 3.77449 4.09843 4.34444 4.51377 4.82038 
41 0.01292 0.1047 0.16735 0.17685 0.20372 0.3216 0.33163 0.51288 0.5335 0.65246 0.8123 0.83114 0.84229 0.99979 1.01713 1.17502 1.18772 1.21929 1.33904 1.36671 1.51418 1.66606 1.70107 1.85696 1.88131 2.07811 2.2045 2.24026 2.34472 2.6488 2.83167 2.99801 3.17071 3.31935 3.45513 3.60089 3.77755 4.10252 4.34883 4.51701 4.82441 
36 0.02108 0.11465 0.16953 0.18132 0.3224 0.33366 0.51454 0.54029 0.65519 0.8233 0.83689 0.88262 1.00158 1.02838 1.1774 1.19586 1.34167 1.51812 1.66708 1.85842 1.89077 2.08177 2.20849 2.347 2.65154 2.83406 3.00168 3.17409 3.32199 3.45802 3.60487 3.78208 4.10523 4.35171 4.52033 4.827 
46 0.00719 0.09562 0.16811 0.17671 0.1944 0.32262 0.33136 0.35166 0.51485 0.53343 0.6538 0.68328 0.81439 0.83259 0.84227 1.00093 1.01381 1.17698 1.18843 1.21672 1.34136 1.3668 1.51453 1.54147 1.66717 1.69065 1.85874 1.88004 2.08015 2.20729 2.24361 2.34664 2.64969 2.83396 3.0001 3.17263 3.32157 3.45685 3.47763 3.60252 3.77835 4.10419 4.35055 4.5174 4.6554 4.82663 
48 0.01019 0.1031 0.16976 0.17855 0.19659 0.32371 0.33224 0.34844 0.5155 0.53178 0.65453 0.67876 0.82278 0.8367 0.85017 1.00259 1.01548 1.17777 1.18875 1.216 1.34184 1.36249 1.51509 1.5402 1.66774 1.68558 1.85935 1.87569 2.0801 2.20749 2.23998 2.34764 2.65048 2.83395 2.85604 3.00048 3.1741 3.32239 3.45825 3.4784 3.60383 3.77913 4.10596 4.3516 4.51838 4.65663 4.82747 4.85014 
46 0.01937 0.11008 0.17239 0.18127 0.20085 0.32589 0.33456 0.3522 0.51795 0.53453 0.65704 0.68484 0.82585 0.83919 0.85385 1.00459 1.01733 1.17981 1.19074 1.21784 1.34384 1.36276 1.51862 1.6701 1.68879 1.86194 1.87966 2.08407 2.20806 2.23188 2.34998 2.65385 2.83638 2.8585 3.00361 3.17647 3.32457 3.46031 3.48027 3.60611 3.78357 4.10848 4.35514 4.52232 4.6612 4.83035 
44 0.01347 0.10375 0.17223 0.18127 0.2053 0.32625 0.3357 0.51728 0.53495 0.65705 0.8082 0.83364 0.84316 1.00414 1.0191 1.17935 1.19026 1.21611 1.34344 1.36498 1.51904 1.67071 1.69778 1.8618 1.88384 2.08439 2.20898 2.2367 2.34949 2.65365 2.83607 2.86027 3.00304 3.17542 3.32405 3.45971 3.48613 3.6051 3.7836 4.10674 4.35333 4.52135 4.82885 4.85355 
39 0.00716 0.10857 0.1705 0.18102 0.22409 0.32435 0.33507 0.51621 0.53912 0.65666 0.82681 0.83928 1.00294 1.02272 1.17817 1.19275 1.3421 1.37247 1.51999 1.66827 1.6956 1.86023 1.89042 2.0847 2.20937 2.3483 2.65417 2.83517 3.00263 3.17567 3.32295 3.45907 3.60531 3.78893 4.10693 4.35356 4.52674 4.67163 4.82885 
48 0.02067 0.10506 0.16604 0.17522 0.19735 0.31952 0.32852 0.34978 0.511 0.52752 0.64979 0.67455 0.82065 0.83332 0.84994 0.99843 1.01249 1.1729 1.1838 1.2108 1.33711 1.35715 1.51035 1.5371 1.66383 1.68431 1.85526 1.87354 2.07502 2.20202 2.22911 2.34349 2.64625 2.82968 2.85246 2.99563 3.16938 3.31795 3.45347 3.47328 3.59924 3.77445 4.10153 4.34752 4.51428 4.65091 4.82309 4.84765 
38 0.01835 0.10324 0.16424 0.17437 0.21397 0.31799 0.32871 0.50927 0.53149 0.64898 0.81174 0.82852 0.84163 0.99635 1.01936 1.17147 1.18446 1.21761 1.33591 1.51215 1.66235 1.85326 1.88194 2.07469 2.20156 2.34129 2.6465 2.82832 2.99446 3.16735 3.31599 3.45149 3.59787 3.77414 4.09903 4.34526 4.51381 4.82092 
48 0.01079 0.10497 0.16902 0.17809 0.20005 0.3228 0.33197 0.35986 0.51416 0.53117 0.65285 0.67645 0.8223 0.83552 0.85048 1.00138 1.01574 1.17602 1.18699 1.21426 1.34005 1.35965 1.51265 1.5342 1.66696 1.68829 1.85859 1.87954 2.0781 2.20527 2.23341 2.3464 2.64832 2.83289 2.85784 2.99854 3.17215 3.32072 3.45655 3.47677 3.60173 3.77725 4.10425 4.35057 4.517 4.65422 4.82624 4.86166 
40 0.02049 0.10337 0.1657 0.17538 0.20655 0.3197 0.33012 0.51153 0.53432 0.65117 0.80905 0.82893 0.83961 0.99779 1.01952 1.17325 1.1859 1.21706 1.33757 1.36661 1.51349 1.66426 1.85546 2.07814 2.20306 2.23992 2.34348 2.64724 2.83074 2.99665 3.16947 3.31794 3.45366 3.59976 3.77758 4.10095 4.34744 4.51568 4.67058 4.82332 
45 0.01033 0.10177 0.16915 0.17792 0.19766 0.32335 0.33228 0.3569 0.51517 0.53412 0.65443 0.81276 0.83274 0.84268 1.00164 1.01541 1.17689 1.1879 1.21467 1.34101 1.36404 1.51529 1.55135 1.66717 1.68687 1.85935 1.88279 2.08144 2.20581 2.23392 2.34723 2.65056 2.83422 3.00013 3.17345 3.3216 3.45724 3.48346 3.60324 3.77966 4.1046 4.35079 4.51845 4.66143 4.82696 
48 0.01256 0.09756 0.16336 0.17178 0.18725 0.31731 0.32533 0.33789 0.50946 0.52462 0.64845 0.67041 0.80783 0.82809 0.83741 0.99622 1.00774 1.17162 1.18185 1.20526 1.33575 1.35369 1.50929 1.53756 1.66116 1.67782 1.85305 1.86876 2.07287 2.20034 2.22771 2.34169 2.64521 2.82767 2.84809 2.99391 3.16804 3.3163 3.45199 3.46891 3.59755 3.77312 4.09966 4.34521 4.51339 4.65208 4.82121 4.84026 
48 0.01047 0.10132 0.16969 0.17821 0.19527 0.3244 0.33315 0.3536 0.51602 0.53264 0.65544 0.6883 0.81786 0.83474 0.84489 1.00277 1.01587 1.17759 1.18793 1.21221 1.3424 1.36437 1.51649 1.55334 1.66892 1.69015 1.86013 1.8783 2.08057 2.2073 2.23523 2.34783 2.65125 2.83443 2.85685 3.00109 3.17387 3.32267 3.45797 3.47641 3.6037 3.77997 4.10579 4.35185 4.51925 4.65902 4.82766 4.84936 
44 0.0131 0.09494 0.15917 0.16776 0.18513 0.31307 0.32155 0.33733 0.50504 0.52449 0.64432 0.80008 0.82309 0.83251 0.99157 1.00375 1.16688 1.17797 1.20572 1.33114 1.35497 1.50486 1.6567 1.67509 1.84831 1.86613 2.06809 2.19525 2.226 2.3371 2.64074 2.823 2.85417 2.98935 3.16357 3.31178 3.44743 3.59295 3.76795 4.09519 4.34048 4.5091 4.81642 4.8524 
52 0.00675 0.08885 0.15798 0.17035 0.17905 0.20153 0.32072 0.32833 0.33992 0.51261 0.52749 0.65161 0.67155 0.80498 0.8296 0.83832 0.8613 0.99905 1.00941 1.17469 1.18438 1.20551 1.33877 1.35594 1.51175 1.53162 1.6641 1.67902 1.85581 1.8698 2.07564 2.20291 2.22315 2.34436 2.64721 2.8307 2.8506 2.99683 3.17035 3.1886 3.31916 3.45473 3.46861 3.60014 3.7754 4.10227 4.11907 4.34795 4.51499 4.65025 4.82414 4.84201 
48 0.01538 0.09557 0.16139 0.16956 0.18361 0.31542 0.32308 0.33438 0.50744 0.52313 0.64603 0.66697 0.80333 0.82582 0.83493 0.99433 1.00528 1.16941 1.17919 1.19962 1.33347 1.34948 1.5063 1.53267 1.65935 1.67518 1.85105 1.86601 2.0701 2.19755 2.21715 2.33968 2.6421 2.82531 2.84546 2.99152 3.16569 3.314 3.44973 3.46375 3.59496 3.7701 4.09777 4.34308 4.51029 4.6453 4.81903 4.8401 
44 0.01371 0.10194 0.16362 0.17285 0.19568 0.31709 0.32636 0.35455 0.50892 0.52853 0.64825 0.8133 0.82905 0.8415 0.99569 1.00985 1.17074 1.182 1.21009 1.33501 1.35805 1.50915 1.66102 1.68108 1.85244 1.87069 2.07277 2.19975 2.2288 2.34108 2.645 2.82733 2.8528 2.9937 3.16755 3.3156 3.45152 3.47803 3.59676 3.77361 4.09917 4.34509 4.51318 4.82069 
48 0.0202 0.10985 0.17242 0.1813 0.2014 0.32632 0.33533 0.35906 0.51788 0.53433 0.65693 0.68395 0.82519 0.83877 0.85286 1.00497 1.01928 1.17983 1.19076 1.21782 1.3439 1.36345 1.51764 1.54497 1.67092 1.69361 1.86205 1.8807 2.08178 2.20885 2.23618 2.35001 2.65299 2.83648 2.85915 3.00254 3.17572 3.32447 3.46003 3.47888 3.6056 3.78108 4.10777 4.35408 4.5207 4.65714 4.82975 4.85404 
46 0.01276 0.099 0.16566 0.17408 0.18961 0.31995 0.32786 0.34031 0.51224 0.52913 0.65233 0.8041 0.8294 0.83859 0.89371 0.99859 1.00962 1.17436 1.18482 1.20954 1.33884 1.36035 1.51439 1.6637 1.68027 1.85538 1.87104 2.0771 2.20301 2.22795 2.34407 2.64852 2.83058 2.85324 2.99721 3.17061 3.31911 3.4548 3.47523 3.6003 3.779 4.1023 4.34785 4.51779 4.82386 4.84601 
39 0.01704 0.10832 0.16875 0.17875 0.21357 0.32282 0.3333 0.51395 0.53373 0.65385 0.8191 0.83438 0.85012 1.00154 1.02417 1.17638 1.18993 1.22641 1.34089 1.5159 1.66707 1.7034 1.85846 1.88724 2.07945 2.20693 2.34615 2.6509 2.83307 2.99938 3.17238 3.32073 3.4565 3.6023 3.77928 4.10383 4.35026 4.51944 4.82582 
44 0.00648 0.09584 0.16379 0.17239 0.18916 0.3181 0.32676 0.34512 0.51036 0.52936 0.65058 0.80331 0.82751 0.83681 0.99642 1.00812 1.17263 1.18412 1.21228 1.33687 1.36776 1.51324 1.66192 1.68117 1.85326 1.87053 2.07653 2.20183 2.23391 2.34233 2.64743 2.82887 2.85611 2.99622 3.16905 3.31725 3.45319 3.5993 3.77764 4.10041 4.34566 4.51547 4.66709 4.82189 
36 0.00798 0.10501 0.1639 0.17463 0.31713 0.32862 0.51019 0.54071 0.65054 0.81498 0.83019 0.84985 0.99669 1.17197 1.18905 1.33658 1.51388 1.66216 1.85327 1.89085 2.07606 2.20186 2.34182 2.64717 2.82905 2.99586 3.16862 3.31678 3.45229 3.59985 3.77989 4.09961 4.34657 4.515 4.66719 4.82203 
34 0.02806 0.11504 0.16527 0.17866 0.31805 0.33013 0.50944 0.53636 0.64973 0.81943 0.83262 0.99682 1.04302 1.17191 1.18855 1.33622 1.51085 1.66254 1.85363 2.07528 2.20094 2.3419 2.64565 2.82872 2.99467 3.16848 3.31631 3.45268 3.59858 3.77657 4.09992 4.34618 4.51641 4.82189 

58
