# Supplementary material for: Deciphering the Contribution of Oriens-Lacunosum/Moleculare (OLM) Cells to Intrinsic θ Rhythms Using Biophysical Local Field Potential (LFP) Models
Source: eNeuro. 2018 Sep 4;5(4):ENEURO.0146-18.2018. doi: 10.1523/ENEURO.0146-18.2018 (PMC6140113; doi:10.1523/ENEURO.0146-18.2018)
Supplement: Supplementary file 2 — Supplementary Code. Download supplement 2, GZ file [file sup_enu-eN-NWR-0146-18-s02.gz › LFP_microcircuit-master/BSC-120-gi-0-gi_SD-0-PV12913020-dSD6.6ms-gnSD0.21-gpv3.0-gsb0.75-csb0.21-gbs2.0-cbs0.1344-spiketimes.txt]

3609

102


55 0.15383 0.158 0.30839 0.3133 0.49421 0.49899 0.62758 0.63291 0.82318 0.98881 0.996 1.1547 1.16373 1.3186 1.3253 1.48734 1.49245 1.64853 1.6554 1.84348 1.8503 2.05675 2.06087 2.1824 2.18929 2.32886 2.33504 2.46765 2.47329 2.62255 2.62718 2.81248 2.81739 2.97634 2.98193 3.149 3.1543 3.29849 3.30521 3.43326 3.4391 3.57837 3.5832 3.75209 3.75766 4.08581 4.09054 4.33456 4.33945 4.48932 4.49468 4.61317 4.6216 4.8083 4.81165 
0 
24 0.1665 0.50911 0.64258 1.1719 1.33531 1.5022 1.85829 2.06909 2.19879 2.3415 2.48357 2.63645 2.82769 2.99147 3.16516 3.3155 3.44895 3.59238 3.76777 4.09715 4.34543 4.50437 4.63206 4.82122 
28 0.1586 0.31468 0.50156 0.63419 0.82562 0.99589 1.16422 1.32699 1.49444 1.65836 1.84884 2.06151 2.1913 2.33382 2.47589 2.62855 2.81977 2.98402 3.15575 3.30616 3.44084 3.58478 3.75895 4.09001 4.3385 4.49603 4.62891 4.81352 
96 0.15661 0.15973 0.16257 0.31299 0.31644 0.31972 0.49908 0.50236 0.50511 0.50832 0.63222 0.63511 0.63831 0.64258 0.82358 0.82726 0.99282 0.99624 1.00071 1.15872 1.16239 1.16609 1.16975 1.32279 1.32742 1.33054 1.33429 1.49182 1.49538 1.49841 1.50212 1.65324 1.65833 1.66156 1.84788 1.85065 1.85417 2.06074 2.06363 2.0675 2.18662 2.19093 2.19575 2.3331 2.3358 2.3394 2.47217 2.47614 2.47926 2.48321 2.62727 2.63027 2.63285 2.81736 2.82042 2.82317 2.82681 2.98073 2.98479 2.98756 3.15353 3.15633 3.15932 3.16217 3.3029 3.30692 3.30974 3.31284 3.43831 3.44113 3.44456 3.44838 3.58257 3.58578 3.58923 3.75669 3.76015 3.76282 3.76657 4.08988 4.09241 4.09621 4.33864 4.34099 4.34615 4.49372 4.49764 4.50029 4.61756 4.62311 4.62624 4.63022 4.81239 4.81491 4.81785 4.8217 
15 0.51345 0.64625 1.50738 2.34649 2.48639 2.63944 2.83424 2.99415 3.16895 3.45316 3.59725 3.7706 4.50695 4.63722 4.82704 
84 0.15368 0.15779 0.16099 0.30916 0.31315 0.31657 0.49573 0.50054 0.50299 0.50637 0.62809 0.63249 0.63629 0.82195 0.82588 0.9909 0.99502 1.15466 1.15882 1.16417 1.16811 1.32024 1.32559 1.32922 1.48862 1.49323 1.49656 1.64892 1.6554 1.65884 1.84605 1.84944 1.85389 2.05919 2.06236 2.18395 2.18934 2.19589 2.3307 2.33387 2.338 2.4659 2.47209 2.47585 2.47955 2.62205 2.6268 2.62985 2.81386 2.81847 2.82114 2.82545 2.97782 2.98254 2.98519 3.15083 3.1542 3.15754 3.16148 3.29974 3.30435 3.30832 3.43197 3.43791 3.44209 3.57959 3.58403 3.58779 3.75424 3.75857 3.76146 4.0882 4.09106 4.33708 4.3396 4.49115 4.49596 4.49874 4.61448 4.62049 4.62506 4.81021 4.81336 4.81621 
62 0.15439 0.15834 0.31029 0.31451 0.49619 0.50047 0.50428 0.62986 0.63374 0.82341 0.99049 0.99591 1.15649 1.1623 1.16825 1.32042 1.32582 1.48919 1.49375 1.65404 1.65746 1.84526 1.84969 2.05845 2.06211 2.18428 2.19031 2.33061 2.33425 2.47132 2.47551 2.62484 2.62846 2.81412 2.81861 2.82369 2.97834 2.98315 3.15083 3.15525 3.15863 3.30023 3.30587 3.31094 3.43663 3.44114 3.5802 3.58421 3.75369 3.7585 3.76227 4.08753 4.09121 4.33627 4.33916 4.49096 4.49583 4.61487 4.62318 4.80996 4.81276 4.817 
23 0.1713 0.51208 0.64385 1.1761 1.33822 1.5036 1.86309 2.07075 2.34703 2.48701 2.63785 2.8337 2.99566 3.16622 3.31703 3.45295 3.59463 3.76805 4.0988 4.34683 4.50504 4.63328 4.82368 
51 0.17302 0.33136 0.51561 0.52011 0.64756 0.65152 0.83983 1.01216 1.1774 1.34073 1.34651 1.50792 1.5119 1.67308 1.86475 1.86925 2.07423 2.07818 2.20501 2.34703 2.35295 2.48957 2.4933 2.49819 2.64222 2.64474 2.65309 2.83374 2.83922 2.99748 3.00202 3.17035 3.17358 3.32153 3.45453 3.45877 3.59806 3.60225 3.7731 3.77572 3.7808 4.10375 4.35206 4.50904 4.51158 4.51626 4.63653 4.64069 4.64637 4.82728 4.8321 
40 0.16355 0.31975 0.50631 0.5132 0.63876 0.64357 0.83095 1.1683 1.1739 1.33206 1.49951 1.50431 1.66339 1.85412 2.06587 2.07337 2.19631 2.33997 2.48027 2.48652 2.63428 2.82449 2.82966 2.98944 3.15986 3.16407 3.31226 3.44432 3.44941 3.58992 3.59486 3.76434 3.76785 4.09476 4.34355 4.50198 4.5079 4.62986 4.63705 4.81793 
3 2.49682 2.64853 4.51719 
18 0.51001 0.6434 1.3378 1.50302 2.07014 2.20016 2.34277 2.48443 2.63739 2.99246 3.16752 3.59337 3.76761 4.0978 4.34568 4.50413 4.63612 4.82218 
0 
0 
47 0.16489 0.32112 0.5085 0.5122 0.64102 0.64548 0.8335 1.00069 1.16767 1.33365 1.33943 1.5008 1.50563 1.66532 1.85525 1.86165 2.06866 2.07297 2.19781 2.34031 2.34624 2.48185 2.48563 2.63612 2.63945 2.82704 2.83171 2.99003 2.99439 3.16151 3.16598 3.3124 3.31824 3.44625 3.45195 3.59163 3.59606 3.76706 3.77046 4.09749 4.34615 4.50205 4.50647 4.6316 4.63861 4.82027 4.82444 
17 0.50446 0.63737 1.33193 1.49686 2.06346 2.3356 2.47896 2.63096 2.82208 2.98562 3.15884 3.30994 3.44446 3.76209 4.33955 4.49844 4.81564 
30 0.16589 0.32362 0.50839 0.64183 0.83323 1.17153 1.33469 1.50133 1.66886 1.85963 2.06819 2.20483 2.33888 2.48187 2.48937 2.63535 2.827 2.98984 3.16303 3.3135 3.44822 3.59091 3.59992 3.76698 4.09593 4.34464 4.50407 4.51185 4.63078 4.82004 
56 0.1515 0.15626 0.30725 0.31164 0.49336 0.49794 0.50333 0.62644 0.63083 0.82149 0.988 0.99432 1.15366 1.15992 1.31794 1.32441 1.48629 1.49153 1.6504 1.65504 1.84275 1.84767 2.05598 2.06052 2.18185 2.18945 2.32791 2.33237 2.46664 2.47194 2.62169 2.62604 2.81155 2.81626 2.97557 2.98106 3.14816 3.15311 3.29745 3.3038 3.43333 3.43771 3.57735 3.58196 3.7513 3.75653 4.08496 4.08942 4.33381 4.33846 4.48848 4.49379 4.61258 4.62121 4.80718 4.81064 
9 0.64898 1.50998 2.07613 2.49017 2.64241 3.17082 3.60118 3.77307 4.51064 
1 4.51334 
85 0.15523 0.15902 0.16201 0.31156 0.31466 0.31832 0.49716 0.50169 0.50426 0.50808 0.62992 0.63431 0.63778 0.82338 0.8271 0.99265 0.99664 1.00105 1.15699 1.16096 1.16585 1.32198 1.32684 1.33007 1.49014 1.49462 1.49758 1.6508 1.65796 1.66138 1.84745 1.85032 1.85446 2.06054 2.06377 2.18565 2.19104 2.19661 2.33252 2.33545 2.33942 2.46878 2.47463 2.47798 2.48243 2.62454 2.62895 2.63172 2.81553 2.81966 2.82247 2.82769 2.97927 2.98428 2.98686 3.15277 3.15574 3.15933 3.30163 3.30575 3.30945 3.43357 3.43952 3.44346 3.44803 3.58123 3.58545 3.5888 3.756 3.75972 3.76261 4.08953 4.0924 4.09785 4.33856 4.34119 4.49313 4.49718 4.49977 4.61654 4.62178 4.62682 4.81199 4.81477 4.81745 
57 0.1605 0.16421 0.31448 0.31916 0.50241 0.50637 0.63493 0.63891 0.82743 0.99484 1.16055 1.16761 1.32762 1.33205 1.49603 1.49975 1.65963 1.66469 1.84895 1.85431 2.062 2.06699 2.19127 2.19809 2.33418 2.33995 2.47636 2.48004 2.62963 2.63315 2.82036 2.82412 2.98535 2.9898 3.15523 3.15989 3.30585 3.31031 3.44013 3.44519 3.58517 3.58984 3.7592 3.76261 3.76642 4.09104 4.0958 4.33946 4.34457 4.49599 4.49967 4.50419 4.62267 4.62904 4.81406 4.81764 4.82224 
6 1.50507 2.48828 3.16896 3.31577 3.76699 4.50493 
0 
18 0.16496 0.50942 0.64128 1.50077 2.06707 2.33967 2.48244 2.63436 2.82723 2.99045 3.16245 3.59189 3.76553 4.09602 4.34343 4.50199 4.63086 4.81842 
0 
0 
0 
21 0.51396 0.64525 1.17364 1.33994 1.50605 2.07171 2.346 2.48677 2.63851 2.8331 2.99349 3.1675 3.31936 3.453 3.59418 3.59985 3.77036 4.10207 4.35297 4.5071 4.8242 
80 0.14717 0.15169 0.30211 0.30579 0.30935 0.4886 0.49338 0.49635 0.62147 0.62593 0.62955 0.81491 0.81889 0.98362 0.98793 0.99239 1.14838 1.15262 1.15761 1.31331 1.31875 1.32319 1.48149 1.48649 1.48976 1.64246 1.64935 1.65303 1.8384 1.84164 1.84539 2.05164 2.0552 2.1771 2.18335 2.32328 2.32675 2.3307 2.46064 2.46629 2.46987 2.61608 2.62038 2.62354 2.80686 2.81148 2.81441 2.82037 2.97073 2.97619 2.97965 3.1435 3.14694 3.15049 3.15673 3.29264 3.29742 3.30125 3.4256 3.43101 3.43545 3.5725 3.57715 3.58101 3.747 3.75142 3.75431 4.08051 4.08371 4.32949 4.33229 4.48393 4.48847 4.49141 4.6081 4.6151 4.61972 4.80263 4.80592 4.80885 
22 0.51043 0.64195 1.16735 1.33513 1.50222 2.06861 2.19494 2.34203 2.48271 2.63665 2.82704 2.99227 3.16251 3.31438 3.44737 3.59185 3.76525 4.09782 4.34697 4.50247 4.62957 4.82202 
51 0.15895 0.16362 0.31436 0.32059 0.50079 0.50537 0.63415 0.63899 0.82838 0.99507 1.16055 1.1666 1.32539 1.3301 1.49394 1.49873 1.6575 1.66312 1.84944 2.06269 2.06707 2.18861 2.19515 2.33481 2.33934 2.47463 2.47976 2.62877 2.63285 2.81916 2.82341 2.98318 2.98814 3.15523 3.16004 3.30482 3.31004 3.44022 3.4453 3.58499 3.58912 3.75859 3.76306 4.09193 4.34052 4.49546 4.50017 4.61884 4.62695 4.81428 4.818 
31 0.16107 0.31615 0.50465 0.6368 1.16498 1.33041 1.49808 1.66154 1.85073 2.06356 2.19372 2.33625 2.47916 2.63172 2.82218 2.98717 3.15683 3.16263 3.30992 3.44221 3.44912 3.58785 3.76176 3.76758 4.09282 4.34145 4.49843 4.50229 4.62791 4.81554 4.8199 
61 0.17171 0.3287 0.51406 0.51742 0.64572 0.64909 0.65291 0.83838 1.00984 1.17362 1.17792 1.33921 1.34315 1.50627 1.50904 1.51269 1.67333 1.86366 1.86798 2.07279 2.07574 2.08163 2.20256 2.20817 2.34586 2.35116 2.48711 2.48986 2.49346 2.4992 2.64071 2.64308 2.65013 2.83236 2.83682 2.99591 2.99953 3.16656 3.17022 3.17355 3.31915 3.32235 3.45207 3.45589 3.59665 3.60025 3.60728 3.77149 3.77396 3.77763 4.10242 4.10657 4.35079 4.35623 4.5076 4.5102 4.51359 4.63594 4.63955 4.82575 4.82954 
32 0.16529 0.32035 0.5071 0.63978 0.64493 1.16764 1.17484 1.3327 1.50053 1.85568 2.06682 2.19594 2.34044 2.48161 2.63457 2.82495 2.99049 3.15994 3.16518 3.31151 3.31766 3.44559 3.5912 3.76347 3.76862 4.09606 4.34492 4.50037 4.50556 4.62903 4.81893 4.8251 
13 0.16573 0.51227 2.06611 2.34168 2.63449 2.99064 3.4491 3.59457 3.76559 4.09716 4.3428 4.50254 4.8198 
28 0.15561 0.31009 0.49792 0.63052 0.99039 1.15655 1.32092 1.49133 1.65546 1.84471 2.05805 2.18727 2.33027 2.47238 2.62523 2.81556 2.9804 3.15085 3.30067 3.43647 3.58117 3.75386 3.75975 4.08711 4.3357 4.49099 4.62036 4.80975 
4 2.49537 2.64821 3.77835 4.64671 
24 0.15868 0.31398 0.50052 0.63377 0.99514 1.32646 1.4946 1.65706 1.84652 2.05962 2.33207 2.47536 2.62772 2.81883 2.98329 3.15391 3.30962 3.43963 3.58388 3.7584 4.08842 4.33701 4.4958 4.8114 
8 0.50494 1.659 2.3355 2.63128 2.82517 2.98663 3.15885 4.8164 
2 3.76536 4.50281 
54 0.16361 0.31842 0.32289 0.50676 0.51027 0.6391 0.64292 0.83094 0.99791 1.16374 1.17046 1.32758 1.33255 1.33715 1.49925 1.50258 1.66299 1.85247 1.85908 2.06602 2.07002 2.19477 2.33796 2.34287 2.48081 2.48575 2.63404 2.63674 2.82449 2.82778 2.98913 2.99479 3.15934 3.16317 3.16741 3.30827 3.31309 3.31762 3.44447 3.44908 3.5891 3.59363 3.76439 3.76707 4.09494 4.10157 4.34353 4.50125 4.50375 4.62638 4.63078 4.81752 4.82045 4.8255 
0 
6 0.64829 2.49126 3.17007 3.77297 4.50883 4.64039 
10 0.16684 0.64363 1.50217 2.63552 2.99158 3.16396 3.31491 3.59355 3.76672 4.09856 
25 0.16905 0.51041 0.64357 0.64792 1.17061 1.33631 1.50325 2.07073 2.19891 2.34264 2.48502 2.63758 2.82916 2.99323 3.16514 3.31708 3.44979 3.59362 3.59894 3.76979 4.09959 4.34781 4.5055 4.6322 4.82279 
1 2.4955 
59 0.1738 0.17938 0.33192 0.51782 0.52129 0.6493 0.65271 0.65869 0.84242 1.01329 1.17826 1.18567 1.34253 1.347 1.50977 1.51294 1.51993 1.67477 1.86665 1.87131 2.07572 2.07942 2.20631 2.34931 2.35504 2.49118 2.49499 2.49954 2.5192 2.64353 2.64629 2.65496 2.83551 2.83995 2.9996 3.00438 3.1701 3.17389 3.17888 3.32271 3.32666 3.4547 3.45911 3.59997 3.60388 3.61075 3.77424 3.77712 3.78131 4.10565 4.35419 4.362 4.51142 4.51404 4.51843 4.63955 4.64355 4.8293 4.83308 
21 0.16946 0.51169 0.64491 1.33858 1.50407 2.07178 2.34623 2.4858 2.63797 2.82903 2.99324 3.16696 3.3177 3.4533 3.59604 3.76835 4.09955 4.34737 4.50611 4.63781 4.82322 
40 0.16406 0.32082 0.50569 0.50961 0.63917 0.6456 1.00242 1.16687 1.1728 1.33171 1.33757 1.5001 1.50629 1.6646 1.8547 2.06679 2.19677 2.33911 2.4806 2.48736 2.63426 2.63939 2.82475 2.83245 2.98899 3.15958 3.1654 3.30945 3.31529 3.44547 3.59028 3.76347 3.76795 4.09588 4.34476 4.50012 4.506 4.62814 4.63465 4.81854 
136 0.14823 0.15201 0.15452 0.15693 0.16039 0.30376 0.30726 0.31023 0.31251 0.31512 0.49042 0.49426 0.49673 0.49875 0.50116 0.61991 0.6251 0.62818 0.63064 0.63303 0.63661 0.81615 0.81994 0.8224 0.98581 0.98842 0.99162 0.99451 1.14984 1.15368 1.15703 1.16025 1.16347 1.3147 1.31814 1.32172 1.32418 1.32698 1.48294 1.48691 1.48987 1.4921 1.49511 1.64402 1.65013 1.653 1.65576 1.65909 1.8405 1.84273 1.84564 1.84807 1.85107 2.05372 2.05603 2.05851 2.06156 2.17885 2.18337 2.18648 2.19028 2.32533 2.328 2.33066 2.33344 2.33977 2.46058 2.46634 2.46961 2.47194 2.47492 2.47894 2.6173 2.62163 2.62444 2.62632 2.63195 2.80879 2.81268 2.81526 2.81731 2.82011 2.82439 2.97243 2.97642 2.97949 2.98197 2.98545 3.14527 3.14821 3.15105 3.15325 3.15563 3.29452 3.29789 3.30116 3.30366 3.30611 3.42711 3.43269 3.43526 3.43798 3.44064 3.57445 3.57822 3.58071 3.58362 3.58734 3.74924 3.75217 3.75495 3.75696 3.7594 4.08273 4.08508 4.0876 4.09108 4.33177 4.33367 4.33604 4.33974 4.48558 4.4885 4.4919 4.49382 4.49707 4.60967 4.61478 4.6186 4.62117 4.62593 4.80484 4.80755 4.80957 4.81168 4.8145 
83 0.17037 0.17357 0.32638 0.33045 0.51238 0.51533 0.5183 0.64527 0.64787 0.65093 0.65478 0.83906 1.00671 1.01241 1.17325 1.17764 1.33661 1.34034 1.34405 1.50533 1.50831 1.51093 1.51448 1.6714 1.67689 1.86109 1.86582 1.86983 2.07301 2.07597 2.0792 2.19974 2.20398 2.2107 2.34588 2.34937 2.3572 2.48655 2.48959 2.49248 2.49608 2.50468 2.63988 2.64274 2.64499 2.83038 2.83356 2.83632 2.84236 2.99448 2.99778 3.00134 3.1668 3.1703 3.17276 3.31661 3.32085 3.32372 3.45198 3.45583 3.45868 3.59596 3.59875 3.60226 3.61067 3.76927 3.77281 3.77513 3.77787 4.10245 4.10637 4.35121 4.35509 4.50667 4.51027 4.51245 4.51665 4.63405 4.63806 4.6411 4.82514 4.82778 4.83124 
66 0.16649 0.16971 0.32345 0.32738 0.51071 0.51366 0.64238 0.64597 0.65015 0.83346 0.83654 1.00374 1.00838 1.16884 1.17271 1.1778 1.33391 1.33704 1.34163 1.50289 1.50612 1.66734 1.85675 1.8611 2.06956 2.07275 2.19697 2.20071 2.34227 2.34585 2.48341 2.48666 2.49038 2.63701 2.64001 2.82813 2.83113 2.83705 2.99163 2.99444 3.16339 3.16703 3.16983 3.31433 3.31778 3.32131 3.44819 3.45178 3.45518 3.59334 3.59702 3.7676 3.77076 3.77355 4.09874 4.10228 4.34733 4.35085 4.50301 4.50716 4.51197 4.63187 4.63504 4.82208 4.82504 4.83009 
36 0.16294 0.32014 0.50629 0.63863 0.64493 0.99841 1.16399 1.32809 1.33446 1.49817 1.66348 1.85353 2.06748 2.19579 2.33818 2.48021 2.63254 2.63644 2.82381 2.98658 2.99092 3.15886 3.16428 3.30769 3.3139 3.44464 3.58838 3.76167 3.7671 4.09522 4.34431 4.49847 4.50399 4.62586 4.63251 4.81888 
25 0.16329 0.31981 0.50598 0.64042 1.16907 1.33519 1.50201 1.6645 1.85516 2.06529 2.34035 2.48035 2.63347 2.82427 2.99019 3.15995 3.31184 3.4461 3.59089 3.7641 4.0943 4.3422 4.50119 4.63167 4.81646 
0 
22 0.16447 0.50631 0.6408 1.16449 1.33148 1.50004 2.06804 2.1957 2.33913 2.63444 2.82456 2.98921 3.16273 3.31365 3.44853 3.59141 3.76459 4.09562 4.34365 4.50161 4.62961 4.81821 
0 
25 0.16359 0.32261 0.5069 0.64015 1.16984 1.33198 1.49965 1.85259 2.0655 2.19736 2.33819 2.48073 2.63421 2.8245 2.98918 3.16188 3.31263 3.44375 3.5895 3.76376 4.09449 4.34306 4.50122 4.62999 4.81795 
28 0.17139 0.51232 0.64469 0.65021 1.17343 1.33886 1.5051 1.51098 2.0732 2.34647 2.48622 2.49309 2.64021 2.8312 2.99565 3.16584 3.17075 3.31943 3.45068 3.59612 3.76834 3.77253 4.10139 4.35073 4.50717 4.51305 4.63558 4.8252 
19 0.31313 0.50067 0.63391 1.32699 1.84584 2.0598 2.3322 2.62725 2.81882 2.98576 3.15395 3.30628 3.44041 3.58509 3.75793 4.08818 4.33602 4.49523 4.8107 
68 0.15522 0.15938 0.31142 0.31567 0.31967 0.4972 0.50165 0.50516 0.63033 0.63463 0.63839 0.82457 0.99173 0.99779 1.15721 1.16305 1.3215 1.32736 1.33231 1.4902 1.49498 1.49908 1.6527 1.65821 1.66403 1.84666 1.85122 2.0598 2.06383 2.18553 2.19179 2.33184 2.33612 2.47037 2.47577 2.4798 2.62584 2.63013 2.81527 2.81973 2.82378 2.97931 2.98452 3.15208 3.15659 3.15972 3.30106 3.30688 3.31064 3.43638 3.44101 3.44482 3.58112 3.58563 3.75526 3.75982 3.7628 4.08881 4.09276 4.33774 4.34131 4.49237 4.49727 4.61627 4.6245 4.81144 4.81445 4.81941 
2 3.76849 4.10042 
48 0.15615 0.31193 0.31805 0.49781 0.50268 0.63147 0.63768 0.99221 1.15817 1.16767 1.32221 1.32868 1.49117 1.4971 1.65583 1.84692 1.85557 2.06015 2.18648 2.19629 2.33225 2.33886 2.47226 2.47821 2.62645 2.63151 2.81591 2.8209 2.98001 2.98593 3.15249 3.15828 3.30194 3.30877 3.43829 3.4445 3.58179 3.58897 3.75553 3.76124 4.08922 4.33802 4.49278 4.4984 4.61711 4.62577 4.81169 4.8156 
8 0.50718 2.06428 2.82488 3.76416 4.09269 4.34083 4.50196 4.81657 
13 0.50303 0.6357 1.85001 2.06376 2.33598 2.82287 3.15582 3.44106 3.76337 4.09196 4.3403 4.50089 4.81524 
94 0.14921 0.15303 0.15653 0.30475 0.30801 0.3114 0.31481 0.4911 0.4956 0.49808 0.50139 0.62403 0.62818 0.63183 0.81681 0.82051 0.98638 0.98923 0.99357 1.15084 1.15443 1.1595 1.31562 1.31988 1.3236 1.32768 1.48392 1.48843 1.4919 1.64471 1.65172 1.65454 1.84112 1.84349 1.84709 2.05444 2.05699 2.05999 2.17959 2.18519 2.19167 2.32602 2.32867 2.33176 2.46164 2.46792 2.47137 2.47578 2.61827 2.6225 2.62525 2.62909 2.80929 2.81363 2.81659 2.82114 2.97326 2.97794 2.98073 3.1462 3.14915 3.15308 3.15632 3.29538 3.29933 3.30384 3.42757 3.43354 3.43719 3.44159 3.57511 3.57925 3.58256 3.74979 3.7533 3.75661 3.75954 4.08338 4.08579 4.08908 4.33243 4.33439 4.33811 4.48645 4.48944 4.49288 4.49662 4.61048 4.6171 4.62077 4.80542 4.80813 4.81035 4.81482 
56 0.14413 0.14886 0.29894 0.30366 0.48495 0.48968 0.49629 0.6186 0.62382 0.81226 0.97951 0.98505 1.14536 1.1525 1.30949 1.31563 1.4778 1.48311 1.64186 1.6478 1.83423 1.83899 2.04745 2.05179 2.17373 2.18477 2.31945 2.32394 2.45902 2.46466 2.61343 2.61809 2.80319 2.80795 2.96721 2.97265 3.13965 3.14458 3.28914 3.29531 3.42464 3.43021 3.56894 3.57365 3.74287 3.74782 4.07646 4.0808 4.32526 4.32929 4.48 4.4852 4.60466 4.61391 4.7987 4.80218 
0 
23 0.16626 0.50846 0.64135 1.16874 1.33413 1.50138 2.06776 2.19728 2.34034 2.48285 2.63591 2.82645 2.99056 3.16348 3.31466 3.44753 3.59216 3.76645 4.09637 4.34469 4.50371 4.63211 4.82035 
0 
0 
19 0.51711 0.64971 1.50954 2.07569 2.20601 2.49008 2.64283 2.83475 2.99792 3.17034 3.32369 3.45689 3.59876 3.77385 4.10503 4.35339 4.51041 4.63786 4.82808 
0 
31 0.52266 0.65434 1.34923 1.51343 1.51847 1.68098 1.8711 2.08022 2.08637 2.35495 2.49384 2.49778 2.50324 2.64723 2.65111 2.84054 2.84775 3.00379 3.1764 3.32896 3.46311 3.60552 3.7788 3.78277 4.11093 4.35859 4.51575 4.52199 4.6424 4.64774 4.83416 
45 0.16363 0.31938 0.50625 0.51004 0.63954 0.64809 0.9996 1.16455 1.1748 1.32891 1.3362 1.4988 1.50288 1.66432 1.85396 2.06679 2.19298 2.20244 2.33943 2.48044 2.48419 2.63417 2.63867 2.82398 2.82803 2.98775 2.99226 3.15997 3.16612 3.30871 3.31515 3.44507 3.45406 3.58874 3.59252 3.76383 3.76822 4.09587 4.34494 4.50009 4.50579 4.62299 4.63087 4.81905 4.82597 
55 0.15309 0.15795 0.30892 0.31377 0.4951 0.49997 0.62827 0.63354 0.82229 0.98961 0.9953 1.15528 1.16138 1.31956 1.32533 1.48803 1.49319 1.65185 1.65698 1.8443 1.84936 2.05751 2.06192 2.18377 2.19039 2.32948 2.33388 2.46845 2.474 2.62336 2.62794 2.81333 2.81832 2.97734 2.98267 3.14976 3.15473 3.29914 3.30496 3.43442 3.43929 3.57906 3.58382 3.75295 3.75799 4.0865 4.09125 4.33531 4.34031 4.49009 4.49518 4.61436 4.62198 4.80874 4.81239 
51 0.17414 0.33238 0.51722 0.52169 0.64877 0.65297 0.84202 1.01057 1.17826 1.34185 1.34816 1.50919 1.51322 1.67453 1.86367 1.86911 2.07564 2.07954 2.20504 2.21397 2.3488 2.35465 2.48976 2.49417 2.49987 2.64261 2.64582 2.83499 2.84064 2.99889 3.00436 3.16926 3.17411 3.32066 3.3253 3.45411 3.45933 3.59916 3.60426 3.773 3.77664 3.78127 4.10529 4.35362 4.50932 4.51283 4.51712 4.63834 4.64224 4.82861 4.83276 
2 4.08905 4.33674 
1 2.4955 
12 0.52032 0.65262 1.51241 2.07947 2.49322 2.64569 3.32793 3.60455 3.77668 4.51301 4.64302 4.8319 
26 0.16006 0.316 0.50216 0.63628 0.99754 1.1643 1.32862 1.49586 1.6607 1.85041 2.06321 2.33566 2.4771 2.63001 2.82055 2.98533 3.15687 3.30788 3.44288 3.58664 3.76042 4.09205 4.33961 4.4974 4.62707 4.81401 
30 0.15961 0.31676 0.50203 0.63448 0.82654 0.99608 1.16307 1.32804 1.49554 1.65915 1.85108 2.06211 2.1916 2.33395 2.4765 2.62931 2.82033 2.82816 2.98433 3.1572 3.30829 3.44255 3.58493 3.75999 4.09098 4.33897 4.49709 4.62486 4.81384 4.81926 
102 0.14879 0.15303 0.15589 0.3046 0.30809 0.3115 0.31468 0.49101 0.49581 0.49844 0.50166 0.62386 0.62842 0.63186 0.63617 0.81687 0.82076 0.98614 0.98943 0.99316 1.15081 1.15484 1.15928 1.16366 1.31554 1.32073 1.32384 1.32794 1.48382 1.48864 1.49152 1.49636 1.64464 1.65151 1.6545 1.65953 1.84088 1.84349 1.84698 1.85061 2.05419 2.05705 2.06033 2.17953 2.18543 2.19106 2.32578 2.32869 2.33188 2.33625 2.46173 2.46831 2.47154 2.47535 2.61833 2.62289 2.62559 2.80921 2.81378 2.81657 2.82035 2.97317 2.97843 2.98097 3.14599 3.14917 3.15289 3.15583 3.29518 3.29973 3.30346 3.30708 3.42748 3.43349 3.43726 3.44052 3.57499 3.57944 3.58272 3.58805 3.74956 3.75346 3.75639 3.75936 4.08313 4.08576 4.08913 4.33219 4.33433 4.3393 4.48628 4.4898 4.49277 4.49631 4.61043 4.61697 4.62091 4.62769 4.8052 4.8081 4.81054 4.81405 
46 0.15437 0.16127 0.30953 0.31493 0.49721 0.50171 0.62998 0.63544 0.82498 0.99016 1.15743 1.16596 1.32285 1.48992 1.496 1.65471 1.84421 1.85117 2.05726 2.18707 2.3298 2.33561 2.47159 2.47871 2.62475 2.62933 2.81492 2.82031 2.98009 3.15043 3.15542 3.301 3.30666 3.43611 3.44171 3.58063 3.58706 3.75385 3.75855 4.08627 4.33458 4.49107 4.49599 4.6213 4.80888 4.81367 
25 0.16659 0.32364 0.50919 0.64296 1.17141 1.33553 1.50219 1.85746 2.06918 2.20054 2.34295 2.48346 2.63666 2.82744 2.99196 3.16412 3.31495 3.44984 3.59258 3.76707 4.09718 4.34539 4.50392 4.63196 4.82085 
23 0.16695 0.5097 0.64265 1.17122 1.33351 1.50247 2.06882 2.19773 2.34209 2.48321 2.63623 2.82807 2.99089 3.16445 3.31464 3.44963 3.59267 3.76717 4.09687 4.3451 4.50386 4.63136 4.82032 
3 2.64535 3.77566 4.51241 
16 0.50266 0.63713 1.49706 1.66037 1.8514 2.47736 2.63096 2.82241 2.98686 3.15796 3.44296 3.58972 3.76223 4.09178 4.33931 4.81521 
32 0.17324 0.51509 0.64796 0.65368 1.17823 1.34042 1.50749 1.51248 2.07479 2.20385 2.34983 2.4885 2.49449 2.64172 2.64793 2.8323 2.83896 2.99754 3.16963 3.17538 3.32109 3.45428 3.59768 3.77235 3.77833 4.1038 4.35289 4.50896 4.51369 4.63663 4.64488 4.82664 
0 
44 0.15877 0.3148 0.501 0.50637 0.63416 0.64097 0.9952 1.16068 1.16724 1.32505 1.33159 1.49385 1.50017 1.65731 1.85005 2.06333 2.18921 2.19533 2.33541 2.47419 2.48058 2.62914 2.63522 2.8193 2.8252 2.98333 2.98852 3.15553 3.16235 3.30473 3.31144 3.43988 3.44438 3.58506 3.59079 3.7587 3.76511 4.09244 4.34166 4.49586 4.50248 4.61984 4.62803 4.8147 
44 0.15624 0.31084 0.31718 0.49876 0.50348 0.63093 0.637 0.99103 1.15711 1.16703 1.32165 1.32908 1.49144 1.49731 1.65456 1.84532 2.05862 2.18753 2.33073 2.4717 2.47826 2.62552 2.63044 2.81649 2.82176 2.97998 2.98637 3.1516 3.15738 3.30116 3.3081 3.43653 3.44337 3.58123 3.58771 3.75526 3.76005 4.08763 4.33621 4.49171 4.49693 4.61895 4.81068 4.81539 
11 0.31342 0.99399 1.16002 1.84809 2.06177 2.33349 3.15418 3.30418 3.58627 3.76278 4.49447 
19 0.31008 0.49646 0.63457 0.99019 1.32654 1.49421 1.84317 2.05672 2.32928 2.6252 2.81492 3.15028 3.30443 3.58059 3.7535 4.08544 4.33349 4.49169 4.80797 
26 0.16112 0.31726 0.50395 0.6372 0.99907 1.16447 1.32965 1.49705 1.85198 2.06396 2.19607 2.33649 2.47891 2.63118 2.82189 2.98634 3.15775 3.30935 3.44257 3.58756 3.76108 4.09299 4.34071 4.49808 4.63063 4.81533 
24 0.16558 0.50884 0.64242 1.17435 1.33503 1.50126 1.86147 2.06814 2.19886 2.34215 2.48358 2.63589 2.82705 2.99089 3.16454 3.31482 3.44971 3.59202 3.76649 4.0965 4.34475 4.50346 4.63108 4.81949 
0 
38 0.34161 0.52396 0.6565 0.85151 1.01956 1.34977 1.51585 1.52047 1.68103 1.87239 2.08229 2.08629 2.21277 2.35838 2.49563 2.49898 2.50349 2.64915 2.65234 2.84263 2.84867 3.0057 3.17848 3.33023 3.463 3.60593 3.61192 3.77955 3.7827 3.7904 4.11345 4.35993 4.51734 4.52063 4.64417 4.64864 4.8351 4.83985 
12 0.63972 1.33211 1.4993 2.06517 2.63298 2.99061 3.161 3.31211 3.76336 4.34295 4.50104 4.81792 
20 0.51455 0.64455 1.17418 1.34066 1.50581 2.07129 2.20313 2.3459 2.48725 2.63857 2.8333 2.99371 3.16709 3.31899 3.45387 3.59565 3.77023 4.102 4.50612 4.63593 
0 
51 0.16003 0.16425 0.31542 0.32034 0.50261 0.5064 0.63565 0.64027 0.82879 0.99775 1.16237 1.16837 1.32683 1.33146 1.49521 1.49969 1.66014 1.85075 1.85896 2.06366 2.06868 2.19086 2.1981 2.33612 2.34251 2.47635 2.48116 2.63021 2.63419 2.82056 2.82474 2.98504 2.98928 3.15658 3.16162 3.30605 3.31115 3.44182 3.44713 3.58659 3.59247 3.75941 3.76394 4.09266 4.3414 4.49654 4.50102 4.62405 4.62961 4.81492 4.81887 
53 0.16023 0.16414 0.31599 0.32063 0.50248 0.50594 0.63516 0.63975 0.82896 0.99632 1.16165 1.16715 1.32573 1.33113 1.49542 1.49943 1.65889 1.66432 1.85107 1.85656 2.06388 2.06792 2.19013 2.19591 2.3362 2.34042 2.47579 2.48032 2.63052 2.63426 2.82073 2.82433 2.98427 2.98859 3.15649 3.16082 3.30555 3.31116 3.44113 3.44618 3.58669 3.59048 3.75945 3.76369 4.09295 4.097 4.34191 4.49662 4.501 4.62097 4.62795 4.81555 4.81883 
88 0.14914 0.15317 0.15686 0.30451 0.30773 0.31145 0.49094 0.49531 0.49799 0.50223 0.62398 0.62797 0.6317 0.81744 0.82186 0.986 0.98922 0.99418 1.15064 1.15422 1.15957 1.16464 1.3154 1.32017 1.32382 1.48398 1.48863 1.49211 1.64483 1.6513 1.65425 1.8407 1.84331 1.84748 2.05397 2.05671 2.06082 2.17936 2.18514 2.32561 2.32852 2.33242 2.46271 2.46798 2.47138 2.47764 2.6184 2.62225 2.6254 2.80915 2.81334 2.81639 2.82285 2.97309 2.97781 2.98063 3.1459 3.14888 3.15293 3.15808 3.29504 3.29914 3.30343 3.42782 3.43328 3.4369 3.44277 3.5749 3.57905 3.58284 3.74946 3.75306 3.75633 4.08288 4.08547 4.08946 4.33185 4.33403 4.33947 4.48617 4.48935 4.49292 4.6103 4.6168 4.62071 4.80502 4.80784 4.81039 
8 2.07044 2.48726 2.63685 3.16623 3.31745 3.7683 4.34535 4.50748 
49 0.16207 0.31931 0.50501 0.50904 0.6376 0.64106 0.82895 1.00031 1.16673 1.17273 1.33056 1.33523 1.49831 1.5024 1.66233 1.85225 1.8572 2.06498 2.06875 2.19448 2.33766 2.34315 2.47979 2.48435 2.63261 2.63557 2.82303 2.82723 2.98778 2.99401 3.15858 3.16228 3.31043 3.31384 3.4442 3.44776 3.5887 3.5931 3.76261 3.76611 4.09339 4.09714 4.34195 4.34932 4.50067 4.50435 4.62811 4.81671 4.81983 
55 0.15626 0.16013 0.3119 0.31617 0.49888 0.50185 0.63153 0.63567 0.82419 0.99209 1.15799 1.1654 1.32205 1.32781 1.49135 1.49536 1.65613 1.66046 1.84667 1.85168 2.05978 2.06367 2.18645 2.19379 2.33201 2.33617 2.47273 2.47636 2.62644 2.62984 2.81668 2.82024 2.98046 2.98443 3.15276 3.15691 3.302 3.30776 3.43786 3.44262 3.58229 3.58604 3.75591 3.75993 3.76418 4.08877 4.09291 4.33746 4.34159 4.49266 4.4972 4.61919 4.62549 4.81152 4.81444 
39 0.16451 0.32107 0.50848 0.64022 0.64671 1.16727 1.33327 1.5004 1.50613 1.66435 1.85438 2.06766 2.19306 2.19879 2.34036 2.48131 2.48738 2.63496 2.64357 2.8261 2.83311 2.9906 3.1604 3.16586 3.31357 3.44604 3.45312 3.59137 3.59892 3.76606 3.77255 4.09586 4.34442 4.50285 4.50909 4.62644 4.63373 4.81909 4.82839 
79 0.15043 0.15436 0.15778 0.30609 0.30946 0.31344 0.49261 0.49691 0.49984 0.62509 0.62918 0.63324 0.81819 0.82279 0.98774 0.99108 0.9963 1.15212 1.15594 1.16157 1.31708 1.32133 1.32532 1.48547 1.48971 1.49333 1.64642 1.65326 1.65724 1.84247 1.84519 1.84977 2.05571 2.05867 2.18113 2.18707 2.32736 2.33032 2.33492 2.46317 2.46898 2.47345 2.61955 2.62381 2.62737 2.81092 2.81505 2.81833 2.97466 2.97908 2.9826 3.14744 3.15057 3.15467 3.29669 3.30063 3.30513 3.42936 3.435 3.43972 3.57658 3.58063 3.58486 3.75116 3.75498 3.75826 4.08465 4.08738 4.33365 4.33599 4.48783 4.49115 4.49495 4.61203 4.61857 4.62468 4.80678 4.80973 4.81262 
33 0.16061 0.31679 0.50351 0.50817 0.63671 0.83059 1.00065 1.16812 1.33112 1.4964 1.50153 1.65977 1.85359 2.06345 2.33814 2.47747 2.63094 2.8218 2.82738 2.98596 3.15832 3.16355 3.31065 3.44267 3.44845 3.5901 3.76158 4.09177 4.33981 4.49859 4.63073 4.81497 4.81887 
6 1.51819 2.08563 2.4977 2.64893 3.78166 4.6497 
20 0.16992 0.5125 0.64599 1.34041 1.50564 2.07231 2.48655 2.63947 2.83028 2.99503 3.16717 3.31835 3.45315 3.59766 3.77059 4.10051 4.34846 4.50743 4.63726 4.82461 
23 0.16577 0.50886 0.64229 1.16857 1.33376 1.50099 2.0692 2.19725 2.34073 2.48338 2.63568 2.82665 2.99027 3.16352 3.31403 3.44914 3.59149 3.76621 4.09863 4.34518 4.50293 4.63073 4.81993 
29 0.15752 0.3138 0.50005 0.63297 0.99174 1.16222 1.32529 1.49316 1.65647 1.84573 2.05885 2.18923 2.33139 2.47527 2.62746 2.81839 2.98271 3.15246 3.15837 3.30532 3.43874 3.58354 3.75764 4.08793 4.33636 4.49322 4.49772 4.62314 4.81108 
0 
43 0.15259 0.15919 0.30849 0.31559 0.49453 0.50031 0.62815 0.63443 0.98885 1.15481 1.31888 1.32622 1.48764 1.49448 1.65342 1.84352 2.05673 2.18319 2.32887 2.46973 2.47651 2.62296 2.62828 2.81285 2.81862 2.97672 2.98448 3.14903 3.15576 3.2986 3.30585 3.43529 3.57856 3.75213 3.75852 4.08576 4.33453 4.48937 4.49576 4.61376 4.62359 4.80818 4.81256 
88 0.15453 0.15841 0.16187 0.31036 0.3136 0.31737 0.49669 0.50109 0.50403 0.50801 0.62964 0.63379 0.63747 0.82178 0.82617 0.99176 0.9952 1.00015 1.15659 1.16044 1.16464 1.32112 1.32592 1.32958 1.48976 1.49421 1.49758 1.64972 1.65653 1.66018 1.84647 1.84945 1.85298 2.05975 2.06282 2.0677 2.18498 2.19066 2.19479 2.33134 2.33432 2.33821 2.46702 2.47289 2.47697 2.4815 2.62441 2.6283 2.63142 2.8148 2.81906 2.82216 2.82812 2.97879 2.98359 2.98666 3.15172 3.15473 3.15844 3.16316 3.3007 3.30496 3.30874 3.31386 3.43266 3.43863 3.44238 3.44627 3.58057 3.5846 3.58835 3.75517 3.75895 3.76201 4.08863 4.09148 4.09555 4.33768 4.34009 4.49208 4.49585 4.49872 4.61578 4.62212 4.6257 4.81064 4.81389 4.81687 
18 0.51369 0.64679 1.17708 1.50641 2.07432 2.34752 2.48688 2.6399 2.83347 2.99532 3.16913 3.32168 3.45389 3.59787 3.77252 4.10271 4.508 4.82843 

136
