# Supplementary material for: Deciphering the Contribution of Oriens-Lacunosum/Moleculare (OLM) Cells to Intrinsic θ Rhythms Using Biophysical Local Field Potential (LFP) Models
Source: eNeuro. 2018 Sep 4;5(4):ENEURO.0146-18.2018. doi: 10.1523/ENEURO.0146-18.2018 (PMC6140113; doi:10.1523/ENEURO.0146-18.2018)
Supplement: Supplementary file 2 — Supplementary Code. Download supplement 2, GZ file [file sup_enu-eN-NWR-0146-18-s02.gz › LFP_microcircuit-master/BSC-120-gi-0-gi_SD-0-PV12913020-dSD6.6ms-gnSD0.21-gpv3.0-gsb0.25-csb0.21-gbs4.75-cbs0.1344-spiketimes.txt]

4324

106


56 0.15208 0.15677 0.30831 0.31323 0.49579 0.49973 0.62739 0.63275 0.81827 0.82275 0.98944 0.99753 1.15469 1.16372 1.31858 1.32528 1.48962 1.49373 1.64847 1.65539 1.84348 1.85044 2.05675 2.06087 2.18235 2.18922 2.32885 2.33502 2.46758 2.47326 2.62255 2.62718 2.81248 2.81739 2.97634 2.98193 3.149 3.1543 3.29848 3.30521 3.43321 3.43905 3.57834 3.58318 3.75212 3.75775 4.08581 4.09054 4.33456 4.33957 4.48932 4.49467 4.61312 4.62158 4.8087 4.81228 
0 
29 0.16648 0.32231 0.50939 0.64297 0.83225 1.00595 1.17178 1.33526 1.50233 1.66654 1.85587 1.86214 2.06915 2.1989 2.34099 2.48357 2.63647 2.82809 2.99152 3.16525 3.31546 3.4491 3.59239 3.76803 4.09716 4.34542 4.50438 4.63203 4.82202 
28 0.15837 0.31448 0.50167 0.63418 0.82461 0.99689 1.16417 1.32696 1.49461 1.65826 1.84876 2.06151 2.19123 2.33378 2.47588 2.62855 2.81975 2.98401 3.15575 3.30616 3.44082 3.58478 3.75906 4.09 4.33848 4.49603 4.62839 4.81359 
97 0.15631 0.15943 0.16233 0.31292 0.31624 0.31936 0.4997 0.50278 0.50561 0.50911 0.63198 0.63493 0.63806 0.64173 0.82204 0.82585 0.82839 0.99315 0.99688 1.00024 1.15872 1.16239 1.16608 1.16966 1.32278 1.32741 1.33053 1.33411 1.49235 1.49608 1.49929 1.65306 1.65831 1.66121 1.66839 1.84788 1.8506 1.85387 2.06074 2.06363 2.06749 2.18661 2.19092 2.19576 2.33309 2.33579 2.33949 2.47216 2.47613 2.47924 2.48318 2.62727 2.63027 2.63285 2.81736 2.82042 2.82307 2.82653 2.98073 2.98479 2.98758 3.15353 3.15633 3.15932 3.16217 3.30289 3.3069 3.30973 3.31282 3.43829 3.4411 3.44455 3.44822 3.58257 3.58578 3.58924 3.75675 3.76028 3.76292 3.76669 4.08988 4.09242 4.09621 4.33864 4.34099 4.34553 4.49372 4.49764 4.50029 4.61754 4.62309 4.62623 4.63021 4.81252 4.81505 4.81786 4.82194 
29 0.17622 0.32694 0.51239 0.64603 0.83555 1.00823 1.17698 1.33897 1.50706 1.67696 1.86166 2.07385 2.20481 2.34534 2.35377 2.48637 2.63935 2.83243 2.9936 3.16822 3.31842 3.45268 3.59673 3.77047 4.10183 4.35324 4.50688 4.63705 4.82577 
88 0.15321 0.15766 0.16069 0.30915 0.31311 0.31641 0.321 0.49629 0.50076 0.50395 0.62773 0.63225 0.63594 0.64043 0.81942 0.8239 0.82664 0.99112 0.99549 1.00088 1.15466 1.15882 1.16419 1.16811 1.3202 1.32556 1.32918 1.48923 1.49375 1.49706 1.64891 1.65539 1.65879 1.66554 1.84606 1.84941 1.85366 2.05919 2.06237 2.18392 2.18933 2.19691 2.33072 2.33389 2.33799 2.46588 2.47208 2.47584 2.47953 2.62205 2.6268 2.62985 2.81386 2.81848 2.82115 2.82578 2.97782 2.98254 2.9852 3.15083 3.1542 3.15754 3.16149 3.29973 3.30434 3.30832 3.43195 3.4379 3.44208 3.57958 3.58402 3.58778 3.75425 3.75865 3.76155 4.0882 4.09107 4.33708 4.3396 4.49114 4.49595 4.49872 4.61444 4.62046 4.62502 4.81032 4.81348 4.81653 
63 0.15389 0.1581 0.31024 0.31446 0.49699 0.50068 0.62969 0.63361 0.63826 0.8197 0.82402 0.99098 0.9965 1.15649 1.1623 1.16817 1.32041 1.32582 1.48979 1.49421 1.654 1.6574 1.84524 1.84965 2.05845 2.06209 2.18425 2.19022 2.33061 2.33423 2.47131 2.4755 2.62484 2.62846 2.81412 2.8186 2.8236 2.97833 2.98315 3.15083 3.15525 3.15862 3.30023 3.30587 3.31076 3.43661 3.44111 3.58019 3.5842 3.75371 3.75853 3.76235 4.08753 4.09119 4.33627 4.33916 4.49096 4.49583 4.61485 4.62314 4.8102 4.81301 4.81757 
31 0.16748 0.32543 0.51157 0.64323 0.64855 0.83385 1.00701 1.17344 1.33648 1.5031 1.6707 1.86043 2.07007 2.20389 2.34568 2.48663 2.63781 2.82819 2.83416 2.99379 3.16603 3.31608 3.45234 3.59447 3.76814 4.09847 4.34631 4.50501 4.63334 4.82253 4.82762 
86 0.17169 0.1747 0.17963 0.32784 0.33112 0.33586 0.51522 0.5184 0.52169 0.64778 0.65156 0.65615 0.83801 0.84133 0.84713 1.00727 1.01221 1.02646 1.17505 1.17963 1.18499 1.34038 1.34424 1.35118 1.50805 1.51133 1.51564 1.67237 1.67693 1.68782 1.86188 1.86665 1.87011 2.07372 2.07751 2.08301 2.10349 2.20456 2.20957 2.34644 2.3516 2.35699 2.48956 2.49329 2.49817 2.64223 2.6447 2.65086 2.83357 2.83711 2.84133 2.99723 3.00019 3.00529 3.16997 3.17285 3.17666 3.32083 3.32386 3.33057 3.45377 3.45788 3.46327 3.59788 3.60176 3.60627 3.61494 3.77264 3.77524 3.77901 3.78525 4.10339 4.10697 4.11406 4.35164 4.35497 4.35984 4.50952 4.51201 4.51655 4.63653 4.64061 4.64628 4.82623 4.8297 4.83313 
52 0.16351 0.17033 0.31904 0.32492 0.50674 0.51215 0.63864 0.64354 0.82949 0.8368 1.00237 1.16817 1.17325 1.33202 1.33725 1.49952 1.66296 1.66898 1.85392 1.85853 2.06584 2.07147 2.19588 2.20445 2.33969 2.34446 2.48024 2.48644 2.63428 2.8244 2.829 2.9894 3.15979 3.16396 3.17102 3.31221 3.31862 3.44437 3.44964 3.58989 3.5947 3.76436 3.76805 4.09473 4.10247 4.34347 4.50198 4.5078 4.62985 4.63697 4.81804 4.82441 
18 0.18006 0.52365 0.65661 1.51607 1.87563 2.08225 2.49681 2.6478 2.84508 3.00688 3.17697 3.32848 3.46566 3.77857 4.11254 4.35979 4.51615 4.83484 
25 0.167 0.32371 0.51041 0.64418 0.83331 1.33713 1.50547 1.86085 2.06995 2.19962 2.34245 2.48441 2.63734 2.82833 2.99226 3.16694 3.31609 3.45005 3.59318 3.76779 4.09758 4.34551 4.50412 4.63558 4.82175 
0 
3 0.65734 2.84196 3.7893 
54 0.16467 0.16896 0.32086 0.3255 0.50854 0.51203 0.64083 0.64514 0.83096 0.83523 1.0008 1.00717 1.16774 1.17603 1.33366 1.33933 1.50119 1.50598 1.66499 1.6719 1.85505 1.86035 2.06871 2.0729 2.19792 2.34053 2.34554 2.48185 2.48562 2.63613 2.63948 2.82707 2.83091 2.99006 2.99424 3.16152 3.16598 3.31247 3.31796 3.44627 3.45178 3.59166 3.59611 3.76624 3.76976 4.09747 4.10183 4.34609 4.50205 4.50649 4.63148 4.63851 4.82007 4.82408 
21 0.16119 0.31801 0.50448 0.63782 0.82712 1.33149 1.8491 2.06344 2.33537 2.47896 2.63096 2.82196 2.98561 3.15884 3.30986 3.4444 3.76226 4.09491 4.33943 4.49844 4.81657 
36 0.16513 0.17186 0.32243 0.509 0.51608 0.64189 0.83184 1.0058 1.1716 1.33433 1.50185 1.66565 1.85916 2.06813 2.33878 2.34755 2.48188 2.48934 2.63535 2.82686 2.83272 2.98987 3.16303 3.16986 3.31343 3.44815 3.59091 3.59886 3.76664 3.77172 4.09592 4.3444 4.50408 4.63075 4.82019 4.82799 
56 0.15116 0.15585 0.30723 0.31158 0.49432 0.49869 0.62631 0.63077 0.81693 0.82185 0.98846 0.99506 1.15366 1.15992 1.31793 1.32439 1.48782 1.49276 1.65038 1.65503 1.84275 1.84762 2.05598 2.06052 2.18183 2.18932 2.32789 2.33234 2.46662 2.47193 2.62169 2.62604 2.81155 2.81626 2.97557 2.98105 3.14816 3.15311 3.29744 3.30379 3.4333 3.43768 3.57734 3.58195 3.75134 3.75666 4.08496 4.08942 4.33381 4.33841 4.48848 4.49379 4.61255 4.6212 4.80741 4.81083 
23 0.17248 0.3307 0.64894 1.34162 1.51164 1.6773 1.86552 2.07555 2.2079 2.35384 2.49016 2.64236 2.83765 2.99852 3.17031 3.32154 3.45533 3.59979 3.77298 4.10505 4.35236 4.51054 4.83138 
1 4.51274 
88 0.15482 0.15881 0.16174 0.31139 0.31452 0.31792 0.32174 0.49764 0.502 0.50471 0.50875 0.62983 0.63426 0.63776 0.82122 0.82517 0.82806 0.99291 0.99697 1.00115 1.15698 1.16095 1.16577 1.32197 1.3268 1.32999 1.49096 1.49508 1.4981 1.6508 1.65788 1.66103 1.8474 1.85021 1.85414 2.06054 2.06375 2.06964 2.18565 2.191 2.19637 2.33249 2.33538 2.33917 2.46876 2.47462 2.47798 2.48243 2.62454 2.62895 2.63172 2.81553 2.81964 2.82243 2.82732 2.97927 2.98426 2.98682 3.15277 3.15574 3.15931 3.30163 3.30575 3.30943 3.43356 3.43951 3.44342 3.4478 3.58122 3.58544 3.58875 3.75601 3.75974 3.76262 4.08953 4.09237 4.09734 4.33853 4.34111 4.49313 4.49718 4.49977 4.61654 4.62178 4.62681 4.81216 4.8149 4.81772 
60 0.15941 0.16316 0.3143 0.31883 0.5029 0.5068 0.63479 0.63874 0.82539 0.82851 0.99527 1.00081 1.16054 1.16749 1.32753 1.33177 1.49635 1.50028 1.6594 1.66406 1.84883 1.85422 2.06198 2.06682 2.19117 2.19753 2.33415 2.33985 2.47634 2.48001 2.62963 2.63315 2.82028 2.82398 2.8289 2.98531 2.98963 3.15523 3.15987 3.30584 3.31025 3.44011 3.44516 3.58515 3.5898 3.75926 3.76265 3.76661 4.09102 4.09568 4.33943 4.34425 4.49598 4.49966 4.50414 4.62261 4.62906 4.81418 4.81767 4.82169 
15 0.512 0.8362 1.33708 1.50583 2.35132 2.48829 2.64269 2.99825 3.16784 3.31551 3.59865 3.76711 4.34589 4.50492 4.82628 
1 4.34435 
22 0.16426 0.32184 0.50824 0.64214 0.83079 1.50072 1.66395 1.85502 2.06712 2.33964 2.48244 2.63436 2.82611 2.99077 3.16247 3.59199 3.76546 4.09606 4.34341 4.50198 4.63089 4.81859 
0 
0 
0 
30 0.16897 0.32669 0.51319 0.64307 0.64778 0.83594 1.17739 1.33888 1.50595 1.67361 1.86329 2.07152 2.20375 2.34428 2.48677 2.63851 2.83134 2.99328 2.99866 3.1673 3.31866 3.45225 3.59421 3.59911 3.77013 4.10162 4.34996 4.5071 4.63996 4.82359 
80 0.14644 0.15082 0.15413 0.30204 0.30571 0.30928 0.48925 0.49392 0.49766 0.62128 0.62576 0.62939 0.81281 0.81742 0.82325 0.98424 0.98945 1.14837 1.1526 1.15757 1.31327 1.31869 1.32301 1.48305 1.48776 1.64244 1.64934 1.65302 1.8384 1.84164 1.84539 2.05164 2.0552 2.17706 2.18331 2.32326 2.32673 2.33067 2.4606 2.46625 2.46984 2.61608 2.62038 2.62354 2.80685 2.81147 2.8144 2.82036 2.97072 2.97618 2.97961 3.1435 3.14693 3.15049 3.15673 3.29263 3.2974 3.30123 3.42555 3.431 3.43544 3.57248 3.57713 3.58097 3.74701 3.75148 3.75441 4.08051 4.08371 4.32949 4.33229 4.48393 4.48847 4.49141 4.60802 4.61497 4.61956 4.80288 4.80616 4.80939 
28 0.16607 0.32149 0.50992 0.64233 0.83226 1.00208 1.16723 1.3348 1.50196 1.66603 1.85595 2.06852 2.19523 2.34173 2.48273 2.6366 2.82699 2.99189 3.16246 3.31368 3.4473 3.59177 3.76541 4.09768 4.3468 4.50247 4.62957 4.82142 
54 0.15853 0.1629 0.31432 0.31924 0.50207 0.50737 0.634 0.63882 0.82412 0.82849 0.99551 1.00143 1.16055 1.16651 1.32535 1.33004 1.49451 1.49923 1.65737 1.66232 1.84944 1.85822 2.06266 2.06691 2.18853 2.19504 2.33478 2.33906 2.47462 2.47976 2.62877 2.63285 2.81911 2.82336 2.98317 2.98811 3.15523 3.16001 3.30482 3.31 3.44022 3.44523 3.58498 3.58904 3.75873 3.76351 4.09191 4.34052 4.49546 4.50017 4.6188 4.62691 4.81443 4.81796 
33 0.16114 0.31621 0.50546 0.63653 0.82615 0.83088 0.99711 1.16497 1.33039 1.49765 1.66143 1.85072 2.06356 2.19379 2.33624 2.47916 2.63172 2.82217 2.98717 3.15683 3.1626 3.30991 3.44221 3.4491 3.58784 3.7618 4.09283 4.34145 4.49843 4.50229 4.62791 4.81569 4.82139 
90 0.16987 0.17257 0.17678 0.32547 0.32904 0.33202 0.51375 0.51657 0.51947 0.64572 0.64905 0.65275 0.8357 0.83829 0.84177 1.00664 1.011 1.01681 1.17308 1.17664 1.18074 1.33885 1.34222 1.34602 1.5061 1.50929 1.51307 1.67022 1.67425 1.68024 1.86057 1.86481 1.86764 1.87617 2.07302 2.07596 2.08018 2.20223 2.20663 2.34512 2.34869 2.35223 2.35777 2.48713 2.48987 2.49345 2.49918 2.64064 2.64299 2.64827 2.83141 2.83435 2.83807 2.85021 2.99611 2.99909 3.00407 3.16643 3.16999 3.17265 3.17723 3.31814 3.32116 3.32407 3.45148 3.4552 3.45856 3.59647 3.59986 3.60373 3.61069 3.77134 3.77373 3.77675 3.78232 4.10214 4.10562 4.11157 4.35051 4.35343 4.35948 4.50741 4.51007 4.51312 4.52072 4.63595 4.63956 4.82568 4.82865 4.83168 
40 0.16434 0.31944 0.32504 0.50799 0.63961 0.64618 0.83086 1.16764 1.1736 1.33264 1.33916 1.50104 1.66448 1.8547 1.86032 2.06684 2.19623 2.34027 2.34741 2.48158 2.63457 2.82486 2.83049 2.99048 3.15994 3.16515 3.31151 3.31694 3.44562 3.45262 3.5912 3.76421 3.76918 4.09606 4.3448 4.50038 4.50556 4.62949 4.81914 4.82556 
14 0.16497 0.64095 1.33692 2.06609 2.34165 2.63449 2.9906 3.44909 3.59451 3.76559 4.09703 4.34281 4.50255 4.82227 
29 0.15505 0.31009 0.49894 0.63043 0.82095 0.99155 1.15655 1.32087 1.49281 1.65542 1.84471 2.05805 2.18716 2.33027 2.47235 2.62523 2.81556 2.98039 3.15085 3.30067 3.43645 3.58116 3.754 3.75988 4.08711 4.3357 4.49099 4.62016 4.80998 
25 0.1792 0.33599 0.5207 0.65596 0.84329 1.34688 1.5134 1.67961 1.87198 2.08043 2.35482 2.49535 2.64728 2.83882 3.00528 3.17492 3.32611 3.46104 3.60735 3.7777 4.11007 4.35815 4.51549 4.64622 4.83167 
24 0.15828 0.31381 0.50106 0.63362 0.82427 1.32642 1.49514 1.65696 1.84642 2.05962 2.33203 2.47534 2.62772 2.8188 2.98329 3.1539 3.30947 3.4396 3.58388 3.75853 4.08842 4.33698 4.4958 4.81198 
6 0.63579 1.65896 2.33534 2.63128 2.98664 3.15885 
2 3.76584 4.50281 
63 0.16333 0.16693 0.31824 0.32189 0.32667 0.50684 0.51023 0.63901 0.64257 0.82948 0.83263 0.99815 1.00435 1.16374 1.17049 1.32757 1.33258 1.33689 1.49966 1.505 1.66282 1.67217 1.85243 1.85706 1.86103 2.06603 2.07007 2.19477 2.20202 2.33797 2.34225 2.34871 2.4808 2.48574 2.63404 2.63674 2.82453 2.8277 2.83314 2.98913 2.99448 3.15934 3.16318 3.167 3.30826 3.31309 3.31701 3.44446 3.44911 3.58904 3.59357 3.76446 3.76701 4.09495 4.10001 4.34353 4.50124 4.50374 4.62636 4.63076 4.8177 4.82083 4.82499 
0 
21 0.17215 0.51842 0.6493 1.33992 1.86556 2.07664 2.34792 2.49125 2.64574 2.83497 2.99863 3.16933 3.31991 3.45803 3.60025 3.77234 4.10621 4.35394 4.50883 4.64043 4.83026 
13 0.16637 0.32342 0.6443 0.83254 1.3359 1.50178 2.63551 2.99137 3.16367 3.31463 3.59328 3.76648 4.8222 
35 0.16793 0.32444 0.51073 0.51652 0.6426 0.64738 0.83374 1.00303 1.16985 1.17737 1.33586 1.50404 1.67006 1.85839 2.07046 2.19849 2.34213 2.485 2.63758 2.82879 2.83602 2.99286 3.16492 3.16858 3.3165 3.44948 3.59352 3.59818 3.76874 3.77646 4.09914 4.34715 4.5055 4.63215 4.82236 
1 2.49556 
92 0.17274 0.17584 0.17999 0.32952 0.3327 0.33682 0.51724 0.52041 0.52401 0.64905 0.65247 0.65611 0.84018 0.8432 0.84791 1.00905 1.01359 1.01939 1.1768 1.18163 1.18618 1.34236 1.34615 1.35156 1.50959 1.5127 1.51631 1.67332 1.6781 1.68487 1.86376 1.86757 1.87085 1.87868 2.07579 2.07944 2.08516 2.10446 2.206 2.21145 2.34832 2.35242 2.35756 2.3638 2.49105 2.49465 2.49909 2.51014 2.64349 2.64621 2.6517 2.83527 2.83869 2.84207 2.85573 2.9989 3.00179 3.0062 3.16998 3.17338 3.1761 3.18067 3.32192 3.32487 3.32845 3.45481 3.45868 3.46254 3.59976 3.60338 3.60751 3.61346 3.77422 3.77702 3.78013 3.78555 4.10494 4.10886 4.11804 4.35349 4.35691 4.36248 4.51137 4.51389 4.51775 4.63925 4.64299 4.65128 4.82872 4.83159 4.83493 4.84118 
25 0.16809 0.32558 0.5131 0.6444 0.83465 1.17605 1.33784 1.50523 1.86181 2.07204 2.3459 2.4858 2.63797 2.82923 2.99313 3.16711 3.31748 3.45289 3.59585 3.76875 4.09953 4.34706 4.5061 4.6378 4.82305 
48 0.16361 0.17025 0.31904 0.3256 0.50706 0.5119 0.63893 0.64763 0.82958 1.0006 1.16684 1.17228 1.33163 1.33678 1.50037 1.50637 1.66398 1.85427 2.0668 2.19641 2.33909 2.3468 2.48059 2.48734 2.63426 2.63934 2.82397 2.82794 2.83393 2.98895 3.15958 3.16533 3.30945 3.31524 3.44547 3.45301 3.59024 3.59753 3.76395 3.76827 4.09588 4.34463 4.50013 4.506 4.62808 4.63465 4.81851 4.82549 
138 0.14786 0.15156 0.15412 0.15623 0.15956 0.30375 0.30726 0.31022 0.31248 0.31501 0.49064 0.49476 0.49702 0.49934 0.50191 0.6197 0.62503 0.62812 0.63058 0.63298 0.63642 0.81361 0.81681 0.81979 0.82173 0.82472 0.98627 0.98897 0.99233 0.9956 1.14983 1.15368 1.15703 1.16025 1.16348 1.31469 1.31813 1.32172 1.32418 1.32697 1.48362 1.48745 1.49018 1.49265 1.4957 1.64401 1.65013 1.65299 1.65575 1.65901 1.8405 1.84273 1.84564 1.84806 1.85098 2.05372 2.05603 2.05851 2.06156 2.17883 2.18332 2.18645 2.19021 2.32532 2.32799 2.33065 2.33343 2.33918 2.46056 2.46632 2.46959 2.47193 2.47491 2.47892 2.6173 2.62163 2.62444 2.62632 2.63195 2.80879 2.81268 2.81526 2.81731 2.82011 2.82414 2.97242 2.9764 2.97948 2.98195 2.98542 3.14527 3.14821 3.15105 3.15325 3.15563 3.29452 3.29788 3.30114 3.30364 3.30609 3.4271 3.43268 3.43523 3.43795 3.44061 3.57445 3.57822 3.58071 3.58362 3.58734 3.74926 3.75222 3.755 3.75701 3.7595 4.08273 4.08508 4.0876 4.09108 4.33177 4.33367 4.33604 4.33975 4.48558 4.4885 4.4919 4.49382 4.49707 4.60964 4.61471 4.61848 4.62105 4.62576 4.80495 4.80766 4.80965 4.81178 4.81464 
120 0.16886 0.17183 0.17448 0.1779 0.32599 0.32911 0.33182 0.33693 0.51212 0.5151 0.51769 0.5202 0.64529 0.64799 0.651 0.65453 0.83561 0.83871 0.84129 0.84544 1.0058 1.0097 1.01294 1.01947 1.17314 1.1767 1.18034 1.18442 1.33613 1.3401 1.34269 1.34593 1.35545 1.50522 1.50819 1.51064 1.51461 1.52766 1.67047 1.67288 1.67664 1.68597 1.86055 1.86415 1.86689 1.87024 1.87778 2.07304 2.07598 2.07906 2.08609 2.1004 2.20058 2.20431 2.20909 2.34563 2.34838 2.35146 2.35717 2.48655 2.48959 2.49247 2.4962 2.50434 2.63989 2.64271 2.6449 2.65044 2.83016 2.83341 2.83585 2.83955 2.8515 2.99442 2.99764 3.00048 3.00584 3.16662 3.16971 3.17199 3.17503 3.18136 3.31637 3.32007 3.32262 3.32559 3.45194 3.45522 3.45789 3.46351 3.59587 3.59861 3.60192 3.60593 3.61321 3.76919 3.77281 3.77502 3.77729 3.78361 4.10226 4.10502 4.10827 4.1304 4.16199 4.35104 4.35349 4.35724 4.50667 4.51023 4.51236 4.51646 4.63403 4.63803 4.64098 4.65319 4.82516 4.82757 4.82998 4.83338 
79 0.16603 0.1692 0.1749 0.32242 0.32593 0.32921 0.51056 0.51335 0.51644 0.64238 0.64596 0.64868 0.83259 0.83564 0.84006 1.00315 1.00684 1.01603 1.16867 1.17247 1.17655 1.33334 1.33677 1.34055 1.50217 1.50517 1.50886 1.66723 1.67092 1.85654 1.85981 1.86312 2.0695 2.07263 2.09677 2.19664 2.2004 2.20708 2.34222 2.34541 2.35208 2.48341 2.48667 2.49036 2.63696 2.63992 2.82827 2.83115 2.83455 2.99134 2.99427 2.99878 3.16321 3.16699 3.16969 3.31384 3.31756 3.32069 3.44811 3.45171 3.45497 3.5932 3.59661 3.6055 3.76713 3.77052 3.77294 4.09869 4.10199 4.34731 4.35021 4.50302 4.50711 4.51083 4.63185 4.63502 4.82199 4.82499 4.82879 
37 0.16244 0.31833 0.50721 0.63789 0.82889 0.99818 1.16397 1.17239 1.32807 1.3344 1.49858 1.66292 1.85355 2.06736 2.19564 2.33808 2.48019 2.63254 2.63642 2.82369 2.98654 2.99094 3.15886 3.16425 3.30769 3.31381 3.44458 3.58836 3.7618 3.76726 4.09517 4.34426 4.49847 4.50398 4.62583 4.63246 4.81913 
26 0.16443 0.31964 0.50831 0.63966 0.82883 1.16909 1.33494 1.50093 1.66418 1.85508 2.0653 2.34021 2.48032 2.63347 2.82429 2.98905 3.15996 3.31187 3.44606 3.59088 3.76415 4.09432 4.34226 4.50118 4.632 4.81712 
0 
25 0.16413 0.32233 0.50634 0.64086 0.83008 1.16455 1.33154 1.50064 1.85804 2.0682 2.19579 2.34015 2.63444 2.82462 2.98925 3.16277 3.3137 3.44858 3.59164 3.76466 4.09569 4.34361 4.50161 4.62964 4.81827 
0 
28 0.16366 0.32052 0.50643 0.64026 0.82927 1.00173 1.16961 1.33192 1.49974 1.66489 1.85234 2.06548 2.19695 2.33815 2.48072 2.63421 2.82447 2.98915 3.16187 3.31258 3.44376 3.5895 3.76398 4.09448 4.34301 4.50122 4.62995 4.81768 
44 0.16931 0.32564 0.33094 0.51253 0.51764 0.64474 0.65015 0.8354 0.84122 1.00696 1.17233 1.17866 1.33802 1.50584 1.6697 1.86029 1.86599 2.07269 2.07986 2.20253 2.34477 2.35353 2.48622 2.49309 2.64009 2.83031 2.83613 2.99511 3.16542 3.16972 3.31835 3.45037 3.4558 3.5959 3.76825 3.77242 4.10083 4.10556 4.34945 4.5071 4.51238 4.63559 4.82455 4.83057 
19 0.15981 0.31315 0.50183 0.63354 1.3269 1.84597 2.0598 2.33214 2.62725 2.81885 3.15395 3.30627 3.44006 3.58505 3.75816 4.08818 4.33604 4.49522 4.81155 
70 0.1549 0.15922 0.16551 0.31139 0.31562 0.31903 0.49783 0.50193 0.50604 0.63023 0.63461 0.63835 0.82069 0.82509 0.82958 0.99208 0.99727 1.1572 1.16304 1.32149 1.32734 1.3322 1.49079 1.49522 1.49956 1.65268 1.65818 1.66298 1.84665 1.85118 2.0598 2.06383 2.18552 2.19174 2.33184 2.33611 2.47036 2.47576 2.47978 2.62584 2.63013 2.81527 2.81973 2.82351 2.9793 2.98452 3.15208 3.15659 3.15972 3.30106 3.30687 3.3106 3.43636 3.44104 3.44481 3.58111 3.58562 3.75529 3.75984 3.76284 4.08881 4.09276 4.33774 4.34129 4.49237 4.49727 4.61626 4.62447 4.8116 4.81467 
7 0.64452 2.07114 2.8317 3.76875 4.10001 4.34812 4.8229 
51 0.15552 0.16126 0.31196 0.31776 0.49925 0.50609 0.63122 0.63736 0.82158 0.82734 0.99269 1.15817 1.16775 1.3222 1.32869 1.49297 1.65588 1.66389 1.84694 1.85403 2.06015 2.18645 2.19632 2.33224 2.33881 2.47221 2.47813 2.62645 2.63151 2.81591 2.82092 2.98001 2.98595 3.15249 3.15829 3.30194 3.30879 3.43827 3.44449 3.58178 3.58898 3.75557 3.7613 4.08922 4.33803 4.49278 4.4984 4.61707 4.62575 4.81195 4.81617 
7 1.66351 2.06427 2.82444 4.09267 4.34078 4.50192 4.81686 
12 0.50752 1.85006 2.06394 2.33606 2.823 3.15582 3.44105 3.76363 4.09199 4.34033 4.50089 4.81591 
95 0.14869 0.15273 0.15589 0.30474 0.308 0.31139 0.31479 0.49144 0.49592 0.49878 0.62387 0.62806 0.63152 0.63512 0.81504 0.81868 0.82188 0.98676 0.99017 0.99483 1.15084 1.15443 1.1595 1.31561 1.31985 1.32358 1.32755 1.48475 1.48895 1.49223 1.64471 1.65172 1.65456 1.84112 1.84349 1.84709 2.05444 2.05699 2.05999 2.17957 2.18517 2.19152 2.32601 2.32866 2.33174 2.46161 2.4679 2.47136 2.47576 2.61827 2.6225 2.62525 2.62909 2.80929 2.81363 2.81659 2.82115 2.97326 2.97794 2.98073 3.1462 3.14915 3.15308 3.15632 3.29538 3.29933 3.30384 3.42756 3.43353 3.43717 3.44156 3.57511 3.57925 3.58255 3.74981 3.75336 3.7567 3.76008 4.08338 4.08579 4.08908 4.33243 4.33439 4.33811 4.48645 4.48944 4.49288 4.49662 4.61045 4.61695 4.62071 4.80555 4.80825 4.8105 4.8152 
56 0.14303 0.14778 0.29883 0.30352 0.48527 0.49004 0.61829 0.62332 0.80951 0.81429 0.98012 0.98812 1.14536 1.15249 1.30947 1.31561 1.48042 1.48867 1.64183 1.64777 1.83423 1.83899 2.04745 2.05179 2.17366 2.18439 2.31946 2.32396 2.45899 2.46463 2.61343 2.61809 2.80319 2.80795 2.9672 2.97264 3.13965 3.14458 3.28913 3.2953 3.42459 3.43011 3.56892 3.57364 3.74287 3.74782 4.07646 4.0808 4.32526 4.32929 4.47999 4.48519 4.60454 4.61379 4.79902 4.80256 
0 
28 0.16576 0.32184 0.50843 0.64153 0.83153 1.00411 1.16872 1.33412 1.50176 1.66601 1.8572 2.06777 2.19734 2.34029 2.48286 2.63591 2.82638 2.99055 3.16348 3.31463 3.44751 3.59216 3.76659 4.09637 4.34465 4.5037 4.63216 4.82091 
0 
1 4.50817 
29 0.1722 0.32918 0.51565 0.64954 0.83894 1.00991 1.17791 1.34218 1.50888 1.67243 1.86395 2.07514 2.20413 2.34747 2.49008 2.64268 2.83411 2.99762 3.16999 3.32175 3.45591 3.59843 3.77356 4.10375 4.35247 4.5103 4.63782 4.82715 4.83347 
0 
79 0.17675 0.18066 0.18701 0.33352 0.33697 0.34434 0.52036 0.5242 0.52932 0.65211 0.656 0.66079 0.84343 0.84751 1.01238 1.01714 1.02813 1.18105 1.18657 1.34495 1.34913 1.36015 1.51311 1.51686 1.52501 1.67647 1.68144 1.86754 1.87187 1.87638 2.07897 2.08296 2.08955 2.20941 2.21648 2.35148 2.356 2.36156 2.49389 2.49776 2.5032 2.64661 2.64965 2.65649 2.83748 2.84134 2.84529 3.0022 3.00599 3.01754 3.1731 3.17704 3.18086 3.3238 3.3279 3.33244 3.4592 3.46295 3.47045 3.60316 3.60755 3.61329 3.77752 3.78044 3.78516 3.80299 4.10811 4.11214 4.12412 4.35664 4.36097 4.51324 4.51672 4.52123 4.64233 4.64747 4.83177 4.83529 4.8387 
55 0.16343 0.16758 0.31909 0.32685 0.50717 0.51234 0.63947 0.64814 0.8283 0.8326 0.99909 1.00512 1.16455 1.17319 1.32891 1.33574 1.49934 1.50387 1.66361 1.66844 1.85376 1.86108 2.0668 2.07689 2.19296 2.19894 2.33936 2.34667 2.48045 2.48418 2.63417 2.63867 2.82398 2.82759 2.83356 2.9878 2.99205 3.15997 3.16606 3.30871 3.3148 3.44508 3.45426 3.58873 3.5925 3.76395 3.76951 4.09588 4.34484 4.5001 4.50582 4.62297 4.63083 4.81867 4.82281 
56 0.15272 0.15754 0.30886 0.31364 0.49577 0.50051 0.62816 0.63341 0.81859 0.82361 0.99016 0.99588 1.15528 1.16138 1.31955 1.32531 1.48901 1.49396 1.65184 1.6569 1.8443 1.84929 2.05751 2.06192 2.18374 2.19039 2.32946 2.33385 2.46844 2.47399 2.62336 2.62794 2.81333 2.81832 2.97734 2.98267 3.14976 3.15473 3.29913 3.30495 3.4344 3.43927 3.57905 3.58381 3.75303 3.75808 4.0865 4.09125 4.33531 4.34012 4.49009 4.49518 4.61433 4.62196 4.80896 4.8126 
88 0.17269 0.17648 0.18241 0.32894 0.33248 0.33668 0.51616 0.51982 0.5241 0.64885 0.65288 0.65821 0.83792 0.84119 0.84561 1.0087 1.01384 1.02056 1.17671 1.18235 1.34104 1.34455 1.34826 1.50834 1.51163 1.51571 1.67284 1.67715 1.68355 1.86299 1.86742 1.87116 1.8828 2.07559 2.07938 2.08712 2.20511 2.20974 2.21789 2.34771 2.35217 2.35688 2.36239 2.48977 2.49417 2.49987 2.64261 2.64571 2.65214 2.83432 2.83872 2.84293 2.99827 3.00123 3.00549 3.16925 3.17354 3.1773 3.18915 3.31966 3.32343 3.32724 3.45437 3.45837 3.46401 3.59891 3.6033 3.6081 3.77344 3.77675 3.78113 3.79094 4.10453 4.10855 4.12079 4.35325 4.35727 4.3684 4.50932 4.51275 4.51649 4.52736 4.63844 4.64232 4.82794 4.83121 4.83491 4.84307 
2 4.08905 4.33674 
6 2.4957 2.64784 2.84337 3.77794 4.36011 4.83498 
28 0.17556 0.33293 0.51905 0.6519 0.8416 1.0133 1.18465 1.34551 1.51198 1.67732 1.86824 2.07845 2.21284 2.35308 2.49286 2.64551 2.83805 3.00072 3.17389 3.32413 3.45879 3.60318 3.77644 4.10709 4.35466 4.51294 4.64225 4.83104 
27 0.15972 0.31604 0.50246 0.63599 0.82589 0.99974 1.16434 1.3287 1.49657 1.66078 1.8505 2.06323 2.33569 2.47709 2.63001 2.82058 2.98535 3.15687 3.3079 3.44289 3.58663 3.76058 4.09207 4.33968 4.4974 4.62701 4.81419 
31 0.15932 0.31636 0.50215 0.63435 0.82547 0.99689 1.16303 1.32798 1.49559 1.6589 1.85082 2.06208 2.19148 2.33387 2.4765 2.62931 2.82028 2.82746 2.98432 3.1572 3.16476 3.30825 3.44253 3.58492 3.76007 4.09092 4.33892 4.49709 4.62484 4.81399 4.81966 
102 0.14858 0.1529 0.15574 0.30458 0.30808 0.3115 0.31466 0.49123 0.49606 0.49884 0.50288 0.62379 0.62836 0.6318 0.63577 0.8149 0.81906 0.82168 0.98659 0.99079 0.9949 1.1508 1.15483 1.15927 1.16365 1.31553 1.32072 1.32383 1.32792 1.48465 1.48932 1.49235 1.64463 1.65151 1.65451 1.65947 1.84088 1.8435 1.84701 1.85062 2.05419 2.05705 2.06033 2.17952 2.18542 2.19104 2.32577 2.32868 2.33187 2.33628 2.46171 2.4683 2.47153 2.47534 2.61833 2.62289 2.62559 2.80921 2.81378 2.81657 2.82035 2.97317 2.97843 2.98097 3.14599 3.14917 3.15289 3.15583 3.29518 3.29973 3.30346 3.30708 3.42747 3.43349 3.43726 3.44052 3.57498 3.57943 3.5827 3.58797 3.74957 3.7535 3.75641 3.75944 4.08313 4.08576 4.08913 4.33219 4.33433 4.33936 4.48628 4.4898 4.49277 4.49631 4.6104 4.61693 4.62086 4.62728 4.80537 4.80828 4.81078 4.81443 
45 0.15407 0.16047 0.3095 0.31484 0.49898 0.62995 0.63535 0.81985 0.82567 0.99202 1.15743 1.16598 1.32283 1.49205 1.65471 1.84421 1.85111 2.05725 2.18701 2.32981 2.33562 2.47157 2.47869 2.62475 2.62933 2.81492 2.82031 2.98009 3.15043 3.15542 3.30099 3.30666 3.4361 3.44171 3.58063 3.58706 3.7539 3.75859 4.08627 4.33458 4.49107 4.49599 4.62127 4.80903 4.81397 
31 0.16634 0.32289 0.50891 0.51505 0.64295 0.83196 1.00561 1.171 1.33519 1.50219 1.66687 1.85691 2.0691 2.19964 2.34253 2.48346 2.63666 2.82712 2.83315 2.99179 3.16406 3.31483 3.4497 3.59252 3.76694 4.09749 4.34523 4.50392 4.63194 4.82069 4.82667 
29 0.16641 0.32251 0.50933 0.64253 0.83664 1.00745 1.16918 1.33322 1.50248 1.6678 1.85886 2.06856 2.19751 2.34184 2.48321 2.63621 2.82795 2.99076 3.16432 3.31447 3.4493 3.5924 3.76719 4.09706 4.34494 4.50385 4.63126 4.82025 4.82629 
11 0.52082 0.65156 1.1833 1.3446 2.07848 2.64483 3.17284 3.324 3.7759 4.35726 4.51224 
17 0.1612 0.31786 0.63706 1.6602 1.85109 2.33785 2.47734 2.63096 2.82225 2.98673 3.15797 3.44287 3.58947 3.7623 4.0917 4.33927 4.81626 
57 0.17139 0.17732 0.32869 0.33375 0.51425 0.51856 0.64778 0.65229 0.83747 0.84305 1.00911 1.01605 1.17624 1.18115 1.33858 1.34352 1.50745 1.51219 1.67229 1.67896 1.86173 1.86662 2.07454 2.08045 2.20326 2.34724 2.35252 2.4885 2.49449 2.64172 2.64665 2.83206 2.83647 2.85109 2.99706 3.00315 3.16856 3.17237 3.31923 3.32315 3.45388 3.45906 3.59751 3.60357 3.77203 3.77547 3.78837 4.1032 4.10907 4.3515 4.35695 4.50905 4.51391 4.63661 4.64488 4.82626 4.83068 
1 2.65515 
48 0.15852 0.16604 0.31479 0.3222 0.50173 0.50818 0.63412 0.64063 0.82431 0.83227 0.99547 1.16068 1.16726 1.32504 1.33159 1.49453 1.65732 1.663 1.85007 2.06333 2.18919 2.19557 2.33543 2.47418 2.48049 2.62914 2.63522 2.8193 2.82547 2.98333 2.98851 3.15553 3.16235 3.30473 3.31161 3.43986 3.44438 3.58506 3.59056 3.75876 3.765 4.09245 4.3417 4.49585 4.50246 4.61983 4.62797 4.81501 
45 0.15554 0.16126 0.31075 0.31676 0.49961 0.63071 0.63663 0.82213 0.9917 1.1571 1.16693 1.32161 1.32901 1.49313 1.65452 1.84533 1.8555 2.05862 2.18746 2.33073 2.47169 2.47824 2.62552 2.63044 2.81649 2.8217 2.97998 2.98632 3.1516 3.15738 3.30115 3.30809 3.43652 3.44336 3.58122 3.58768 3.75569 3.76032 4.08763 4.33621 4.49171 4.49693 4.61887 4.81091 4.81579 
10 0.31333 1.16002 1.84808 2.06177 2.33349 3.15418 3.30417 3.58598 3.76316 4.49446 
18 0.15522 0.31005 0.5005 0.63079 1.32632 1.84318 2.05672 2.32923 2.6252 2.81492 3.15027 3.3044 3.58053 3.75382 4.08544 4.33349 4.49167 4.80859 
27 0.16087 0.31709 0.50572 0.63692 0.82686 1.16445 1.32958 1.49867 1.66417 1.85201 2.06396 2.19601 2.33648 2.47888 2.63118 2.8219 2.98634 3.15775 3.30933 3.44254 3.58755 3.76131 4.09299 4.34076 4.49808 4.63052 4.81583 
26 0.16572 0.32249 0.5085 0.64219 0.83187 1.17371 1.33491 1.50129 1.66671 1.85709 2.06811 2.34193 2.48358 2.63589 2.82699 2.9908 3.16454 3.31468 3.44968 3.59209 3.76664 4.09647 4.34473 4.50345 4.63106 4.81991 
0 
80 0.17916 0.18231 0.1878 0.33534 0.33871 0.34393 0.52238 0.52542 0.52908 0.65472 0.65803 0.66248 0.84498 0.84787 0.85231 1.01502 1.01969 1.02826 1.1836 1.18809 1.34762 1.35112 1.3621 1.51448 1.51748 1.52158 1.67928 1.68347 1.86929 1.87309 1.8765 2.08151 2.08481 2.08994 2.21141 2.21732 2.35416 2.3586 2.36421 2.49563 2.49899 2.50351 2.64871 2.65155 2.65712 2.8403 2.84343 2.84726 3.00415 3.00712 3.01295 3.17505 3.17884 3.18207 3.32696 3.33015 3.33528 3.46054 3.46439 3.46929 3.60471 3.60874 3.61389 3.7788 3.78182 3.78478 3.79315 4.11092 4.11453 4.35895 4.36221 4.36858 4.51624 4.519 4.52301 4.64384 4.64813 4.83396 4.83669 4.84008 
13 0.16521 0.31993 0.63954 1.33204 2.06528 2.63298 2.9906 3.16106 3.31206 3.76357 4.34217 4.50104 4.81913 
28 0.16842 0.32625 0.51284 0.64504 0.83659 1.00715 1.17344 1.338 1.50564 1.66796 1.85927 2.07103 2.20182 2.34392 2.48724 2.63858 2.8308 2.99336 3.16688 3.31746 3.45211 3.59548 3.76991 4.10095 4.34983 4.50613 4.63593 4.82489 
0 
52 0.15976 0.16382 0.31532 0.3201 0.50311 0.50705 0.63561 0.64013 0.82491 0.82909 0.99783 1.16238 1.16837 1.32681 1.33147 1.49572 1.49985 1.65996 1.8507 1.857 2.06367 2.0688 2.19085 2.19715 2.33613 2.34271 2.47635 2.48116 2.63021 2.63419 2.82056 2.82469 2.98504 2.98932 3.15658 3.16162 3.30605 3.31116 3.44182 3.44712 3.58659 3.59265 3.7595 3.76399 4.09268 4.3414 4.49654 4.50102 4.62399 4.62962 4.81508 4.81928 
55 0.16025 0.16395 0.3158 0.31999 0.50331 0.50675 0.6356 0.63991 0.82511 0.82925 0.99631 1.00153 1.16165 1.16708 1.32573 1.33107 1.49587 1.49967 1.65865 1.66334 1.8509 1.85516 2.06386 2.06779 2.19008 2.19575 2.33615 2.34018 2.47578 2.48031 2.63052 2.63426 2.8207 2.82425 2.98427 2.98855 3.15648 3.1608 3.30555 3.3111 3.44112 3.44611 3.58668 3.59046 3.75965 3.76384 4.09293 4.09683 4.34182 4.49662 4.501 4.62094 4.62794 4.81583 4.81913 
88 0.14848 0.15254 0.15573 0.30448 0.30769 0.31134 0.49134 0.49593 0.49901 0.62387 0.62783 0.63155 0.81476 0.81881 0.82192 0.98645 0.99068 0.9965 1.15064 1.15422 1.15957 1.16461 1.31538 1.32012 1.32377 1.48462 1.48928 1.49286 1.64482 1.65129 1.65423 1.8407 1.84331 1.84744 2.05397 2.05671 2.06082 2.17934 2.1851 2.3256 2.32851 2.33239 2.46266 2.46795 2.47137 2.47758 2.6184 2.62225 2.6254 2.80915 2.81334 2.81639 2.82267 2.97309 2.97781 2.98063 3.1459 3.14888 3.15293 3.15807 3.29503 3.29911 3.30341 3.4278 3.43328 3.4369 3.44276 3.57489 3.57904 3.58281 3.74946 3.75307 3.75637 4.08288 4.08547 4.08946 4.33185 4.33403 4.33934 4.48617 4.48935 4.49292 4.61026 4.61667 4.62062 4.80518 4.80802 4.81067 
13 0.16914 0.32701 0.51343 2.07007 2.48722 2.63679 2.99549 3.16579 3.31701 3.76845 4.10006 4.34529 4.50694 
54 0.16192 0.16564 0.31885 0.3222 0.50521 0.50923 0.63757 0.64127 0.82861 0.8333 0.99857 1.00387 1.16656 1.17227 1.33051 1.33499 1.49851 1.50416 1.66213 1.66674 1.85216 1.85655 2.06491 2.06862 2.19409 2.33762 2.34178 2.47979 2.48435 2.63261 2.63556 2.82299 2.82699 2.98775 2.9934 3.15856 3.16225 3.31032 3.31371 3.44401 3.44765 3.5887 3.59298 3.76268 3.76606 4.09336 4.09708 4.34194 4.34702 4.50067 4.50432 4.6281 4.81693 4.8204 
56 0.15571 0.15952 0.31185 0.3159 0.4992 0.50242 0.63154 0.63564 0.82135 0.82531 0.99207 0.99823 1.15799 1.16529 1.32204 1.3278 1.49201 1.49604 1.65604 1.65992 1.84663 1.85128 2.05978 2.06362 2.18643 2.19363 2.332 2.33607 2.47273 2.47636 2.62644 2.62984 2.81668 2.82021 2.98046 2.98441 3.15276 3.15691 3.302 3.30774 3.43785 3.4426 3.5823 3.58604 3.75597 3.76005 4.08877 4.09284 4.33744 4.3413 4.49266 4.4972 4.61912 4.62542 4.8116 4.81456 
52 0.16491 0.17095 0.31997 0.32698 0.50963 0.64019 0.64642 0.83094 1.00086 1.16719 1.17242 1.33349 1.34562 1.5006 1.50705 1.66388 1.67263 1.85438 1.8617 2.06765 2.07584 2.1931 2.19921 2.34036 2.34804 2.48132 2.48739 2.63496 2.64336 2.82599 2.83238 2.99036 2.99824 3.1604 3.16581 3.17184 3.31356 3.44599 3.45279 3.59136 3.5983 3.76621 3.77258 4.09592 4.10439 4.34442 4.50285 4.50901 4.62645 4.63334 4.81943 4.82604 
79 0.15013 0.15411 0.15772 0.30605 0.30942 0.3134 0.49312 0.49756 0.50081 0.62491 0.62902 0.63314 0.8164 0.82047 0.82343 0.98819 0.99245 1.15212 1.15594 1.16157 1.31705 1.32126 1.32529 1.48629 1.49118 1.4951 1.64641 1.65321 1.65716 1.84246 1.84517 1.84976 2.05571 2.05867 2.18111 2.18703 2.32735 2.33031 2.33484 2.46316 2.46897 2.47344 2.61955 2.62381 2.62737 2.81092 2.81505 2.81832 2.97466 2.97908 2.9826 3.14744 3.15057 3.15467 3.29669 3.30064 3.30513 3.42935 3.435 3.43972 3.57657 3.58062 3.58485 3.75121 3.75522 3.75844 4.08465 4.08738 4.33365 4.33598 4.48783 4.49115 4.49495 4.612 4.61854 4.62459 4.80695 4.8099 4.81291 
34 0.16052 0.31674 0.50365 0.50816 0.63661 0.82625 1.00151 1.16803 1.33103 1.49674 1.65976 1.85349 2.06341 2.19251 2.33802 2.47747 2.63094 2.82175 2.82685 2.98593 3.1583 3.16325 3.31058 3.44268 3.44823 3.59005 3.76163 3.76742 4.09174 4.33981 4.49859 4.63069 4.81509 4.81933 
28 0.18035 0.33748 0.52394 0.6561 0.84666 1.02164 1.18761 1.3487 1.51538 1.68357 1.87318 2.08315 2.21555 2.36572 2.49813 2.64852 2.84388 3.00568 3.17781 3.32808 3.46279 3.60704 3.78071 4.11219 4.35954 4.51837 4.64946 4.83624 
27 0.16959 0.32599 0.51291 0.64618 0.83578 1.01422 1.17726 1.34001 1.50519 1.66811 1.86441 2.0723 2.34832 2.48654 2.6395 2.83035 2.99486 3.16717 3.31848 3.45368 3.5976 3.77032 4.10033 4.34822 4.50744 4.63861 4.82626 
30 0.16513 0.3237 0.50953 0.6422 0.83205 1.16847 1.33371 1.50143 1.66439 1.85568 2.06911 2.19738 2.34061 2.35162 2.48338 2.63568 2.82659 2.99029 3.1635 3.17168 3.31392 3.44913 3.59149 3.60142 3.76623 4.09823 4.34502 4.50293 4.63073 4.82004 
30 0.1576 0.31385 0.50047 0.63285 0.82351 0.99519 1.16223 1.32531 1.49352 1.6565 1.84575 2.05885 2.18923 2.33139 2.47527 2.62746 2.8184 2.98271 3.15246 3.15838 3.30532 3.43868 3.58354 3.75783 4.08793 4.33637 4.49322 4.49772 4.62311 4.8114 
0 
45 0.15225 0.15875 0.30847 0.31549 0.4959 0.50176 0.62797 0.63432 0.81848 0.82408 0.98959 1.1548 1.31887 1.32621 1.4898 1.65332 1.84351 2.05673 2.18315 2.32885 2.46961 2.47603 2.62296 2.62828 2.81285 2.8186 2.97672 2.98447 3.14902 3.15575 3.2986 3.30585 3.43502 3.44315 3.57855 3.75215 3.75855 4.08576 4.33453 4.48937 4.49576 4.61369 4.62356 4.80855 4.81413 
89 0.15419 0.1582 0.16147 0.31031 0.31356 0.31715 0.49704 0.50133 0.50482 0.62959 0.63375 0.63736 0.82023 0.82414 0.8272 0.99197 0.99559 1.00048 1.15658 1.16043 1.16463 1.17069 1.32111 1.32591 1.32957 1.49002 1.49439 1.49805 1.64971 1.65653 1.6601 1.84647 1.84943 1.85288 2.05975 2.06282 2.06776 2.18497 2.19066 2.19502 2.33133 2.33432 2.33818 2.467 2.47288 2.47696 2.48147 2.62441 2.6283 2.63142 2.8148 2.81906 2.82216 2.82767 2.97879 2.98359 2.98666 3.15172 3.15473 3.15844 3.16316 3.3007 3.30496 3.30874 3.31364 3.43265 3.43863 3.44238 3.44617 3.58057 3.5846 3.58835 3.75521 3.75905 3.76209 4.08863 4.09148 4.09554 4.33768 4.34009 4.49207 4.49582 4.4987 4.61576 4.6221 4.6257 4.81072 4.81395 4.81707 
25 0.16997 0.3269 0.51362 0.64707 0.83563 1.17607 1.34 1.50662 1.67004 1.86263 2.07428 2.34532 2.48687 2.63981 2.83249 2.99499 3.16853 3.31903 3.45387 3.5974 3.77144 4.10235 4.35247 4.50798 4.82666 

138
