# Supplementary material for: Deciphering the Contribution of Oriens-Lacunosum/Moleculare (OLM) Cells to Intrinsic θ Rhythms Using Biophysical Local Field Potential (LFP) Models
Source: eNeuro. 2018 Sep 4;5(4):ENEURO.0146-18.2018. doi: 10.1523/ENEURO.0146-18.2018 (PMC6140113; doi:10.1523/ENEURO.0146-18.2018)
Supplement: Supplementary file 2 — Supplementary Code. Download supplement 2, GZ file [file sup_enu-eN-NWR-0146-18-s02.gz › LFP_microcircuit-master/BC-380-gi-0-gi_SD-0-PV12913020-dSD6.6ms-gnSD0.21-gpv-3.0-gsb1.5-csb0.21-gbs5.25-cbs0.1344-spiketimes.txt]

16037

336


78 0.14389 0.14821 0.15168 0.30009 0.30391 0.30806 0.48661 0.49117 0.49427 0.6193 0.62422 0.62854 0.80939 0.81324 0.81651 0.98174 0.98518 0.9897 1.14629 1.15071 1.15761 1.31109 1.31644 1.32136 1.47922 1.48377 1.48699 1.64053 1.648 1.83647 1.83938 1.84412 2.04973 2.0529 2.1751 2.18142 2.32134 2.32464 2.32956 2.45807 2.4647 2.46859 2.61389 2.61865 2.62193 2.80491 2.80951 2.81288 2.96871 2.97412 2.9783 3.14149 3.14489 3.14923 3.2907 3.29542 3.30011 3.42353 3.42948 3.43572 3.57057 3.57518 3.58008 3.74519 3.74927 3.75263 4.07864 4.08161 4.32763 4.33013 4.48185 4.4856 4.48911 4.60601 4.61307 4.80077 4.80395 4.80696 
87 0.14442 0.14829 0.15179 0.30051 0.30426 0.30816 0.48729 0.49132 0.49426 0.49788 0.61885 0.62343 0.62726 0.80976 0.81348 0.81691 0.8202 0.98256 0.98539 0.9899 1.14662 1.15072 1.15702 1.31154 1.31528 1.32012 1.47958 1.48378 1.48713 1.49153 1.64081 1.64837 1.65226 1.83726 1.83982 1.84379 2.0505 2.0531 2.05661 2.17567 2.18136 2.32215 2.32506 2.32884 2.45744 2.46426 2.46837 2.61409 2.61874 2.62225 2.80574 2.80987 2.81315 2.96924 2.97348 2.97733 3.14208 3.14529 3.14938 3.15401 3.29121 3.29479 3.30014 3.42394 3.4304 3.43446 3.5713 3.57526 3.57892 3.74602 3.74908 3.75284 4.07947 4.08211 4.08583 4.3283 4.33055 4.33385 4.48241 4.48557 4.48979 4.60644 4.61293 4.61931 4.8017 4.80459 4.80721 
33 0.16712 0.17549 0.32515 0.51294 0.6442 0.83468 1.00264 1.00886 1.17247 1.33858 1.50396 1.66725 1.67584 1.85964 2.07065 2.20169 2.34261 2.34883 2.48497 2.63837 2.82927 2.99316 3.16685 3.31788 3.45335 3.59351 3.60042 3.77028 4.10014 4.34731 4.50693 4.63386 4.82359 
0 
65 0.16523 0.17012 0.32033 0.32589 0.33437 0.50859 0.51293 0.52757 0.64124 0.64705 0.8314 0.83543 1.00082 1.00622 1.01405 1.16791 1.17549 1.33219 1.33814 1.50042 1.5051 1.51611 1.66585 1.67093 1.85593 1.86117 1.86864 2.06942 2.07426 2.19634 2.20625 2.34159 2.34642 2.3547 2.48381 2.49069 2.6363 2.64126 2.82775 2.83263 2.99134 2.99657 3.16193 3.16684 3.17317 3.31198 3.31773 3.44845 3.45314 3.59264 3.5982 3.76745 3.77124 3.78446 4.09819 4.10328 4.34631 4.35261 4.50164 4.50695 4.62807 4.63836 4.82156 4.82536 4.83254 
0 
18 0.17107 0.32669 0.51336 0.83502 1.00524 1.50531 1.86423 2.3492 2.63934 2.83458 3.17086 3.3181 3.45407 3.59703 3.77001 4.35244 4.50691 4.8262 
81 0.1541 0.15801 0.16357 0.31085 0.31453 0.31853 0.49644 0.50073 0.50416 0.62962 0.63354 0.6375 0.81941 0.82346 0.827 0.9913 0.99594 1.00009 1.15702 1.16172 1.16733 1.32075 1.32598 1.33032 1.48892 1.49355 1.49794 1.64988 1.65672 1.6603 1.84609 1.8498 1.85395 2.05935 2.06265 2.1842 2.18995 2.19767 2.33144 2.33493 2.33955 2.46932 2.47436 2.47931 2.62513 2.62877 2.63258 2.81466 2.81891 2.82233 2.97843 2.98357 2.98912 3.15159 3.15541 3.1587 3.30066 3.30528 3.30972 3.43555 3.43943 3.444 3.58063 3.58469 3.58962 3.75454 3.75886 3.76193 4.08838 4.09163 4.33708 4.33975 4.49176 4.49619 4.49976 4.61506 4.62292 4.62705 4.81075 4.81352 4.81766 
0 
53 0.15911 0.16438 0.31551 0.3197 0.50258 0.5072 0.63595 0.64018 0.82579 0.83027 0.99507 0.99997 1.16343 1.32749 1.3326 1.49543 1.50036 1.65946 1.66475 1.84851 1.85486 2.06196 2.06787 2.19267 2.33494 2.3399 2.47716 2.48298 2.63006 2.63411 2.82131 2.82577 2.98533 2.99043 3.15769 3.16233 3.3065 3.31172 3.44186 3.4466 3.58602 3.5914 3.75988 3.76344 4.09052 4.09644 4.33929 4.34556 4.49814 4.50301 4.62528 4.81469 4.81997 
88 0.14468 0.14936 0.15258 0.30116 0.30489 0.30861 0.31288 0.48745 0.49252 0.49558 0.62034 0.62512 0.62891 0.81009 0.81398 0.81733 0.82222 0.98274 0.98628 0.99078 1.14716 1.15155 1.15687 1.31202 1.31765 1.32131 1.47986 1.48462 1.48789 1.64104 1.64892 1.65292 1.83747 1.84031 1.84456 2.05074 2.05398 2.05908 2.17604 2.18244 2.32238 2.32564 2.33003 2.45831 2.46511 2.46886 2.61452 2.61952 2.62255 2.80585 2.81066 2.81367 2.81907 2.96969 2.97537 2.97887 3.14264 3.14596 3.14997 3.15419 3.29173 3.29663 3.30047 3.424 3.4303 3.43466 3.5716 3.57635 3.58045 3.74617 3.75053 3.75346 4.07965 4.08258 4.08778 4.32862 4.33104 4.33678 4.4829 4.48679 4.48994 4.60697 4.61433 4.61891 4.80176 4.80491 4.80773 4.81199 
47 0.17688 0.18392 0.33334 0.33897 0.51992 0.52448 0.65319 0.84242 0.847 1.01421 1.02173 1.18435 1.3458 1.35374 1.51239 1.51801 1.67664 1.86692 1.87202 2.07912 2.08481 2.209 2.35166 2.35906 2.49456 2.50392 2.6471 2.83762 2.84314 3.00216 3.17494 3.18032 3.32624 3.45922 3.46607 3.60483 3.61287 3.77801 3.78412 4.10848 4.11689 4.35592 4.36333 4.51475 4.64407 4.83127 4.83609 
0 
130 0.14186 0.14515 0.14787 0.15021 0.15441 0.29798 0.30156 0.30411 0.30654 0.30962 0.48482 0.48828 0.49091 0.49303 0.49595 0.6158 0.61968 0.62287 0.62549 0.62846 0.80725 0.81061 0.81344 0.81556 0.81929 0.98006 0.98241 0.98543 0.98812 1.14408 1.14795 1.15125 1.15486 1.15907 1.30905 1.31229 1.31595 1.31867 1.32227 1.47708 1.48076 1.48368 1.48601 1.48973 1.63825 1.64433 1.64752 1.65064 1.65572 1.83478 1.83701 1.83956 1.84203 1.84628 2.04802 2.05024 2.05275 2.05569 2.17317 2.1772 2.18069 2.18717 2.31967 2.3223 2.3248 2.32753 2.45482 2.46069 2.46405 2.46672 2.47048 2.61158 2.61595 2.61858 2.6208 2.80327 2.80687 2.80933 2.81149 2.81505 2.96674 2.97034 2.9736 2.97588 3.13956 3.14239 3.14482 3.1474 3.15011 3.28861 3.29176 3.29493 3.29794 3.30088 3.42145 3.42711 3.42951 3.43292 3.43623 3.5688 3.57232 3.57486 3.57786 3.74351 3.74588 3.74872 3.75095 3.75371 4.07699 4.07928 4.08168 4.08449 4.32579 4.32785 4.33002 4.33322 4.47991 4.48273 4.48597 4.48803 4.49213 4.60393 4.60855 4.61208 4.61581 4.79924 4.80183 4.80389 4.80604 4.80949 
0 
60 0.15515 0.15961 0.16517 0.31265 0.31841 0.49751 0.50198 0.5067 0.6318 0.63713 0.8209 0.82573 0.83133 0.99257 0.99789 1.15892 1.1673 1.324 1.3309 1.49094 1.4952 1.65408 1.65887 1.66528 1.84756 1.85406 2.06055 2.06889 2.18678 2.19702 2.33291 2.3388 2.47179 2.47699 2.62692 2.63111 2.81756 2.82185 2.82704 2.98022 2.98518 3.15365 3.1591 3.30337 3.30995 3.43811 3.44452 3.58306 3.58853 3.75708 3.76225 4.0897 4.33852 4.34489 4.4937 4.49905 4.61808 4.62498 4.81245 4.81663 
61 0.16636 0.16986 0.32254 0.32652 0.50906 0.51288 0.51768 0.64255 0.64682 0.83079 0.8345 0.83995 1.00218 1.00661 1.16738 1.17374 1.33501 1.33911 1.50186 1.50548 1.66588 1.67129 1.85607 1.86018 1.86419 2.06899 2.07315 2.1973 2.20624 2.34224 2.34673 2.48397 2.48837 2.63676 2.64006 2.82743 2.83105 2.83672 2.99261 2.99817 3.1624 3.16687 3.31426 3.31808 3.4486 3.45313 3.59311 3.59841 3.76683 3.77017 4.09798 4.10213 4.34662 4.35176 4.50359 4.50688 4.62997 4.63512 4.82112 4.82426 4.8286 
37 0.14973 0.1552 0.30628 0.49264 0.49756 0.62584 0.81453 0.82026 0.98631 1.15255 1.31654 1.48448 1.49075 1.65254 1.8411 2.05437 2.18182 2.32656 2.46931 2.62126 2.81131 2.81748 2.97534 3.14687 3.1533 3.29642 3.43382 3.57705 3.74989 3.75572 4.08344 4.33209 4.48709 4.49338 4.61492 4.80592 4.81101 
2 3.1717 4.82676 
1 2.82741 
0 
15 0.32592 0.51234 0.64753 0.83526 1.17579 1.50653 2.63892 2.83264 2.99734 3.1684 3.5978 3.76942 4.34991 4.5079 4.82504 
25 0.15941 0.31701 0.50137 0.63722 0.82487 0.99522 1.16336 1.49453 1.65963 1.85334 2.06494 2.3391 2.47802 2.63121 2.82161 2.98607 3.15945 3.3077 3.44379 3.58869 3.76217 4.34166 4.49888 4.62917 4.81513 
71 0.15431 0.15875 0.16515 0.31123 0.31536 0.31957 0.4969 0.50077 0.50434 0.63125 0.63547 0.81915 0.82362 0.82748 0.99093 0.99667 1.15749 1.16353 1.16815 1.32122 1.32659 1.33075 1.48864 1.49351 1.49832 1.65438 1.65874 1.66631 1.84588 1.85097 1.85524 2.05926 2.06356 2.1853 2.19066 2.33143 2.33556 2.47186 2.47605 2.48159 2.62601 2.6295 2.81623 2.81996 2.82457 2.98042 2.98409 3.15191 3.15653 3.1608 3.30128 3.30667 3.30991 3.43698 3.44195 3.58213 3.58612 3.75475 3.75921 3.76256 4.0883 4.09284 4.33692 4.34133 4.49195 4.49655 4.61533 4.62306 4.62889 4.81069 4.81387 
3 0.17585 2.64575 4.51291 
31 0.16838 0.324 0.51068 0.51659 0.6449 0.83266 1.00532 1.17228 1.33694 1.50361 1.66786 1.85684 1.86302 2.07225 2.20094 2.3444 2.48514 2.63883 2.8289 2.83669 2.99349 3.16597 3.31686 3.45047 3.59442 3.7682 4.09946 4.3473 4.50586 4.63427 4.82274 
34 0.15921 0.31305 0.31875 0.50097 0.63339 0.64042 0.82484 0.99306 1.15896 1.16828 1.32764 1.49586 1.65902 1.8474 1.85479 2.06134 2.19116 2.33278 2.47665 2.62831 2.81973 2.98456 3.15369 3.15923 3.30743 3.4386 3.58525 3.75956 4.08988 4.33798 4.49693 4.62466 4.81252 4.81869 
57 0.1501 0.15499 0.30677 0.31128 0.49276 0.49772 0.62571 0.63076 0.81611 0.82052 0.98789 0.99534 1.15329 1.16286 1.31768 1.32551 1.48558 1.49073 1.64648 1.65475 1.84287 1.84767 2.05607 2.05991 2.18144 2.18949 2.3278 2.33179 2.46584 2.47252 2.62152 2.62624 2.81113 2.81638 2.97519 2.9816 3.14814 3.15289 3.29698 3.30486 3.42974 3.43576 3.44247 3.57692 3.58187 3.75132 3.75667 4.08504 4.08858 4.33393 4.33704 4.4884 4.49433 4.61239 4.62177 4.80705 4.81046 
98 0.15397 0.15791 0.16109 0.16518 0.31074 0.31368 0.31703 0.32007 0.49662 0.50103 0.50376 0.50678 0.62956 0.63352 0.63707 0.82005 0.82352 0.82638 0.83038 0.99186 0.99543 0.99876 1.15691 1.16082 1.16541 1.16943 1.32141 1.32626 1.32973 1.48961 1.49377 1.4967 1.50043 1.64966 1.6564 1.65961 1.66374 1.8467 1.84979 1.85376 2.05997 2.06347 2.06885 2.18497 2.19022 2.19515 2.33178 2.33484 2.33828 2.46727 2.4731 2.47675 2.48114 2.62462 2.6285 2.63121 2.81495 2.81913 2.82212 2.82624 2.97901 2.98402 2.98677 3.15205 3.15522 3.15847 3.16229 3.30085 3.30507 3.30881 3.31293 3.43261 3.43861 3.44307 3.44773 3.58078 3.58484 3.58825 3.75521 3.7591 3.76203 4.08898 4.09226 4.09708 4.33798 4.34111 4.34626 4.49241 4.49674 4.49956 4.6155 4.6219 4.62557 4.63188 4.81116 4.81409 4.81707 4.8205 
24 0.16994 0.32698 0.51337 0.64477 0.83389 1.00686 1.17515 1.50612 1.67189 1.86159 2.07013 2.20157 2.34211 2.48448 2.83242 2.99139 3.16711 3.32029 3.59879 3.77019 4.1001 4.3463 4.50949 4.82542 
57 0.16664 0.17032 0.32445 0.32845 0.51085 0.51496 0.64314 0.64847 0.83203 0.83604 1.00287 1.00811 1.17116 1.17753 1.33681 1.34245 1.50313 1.50731 1.6672 1.67492 1.85743 1.86278 2.07018 2.0769 2.19777 2.20647 2.34295 2.34726 2.35852 2.48418 2.48803 2.63717 2.64116 2.82888 2.83301 2.99193 2.99709 3.16414 3.16835 3.31353 3.3185 3.44977 3.45394 3.59339 3.59756 3.60663 3.76777 3.77194 4.09949 4.10411 4.3478 4.50377 4.50816 4.63084 4.63598 4.82246 4.82616 
40 0.16169 0.31837 0.32852 0.50406 0.50855 0.63781 0.82539 0.82947 0.99606 1.0017 1.16307 1.172 1.3307 1.49517 1.50001 1.66118 1.66846 1.85111 1.8569 2.06479 2.19487 2.33683 2.34212 2.47984 2.63333 2.82375 2.83071 2.98742 3.16019 3.31008 3.44565 3.58788 3.59971 3.76338 4.0936 4.34215 4.50056 4.62684 4.81676 4.82204 
86 0.17768 0.18094 0.1853 0.33349 0.33697 0.34008 0.35606 0.52135 0.52422 0.52748 0.65414 0.65787 0.66252 0.84286 0.84616 0.8498 1.01337 1.01723 1.02109 1.18231 1.18642 1.19082 1.34656 1.35007 1.35527 1.51396 1.51696 1.52084 1.67834 1.68214 1.68757 1.86888 1.87284 1.87637 2.08122 2.08477 2.09209 2.21027 2.21521 2.35403 2.35759 2.36249 2.37244 2.49551 2.49884 2.50383 2.64876 2.65178 2.65977 2.83982 2.84284 2.8468 3.00435 3.00757 3.02072 3.17537 3.17897 3.18247 3.32577 3.32942 3.33311 3.46082 3.46458 3.47059 3.60494 3.60853 3.61341 3.77858 3.78175 3.78491 3.8008 4.10998 4.11337 4.11879 4.35873 4.36199 4.36729 4.5152 4.51869 4.52279 4.64314 4.64807 4.83289 4.83557 4.83885 4.8441 
78 0.15296 0.15747 0.16337 0.30892 0.31231 0.31689 0.49553 0.50007 0.5041 0.62773 0.63258 0.6369 0.81861 0.82299 0.82714 0.99044 0.9943 0.99996 1.15531 1.1604 1.1673 1.32011 1.3253 1.33242 1.48832 1.49305 1.49675 1.64901 1.65618 1.66003 1.84521 1.84959 1.85455 2.05845 2.06223 2.18397 2.18971 2.33024 2.33374 2.34021 2.46603 2.47251 2.47611 2.62211 2.62685 2.63008 2.81374 2.81819 2.82301 2.97756 2.98283 3.15046 3.15406 3.15794 3.29947 3.3043 3.30897 3.43201 3.43769 3.44206 3.57933 3.58379 3.59054 3.75379 3.75836 3.76322 4.0874 4.09116 4.33629 4.34016 4.49075 4.49552 4.61459 4.62115 4.6294 4.80959 4.81287 4.81774 
53 0.15429 0.15866 0.31044 0.31588 0.49644 0.50057 0.50667 0.63057 0.63599 0.81793 0.82299 0.99043 0.99705 1.15713 1.32165 1.32771 1.4876 1.49298 1.65538 1.66329 1.84532 1.85108 2.05875 2.06621 2.18735 2.33071 2.33652 2.47195 2.47778 2.62586 2.62997 2.81559 2.81999 2.97992 2.98484 3.15121 3.15685 3.30093 3.30734 3.43646 3.4432 3.58124 3.58674 3.75437 3.7594 4.08768 4.33634 4.49153 4.49636 4.61867 4.62572 4.81026 4.8145 
33 0.15459 0.30998 0.49748 0.50431 0.6304 0.82014 0.98975 1.15714 1.32187 1.49088 1.65492 1.84416 2.05745 2.18742 2.32982 2.47265 2.62537 2.81527 2.9797 3.15062 3.15861 3.30083 3.43627 3.58093 3.75321 3.75899 4.08656 4.33505 4.49082 4.49723 4.62188 4.80926 4.81496 
31 0.16419 0.32036 0.50821 0.51374 0.64086 0.82866 0.83406 0.9995 1.16758 1.33404 1.49967 1.66452 1.85444 1.86044 2.06746 2.19677 2.34058 2.4819 2.63532 2.82612 2.99046 3.16145 3.3121 3.4473 3.5913 3.76481 4.09655 4.34528 4.50132 4.6311 4.82002 
83 0.14527 0.14956 0.15325 0.30147 0.3051 0.30907 0.48806 0.49272 0.49616 0.62067 0.62509 0.62931 0.81081 0.81468 0.81822 0.82342 0.9832 0.987 0.99171 1.14767 1.15176 1.15744 1.31255 1.31756 1.32175 1.48066 1.48521 1.48893 1.64189 1.64848 1.65231 1.83793 1.84096 1.8453 2.05118 2.05455 2.1765 2.18237 2.18984 2.32279 2.32611 2.33056 2.45959 2.46508 2.46951 2.61529 2.61963 2.62306 2.80637 2.81078 2.8143 2.82131 2.97012 2.97507 2.97883 3.14293 3.14627 3.15041 3.29211 3.29658 3.30096 3.42491 3.43037 3.43518 3.572 3.57644 3.58096 3.74661 3.75077 3.7541 4.08008 4.08315 4.32906 4.33174 4.48332 4.48711 4.49063 4.60742 4.61417 4.61877 4.80223 4.80546 4.80855 
142 0.13728 0.14047 0.14316 0.14537 0.14842 0.29339 0.29682 0.29931 0.30167 0.30394 0.48019 0.48349 0.48618 0.48825 0.49058 0.49427 0.61148 0.61516 0.61814 0.62069 0.62288 0.62751 0.80265 0.80588 0.80866 0.81076 0.8132 0.81653 0.97545 0.97784 0.98066 0.9833 0.98658 1.1395 1.14317 1.14635 1.14934 1.15283 1.30444 1.30756 1.31122 1.3136 1.3165 1.47248 1.47596 1.47891 1.4811 1.48393 1.63368 1.63936 1.64249 1.64491 1.64891 1.83016 1.8324 1.83477 1.83725 1.83979 2.0434 2.04564 2.04801 2.05082 2.16857 2.17232 2.17595 2.17979 2.31504 2.31764 2.32003 2.32266 2.32594 2.45028 2.45568 2.45894 2.46152 2.46418 2.60698 2.61108 2.61374 2.6159 2.61896 2.79864 2.80206 2.80462 2.80667 2.80942 2.81316 2.96213 2.96554 2.96888 2.97094 2.97476 3.13496 3.13776 3.14008 3.14263 3.14466 3.14823 3.28406 3.28714 3.2903 3.29307 3.2955 3.41684 3.42217 3.42454 3.42731 3.42988 3.56419 3.56755 3.57016 3.57284 3.57633 3.7389 3.74133 3.74404 3.74621 3.74819 4.07236 4.07467 4.07693 4.07964 4.32119 4.32324 4.32529 4.32841 4.4753 4.47808 4.48123 4.48325 4.48578 4.59933 4.60339 4.60713 4.6102 4.615 4.7946 4.79717 4.79917 4.80131 4.80392 4.99802 
37 0.15377 0.15882 0.31045 0.31837 0.49637 0.50097 0.63005 0.81846 0.824 0.99045 1.1568 1.32074 1.488 1.49419 1.65387 1.84537 2.0586 2.18595 2.33078 2.47076 2.4767 2.6251 2.81523 2.97902 2.98463 3.15108 3.30057 3.3094 3.43645 3.5809 3.75404 3.76136 4.08767 4.33636 4.49136 4.61883 4.81014 
0 
57 0.17498 0.17919 0.33134 0.33532 0.51807 0.52275 0.65151 0.65542 0.84075 0.84555 1.0114 1.01608 1.18163 1.18718 1.34456 1.34916 1.51106 1.51553 1.67486 1.6813 1.8673 1.87181 2.07796 2.08261 2.20762 2.21775 2.35237 2.35777 2.36813 2.49321 2.49977 2.64529 2.64959 2.83748 2.84251 3.00122 3.00742 3.17304 3.17653 3.32375 3.32746 3.45812 3.46278 3.60216 3.60726 3.77565 3.77925 4.10641 4.111 4.35472 4.36048 4.51293 4.51745 4.64234 4.83036 4.83465 4.84367 
91 0.17663 0.17985 0.18352 0.33218 0.33602 0.33973 0.34832 0.52078 0.52394 0.5278 0.65265 0.65648 0.6602 0.8424 0.8453 0.84908 1.01184 1.01609 1.02014 1.03133 1.18059 1.18553 1.18955 1.34586 1.34986 1.35631 1.51364 1.51665 1.52113 1.67742 1.68178 1.6867 1.86648 1.87082 1.87493 1.88351 2.07974 2.0834 2.08843 2.20859 2.21344 2.22119 2.35211 2.35741 2.36335 2.3721 2.49596 2.5 2.50693 2.64815 2.65098 2.65694 2.83953 2.84321 2.84728 3.00328 3.00737 3.01357 3.17358 3.17757 3.18086 3.1874 3.32438 3.32824 3.33159 3.45847 3.46308 3.46798 3.60409 3.60893 3.61444 3.77825 3.78125 3.78593 3.80002 4.10872 4.11258 4.11754 4.35759 4.361 4.36586 4.51524 4.51798 4.52225 4.64282 4.6473 4.66179 4.83268 4.83564 4.83923 4.84604 
2 0.51079 1.50323 
1 3.77501 
55 0.15856 0.16231 0.31445 0.31864 0.50061 0.50421 0.50911 0.6343 0.63878 0.82294 0.82734 0.83361 0.99468 0.99967 1.16075 1.1679 1.32575 1.33094 1.49315 1.49743 1.65911 1.66468 1.84931 1.85493 2.06269 2.18953 2.19899 2.33455 2.34 2.47601 2.47991 2.62957 2.63288 2.82001 2.82335 2.98363 2.98748 3.15526 3.15982 3.30501 3.31007 3.44016 3.44495 3.58573 3.59017 3.75882 3.76292 4.09182 4.34018 4.49592 4.49997 4.62118 4.62724 4.81417 4.81721 
80 0.14496 0.14935 0.15274 0.30151 0.30509 0.30883 0.48784 0.49242 0.49561 0.6206 0.62501 0.62884 0.81053 0.81429 0.8176 0.98293 0.98669 0.99103 1.14788 1.15192 1.15689 1.31259 1.31776 1.32154 1.48034 1.48477 1.48817 1.64168 1.64872 1.65282 1.83769 1.84084 1.84478 2.05094 2.05437 2.17654 2.18232 2.32263 2.32597 2.33015 2.45951 2.46508 2.46902 2.61546 2.61965 2.62284 2.80625 2.81065 2.81385 2.97017 2.9754 2.97905 3.14289 3.14627 3.14995 3.29204 3.29651 3.30045 3.42472 3.43016 3.43488 3.57193 3.57634 3.58038 3.74633 3.75052 3.75354 4.07985 4.08299 4.32879 4.33157 4.48324 4.48744 4.49043 4.60746 4.61401 4.61894 4.802 4.80517 4.8082 
0 
27 0.17215 0.32639 0.51249 0.6476 0.83481 1.00732 1.17838 1.34061 1.5075 1.67516 1.86397 2.07561 2.34675 2.48899 2.63946 2.83367 2.9976 3.16862 3.31903 3.45328 3.59931 3.7707 4.10395 4.35503 4.50774 4.63592 4.82546 
29 0.15869 0.31604 0.50156 0.63511 0.82411 0.99659 1.16419 1.32738 1.49473 1.65908 1.84985 2.06161 2.19188 2.33403 2.47627 2.62912 2.81987 2.98398 3.15686 3.30743 3.44175 3.58474 3.75945 4.09037 4.33822 4.49632 4.62606 4.81352 4.82041 
56 0.15265 0.15795 0.309 0.31405 0.49522 0.50005 0.62828 0.63377 0.81806 0.82299 0.98963 0.99549 1.15533 1.16244 1.31957 1.32566 1.488 1.49309 1.65019 1.65641 1.84436 1.84966 2.05761 2.06245 2.1837 2.1908 2.32965 2.33492 2.46821 2.47434 2.62332 2.62823 2.81344 2.81853 2.97725 2.98292 3.14981 3.15532 3.29928 3.30561 3.4328 3.43779 3.57913 3.58449 3.75304 3.75848 4.08663 4.09146 4.33539 4.34049 4.49013 4.49564 4.61419 4.62283 4.809 4.813 
28 0.16587 0.32231 0.50876 0.64267 0.83124 1.00337 1.1726 1.33467 1.50284 1.66627 1.858 2.06927 2.20188 2.34358 2.48552 2.63645 2.82785 2.99106 3.16401 3.31469 3.44955 3.59434 3.76698 4.09927 4.34629 4.50448 4.63272 4.82187 
93 0.17711 0.18013 0.18399 0.33323 0.33633 0.33976 0.34691 0.52068 0.52347 0.52709 0.54027 0.65258 0.65669 0.66055 0.84202 0.84492 0.84835 0.85564 1.01245 1.01638 1.02062 1.03238 1.18095 1.18547 1.18915 1.34582 1.34935 1.35449 1.51304 1.5162 1.51997 1.67679 1.68089 1.68548 1.86765 1.87129 1.87513 1.88297 2.07976 2.08314 2.08773 2.21033 2.21558 2.35275 2.35673 2.36128 2.36663 2.4946 2.49817 2.50281 2.64708 2.65012 2.65518 2.83946 2.84256 2.84625 3.00291 3.00583 3.01235 3.17395 3.17729 3.18056 3.18539 3.32496 3.32826 3.33174 3.45849 3.46279 3.46694 3.60417 3.60839 3.61328 3.7769 3.78028 3.7833 3.78921 4.10877 4.11191 4.11708 4.35726 4.36028 4.36455 4.51346 4.517 4.52072 4.5303 4.64324 4.64732 4.65712 4.83203 4.83472 4.83833 4.84362 
67 0.15738 0.1612 0.16686 0.31434 0.31855 0.49985 0.50359 0.50698 0.63436 0.63892 0.82243 0.82647 0.82958 0.99351 0.99803 1.00162 1.16061 1.16567 1.17174 1.32495 1.33041 1.49236 1.49639 1.49951 1.65879 1.66235 1.84909 1.85355 1.85921 2.06215 2.0659 2.19018 2.19466 2.33427 2.33897 2.47563 2.47942 2.62926 2.6328 2.8198 2.82335 2.82877 2.98368 2.98734 3.15522 3.15995 3.16541 3.30528 3.31047 3.44041 3.44512 3.58502 3.58872 3.59612 3.75867 3.76325 4.09114 4.09514 4.33965 4.34369 4.49539 4.49988 4.61985 4.62615 4.8138 4.81706 4.82162 
30 0.16782 0.32419 0.50893 0.64149 0.83301 1.00484 1.16837 1.33412 1.50351 1.66695 1.85668 2.07012 2.19841 2.34081 2.48349 2.63598 2.82891 2.99107 3.16227 3.1674 3.31352 3.44891 3.59229 3.76593 3.77151 4.09862 4.34629 4.50411 4.63027 4.82194 
14 0.16495 0.50673 0.82956 1.4998 1.85747 2.48119 2.63426 3.45189 3.59333 3.7653 4.09681 4.3442 4.50309 4.81963 
40 0.155 0.31131 0.49971 0.50538 0.63243 0.82167 0.82725 0.99123 0.998 1.1577 1.32139 1.33053 1.49089 1.49607 1.65615 1.84592 2.05912 2.18541 2.33138 2.47317 2.62675 2.81788 2.98011 2.98634 3.15209 3.15902 3.30138 3.30962 3.43767 3.44488 3.58182 3.75466 3.76128 4.08812 4.33684 4.49194 4.49973 4.6157 4.81074 4.81756 
111 0.14474 0.14852 0.15129 0.15418 0.30086 0.30426 0.30743 0.3102 0.48747 0.49147 0.49396 0.49657 0.50147 0.61983 0.62364 0.62655 0.6294 0.81008 0.81348 0.81665 0.81912 0.98268 0.98548 0.989 0.99318 1.14695 1.1507 1.15456 1.15828 1.31182 1.31537 1.3189 1.3221 1.47992 1.48383 1.48685 1.48986 1.64126 1.6476 1.65049 1.65389 1.83739 1.83991 1.84312 1.84642 2.05064 2.05324 2.05606 2.17593 2.18099 2.18432 2.32227 2.32507 2.32808 2.33164 2.45819 2.46373 2.46714 2.46985 2.47477 2.61446 2.61867 2.62162 2.62419 2.80584 2.80985 2.8125 2.81525 2.82033 2.9695 2.97363 2.97662 2.97995 3.14233 3.14537 3.14858 3.15106 3.29155 3.29503 3.29865 3.30147 3.42422 3.42991 3.43301 3.43602 3.57146 3.57533 3.57804 3.58128 3.74616 3.74935 3.75221 3.7545 4.07958 4.08217 4.08517 4.32854 4.33073 4.33374 4.48267 4.48565 4.48905 4.4916 4.60677 4.61241 4.6164 4.62054 4.80175 4.80457 4.80688 4.8097 
34 0.15092 0.30736 0.49337 0.50089 0.62657 0.63504 0.81638 0.82381 0.98799 1.1535 1.31766 1.32644 1.4863 1.65215 1.84266 2.0559 2.1816 2.32796 2.46639 2.47367 2.62161 2.81157 2.9754 3.14809 3.29749 3.4338 3.57747 3.75135 3.75915 4.08495 4.33366 4.48835 4.61252 4.80726 
41 0.15398 0.30924 0.31688 0.49694 0.50166 0.62962 0.81897 0.82345 0.98935 1.15548 1.16495 1.32003 1.32697 1.48967 1.49454 1.65527 1.84383 1.85181 2.05709 2.18648 2.32933 2.47221 2.62455 2.81461 2.82066 2.97924 3.1501 3.15709 3.29955 3.30712 3.4367 3.58037 3.75303 3.75857 4.08617 4.33479 4.48994 4.4957 4.61727 4.80881 4.81415 
7 0.16392 0.50895 0.82853 1.00045 1.49928 1.66506 4.62978 
65 0.14388 0.14826 0.30019 0.30425 0.30883 0.4864 0.49081 0.49495 0.61946 0.62371 0.62963 0.80927 0.81378 0.81879 0.98096 0.98577 1.14661 1.15225 1.31087 1.31653 1.47912 1.48397 1.49066 1.64215 1.64802 1.8357 1.83979 2.04892 2.0527 2.17509 2.18156 2.32089 2.32471 2.45964 2.46558 2.61458 2.61886 2.80464 2.80907 2.81448 2.96862 2.97379 3.14112 3.14528 3.14917 3.29052 3.296 3.42544 3.43059 3.57038 3.57468 3.74432 3.74879 3.75223 4.07794 4.08165 4.32676 4.33014 4.48141 4.48619 4.60598 4.61406 4.80018 4.80339 4.80765 
29 0.17649 0.33426 0.51899 0.65076 0.84162 1.01475 1.18395 1.34564 1.51338 1.67883 1.86823 2.07716 2.21137 2.35702 2.49741 2.64463 2.84076 2.99962 3.17519 3.32363 3.45825 3.60873 3.77594 4.1056 4.12138 4.3544 4.51296 4.64285 4.83162 
34 0.16982 0.17603 0.32647 0.51277 0.51847 0.64616 0.83592 0.84191 1.00723 1.17321 1.3394 1.50636 1.66981 1.85988 1.86604 2.07319 2.20012 2.34619 2.48785 2.6416 2.83137 2.99586 3.16846 3.31881 3.45351 3.5972 3.77298 4.10193 4.34942 4.50838 4.63358 4.64193 4.82499 4.83044 
28 0.15744 0.31362 0.49998 0.63383 0.82214 0.99291 1.16241 1.32592 1.49252 1.65803 1.84724 2.06062 2.19012 2.33431 2.47487 2.62828 2.81841 2.98332 3.15453 3.30561 3.4405 3.58422 3.75799 4.08906 4.33705 4.49534 4.6248 4.81211 
28 0.16339 0.31967 0.50792 0.64029 0.82939 1.00066 1.16752 1.3329 1.49925 1.66422 1.85367 2.06641 2.19676 2.33898 2.48133 2.63447 2.82524 2.98944 3.16224 3.31257 3.44589 3.58991 3.76545 4.09526 4.34398 4.50263 4.63058 4.81915 
2 0.50909 1.50451 
27 0.16411 0.3208 0.50792 0.64279 0.82993 1.16909 1.33308 1.50085 1.66821 1.85454 2.0666 2.1969 2.34068 2.4829 2.63366 2.82501 2.98883 3.16152 3.31246 3.44813 3.59059 3.76439 4.09521 4.34224 4.50085 4.62937 4.81881 
28 0.16281 0.32041 0.50514 0.63976 0.8275 0.99641 1.00183 1.17076 1.33419 1.49802 1.66135 1.85194 1.85815 2.06575 2.33785 2.48029 2.6327 2.82409 2.98795 3.16155 3.31257 3.44678 3.58837 3.76377 4.0946 4.34244 4.50083 4.81727 
55 0.17644 0.18125 0.33389 0.33845 0.51977 0.52418 0.65167 0.65585 0.84251 0.84715 1.01466 1.02058 1.18306 1.19063 1.34476 1.34917 1.51289 1.51767 1.67571 1.68277 1.86873 1.87277 2.07931 2.08383 2.20943 2.35295 2.35809 2.49267 2.49758 2.64601 2.64918 2.83817 2.84331 3.00135 3.00642 3.1742 3.17803 3.32448 3.32841 3.45885 3.46304 3.60304 3.60799 3.77753 3.78092 4.10773 4.11359 4.35614 4.36304 4.51419 4.51911 4.64215 4.65393 4.8313 4.83581 
80 0.1553 0.15845 0.16231 0.31177 0.31563 0.32009 0.49822 0.50115 0.50401 0.63178 0.63484 0.63908 0.81976 0.82323 0.82575 0.82974 0.99121 0.99543 0.99924 1.15785 1.16256 1.16782 1.32147 1.32644 1.33065 1.48905 1.49292 1.49547 1.49996 1.65624 1.65893 1.66534 1.84621 1.85007 1.85442 2.05943 2.06282 2.18588 2.19046 2.33184 2.33544 2.3416 2.47231 2.47576 2.48096 2.62672 2.6297 2.81699 2.8201 2.82541 2.98012 2.984 2.98993 3.15251 3.15697 3.1606 3.30138 3.3058 3.30917 3.43779 3.44151 3.44743 3.58245 3.58538 3.59117 3.75486 3.75891 3.76184 4.08856 4.09188 4.33733 4.34018 4.49229 4.49648 4.49972 4.61643 4.624 4.8112 4.81406 4.81851 
38 0.16911 0.32573 0.51118 0.51793 0.64538 0.8335 0.83943 1.00209 1.0081 1.17299 1.17846 1.33629 1.50364 1.50945 1.66691 1.67471 1.85912 1.86402 2.07245 2.20173 2.34448 2.48598 2.63927 2.83069 2.99387 3.16588 3.17123 3.31704 3.44983 3.45536 3.59474 3.76972 4.10074 4.3484 4.50627 4.63539 4.82259 4.82802 
69 0.16252 0.1653 0.17175 0.31807 0.32168 0.32538 0.50538 0.50821 0.51209 0.63795 0.64161 0.82703 0.83025 0.83383 0.99713 1.0017 1.0058 1.16392 1.1693 1.17308 1.32816 1.33247 1.33629 1.4982 1.50119 1.50868 1.66212 1.66613 1.85268 1.85683 1.86013 2.06592 2.07234 2.19461 2.20038 2.33817 2.34239 2.35036 2.4791 2.48255 2.63287 2.63561 2.82326 2.8265 2.83213 2.98764 2.99033 3.15884 3.16276 3.16653 3.30969 3.31339 3.44394 3.44828 3.58843 3.59254 3.76246 3.76602 4.09443 4.09867 4.34298 4.34662 4.4988 4.50245 4.62502 4.63009 4.8173 4.81984 4.82444 
3 1.84746 4.33737 4.81319 
99 0.1467 0.15117 0.15397 0.1588 0.30295 0.30685 0.31013 0.31372 0.48939 0.49416 0.49695 0.50035 0.62225 0.62701 0.63051 0.81238 0.81646 0.81918 0.82338 0.98442 0.98819 0.9917 1.14918 1.15368 1.15789 1.16198 1.31387 1.31949 1.32276 1.48208 1.48699 1.48976 1.64287 1.65037 1.65359 1.65896 1.83916 1.84209 1.84558 1.85026 2.05242 2.0556 2.05926 2.17782 2.1841 2.19033 2.32406 2.32738 2.33097 2.46034 2.46709 2.47021 2.47468 2.61676 2.62161 2.62429 2.80758 2.81237 2.81504 2.81927 2.97153 2.97711 2.97997 3.14438 3.14777 3.15137 3.15473 3.29345 3.29855 3.30185 3.30545 3.42585 3.432 3.43588 3.43954 3.57332 3.57807 3.58169 3.74785 3.75218 3.75486 3.75965 4.08134 4.08418 4.08778 4.3303 4.33262 4.33708 4.48467 4.48915 4.49167 4.49788 4.60872 4.61537 4.61943 4.80346 4.80663 4.80929 4.81299 
0 
56 0.14723 0.15244 0.30342 0.30841 0.48962 0.49473 0.62269 0.62805 0.81267 0.81799 0.98439 0.99123 1.14998 1.1572 1.31429 1.32094 1.48243 1.48811 1.64605 1.65301 1.83913 1.84463 2.05235 2.05709 2.17823 2.18922 2.32422 2.32893 2.46373 2.4702 2.61808 2.62294 2.8078 2.81303 2.97188 2.97784 3.14449 3.14982 3.29381 3.30052 3.42936 3.43613 3.57356 3.57866 3.74774 3.75326 4.08133 4.086 4.33018 4.33438 4.48483 4.49051 4.6091 4.61938 4.8035 4.80719 
98 0.16076 0.164 0.16753 0.31742 0.32045 0.32357 0.50342 0.50701 0.50983 0.51318 0.63623 0.63957 0.64282 0.64691 0.82634 0.8298 0.83273 0.8367 0.99769 1.0015 1.00547 1.16315 1.16702 1.17079 1.17461 1.32748 1.33229 1.33541 1.339 1.49573 1.49992 1.5032 1.50767 1.66023 1.66361 1.6677 1.85225 1.85485 1.85863 1.86259 2.06553 2.06864 2.07268 2.19082 2.19565 2.19991 2.33744 2.34017 2.34357 2.35048 2.47726 2.4811 2.48425 2.63176 2.63467 2.63725 2.82045 2.82474 2.82739 2.83139 2.98516 2.98932 2.99177 2.99663 3.15778 3.16127 3.16431 3.16792 3.30737 3.31169 3.31476 3.3184 3.44323 3.44647 3.44957 3.58701 3.59049 3.59405 3.76094 3.76463 3.76731 3.77167 4.09448 4.09703 4.10067 4.151 4.34332 4.34567 4.35078 4.49816 4.50234 4.50491 4.62248 4.62744 4.63082 4.81734 4.81987 4.82309 
60 0.15547 0.16016 0.31249 0.31743 0.4992 0.50323 0.63238 0.63755 0.82148 0.82581 0.83085 0.99239 0.99816 1.15845 1.16436 1.32217 1.32809 1.49117 1.49566 1.50062 1.65505 1.65953 1.84723 1.85244 2.06039 2.06509 2.18695 2.19266 2.33249 2.33757 2.47193 2.47763 2.62661 2.6313 2.81568 2.82091 2.82619 2.97992 2.98535 3.15317 3.15827 3.16339 3.30191 3.30826 3.43849 3.44333 3.58154 3.58624 3.75591 3.76141 4.08955 4.09423 4.33835 4.3427 4.49271 4.49818 4.62099 4.62592 4.81202 4.81543 
46 0.16075 0.16431 0.31652 0.32052 0.50348 0.50713 0.63658 0.64219 0.82512 0.82832 0.99555 1.00029 1.16191 1.16855 1.32873 1.33289 1.49586 1.49923 1.66089 1.85112 1.85558 2.06478 2.1927 2.33709 2.34267 2.47794 2.48415 2.63172 2.82249 2.82779 2.98666 3.15747 3.16194 3.3086 3.31221 3.4423 3.44907 3.5877 3.76146 3.76499 4.09324 4.34141 4.49983 4.62678 4.81586 4.81903 
7 0.51423 1.50873 1.67372 2.07582 2.35009 3.77149 4.50788 
67 0.17959 0.18343 0.19149 0.33611 0.34033 0.35476 0.52317 0.52704 0.53548 0.65547 0.65973 0.66774 0.84616 0.85085 1.01761 1.02231 1.18584 1.19103 1.34874 1.35321 1.51614 1.52067 1.68058 1.68678 1.86998 1.87458 1.88173 2.08295 2.08716 2.21318 2.22343 2.35632 2.36177 2.37123 2.49823 2.50366 2.65035 2.6539 2.8417 2.84617 2.85428 3.00574 3.0107 3.17791 3.18167 3.18922 3.32777 3.33159 3.46239 3.46666 3.60712 3.61227 3.78161 3.78521 3.80023 4.11174 4.11614 4.36006 4.36473 4.51761 4.5211 4.52912 4.64633 4.65461 4.83516 4.83907 4.84566 
36 0.16494 0.32009 0.32581 0.50807 0.51338 0.64141 0.8305 1.00043 1.16769 1.17529 1.33411 1.50051 1.50661 1.6649 1.8549 1.86225 2.06726 2.20616 2.34028 2.48297 2.63579 2.82653 2.99062 3.16135 3.17046 3.31344 3.44939 3.59187 3.76558 3.77125 4.0963 4.34464 4.50322 4.63155 4.81959 4.82534 
56 0.16676 0.17008 0.32303 0.32759 0.50992 0.51399 0.64246 0.64632 0.83088 0.83459 1.00237 1.00727 1.16854 1.17385 1.33507 1.33892 1.50264 1.50655 1.66692 1.67325 1.85729 1.8612 2.06958 2.07328 2.19876 2.20601 2.34301 2.34732 2.3567 2.48483 2.48846 2.63776 2.6407 2.82759 2.83146 2.99306 2.99729 3.163 3.16715 3.31386 3.31811 3.44821 3.45372 3.5943 3.59837 3.76699 3.77042 4.09887 4.1024 4.34728 4.35091 4.50277 4.50698 4.63467 4.82217 4.8257 
0 
25 0.16502 0.32141 0.50798 0.64096 0.83063 1.00143 1.33441 1.50091 1.66479 1.85518 2.06846 2.34049 2.48273 2.63557 2.82658 2.99066 3.16314 3.31435 3.44761 3.59139 3.76596 4.097 4.34535 4.50309 4.81973 
28 0.16511 0.32051 0.50802 0.64029 0.83148 0.99982 1.16735 1.33346 1.50118 1.66425 1.85443 2.06755 2.19623 2.33936 2.48233 2.63582 2.82607 2.9904 3.16341 3.31302 3.44739 3.59139 3.7669 4.0961 4.34449 4.50344 4.63093 4.8197 
45 0.16207 0.16714 0.31788 0.32198 0.5052 0.50934 0.6379 0.64273 0.8276 0.83263 0.99736 1.00221 1.16484 1.17213 1.3303 1.49756 1.50163 1.66267 1.85211 1.85683 2.06533 2.19517 2.33782 2.3431 2.48 2.63301 2.82355 2.82874 2.98789 2.99673 3.15953 3.16355 3.30974 3.31456 3.44503 3.58872 3.59446 3.76302 3.76911 4.09395 4.34208 4.50037 4.62795 4.81688 4.82068 
55 0.15909 0.16322 0.3149 0.31896 0.50185 0.50599 0.63464 0.63892 0.82378 0.82734 0.99401 0.99918 1.16149 1.16673 1.32724 1.3315 1.49443 1.49847 1.65891 1.66384 1.84928 1.85343 2.06224 2.06659 2.19137 2.33477 2.33893 2.47646 2.4811 2.62984 2.63305 2.82032 2.82415 2.98491 2.98922 3.15547 3.15948 3.30633 3.31032 3.44081 3.44521 3.58578 3.59035 3.75981 3.76325 4.09124 4.09575 4.33934 4.34419 4.4974 4.50077 4.6219 4.62657 4.81424 4.81764 
95 0.14999 0.15388 0.15728 0.30616 0.30949 0.31327 0.31736 0.49269 0.49678 0.49974 0.50354 0.62533 0.62914 0.63296 0.63815 0.81539 0.81884 0.82238 0.82696 0.98789 0.99075 0.99542 1.15227 1.15594 1.161 1.31709 1.32081 1.32496 1.32986 1.48522 1.48917 1.49262 1.49786 1.64631 1.65305 1.65623 1.8426 1.84514 1.84915 1.8545 2.05591 2.05853 2.0622 2.18114 2.18652 2.32747 2.33027 2.33388 2.46336 2.46908 2.47267 2.47695 2.61974 2.62387 2.62729 2.81099 2.81502 2.81813 2.82346 2.97476 2.97893 2.98242 3.1476 3.15065 3.15461 3.15845 3.29682 3.30039 3.30494 3.30878 3.42925 3.43528 3.43884 3.44356 3.57668 3.58049 3.58404 3.75135 3.75478 3.75813 4.08482 4.08739 4.09137 4.33388 4.33602 4.48792 4.49097 4.49479 4.61191 4.61806 4.62206 4.80694 4.80977 4.81233 4.81736 
20 0.16122 0.3199 0.50439 0.63919 0.82734 0.99672 1.49795 1.66363 1.85092 2.06438 2.33689 2.6326 2.98771 3.16217 3.58798 3.76352 4.09293 4.34105 4.50074 4.81559 
57 0.14893 0.15427 0.30522 0.31059 0.49146 0.49672 0.50164 0.6243 0.6305 0.81451 0.82019 0.98617 0.99244 1.1518 1.16136 1.31612 1.32393 1.48427 1.49056 1.64751 1.65322 1.84096 1.84629 2.05418 2.05927 2.18018 2.19115 2.32597 2.33095 2.46488 2.47104 2.61981 2.62528 2.80972 2.81538 2.97372 2.98011 3.14628 3.15195 3.29551 3.30324 3.43096 3.43657 3.57539 3.58117 3.74951 3.75528 4.08311 4.08803 4.33203 4.33662 4.48666 4.49256 4.61108 4.61995 4.80527 4.80917 
56 0.14938 0.15544 0.30585 0.3115 0.49193 0.49769 0.6245 0.63094 0.81524 0.82109 0.98693 0.99398 1.15236 1.16052 1.31666 1.32398 1.48482 1.49141 1.64677 1.65348 1.84177 1.84743 2.05494 2.05984 2.18052 2.18947 2.32672 2.33188 2.46515 2.4718 2.62038 2.62575 2.81011 2.81607 2.9742 2.98078 3.14702 3.15289 3.29608 3.30358 3.43271 3.43921 3.5759 3.58172 3.75023 3.75607 4.08391 4.0887 4.33285 4.33678 4.48734 4.49332 4.6115 4.62128 4.80601 4.80997 
25 0.16055 0.31659 0.50264 0.63731 0.82542 0.99615 1.33169 1.4955 1.66109 1.85218 2.06314 2.33697 2.47767 2.63082 2.82423 2.98571 3.15894 3.30942 3.44445 3.58724 3.76145 4.09208 4.34035 4.49836 4.81546 
28 0.15811 0.31296 0.50157 0.63376 0.82486 0.99446 1.16195 1.32645 1.49472 1.65854 1.84772 2.06163 2.19084 2.33332 2.4761 2.62842 2.81887 2.98401 3.15375 3.30502 3.4393 3.58466 3.75762 4.0899 4.33843 4.49456 4.62655 4.81281 
1 0.83432 
64 0.17217 0.1766 0.32959 0.33283 0.51638 0.51988 0.53214 0.64815 0.65248 0.83857 0.84258 1.00841 1.01239 1.01849 1.1782 1.18317 1.34157 1.34665 1.50933 1.51351 1.67217 1.67673 1.8642 1.86805 1.87589 2.07502 2.07965 2.2045 2.21201 2.34763 2.35185 2.36019 2.48959 2.49473 2.64309 2.64738 2.83383 2.83806 2.84345 2.99805 3.00297 3.17103 3.17502 3.32138 3.32496 3.45492 3.45912 3.59872 3.60414 3.77372 3.77702 3.78271 4.10381 4.10783 4.12327 4.35193 4.35617 4.51074 4.51499 4.63978 4.64559 4.82747 4.83136 4.83658 
87 0.16826 0.17138 0.17552 0.32418 0.32753 0.33137 0.51125 0.51428 0.51739 0.52415 0.64454 0.64781 0.65516 0.83261 0.83595 0.83937 1.00278 1.00715 1.0108 1.02495 1.17162 1.1764 1.18043 1.33611 1.33978 1.34412 1.50358 1.50687 1.51059 1.66777 1.67156 1.67621 1.85851 1.86208 1.86538 1.87271 2.07161 2.07496 2.08994 2.20125 2.20689 2.34448 2.34779 2.35232 2.36511 2.48582 2.48903 2.49366 2.63893 2.64179 2.65388 2.82974 2.83281 2.83662 2.9945 2.9979 3.00643 3.1647 3.16834 3.17149 3.31538 3.319 3.32248 3.44986 3.45381 3.45825 3.5959 3.59967 3.6047 3.76969 3.77237 3.77901 4.10013 4.10376 4.11353 4.34863 4.3521 4.35846 4.50673 4.50937 4.517 4.63554 4.64138 4.82294 4.82584 4.82915 4.83585 
74 0.16451 0.16872 0.1744 0.32128 0.32495 0.32858 0.50729 0.51069 0.51405 0.64033 0.64448 0.6474 0.82997 0.83379 0.83671 1.00113 1.00585 1.00979 1.16817 1.17244 1.17777 1.33172 1.33671 1.34023 1.50079 1.50435 1.50871 1.66636 1.67017 1.85604 1.85974 1.86377 2.06958 2.07286 2.19611 2.20045 2.34151 2.34538 2.35379 2.48333 2.48665 2.63624 2.63942 2.82687 2.83016 2.83502 2.98975 2.99396 3.1624 3.16639 3.17004 3.31224 3.3171 3.32068 3.44768 3.45193 3.5927 3.59626 3.60552 3.76457 3.76912 3.7716 4.09889 4.10216 4.34727 4.35048 4.50191 4.50638 4.51235 4.63076 4.63585 4.82064 4.82354 4.82706 
62 0.15692 0.16066 0.31224 0.31681 0.50065 0.50405 0.63195 0.63661 0.82167 0.82593 0.99273 0.99804 1.15892 1.16419 1.32368 1.32853 1.33328 1.49259 1.49659 1.65565 1.65998 1.84703 1.85131 2.06023 2.06412 2.18908 2.19589 2.3324 2.33653 2.47257 2.47729 2.62695 2.63066 2.81798 2.82179 2.82766 2.98193 2.98584 3.15319 3.15805 3.16251 3.30296 3.30829 3.31269 3.43821 3.44266 3.58299 3.58773 3.75644 3.76091 3.76475 4.08914 4.09325 4.33791 4.34208 4.49322 4.49791 4.50286 4.62043 4.62675 4.81204 4.81578 
60 0.14808 0.15297 0.3043 0.30891 0.31481 0.49073 0.49584 0.50043 0.62384 0.62898 0.81374 0.81852 0.82355 0.98581 0.99153 1.15074 1.15976 1.31538 1.3232 1.48349 1.48879 1.49476 1.64455 1.65279 1.84056 1.84509 2.05383 2.05812 2.17924 2.32541 2.32967 2.46333 2.47088 2.61847 2.62343 2.80893 2.81451 2.97292 2.97964 3.1457 3.15028 3.15501 3.29483 3.30313 3.42759 3.43379 3.57466 3.57993 3.7492 3.75503 4.08272 4.08678 4.33176 4.33528 4.48602 4.49188 4.6101 4.61982 4.80479 4.8085 
0 
112 0.14965 0.15362 0.15651 0.15964 0.30588 0.30931 0.31281 0.31578 0.49238 0.49657 0.4992 0.50178 0.50543 0.62466 0.62858 0.63161 0.63431 0.81495 0.81843 0.82169 0.82425 0.82825 0.98766 0.99048 0.99418 0.99758 1.15192 1.15578 1.15975 1.16354 1.31674 1.32048 1.32402 1.32719 1.48477 1.48874 1.49187 1.49474 1.6463 1.6528 1.65572 1.65934 1.84252 1.84513 1.84887 1.85224 2.05581 2.05853 2.06146 2.18091 2.18624 2.1898 2.32739 2.33022 2.33336 2.33768 2.463 2.46879 2.47228 2.47488 2.4806 2.61942 2.62366 2.6268 2.62947 2.81087 2.81484 2.81773 2.82073 2.82499 2.97447 2.97869 2.98177 2.98547 3.14741 3.15048 3.15406 3.15657 3.29654 3.30013 3.30401 3.30705 3.42928 3.43522 3.43835 3.44157 3.57652 3.58035 3.58324 3.58664 3.75125 3.7546 3.75753 3.75982 4.08472 4.08739 4.09084 4.33374 4.33596 4.3395 4.48765 4.4907 4.49426 4.49691 4.61175 4.6176 4.62176 4.62606 4.80684 4.80975 4.81211 4.81548 
65 0.15299 0.15757 0.30919 0.3143 0.49526 0.49997 0.5044 0.62835 0.63272 0.63903 0.81842 0.82336 0.98995 0.99631 1.1556 1.1628 1.16847 1.31974 1.32624 1.48813 1.49327 1.49894 1.64865 1.65566 1.66376 1.84471 1.84998 2.05797 2.06211 2.18323 2.19012 2.32975 2.33397 2.46826 2.47324 2.48006 2.62414 2.62802 2.81299 2.81814 2.82468 2.97747 2.98281 3.15021 3.156 3.29942 3.30685 3.43186 3.43708 3.4431 3.57912 3.58369 3.75331 3.75888 4.08693 4.09098 4.33582 4.33932 4.49047 4.496 4.61412 4.62307 4.8091 4.81268 4.8178 
1 3.76822 
17 0.31923 0.50558 0.63908 0.828 1.17148 1.33216 1.66394 1.85652 2.8239 3.15991 3.31312 3.44581 3.76335 4.09586 4.34472 4.50145 4.81896 
35 0.16984 0.32318 0.32907 0.5124 0.52051 0.64286 0.83535 0.8413 1.00217 1.00851 1.16788 1.17787 1.33248 1.50219 1.51162 1.66744 1.67542 1.86051 2.07686 2.19884 2.34844 2.49087 2.82784 2.83673 2.99873 3.16336 3.3135 3.44812 3.76685 3.77968 4.10558 4.3552 4.50306 4.513 4.82932 
40 0.16956 0.32578 0.33089 0.51212 0.51632 0.64503 0.64988 0.83591 1.00767 1.17337 1.33726 1.5055 1.66922 1.85961 1.86448 2.07192 2.20156 2.34425 2.34893 2.48675 2.63934 2.83097 2.83695 2.99399 3.16595 3.16995 3.31745 3.45059 3.45513 3.59537 3.6002 3.76957 3.77335 4.1001 4.34895 4.35527 4.50703 4.63539 4.82388 4.82909 
10 0.17606 0.51531 0.83689 1.01204 2.83681 3.17399 4.10916 4.35557 4.51398 4.83526 
28 0.16567 0.32327 0.50918 0.64347 0.83103 1.00299 1.17281 1.33641 1.50165 1.66857 1.8606 2.06861 2.20144 2.34144 2.48317 2.63588 2.82668 2.99088 3.16455 3.3154 3.44986 3.5936 3.76717 4.09854 4.34852 4.50391 4.63632 4.82136 
0 
60 0.1629 0.16577 0.31964 0.32269 0.50576 0.50848 0.51209 0.63917 0.64347 0.82768 0.83071 0.83463 0.99785 1.00186 1.00656 1.16454 1.17077 1.33182 1.33749 1.49862 1.50162 1.6627 1.66569 1.85318 1.85661 1.86056 2.0661 2.06976 2.19518 2.33832 2.34202 2.48047 2.48424 2.63377 2.63693 2.82461 2.82755 2.83282 2.98891 3.15984 3.16345 3.31065 3.31452 3.44623 3.45095 3.58986 3.59393 3.76334 3.76675 4.09493 4.09867 4.34352 4.34722 4.50044 4.50362 4.62699 4.63157 4.81802 4.82055 4.82509 
118 0.17567 0.17877 0.18206 0.18886 0.33134 0.33459 0.3373 0.34137 0.3603 0.51932 0.52172 0.52431 0.52816 0.6522 0.65543 0.65851 0.66389 0.84106 0.84423 0.84706 0.85058 1.01102 1.01493 1.01863 1.02379 1.1777 1.18241 1.18596 1.18965 1.34363 1.34663 1.34969 1.35432 1.51181 1.51461 1.51766 1.5231 1.67626 1.67951 1.68351 1.69084 1.86609 1.86984 1.87276 1.87614 1.88284 2.07905 2.08198 2.08526 2.09381 2.20615 2.2108 2.2156 2.35172 2.35528 2.35901 2.36388 2.37542 2.49359 2.49645 2.49994 2.50571 2.64653 2.64945 2.65306 2.6609 2.83711 2.84008 2.84293 2.84624 2.85963 3.00135 3.00416 3.00763 3.01606 3.17251 3.17621 3.17867 3.18232 3.19955 3.32322 3.32655 3.32912 3.33361 3.45814 3.46159 3.46436 3.47015 3.60278 3.60564 3.60876 3.61328 3.77626 3.77921 3.78172 3.78627 3.79597 4.10808 4.11108 4.11446 4.12329 4.35658 4.35932 4.36278 4.37155 4.51328 4.51654 4.51945 4.52381 4.63979 4.64377 4.64787 4.65682 4.83123 4.83376 4.83652 4.83954 4.84575 
72 0.16959 0.1732 0.32637 0.32993 0.33741 0.51338 0.51698 0.52222 0.64624 0.6494 0.65499 0.83531 0.83862 0.84224 1.00439 1.0094 1.0141 1.17146 1.17754 1.18149 1.33829 1.34243 1.50521 1.50894 1.51545 1.67011 1.67404 1.68169 1.85998 1.86441 1.86875 2.07373 2.07745 2.20294 2.20892 2.34611 2.34986 2.35703 2.48801 2.49197 2.49869 2.64136 2.64487 2.83158 2.8356 2.83991 2.9959 2.99973 3.16575 3.17013 3.17456 3.31865 3.3222 3.45245 3.45641 3.59678 3.6011 3.60737 3.77155 3.77433 3.77981 4.10235 4.10572 4.35041 4.35465 4.50866 4.51203 4.63578 4.64136 4.82477 4.82829 4.83184 
27 0.1725 0.33284 0.51664 0.64827 0.83725 1.01188 1.18029 1.34277 1.51092 1.67717 1.86698 2.07489 2.35261 2.49215 2.64166 2.83589 2.99666 3.16975 3.32057 3.4579 3.59916 3.77266 4.10421 4.35131 4.5095 4.6392 4.82898 
93 0.15185 0.15597 0.15904 0.30841 0.3117 0.3152 0.31901 0.49446 0.49894 0.50159 0.50472 0.62749 0.63163 0.63536 0.81749 0.82101 0.82409 0.8282 0.9896 0.99314 0.99725 1.15488 1.15872 1.16412 1.31921 1.32429 1.32775 1.48717 1.49134 1.49445 1.49851 1.64856 1.65512 1.65816 1.66364 1.84449 1.84741 1.85165 2.05778 2.06089 2.06553 2.18305 2.18866 2.19777 2.32946 2.33253 2.33681 2.46703 2.47211 2.47549 2.48052 2.62266 2.62646 2.62944 2.8129 2.81707 2.81986 2.82484 2.97687 2.98174 2.9846 3.14974 3.15289 3.15654 3.16054 3.29882 3.30323 3.30695 3.43167 3.43682 3.44096 3.44531 3.57867 3.58275 3.58658 3.75309 3.75727 3.76004 4.08671 4.08949 4.09487 4.33565 4.33816 4.49 4.49401 4.49675 4.61399 4.62026 4.62447 4.80881 4.81181 4.81449 4.81922 
51 0.15602 0.16115 0.31152 0.31742 0.49916 0.50423 0.63153 0.63652 0.8209 0.82535 0.99164 0.99803 1.15753 1.16735 1.3215 1.32808 1.49172 1.496 1.65627 1.66292 1.84616 1.85278 2.05923 2.1869 2.33162 2.47253 2.47681 2.62635 2.63047 2.81664 2.82092 2.98007 2.985 3.15219 3.15764 3.30154 3.30842 3.43811 3.44541 3.58191 3.58803 3.75518 3.76062 4.08831 4.33697 4.49238 4.4977 4.61924 4.62681 4.81128 4.81525 
25 0.16959 0.3244 0.51034 0.6431 0.83343 1.00533 1.33673 1.503 1.66816 1.85954 2.06857 2.34424 2.63662 2.82854 2.99198 3.16663 3.31629 3.45001 3.59383 3.76851 4.09702 4.34503 4.50517 4.63565 4.82049 
80 0.14701 0.1513 0.15489 0.30366 0.30772 0.31144 0.48994 0.49437 0.49768 0.6227 0.62717 0.63112 0.81247 0.81673 0.81987 0.98455 0.98887 0.9935 1.15011 1.15525 1.16109 1.31445 1.31983 1.32436 1.48224 1.48695 1.49053 1.64517 1.65079 1.65495 1.83928 1.84318 1.84723 2.05252 2.05619 2.17862 2.18416 2.32442 2.32809 2.33261 2.46273 2.46823 2.47198 2.61806 2.62233 2.62619 2.8082 2.81251 2.81609 2.97215 2.97721 2.98224 3.14465 3.14874 3.15209 3.294 3.29909 3.30297 3.42886 3.43335 3.43736 3.5739 3.57819 3.58274 3.7479 3.75228 3.7554 4.08151 4.08506 4.33036 4.33357 4.485 4.48968 4.49338 4.60951 4.61661 4.62168 4.80383 4.80694 4.81039 
0 
44 0.15308 0.1583 0.3099 0.31641 0.49575 0.50087 0.62992 0.63567 0.81812 0.82341 0.98963 0.99716 1.15612 1.31978 1.32637 1.48798 1.49318 1.65572 1.84462 2.05775 2.18543 2.33004 2.47327 2.62502 2.62904 2.81491 2.81973 2.97803 2.98328 3.15048 3.15673 3.29984 3.3065 3.43676 3.58054 3.75325 3.75903 4.08685 4.33556 4.49053 4.49609 4.61588 4.80941 4.81488 
30 0.17096 0.3269 0.51419 0.64757 0.83651 1.00767 1.17936 1.34009 1.50692 1.67161 1.86228 2.07709 2.2064 2.34717 2.35764 2.49036 2.64043 2.8328 2.99668 3.16944 3.32068 3.45424 3.59744 3.60759 3.77224 4.10476 4.35108 4.50851 4.63707 4.8264 
36 0.17514 0.33108 0.33622 0.51775 0.52342 0.65254 0.8406 0.84705 1.01086 1.01595 1.18152 1.34532 1.511 1.52479 1.67603 1.86616 1.87207 2.07871 2.20912 2.35239 2.49353 2.64588 2.83691 2.84344 3.00111 3.17413 3.32432 3.45945 3.60377 3.77687 4.10705 4.3549 4.51404 4.64239 4.8302 4.83574 
8 0.32439 0.50982 0.8313 1.00454 1.50274 1.6725 1.85982 4.82596 
71 0.16314 0.16673 0.31883 0.32275 0.3272 0.50631 0.50919 0.51283 0.63921 0.64281 0.8288 0.83152 0.83574 0.99816 1.00254 1.00678 1.16454 1.16999 1.17437 1.33172 1.33569 1.49872 1.50169 1.50624 1.66299 1.66682 1.67307 1.85319 1.85717 1.86114 2.06609 2.06938 2.19529 2.20093 2.33845 2.3421 2.34684 2.48083 2.48452 2.49155 2.63394 2.63702 2.82435 2.82761 2.83177 2.98905 2.99245 3.16004 3.1638 3.1677 3.31053 3.31456 3.44464 3.44896 3.5895 3.59332 3.59929 3.76394 3.76715 3.77427 4.09511 4.09941 4.34363 4.34812 4.50093 4.50418 4.62943 4.6344 4.81835 4.82157 4.82514 
2 0.82354 1.4934 
75 0.17024 0.17371 0.1834 0.32527 0.32908 0.33332 0.5133 0.5161 0.52069 0.64598 0.65008 0.83432 0.83793 0.84245 1.00578 1.01005 1.01527 1.17328 1.17725 1.18241 1.33873 1.34277 1.50498 1.50842 1.51581 1.66956 1.67316 1.68001 1.86008 1.86399 1.86796 1.88399 2.073 2.07697 2.20256 2.20846 2.34535 2.3491 2.35368 2.48819 2.4923 2.49939 2.64122 2.64431 2.83106 2.83442 2.83831 2.99644 3.00041 3.16679 3.17074 3.1755 3.31783 3.32178 3.33118 3.4523 3.45648 3.59729 3.60169 3.60973 3.77042 3.77396 3.77996 4.10233 4.10671 4.35101 4.35626 4.50841 4.51164 4.52567 4.63447 4.63912 4.82533 4.82826 4.83234 
0 
84 0.1684 0.17121 0.17553 0.32355 0.32747 0.33137 0.51212 0.51553 0.51988 0.64382 0.64721 0.65116 0.83465 0.83735 0.84121 1.00506 1.00898 1.01536 1.1714 1.17655 1.18143 1.33654 1.34011 1.34506 1.50456 1.50763 1.51377 1.66865 1.67237 1.67825 1.85843 1.8626 1.86615 2.07161 2.07469 2.08255 2.19993 2.20504 2.34359 2.34717 2.35149 2.35726 2.4857 2.48844 2.49408 2.63852 2.64112 2.6477 2.82899 2.83233 2.83657 2.99403 2.9969 3.0038 3.16455 3.16835 3.17178 3.31524 3.31904 3.32284 3.44949 3.45343 3.45769 3.59465 3.59833 3.60371 3.76854 3.77152 3.77479 3.78166 4.10031 4.10372 4.11602 4.34873 4.35226 4.36194 4.50518 4.50808 4.51221 4.63382 4.63741 4.82304 4.82582 4.82949 
85 0.14627 0.15076 0.15383 0.30238 0.30623 0.31005 0.48903 0.49379 0.49645 0.50048 0.62111 0.62577 0.62944 0.81167 0.81553 0.81886 0.82338 0.98423 0.98757 0.99244 1.14841 1.1527 1.158 1.31343 1.31847 1.32227 1.48151 1.48603 1.48908 1.49531 1.64248 1.65011 1.6538 1.83894 1.84188 1.84629 2.0522 2.0554 2.17747 2.18365 2.32381 2.32714 2.33162 2.45921 2.46626 2.47 2.47577 2.61578 2.62086 2.62398 2.80738 2.81192 2.81502 2.97104 2.97622 2.97928 3.14389 3.14739 3.15172 3.29308 3.29748 3.30186 3.30609 3.42549 3.43184 3.43607 3.57301 3.57756 3.58159 3.74769 3.7516 3.75511 4.08112 4.08413 4.33011 4.33259 4.48427 4.48796 4.49152 4.60833 4.61492 4.61979 4.80326 4.80647 4.80948 
66 0.16624 0.17051 0.17469 0.32379 0.32761 0.33153 0.51168 0.51508 0.51924 0.64677 0.65098 0.83149 0.83583 0.83934 1.00233 1.00784 1.01173 1.17259 1.1791 1.3333 1.33894 1.34263 1.50078 1.50569 1.50956 1.66857 1.67279 1.85806 1.86191 1.86613 2.07281 2.07634 2.2022 2.34418 2.34831 2.48725 2.49142 2.64059 2.64489 2.83038 2.83426 2.99541 3.00033 3.16501 3.16941 3.17501 3.3138 3.31972 3.32529 3.45138 3.45494 3.59628 3.60027 3.77114 3.77404 4.10125 4.10463 4.34986 4.35378 4.50776 4.51136 4.62904 4.63669 4.82424 4.82805 4.83257 
35 0.15956 0.3154 0.50333 0.51078 0.63604 0.82444 0.82853 0.99597 1.16311 1.32867 1.49501 1.49959 1.66042 1.84991 1.85743 2.06332 2.19146 2.33558 2.4772 2.63048 2.82108 2.9861 3.15686 3.16222 3.3074 3.44215 3.44869 3.58714 3.75973 3.76531 4.09217 4.34063 4.49656 4.62689 4.81454 
59 0.1509 0.15604 0.30741 0.31217 0.4931 0.49841 0.50359 0.62608 0.63115 0.81647 0.82156 0.98787 0.99351 1.15372 1.16075 1.31762 1.32408 1.48609 1.49175 1.64657 1.65387 1.84265 1.84738 2.05587 2.05967 2.18156 2.18889 2.32791 2.33217 2.4663 2.47216 2.62177 2.62645 2.81112 2.81671 2.97531 2.98143 3.1481 3.1531 3.2972 3.30383 3.42986 3.43534 3.44015 3.57711 3.58234 3.75111 3.75633 3.75938 4.08494 4.0886 4.33374 4.33733 4.4883 4.49367 4.61231 4.6212 4.80715 4.81048 
25 0.16493 0.31894 0.50397 0.63902 0.82626 0.99757 1.16843 1.33122 1.49522 1.66427 1.85145 2.33741 2.48177 2.6319 2.82454 3.15911 3.31012 3.4451 3.58908 3.76192 4.09264 4.34114 4.49923 4.62752 4.81507 
84 0.16471 0.16786 0.17237 0.31987 0.32367 0.32715 0.50634 0.50962 0.51272 0.51929 0.63958 0.64307 0.64616 0.82837 0.83234 0.83633 0.9989 1.00328 1.00649 1.16529 1.17187 1.17562 1.32918 1.3346 1.3382 1.49893 1.50249 1.50651 1.66451 1.66815 1.67593 1.85435 1.8586 1.862 2.06738 2.07058 2.07666 2.19356 2.19854 2.20551 2.3398 2.34365 2.34731 2.48197 2.48535 2.49036 2.63566 2.63858 2.82545 2.8287 2.833 2.99064 2.99372 3.00061 3.16097 3.16516 3.16819 3.30946 3.3147 3.31783 3.44577 3.45036 3.45446 3.59006 3.59416 3.59733 3.76347 3.76768 3.77022 3.77712 4.09644 4.09985 4.34508 4.34842 4.35549 4.50039 4.50481 4.50798 4.62481 4.63198 4.63606 4.81998 4.82266 4.82685 
28 0.15056 0.30689 0.49327 0.62679 0.81597 0.98708 1.15333 1.3173 1.48637 1.65237 1.84177 2.05491 2.18195 2.32711 2.46854 2.622 2.81151 2.97542 3.14758 3.29724 3.4335 3.57722 3.75059 4.08396 4.33266 4.48781 4.6151 4.80651 
0 
74 0.16652 0.17065 0.17664 0.32299 0.32774 0.33494 0.50978 0.51322 0.5177 0.64357 0.64821 0.67007 0.83086 0.83498 0.8395 1.00243 1.00719 1.01483 1.17042 1.1767 1.33542 1.33958 1.34721 1.50188 1.50577 1.51155 1.66721 1.67295 1.85753 1.86239 1.8672 2.07104 2.07522 2.19936 2.20777 2.34341 2.34788 2.35343 2.48535 2.48933 2.63829 2.64184 2.82803 2.83197 2.83714 2.99296 2.99699 3.16365 3.16856 3.17434 3.31496 3.31937 3.32899 3.44879 3.45371 3.46359 3.59461 3.59923 3.60711 3.76689 3.77108 3.77661 4.0999 4.1046 4.34837 4.35351 4.50371 4.50815 4.51411 4.63442 4.64334 4.82202 4.8255 4.82948 
28 0.16896 0.32473 0.51096 0.64496 0.83412 1.00575 1.17325 1.33678 1.50492 1.66849 1.85948 2.07285 2.20105 2.34631 2.48603 2.63936 2.82964 2.99414 3.1671 3.31688 3.45207 3.59644 3.76922 4.10046 4.34813 4.50648 4.63548 4.8232 
19 0.16468 0.32359 0.50909 1.00215 1.17213 1.50453 1.66555 1.85626 2.06649 2.19965 2.34243 2.48227 2.82921 3.16527 3.31513 3.44862 4.09596 4.3447 4.82182 
1 0.83097 
28 0.16477 0.32315 0.50966 0.64167 0.83293 1.00383 1.17277 1.33525 1.50299 1.66501 1.85578 2.06877 2.19781 2.3412 2.48369 2.63614 2.82774 2.99075 3.16502 3.3156 3.44939 3.59205 3.76712 4.09676 4.34553 4.50375 4.63187 4.82073 
0 
69 0.17424 0.17882 0.33033 0.33389 0.3401 0.51698 0.52046 0.52542 0.64975 0.65366 0.8395 0.84334 0.84909 1.01081 1.01491 1.02607 1.17822 1.18364 1.34255 1.347 1.51042 1.51456 1.67489 1.6802 1.86396 1.86863 1.87289 2.07694 2.081 2.20679 2.21295 2.34934 2.35363 2.3613 2.49155 2.49598 2.64397 2.64733 2.8356 2.84019 2.84705 2.9997 3.00429 3.17157 3.17475 3.1796 3.32303 3.32728 3.45607 3.46002 3.46782 3.60075 3.60539 3.6135 3.77483 3.77785 3.78434 4.10563 4.10932 4.12071 4.35387 4.35782 4.51187 4.51566 4.6399 4.64613 4.82908 4.83274 4.83738 
42 0.1675 0.32233 0.32907 0.51041 0.5272 0.6435 0.83243 0.83955 1.00269 1.00953 1.17243 1.33644 1.50364 1.66799 1.85697 1.86316 2.07004 2.20029 2.34267 2.35009 2.48479 2.49392 2.63875 2.82874 2.83596 2.99395 3.16297 3.17156 3.31484 3.32201 3.44817 3.45542 3.59422 3.76787 3.77387 4.09909 4.34762 4.50477 4.51126 4.63303 4.82194 4.82816 
117 0.14166 0.14535 0.14812 0.15091 0.29776 0.30119 0.30431 0.30706 0.4844 0.48821 0.49083 0.49344 0.49715 0.61667 0.62045 0.62335 0.62626 0.6311 0.80699 0.81037 0.81352 0.81591 0.82068 0.97963 0.98234 0.98593 0.98937 1.14386 1.14762 1.15154 1.15538 1.30873 1.31219 1.31588 1.31916 1.47682 1.48064 1.48376 1.48656 1.63816 1.64433 1.64748 1.65102 1.83433 1.83679 1.83992 1.84293 2.04758 2.05009 2.05278 2.05839 2.17285 2.17748 2.18106 2.31921 2.32198 2.32489 2.32817 2.45501 2.46055 2.46404 2.46687 2.47148 2.61135 2.61559 2.61852 2.62109 2.80278 2.80663 2.80941 2.81213 2.81616 2.96641 2.97035 2.97354 2.97707 3.13926 3.14226 3.14538 3.14784 3.15196 3.28847 3.29187 3.2956 3.29841 3.42113 3.42677 3.42989 3.43311 3.5684 3.57214 3.57493 3.57825 3.74311 3.74612 3.74907 3.75136 4.07653 4.07906 4.08191 4.32547 4.32762 4.33033 4.33694 4.47959 4.48253 4.48596 4.48842 4.60368 4.60901 4.6133 4.61771 4.7987 4.80147 4.80368 4.80641 4.81062 
20 0.15838 0.31594 0.50012 0.63626 0.82315 0.99182 1.49305 1.84675 2.06122 2.33604 2.62943 2.81913 3.15704 3.44454 3.58823 3.75961 4.08934 4.33702 4.49673 4.81227 
20 0.17991 0.33405 0.52049 0.6569 0.84181 1.01527 1.51434 1.67945 1.86997 2.08489 2.64793 2.84095 3.17755 3.32711 3.4626 3.77855 4.10911 4.35628 4.51683 4.83164 
28 0.16303 0.31835 0.50517 0.64023 0.82866 0.99733 1.16289 1.3309 1.49824 1.66207 1.85182 2.06589 2.19479 2.33795 2.48039 2.63281 2.82452 2.98807 3.15918 3.31049 3.44266 3.58864 3.76381 4.09452 4.34268 4.50107 4.62716 4.81771 
66 0.16435 0.16758 0.17242 0.31967 0.32429 0.50801 0.5116 0.64053 0.6438 0.64918 0.83006 0.83326 1.00009 1.00507 1.16782 1.17299 1.33341 1.33812 1.50133 1.5064 1.66465 1.66879 1.85434 1.85889 1.86337 2.06757 2.07087 2.19662 2.20319 2.3397 2.3431 2.34707 2.4822 2.48517 2.63535 2.63825 2.82613 2.82994 2.83498 2.99083 2.99529 3.16218 3.16581 3.1702 3.3131 3.31706 3.44625 3.45051 3.59107 3.59441 3.60008 3.76515 3.76849 3.77644 4.09657 4.1 4.345 4.34801 4.50217 4.50521 4.51044 4.63089 4.63655 4.81954 4.82273 4.82638 
26 0.17209 0.32875 0.51604 0.65085 0.8354 1.00543 1.17722 1.34304 1.50843 1.67265 1.8652 2.21329 2.34922 2.49277 2.64472 2.83539 3.00126 3.17062 3.32472 3.45628 3.60051 3.773 4.10467 4.35524 4.5118 4.82602 
0 
137 0.14264 0.14591 0.14861 0.15085 0.1538 0.29879 0.30234 0.30463 0.30697 0.30938 0.48571 0.48902 0.4917 0.49367 0.49608 0.61599 0.62034 0.62337 0.6257 0.62813 0.63343 0.80809 0.81141 0.8141 0.81626 0.81879 0.9809 0.98321 0.98596 0.98851 0.99212 1.14486 1.14868 1.15157 1.15459 1.15858 1.30991 1.31309 1.31661 1.31899 1.32213 1.47793 1.48147 1.48435 1.4866 1.48962 1.63903 1.64489 1.64801 1.65046 1.65417 1.83567 1.8379 1.84021 1.84258 1.84539 2.0489 2.05112 2.05352 2.05597 2.17403 2.1778 2.18116 2.18495 2.32055 2.32317 2.32552 2.32791 2.33125 2.45555 2.46123 2.46444 2.467 2.4699 2.61242 2.61669 2.61922 2.62139 2.62446 2.80418 2.80763 2.81004 2.81208 2.81474 2.96757 2.97097 2.97412 2.97614 2.97995 3.14035 3.14316 3.1454 3.14795 3.15005 3.28928 3.29247 3.29547 3.29832 3.30073 3.42231 3.42779 3.43001 3.43289 3.43561 3.56966 3.57301 3.57554 3.57803 3.581 3.74435 3.74664 3.74937 3.75149 3.7535 4.07787 4.08015 4.08237 4.08478 4.32663 4.32875 4.33074 4.33348 4.48077 4.48359 4.48659 4.48857 4.49104 4.60476 4.60873 4.61217 4.61572 4.62275 4.80016 4.80272 4.80472 4.80667 4.80934 
99 0.14618 0.15027 0.15339 0.30238 0.30581 0.30928 0.31286 0.48887 0.49324 0.49598 0.49962 0.62171 0.62583 0.62952 0.81165 0.81526 0.81865 0.82285 0.98401 0.98704 0.99114 1.14851 1.15229 1.15724 1.16229 1.31323 1.31742 1.32106 1.32546 1.48144 1.4857 1.48895 1.49335 1.64263 1.6493 1.65263 1.83873 1.84138 1.845 1.84979 2.05199 2.05475 2.05794 2.17728 2.18286 2.19081 2.32361 2.32651 2.32992 2.45994 2.46576 2.46952 2.47418 2.61609 2.62025 2.62343 2.80713 2.81134 2.81436 2.81905 2.97095 2.97538 2.97854 3.14382 3.14697 3.15076 3.15418 3.29298 3.29698 3.30107 3.30483 3.42559 3.43129 3.43507 3.43967 3.57285 3.5769 3.58046 3.74748 3.75107 3.75418 3.75768 4.08093 4.08358 4.08693 4.32991 4.33212 4.33576 4.48411 4.48735 4.49077 4.49576 4.60814 4.61442 4.61922 4.80307 4.806 4.80841 4.8122 
41 0.16998 0.17978 0.32703 0.51386 0.51964 0.64711 0.83632 0.84273 1.00761 1.01607 1.17771 1.34027 1.5062 1.67131 1.86307 2.07282 2.20585 2.3466 2.3536 2.48745 2.49513 2.64029 2.83179 2.83776 2.99535 3.16826 3.17725 3.31918 3.45326 3.59769 3.60972 3.77114 3.78105 4.10188 4.10958 4.35008 4.50787 4.51411 4.63689 4.82448 4.82886 
0 
57 0.15545 0.15987 0.31211 0.31696 0.49788 0.50229 0.50868 0.63124 0.63665 0.82077 0.82537 0.9923 0.99902 1.15821 1.16494 1.32224 1.32912 1.49029 1.49496 1.65497 1.65931 1.8472 1.85191 2.06048 2.06484 2.18644 2.19215 2.33261 2.3372 2.47199 2.47728 2.62688 2.63087 2.81617 2.82104 2.98018 2.98535 3.15285 3.15832 3.30198 3.30922 3.4379 3.44235 3.58214 3.58684 3.75576 3.76129 4.08938 4.09351 4.33819 4.34213 4.49283 4.49819 4.61738 4.62548 4.81202 4.81537 
36 0.16684 0.3234 0.50924 0.51357 0.64402 0.83215 1.00304 1.1734 1.33538 1.50267 1.66682 1.85835 1.87672 2.07015 2.19926 2.34197 2.3542 2.48412 2.48966 2.63777 2.82794 2.83333 2.99238 3.16507 3.17188 3.31556 3.44897 3.5938 3.76802 3.77245 4.09873 4.34669 4.50556 4.63299 4.82152 4.82654 
0 
54 0.14974 0.15558 0.30583 0.31245 0.49255 0.49843 0.62444 0.63049 0.81514 0.82149 0.98773 0.99475 1.1518 1.15782 1.16528 1.31701 1.32494 1.48498 1.49172 1.64598 1.65439 1.84247 1.85054 2.05573 2.18102 2.19655 2.32732 2.33467 2.46266 2.47139 2.61919 2.62571 2.81092 2.81752 2.97455 2.98167 3.14741 3.1546 3.29657 3.30477 3.42895 3.43605 3.57652 3.58362 3.75117 3.75843 4.08462 4.33363 4.48781 4.49509 4.6119 4.62102 4.80676 4.81148 
78 0.16056 0.16429 0.1693 0.31717 0.32177 0.32879 0.50242 0.50685 0.51077 0.63591 0.63964 0.64377 0.82523 0.82973 0.83495 0.99678 1.00193 1.00905 1.16309 1.16834 1.17355 1.32697 1.3321 1.33709 1.49501 1.4994 1.50314 1.66046 1.66392 1.67168 1.85189 1.85636 1.8608 2.06559 2.06933 2.19156 2.19696 2.33787 2.34197 2.35212 2.47487 2.48018 2.48405 2.63158 2.63534 2.82189 2.82544 2.82977 2.98504 2.98968 2.99941 3.15775 3.16248 3.16594 3.30704 3.31261 3.31669 3.44207 3.44581 3.44985 3.5878 3.59161 3.59823 3.76057 3.76557 3.77194 4.09448 4.09848 4.34316 4.34864 4.49791 4.50237 4.62233 4.62905 4.63602 4.8171 4.81997 4.82391 
54 0.14812 0.15332 0.30458 0.3103 0.49071 0.49531 0.62474 0.63095 0.81351 0.81894 0.98497 0.99328 1.1511 1.31498 1.32504 1.48345 1.48864 1.64897 1.6547 1.83971 1.84578 2.05292 2.05825 2.17934 2.32499 2.33119 2.46632 2.47158 2.61947 2.62442 2.80898 2.814 2.97293 2.97899 3.14524 3.15146 3.2947 3.30348 3.43131 3.43773 3.57466 3.58075 3.74835 3.75398 4.08196 4.08719 4.3307 4.33586 4.48554 4.49161 4.61024 4.61962 4.80424 4.80784 
98 0.17622 0.17922 0.18309 0.33118 0.33505 0.33806 0.34377 0.5196 0.52261 0.52572 0.53165 0.65216 0.65575 0.66 0.84113 0.8443 0.84756 0.85349 1.01116 1.01562 1.01979 1.02814 1.17973 1.18481 1.18858 1.34446 1.34815 1.35168 1.36668 1.51233 1.51529 1.5188 1.53736 1.6763 1.68061 1.68609 1.86608 1.87029 1.87346 1.8807 2.07915 2.08244 2.08693 2.10908 2.20858 2.21409 2.35166 2.35614 2.36045 2.36622 2.49408 2.49772 2.50271 2.64635 2.64933 2.65389 2.8381 2.84113 2.84465 2.85156 3.00192 3.00461 3.00901 3.17294 3.17647 3.17941 3.18415 3.32376 3.32733 3.33029 3.34396 3.45784 3.46209 3.46595 3.60355 3.60729 3.61223 3.77649 3.77974 3.78291 3.78815 4.10817 4.11157 4.11661 4.35654 4.35942 4.36407 4.51296 4.51633 4.51993 4.52821 4.64273 4.6469 4.65777 4.83135 4.83413 4.83749 4.84262 
56 0.15932 0.16272 0.31534 0.31896 0.50271 0.50609 0.63482 0.63867 0.82442 0.82756 0.99469 0.99889 1.16198 1.16675 1.32737 1.33145 1.49486 1.49831 1.65911 1.66326 1.84978 1.85383 2.06299 2.0669 2.19078 2.19637 2.33515 2.33911 2.4767 2.48057 2.62977 2.63277 2.82067 2.82417 2.98501 2.98909 3.15681 3.16008 3.30708 3.31071 3.44092 3.445 3.58591 3.59004 3.75988 3.76317 4.09162 4.09556 4.3397 4.34448 4.49774 4.5008 4.62542 4.62962 4.81451 4.8175 
0 
19 0.16406 0.50757 0.64064 1.33364 1.85885 2.48159 2.6345 2.82574 2.99041 3.1626 3.31297 3.44877 3.5904 3.76485 4.09636 4.34332 4.50198 4.6306 4.81993 
60 0.1532 0.15777 0.30952 0.31398 0.49572 0.50025 0.50483 0.6289 0.6336 0.81907 0.82348 0.82881 0.99019 0.9953 1.15597 1.16184 1.32004 1.32583 1.48855 1.4933 1.49922 1.65453 1.65949 1.84494 1.84951 2.0581 2.06218 2.1841 2.1911 2.33028 2.33442 2.47087 2.47538 2.62424 2.62852 2.81369 2.81862 2.97783 2.98307 3.15056 3.15543 3.29969 3.30559 3.43679 3.44215 3.57982 3.58419 3.7534 3.75858 4.08712 4.09115 4.33602 4.33963 4.49054 4.49561 4.61501 4.62359 4.80946 4.813 4.81897 
24 0.15851 0.31244 0.50117 0.63565 0.82442 0.99621 1.32792 1.49527 1.84694 2.06045 2.33239 2.47679 2.62884 2.81999 2.98428 3.15303 3.30789 3.4429 3.58582 3.75933 4.08884 4.33717 4.49626 4.81194 
68 0.16895 0.17277 0.32381 0.32809 0.33159 0.5118 0.51524 0.51989 0.64453 0.64842 0.83241 0.83649 0.84053 1.00305 1.00804 1.01217 1.17031 1.17489 1.17952 1.33388 1.33887 1.34359 1.50316 1.50675 1.51134 1.66813 1.67224 1.67677 1.85877 1.86283 1.86693 2.07186 2.07629 2.19866 2.20377 2.34379 2.34739 2.35243 2.48625 2.49066 2.63961 2.64303 2.83072 2.83503 2.99454 2.99847 3.16824 3.17183 3.31382 3.31951 3.32348 3.45016 3.45517 3.5954 3.60004 3.77049 3.77363 4.10099 4.10468 4.3493 4.35324 4.50784 4.51161 4.63287 4.63705 4.82406 4.82728 4.83111 
56 0.16568 0.16928 0.32181 0.32535 0.50845 0.51257 0.64294 0.64692 0.83091 0.83431 0.99992 1.00473 1.17061 1.17599 1.33491 1.33887 1.50182 1.50703 1.66564 1.67067 1.85543 1.86028 2.06918 2.07366 2.19811 2.20456 2.34176 2.34587 2.48353 2.48802 2.63677 2.64215 2.82694 2.83133 2.99177 2.99655 3.16378 3.16712 3.31487 3.31827 3.44845 3.45226 3.59272 3.59687 3.76678 3.7695 4.09776 4.10197 4.34576 4.35027 4.50397 4.50721 4.63154 4.63912 4.82093 4.82488 
3 0.5051 0.82985 4.81554 
5 0.33821 2.84355 3.18737 3.78099 4.51912 
47 0.15307 0.15878 0.30872 0.31432 0.49622 0.50092 0.62889 0.63516 0.81738 0.82302 0.98905 0.99946 1.15581 1.16362 1.32102 1.32691 1.48779 1.49324 1.65298 1.8436 1.85035 2.05703 2.18582 2.32907 2.47002 2.47669 2.62405 2.81425 2.81954 2.97914 3.14951 3.15502 3.29991 3.3056 3.43445 3.44114 3.58 3.58849 3.75323 3.75824 4.08589 4.33421 4.49005 4.49548 4.61742 4.80865 4.81424 
68 0.16433 0.16811 0.3198 0.3233 0.32754 0.50719 0.51065 0.51551 0.64019 0.64337 0.82895 0.83194 0.83618 0.9983 1.00365 1.00836 1.16574 1.17213 1.3319 1.33623 1.49961 1.50259 1.51045 1.66372 1.66816 1.85356 1.85848 1.86255 2.06644 2.06974 2.19511 2.19967 2.33878 2.34294 2.3477 2.48147 2.48555 2.63465 2.63741 2.82535 2.8285 2.83257 2.98905 2.99297 3.16065 3.16428 3.16835 3.31216 3.31556 3.4449 3.44982 3.58945 3.59408 3.59954 3.76544 3.76817 4.09535 4.09903 4.3439 4.34801 4.50228 4.50516 4.62739 4.63135 4.63812 4.81845 4.82143 4.82494 
24 0.15422 0.31052 0.49677 0.63079 0.81893 0.99099 1.32307 1.48953 1.84338 2.05733 2.32946 2.47276 2.62511 2.81536 2.9801 3.15048 3.30294 3.4379 3.58106 3.7547 4.08579 4.33364 4.49215 4.80826 
28 0.17288 0.32978 0.51647 0.64949 0.83875 1.01028 1.18104 1.34438 1.51161 1.67279 1.86478 2.07681 2.20341 2.35064 2.49986 2.64313 2.83816 2.99735 3.17298 3.32451 3.4567 3.60454 3.77459 4.10371 4.35139 4.51199 4.63953 4.82918 
46 0.16837 0.17413 0.32474 0.32897 0.51194 0.51606 0.64521 0.6503 0.83492 0.83954 1.00501 1.01139 1.17251 1.17815 1.33777 1.34367 1.5055 1.66916 1.67671 1.86068 1.86646 2.07248 2.20074 2.34518 2.3536 2.4866 2.49356 2.64073 2.83049 2.83643 2.99546 3.16591 3.1702 3.31728 3.32293 3.45266 3.59623 3.60632 3.77121 4.10166 4.34911 4.35592 4.50753 4.63442 4.8242 4.82905 
65 0.16034 0.16363 0.31574 0.32014 0.32374 0.50326 0.50652 0.50921 0.63606 0.6401 0.82492 0.82853 0.83232 0.99589 1.00064 1.16227 1.16763 1.32678 1.33067 1.33478 1.49569 1.49914 1.5029 1.66021 1.6642 1.85038 1.85485 1.85913 2.06327 2.06715 2.19024 2.1947 2.33585 2.33984 2.47777 2.48104 2.63095 2.63419 2.82121 2.82445 2.83098 2.98515 2.9883 3.15669 3.16119 3.30757 3.31195 3.44164 3.44642 3.58661 3.59044 3.75962 3.76351 3.76654 4.0923 4.09615 4.34099 4.3448 4.49685 4.50093 4.62139 4.62751 4.81508 4.81797 4.82088 
3 0.32707 0.83958 1.00929 
5 0.16764 1.00328 1.17366 1.673 3.31576 
33 0.16529 0.32389 0.50861 0.51351 0.64313 0.83088 0.83997 1.00305 1.00979 1.17364 1.33467 1.50172 1.66478 1.67141 1.85783 1.86238 2.06874 2.19845 2.34306 2.48285 2.63605 2.82702 2.99055 3.16469 3.315 3.44849 3.59281 3.76765 4.09769 4.3455 4.50359 4.6326 4.8197 
36 0.16071 0.31609 0.32063 0.50253 0.50682 0.63706 0.8249 0.82895 0.99498 1.00091 1.16171 1.16933 1.32985 1.49556 1.50051 1.65987 1.85034 2.06418 2.19268 2.33567 2.47859 2.63154 2.82198 2.9867 3.15659 3.16157 3.30964 3.44353 3.58726 3.76223 4.09266 4.34058 4.49906 4.62579 4.81502 4.82029 
48 0.15036 0.15489 0.30669 0.31382 0.493 0.49737 0.62616 0.63234 0.81589 0.82063 0.98698 0.99354 1.153 1.31697 1.32496 1.48603 1.4908 1.64988 1.65654 1.84171 2.05498 2.18182 2.32711 2.46677 2.47254 2.62132 2.62576 2.81139 2.81663 2.97512 2.98038 3.14746 3.1545 3.29679 3.30473 3.43259 3.57716 3.58394 3.75046 3.75703 4.08408 4.33276 4.48748 4.49371 4.61331 4.62154 4.80651 4.81125 
103 0.14719 0.15082 0.15354 0.1586 0.30324 0.30678 0.30999 0.31407 0.48989 0.49364 0.49625 0.49992 0.62226 0.62615 0.62889 0.63309 0.81246 0.81583 0.81896 0.82258 0.98521 0.98787 0.99211 1.14931 1.15323 1.15828 1.16286 1.31421 1.31775 1.32172 1.3261 1.48226 1.48606 1.48933 1.49342 1.64356 1.65013 1.65333 1.66009 1.83989 1.84233 1.84591 1.85053 2.05315 2.05565 2.05854 2.1783 2.18318 2.18923 2.32477 2.32758 2.33075 2.46036 2.46622 2.47005 2.47368 2.61677 2.62123 2.62415 2.80824 2.81225 2.815 2.81949 2.9719 2.97601 2.97914 3.14481 3.14788 3.15118 3.15466 3.29404 3.29754 3.30213 3.30548 3.42657 3.43244 3.43611 3.44082 3.5739 3.57777 3.58047 3.58692 3.74868 3.75178 3.755 3.75825 4.0821 4.08463 4.0879 4.33107 4.33314 4.33663 4.48512 4.48811 4.49174 4.49619 4.60912 4.61479 4.61983 4.80425 4.80706 4.80924 4.8141 
25 0.16155 0.31735 0.50399 0.63949 0.82652 0.99882 1.16751 1.3309 1.49616 1.66389 1.85143 2.33812 2.48088 2.63297 2.82287 2.98726 3.15953 3.30964 3.44834 3.5884 3.7623 4.09612 4.49985 4.6275 4.81685 
77 0.14733 0.15224 0.15646 0.30348 0.30736 0.31178 0.49005 0.49538 0.49882 0.6226 0.6276 0.63181 0.81271 0.81715 0.82059 0.98524 0.98926 0.99368 1.14961 1.15415 1.16135 1.31443 1.32062 1.32561 1.48255 1.48812 1.49184 1.64395 1.65142 1.65483 1.83995 1.84303 1.84801 2.05321 2.05655 2.17853 2.18594 2.32483 2.32825 2.33498 2.46129 2.46693 2.47103 2.61719 2.62184 2.6255 2.80841 2.81342 2.8171 2.9721 2.97821 3.14492 3.1485 3.15287 3.29414 3.29953 3.30385 3.42692 3.43312 3.43837 3.57404 3.57899 3.74871 3.75351 3.75684 4.08214 4.08527 4.33112 4.33375 4.48526 4.48918 4.49296 4.60939 4.61826 4.8043 4.80763 4.81125 
53 0.15431 0.15971 0.31152 0.31763 0.49718 0.50202 0.50662 0.63075 0.63718 0.81994 0.82502 0.8311 0.99127 0.99736 1.15753 1.16706 1.32167 1.33011 1.48992 1.495 1.65594 1.66244 1.84612 1.8528 2.05938 2.18911 2.33147 2.33811 2.47238 2.47944 2.62585 2.63115 2.81723 2.82279 2.98024 2.98566 3.15196 3.15833 3.30146 3.30892 3.43741 3.4443 3.5816 3.5886 3.75523 3.7613 4.08841 4.33735 4.49209 4.49828 4.62154 4.81115 4.81581 
26 0.16051 0.31668 0.50337 0.63684 0.82482 0.99741 1.16694 1.3316 1.49637 1.6622 1.85376 2.06371 2.47805 2.6314 2.8233 2.98811 3.15848 3.30955 3.44405 3.58844 3.76167 4.09219 4.34003 4.4985 4.62819 4.8152 
52 0.15092 0.15655 0.30725 0.3133 0.49362 0.49886 0.62673 0.63279 0.81629 0.82194 0.98786 0.99508 1.15371 1.16385 1.31789 1.32516 1.4864 1.49244 1.65083 1.65704 1.84246 1.84948 2.05571 2.18267 2.32776 2.33436 2.46751 2.47373 2.62175 2.62699 2.81204 2.81756 2.9759 2.98221 3.14804 3.15411 3.2976 3.30488 3.43339 3.43998 3.5777 3.58429 3.75129 3.75708 4.08474 4.33346 4.48834 4.49444 4.61407 4.6233 4.80712 4.81155 
47 0.15796 0.16411 0.31459 0.32116 0.50027 0.50805 0.63231 0.64052 0.82388 0.99507 1.16103 1.16844 1.32523 1.33485 1.49706 1.65303 1.66363 1.85041 2.06531 2.18836 2.33525 2.34199 2.47105 2.48025 2.62838 2.63446 2.81906 2.82549 2.9823 2.99089 3.15546 3.1623 3.30513 3.31306 3.4355 3.44569 3.58499 3.5916 3.75871 3.76475 4.09416 4.34151 4.4957 4.50181 4.61912 4.62989 4.81616 
82 0.15544 0.159 0.162 0.31207 0.31545 0.31915 0.49759 0.50149 0.5043 0.50842 0.63105 0.63443 0.63809 0.82015 0.82385 0.82663 0.83146 0.99202 0.99582 1.00008 1.15784 1.16251 1.16779 1.32196 1.3273 1.33119 1.48925 1.49354 1.49654 1.50233 1.65176 1.65758 1.66081 1.84723 1.85128 1.85508 2.06033 2.06349 2.18569 2.19133 2.33248 2.33553 2.34697 2.47079 2.47525 2.47874 2.62643 2.62973 2.63299 2.81579 2.81957 2.82344 2.97974 2.98444 2.98884 3.15271 3.15583 3.15952 3.30171 3.30599 3.3097 3.43626 3.4397 3.44435 3.58171 3.58533 3.58962 3.75577 3.75956 3.76247 4.08943 4.09233 4.33823 4.341 4.49303 4.49754 4.50067 4.61652 4.62452 4.81169 4.81449 4.81806 
25 0.16038 0.31676 0.50284 0.63793 0.82528 0.99896 1.16827 1.33107 1.49621 1.65987 1.85344 2.06235 2.33868 2.47731 2.63065 2.82112 3.15816 3.3095 3.44474 3.58994 3.76146 4.09092 4.3391 4.49873 4.81373 
5 0.32786 0.5132 0.83689 1.00599 1.50778 
80 0.14743 0.15151 0.15514 0.30376 0.30755 0.31176 0.48979 0.49405 0.49744 0.62283 0.62687 0.63087 0.81285 0.81716 0.82071 0.98448 0.98895 0.99519 1.15019 1.15492 1.16193 1.31445 1.3195 1.32518 1.48264 1.48716 1.49154 1.64444 1.65025 1.65529 1.83922 1.8431 1.84749 2.05243 2.05601 2.17827 2.18392 2.32443 2.32801 2.33453 2.46303 2.46806 2.4725 2.61813 2.62208 2.6255 2.80787 2.81213 2.8153 2.97206 2.97692 2.98479 3.14463 3.14857 3.15204 3.29405 3.29875 3.3037 3.42842 3.43227 3.4371 3.57374 3.57788 3.58404 3.74779 3.7521 3.75544 4.08144 4.08492 4.33024 4.33335 4.485 4.48952 4.49486 4.6091 4.61566 4.62129 4.80364 4.80671 4.8098 
0 
41 0.1575 0.31162 0.31804 0.50002 0.50593 0.6331 0.82078 0.82695 0.99164 0.9995 1.15849 1.16769 1.32153 1.32821 1.49071 1.49841 1.65723 1.84612 1.85445 2.05949 2.18967 2.33156 2.47514 2.6282 2.81802 2.98329 3.15222 3.15844 3.30175 3.30914 3.43891 3.58372 3.75497 3.76052 4.08847 4.33697 4.49206 4.49771 4.62314 4.81098 4.8173 
23 0.15374 0.30949 0.49651 0.6299 0.81804 0.98894 1.48941 1.84331 2.05681 2.32889 2.47257 2.62512 2.8154 2.98034 3.14961 3.30619 3.43629 3.58087 3.75432 4.08565 4.33395 4.49212 4.80847 
98 0.16727 0.17089 0.17461 0.32338 0.32711 0.33046 0.3361 0.51142 0.5139 0.51703 0.52104 0.64437 0.64798 0.65152 0.83216 0.83619 0.83898 0.8435 1.00325 1.0073 1.01114 1.01771 1.16971 1.1755 1.17929 1.33401 1.33904 1.34208 1.34869 1.50286 1.50654 1.5103 1.66837 1.67143 1.67653 1.85843 1.86208 1.86561 1.87058 2.07155 2.07464 2.07943 2.19709 2.20272 2.20746 2.34406 2.34705 2.35054 2.35628 2.48507 2.48837 2.49223 2.50105 2.63848 2.64167 2.64535 2.8293 2.83224 2.83559 2.83918 2.99174 2.99603 2.99934 3.16414 3.16862 3.17122 3.17527 3.31449 3.31914 3.32217 3.45014 3.45389 3.4574 3.59403 3.59713 3.60132 3.60563 3.7673 3.77174 3.77438 3.77935 4.1005 4.1036 4.10844 4.34946 4.35193 4.35636 4.50435 4.50865 4.51201 4.51911 4.6309 4.63646 4.641 4.82337 4.82597 4.82931 4.83254 
0 
0 
26 0.15818 0.31546 0.50106 0.63454 0.82359 0.99657 1.16453 1.32664 1.49406 1.6632 1.84605 2.06194 2.33505 2.47531 2.62834 2.81985 2.98381 3.15645 3.30687 3.44121 3.58714 3.75877 4.08794 4.336 4.49567 4.81203 
31 0.16515 0.32291 0.50834 0.64231 0.83101 0.83607 1.00205 1.00971 1.17209 1.33374 1.50212 1.66542 1.85799 2.06847 2.20071 2.34164 2.4834 2.63585 2.82651 2.99066 3.16337 3.31471 3.44895 3.59227 3.76688 4.09687 4.34506 4.50322 4.63169 4.81982 4.82559 
68 0.15804 0.16137 0.31395 0.3177 0.32167 0.50167 0.50468 0.50804 0.63432 0.63782 0.82334 0.8264 0.82997 0.99382 0.9981 1.00407 1.16016 1.16454 1.17142 1.32548 1.32923 1.33272 1.4933 1.49668 1.5008 1.65815 1.66207 1.8484 1.85254 1.8564 2.06151 2.06514 2.1895 2.19399 2.33401 2.33798 2.47505 2.47877 2.62892 2.63185 2.81946 2.82301 2.98403 2.98694 3.15478 3.15907 3.16316 3.30439 3.30914 3.31295 3.44001 3.44438 3.58501 3.58841 3.75857 3.76205 4.09052 4.09431 4.33895 4.34292 4.49511 4.49855 4.50216 4.62188 4.62603 4.8136 4.81642 4.81983 
28 0.15956 0.31651 0.50326 0.6361 0.82476 0.99798 1.16448 1.32839 1.49524 1.65941 1.85036 2.06398 2.19309 2.33718 2.47631 2.63115 2.82137 2.98564 3.15723 3.30732 3.44138 3.58687 3.76237 4.09239 4.34074 4.49833 4.62572 4.81568 
78 0.15482 0.15894 0.16312 0.31195 0.31608 0.31966 0.49777 0.50158 0.50496 0.63152 0.63544 0.63903 0.82071 0.82483 0.83007 0.99182 0.99634 1.00128 1.15842 1.16393 1.16863 1.32212 1.32709 1.33114 1.49039 1.49472 1.49826 1.65468 1.65901 1.66406 1.84685 1.85114 1.85531 2.05983 2.0634 2.18645 2.1918 2.3322 2.33606 2.34153 2.47161 2.47615 2.48082 2.62614 2.62997 2.81683 2.8205 2.8244 2.97994 2.98461 2.98998 3.1531 3.15722 3.16124 3.30211 3.30739 3.31072 3.43756 3.44183 3.446 3.58188 3.58572 3.59016 3.75571 3.75979 3.76279 4.08886 4.09224 4.3376 4.34061 4.49284 4.49721 4.50085 4.61882 4.62557 4.81163 4.81454 4.81918 
23 0.16709 0.32248 0.51096 0.64191 0.83283 1.00605 1.17305 1.33938 1.5031 1.66704 1.85598 2.06945 2.34154 2.48437 2.63873 2.82745 2.99287 3.31868 3.59255 4.09804 4.34647 4.63205 4.82134 
0 
127 0.16904 0.17149 0.17372 0.1767 0.32433 0.32735 0.32971 0.33219 0.33804 0.51245 0.51454 0.51681 0.51942 0.52485 0.64441 0.64709 0.64933 0.65209 0.65839 0.83303 0.83628 0.83823 0.84089 0.84466 1.00427 1.00758 1.01014 1.01288 1.01889 1.17142 1.17531 1.17816 1.18095 1.33495 1.33868 1.34124 1.34388 1.34998 1.50438 1.50704 1.50924 1.51201 1.66915 1.67162 1.67447 1.67826 1.85895 1.86215 1.8644 1.86684 1.8706 2.07171 2.07433 2.07679 2.08035 2.19905 2.20274 2.20641 2.21065 2.34451 2.34725 2.34982 2.35282 2.35768 2.48581 2.48847 2.49109 2.49428 2.49922 2.63911 2.64161 2.64372 2.64815 2.82949 2.83216 2.83451 2.83733 2.84049 2.99359 2.99645 2.99936 3.00274 3.1657 3.16897 3.17107 3.17368 3.17757 3.31532 3.3189 3.32114 3.32356 3.33345 3.45056 3.45364 3.45614 3.45917 3.59546 3.59793 3.60062 3.60358 3.6084 3.7688 3.77181 3.77412 3.77724 3.78212 4.1008 4.10308 4.10556 4.11003 4.34954 4.35151 4.35419 4.35802 4.5054 4.50874 4.51074 4.51352 4.63393 4.63705 4.64046 4.64538 4.82352 4.82583 4.82792 4.8304 4.83305 
56 0.16329 0.16635 0.31989 0.32361 0.50705 0.51029 0.64004 0.64378 0.82921 0.832 0.99794 1.00267 1.01011 1.16449 1.17144 1.33291 1.49881 1.50218 1.66347 1.66954 1.853 1.8581 2.06642 2.06994 2.19414 2.20185 2.3383 2.34237 2.48115 2.48868 2.63426 2.63723 2.82512 2.83075 2.98945 2.99488 3.16169 3.16644 3.31273 3.31717 3.44488 3.44997 3.59015 3.5958 3.7649 3.7676 4.09529 4.09939 4.34349 4.34844 4.50205 4.5078 4.6287 4.63348 4.8188 4.8227 
9 0.32037 0.99972 1.49871 1.66312 1.85381 3.15882 3.31016 4.62656 4.815 
90 0.17803 0.18147 0.18594 0.33451 0.33836 0.34408 0.52129 0.52458 0.52831 0.65306 0.65737 0.66174 0.84386 0.84696 0.85278 1.01451 1.0194 1.02547 1.1796 1.18617 1.19043 1.34406 1.34915 1.3534 1.51445 1.51791 1.52219 1.6786 1.68371 1.69241 1.86806 1.87253 1.87664 1.88451 2.08184 2.08548 2.09306 2.20726 2.21322 2.22244 2.35303 2.35757 2.36268 2.36989 2.49433 2.49841 2.5035 2.64858 2.6517 2.65734 2.83829 2.84195 2.84612 2.85485 3.00262 3.00636 3.0116 3.17392 3.17854 3.18205 3.18874 3.32382 3.32906 3.33267 3.45917 3.46407 3.46857 3.60309 3.60823 3.61334 3.77716 3.78143 3.78451 3.79182 4.11037 4.11402 4.1215 4.35878 4.36229 4.36807 4.51455 4.51873 4.52258 4.6417 4.64671 4.65322 4.83307 4.83605 4.84 4.84825 
29 0.16985 0.32577 0.5137 0.64453 0.83497 1.00684 1.17218 1.17833 1.33845 1.50727 1.66993 1.86201 2.07134 2.2001 2.34508 2.48776 2.63953 2.83149 2.99391 3.16823 3.31857 3.45258 3.59681 3.77057 4.1012 4.34881 4.50667 4.63666 4.82392 
0 
34 0.15352 0.30909 0.49657 0.50249 0.62912 0.81859 0.82553 0.98955 1.15587 1.32058 1.48894 1.65422 1.84397 2.05726 2.18634 2.32935 2.47103 2.62449 2.81433 2.9788 3.15001 3.15806 3.29983 3.30938 3.43556 3.57996 3.75342 3.7593 4.08627 4.33474 4.49024 4.62185 4.80873 4.81687 
31 0.1589 0.31416 0.50148 0.50957 0.63448 0.82294 0.8279 0.99403 1.00163 1.16522 1.33006 1.49436 1.65874 1.84915 2.06141 2.19416 2.33403 2.47642 2.6294 2.81988 2.98547 3.15483 3.31065 3.44011 3.58543 3.75887 4.09065 4.3391 4.49557 4.62759 4.81372 
81 0.15311 0.15791 0.16215 0.30923 0.31344 0.31733 0.49581 0.50066 0.50445 0.62845 0.63339 0.63748 0.81845 0.82258 0.82614 0.9913 0.99511 0.99964 1.15528 1.15981 1.1644 1.32026 1.32545 1.32901 1.48829 1.49304 1.49679 1.64952 1.65625 1.65959 1.84627 1.84966 1.8547 2.0595 2.06332 2.18435 2.18996 2.19618 2.33098 2.33441 2.34024 2.46636 2.47258 2.47649 2.62285 2.62783 2.63132 2.81418 2.81907 2.82306 2.97795 2.98336 2.99005 3.15099 3.15461 3.15856 3.30003 3.30499 3.30933 3.43253 3.4388 3.44338 3.57988 3.58473 3.58871 3.75478 3.7591 3.76267 4.08837 4.0918 4.33756 4.34108 4.49122 4.49543 4.49889 4.61491 4.62083 4.62592 4.81058 4.81386 4.81874 
57 0.15082 0.15509 0.30707 0.31195 0.49342 0.4976 0.50145 0.62694 0.63205 0.81604 0.82057 0.98713 0.99246 1.15359 1.16273 1.31737 1.32409 1.48628 1.49083 1.65178 1.65667 1.84187 1.84661 2.05499 2.05906 2.18274 2.32728 2.33192 2.4682 2.47273 2.6219 2.62597 2.81204 2.8164 2.97593 2.98055 3.14788 3.15291 3.29755 3.30392 3.43322 3.43888 3.5777 3.58341 3.75066 3.75537 4.08407 4.08815 4.33271 4.33661 4.48803 4.49289 4.61491 4.6228 4.80666 4.80991 4.81479 
0 
79 0.16627 0.16967 0.17403 0.32227 0.32631 0.32982 0.51027 0.51361 0.51767 0.64311 0.64739 0.65352 0.83199 0.83564 0.83925 1.00224 1.00647 1.01119 1.16738 1.17294 1.17735 1.33214 1.33686 1.34399 1.50318 1.5065 1.51179 1.66681 1.67117 1.67638 1.85654 1.86115 1.86484 1.87759 2.07048 2.07462 2.19815 2.20276 2.34236 2.34633 2.35196 2.48467 2.48924 2.49695 2.63814 2.64285 2.82807 2.83164 2.83648 2.99258 2.99758 3.16303 3.16741 3.17215 3.31331 3.31788 3.32429 3.44961 3.45331 3.45981 3.59315 3.5981 3.60391 3.76724 3.7707 3.77743 4.09979 4.1041 4.12113 4.34779 4.35204 4.50322 4.50727 4.51238 4.63003 4.63502 4.82187 4.82489 4.82874 
34 0.16597 0.17044 0.32359 0.50992 0.51429 0.6426 0.83267 1.00162 1.00831 1.17307 1.3359 1.50293 1.66656 1.85614 1.86205 2.06974 2.20467 2.34162 2.34663 2.48457 2.63719 2.82833 2.99241 3.16581 3.31592 3.44991 3.593 3.76707 3.77109 4.09816 4.34631 4.50569 4.63492 4.82092 
66 0.16172 0.16436 0.31696 0.3203 0.32435 0.50445 0.50749 0.51288 0.63761 0.64076 0.82653 0.82936 0.8348 0.99565 1.0003 1.00472 1.16248 1.16772 1.17228 1.32648 1.33132 1.33593 1.49677 1.49973 1.66163 1.66492 1.85067 1.85464 1.85833 2.06429 2.06725 2.19359 2.20004 2.33681 2.34009 2.4789 2.48148 2.6326 2.63498 2.8231 2.82596 2.98766 2.99045 3.15762 3.16147 3.16497 3.30643 3.31142 3.31479 3.4427 3.44661 3.58812 3.59151 3.76228 3.76499 4.09338 4.09639 4.34169 4.34455 4.49994 4.50232 4.62467 4.62909 4.81672 4.81935 4.82421 
27 0.1615 0.31737 0.50373 0.63854 0.82719 0.99724 1.16624 1.33077 1.49793 1.66143 1.8502 2.06446 2.1944 2.33788 2.47824 2.63227 2.82266 2.98719 3.15947 3.31009 3.44363 3.5895 3.76231 4.09447 4.34132 4.49951 4.81561 
88 0.1512 0.1556 0.15845 0.30751 0.3111 0.31488 0.49379 0.49863 0.50118 0.50445 0.62599 0.63067 0.63433 0.81698 0.8213 0.82373 0.82833 0.98889 0.99276 0.99647 1.15384 1.15766 1.16249 1.16846 1.31833 1.32439 1.32813 1.48667 1.49161 1.49428 1.5019 1.64725 1.65511 1.65949 1.8436 1.84651 1.85049 2.05689 2.06008 2.18226 2.18892 2.32855 2.33177 2.33619 2.46372 2.47119 2.47472 2.48191 2.62124 2.62591 2.62879 2.81198 2.8169 2.81956 2.8247 2.9759 2.98189 2.98685 3.14884 3.15212 3.15614 3.16216 3.2979 3.30297 3.30638 3.43006 3.43638 3.44103 3.57777 3.58254 3.58675 3.75224 3.75674 3.75939 4.0858 4.08862 4.33484 4.33717 4.48918 4.49397 4.49642 4.61322 4.62109 4.62505 4.8079 4.81094 4.81429 4.82045 
73 0.15382 0.1585 0.16523 0.31025 0.31484 0.31892 0.49644 0.5012 0.50526 0.62903 0.63405 0.63919 0.819 0.82412 0.82885 0.99126 0.99682 1.15673 1.16243 1.16781 1.32115 1.32678 1.33202 1.48881 1.49417 1.4992 1.65064 1.6573 1.6622 1.8461 1.8511 2.05932 2.06367 2.18515 2.19111 2.33119 2.3355 2.4682 2.47451 2.4794 2.62447 2.62912 2.8147 2.81951 2.82382 2.97871 2.98415 3.15143 3.15614 3.16001 3.3006 3.30612 3.31004 3.43297 3.43878 3.44489 3.58046 3.58523 3.75466 3.75945 3.76353 4.08829 4.09279 4.33731 4.34379 4.4918 4.49683 4.61617 4.62221 4.62812 4.81046 4.81392 4.82033 
38 0.16716 0.17607 0.32271 0.32627 0.50973 0.51425 0.64401 0.83227 0.83904 1.00324 1.00713 1.17284 1.33529 1.50272 1.50782 1.66614 1.67201 1.85666 1.86169 2.06945 2.19963 2.34197 2.34692 2.48448 2.63745 2.82845 2.99225 3.16519 3.31569 3.45054 3.59305 3.76848 4.09836 4.34595 4.50466 4.63253 4.82174 4.82665 
3 0.33159 0.84262 4.82775 
56 0.14614 0.1512 0.30223 0.30685 0.48879 0.49402 0.62151 0.62685 0.81169 0.81637 0.98389 0.98869 1.14844 1.15441 1.31324 1.31949 1.48153 1.48703 1.64288 1.65059 1.83861 1.84198 2.05186 2.05558 2.17725 2.18441 2.32347 2.32742 2.4607 2.46758 2.61616 2.62145 2.80706 2.81244 2.97084 2.97704 3.14359 3.14751 3.29285 3.29883 3.42592 3.43207 3.5727 3.57803 3.74733 3.75227 4.08077 4.08421 4.32979 4.33252 4.48398 4.48923 4.60816 4.61812 4.8029 4.80651 
46 0.15902 0.16336 0.31429 0.32047 0.50205 0.50642 0.63514 0.8227 0.82762 0.99445 1.00173 1.16106 1.32656 1.33253 1.49244 1.49803 1.65909 1.84916 1.85503 2.06252 2.1911 2.33457 2.34196 2.47633 2.62991 2.63436 2.82042 2.82498 2.9849 3.15558 3.16145 3.30541 3.31164 3.44046 3.44692 3.58553 3.75884 3.76372 4.0913 4.09589 4.34002 4.49564 4.5011 4.62305 4.81423 4.81824 
57 0.17367 0.17801 0.33007 0.33415 0.51742 0.52143 0.64942 0.65385 0.84021 0.84451 1.00881 1.01348 1.03372 1.17852 1.18359 1.34285 1.35032 1.51092 1.51594 1.67419 1.68113 1.86346 1.86861 2.07631 2.08099 2.20638 2.34899 2.35364 2.36163 2.49133 2.4959 2.64418 2.64845 2.8355 2.84007 2.99968 3.00571 3.17227 3.17628 3.32322 3.33431 3.45525 3.45977 3.60031 3.60476 3.77573 3.78058 4.10498 4.10995 4.35407 4.36118 4.51195 4.51624 4.6401 4.64699 4.82901 4.83317 
61 0.15379 0.15838 0.31054 0.31504 0.31914 0.49617 0.50083 0.5051 0.62979 0.63436 0.63921 0.81906 0.82378 0.99074 0.99661 1.15678 1.16383 1.32094 1.32683 1.48855 1.49359 1.65098 1.65735 1.84572 1.8514 2.05881 2.06361 2.18498 2.19337 2.33102 2.33581 2.4699 2.47557 2.62492 2.62917 2.81474 2.81942 2.82722 2.97876 2.98397 3.15121 3.15684 3.30076 3.30741 3.43603 3.44046 3.58059 3.58508 3.75435 3.75922 3.76269 4.08784 4.0917 4.33666 4.34095 4.49152 4.49688 4.61528 4.62462 4.81017 4.81359 
31 0.16444 0.32153 0.50735 0.64048 0.83084 0.99902 1.0058 1.1645 1.17245 1.33213 1.50019 1.66396 1.85377 1.86035 2.06737 2.19665 2.33903 2.48178 2.63536 2.82597 2.99046 3.16289 3.31365 3.44632 3.59035 3.76604 4.09587 4.34423 4.50282 4.62991 4.81948 
56 0.15237 0.15802 0.30896 0.31482 0.49476 0.49991 0.50513 0.62785 0.63505 0.81723 0.82227 0.82792 0.98966 0.99719 1.15535 1.16478 1.31961 1.32707 1.48699 1.49226 1.49881 1.64876 1.6564 1.84455 1.85132 2.05776 2.18349 2.32968 2.33686 2.46703 2.47492 2.62323 2.62879 2.81324 2.81914 2.97717 2.98392 3.14991 3.1562 3.29912 3.30691 3.43164 3.43704 3.44396 3.57901 3.58692 3.75305 3.75918 4.08675 4.33561 4.49027 4.49632 4.61432 4.62559 4.80885 4.81259 
47 0.16362 0.16727 0.32053 0.3242 0.50702 0.51103 0.64165 0.82891 0.83179 0.83651 0.99889 1.00369 1.00809 1.16712 1.17384 1.3326 1.33957 1.49956 1.50411 1.6638 1.66914 1.85395 1.8593 2.06753 2.19688 2.33958 2.34634 2.48219 2.49196 2.63484 2.82597 2.83241 2.98979 3.16283 3.17002 3.31332 3.44782 3.5905 3.59918 3.76548 3.77643 4.09592 4.34406 4.50234 4.63052 4.81918 4.82465 
56 0.14835 0.15323 0.30458 0.30907 0.49099 0.49611 0.62366 0.6287 0.81402 0.81864 0.98606 0.99167 1.15096 1.15682 1.3156 1.32236 1.48377 1.48896 1.64524 1.65307 1.84084 1.84561 2.05407 2.0584 2.17953 2.1877 2.3257 2.3299 2.4635 2.47041 2.6187 2.6236 2.80922 2.81448 2.97317 2.97926 3.14594 3.15039 3.29507 3.30167 3.42845 3.43402 3.57493 3.57999 3.74942 3.75498 4.08298 4.087 4.33197 4.33538 4.4863 4.49203 4.61048 4.6199 4.80506 4.80872 
31 0.16523 0.32127 0.50804 0.64036 0.83098 0.99971 1.00693 1.17493 1.33355 1.50078 1.66423 1.85482 1.86048 2.06751 2.34055 2.48282 2.63525 2.63871 2.82639 2.99052 3.16392 3.31403 3.44712 3.59178 3.76596 3.76925 4.09614 4.34443 4.50315 4.6312 4.81977 
24 0.171 0.32777 0.51501 0.64823 0.83733 1.17762 1.50922 1.67121 1.86167 2.07491 2.20546 2.34801 2.48937 2.64307 2.83533 3.16901 3.3224 3.45381 3.60096 3.77155 4.10266 4.3505 4.51109 4.82592 
2 0.52426 3.7819 
4 0.65093 3.17378 3.77366 4.51069 
54 0.1756 0.18147 0.33134 0.33576 0.51801 0.52265 0.6524 0.65981 0.8409 0.84724 1.01143 1.01707 1.18078 1.18848 1.34431 1.3513 1.51134 1.51661 1.6757 1.68167 1.8672 1.87302 2.0786 2.09015 2.20779 2.35171 2.35753 2.49266 2.49998 2.64592 2.65804 2.83681 2.84227 3.00073 3.00698 3.17367 3.17886 3.32421 3.32902 3.45838 3.46474 3.60178 3.60974 3.77614 3.78058 4.10728 4.11383 4.355 4.36103 4.51373 4.52145 4.64138 4.83065 4.83606 
57 0.16041 0.16384 0.31545 0.32033 0.5038 0.50715 0.63535 0.64013 0.82541 0.82907 0.9957 1.0016 1.16126 1.16711 1.32586 1.33103 1.4973 1.50116 1.6597 1.66379 1.85026 1.85433 2.06312 2.06664 2.19028 2.19637 2.33549 2.33931 2.47624 2.48056 2.63082 2.63404 2.82085 2.82429 2.98492 2.98865 3.15624 3.16121 3.30542 3.31151 3.44109 3.44726 3.58644 3.59099 3.75899 3.7633 3.76679 4.09211 4.09558 4.34064 4.34368 4.49592 4.50047 4.623 4.62846 4.81525 4.81799 
55 0.16078 0.16417 0.31625 0.32068 0.5041 0.50729 0.63709 0.64161 0.82581 0.82915 0.99606 1.00123 1.16278 1.16969 1.32979 1.33543 1.49633 1.49983 1.66103 1.6661 1.85093 1.85662 2.0641 2.0683 2.19179 2.19568 2.3365 2.34159 2.47858 2.48442 2.63175 2.63507 2.82266 2.82635 2.98665 2.99041 3.15748 3.162 3.30822 3.31311 3.44257 3.44748 3.58774 3.59307 3.76105 3.76447 4.09312 4.09771 4.34159 4.34694 4.49786 4.50134 4.62555 4.81689 4.82068 
89 0.14397 0.14815 0.15129 0.30012 0.30375 0.30728 0.48669 0.49102 0.49377 0.49736 0.61918 0.62341 0.62714 0.80936 0.81316 0.81647 0.82065 0.98189 0.98509 0.98889 1.14622 1.15026 1.15512 1.31108 1.31532 1.31917 1.47919 1.4835 1.48684 1.49232 1.64052 1.64695 1.65078 1.83659 1.83941 1.84287 2.04985 2.05284 2.05604 2.17517 2.18045 2.32148 2.32461 2.32789 2.45761 2.46337 2.4675 2.61375 2.61819 2.62156 2.80505 2.80925 2.81232 2.81914 2.96874 2.97324 2.97661 3.14156 3.1449 3.14852 3.15462 3.29078 3.29476 3.29906 3.42348 3.42916 3.43342 3.57068 3.57482 3.57834 3.74536 3.74894 3.75202 4.07879 4.08167 4.085 4.32776 4.33018 4.33375 4.48191 4.48531 4.48876 4.60603 4.61183 4.61896 4.80094 4.80402 4.80652 4.81094 
1 4.81304 
0 
0 
0 
26 0.17184 0.32908 0.51533 0.64799 0.83707 1.18087 1.34095 1.50842 1.67306 1.86532 2.07416 2.20854 2.34857 2.48895 2.64183 2.83363 2.997 3.17011 3.32094 3.45588 3.60482 3.773 4.1032 4.35094 4.50965 4.82635 
0 
23 0.17637 0.33135 0.51949 0.65308 0.84031 1.01469 1.18147 1.3453 1.51244 1.6795 1.86792 2.08077 2.49981 2.64579 3.00375 3.17679 3.32419 3.45946 3.77537 4.10644 4.35419 4.51582 4.83288 
11 0.64406 0.83287 1.33748 1.86009 2.63795 3.1698 3.31661 3.76842 4.34606 4.50475 4.82666 
82 0.16706 0.17059 0.17553 0.32208 0.32593 0.32931 0.51052 0.51381 0.51712 0.643 0.64683 0.65127 0.83158 0.835 0.83891 1.00201 1.0068 1.01119 1.17012 1.17585 1.18006 1.33477 1.33879 1.3427 1.50219 1.50592 1.51015 1.66718 1.6721 1.68046 1.85698 1.86194 1.86596 2.07039 2.07373 2.09972 2.19805 2.20217 2.20804 2.34243 2.34627 2.35076 2.36633 2.48466 2.48791 2.49333 2.63759 2.64074 2.82799 2.83181 2.83642 2.99239 2.99532 2.99989 3.1632 3.16752 3.17065 3.31319 3.31762 3.32143 3.44859 3.45302 3.45841 3.59383 3.59806 3.60525 3.76753 3.77102 3.77503 4.09938 4.10293 4.11319 4.34763 4.35145 4.5031 4.50745 4.51161 4.633 4.63817 4.82144 4.82458 4.82815 
86 0.16465 0.16746 0.1708 0.32036 0.32349 0.32618 0.50802 0.51041 0.51326 0.64089 0.64398 0.64745 0.82982 0.8327 0.83528 0.84025 1.00071 1.00456 1.00813 1.16704 1.17085 1.17447 1.178 1.33284 1.33556 1.33879 1.5005 1.50329 1.50661 1.6648 1.66769 1.67172 1.85473 1.85832 1.86146 2.06784 2.07104 2.07613 2.19592 2.19938 2.3401 2.34331 2.34641 2.35608 2.48255 2.48529 2.48928 2.63556 2.63817 2.64322 2.82623 2.82879 2.83191 2.99082 2.99313 2.99834 3.16157 3.16497 3.16744 3.31223 3.31542 3.31822 3.44661 3.45006 3.45296 3.5916 3.59428 3.59789 3.7645 3.76763 3.77013 4.09673 4.09966 4.10368 4.34553 4.34825 4.50172 4.50487 4.50759 4.62895 4.63281 4.63711 4.8197 4.82214 4.82489 4.82899 
87 0.15649 0.15975 0.16225 0.31308 0.3168 0.31942 0.49877 0.50259 0.50519 0.50838 0.63295 0.63587 0.63877 0.82156 0.82563 0.82786 0.83199 0.99311 0.9968 0.99969 1.15961 1.16405 1.16772 1.32334 1.32801 1.3311 1.49157 1.49521 1.49781 1.50182 1.65714 1.65986 1.66361 1.84784 1.85122 1.85432 2.06092 2.064 2.06827 2.18746 2.19193 2.19738 2.33331 2.33633 2.33995 2.4746 2.47777 2.48086 2.62776 2.63088 2.63342 2.81723 2.8211 2.82382 2.98172 2.98549 2.98875 3.15353 3.15781 3.16039 3.30331 3.30775 3.31032 3.43935 3.4428 3.44592 3.58329 3.58641 3.58973 3.7563 3.76046 3.76284 4.08991 4.09272 4.09789 4.33884 4.3416 4.4937 4.49791 4.50024 4.61863 4.62456 4.62742 4.81237 4.81521 4.81786 4.82208 
99 0.17381 0.17642 0.1803 0.32831 0.33198 0.33494 0.34007 0.51447 0.51815 0.52081 0.52378 0.65006 0.65325 0.65735 0.8376 0.84107 0.84387 0.84713 1.00822 1.01271 1.01577 1.02319 1.17688 1.18217 1.18595 1.34185 1.34519 1.34909 1.50771 1.51169 1.51542 1.52799 1.6723 1.67547 1.6795 1.69079 1.86281 1.86702 1.87024 1.87547 2.07654 2.07941 2.0842 2.20253 2.20725 2.21273 2.34906 2.35224 2.35614 2.36278 2.49153 2.49427 2.49855 2.64441 2.64696 2.65314 2.83446 2.83721 2.84036 2.84366 2.99974 3.00212 3.00728 3.16959 3.17361 3.17623 3.18096 3.32039 3.32449 3.3276 3.45489 3.45893 3.46249 3.6003 3.60341 3.60742 3.61417 3.77352 3.77693 3.77937 3.78521 4.10583 4.10875 4.11292 4.16525 4.35426 4.35688 4.36098 4.51003 4.51373 4.51669 4.52303 4.63292 4.64024 4.64431 4.82892 4.83116 4.83434 4.83777 
28 0.16467 0.32097 0.50804 0.64195 0.83039 1.00231 1.17368 1.33643 1.50107 1.66523 1.85639 2.06876 2.34149 2.48305 2.63578 2.82704 2.99034 3.16397 3.31474 3.44885 3.59308 3.76644 4.09692 4.34417 4.50372 4.63591 4.81956 4.82576 
25 0.15923 0.31558 0.50107 0.63543 0.82423 0.99825 1.16751 1.33007 1.4949 1.65997 1.85099 2.06069 2.3375 2.47611 2.629 2.81997 2.98478 3.15776 3.30821 3.44447 3.75976 4.08905 4.33708 4.4969 4.81245 
0 
64 0.1444 0.14889 0.30069 0.30489 0.30981 0.48681 0.49138 0.4959 0.62004 0.62454 0.80981 0.81451 0.98142 0.9862 1.1471 1.15265 1.31136 1.317 1.4796 1.48458 1.64244 1.64799 1.8362 1.84021 1.84644 2.04943 2.05318 2.1755 2.18182 2.32132 2.32507 2.46017 2.46554 2.61513 2.61953 2.80498 2.80953 2.81472 2.96906 2.97432 3.14165 3.14596 3.15053 3.29095 3.29644 3.30179 3.42599 3.43061 3.57077 3.57523 3.74476 3.74931 3.75325 4.07842 4.08205 4.32729 4.33053 4.48191 4.48677 4.6064 4.61434 4.80059 4.80382 4.80827 
61 0.1575 0.16149 0.31431 0.3182 0.50099 0.50411 0.50765 0.63467 0.63828 0.82311 0.82707 0.83174 0.99433 0.99863 1.16148 1.16761 1.32556 1.32979 1.3366 1.49311 1.49695 1.65931 1.66266 1.84913 1.85325 1.85918 2.06236 2.06606 2.19015 2.19498 2.3344 2.3384 2.476 2.47926 2.62866 2.63225 2.81951 2.82296 2.8292 2.9838 2.9872 3.15546 3.15992 3.30541 3.31002 3.4407 3.4447 3.58489 3.58864 3.75822 3.76238 4.09139 4.09504 4.34013 4.34391 4.49511 4.4996 4.62293 4.62815 4.81435 4.81723 
27 0.16313 0.32118 0.50657 0.64146 0.82925 1.00118 1.17143 1.33542 1.5001 1.66334 1.856 2.06771 2.34087 2.48104 2.63454 2.82744 2.99034 3.163 3.31319 3.44891 3.59214 3.7656 4.09752 4.34465 4.50232 4.63108 4.81842 
18 0.15885 0.31537 0.5005 0.6352 0.82398 2.06103 2.33368 2.47649 2.62865 2.81985 2.98439 3.1559 3.58596 3.75929 4.09 4.33804 4.49656 4.81225 
36 0.16526 0.3212 0.32626 0.50871 0.51304 0.64195 0.8309 0.83554 1.0017 1.00635 1.17196 1.33454 1.50109 1.50647 1.66499 1.85538 1.85996 2.06812 2.19793 2.34062 2.34581 2.4835 2.63618 2.82639 2.99122 3.16493 3.31495 3.44812 3.59203 3.76713 4.09691 4.34501 4.50425 4.63201 4.82033 4.82609 
58 0.15612 0.16076 0.3127 0.31745 0.49942 0.50407 0.50886 0.63317 0.63768 0.82112 0.82574 0.83059 0.99221 0.99848 1.15922 1.16634 1.3235 1.32862 1.49089 1.49543 1.65743 1.66471 1.84724 1.85287 2.06051 2.06579 2.18885 2.19835 2.33266 2.33876 2.47416 2.47917 2.62767 2.63158 2.81778 2.82192 2.98188 2.98623 3.15347 3.15842 3.30304 3.30902 3.43879 3.44423 3.58317 3.58855 3.75662 3.76136 4.08953 4.09494 4.33819 4.34417 4.49353 4.49849 4.62082 4.62646 4.81235 4.81622 
35 0.1708 0.326 0.33159 0.51152 0.51639 0.64725 0.83451 0.83997 1.00317 1.00875 1.17663 1.33931 1.50445 1.51056 1.6686 1.86152 2.07464 2.20506 2.34693 2.35666 2.48889 2.63976 2.83236 2.99693 3.16782 3.3182 3.45349 3.59854 3.77059 4.10277 4.35176 4.50805 4.63484 4.82394 4.82858 
68 0.15835 0.16166 0.16601 0.31478 0.31853 0.3221 0.50149 0.50445 0.50813 0.63442 0.63823 0.82435 0.82753 0.83202 0.99465 1.00003 1.16086 1.16652 1.17148 1.32494 1.33025 1.33445 1.49515 1.49825 1.50358 1.65867 1.66212 1.84963 1.85391 2.06268 2.06638 2.18918 2.19465 2.33506 2.33895 2.47535 2.47905 2.48432 2.62972 2.63271 2.81944 2.82289 2.82723 2.98299 2.98718 3.15583 3.15978 3.16365 3.30475 3.31 3.3137 3.44083 3.44539 3.58515 3.58849 3.75836 3.76244 3.76571 4.09176 4.09555 4.34033 4.34393 4.49533 4.49977 4.62078 4.62721 4.81472 4.81724 
27 0.17394 0.33069 0.51659 0.65134 0.83894 1.01042 1.18218 1.34317 1.51096 1.67596 1.86575 2.07698 2.35056 2.49246 2.64385 2.83568 3.00044 3.17199 3.32329 3.45885 3.60106 3.77457 4.10519 4.35215 4.51187 4.64258 4.82837 
57 0.16889 0.17215 0.32365 0.32812 0.51221 0.51603 0.64514 0.64843 0.83413 0.83687 0.84161 1.00274 1.00818 1.01505 1.16881 1.17597 1.33287 1.33902 1.50527 1.50835 1.66913 1.67653 1.85811 1.86271 1.86725 2.07196 2.07608 2.19942 2.20882 2.34514 2.35623 2.48678 2.64026 2.83075 2.83706 2.99492 3.00031 3.16448 3.1686 3.31275 3.31904 3.45018 3.45401 3.59552 3.60443 3.77024 3.77289 4.10039 4.10373 4.34852 4.35304 4.5034 4.50802 4.63533 4.64086 4.82414 4.82858 
0 
59 0.16403 0.16677 0.31937 0.32324 0.32836 0.50748 0.51069 0.63992 0.64337 0.82976 0.83294 0.99978 1.00552 1.16842 1.1735 1.33285 1.33718 1.49904 1.50269 1.66382 1.66774 1.85457 1.85896 2.06669 2.06984 2.19546 2.20271 2.33966 2.34293 2.4815 2.48454 2.63456 2.63714 2.82546 2.82826 2.83441 2.99006 2.99288 3.1608 3.1648 3.31164 3.31549 3.44539 3.44994 3.5907 3.59403 3.7647 3.76737 3.77102 4.09569 4.09895 4.34446 4.34743 4.50153 4.50459 4.63072 4.63498 4.81896 4.82153 
8 0.32045 0.50572 0.8279 1.00168 1.49998 3.16202 3.76441 4.82023 
65 0.15759 0.16142 0.31345 0.31747 0.50061 0.50369 0.50736 0.63401 0.63765 0.82262 0.82646 0.83083 0.99351 0.99785 1.00286 1.16074 1.16553 1.32601 1.32937 1.49287 1.49652 1.50065 1.65823 1.66247 1.84843 1.85275 1.85769 2.06176 2.06555 2.18992 2.19591 2.33389 2.33761 2.47507 2.47885 2.62869 2.6317 2.81937 2.82288 2.82877 2.98391 2.98686 3.15467 3.15898 3.16368 3.30491 3.30915 3.43947 3.44393 3.58481 3.58851 3.75825 3.76197 3.76676 4.09073 4.09499 4.33915 4.34358 4.49503 4.49866 4.62269 4.62742 4.8132 4.81633 4.82096 
58 0.16149 0.16478 0.31689 0.32049 0.50431 0.50823 0.63727 0.64066 0.82714 0.8307 0.99631 1.00168 1.1624 1.16861 1.32684 1.33115 1.33517 1.49753 1.5013 1.66139 1.85114 1.85576 2.06439 2.06859 2.1926 2.19883 2.33629 2.34148 2.47882 2.48179 2.63212 2.635 2.82255 2.8256 2.98719 2.99102 3.15715 3.1614 3.30675 3.31153 3.31654 3.44214 3.44673 3.58772 3.59216 3.75969 3.76394 3.76699 4.09304 4.09698 4.34164 4.34587 4.49756 4.50128 4.62609 4.63013 4.81675 4.82012 
75 0.16196 0.16578 0.17044 0.31868 0.32342 0.50683 0.51011 0.51329 0.63933 0.64339 0.65313 0.82826 0.83177 0.83514 0.99878 1.00382 1.01674 1.16548 1.17224 1.33186 1.33639 1.49956 1.50307 1.5074 1.66336 1.66799 1.67634 1.8534 1.85838 1.86251 2.06647 2.07058 2.19172 2.19934 2.33899 2.34372 2.34922 2.48013 2.48409 2.48977 2.63335 2.6368 2.64763 2.82382 2.82728 2.83237 2.98808 2.99119 2.99662 3.15988 3.16437 3.16874 3.3095 3.3148 3.31956 3.44481 3.44968 3.58985 3.59435 3.59972 3.76267 3.76672 3.77027 4.09559 4.09995 4.34414 4.34876 4.49942 4.50376 4.50829 4.62351 4.63166 4.81855 4.82215 4.82615 
2 2.8327 4.82304 
100 0.18059 0.18376 0.18743 0.19534 0.33651 0.34026 0.34331 0.34963 0.52349 0.52651 0.52954 0.53377 0.65707 0.6607 0.66442 0.84564 0.84915 0.85236 0.85736 1.01694 1.02114 1.02482 1.03655 1.18452 1.18885 1.19272 1.34903 1.35245 1.35607 1.51661 1.52 1.52366 1.54891 1.68162 1.68565 1.69081 1.87151 1.87523 1.87855 1.88456 2.08407 2.08741 2.09215 2.2135 2.21854 2.23225 2.35695 2.36091 2.36483 2.37064 2.49869 2.50224 2.50641 2.5248 2.65147 2.65459 2.65938 2.84294 2.84603 2.84966 2.85533 3.00649 3.00973 3.0139 3.17789 3.18168 3.18452 3.18956 3.32786 3.33188 3.33502 3.34249 3.46285 3.46702 3.4708 3.60762 3.61124 3.61521 3.62294 3.78157 3.78491 3.78788 3.79371 4.11316 4.11645 4.1212 4.36187 4.36489 4.36959 4.5176 4.52147 4.52465 4.53172 4.64649 4.65071 4.6564 4.83597 4.83885 4.84199 4.84575 
25 0.1644 0.32135 0.5081 0.64082 0.83064 1.00082 1.16929 1.50116 1.66452 1.85447 2.06768 2.19685 2.34032 2.48227 2.63556 2.82645 2.99077 3.44714 3.59099 3.76694 4.09612 4.34436 4.50329 4.63057 4.81975 
59 0.16128 0.16539 0.31611 0.32117 0.50478 0.50834 0.63639 0.64121 0.82671 0.82995 0.99655 1.0016 1.16233 1.16955 1.32618 1.33139 1.33609 1.49775 1.50163 1.66092 1.66719 1.85054 1.85526 2.06379 2.06837 2.19089 2.19657 2.33618 2.34174 2.47723 2.48139 2.48742 2.63186 2.63677 2.8227 2.82688 2.83265 2.98713 2.99599 3.15736 3.16267 3.30587 3.31224 3.4423 3.44792 3.58686 3.59207 3.75952 3.76459 4.09282 4.09708 4.34148 4.35043 4.49653 4.50188 4.62378 4.63116 4.81717 4.82244 
95 0.15101 0.15521 0.15805 0.30733 0.31087 0.31412 0.32028 0.49367 0.49814 0.50042 0.50432 0.62618 0.63074 0.63409 0.81628 0.82013 0.82295 0.82744 0.98876 0.99204 0.99604 1.15367 1.1576 1.16176 1.16723 1.31841 1.32338 1.32638 1.48614 1.49041 1.49326 1.49733 1.64791 1.65397 1.65708 1.6641 1.84365 1.84643 1.85034 1.85583 2.05687 2.06006 2.06462 2.18231 2.18806 2.19216 2.32846 2.33165 2.33543 2.46562 2.47093 2.47428 2.62145 2.62576 2.6284 2.81195 2.81644 2.8191 2.82382 2.97594 2.98098 2.98347 3.14867 3.15188 3.15563 3.15975 3.29784 3.30228 3.30593 3.43106 3.43614 3.43997 3.4452 3.57769 3.58214 3.5855 3.75221 3.75619 3.75896 4.08577 4.08863 4.09235 4.33485 4.33723 4.34189 4.48906 4.49276 4.49563 4.61328 4.61923 4.62304 4.8078 4.81097 4.81355 4.81772 
15 0.33457 0.51697 1.34173 1.67302 2.09232 2.35315 2.49076 2.64133 2.83802 2.99652 3.45495 3.60559 3.77259 4.10744 4.63757 
70 0.15373 0.15833 0.31022 0.31392 0.31956 0.49644 0.50113 0.50474 0.62928 0.63389 0.63963 0.81924 0.82303 0.82719 0.99189 0.99594 1.00289 1.15629 1.16081 1.32179 1.32945 1.48906 1.49338 1.49761 1.6502 1.65732 1.6638 1.84703 1.85104 2.06036 2.06592 2.18528 2.19517 2.33171 2.33531 2.4672 2.47355 2.47946 2.62359 2.62852 2.63315 2.81509 2.81974 2.82443 2.97901 2.9849 3.15195 3.15552 3.16021 3.30098 3.30557 3.31087 3.43298 3.43918 3.44524 3.58077 3.58558 3.75553 3.76196 4.0893 4.09431 4.33833 4.34215 4.49237 4.4986 4.61627 4.62466 4.81111 4.81469 4.82058 
63 0.14778 0.15226 0.30418 0.30836 0.31397 0.49031 0.49465 0.49933 0.62351 0.62782 0.81319 0.81785 0.98468 0.98959 1.15055 1.15621 1.31462 1.32022 1.4831 1.48801 1.49339 1.64711 1.65247 1.83941 1.84358 2.05262 2.05626 2.17876 2.18535 2.32468 2.32861 2.46395 2.4692 2.61865 2.62288 2.80848 2.81283 2.81944 2.97249 2.97751 3.14491 3.14927 3.15376 3.29438 3.30004 3.42984 3.43494 3.57423 3.57847 3.74804 3.75247 3.75584 4.08166 4.08524 4.33041 4.33361 4.48522 4.49 4.60956 4.61817 4.80395 4.80708 4.81124 
43 0.17229 0.17931 0.32839 0.33384 0.51565 0.51978 0.64929 0.65667 0.8378 0.84294 1.00869 1.01435 1.1765 1.18274 1.34117 1.50861 1.67227 1.67909 1.86301 1.86783 2.07567 2.20426 2.34822 2.35907 2.49049 2.50592 2.6429 2.83342 2.83961 2.99781 3.17055 3.32169 3.45624 3.60041 3.77382 4.10337 4.10937 4.35128 4.35943 4.51054 4.63752 4.82713 4.8321 
0 
0 
140 0.14372 0.14709 0.14976 0.15218 0.15554 0.29981 0.30325 0.30606 0.30873 0.3116 0.48653 0.49006 0.49267 0.49496 0.49745 0.50207 0.61843 0.6221 0.62495 0.62794 0.63079 0.80904 0.81234 0.81529 0.81749 0.82044 0.98178 0.98432 0.98753 0.99043 0.99493 1.14591 1.14965 1.1531 1.15635 1.15989 1.3108 1.31406 1.31766 1.32037 1.32367 1.47887 1.48252 1.48551 1.48794 1.49107 1.64014 1.64611 1.64931 1.65222 1.65647 1.83648 1.83881 1.84164 1.84433 1.84735 2.04973 2.05208 2.05462 2.05812 2.17494 2.17912 2.18264 2.18717 2.32136 2.32403 2.32669 2.3297 2.33446 2.45683 2.46243 2.46581 2.46844 2.47162 2.47903 2.61338 2.6176 2.6203 2.62262 2.62824 2.80494 2.80859 2.81117 2.81358 2.8166 2.82087 2.96851 2.97217 2.97538 2.97797 2.98268 3.14135 3.14423 3.14695 3.14955 3.15207 3.15805 3.29053 3.29373 3.29703 3.29984 3.30262 3.4232 3.42879 3.43148 3.43447 3.43767 3.57053 3.57409 3.57669 3.57978 3.58435 3.74525 3.74793 3.75073 3.75304 3.75579 4.07869 4.08109 4.08366 4.08736 4.32757 4.32964 4.33202 4.336 4.48168 4.48452 4.4878 4.49009 4.49371 4.60573 4.61062 4.6147 4.61762 4.62258 4.80089 4.80355 4.80566 4.80806 4.81089 
70 0.17238 0.17624 0.32839 0.33221 0.33845 0.5159 0.51996 0.52767 0.6485 0.65303 0.83806 0.84122 0.8469 1.00928 1.01387 1.17456 1.18018 1.1894 1.34204 1.3463 1.50886 1.51255 1.6726 1.67875 1.8637 1.86844 1.87838 2.0757 2.08007 2.20246 2.20758 2.34796 2.35327 2.36161 2.49025 2.49463 2.50493 2.64345 2.64739 2.8338 2.83795 2.8428 2.99875 3.00377 3.16919 3.17314 3.17891 3.32104 3.32426 3.3328 3.45478 3.45894 3.59953 3.6046 3.61288 3.77398 3.77725 3.78586 4.10461 4.10944 4.35305 4.35794 4.51122 4.51503 4.63506 4.64005 4.64898 4.82843 4.83192 4.83626 
3 2.64475 4.10491 4.35517 
71 0.16636 0.16964 0.32171 0.32518 0.33014 0.50879 0.51273 0.51843 0.64313 0.64715 0.83197 0.83482 0.83943 1.00057 1.00553 1.01513 1.16799 1.17437 1.3352 1.33991 1.50273 1.5066 1.66555 1.6707 1.85544 1.86159 1.86772 2.06896 2.07341 2.0942 2.19812 2.20638 2.3414 2.34651 2.35255 2.48385 2.4878 2.49339 2.63679 2.64022 2.82845 2.83279 2.99302 2.99778 3.16253 3.16647 3.17049 3.31479 3.31832 3.44784 3.4523 3.45827 3.59202 3.59669 3.60414 3.76568 3.76992 3.77741 4.098 4.10234 4.15797 4.34667 4.35158 4.50209 4.50651 4.51043 4.62929 4.63565 4.82172 4.8252 4.82958 
33 0.17003 0.32744 0.5136 0.6474 0.83547 0.84072 1.00714 1.01632 1.1769 1.3393 1.50679 1.67064 1.86118 1.86813 2.07261 2.20514 2.34651 2.35704 2.48785 2.64043 2.83353 2.9958 3.16886 3.31996 3.45348 3.59784 3.77152 4.10165 4.3497 4.50753 4.64211 4.82545 4.83065 
1 4.34482 
33 0.17694 0.33191 0.33688 0.51982 0.53348 0.65322 0.84185 0.84869 1.01499 1.18162 1.34621 1.51318 1.67893 1.86674 1.87233 2.08117 2.21405 2.35349 2.49554 2.6462 2.83902 3.00338 3.17452 3.3258 3.45983 3.60402 3.77775 4.10822 4.35532 4.51646 4.6525 4.83068 4.83572 
60 0.15079 0.15654 0.30779 0.31232 0.49336 0.49933 0.50348 0.62644 0.63149 0.63597 0.8166 0.82222 0.98904 0.99472 1.15424 1.16002 1.31842 1.3246 1.48614 1.49233 1.6478 1.65515 1.66069 1.84389 1.84863 2.05709 2.06157 2.1822 2.1888 2.329 2.33353 2.46609 2.47232 2.62182 2.62683 2.81193 2.81738 2.97587 2.98224 3.14908 3.15397 3.29789 3.304 3.43089 3.43677 3.44187 3.57769 3.58282 3.75232 3.75753 4.0861 4.09049 4.33497 4.33911 4.48948 4.49487 4.61314 4.62114 4.80822 4.81165 
22 0.1638 0.32052 0.50657 0.64118 0.82888 1.00011 1.17111 1.33188 1.49899 1.66428 2.34028 2.48179 2.63539 2.82458 2.98903 3.16266 3.3149 3.44838 3.59267 3.76576 4.63261 4.81892 
1 4.33432 
85 0.17206 0.17581 0.1806 0.32703 0.33175 0.33633 0.34794 0.51554 0.51907 0.5225 0.52922 0.64807 0.65272 0.66292 0.83703 0.84046 0.84412 0.85155 1.00676 1.01197 1.01654 1.02667 1.17422 1.18186 1.1916 1.34137 1.34687 1.50785 1.51162 1.51668 1.67222 1.67908 1.86179 1.86739 1.8721 1.88132 2.07497 2.07996 2.09842 2.20548 2.21319 2.34715 2.35255 2.35841 2.48997 2.49487 2.50376 2.64362 2.64757 2.83333 2.83768 2.84186 2.85907 2.99848 3.00371 3.16791 3.17303 3.17802 3.31913 3.32373 3.33352 3.45331 3.45862 3.46465 3.5987 3.60433 3.61321 3.7714 3.77566 3.78115 4.10385 4.10892 4.1195 4.35246 4.35731 4.36713 4.50804 4.51239 4.5178 4.63886 4.64826 4.82705 4.83121 4.83522 4.85302 
0 
30 0.16279 0.31962 0.50487 0.51029 0.63974 0.82811 1.00147 1.16809 1.33142 1.49838 1.66205 1.85388 2.06677 2.19687 2.33893 2.48097 2.6335 2.82387 2.98862 3.16112 3.31239 3.44715 3.59058 3.76371 4.09595 4.34361 4.50068 4.62974 4.81698 4.82215 
55 0.16203 0.16612 0.31725 0.32138 0.50534 0.50956 0.63772 0.64149 0.82843 0.8339 0.99722 1.00183 1.16345 1.16809 1.32881 1.33223 1.49871 1.50412 1.66204 1.67237 1.85122 1.85624 2.06458 2.06902 2.19321 2.19852 2.33691 2.34115 2.47987 2.48536 2.63249 2.63591 2.82352 2.82865 2.9882 3.15805 3.16222 3.30795 3.31243 3.44273 3.44794 3.58843 3.59345 3.761 3.76521 4.09343 4.09722 4.34219 4.34652 4.49789 4.50184 4.62787 4.63555 4.81707 4.82063 
0 
26 0.1655 0.32311 0.50795 0.64338 0.83062 1.00048 1.17304 1.33553 1.50147 1.66498 1.85567 2.06919 2.34306 2.48424 2.63664 2.8283 2.99122 3.16442 3.31528 3.4502 3.59512 3.76704 4.09853 4.34525 4.50423 4.82108 
52 0.16506 0.17017 0.32178 0.32515 0.50832 0.51339 0.64075 0.64517 0.83064 0.83432 1.0004 1.00572 1.17086 1.17621 1.3336 1.33837 1.50143 1.6648 1.67131 1.85493 1.85959 2.06797 2.07377 2.19776 2.3405 2.3462 2.48308 2.4901 2.63532 2.63958 2.82645 2.83197 2.99089 3.16252 3.16587 3.31416 3.31825 3.44836 3.4544 3.59163 3.59721 3.76615 3.77038 4.09658 4.10242 4.34491 4.35241 4.50308 4.5081 4.63123 4.8199 4.82407 
101 0.15 0.15377 0.15697 0.3063 0.30962 0.31314 0.3163 0.49261 0.49644 0.49912 0.50197 0.6252 0.62911 0.63262 0.63628 0.81514 0.81844 0.82186 0.82443 0.98793 0.99087 0.99444 1.00043 1.15245 1.15616 1.16071 1.16571 1.31728 1.32141 1.32488 1.48498 1.48861 1.49181 1.49486 1.6467 1.65245 1.65589 1.66092 1.84267 1.84557 1.84908 1.85357 2.05591 2.05918 2.06245 2.18128 2.18645 2.19248 2.32755 2.33061 2.33405 2.34129 2.46379 2.46906 2.47272 2.47617 2.62005 2.62407 2.62734 2.81107 2.81526 2.81814 2.82364 2.97489 2.97922 2.9824 3.14769 3.15086 3.1546 3.15763 3.2969 3.30086 3.30477 3.3093 3.4297 3.43495 3.43872 3.44282 3.57676 3.58085 3.58423 3.58987 3.75137 3.75559 3.75824 4.08487 4.08779 4.09111 4.33388 4.33632 4.34015 4.48804 4.4915 4.4948 4.6122 4.61803 4.62234 4.80698 4.80994 4.81251 4.81851 
27 0.16757 0.32427 0.51137 0.64346 0.8333 1.17441 1.33732 1.50387 1.66671 1.85962 2.07102 2.20451 2.34482 2.48368 2.63645 2.82874 2.99175 3.16592 3.31654 3.4521 3.59457 3.76812 4.09997 4.34642 4.50543 4.63543 4.82208 
0 
56 0.15614 0.1612 0.31243 0.31789 0.49969 0.50414 0.63269 0.6378 0.82153 0.82643 0.99287 0.99871 1.15907 1.1655 1.32308 1.32879 1.49179 1.49703 1.6568 1.6623 1.84757 1.85307 2.06084 2.06665 2.18733 2.19619 2.33289 2.33857 2.47315 2.4784 2.62713 2.63147 2.81685 2.82196 2.98115 2.98621 3.15343 3.15907 3.30281 3.30893 3.43877 3.44461 3.5831 3.58893 3.7562 3.76165 4.08987 4.09649 4.33848 4.34556 4.49334 4.4989 4.61885 4.62668 4.81203 4.81597 
17 0.16347 0.32131 0.50688 0.8291 1.00132 1.16986 1.50025 1.66284 1.85518 2.63311 2.98869 3.16285 3.31235 3.76468 4.34231 4.50157 4.81714 
27 0.17189 0.32834 0.51512 0.64842 0.83693 1.00878 1.17987 1.34193 1.51069 1.67626 1.86387 2.07532 2.34985 2.49079 2.64203 2.83344 2.99999 3.16975 3.32052 3.455 3.59942 3.77269 4.10419 4.3516 4.50925 4.6421 4.82652 
21 0.17364 0.32862 0.51681 0.65018 0.83599 1.50735 1.67275 1.86578 2.34924 2.4904 2.64125 2.83502 2.99796 3.17289 3.45629 3.59837 3.77193 4.10478 4.3511 4.50919 4.82697 
29 0.17157 0.3286 0.51527 0.64844 0.83692 1.00694 1.01165 1.17825 1.34079 1.50823 1.67199 1.863 2.07502 2.20512 2.34678 2.4891 2.64215 2.83253 2.99707 3.16997 3.32085 3.45536 3.59806 3.77313 4.10294 4.35076 4.50986 4.63797 4.82669 
48 0.16703 0.17318 0.32386 0.32917 0.51135 0.64317 0.64857 0.83302 0.84042 1.0015 1.00863 1.16835 1.17607 1.33714 1.50192 1.50677 1.66778 1.85761 1.86316 2.06954 2.07532 2.19758 2.20635 2.34236 2.3535 2.48453 2.4923 2.63827 2.82859 2.83345 2.99317 3.16293 3.16858 3.31684 3.44866 3.45447 3.59374 3.6001 3.76862 3.77263 4.0995 4.34757 4.50603 4.5131 4.63014 4.63572 4.82208 4.82589 
57 0.1536 0.15838 0.3103 0.31483 0.49635 0.50072 0.62949 0.63354 0.64054 0.81855 0.82349 0.99058 0.99654 1.15677 1.16294 1.32078 1.32623 1.4882 1.49358 1.6504 1.65661 1.8455 1.85062 2.05872 2.06305 2.18431 2.19042 2.33079 2.33566 2.46921 2.47447 2.62467 2.62879 2.81435 2.81903 2.97849 2.9836 3.15103 3.15609 3.30049 3.30598 3.43602 3.44043 3.58026 3.58452 3.75409 3.75903 4.08776 4.09236 4.33651 4.34091 4.49136 4.49641 4.6148 4.6227 4.80996 4.81341 
3 0.16883 0.51395 0.83416 
13 0.32399 0.50836 0.83076 1.00229 1.33682 1.50068 1.66599 1.85967 2.63681 2.83071 3.76703 4.34576 4.82269 
25 0.16451 0.31932 0.50575 0.64044 0.82913 1.00024 1.33219 1.49813 1.66462 1.85506 2.06758 2.33973 2.48123 2.63412 2.82464 2.98952 3.16239 3.31238 3.44584 3.59011 3.76536 4.09712 4.34433 4.50308 4.81867 
90 0.14767 0.15192 0.15514 0.30383 0.30747 0.31129 0.31516 0.49037 0.49481 0.49762 0.5006 0.62254 0.627 0.63063 0.63506 0.81308 0.81676 0.8201 0.82376 0.98557 0.98874 0.99258 1.14992 1.15397 1.15915 1.3148 1.3194 1.32308 1.48293 1.48717 1.49048 1.49467 1.64404 1.65111 1.65402 1.84027 1.84306 1.84739 2.05353 2.05651 2.0615 2.17886 2.18484 2.1916 2.32514 2.32827 2.33238 2.46072 2.46713 2.47082 2.47576 2.6174 2.622 2.62519 2.80866 2.81302 2.81633 2.97245 2.97724 2.98044 3.14524 3.14859 3.15283 3.29449 3.29867 3.30295 3.4269 3.43303 3.43689 3.44162 3.57436 3.57864 3.58276 3.74902 3.75271 3.7562 4.08247 4.0853 4.33154 4.33384 4.48561 4.48908 4.4927 4.60975 4.6167 4.62128 4.80458 4.80765 4.8105 4.81559 
43 0.15356 0.15824 0.31021 0.31673 0.49732 0.50091 0.63057 0.81867 0.82393 0.99016 1.15675 1.32064 1.32656 1.4885 1.4939 1.65568 1.84485 2.05801 2.18568 2.33032 2.4726 2.62502 2.62918 2.81537 2.81949 2.97931 2.98382 3.1511 3.15832 3.30041 3.30664 3.43704 3.58081 3.75372 3.75895 4.08705 4.3358 4.49096 4.49605 4.61548 4.6256 4.80972 4.81409 
58 0.15466 0.15967 0.31134 0.31616 0.49705 0.50198 0.62996 0.63449 0.63991 0.82019 0.82532 0.99175 0.99775 1.15771 1.16437 1.32186 1.32818 1.48994 1.49512 1.65121 1.65798 1.84662 1.85205 2.05985 2.06541 2.18567 2.19218 2.33188 2.33765 2.46983 2.47565 2.62563 2.63051 2.81555 2.82026 2.97948 2.98489 3.15207 3.1574 3.30155 3.30818 3.43314 3.43884 3.44458 3.58135 3.58617 3.75519 3.76062 4.08888 4.09366 4.33771 4.3418 4.49244 4.49791 4.61638 4.62465 4.81114 4.81463 
28 0.15356 0.30866 0.49657 0.62948 0.81856 0.98836 1.15588 1.32071 1.4896 1.65571 1.84298 2.05625 2.18739 2.32853 2.47306 2.62428 2.81434 2.97917 3.14911 3.29957 3.43556 3.57997 3.75183 4.08532 4.33396 4.48914 4.62114 4.80789 
64 0.15304 0.15776 0.30987 0.31521 0.49588 0.50014 0.50521 0.62947 0.63445 0.818 0.8225 0.82747 0.98966 0.99546 1.1561 1.16338 1.32 1.32594 1.33068 1.48762 1.49243 1.49868 1.65418 1.65843 1.84471 1.84992 1.85438 2.05794 2.06203 2.18386 2.19123 2.33007 2.3347 2.47094 2.47525 2.62443 2.62867 2.81371 2.81847 2.82532 2.978 2.98321 3.15032 3.15596 3.29984 3.30621 3.31015 3.43622 3.44188 3.57974 3.58433 3.75315 3.75849 4.08704 4.09123 4.33581 4.33951 4.49059 4.49561 4.6145 4.62288 4.80921 4.8127 4.8183 
12 0.17133 0.32468 0.51077 0.8324 1.00754 1.5025 2.8291 2.9956 3.16615 3.3183 4.50751 4.82176 
119 0.17671 0.17988 0.18248 0.18623 0.33292 0.33584 0.33856 0.34129 0.34839 0.51942 0.52283 0.52517 0.52784 0.53268 0.65321 0.65601 0.65887 0.66262 0.84186 0.8453 0.84761 0.85088 0.86396 1.01344 1.01668 1.01976 1.02378 1.18016 1.18422 1.18762 1.19109 1.34403 1.34812 1.35077 1.35393 1.51252 1.51586 1.51843 1.52177 1.67752 1.68032 1.68373 1.6888 1.86826 1.87095 1.87389 1.87679 1.88343 2.0811 2.08382 2.08684 2.0961 2.20874 2.21265 2.21763 2.35363 2.35638 2.35954 2.36345 2.36928 2.49438 2.49743 2.49996 2.50369 2.64746 2.65055 2.65286 2.65815 2.8387 2.84153 2.84399 2.84721 2.85259 3.00242 3.00579 3.00839 3.01258 3.17406 3.17706 3.17977 3.18248 3.18694 3.32379 3.32766 3.33044 3.33344 3.45957 3.46259 3.46562 3.4699 3.6043 3.60708 3.6101 3.61398 3.77722 3.7807 3.78306 3.78573 3.79132 4.11002 4.11254 4.11549 4.12286 4.35905 4.36127 4.36463 4.37619 4.51424 4.51783 4.52012 4.52365 4.64226 4.64622 4.65 4.83262 4.83526 4.83756 4.84041 4.84528 
36 0.16512 0.32114 0.32532 0.50812 0.5153 0.64159 0.83134 1.00299 1.17273 1.33413 1.50174 1.66533 1.67405 1.85701 2.06815 2.20141 2.3404 2.34738 2.48252 2.49052 2.63567 2.82691 2.8328 2.99036 3.16362 3.31429 3.44901 3.59192 3.59961 3.76633 4.09678 4.34466 4.50328 4.63194 4.81996 4.82479 
31 0.16948 0.32504 0.5121 0.51666 0.64608 0.83466 0.84031 1.00334 1.01301 1.17479 1.33946 1.50584 1.66869 1.86188 2.07271 2.20228 2.34595 2.4868 2.6397 2.83234 2.99493 3.1678 3.31805 3.45255 3.59743 3.77043 4.10157 4.34876 4.50742 4.63792 4.82536 
30 0.16329 0.32018 0.50547 0.63892 0.82833 1.00001 1.16783 1.33184 1.49933 1.66212 1.85434 2.06542 2.19508 2.33795 2.48062 2.63295 2.824 2.83015 2.98874 3.16057 3.31224 3.44589 3.58874 3.76399 4.09412 4.34198 4.50101 4.62831 4.81725 4.82283 
0 
1 0.82836 
16 0.16487 0.50959 0.64234 1.50315 1.66795 2.06855 2.34242 2.48251 2.63606 2.99148 3.44884 3.5927 3.76667 4.09782 4.3449 4.50338 
19 0.17334 0.33075 0.51664 0.65168 0.83793 1.01151 1.34356 1.5085 1.67321 2.07675 2.64352 2.99995 3.17347 3.32266 3.77494 4.10432 4.35187 4.51092 4.83104 
0 
81 0.18149 0.18517 0.19154 0.33688 0.34084 0.34559 0.5248 0.52831 0.53323 0.6573 0.66104 0.66659 0.84661 0.85 0.8544 1.01675 1.02162 1.02749 1.18585 1.19029 1.20469 1.34997 1.35399 1.36271 1.51726 1.52071 1.52728 1.68159 1.68601 1.69367 1.87173 1.87599 1.88034 2.08455 2.08832 2.09936 2.2142 2.22005 2.35685 2.36176 2.36817 2.49906 2.50351 2.51149 2.6518 2.65498 2.66375 2.84298 2.84668 2.8508 3.00732 3.01177 3.17879 3.18215 3.18642 3.32947 3.33303 3.34191 3.46377 3.46762 3.47418 3.60836 3.61303 3.62055 3.78228 3.78536 3.79137 4.11305 4.11671 4.12485 4.36163 4.36545 4.37497 4.51945 4.52243 4.5283 4.64789 4.65373 4.83649 4.83988 4.84364 
20 0.1673 0.51151 0.64384 0.83233 1.00871 1.3379 1.5031 1.6684 2.06991 2.34272 2.63631 2.99464 3.31663 3.59451 3.76818 4.0997 4.34659 4.50454 4.63545 4.82345 
42 0.16548 0.17069 0.32211 0.3276 0.50904 0.51322 0.64334 0.83209 1.00511 1.17068 1.17712 1.33523 1.50251 1.66627 1.85794 1.86259 2.06916 2.19802 2.34146 2.3468 2.48367 2.63677 2.82784 2.83369 2.9917 3.16412 3.16854 3.31576 3.44996 3.45718 3.59264 3.5985 3.76707 3.77001 4.09768 4.34566 4.35181 4.50434 4.51012 4.6318 4.82118 4.82607 
95 0.15817 0.16185 0.16442 0.31492 0.31849 0.32133 0.50066 0.50446 0.50733 0.51051 0.63418 0.63773 0.6405 0.8231 0.82707 0.82939 0.83303 0.99476 0.99816 1.00103 1.00506 1.16082 1.16511 1.16892 1.17486 1.32489 1.33003 1.33338 1.49293 1.49717 1.49986 1.5034 1.65523 1.66048 1.66334 1.6695 1.84953 1.85267 1.85569 1.85934 2.06281 2.0659 2.18906 2.19415 2.33492 2.33811 2.3418 2.34718 2.47459 2.47879 2.4813 2.48731 2.62986 2.63291 2.63581 2.8191 2.82289 2.82523 2.82943 2.98274 2.98746 2.99121 3.15557 3.15913 3.16196 3.30455 3.30958 3.31241 3.44075 3.44438 3.44727 3.58503 3.58835 3.59171 3.5977 3.75833 3.76252 3.76493 3.77216 4.0918 4.09466 4.10256 4.3406 4.34306 4.34907 4.49561 4.49994 4.50244 4.61963 4.62595 4.62938 4.81432 4.81711 4.81998 4.82327 
32 0.15827 0.31418 0.50066 0.63448 0.82369 0.996 1.16159 1.32596 1.49409 1.65844 1.84806 1.85385 2.06146 2.18997 2.33377 2.47543 2.62874 2.81912 2.82597 2.98345 3.15559 3.3061 3.44082 3.58435 3.59291 3.75871 4.08975 4.33754 4.49581 4.62401 4.81271 4.81917 
59 0.16689 0.17011 0.3245 0.32783 0.51084 0.51418 0.64317 0.64798 0.83397 0.83794 1.00295 1.00707 1.01254 1.17317 1.17809 1.33631 1.3419 1.50374 1.50781 1.66798 1.67256 1.85793 1.86231 2.07002 2.07438 2.20044 2.20782 2.34234 2.34617 2.35215 2.48495 2.48949 2.6377 2.64104 2.82956 2.83411 2.99334 2.99883 3.16567 3.16933 3.31545 3.31902 3.45073 3.45526 3.59361 3.59859 3.76754 3.77095 3.77813 4.09929 4.10388 4.34755 4.35208 4.505 4.50789 4.63288 4.63823 4.82369 4.8279 
62 0.1704 0.1743 0.32561 0.32941 0.33404 0.51381 0.51841 0.64547 0.64923 0.83667 0.84065 1.00536 1.01086 1.01755 1.17164 1.1771 1.18124 1.33792 1.34135 1.5067 1.51133 1.66984 1.67501 1.86069 1.86619 2.0729 2.07734 2.20211 2.20796 2.34548 2.34943 2.35805 2.48789 2.49221 2.64132 2.64485 2.83191 2.83663 2.99599 3.00101 3.16725 3.17078 3.1759 3.31754 3.32126 3.45139 3.45582 3.5969 3.60108 3.77172 3.77519 4.10202 4.10625 4.35064 4.35576 4.50895 4.51242 4.63567 4.64011 4.82552 4.82966 4.83537 
35 0.16108 0.31727 0.32165 0.50367 0.50848 0.63733 0.82608 0.83042 0.99496 1.00064 1.16192 1.32974 1.49519 1.49928 1.66018 1.84993 1.856 2.06427 2.19375 2.33567 2.47867 2.63171 2.8226 2.98627 3.1587 3.31003 3.44263 3.58672 3.76183 4.09228 4.3409 4.49887 4.6271 4.81584 4.82099 
50 0.1694 0.17599 0.32612 0.3318 0.51194 0.51627 0.64543 0.65146 0.83448 0.83896 1.00699 1.01459 1.17408 1.17905 1.33714 1.34646 1.50549 1.51076 1.66867 1.67546 1.85991 1.86459 2.07196 2.20171 2.34489 2.35023 2.48633 2.49317 2.63981 2.83047 2.83664 2.99451 3.16749 3.17303 3.3174 3.32422 3.45167 3.45737 3.59567 3.60184 3.77098 4.10085 4.11347 4.34884 4.36229 4.50723 4.51449 4.63519 4.82355 4.82845 
6 0.33068 0.6492 1.17994 2.07739 2.34927 4.82948 
20 0.16599 0.32475 0.50974 0.83338 1.00489 1.50345 1.66825 1.85834 2.07198 2.34576 2.48481 2.63717 2.82877 2.99258 3.31807 3.59614 3.7693 4.34864 4.50595 4.8208 
110 0.1622 0.16511 0.16774 0.17126 0.31894 0.32171 0.32413 0.32663 0.50487 0.5084 0.51044 0.51291 0.63756 0.64077 0.64365 0.6466 0.82762 0.83081 0.83306 0.83628 0.99892 1.00171 1.00502 1.01006 1.16397 1.16733 1.17129 1.1756 1.32862 1.33252 1.33509 1.33808 1.49759 1.50126 1.5035 1.50705 1.6579 1.66315 1.66605 1.66928 1.85386 1.85609 1.85912 1.86204 2.06686 2.0695 2.0721 2.19186 2.19601 2.19867 2.20355 2.33914 2.34151 2.34447 2.3495 2.47801 2.48155 2.48439 2.48777 2.63337 2.63618 2.6383 2.82275 2.82585 2.82812 2.83085 2.83527 2.98674 2.99012 2.99235 2.996 3.15943 3.16204 3.16492 3.16705 3.30826 3.31189 3.31505 3.31751 3.44379 3.44686 3.44978 3.45283 3.58826 3.5916 3.59401 3.59731 3.76234 3.7656 3.76805 3.77029 4.09581 4.09821 4.10095 4.14672 4.34468 4.34681 4.35015 4.49989 4.5031 4.50537 4.50809 4.62276 4.62822 4.63207 4.63528 4.8181 4.82044 4.82241 4.82518 
0 
0 
0 
41 0.17036 0.17855 0.32645 0.33136 0.51372 0.51816 0.64781 0.83505 0.83958 1.00513 1.01107 1.17552 1.339 1.50632 1.51122 1.67039 1.85955 1.86563 2.07358 2.20244 2.34664 2.48881 2.64101 2.83175 2.83854 2.99563 3.16804 3.17289 3.31891 3.45265 3.45833 3.59755 3.77168 3.7801 4.10265 4.35034 4.50776 4.51424 4.6367 4.82492 4.82987 
177 0.18279 0.18584 0.18811 0.19009 0.19279 0.19688 0.33899 0.34155 0.34404 0.3462 0.34827 0.35163 0.35914 0.52499 0.52835 0.53052 0.53246 0.5345 0.53696 0.5412 0.65889 0.66172 0.66405 0.66615 0.66865 0.67227 0.84774 0.85059 0.85312 0.85497 0.85739 0.85992 0.86683 1.01992 1.02229 1.02516 1.02754 1.03026 1.03466 1.18652 1.1896 1.19248 1.19508 1.19764 1.20256 1.35052 1.35417 1.35652 1.35888 1.36125 1.36611 1.51836 1.52165 1.52394 1.526 1.52854 1.53301 1.54964 1.68358 1.68648 1.68869 1.69126 1.69459 1.70131 1.87515 1.87734 1.87996 1.88215 1.88435 1.88832 1.8948 2.08814 2.09036 2.09246 2.09514 2.10004 2.11412 2.21368 2.21792 2.22055 2.22443 2.22912 2.35971 2.36218 2.3646 2.367 2.36973 2.37351 2.37862 2.50056 2.50357 2.50607 2.50868 2.51163 2.51602 2.65405 2.65661 2.65888 2.66082 2.66451 2.67199 2.84379 2.84703 2.84922 2.85118 2.85349 2.85601 2.86155 3.00807 3.0114 3.01362 3.01592 3.01875 3.0253 3.18064 3.18315 3.18586 3.18774 3.18996 3.19301 3.20077 3.33013 3.33321 3.33598 3.33801 3.34015 3.3438 3.46557 3.46804 3.47072 3.47295 3.47559 3.48017 3.60977 3.61274 3.61503 3.61763 3.62047 3.62441 3.64765 3.78366 3.7869 3.78919 3.79097 3.79329 3.79697 3.80357 4.11661 4.11882 4.12113 4.12367 4.12772 4.13778 4.36577 4.36758 4.36976 4.37259 4.37694 4.40302 4.52088 4.52353 4.526 4.52785 4.53044 4.53429 4.64524 4.6498 4.65311 4.65609 4.65981 4.83931 4.84161 4.8434 4.84532 4.84755 4.85012 4.85516 
1 0.83074 
0 
67 0.1556 0.16017 0.16497 0.31296 0.31765 0.49847 0.50299 0.50702 0.63115 0.6353 0.63992 0.82122 0.8263 0.83199 0.99294 0.99754 1.15919 1.16438 1.32342 1.32883 1.49099 1.49547 1.5002 1.65505 1.66006 1.66721 1.84794 1.85271 2.06104 2.0656 2.18798 2.19304 2.33316 2.33795 2.47177 2.47735 2.48292 2.62657 2.63124 2.81774 2.82211 2.82697 2.98063 2.98541 3.15384 3.15882 3.16373 3.3033 3.30887 3.43833 3.44296 3.58243 3.58659 3.59249 3.75714 3.76243 4.0901 4.09486 4.33879 4.34332 4.49378 4.49889 4.62032 4.62578 4.81286 4.81657 4.82131 
11 0.17693 0.32655 0.51581 0.83525 1.00703 1.5096 1.67499 1.8588 2.35113 3.77243 4.51339 
43 0.16723 0.17261 0.32313 0.50925 0.5134 0.64395 0.83178 0.8359 1.00132 1.00597 1.01661 1.17129 1.33425 1.33943 1.50237 1.50708 1.66667 1.85605 1.86086 2.07048 2.19935 2.34373 2.35352 2.48404 2.49127 2.63811 2.82695 2.83143 2.993 3.16492 3.17087 3.31496 3.31924 3.44938 3.59409 3.76815 4.09871 4.10628 4.34784 4.50514 4.63283 4.8215 4.82592 
47 0.17163 0.17677 0.32817 0.33446 0.51378 0.51795 0.6481 0.65262 0.83715 0.84157 1.00876 1.01542 1.17874 1.34186 1.50765 1.5126 1.67171 1.68587 1.8644 1.87042 2.07559 2.10027 2.20711 2.34797 2.3562 2.49073 2.64196 2.83359 2.85086 2.99673 3.00766 3.17034 3.17658 3.32176 3.45503 3.5987 3.60733 3.77309 3.78314 4.10384 4.11366 4.3519 4.37013 4.51038 4.64004 4.82601 4.8309 
2 0.51264 3.76884 
2 0.50809 0.8297 
0 
12 0.16376 0.32054 0.50397 0.82634 0.99749 1.49681 1.8561 2.82359 3.15957 3.76328 4.09402 4.34223 
67 0.1692 0.17286 0.17861 0.326 0.32981 0.33983 0.51278 0.51622 0.52337 0.64568 0.6498 0.83473 0.83796 0.8423 1.00455 1.00918 1.01387 1.17536 1.17977 1.33847 1.34255 1.50574 1.51 1.66948 1.67352 1.68081 1.85946 1.86365 1.86893 2.07241 2.07632 2.20231 2.209 2.34486 2.34911 2.35502 2.48684 2.49084 2.49989 2.64021 2.64449 2.83117 2.83527 2.84406 2.99537 3.00071 3.16774 3.17113 3.31886 3.3222 3.45159 3.45538 3.5962 3.60122 3.77037 3.77345 3.7799 4.10082 4.10438 4.34932 4.35376 4.50785 4.5112 4.63609 4.82464 4.82892 4.83342 
117 0.1698 0.17227 0.17482 0.17802 0.3254 0.32845 0.33106 0.33394 0.33911 0.51368 0.51634 0.5187 0.52155 0.52883 0.64599 0.64907 0.65211 0.65734 0.83563 0.83827 0.8409 0.84389 0.85748 1.00512 1.0088 1.01139 1.01436 1.02106 1.17414 1.17811 1.18123 1.3393 1.34244 1.34527 1.35719 1.50615 1.50876 1.51173 1.51601 1.67028 1.67316 1.67612 1.68082 1.85994 1.86364 1.86633 1.86889 1.87604 2.0726 2.07541 2.07865 2.08727 2.20265 2.20591 2.20999 2.34506 2.34829 2.35099 2.35442 2.3597 2.48714 2.48992 2.49334 2.49748 2.64061 2.64301 2.64578 2.65457 2.8315 2.8339 2.83715 2.84019 2.99545 2.99776 3.00147 3.0096 3.16726 3.17035 3.1728 3.17649 3.31805 3.32102 3.32346 3.32723 3.45192 3.45522 3.45784 3.46274 3.59665 3.59934 3.6023 3.6064 3.77118 3.77392 3.7763 3.7806 4.10172 4.10418 4.10693 4.11255 4.15074 4.3502 4.35269 4.35594 4.36287 4.50786 4.51048 4.51325 4.51848 4.63623 4.63934 4.64419 4.82462 4.82706 4.8295 4.83203 4.83709 
15 0.51251 0.64405 0.83304 1.50363 1.86144 2.07025 2.34104 2.48787 2.63628 2.99182 3.59273 3.76848 4.34777 4.5048 4.82205 
31 0.17612 0.33239 0.51971 0.65233 0.84085 0.84683 1.01314 1.18384 1.34503 1.51231 1.67807 1.86824 2.07865 2.21381 2.35239 2.49431 2.64557 2.83777 3.00116 3.17323 3.32444 3.45953 3.60389 3.77628 3.78435 4.10776 4.35542 4.51274 4.64463 4.831 4.83879 
5 0.50324 0.82397 0.9952 1.49463 4.34098 
104 0.15417 0.15828 0.16089 0.16442 0.31059 0.31397 0.31711 0.31997 0.4968 0.50092 0.50346 0.5064 0.62966 0.6338 0.63706 0.64102 0.81928 0.82284 0.82613 0.82872 0.99203 0.99478 0.99829 1.00195 1.15637 1.16035 1.16424 1.16783 1.32118 1.32576 1.32881 1.33264 1.48906 1.49285 1.49599 1.49888 1.65065 1.65664 1.6598 1.66331 1.84734 1.84987 1.85348 2.06068 2.06358 2.06697 2.1852 2.19034 2.19349 2.33212 2.33506 2.33896 2.46813 2.47329 2.4767 2.47922 2.62408 2.6286 2.63141 2.81504 2.81946 2.82222 2.82595 2.97895 2.9837 2.98633 2.9912 3.15233 3.15534 3.15909 3.16251 3.30096 3.3051 3.30854 3.31194 3.4335 3.43919 3.44248 3.44546 3.58085 3.58518 3.58792 3.59376 3.75567 3.75923 3.76194 3.76456 4.08958 4.09217 4.09567 4.33855 4.34079 4.34548 4.49213 4.4956 4.49868 4.50239 4.61611 4.6217 4.62585 4.81138 4.81447 4.81695 4.8206 
40 0.17414 0.3307 0.34651 0.51662 0.5221 0.65035 0.83938 0.8456 1.01083 1.01979 1.18011 1.34293 1.51005 1.67406 1.86559 1.87275 2.07675 2.20644 2.34956 2.35669 2.49214 2.64415 2.8357 2.84237 2.99973 3.17273 3.18394 3.32342 3.45781 3.60069 3.6111 3.77531 3.78428 4.10501 4.3533 4.51138 4.52508 4.64108 4.82934 4.8347 
118 0.17684 0.17946 0.18255 0.18746 0.33244 0.33528 0.33772 0.34129 0.35165 0.5202 0.52274 0.5252 0.52868 0.65277 0.65597 0.65902 0.66448 0.84156 0.84444 0.84698 0.84997 0.86301 1.01229 1.0158 1.01887 1.02333 1.17927 1.18344 1.18694 1.19186 1.34558 1.34858 1.35182 1.35967 1.5129 1.51547 1.51852 1.52457 1.67712 1.68075 1.68458 1.69492 1.86709 1.87044 1.87341 1.87701 1.88417 2.0797 2.08258 2.08641 2.09684 2.20828 2.2125 2.21717 2.35236 2.35559 2.35904 2.36365 2.37144 2.49431 2.49718 2.50064 2.50587 2.64708 2.64986 2.6535 2.66176 2.83833 2.8411 2.84408 2.84717 2.86467 3.00249 3.00502 3.00859 3.01853 3.17362 3.17686 3.1793 3.18271 3.19683 3.32478 3.32773 3.3304 3.33612 3.45922 3.46253 3.46559 3.47211 3.60393 3.6078 3.612 3.61866 3.77708 3.78 3.7822 3.78648 3.79503 4.10853 4.11133 4.1145 4.12223 4.35712 4.35969 4.36318 4.37146 4.51414 4.51687 4.51953 4.52403 4.64294 4.64626 4.65132 4.83174 4.83409 4.83657 4.83939 4.845 
10 0.32457 0.51363 0.83462 1.33953 1.86403 3.16755 3.31866 3.77093 4.35295 4.82414 
58 0.15299 0.15786 0.3093 0.31404 0.49549 0.50047 0.6286 0.63363 0.81871 0.82356 0.99016 0.99573 1.156 1.16287 1.16845 1.32 1.32598 1.4883 1.49331 1.65159 1.65655 1.84487 1.84973 2.05804 2.06243 2.184 2.1904 2.33003 2.33478 2.46961 2.47492 2.62413 2.62872 2.8135 2.81868 2.97772 2.98328 3.15041 3.15571 3.29958 3.3058 3.31011 3.43527 3.44022 3.57945 3.58437 3.7534 3.75848 4.08697 4.0913 4.33594 4.33974 4.49058 4.49581 4.61482 4.62332 4.80928 4.81293 
16 0.16656 0.3254 0.51017 0.83225 1.00344 1.66817 1.8618 2.48628 2.63689 2.99476 3.16842 3.31802 3.59288 3.76824 4.34747 4.82558 
21 0.169 0.32503 0.51295 1.33711 1.6717 1.86077 2.07202 2.35367 2.48767 2.63756 2.83325 2.99492 3.1678 3.31715 3.45284 3.59915 3.76788 4.09986 4.34723 4.50537 4.63709 
62 0.17007 0.17333 0.17982 0.32649 0.3302 0.51319 0.5166 0.52155 0.64666 0.65074 0.83558 0.83846 0.84324 1.0062 1.01011 1.01666 1.17476 1.17966 1.33974 1.34425 1.506 1.5097 1.67 1.67514 1.85981 1.86499 1.87145 2.07343 2.07834 2.20275 2.34573 2.35065 2.35863 2.48816 2.4932 2.64162 2.64666 2.83176 2.83642 2.99604 3.001 3.16856 3.17229 3.31977 3.32385 3.45299 3.45781 3.59698 3.60183 3.77225 3.77558 4.10215 4.10683 4.35049 4.35512 4.50919 4.5129 4.63632 4.64369 4.82552 4.82987 4.84568 
30 0.16706 0.32298 0.50916 0.64347 0.83142 1.00185 1.17155 1.33489 1.50234 1.66776 1.85626 1.86229 2.07037 2.19884 2.34211 2.48399 2.63711 2.82796 2.99175 3.1647 3.31495 3.45074 3.59273 3.76713 4.09857 4.34592 4.50479 4.63187 4.82142 4.82773 
73 0.1573 0.16217 0.31399 0.3189 0.3239 0.49967 0.5043 0.50757 0.63364 0.63877 0.82249 0.8273 0.83107 0.99394 0.99893 1.00234 1.16016 1.16633 1.17163 1.3241 1.32994 1.33422 1.49248 1.49781 1.5024 1.65441 1.65996 1.6642 1.84896 1.85371 1.85833 2.06183 2.0671 2.18724 2.19399 2.3342 2.33899 2.3448 2.4742 2.47948 2.62868 2.63274 2.81882 2.82325 2.82915 2.98284 2.98735 3.1546 3.15997 3.1639 3.30396 3.31004 3.31429 3.43998 3.44581 3.58444 3.58884 3.75768 3.76277 3.76706 4.09151 4.09639 4.34039 4.34594 4.4949 4.49983 4.50508 4.61752 4.62606 4.63205 4.81394 4.8173 4.82279 
29 0.17022 0.32723 0.51446 0.64739 0.83627 1.00781 1.17815 1.34122 1.50691 1.67201 1.86462 2.07379 2.20587 2.3469 2.35708 2.48873 2.64076 2.83272 2.99539 3.16879 3.32043 3.45493 3.59967 3.77161 4.10286 4.35049 4.50776 4.63542 4.82655 
28 0.17129 0.33018 0.51578 0.64789 0.83779 1.00799 1.17896 1.34143 1.50839 1.67335 1.864 2.07475 2.20821 2.34807 2.48874 2.64223 2.83578 2.99787 3.17027 3.32089 3.45509 3.60007 3.77304 4.10301 4.35127 4.51207 4.63875 4.82634 
99 0.17549 0.17851 0.18244 0.33082 0.33435 0.33726 0.34269 0.51828 0.52107 0.52414 0.52864 0.65116 0.65469 0.65838 0.84031 0.84357 0.84708 0.85327 1.01082 1.01494 1.01852 1.02632 1.1774 1.18233 1.18626 1.3436 1.34683 1.3504 1.36318 1.51063 1.5139 1.51745 1.52668 1.67563 1.67935 1.68373 1.86549 1.86924 1.87246 1.8776 2.07846 2.0819 2.08691 2.20603 2.21046 2.21632 2.35067 2.35439 2.3579 2.36384 2.49327 2.49657 2.50101 2.5155 2.64556 2.64877 2.65399 2.83651 2.83983 2.84324 2.84858 3.00056 3.00356 3.00775 3.17264 3.17616 3.17917 3.18449 3.32349 3.32705 3.33042 3.45755 3.4616 3.46551 3.60218 3.60592 3.61015 3.61726 3.77571 3.77896 3.78162 3.78738 4.10725 4.11061 4.11492 4.3559 4.35896 4.36321 4.51228 4.51576 4.51908 4.5268 4.63883 4.64356 4.64903 4.83055 4.83329 4.83633 4.84098 
30 0.17011 0.32732 0.51218 0.5193 0.64628 0.83509 1.00612 1.17776 1.33887 1.50562 1.67168 1.86275 2.07242 2.20257 2.34611 2.4871 2.6401 2.83105 2.99483 3.1677 3.31852 3.45335 3.59688 3.77056 4.10108 4.34922 4.50745 4.63774 4.82419 4.8297 
59 0.16791 0.1708 0.3222 0.32632 0.51066 0.51345 0.64322 0.64765 0.83131 0.83483 0.84027 1.00224 1.00753 1.16916 1.17574 1.33555 1.34034 1.50388 1.50745 1.66774 1.67208 1.85683 1.86141 1.86694 2.07016 2.07385 2.19923 2.20648 2.34212 2.34669 2.48485 2.4882 2.6386 2.64109 2.82936 2.83303 2.99396 2.99891 3.16384 3.16813 3.31575 3.32 3.44875 3.45326 3.59427 3.59813 3.76726 3.77112 4.09952 4.10285 4.34806 4.3527 4.5033 4.50758 4.5131 4.63246 4.63729 4.82267 4.82565 
15 0.1643 0.31978 0.50927 0.83049 1.00621 1.50351 2.48099 2.63487 2.82838 3.16295 3.31416 3.44873 3.76495 4.50188 4.82261 
28 0.15137 0.30726 0.49452 0.62731 0.81587 0.98718 1.15363 1.31925 1.48633 1.65333 1.84196 2.05515 2.18364 2.32736 2.4701 2.62231 2.81251 2.9771 3.14801 3.29838 3.43385 3.57821 3.75158 4.08412 4.33257 4.48848 4.62068 4.80671 
38 0.16588 0.17073 0.32341 0.50879 0.51271 0.64383 0.8316 1.00297 1.00854 1.1725 1.33512 1.5025 1.5087 1.66605 1.85771 1.86236 2.06955 2.19848 2.34237 2.34847 2.48412 2.49287 2.63721 2.82768 2.83279 2.9917 3.16496 3.31576 3.44989 3.59328 3.76756 4.09785 4.34582 4.35206 4.5048 4.63248 4.82093 4.82546 
34 0.17413 0.32934 0.51594 0.52761 0.64943 0.83912 0.8557 1.01063 1.17754 1.34279 1.50883 1.67223 1.86292 1.86831 2.0768 2.20257 2.21213 2.34821 2.35937 2.4905 2.64385 2.83408 3.00027 3.1716 3.32345 3.45674 3.59964 3.77471 4.10496 4.35198 4.51172 4.64041 4.82791 4.83628 

177
