# Supplementary material for: Deciphering the Contribution of Oriens-Lacunosum/Moleculare (OLM) Cells to Intrinsic θ Rhythms Using Biophysical Local Field Potential (LFP) Models
Source: eNeuro. 2018 Sep 4;5(4):ENEURO.0146-18.2018. doi: 10.1523/ENEURO.0146-18.2018 (PMC6140113; doi:10.1523/ENEURO.0146-18.2018)
Supplement: Supplementary file 2 — Supplementary Code. Download supplement 2, GZ file [file sup_enu-eN-NWR-0146-18-s02.gz › LFP_microcircuit-master/SOM-350-SOM12915016-dSD3.5ms-shift5.32ms-gnSD0.12-gsb2.5-csb0.21-gbs5.75-cbs0.1344-spiketimes.txt]

5953

350


17 0.01373 0.10588 0.17815 0.33159 0.51892 0.54758 0.79726 0.8322 0.84235 1.00681 1.18832 1.22804 1.47522 1.51242 1.52921 3.4703 4.11191 
14 0.01237 0.10318 0.16893 0.3187 0.51521 0.79235 0.8237 0.83786 0.99287 1.20281 1.47518 1.50868 1.85384 4.3439 
15 0.01931 0.11172 0.17941 0.32797 0.34177 0.51833 0.55608 0.80915 0.83411 0.84574 1.00585 1.50734 1.52257 1.67437 1.86667 
39 0.01229 0.09073 0.16185 0.17095 0.19932 0.31736 0.32899 0.50714 0.5252 0.64934 0.78759 0.82176 0.83072 0.84937 0.99287 1.00943 1.1726 1.19568 1.33687 1.47233 1.50372 1.51894 1.66562 1.85271 2.08176 2.20765 2.34076 2.64622 2.83015 3.00162 3.1668 3.31547 3.45124 3.59779 4.09772 4.34396 4.51141 4.65363 4.82019 
12 0.00852 0.10573 0.17885 0.33848 0.52217 0.79649 0.82984 0.84024 1.00299 1.47077 1.51241 1.5344 
12 0.00792 0.09696 0.46784 0.78262 0.82098 0.83082 0.84725 0.96903 0.99766 1.46123 1.50377 1.51879 
19 0.01809 0.09949 0.17144 0.31068 0.32634 0.51505 0.55099 0.79208 0.8266 0.8365 0.86938 0.99817 1.0153 1.18594 1.47067 1.50958 1.52978 1.86017 4.10737 
15 0.01645 0.09657 0.17364 0.32446 0.48096 0.53473 0.78721 0.82514 0.83511 0.85521 0.99619 1.01003 1.46478 1.50801 1.52415 
13 0.01796 0.09351 0.46056 0.77996 0.8179 0.82793 0.83739 0.94711 0.99449 1.45872 1.50234 1.51698 4.79702 
16 0.01575 0.11026 0.18376 0.33847 0.53207 0.80165 0.83647 0.84645 0.87883 1.01281 1.2016 1.47944 1.5192 1.53769 4.12334 4.85969 
13 0.02023 0.10585 0.17836 0.33736 0.52801 0.79376 0.83037 0.84103 1.00304 1.19443 1.46923 1.51495 1.54187 
16 0.01543 0.10116 0.16966 0.31757 0.50668 0.78936 0.82407 0.83474 0.99102 1.00682 1.46528 1.50542 1.52436 1.66221 1.85159 4.34273 
14 0.012 0.10327 0.17543 0.32968 0.51516 0.79333 0.82965 0.83971 0.88455 1.00347 1.46892 1.51152 1.53304 4.1087 
22 0.01839 0.09932 0.163 0.31483 0.3285 0.5062 0.78927 0.82207 0.83352 0.99093 1.01062 1.17147 1.47111 1.50432 1.53223 1.65962 1.85014 2.34212 3.31789 4.09743 4.34165 4.81881 
23 0.01081 0.09377 0.1625 0.31457 0.3279 0.50516 0.52873 0.78719 0.82235 0.83244 0.88994 0.99234 1.00745 1.46297 1.50523 1.52315 1.65911 1.84963 2.34142 2.83021 4.09818 4.34089 4.81742 
10 0.01494 0.11039 0.19612 0.57044 0.79781 0.83008 0.84146 0.99881 1.47481 1.52408 
20 0.01944 0.10524 0.17761 0.33019 0.37699 0.51964 0.54328 0.79779 0.83166 0.84116 0.86483 1.00515 1.02901 1.18775 1.22471 1.50458 1.51713 1.53607 1.87472 4.11214 
13 0.01532 0.11338 0.18251 0.33785 0.52261 0.55931 0.80875 0.83573 0.84747 1.00596 1.05003 1.51151 1.52879 
18 0.01674 0.10327 0.17718 0.33087 0.49162 0.5203 0.55782 0.79692 0.83137 0.84074 0.86091 1.00517 1.2042 1.47292 1.51261 1.52733 1.68201 1.87481 
9 0.01861 0.11105 0.49024 0.79413 0.8286 0.84403 1.46795 1.51286 1.54974 
27 0.01916 0.10504 0.16563 0.18434 0.31798 0.33292 0.50883 0.53588 0.80578 0.82784 0.83971 0.99552 1.01247 1.17642 1.34266 1.50528 1.52284 1.66134 1.85311 2.23373 2.34321 2.83269 3.31838 3.45938 4.1 4.34517 4.82171 
12 0.0118 0.10037 0.17026 0.32426 0.51261 0.78926 0.82304 0.83396 0.99138 1.46393 1.50285 1.52476 
19 0.01627 0.10706 0.17324 0.25066 0.32476 0.34243 0.51446 0.53682 0.80617 0.83111 0.84181 0.99957 1.0142 1.22198 1.50816 1.52357 1.67274 1.86322 4.38447 
18 0.02031 0.10967 0.17274 0.18721 0.32845 0.51593 0.54459 0.8056 0.83258 0.84333 1.00293 1.02546 1.18267 1.51023 1.52787 1.67878 3.46269 4.11031 
12 0.01519 0.11351 0.1975 0.33836 0.54332 0.8045 0.83788 0.84983 1.00993 1.47959 1.5207 1.55022 
27 0.00968 0.1004 0.16837 0.17811 0.21823 0.32183 0.33087 0.35318 0.51301 0.52984 0.80614 0.83131 0.84085 0.99981 1.01197 1.17937 1.50878 1.52651 1.66454 1.85615 2.23196 2.3476 2.83568 3.32282 4.10859 4.35001 4.82407 
16 0.01767 0.10243 0.16933 0.31975 0.5097 0.79058 0.82505 0.83505 0.86868 0.99452 1.02677 1.46956 1.50666 1.53596 1.85465 4.34572 
10 0.0205 0.11305 0.18955 0.54511 0.79974 0.83411 0.84623 1.00664 1.47505 1.52089 
12 0.01617 0.10633 0.17975 0.33097 0.52785 0.79494 0.83177 0.84234 1.0049 1.46904 1.51372 1.5334 
17 0.00784 0.10316 0.17875 0.32793 0.35422 0.51945 0.55139 0.80682 0.83427 0.84675 1.00385 1.02861 1.20016 1.51205 1.53013 1.69161 4.38552 
10 0.00809 0.11636 0.20126 0.54601 0.81138 0.83901 0.86381 1.01745 1.51629 1.54685 
11 0.01271 0.1094 0.18495 0.33631 0.53884 0.79962 0.83406 0.8473 1.00937 1.47431 1.51758 
11 0.00856 0.10724 0.48582 0.58601 0.79612 0.83161 0.84469 1.00575 1.47109 1.51252 1.53375 
13 0.00943 0.04532 0.12777 0.18863 0.34028 0.55754 0.80698 0.84011 0.85371 1.01442 1.4819 1.52057 1.54319 
9 0.01877 0.11006 0.48861 0.79385 0.82818 0.83942 0.99376 1.46945 1.51282 
12 0.01914 0.1043 0.18104 0.48408 0.54067 0.79239 0.82853 0.83819 0.85903 1.46687 1.5122 1.53261 
14 0.01151 0.10011 0.18533 0.33783 0.49711 0.52997 0.7977 0.83451 0.84406 0.87627 1.00794 1.47275 1.51576 1.53203 
12 0.01442 0.10482 0.18136 0.32677 0.51969 0.79339 0.82706 0.83948 0.99761 1.46774 1.51084 1.5373 
10 0.01808 0.10701 0.48434 0.79165 0.82803 0.84019 0.97909 1.46692 1.51196 1.53786 
25 0.01846 0.10602 0.17255 0.18944 0.32684 0.34606 0.51716 0.54315 0.80201 0.83052 0.8405 1.00355 1.1812 1.22265 1.35004 1.50927 1.52607 1.6766 1.86607 2.21846 3.32444 3.46009 4.10674 4.35421 4.83768 
16 0.01632 0.10432 0.17286 0.32586 0.51291 0.54968 0.79471 0.82761 0.83764 0.88892 0.99786 1.01788 1.19913 1.49966 1.51308 1.53461 
20 0.01437 0.10245 0.17177 0.19139 0.32493 0.33817 0.51539 0.54203 0.79803 0.83025 0.83972 0.86774 1.00024 1.01321 1.19241 1.49126 1.51246 1.53222 1.67189 1.86343 
17 0.01584 0.09951 0.1759 0.33047 0.4842 0.51868 0.5445 0.7922 0.82876 0.83788 0.85346 1.00016 1.01195 1.46875 1.50935 1.52175 1.55278 
12 0.01637 0.10146 0.46905 0.78774 0.82629 0.83649 0.85164 0.97241 1.00994 1.46654 1.51162 1.5298 
26 0.01557 0.10055 0.16177 0.17753 0.31528 0.32742 0.50598 0.53003 0.79825 0.82466 0.83483 0.99305 1.00967 1.17064 1.33653 1.50259 1.52029 1.65791 1.85068 2.19802 2.34003 2.82653 3.31492 4.09811 4.34249 4.81833 
16 0.0085 0.09943 0.17476 0.205 0.33075 0.51808 0.55169 0.7975 0.83148 0.84145 1.00437 1.18831 1.4725 1.51042 1.52453 4.11347 
15 0.0126 0.10271 0.18069 0.33653 0.52639 0.79425 0.83479 0.84515 0.98128 1.01206 1.19058 1.2298 1.47312 1.51672 1.53655 
18 0.01737 0.10584 0.17281 0.21754 0.32473 0.33577 0.51465 0.53585 0.80094 0.83107 0.84082 1.00067 1.01234 1.47789 1.51068 1.52785 1.66883 1.86012 
9 0.02109 0.11588 0.79587 0.83102 0.84277 0.98267 1.00627 1.47564 1.51842 
23 0.01459 0.0983 0.16534 0.18099 0.31868 0.33447 0.50935 0.53301 0.79264 0.82469 0.83416 0.86274 0.9954 1.01167 1.1774 1.48362 1.50686 1.52663 1.66553 1.85425 3.32357 4.34717 4.82289 
17 0.01938 0.10661 0.17158 0.19197 0.32546 0.35014 0.51426 0.53629 0.80513 0.83034 0.84094 1.00173 1.48068 1.5093 1.52571 1.68537 1.86827 
18 0.01708 0.10288 0.17603 0.19216 0.32951 0.34287 0.51897 0.53914 0.79827 0.8337 0.84331 1.00642 1.18635 1.22785 1.47413 1.51474 1.53119 1.87624 
12 0.01562 0.11348 0.18437 0.33895 0.53394 0.80411 0.83776 0.84948 1.00923 1.47888 1.51904 1.54189 
12 0.02251 0.11577 0.18664 0.33928 0.52572 0.80542 0.83547 0.84712 1.00916 1.4828 1.51834 1.54549 
26 0.01614 0.10222 0.1619 0.17955 0.31497 0.50493 0.54406 0.79858 0.82423 0.83545 0.99249 1.01437 1.17006 1.50133 1.52089 1.65724 1.85009 2.19763 2.33899 2.82725 2.99249 3.31798 3.45018 4.0968 4.34209 4.81821 
20 0.01585 0.10427 0.17597 0.19646 0.33058 0.51995 0.54813 0.79776 0.83163 0.84113 0.86463 1.00306 1.01661 1.18625 1.22842 1.50057 1.51726 1.54064 3.4692 4.11316 
12 0.0122 0.10218 0.16674 0.32169 0.50895 0.5989 0.79559 0.8239 0.83841 0.99359 1.47286 1.50818 
20 0.01162 0.11152 0.17536 0.19127 0.3266 0.33626 0.3677 0.5179 0.54288 0.8232 0.83945 0.85583 1.00549 1.02107 1.51537 1.53728 1.66981 1.86312 4.35965 4.83128 
19 0.01101 0.09907 0.16738 0.32052 0.33476 0.50944 0.53819 0.79284 0.82684 0.83676 0.89524 0.99718 1.00974 1.17963 1.47484 1.50694 1.52309 1.66563 1.85912 
12 0.01224 0.10581 0.33714 0.49613 0.54624 0.79515 0.82928 0.84378 1.0044 1.46953 1.51243 1.53876 
11 0.01871 0.10662 0.17203 0.32664 0.79277 0.82518 0.83793 0.99561 1.46998 1.50616 1.53583 
18 0.0126 0.09982 0.16097 0.31253 0.50338 0.78851 0.82135 0.83259 0.98949 1.46347 1.50169 1.52364 1.65686 1.84666 2.33717 4.09527 4.33811 4.81447 
12 0.01881 0.10972 0.17712 0.32576 0.53922 0.79906 0.83075 0.84314 1.00037 1.47602 1.51305 1.55067 
13 0.01389 0.10763 0.17764 0.33048 0.51923 0.7969 0.83107 0.84119 0.88144 1.00343 1.03855 1.47639 1.51791 
15 0.01619 0.10478 0.17819 0.20594 0.33173 0.52188 0.5493 0.79884 0.83281 0.84226 0.86439 1.00684 1.4733 1.51386 1.52868 
15 0.01338 0.09989 0.18221 0.33496 0.48201 0.52337 0.79157 0.83 0.83947 0.85305 0.98229 1.00783 1.46934 1.5156 1.53211 
13 0.02012 0.10296 0.17412 0.32517 0.51373 0.79102 0.8258 0.83569 0.86536 0.99632 1.46683 1.50823 1.52758 
21 0.01864 0.10311 0.16549 0.19131 0.31818 0.50858 0.53417 0.79623 0.82626 0.83642 0.99543 1.01149 1.47547 1.50623 1.52472 1.66046 1.8531 2.34795 4.10108 4.34365 4.82071 
14 0.00659 0.09559 0.18072 0.32917 0.48708 0.55304 0.78967 0.82601 0.83591 0.85883 1.00047 1.46543 1.50792 1.52721 
26 0.01918 0.10379 0.16688 0.18979 0.31961 0.33301 0.50969 0.53707 0.80242 0.82717 0.83933 0.99663 1.01796 1.17628 1.33942 1.50601 1.52499 1.66671 1.85586 2.34509 2.8347 3.32315 3.45347 4.10126 4.34684 4.82336 
15 0.01191 0.10503 0.18243 0.33588 0.52343 0.55026 0.80384 0.83606 0.84629 1.00719 1.02375 1.21978 1.48748 1.51762 1.53645 
10 0.01454 0.11307 0.17937 0.7954 0.82818 0.84058 0.9983 1.4731 1.50975 1.5343 
30 0.01076 0.09482 0.1749 0.18599 0.32835 0.33801 0.51923 0.54092 0.80457 0.83526 0.84495 0.89459 1.00562 1.01835 1.18478 1.2134 1.51513 1.53107 1.6718 1.70068 1.86313 1.90369 2.22484 2.35319 2.85808 3.33139 3.46827 4.11004 4.35526 4.83055 
14 0.01428 0.10238 0.18019 0.32887 0.49507 0.52724 0.79435 0.82942 0.83892 0.85949 1.00312 1.46952 1.51184 1.53214 
11 0.01618 0.12001 0.18098 0.33556 0.53736 0.81012 0.83448 0.85068 1.00617 1.51061 1.53232 
23 0.05425 0.12567 0.16451 0.31586 0.33138 0.50703 0.79675 0.82421 0.83555 0.99297 1.17295 1.33695 1.50245 1.52704 1.66068 1.85077 2.33984 2.82706 3.31478 3.45613 4.09759 4.34234 4.81844 
14 0.01855 0.10313 0.18014 0.47986 0.52792 0.79209 0.83148 0.84128 0.87561 1.00582 1.22411 1.46971 1.51532 1.53508 
25 0.01866 0.10562 0.16759 0.17759 0.21215 0.32295 0.33384 0.51219 0.52735 0.8058 0.83083 0.84085 0.99988 1.01334 1.1787 1.5084 1.52473 1.66469 1.86032 2.21436 3.18097 3.32786 3.4607 4.10678 4.83119 
18 0.01653 0.10072 0.17797 0.32817 0.34551 0.49612 0.52207 0.55043 0.79483 0.83114 0.84007 0.85456 1.00208 1.01217 1.47096 1.51342 1.52791 4.11543 
31 0.02005 0.10677 0.17103 0.18287 0.32444 0.33685 0.51512 0.53564 0.65915 0.8081 0.83157 0.84195 1.00183 1.02086 1.17844 1.19682 1.34581 1.51074 1.52967 1.67016 1.86175 2.20963 2.66058 2.84365 3.1766 3.3223 3.46054 3.61091 4.1072 4.35706 4.83234 
30 0.01653 0.0948 0.16506 0.17311 0.1893 0.32067 0.33094 0.51026 0.52453 0.79019 0.82529 0.8341 0.84884 0.99647 1.00915 1.1753 1.34432 1.46824 1.50575 1.5179 1.55087 1.66569 1.85633 2.20826 2.34572 3.31925 3.45854 4.1022 4.34805 4.82335 
18 0.01171 0.09714 0.17639 0.33329 0.47652 0.53803 0.78812 0.82593 0.83513 0.84416 0.97428 1.00786 1.18789 1.22802 1.46773 1.51107 1.52458 4.11081 
34 0.01539 0.08976 0.15385 0.1649 0.1865 0.31117 0.31992 0.50342 0.52945 0.65487 0.78534 0.82086 0.82945 0.84241 0.99091 1.00288 1.16904 1.2081 1.33542 1.46509 1.5018 1.51454 1.6557 1.84734 2.19717 2.33805 2.82506 2.99718 3.16699 3.31431 3.45219 4.09605 4.33949 4.8164 
14 0.00722 0.09534 0.18253 0.33905 0.53718 0.79556 0.83135 0.84162 0.97829 1.0067 1.20759 1.47303 1.51508 1.53741 
14 0.01201 0.10627 0.18005 0.33534 0.51912 0.55269 0.79774 0.8303 0.84045 1.00418 1.19625 1.47454 1.51146 1.52883 
23 0.01179 0.08843 0.1538 0.16647 0.30879 0.32039 0.50135 0.77964 0.81713 0.82622 0.83774 0.97175 0.99094 1.45725 1.49925 1.51311 1.65476 1.84473 2.3366 2.83133 4.09439 4.33669 4.81371 
26 0.01056 0.09967 0.17331 0.19152 0.32621 0.3517 0.51879 0.55274 0.79659 0.82984 0.83917 0.86102 1.00109 1.01693 1.18245 1.21791 1.50824 1.52292 1.68072 1.86463 3.46825 4.10731 4.35471 4.53721 4.67066 4.83712 
11 0.02114 0.11388 0.49195 0.55774 0.79951 0.83123 0.84605 1.00213 1.47895 1.51122 1.53552 
13 0.00782 0.09951 0.17984 0.33175 0.52629 0.79801 0.83354 0.84533 1.00747 1.21674 1.47414 1.51793 1.56131 
34 0.00821 0.09321 0.16082 0.17058 0.31361 0.32177 0.50548 0.52303 0.78838 0.82342 0.83245 0.84897 0.99309 1.00294 1.16912 1.20126 1.33332 1.47353 1.50412 1.51879 1.65804 1.8499 2.06946 2.19705 2.33927 2.8247 2.9918 3.16867 3.31367 3.45121 3.59623 4.09783 4.34203 4.81798 
10 0.01259 0.10949 0.4932 0.79353 0.82698 0.83873 1.00217 1.47054 1.50708 1.5298 
10 0.01627 0.10612 0.48281 0.79091 0.82629 0.83782 0.97754 1.00472 1.46803 1.51262 
13 0.00968 0.10847 0.17542 0.33018 0.51965 0.79977 0.83214 0.84417 1.00429 1.47489 1.5128 1.53243 1.70331 
10 0.01139 0.10733 0.48403 0.79299 0.82958 0.84199 0.98087 1.46825 1.51422 1.54344 
18 0.01074 0.09684 0.17326 0.20414 0.32743 0.51762 0.55122 0.78987 0.82683 0.83592 0.85076 1.00125 1.2113 1.4666 1.50757 1.51984 1.54924 1.68685 
9 0.00878 0.11096 0.18641 0.79752 0.83117 0.84296 1.00797 1.47427 1.51755 
14 0.01263 0.10473 0.17311 0.32985 0.51565 0.5731 0.79564 0.82879 0.83875 0.87955 1.00308 1.47152 1.50995 1.5267 
12 0.01576 0.10101 0.1797 0.47846 0.78766 0.8269 0.83778 0.97042 1.00666 1.46474 1.509 1.52447 
18 0.01209 0.09912 0.17766 0.32849 0.34156 0.49749 0.52268 0.55235 0.79577 0.83195 0.84121 0.85988 1.0029 1.01458 1.47153 1.5164 1.53528 1.6776 
16 0.02135 0.11765 0.18238 0.33437 0.36137 0.52826 0.81248 0.83857 0.85095 1.01082 1.19983 1.5164 1.53551 1.68866 1.88244 4.39609 
14 0.01986 0.11235 0.1805 0.3337 0.52353 0.80124 0.83595 0.84708 1.00675 1.03097 1.19308 1.48373 1.51629 1.53512 
18 0.01157 0.10858 0.17588 0.20584 0.327 0.34145 0.51902 0.54871 0.81044 0.83393 0.8451 1.00307 1.02467 1.18731 1.51262 1.53133 1.67485 1.86359 
19 0.01005 0.10447 0.17806 0.32875 0.51857 0.55432 0.79748 0.83069 0.84066 0.88217 1.00225 1.01915 1.18474 1.48821 1.51151 1.52753 3.46373 4.11637 4.83951 
12 0.00711 0.10327 0.17945 0.33028 0.79329 0.82869 0.83889 0.87398 1.003 1.46958 1.5102 1.52759 
15 0.01019 0.11007 0.172 0.32168 0.51235 0.8017 0.82861 0.84595 0.99807 1.49909 1.51708 1.85829 4.10552 4.34804 4.82789 
31 0.01313 0.10288 0.1753 0.18826 0.32748 0.33747 0.51707 0.53162 0.6678 0.8031 0.83389 0.84326 0.87311 1.00325 1.01347 1.18419 1.21077 1.35446 1.51285 1.52662 1.67146 1.70477 1.86382 1.89621 2.22118 2.35336 3.33039 3.46897 4.11235 4.35811 4.83137 
16 0.02285 0.11481 0.17643 0.32837 0.34866 0.51924 0.55564 0.81414 0.83511 0.84988 1.00368 1.02885 1.51104 1.52925 1.6751 1.87306 
12 0.01646 0.11108 0.17897 0.3343 0.52295 0.80087 0.83322 0.84585 1.00545 1.47754 1.51185 1.53277 
18 0.00741 0.09486 0.16257 0.31523 0.493 0.51942 0.78635 0.82073 0.8303 0.85291 0.99059 1.46171 1.50216 1.5338 1.84915 4.09984 4.34005 4.81901 
9 0.01165 0.11478 0.34525 0.79911 0.8325 0.84774 1.0059 1.47749 1.52157 
20 0.01384 0.09764 0.16517 0.31691 0.33337 0.50753 0.52991 0.79079 0.82524 0.83459 0.85439 0.99516 1.00917 1.46697 1.5063 1.52352 1.66209 1.85349 4.34353 4.82494 
13 0.0153 0.10335 0.17411 0.32819 0.51281 0.54938 0.79351 0.82715 0.83774 0.99952 1.46722 1.5095 1.5281 
14 0.01831 0.10711 0.17852 0.33725 0.52218 0.57712 0.79721 0.83284 0.84356 1.00611 1.19225 1.47238 1.51649 1.5418 
29 0.0199 0.10568 0.16626 0.17884 0.31898 0.32891 0.50963 0.5262 0.80461 0.82902 0.83987 0.99713 1.00973 1.1736 1.22123 1.33712 1.50718 1.52418 1.66284 1.85473 2.20307 2.34297 2.82873 2.99851 3.31835 3.45791 4.10213 4.34616 4.82232 
10 0.02269 0.10682 0.48358 0.79041 0.82572 0.83907 0.99488 1.46579 1.50677 1.52609 
14 0.00792 0.03152 0.11298 0.18119 0.33333 0.36717 0.52691 0.8007 0.83533 0.84511 1.00821 1.47384 1.52065 1.55086 
21 0.01104 0.09746 0.17239 0.21404 0.32326 0.33694 0.51427 0.54687 0.79317 0.82815 0.83718 0.8537 0.99875 1.01067 1.46861 1.51131 1.52882 1.67404 1.86316 4.10916 4.83256 
19 0.02016 0.10183 0.16412 0.31478 0.50576 0.78971 0.82378 0.83471 0.99162 1.00721 1.18013 1.46973 1.50741 1.66022 1.84946 2.34237 4.10028 4.341 4.81788 
12 0.01622 0.10177 0.17714 0.48726 0.53474 0.79011 0.82441 0.83514 0.99256 1.46425 1.50971 1.55478 
11 0.02457 0.11327 0.32429 0.79457 0.82773 0.83963 0.99593 1.01432 1.47756 1.50916 1.54878 
15 0.09457 0.15786 0.30929 0.50072 0.79328 0.81934 0.85771 0.98672 1.49295 1.53202 1.65655 1.84341 4.09536 4.33441 4.81126 
15 0.00961 0.09505 0.17984 0.47163 0.53411 0.78905 0.82776 0.83734 0.84972 0.97598 1.00902 1.21582 1.46802 1.51213 1.52602 
25 0.01145 0.09677 0.16522 0.17866 0.31956 0.3309 0.50972 0.52992 0.79208 0.82487 0.83421 0.85662 0.99632 1.01183 1.17349 1.47464 1.50504 1.51886 1.66593 1.85531 2.34783 3.31841 4.10078 4.34551 4.82255 
15 0.01468 0.10452 0.17462 0.33124 0.50373 0.52125 0.79531 0.8295 0.83922 0.86732 1.00417 1.47045 1.51072 1.52941 4.1136 
14 0.01722 0.10243 0.17284 0.32487 0.49764 0.52889 0.79249 0.82714 0.83812 0.99648 1.01974 1.46749 1.51174 1.5392 
29 0.0126 0.1007 0.16227 0.31373 0.3248 0.5052 0.52688 0.7954 0.82408 0.83536 0.99258 1.00619 1.16976 1.33304 1.5025 1.5202 1.65888 1.84927 2.06944 2.19806 2.33868 2.82483 2.99162 3.17052 3.31362 3.4514 4.09665 4.34129 4.81727 
13 0.00722 0.10139 0.17298 0.32714 0.51908 0.79188 0.82649 0.83643 0.86789 0.99907 1.46764 1.50785 1.52435 
20 0.01386 0.09846 0.17134 0.18302 0.32497 0.3381 0.51438 0.53223 0.79365 0.82849 0.83755 0.85441 1.00031 1.01283 1.46911 1.51057 1.52568 1.6714 1.86492 4.35992 
11 0.02396 0.11951 0.27393 0.33951 0.52771 0.80904 0.83793 0.86213 1.01187 1.51544 1.54324 
32 0.0195 0.10621 0.16983 0.17931 0.20485 0.32416 0.33358 0.3754 0.51444 0.52909 0.80906 0.83306 0.84276 1.0014 1.01233 1.17858 1.19504 1.34792 1.51121 1.52602 1.66599 1.68997 1.86052 2.20523 2.84063 3.0073 3.1854 3.32374 3.46309 4.10755 4.35445 4.82909 
19 0.01939 0.10508 0.16928 0.18253 0.32281 0.33393 0.51248 0.53527 0.79971 0.83014 0.83982 0.88874 1.00005 1.0126 1.48513 1.51022 1.5278 1.66523 1.86102 
13 0.00744 0.10411 0.17189 0.324 0.51627 0.79439 0.82716 0.8377 0.99586 1.01477 1.47325 1.5084 1.52773 
18 0.01352 0.10104 0.17017 0.19439 0.32363 0.34546 0.51453 0.54224 0.79602 0.82742 0.83699 0.87033 0.99995 1.47099 1.50752 1.52371 1.67202 1.86001 
12 0.00958 0.10684 0.21671 0.34226 0.52527 0.79756 0.83114 0.84256 1.00329 1.4722 1.50993 1.52613 
43 0.01667 0.09724 0.16578 0.17432 0.19145 0.3194 0.3275 0.34055 0.5116 0.52667 0.6535 0.79754 0.82798 0.8369 0.85646 0.99789 1.00812 1.17403 1.18468 1.21003 1.33854 1.50724 1.52014 1.66284 1.6865 1.85511 1.87586 2.07881 2.20353 2.22831 2.34438 2.65023 2.83052 3.00094 3.17088 3.31872 3.45526 3.60204 3.79001 4.10279 4.34867 4.51555 4.8233 
18 0.01664 0.09749 0.16794 0.21676 0.32166 0.5096 0.5374 0.79005 0.82479 0.83462 0.86537 0.99535 1.0119 1.18413 1.46827 1.50503 1.51844 4.10784 
18 0.01122 0.10065 0.16618 0.18066 0.3217 0.50946 0.544 0.79392 0.8268 0.83643 0.86667 0.9963 1.01003 1.18234 1.48075 1.50722 1.5248 1.66243 
15 0.00873 0.10804 0.17727 0.33087 0.5207 0.59632 0.80421 0.83223 0.84353 1.00595 1.48043 1.51308 1.53392 1.69052 1.88634 
22 0.01649 0.10141 0.16624 0.1988 0.31855 0.33223 0.5104 0.55103 0.79559 0.8264 0.83606 0.87693 0.99628 1.01395 1.18136 1.50422 1.52136 1.66264 1.85345 4.1023 4.34476 4.82182 
10 0.02143 0.10646 0.48108 0.79113 0.82676 0.83799 0.97478 1.46657 1.51096 1.53661 
11 0.00855 0.09976 0.16949 0.3214 0.78678 0.82397 0.83442 0.87014 0.99307 1.46364 1.50804 
20 0.01852 0.10609 0.16968 0.18767 0.32236 0.33981 0.51162 0.53109 0.80519 0.82962 0.84048 0.99779 1.01265 1.18462 1.5067 1.52239 1.66656 1.85935 4.10342 4.35179 
19 0.01038 0.10132 0.16972 0.18109 0.32388 0.33941 0.5127 0.52838 0.79855 0.82982 0.83941 0.87413 1.00002 1.01431 1.23029 1.50664 1.52095 1.67018 1.86588 
17 0.01941 0.10756 0.17292 0.19255 0.3265 0.34977 0.51567 0.54085 0.8048 0.83196 0.84209 1.00276 1.21867 1.49014 1.51306 1.5321 4.11288 
21 0.01093 0.10032 0.17789 0.20126 0.33014 0.34505 0.5198 0.54171 0.80103 0.83336 0.84281 0.86986 1.00478 1.01897 1.18818 1.48705 1.51604 1.53417 1.6853 1.87729 4.1161 
7 0.01092 0.11874 0.79582 0.82891 0.84275 1.47132 1.51673 
17 0.01123 0.10619 0.17451 0.32442 0.33795 0.51543 0.53832 0.80126 0.83091 0.84115 1.00051 1.01416 1.48076 1.51057 1.52665 1.67091 1.86206 
38 0.01444 0.10076 0.17378 0.18254 0.20604 0.32867 0.3389 0.51717 0.53035 0.55705 0.66253 0.80168 0.83309 0.84193 0.85993 1.00615 1.02413 1.18328 1.20906 1.35677 1.51304 1.52618 1.67341 1.86387 2.09379 2.21635 2.35023 2.66273 2.84255 3.18037 3.32706 3.46227 3.62255 4.1084 4.35406 4.52491 4.67199 4.83049 
14 0.01097 0.09077 0.18494 0.33552 0.52624 0.80048 0.8354 0.8453 0.87521 1.00759 1.02803 1.47803 1.52215 1.56027 
26 0.02287 0.11939 0.1777 0.20002 0.33061 0.35311 0.52003 0.54604 0.67264 0.82874 0.84218 1.00589 1.02477 1.18432 1.20674 1.3607 1.51637 1.54007 1.68474 1.87566 2.22004 2.86021 3.47038 3.61811 4.11192 4.84801 
26 0.01638 0.10216 0.16989 0.18185 0.32325 0.33438 0.51355 0.53294 0.7969 0.8293 0.83875 0.86582 1.00062 1.01479 1.1801 1.2119 1.50699 1.52151 1.6672 1.85934 2.22444 3.18016 3.32816 3.46433 4.11317 4.83239 
27 0.01462 0.10027 0.1712 0.18687 0.32478 0.33835 0.51401 0.53309 0.79544 0.82902 0.8383 0.85878 1.00009 1.01211 1.18098 1.21763 1.48353 1.51013 1.52588 1.67162 1.86196 2.35454 3.32891 3.46552 4.10756 4.35433 4.82823 
12 0.00846 0.10247 0.4756 0.78908 0.82717 0.83718 0.85789 0.979 1.00552 1.46776 1.51395 1.55232 
19 0.0193 0.10493 0.17193 0.19454 0.32527 0.35323 0.51626 0.55015 0.80156 0.83051 0.8424 1.00158 1.18267 1.48151 1.51259 1.53857 1.67464 1.86403 4.10602 
11 0.00912 0.10837 0.18425 0.53278 0.79707 0.83026 0.84255 0.9993 1.02493 1.47747 1.51967 
12 0.01176 0.11889 0.17987 0.32688 0.52174 0.81137 0.83445 0.85189 1.00302 1.50916 1.5283 1.68195 
36 0.00695 0.0315 0.11512 0.17705 0.19118 0.33019 0.34277 0.51968 0.53884 0.66203 0.81592 0.83698 0.8473 1.00669 1.02698 1.1843 1.20246 1.35039 1.51765 1.53959 1.67574 1.86667 2.22051 2.35396 2.65969 2.8449 3.00986 3.17977 3.32981 3.46378 3.60962 4.1103 4.35741 4.5315 4.67501 4.83576 
16 0.01691 0.10687 0.17468 0.32713 0.34459 0.51615 0.55271 0.80015 0.83076 0.84085 1.00196 1.02696 1.22298 1.50359 1.51848 1.68424 
14 0.02214 0.11467 0.17365 0.32457 0.51342 0.80396 0.83065 0.84408 0.99992 1.49837 1.51429 1.54372 1.67149 1.86078 
12 0.02058 0.113 0.18233 0.53096 0.79929 0.83452 0.84962 1.01133 1.22386 1.47947 1.51733 1.55266 
11 0.00948 0.10286 0.47697 0.78795 0.82514 0.83604 0.94175 1.00186 1.4652 1.50776 1.53145 
17 0.00674 0.09519 0.16821 0.32073 0.4872 0.52036 0.78748 0.82358 0.83347 0.86339 0.99335 1.01401 1.17753 1.21708 1.46861 1.50614 1.52391 
12 0.01136 0.10432 0.18194 0.33605 0.53743 0.79717 0.83422 0.8448 1.00537 1.47133 1.51937 1.55142 
13 0.01614 0.11165 0.18336 0.33399 0.52457 0.80136 0.83382 0.84451 1.00608 1.04847 1.48054 1.51511 1.53397 
30 0.01694 0.10315 0.17098 0.18398 0.3248 0.338 0.51535 0.53823 0.65965 0.80099 0.8298 0.83935 0.99971 1.01862 1.18065 1.21679 1.34594 1.50948 1.52559 1.67092 1.86324 2.21887 2.3484 2.83748 3.1754 3.32423 3.45853 4.10422 4.35141 4.82697 
14 0.00923 0.10367 0.17463 0.32958 0.51449 0.54953 0.79719 0.83017 0.84015 0.88285 1.00276 1.47338 1.51075 1.52809 
30 0.00858 0.10155 0.17183 0.18334 0.32533 0.33705 0.51637 0.53806 0.8047 0.83236 0.84242 1.00216 1.01541 1.18117 1.21425 1.34688 1.51075 1.52615 1.66897 1.86046 2.22101 2.34901 2.83674 3.01166 3.17765 3.32491 3.46165 4.10639 4.35189 4.82726 
13 0.01927 0.10333 0.18144 0.48317 0.5523 0.79132 0.82779 0.83831 0.97971 1.00698 1.46707 1.51092 1.53049 
17 0.0197 0.10949 0.17408 0.32556 0.34262 0.51648 0.80095 0.83161 0.8422 1.00125 1.01558 1.48211 1.51161 1.53166 1.66852 1.86151 4.35381 
21 0.00895 0.10026 0.17115 0.19107 0.32567 0.5129 0.53186 0.79534 0.82852 0.83815 0.86793 0.99907 1.01083 1.18163 1.21617 1.50545 1.51876 1.68417 2.22794 4.10559 4.35861 
14 0.00954 0.10592 0.18037 0.33651 0.52372 0.57904 0.80644 0.83535 0.84643 1.00639 1.03326 1.21586 1.51564 1.53738 
24 0.0159 0.09862 0.16595 0.17696 0.32011 0.33269 0.50999 0.52873 0.79333 0.8269 0.83617 0.8565 0.99705 1.00772 1.17771 1.47303 1.50765 1.52287 1.66184 1.85519 2.34429 4.10373 4.34649 4.82493 
15 0.01979 0.11171 0.18115 0.33046 0.53078 0.80072 0.83365 0.84933 1.00499 1.18876 1.48215 1.52009 1.88936 3.47211 4.11286 
35 0.0167 0.10669 0.16953 0.18501 0.32258 0.3346 0.5131 0.53312 0.65585 0.81205 0.83134 0.84358 1.00054 1.0333 1.17718 1.20427 1.3439 1.50861 1.52652 1.66775 1.85813 2.0948 2.21961 2.34658 2.66218 2.83627 3.17522 3.32098 3.45772 3.60804 3.78971 4.10422 4.35287 4.52326 4.82739 
26 0.01185 0.07711 0.13813 0.1787 0.19956 0.33057 0.34333 0.51998 0.53886 0.79619 0.83246 0.84122 0.85471 1.00531 1.01808 1.19147 1.22837 1.47454 1.51615 1.5315 1.68421 1.875 3.47216 4.11473 4.39291 4.84412 
14 0.01809 0.10063 0.17802 0.33446 0.48891 0.51845 0.79142 0.8282 0.83753 0.85435 1.00331 1.46724 1.51043 1.52592 
12 0.00898 0.10117 0.47191 0.78761 0.82614 0.83719 0.88961 0.97791 1.00379 1.46638 1.51034 1.53723 
12 0.01465 0.10445 0.3313 0.49085 0.7915 0.82657 0.8375 0.97971 1.00294 1.46827 1.51003 1.55425 
27 0.01038 0.10608 0.17066 0.18139 0.3231 0.33395 0.51368 0.5294 0.80602 0.83201 0.84239 1.00082 1.01486 1.17899 1.23035 1.50982 1.52539 1.66768 1.85843 1.89914 2.3489 2.83882 3.32256 3.46255 4.10576 4.35048 4.8261 
14 0.01882 0.10589 0.17359 0.32905 0.51394 0.5493 0.79641 0.82881 0.83894 0.99966 1.02793 1.47344 1.50999 1.52743 
40 0.00702 0.09704 0.17079 0.1804 0.21097 0.32485 0.33492 0.51486 0.53099 0.65648 0.81138 0.83286 0.84305 1.00272 1.02076 1.17818 1.19463 1.34216 1.51204 1.52972 1.66929 1.7036 1.86019 1.88464 2.0854 2.20666 2.34743 2.65209 2.83546 3.00153 3.17397 3.32203 3.45809 3.60359 3.78182 4.10544 4.35166 4.52048 4.66454 4.82754 
13 0.01048 0.10136 0.32981 0.4839 0.7879 0.8248 0.83534 0.87684 0.9948 1.02015 1.46585 1.5101 1.54247 
15 0.01726 0.10555 0.17307 0.3251 0.3496 0.51605 0.57843 0.79877 0.82922 0.83932 1.00158 1.47223 1.50862 1.52678 1.86341 
17 0.00751 0.10213 0.16672 0.31743 0.50628 0.79192 0.82545 0.83657 0.99349 1.0058 1.46894 1.50767 1.53692 1.66122 1.85145 4.34289 4.81919 
15 0.0123 0.10449 0.16985 0.31818 0.5098 0.79422 0.82578 0.83659 0.99404 1.4706 1.51106 1.66292 1.85162 4.3431 4.82098 
15 0.0084 0.09296 0.17924 0.33726 0.49017 0.52223 0.55625 0.79513 0.83028 0.83952 0.85753 1.00469 1.46971 1.51123 1.52532 
17 0.02072 0.10609 0.17104 0.3231 0.34017 0.5129 0.53849 0.79942 0.82936 0.83952 0.99907 1.01521 1.47875 1.50903 1.52491 1.67346 1.86033 
14 0.02029 0.1045 0.17589 0.32727 0.51812 0.57487 0.79449 0.82766 0.83761 0.87724 1.00199 1.47017 1.50753 1.52249 
13 0.0105 0.10093 0.17974 0.32858 0.50285 0.79032 0.82561 0.83601 0.94114 0.99773 1.46584 1.50796 1.53052 
14 0.01741 0.10163 0.17223 0.32243 0.50797 0.53575 0.7916 0.82514 0.83565 0.99546 1.01702 1.46711 1.50493 1.51964 
19 0.01562 0.10806 0.17277 0.20704 0.32484 0.3438 0.51568 0.54708 0.81025 0.83167 0.84382 1.0012 1.18599 1.5092 1.52824 1.67623 1.87126 4.10925 4.83222 
12 0.02042 0.10315 0.17202 0.32278 0.60784 0.79119 0.82451 0.83582 0.99407 1.46556 1.5081 4.8266 
14 0.00658 0.02953 0.11079 0.18102 0.33447 0.52791 0.79629 0.83312 0.84279 0.87261 1.00741 1.21716 1.47292 1.52124 
14 0.01412 0.10401 0.18547 0.33224 0.5005 0.52424 0.79575 0.83041 0.84002 0.86345 1.00378 1.4708 1.51146 1.52961 
29 0.00872 0.09786 0.16698 0.17775 0.32022 0.32998 0.51096 0.53078 0.79478 0.82783 0.83717 0.85939 0.99804 1.00904 1.17448 1.34066 1.50409 1.51769 1.66281 1.85492 2.20103 2.34425 2.83406 3.1739 3.31941 3.45777 4.10492 4.35103 4.82526 
15 0.01971 0.10398 0.17251 0.32135 0.50545 0.52941 0.79388 0.8277 0.83747 0.86795 0.99691 1.01084 1.47241 1.50911 1.52895 
12 0.01555 0.10253 0.32669 0.48876 0.78942 0.82435 0.83452 0.86963 0.99535 1.46591 1.5049 1.52698 
15 0.02111 0.10939 0.17681 0.32823 0.51753 0.58736 0.80035 0.8317 0.84212 1.0016 1.02417 1.23067 1.50373 1.52051 4.11028 
10 0.0098 0.11567 0.33014 0.52105 0.80333 0.83064 0.8457 1.00229 1.50327 1.53123 
29 0.02033 0.09625 0.15634 0.17094 0.30928 0.32178 0.50039 0.5372 0.79381 0.81937 0.82969 0.98764 1.00669 1.16433 1.32802 1.49723 1.51557 1.65236 1.84402 2.06384 2.19264 2.33321 2.81927 2.98634 3.30853 3.44603 4.0913 4.33571 4.81162 
15 0.01916 0.10151 0.17586 0.32604 0.49406 0.52414 0.79139 0.8264 0.83655 0.87698 0.99872 1.18822 1.46794 1.50833 1.52563 
15 0.06048 0.13063 0.16637 0.31628 0.50736 0.78841 0.82171 0.83201 0.9648 0.99467 1.4655 1.50168 1.51757 1.85273 4.34205 
13 0.0151 0.1089 0.17832 0.33296 0.52302 0.79818 0.83084 0.84146 1.00573 1.21244 1.47673 1.51222 1.53114 
21 0.01871 0.10222 0.17168 0.18468 0.32495 0.33816 0.51384 0.53056 0.79684 0.82953 0.83891 0.86254 1.00027 1.01335 1.18636 1.47994 1.50971 1.52369 1.67163 1.86176 4.1121 
11 0.02043 0.10529 0.17665 0.49987 0.79135 0.82558 0.83718 0.99342 1.46635 1.50728 1.52912 
28 0.01441 0.09828 0.16718 0.17798 0.32051 0.33096 0.51049 0.52602 0.79309 0.8269 0.83658 0.87315 0.99733 1.01136 1.17823 1.21984 1.49203 1.50824 1.52273 1.66534 1.85574 2.3451 2.8354 3.32561 3.45699 4.10482 4.34901 4.82421 
21 0.01394 0.09485 0.16083 0.3145 0.4899 0.50909 0.78522 0.82023 0.82972 0.85017 0.99025 1.00548 1.46189 1.50049 1.51929 1.65877 1.84928 2.33841 4.09577 4.34007 4.81631 
27 0.01377 0.10402 0.16747 0.18176 0.31924 0.3337 0.51177 0.54137 0.80244 0.82825 0.83869 0.9967 1.01068 1.17622 1.20992 1.34188 1.50773 1.52682 1.66434 1.85446 2.23227 2.34478 2.83777 3.31981 4.10203 4.34677 4.82369 
21 0.01283 0.10703 0.17651 0.19917 0.32783 0.33912 0.52 0.55322 0.80704 0.8347 0.84474 1.00425 1.01768 1.20187 1.51423 1.53235 1.67453 1.8647 4.1138 4.36324 4.83364 
12 0.01541 0.10037 0.4682 0.78635 0.82469 0.83514 0.85055 0.97134 1.46418 1.51164 1.53213 4.8034 
20 0.0116 0.09387 0.16308 0.17584 0.31854 0.50589 0.52179 0.78731 0.82253 0.83172 0.84906 0.99294 1.00818 1.17615 1.46482 1.50295 1.51581 1.66547 1.86697 4.10088 
11 0.02168 0.11347 0.20431 0.34177 0.7998 0.83246 0.84377 1.01966 1.47625 1.51387 1.53473 
22 0.01548 0.09313 0.1644 0.3168 0.33285 0.49096 0.5114 0.56881 0.78706 0.82271 0.83168 0.84714 0.99313 1.00852 1.46283 1.50305 1.51612 1.66437 1.8531 4.09959 4.34291 4.82208 
25 0.00978 0.09225 0.15374 0.30604 0.49608 0.7809 0.8151 0.8251 0.98183 0.99339 1.1627 1.32637 1.46721 1.49575 1.51397 1.65032 1.84096 2.05979 2.33041 2.81634 2.98541 3.30724 4.08837 4.33262 4.80842 
16 0.07712 0.16034 0.31461 0.50546 0.7969 0.82485 0.84248 0.99248 1.4886 1.65803 1.84882 2.33871 2.82614 4.10211 4.34053 4.81641 
11 0.02139 0.11474 0.18529 0.53857 0.8004 0.83623 0.86165 1.02342 1.20954 1.48357 1.51993 
19 0.01596 0.10259 0.17871 0.19645 0.33272 0.35039 0.52391 0.55047 0.7982 0.8335 0.84251 0.85861 1.00918 1.19925 1.47368 1.51672 1.53238 1.68794 4.1157 
14 0.01419 0.10356 0.18521 0.48317 0.79184 0.83038 0.84049 0.86037 0.98181 1.01272 1.20965 1.47133 1.51557 1.53469 
13 0.02308 0.10479 0.1746 0.33213 0.54131 0.79267 0.82625 0.84116 1.00283 1.18873 1.47094 1.50969 1.54317 
18 0.02265 0.11144 0.17334 0.20892 0.32425 0.33917 0.51689 0.80903 0.8328 0.84506 1.00168 1.02105 1.23019 1.51094 1.53186 1.66812 1.86023 4.83193 
14 0.01529 0.10416 0.17562 0.33022 0.51352 0.54686 0.79454 0.82848 0.83891 1.00141 1.23379 1.4705 1.50846 1.52549 
34 0.01899 0.10181 0.16335 0.1731 0.31625 0.32462 0.34027 0.50782 0.52304 0.65003 0.80703 0.82763 0.8379 0.99536 1.00702 1.16975 1.33364 1.50496 1.5203 1.6598 1.85147 2.06942 2.19692 2.34012 2.8251 2.99115 3.16635 3.31374 3.45044 3.59642 3.77023 4.09827 4.34334 4.8189 
13 0.01129 0.09825 0.18594 0.34083 0.53328 0.79691 0.8336 0.84322 0.86275 1.01171 1.47297 1.51632 1.53248 
32 0.009 0.09657 0.16593 0.17562 0.20837 0.32013 0.33076 0.51097 0.53025 0.66045 0.79689 0.82774 0.83685 0.85867 0.99791 1.00868 1.17832 1.2013 1.34329 1.50717 1.52178 1.66281 1.85544 2.21429 2.34478 2.83347 3.17699 3.32515 3.45781 4.10178 4.34601 4.82319 
23 0.01187 0.09804 0.17313 0.19225 0.32598 0.33865 0.51622 0.5372 0.7934 0.82868 0.8377 0.85392 1.00172 1.01628 1.1824 1.22011 1.47222 1.50998 1.52395 1.67409 1.86588 3.488 4.83953 
13 0.01185 0.10644 0.18077 0.33387 0.51962 0.57647 0.79842 0.8309 0.84185 1.00261 1.47219 1.51433 1.5395 
13 0.01584 0.10514 0.33632 0.48495 0.5447 0.79447 0.83159 0.8419 0.98306 1.00797 1.47003 1.51674 1.55116 
29 0.0189 0.09473 0.1609 0.17394 0.31384 0.32581 0.50476 0.52277 0.78864 0.82218 0.83178 0.87514 0.99185 1.00448 1.17126 1.33763 1.49368 1.50789 1.53304 1.65856 1.84959 2.33992 2.82867 2.99707 3.31577 3.4511 4.09751 4.34155 4.8185 
35 0.01515 0.10121 0.16543 0.17514 0.31947 0.32862 0.35826 0.5101 0.53276 0.65385 0.80409 0.82767 0.83742 0.99709 1.01002 1.17287 1.22692 1.33615 1.50578 1.52357 1.66335 1.85446 1.88856 2.20282 2.34186 2.82781 2.99395 3.16843 3.31625 3.45231 3.59863 3.77442 4.09993 4.34572 4.82137 
20 0.01738 0.11295 0.18041 0.20279 0.33322 0.34877 0.52324 0.54779 0.81316 0.83915 0.85151 1.01049 1.19334 1.5132 1.52771 1.6892 1.88022 3.47394 4.12078 4.85298 
30 0.01178 0.09538 0.16307 0.17277 0.19929 0.31832 0.32954 0.50855 0.52697 0.79207 0.82534 0.83441 0.85296 0.99537 1.00557 1.1731 1.21866 1.34075 1.50371 1.51743 1.66109 1.85305 2.20527 2.34255 2.83091 3.31815 3.45472 4.10119 4.34513 4.82116 
12 0.01959 0.10593 0.47601 0.52809 0.79224 0.82859 0.83992 0.97955 1.00942 1.46846 1.51265 1.53493 
16 0.02046 0.10946 0.17148 0.32368 0.34544 0.51383 0.56036 0.80727 0.83157 0.8467 0.99961 1.50665 1.54042 1.66842 4.35163 4.82669 
21 0.0092 0.06929 0.13751 0.17904 0.20828 0.33273 0.52236 0.54945 0.80263 0.83478 0.84479 1.00857 1.18941 1.47764 1.51484 1.53058 1.69182 1.87299 3.47483 4.11097 4.36147 
22 0.01736 0.10466 0.16953 0.18488 0.32088 0.33027 0.36614 0.51436 0.54664 0.80406 0.83113 0.84076 0.99972 1.0104 1.48117 1.51149 1.52819 1.66401 1.85601 4.1121 4.34756 4.82413 
19 0.01551 0.10466 0.17408 0.1921 0.32865 0.51979 0.55028 0.79751 0.83058 0.84021 0.87017 1.00265 1.0227 1.1835 1.48172 1.51211 1.52868 1.68406 4.10797 
14 0.00806 0.10799 0.17651 0.32673 0.34456 0.51747 0.80553 0.8327 0.84427 1.00079 1.01701 1.50887 1.52872 1.67339 
16 0.01624 0.10182 0.17595 0.32948 0.34971 0.52013 0.79293 0.82996 0.83929 0.85589 1.00448 1.21813 1.47018 1.51478 1.53619 4.11447 
31 0.01761 0.09619 0.16162 0.17156 0.31446 0.32261 0.50602 0.52042 0.79042 0.82417 0.8334 0.85302 0.99368 1.00424 1.17304 1.33382 1.47668 1.50486 1.52313 1.65825 1.85002 2.07199 2.19701 2.33975 2.82429 2.99177 3.3151 3.45067 4.0975 4.34169 4.81749 
14 0.01191 0.10632 0.17664 0.33612 0.51812 0.55411 0.79817 0.82993 0.84126 1.00278 1.21333 1.47694 1.51395 1.54454 
11 0.01339 0.10226 0.18377 0.48379 0.78837 0.82626 0.83699 0.97081 1.00496 1.46523 1.51159 
15 0.01274 0.10088 0.17003 0.3218 0.50866 0.53653 0.79106 0.82495 0.83474 0.86563 0.99583 1.4664 1.50489 1.5193 4.35541 
21 0.01905 0.09543 0.16097 0.31206 0.48577 0.5079 0.78539 0.82165 0.83102 0.84889 0.9908 1.00701 1.46238 1.50331 1.53044 1.65659 1.8486 2.34142 4.10235 4.34041 4.81746 
12 0.0189 0.11213 0.17563 0.32841 0.51745 0.80124 0.82915 0.84573 1.00122 1.21994 1.50543 1.52556 
12 0.02279 0.10988 0.17339 0.32794 0.51444 0.7985 0.82978 0.84089 1.00098 1.47479 1.51099 1.53736 
18 0.01798 0.1108 0.18487 0.33535 0.36245 0.52557 0.55419 0.80495 0.83827 0.8485 1.00937 1.02785 1.20398 1.48575 1.52137 1.54596 1.69627 4.12077 
16 0.01325 0.11685 0.18324 0.33866 0.5301 0.81206 0.84167 0.86349 1.01483 1.19101 1.22809 1.52406 1.8939 2.24071 4.12262 4.86227 
18 0.02762 0.10531 0.16527 0.31714 0.50678 0.79265 0.82452 0.83651 0.99338 1.01705 1.47319 1.5046 1.53153 1.66172 1.85226 4.0989 4.34274 4.81926 
15 0.01609 0.10058 0.17696 0.33077 0.48874 0.52187 0.79168 0.82975 0.84014 0.98141 1.00522 1.22647 1.46875 1.51369 1.53361 
11 0.00682 0.10249 0.47759 0.78944 0.8268 0.83765 0.89448 1.00406 1.46668 1.51335 1.55748 
11 0.00711 0.1033 0.47916 0.78977 0.82695 0.83781 0.9068 1.0054 1.4669 1.51407 1.55194 
10 0.01691 0.10995 0.33729 0.7941 0.83016 0.84398 0.99952 1.46961 1.51403 1.54716 
14 0.01214 0.11003 0.17289 0.32563 0.51491 0.57712 0.80553 0.8324 0.84814 1.00159 1.22144 1.50757 1.53277 1.6751 
12 0.0131 0.10564 0.19233 0.49307 0.53891 0.79471 0.82926 0.84113 1.01179 1.46893 1.51046 1.53003 
11 0.01718 0.11258 0.18225 0.33255 0.52187 0.80283 0.83296 0.84452 1.00577 1.4799 1.51835 
15 0.00978 0.1091 0.17338 0.32072 0.33723 0.51133 0.80598 0.83054 0.84366 0.99825 1.01327 1.50716 1.52773 1.66392 1.85667 
13 0.01937 0.11422 0.1886 0.34048 0.53977 0.80384 0.83841 0.84846 0.88388 1.01582 1.47959 1.52098 1.54014 
29 0.00902 0.09941 0.16554 0.18199 0.31895 0.33101 0.50951 0.53003 0.79552 0.82637 0.83671 0.99542 1.00859 1.1733 1.33923 1.50448 1.52422 1.6624 1.85481 2.20503 2.34335 2.83072 2.99587 3.17644 3.31869 3.45389 4.10215 4.34837 4.82232 
34 0.07897 0.14479 0.16006 0.30617 0.31491 0.49001 0.50369 0.6448 0.78301 0.8176 0.82665 0.84361 0.98728 0.99834 1.16417 1.32791 1.46315 1.49803 1.51243 1.6531 1.84407 2.06287 2.19139 2.33349 2.81904 2.98563 3.1608 3.30823 3.44426 3.58976 3.76481 4.09136 4.33626 4.81227 
12 0.01005 0.11528 0.18109 0.33395 0.52469 0.81231 0.83729 0.8527 1.00773 1.51627 1.54255 1.68844 
13 0.01229 0.1065 0.17989 0.3343 0.53028 0.79585 0.82954 0.83982 0.90716 1.0019 1.47236 1.51087 1.52891 
19 0.01605 0.11077 0.17757 0.19634 0.33067 0.34516 0.52048 0.55045 0.81033 0.83588 0.84639 1.00536 1.02031 1.18772 1.51451 1.53175 1.67625 1.87376 4.11258 
21 0.01276 0.10848 0.17388 0.19772 0.33032 0.51651 0.54192 0.80584 0.8319 0.84307 1.00391 1.18353 1.2293 1.51047 1.52923 1.68761 2.22971 3.47325 4.1107 4.39296 4.85247 
12 0.01632 0.10574 0.1708 0.32693 0.5176 0.79465 0.82725 0.8378 0.99866 1.46926 1.50694 1.52311 
14 0.01116 0.1066 0.16958 0.3219 0.5124 0.79691 0.82692 0.83853 0.99732 1.47407 1.50786 1.53018 1.86146 4.34741 
23 0.01735 0.09875 0.17327 0.19557 0.32671 0.34337 0.51642 0.54997 0.79337 0.82925 0.83879 0.87365 1.00145 1.18182 1.46885 1.51116 1.52753 1.68143 3.33243 3.46024 4.10497 4.35566 4.83463 
21 0.01615 0.11582 0.18487 0.33686 0.52912 0.58487 0.68703 0.81631 0.84306 0.86319 1.01409 1.19355 1.23322 1.36964 1.52294 1.55957 1.68895 1.8828 3.47744 4.12295 4.84945 
17 0.00847 0.09809 0.16267 0.31416 0.50178 0.78672 0.82191 0.83173 0.85799 0.99086 1.46222 1.50317 1.5221 1.6587 1.84844 4.33966 4.81704 
14 0.00856 0.10879 0.17121 0.32163 0.35986 0.5137 0.80535 0.82894 0.84334 0.99837 1.50291 1.52216 1.66877 1.8584 
23 0.01678 0.10078 0.17181 0.18323 0.32552 0.3377 0.51481 0.53181 0.79582 0.82974 0.83895 0.85814 1.00005 1.01045 1.18197 1.47403 1.50991 1.5231 1.66985 1.86673 4.10631 4.35329 4.84066 
15 0.01878 0.10641 0.17486 0.32778 0.51712 0.55218 0.79691 0.82902 0.83928 1.00056 1.02451 1.19819 1.48095 1.5103 1.52956 
12 0.00814 0.10178 0.18112 0.33738 0.54082 0.79673 0.83137 0.84206 1.00493 1.47095 1.51368 1.53297 
17 0.01729 0.10597 0.17145 0.19897 0.32637 0.51436 0.79675 0.82916 0.83925 0.94994 1.00113 1.02278 1.18247 1.50636 1.52431 1.66943 4.10564 
12 0.02368 0.11384 0.1779 0.33351 0.52794 0.80282 0.83046 0.84329 1.00761 1.20021 1.50815 1.53202 
20 0.01095 0.10258 0.17252 0.20415 0.32507 0.3407 0.51585 0.54283 0.79914 0.82942 0.83915 0.90438 1.00068 1.01693 1.48757 1.50972 1.52507 1.68423 1.86361 4.10908 
12 0.01568 0.10503 0.18328 0.33555 0.53177 0.79374 0.82958 0.84049 0.99932 1.46798 1.51472 1.53894 
12 0.01187 0.10839 0.17765 0.32464 0.5153 0.79866 0.82968 0.84088 0.99826 1.01331 1.48246 1.5161 
16 0.01519 0.10672 0.17458 0.20601 0.32799 0.51622 0.53874 0.79996 0.83104 0.84106 1.00301 1.02642 1.22355 1.48805 1.51143 1.52745 
15 0.01539 0.11232 0.18253 0.3366 0.52452 0.55003 0.80536 0.83936 0.85199 1.01164 1.20936 1.48414 1.5201 1.54242 1.89746 
28 0.01633 0.0996 0.16044 0.17846 0.31332 0.32558 0.50465 0.53303 0.79728 0.82334 0.83365 0.99169 1.00926 1.16899 1.33353 1.50119 1.51663 1.65638 1.84817 2.07269 2.19703 2.33781 2.82345 3.31318 3.45141 4.09585 4.33987 4.81581 
10 0.02007 0.11427 0.21163 0.54448 0.80089 0.83345 0.84486 1.01124 1.4773 1.52238 
12 0.00848 0.10473 0.18193 0.33422 0.52525 0.80015 0.83282 0.84342 1.00614 1.4747 1.51388 1.53267 
12 0.0137 0.1094 0.18928 0.32628 0.53513 0.80059 0.82841 0.8409 0.99812 1.48052 1.50798 1.5276 
11 0.01128 0.11326 0.33293 0.52452 0.80267 0.83409 0.84613 1.00752 1.48068 1.5168 1.55172 
14 0.0083 0.1013 0.33288 0.49289 0.52389 0.7977 0.83176 0.84187 0.88219 1.00435 1.02862 1.47786 1.51663 1.54422 
17 0.01861 0.10565 0.16778 0.18106 0.32116 0.33533 0.51183 0.5411 0.80363 0.82965 0.84 0.99865 1.01606 1.5031 1.51977 1.66402 1.86025 
21 0.00729 0.09144 0.17625 0.33287 0.48949 0.53058 0.7918 0.83011 0.83989 0.87555 1.00702 1.18379 1.21324 1.47013 1.5143 1.53507 2.23442 3.18209 3.33203 3.46466 4.67294 
12 0.0092 0.08619 0.18785 0.3371 0.52863 0.8037 0.83615 0.84684 1.00874 1.47846 1.51893 1.5415 
12 0.01437 0.10015 0.17216 0.32351 0.51145 0.78851 0.82382 0.83572 0.99055 1.46282 1.50789 4.81751 
18 0.01182 0.09771 0.17578 0.21497 0.33232 0.51974 0.54675 0.79033 0.82859 0.83786 0.85437 1.00639 1.19295 1.46744 1.50893 1.52093 1.54722 4.11722 
17 0.02032 0.10878 0.17753 0.32991 0.51746 0.54109 0.79943 0.83147 0.84173 1.00325 1.02844 1.47727 1.51261 1.53032 1.69095 4.11386 4.38493 
14 0.01057 0.09909 0.17222 0.32011 0.50837 0.78763 0.82182 0.83257 0.98968 1.46198 1.50381 1.52794 1.84966 4.34095 
19 0.01705 0.09938 0.17235 0.32481 0.34135 0.50866 0.53187 0.79237 0.82816 0.83733 0.85414 0.99885 1.0097 1.46854 1.51016 1.52586 1.66913 4.10705 4.3525 
15 0.0149 0.10348 0.1689 0.32068 0.5108 0.79224 0.82532 0.8357 0.99253 1.01393 1.46972 1.50638 1.52972 1.85802 4.34784 
9 0.0241 0.11902 0.1948 0.79733 0.8304 0.84644 1.00682 1.47664 1.51371 
10 0.02405 0.12138 0.57836 0.80301 0.83569 0.84817 1.01759 1.48118 1.5195 1.55178 
17 0.01358 0.10128 0.16484 0.31699 0.50648 0.78998 0.82309 0.83346 0.98992 1.01051 1.46818 1.50435 1.52293 1.66262 1.85283 4.10117 4.34393 
14 0.01673 0.1108 0.17499 0.32318 0.51236 0.54457 0.80542 0.83162 0.84376 0.9996 1.01372 1.50703 1.52293 1.66688 
20 0.0111 0.09993 0.17425 0.20141 0.32757 0.51595 0.53974 0.79466 0.82916 0.83904 0.873 1.00109 1.01605 1.1883 1.47351 1.51158 1.52901 1.8752 4.11432 4.36514 
14 0.01015 0.06436 0.13723 0.18295 0.33627 0.53111 0.80435 0.83659 0.84681 1.00909 1.03404 1.48188 1.51926 1.54021 
8 0.00733 0.10563 0.48635 0.79115 0.82623 0.84006 1.46493 1.51361 
17 0.01885 0.10243 0.17376 0.20217 0.33078 0.52347 0.79281 0.82811 0.83762 0.85807 1.0015 1.02849 1.21984 1.47141 1.50967 1.52518 4.10773 
22 0.01266 0.10498 0.17138 0.193 0.32467 0.34177 0.51509 0.54155 0.80233 0.83156 0.84359 1.00127 1.0226 1.18156 1.51212 1.54016 1.67289 1.86318 3.32851 4.10682 4.35354 4.82784 
17 0.01578 0.10859 0.16722 0.31938 0.51979 0.79856 0.82544 0.84172 0.99497 1.17728 1.50201 1.53418 1.85493 3.32315 4.1027 4.34802 4.82258 
20 0.01212 0.09721 0.16225 0.31373 0.50033 0.54118 0.78722 0.82092 0.83072 0.86225 0.99029 1.46247 1.50115 1.51777 1.65825 1.84778 2.34017 4.0969 4.33914 4.8174 
24 0.01405 0.10611 0.16973 0.18187 0.32224 0.33356 0.51382 0.53456 0.80299 0.8313 0.84129 1.00028 1.01321 1.1826 1.22373 1.50959 1.52638 1.66563 1.85727 2.34905 3.46834 4.10621 4.34924 4.82588 
22 0.01339 0.10379 0.17173 0.19052 0.32441 0.33939 0.51482 0.53704 0.79984 0.83065 0.84031 0.88064 1.00029 1.01256 1.48242 1.51273 1.53312 1.6686 1.86196 4.10653 4.35016 4.82905 
11 0.01009 0.11573 0.18362 0.34442 0.55272 0.80898 0.83306 0.84928 1.01431 1.5112 1.5399 
11 0.01784 0.11052 0.32081 0.51059 0.79653 0.8282 0.84001 0.99615 1.4741 1.51136 1.54463 
10 0.01692 0.11665 0.18938 0.79955 0.8325 0.84486 1.00965 1.47741 1.51428 1.53817 
10 0.01244 0.10612 0.483 0.79115 0.82687 0.83841 0.97808 1.00289 1.46814 1.51917 
15 0.02284 0.11953 0.18319 0.2372 0.33738 0.52856 0.81436 0.83992 0.8528 1.01161 1.19362 1.52011 1.5445 3.48936 4.11771 
17 0.01517 0.10048 0.16927 0.32258 0.4946 0.5157 0.7907 0.8252 0.83483 0.85882 0.99613 1.01511 1.46811 1.5054 1.52178 4.10237 4.34973 
13 0.02049 0.11176 0.18099 0.3344 0.53762 0.80053 0.83438 0.84461 0.89839 1.00927 1.47692 1.51671 1.53792 
19 0.01678 0.09818 0.1718 0.18887 0.32449 0.34086 0.51592 0.54166 0.79192 0.82809 0.83705 0.85202 0.99881 1.01028 1.19029 1.4692 1.51057 1.52545 1.67452 
23 0.01955 0.10301 0.17281 0.19376 0.32472 0.33806 0.51483 0.53775 0.79711 0.82948 0.83894 0.8664 1.00054 1.01458 1.18246 1.21624 1.50834 1.52284 1.67218 1.86159 3.4637 4.10706 4.67439 
27 0.01703 0.10137 0.17251 0.18412 0.32669 0.33931 0.51717 0.54544 0.79641 0.83003 0.83929 0.85939 1.00246 1.01804 1.18116 1.34516 1.48398 1.51163 1.52692 1.67568 1.87142 3.17646 3.32381 3.46284 4.10697 4.35428 4.83176 
10 0.02024 0.11155 0.48759 0.54444 0.79829 0.8342 0.8475 1.01096 1.47324 1.52164 
21 0.01257 0.09949 0.17764 0.20271 0.33371 0.49873 0.5237 0.55606 0.79501 0.83174 0.84094 0.85964 1.0083 1.18789 1.2234 1.47214 1.5172 1.53842 4.11392 4.36376 4.84672 
17 0.0127 0.09921 0.17262 0.32418 0.48801 0.5272 0.79063 0.82666 0.83663 0.86402 0.997 1.01667 1.19357 1.46879 1.51043 1.53009 1.6825 
19 0.0103 0.10449 0.16298 0.31493 0.50537 0.79465 0.82445 0.8361 0.99258 1.01655 1.49304 1.50835 1.53314 1.65782 1.84972 2.34091 4.09834 4.34085 4.81701 
16 0.01484 0.10666 0.17581 0.32783 0.34846 0.51839 0.79752 0.83113 0.84099 0.87516 1.00241 1.01795 1.47633 1.51213 1.52931 1.67937 
13 0.00853 0.10493 0.1743 0.32777 0.51556 0.54641 0.79767 0.82968 0.841 1.00238 1.47178 1.50989 1.52798 
10 0.02056 0.12367 0.3769 0.54073 0.80731 0.8343 0.85005 1.00568 1.50806 1.52729 
15 0.01106 0.10471 0.17046 0.2027 0.3249 0.51462 0.79635 0.82802 0.83835 0.99958 1.47072 1.50882 1.52695 1.67998 1.86288 
19 0.01469 0.10267 0.16532 0.31558 0.50529 0.53425 0.79416 0.82469 0.83638 0.99321 1.04095 1.17987 1.49951 1.51725 1.66169 1.85067 4.10076 4.34219 4.81993 
12 0.01292 0.1047 0.17721 0.32998 0.5319 0.7937 0.82895 0.84017 1.00147 1.46793 1.5116 1.53401 
22 0.02108 0.11465 0.17161 0.18865 0.32473 0.33983 0.51402 0.53517 0.81926 0.83538 0.85663 1.00224 1.17828 1.1994 1.35816 1.51089 1.53313 1.67002 1.86336 2.20946 3.46626 4.84121 
17 0.00719 0.09562 0.17635 0.32309 0.33774 0.51529 0.79414 0.82959 0.83947 0.87151 0.99902 1.0106 1.47072 1.51293 1.53239 1.66763 1.85932 
13 0.01019 0.1031 0.1786 0.33255 0.5213 0.79626 0.83459 0.84661 1.00692 1.2216 1.4718 1.5137 1.53068 
15 0.01937 0.11008 0.18067 0.33576 0.52976 0.79872 0.83362 0.84355 0.87416 1.00647 1.02811 1.22242 1.48047 1.51696 1.5376 
21 0.01347 0.10375 0.1774 0.20931 0.32993 0.3506 0.51947 0.54432 0.80063 0.83255 0.84207 0.87262 1.00418 1.02214 1.18625 1.21943 1.51334 1.53038 1.68413 2.22514 4.1129 
13 0.00716 0.10857 0.1769 0.32947 0.52058 0.8039 0.83406 0.84859 1.00493 1.192 1.50867 1.52757 4.8377 
14 0.02067 0.10506 0.17061 0.32381 0.51108 0.54576 0.79529 0.82779 0.83789 0.96297 1.00063 1.47235 1.50898 1.52636 
11 0.01835 0.10324 0.17159 0.32334 0.51187 0.79155 0.8252 0.83925 0.99412 1.46611 1.51087 
12 0.01079 0.10497 0.33439 0.48945 0.79339 0.82986 0.84031 0.89853 1.0018 1.46978 1.51457 1.5441 
19 0.02049 0.10337 0.16855 0.31916 0.33548 0.50971 0.79332 0.82636 0.83712 0.99504 1.01082 1.46933 1.50942 1.53575 1.66649 1.85452 2.34668 4.34694 4.8226 
15 0.01033 0.10177 0.17578 0.33161 0.51907 0.57827 0.79545 0.82997 0.83962 0.86425 1.00363 1.06177 1.4725 1.51018 1.52653 
12 0.01256 0.09756 0.46445 0.78383 0.82212 0.83235 0.84706 0.96861 1.00005 1.46251 1.50699 1.52271 
18 0.01047 0.10132 0.17352 0.18941 0.32616 0.3387 0.51698 0.53876 0.8002 0.83253 0.84249 1.00199 1.01485 1.18336 1.22065 1.51123 1.52885 1.66979 
13 0.0131 0.09494 0.16538 0.31875 0.48883 0.78316 0.82018 0.83057 0.89409 0.99048 1.45965 1.50301 1.52168 
17 0.00675 0.08885 0.17441 0.32499 0.34352 0.49297 0.51629 0.54701 0.79125 0.82794 0.83716 0.85518 1.00047 1.01457 1.46725 1.50817 1.52134 
19 0.01538 0.09557 0.16716 0.32012 0.33849 0.51002 0.78614 0.82295 0.83226 0.8488 0.99327 1.00863 1.46324 1.50365 1.5164 1.5534 1.86012 4.10039 4.34891 
13 0.01371 0.10194 0.17494 0.32182 0.5078 0.79052 0.82495 0.8366 0.99318 1.01156 1.46665 1.50685 1.53261 
13 0.0202 0.10985 0.18274 0.33588 0.5312 0.79835 0.83335 0.84324 0.87267 1.00826 1.47395 1.51457 1.53105 
30 0.01276 0.099 0.16573 0.17461 0.19246 0.32 0.32954 0.51111 0.5255 0.79658 0.82835 0.8376 0.8604 0.9978 1.00767 1.17537 1.19206 1.34136 1.50783 1.52269 1.66305 1.85593 2.20459 2.34636 2.83454 3.31998 3.45731 4.10408 4.348 4.82442 
12 0.01704 0.10832 0.17717 0.32955 0.52177 0.79702 0.83065 0.84362 1.00296 1.20065 1.47548 1.51604 
14 0.00648 0.09584 0.17234 0.47694 0.51674 0.78735 0.82462 0.8341 0.85107 0.99222 1.00784 1.46519 1.50785 1.52736 
10 0.00798 0.10501 0.48477 0.79009 0.82486 0.83713 0.9915 1.46583 1.50835 1.55203 
9 0.02806 0.11504 0.79094 0.82541 0.83734 0.97926 1.4686 1.50685 1.53 

43
