# Supplementary material for: Deciphering the Contribution of Oriens-Lacunosum/Moleculare (OLM) Cells to Intrinsic θ Rhythms Using Biophysical Local Field Potential (LFP) Models
Source: eNeuro. 2018 Sep 4;5(4):ENEURO.0146-18.2018. doi: 10.1523/ENEURO.0146-18.2018 (PMC6140113; doi:10.1523/ENEURO.0146-18.2018)
Supplement: Supplementary file 2 — Supplementary Code. Download supplement 2, GZ file [file sup_enu-eN-NWR-0146-18-s02.gz › LFP_microcircuit-master/BSC-120-gi-0-gi_SD-0-PV12913020-dSD6.6ms-gnSD0.21-gpv3.0-gsb0.25-csb0.21-gbs1.25-cbs0.1344-spiketimes.txt]

4131

104


56 0.15207 0.15676 0.30832 0.3132 0.4942 0.49899 0.6274 0.63275 0.81916 0.82339 0.98881 0.99646 1.15469 1.16372 1.31858 1.32528 1.48698 1.49222 1.64848 1.6554 1.84348 1.85035 2.05675 2.06087 2.18236 2.18924 2.32885 2.33504 2.46759 2.47327 2.62255 2.62718 2.81248 2.81739 2.97634 2.98193 3.149 3.1543 3.29848 3.30521 3.43322 3.43906 3.57835 3.58319 3.75209 3.75766 4.08581 4.09054 4.33456 4.33957 4.48932 4.49467 4.61313 4.62159 4.8083 4.81165 
0 
29 0.16657 0.32275 0.5091 0.64291 0.83252 1.00356 1.17182 1.33529 1.50245 1.66731 1.85607 1.86238 2.0691 2.19877 2.34096 2.48358 2.63646 2.82814 2.99149 3.16523 3.31546 3.44907 3.59239 3.76779 4.09715 4.34541 4.50437 4.63204 4.82109 
28 0.15844 0.31452 0.50154 0.63419 0.82521 0.99539 1.16415 1.32694 1.49427 1.65826 1.84874 2.0615 2.1912 2.33377 2.47588 2.62855 2.81974 2.98401 3.15575 3.30615 3.44082 3.58478 3.75895 4.09 4.33848 4.49603 4.62867 4.81348 
98 0.15631 0.15943 0.16232 0.31293 0.31624 0.31938 0.49908 0.50236 0.50511 0.50828 0.63205 0.63498 0.6381 0.64179 0.82226 0.82617 0.82918 0.9928 0.99595 0.99956 1.15872 1.16239 1.16609 1.16968 1.32278 1.32742 1.33055 1.33416 1.49151 1.49504 1.49795 1.50156 1.65323 1.65831 1.66118 1.84788 1.85057 1.85386 2.06074 2.06364 2.06793 2.18662 2.19094 2.19627 2.3331 2.33581 2.33952 2.47216 2.47613 2.47924 2.48318 2.62727 2.63027 2.63285 2.81736 2.82042 2.82308 2.82653 2.98073 2.98479 2.9876 2.99221 3.15353 3.15633 3.15933 3.1622 3.30289 3.30691 3.30974 3.31283 3.43829 3.4411 3.44455 3.44823 3.58256 3.58578 3.58924 3.75669 3.76014 3.76282 3.76658 4.08988 4.09243 4.09621 4.33865 4.34101 4.34552 4.49372 4.49764 4.50029 4.61754 4.62309 4.62623 4.63021 4.8124 4.81492 4.81788 4.82114 
25 0.32741 0.51318 0.64689 0.83779 1.00832 1.17742 1.34011 1.5054 1.86198 2.07626 2.20713 2.34619 2.48637 2.63936 2.83389 2.99371 3.16837 3.31868 3.45287 3.5969 3.77046 4.10228 4.50688 4.63709 4.82412 
90 0.15315 0.15759 0.1606 0.30913 0.31306 0.31637 0.32029 0.49573 0.50054 0.50299 0.50627 0.62795 0.63233 0.6362 0.81964 0.82409 0.82698 0.9909 0.99486 0.99969 1.15466 1.15882 1.16417 1.16807 1.32021 1.32557 1.3292 1.48809 1.49265 1.49583 1.49984 1.64891 1.65537 1.65875 1.66534 1.84604 1.84933 1.8536 2.05919 2.06236 2.18393 2.18933 2.1965 2.3307 2.33387 2.33794 2.46588 2.47209 2.47585 2.47955 2.62205 2.6268 2.62985 2.81386 2.81847 2.82113 2.82567 2.97782 2.98254 2.98519 3.15083 3.1542 3.15754 3.16145 3.29974 3.30435 3.30832 3.31419 3.43195 3.4379 3.44207 3.57958 3.58402 3.58778 3.75424 3.75857 3.76146 4.0882 4.09106 4.33708 4.33959 4.49115 4.49596 4.49874 4.61446 4.62047 4.62502 4.81021 4.81336 4.8162 
64 0.15388 0.15808 0.31024 0.31445 0.49618 0.50046 0.50419 0.62975 0.63366 0.63839 0.8202 0.82437 0.99046 0.9957 1.15649 1.16229 1.16813 1.32041 1.32581 1.48888 1.49355 1.65395 1.65737 1.84523 1.84963 2.05845 2.06208 2.18426 2.19024 2.33061 2.33422 2.47131 2.4755 2.62484 2.62846 2.81412 2.81859 2.82354 2.97833 2.98314 3.15083 3.15525 3.15861 3.30023 3.30587 3.31074 3.43662 3.44112 3.5802 3.58421 3.75369 3.7585 3.76226 4.08753 4.09118 4.33626 4.33913 4.49096 4.49583 4.61486 4.62316 4.80996 4.81275 4.81693 
29 0.16766 0.3259 0.51081 0.64332 0.6487 0.83348 1.00692 1.17365 1.33653 1.50306 1.67151 1.86089 2.07007 2.34598 2.48686 2.63781 2.8282 2.83493 2.99456 3.16602 3.31608 3.45238 3.59444 3.76798 4.09843 4.34628 4.50501 4.63333 4.82281 
71 0.17193 0.17609 0.32918 0.33295 0.51558 0.5193 0.52537 0.64772 0.6516 0.65773 0.83853 0.84316 1.0078 1.01319 1.17624 1.18145 1.34054 1.34497 1.50794 1.51128 1.51964 1.67278 1.67786 1.8628 1.86771 1.87726 2.07384 2.07795 2.08786 2.20465 2.21135 2.34662 2.35164 2.35882 2.48957 2.49329 2.49816 2.64223 2.64472 2.65204 2.83382 2.83853 2.99734 3.00097 3.17013 3.17317 3.17768 3.32111 3.3244 3.45401 3.45849 3.59791 3.60211 3.60905 3.77297 3.7756 3.78038 4.10373 4.10798 4.35174 4.35554 4.36616 4.50908 4.5117 4.5164 4.63663 4.64064 4.6465 4.82711 4.83138 4.83758 
49 0.16351 0.31897 0.32673 0.50628 0.51139 0.63868 0.64372 0.82998 1.003 1.16817 1.1733 1.33202 1.33731 1.49939 1.50526 1.66293 1.66988 1.85383 1.85849 2.06583 2.07149 2.19621 2.33968 2.34456 2.48026 2.48646 2.63428 2.82439 2.82905 2.9894 3.15979 3.16395 3.31221 3.31897 3.44434 3.44963 3.58989 3.59469 3.7643 3.76776 4.09473 4.10311 4.34345 4.50198 4.5078 4.62985 4.63697 4.81787 4.82411 
5 1.51747 2.4968 2.6486 3.77984 4.51754 
23 0.16717 0.50991 0.64453 1.33776 1.50286 1.86237 2.06995 2.19896 2.34275 2.4844 2.63734 2.82848 2.99242 3.16728 3.31674 3.45058 3.59319 3.76745 4.09754 4.34553 4.50412 4.63565 4.82225 
0 
0 
54 0.16468 0.16972 0.32089 0.32575 0.50864 0.51222 0.64082 0.64506 0.83117 0.83623 1.00058 1.00726 1.16771 1.17673 1.33367 1.339 1.50076 1.50564 1.66496 1.67277 1.85504 1.86029 2.06872 2.07288 2.19777 2.34041 2.34568 2.48185 2.48563 2.63612 2.63946 2.82708 2.83118 2.99005 2.99425 3.16151 3.16598 3.31245 3.31791 3.44626 3.45181 3.59164 3.59611 3.76708 3.77048 4.09776 4.1032 4.34607 4.50204 4.50647 4.63121 4.63748 4.82029 4.82402 
22 0.1612 0.31814 0.50403 0.63763 1.00101 1.3315 1.49667 1.84909 2.06345 2.33541 2.47891 2.63096 2.82196 2.98561 3.15884 3.30987 3.44443 3.76209 4.09494 4.33943 4.49843 4.81539 
34 0.16521 0.32264 0.50833 0.64198 0.83202 1.00032 1.17162 1.33446 1.50208 1.66557 1.85963 2.06802 2.33883 2.34851 2.48189 2.48935 2.63535 2.8269 2.83301 2.98984 3.16304 3.17022 3.31345 3.44817 3.59091 3.59906 3.76698 3.775 4.09594 4.3444 4.50409 4.63078 4.81985 4.82585 
57 0.15122 0.15592 0.30723 0.3116 0.49336 0.49794 0.5033 0.62636 0.6308 0.81817 0.82312 0.988 0.99414 1.15366 1.15992 1.31793 1.3244 1.48611 1.49127 1.65039 1.65503 1.84275 1.84764 2.05598 2.06052 2.18184 2.18938 2.3279 2.33236 2.46663 2.47193 2.62169 2.62604 2.81155 2.81626 2.97557 2.98105 3.14816 3.15311 3.29745 3.3038 3.43331 3.43769 3.57734 3.58195 3.7513 3.75653 4.08496 4.08942 4.33381 4.33846 4.48848 4.49379 4.61257 4.62121 4.80718 4.81064 
16 0.64914 1.3425 1.51239 2.07603 2.49016 2.64241 3.00151 3.17056 3.3233 3.45575 3.60034 3.773 4.10579 4.35336 4.51062 4.83168 
1 4.51309 
88 0.15479 0.1588 0.16172 0.31143 0.31452 0.31796 0.32283 0.49717 0.50167 0.50421 0.50789 0.62985 0.63427 0.63774 0.82145 0.82534 0.82842 0.99258 0.99626 1.00018 1.15698 1.16096 1.16579 1.32198 1.32683 1.33003 1.48989 1.49439 1.49733 1.6508 1.65786 1.66097 1.84741 1.85021 1.85418 2.06054 2.06375 2.06956 2.18565 2.19101 2.19637 2.3325 2.3354 2.33919 2.46877 2.47463 2.47798 2.48243 2.62454 2.62895 2.63172 2.81553 2.81965 2.82244 2.82736 2.97927 2.98427 2.98684 3.15277 3.15574 3.15932 3.30163 3.30575 3.30943 3.43356 3.43952 3.44345 3.44789 3.58122 3.58544 3.58876 3.756 3.75972 3.7626 4.08953 4.09238 4.09737 4.33853 4.34111 4.49313 4.49718 4.49977 4.61654 4.62178 4.62681 4.81198 4.81475 4.81739 
60 0.1594 0.16318 0.31429 0.31883 0.50236 0.50627 0.6348 0.63876 0.82633 0.83075 0.99464 1.00076 1.16055 1.1675 1.32753 1.3318 1.49545 1.49904 1.65939 1.66408 1.84882 1.85421 2.06198 2.06683 2.1912 2.19762 2.33415 2.33983 2.47635 2.48004 2.62963 2.63315 2.82028 2.82399 2.82891 2.98531 2.98964 3.15523 3.15987 3.30584 3.31025 3.44012 3.44516 3.58516 3.5898 3.7592 3.7626 3.76631 4.09102 4.09569 4.33943 4.34424 4.49599 4.49967 4.50416 4.62263 4.62905 4.81401 4.81755 4.82156 
14 0.51516 1.33782 1.50461 1.86069 2.07206 2.48829 2.64321 3.16812 3.31583 3.59912 3.76694 4.34595 4.50494 4.82582 
1 4.34421 
21 0.16428 0.32196 0.50904 0.64264 1.50014 1.66398 1.85513 2.06707 2.33964 2.48243 2.63436 2.82591 2.99037 3.16245 3.59191 3.76555 4.09602 4.34331 4.50199 4.63088 4.81836 
0 
0 
0 
28 0.16909 0.32704 0.51332 0.64321 0.648 0.83698 1.00785 1.33907 1.50604 1.86392 2.07146 2.20056 2.34505 2.48677 2.63851 2.83151 2.99328 3.1673 3.31877 3.45225 3.59421 3.59925 3.77029 4.10164 4.34963 4.50709 4.64012 4.82328 
81 0.14647 0.15087 0.15424 0.30205 0.30572 0.3093 0.48858 0.49337 0.49633 0.62137 0.62585 0.62947 0.81277 0.8176 0.98362 0.98794 0.99252 1.14837 1.1526 1.15757 1.31328 1.3187 1.32304 1.48136 1.48632 1.48947 1.64245 1.64935 1.65304 1.8384 1.84164 1.84541 2.05164 2.0552 2.17708 2.18333 2.32327 2.32674 2.33069 2.46061 2.46626 2.46984 2.61608 2.62038 2.62354 2.80685 2.81147 2.8144 2.82039 2.97072 2.97618 2.97962 3.1435 3.14694 3.15049 3.15673 3.29263 3.2974 3.30123 3.42557 3.431 3.43544 3.57249 3.57714 3.58099 3.747 3.75142 3.75431 4.08051 4.08371 4.32949 4.33229 4.48393 4.48847 4.49141 4.60805 4.61502 4.61962 4.80263 4.80592 4.80885 
28 0.16615 0.32163 0.50996 0.64226 0.83424 1.00343 1.16721 1.33482 1.50219 1.66613 1.85602 2.0685 2.19518 2.34159 2.48273 2.6366 2.82699 2.99186 3.16245 3.31368 3.4473 3.59175 3.76514 4.09765 4.34681 4.50247 4.62957 4.82139 
53 0.15859 0.16301 0.31433 0.31944 0.50076 0.50535 0.63403 0.63881 0.82465 0.82904 0.995 1.00019 1.16055 1.16654 1.32536 1.33006 1.49359 1.49839 1.65735 1.66239 1.84942 2.06266 2.06687 2.18856 2.19507 2.33478 2.33914 2.47463 2.47976 2.62877 2.63285 2.81911 2.82337 2.98317 2.98811 3.15523 3.16001 3.30482 3.31001 3.44021 3.44523 3.58499 3.58906 3.75859 3.76304 4.09191 4.3405 4.49546 4.50017 4.61881 4.62692 4.81425 4.81795 
33 0.16119 0.31615 0.50466 0.63664 0.82691 0.99659 1.16498 1.3304 1.49786 1.66136 1.85069 2.06356 2.19374 2.33624 2.47916 2.63172 2.82218 2.98717 3.15683 3.16264 3.30992 3.44221 3.4491 3.58785 3.76176 3.76759 4.09284 4.34145 4.49843 4.50228 4.62791 4.81555 4.8199 
78 0.17003 0.17291 0.18041 0.32601 0.32972 0.33432 0.51372 0.51671 0.52027 0.6457 0.64901 0.6529 0.83706 0.84088 1.00608 1.01066 1.01724 1.17317 1.17687 1.18105 1.33909 1.34263 1.50639 1.50928 1.51307 1.67033 1.67493 1.8609 1.86521 1.86846 2.07306 2.07588 2.08195 2.20234 2.20669 2.34543 2.34911 2.35354 2.35953 2.48712 2.48987 2.49345 2.49918 2.64065 2.64301 2.64918 2.83155 2.83436 2.83868 2.99611 2.99921 3.16645 3.1701 3.17301 3.31825 3.32135 3.32476 3.45153 3.45536 3.45914 3.59649 3.59999 3.60489 3.77128 3.77378 3.77696 4.10221 4.10592 4.3505 4.35366 4.50745 4.5101 4.51326 4.63594 4.63969 4.82549 4.82818 4.83134 
41 0.16428 0.31941 0.32555 0.50705 0.51243 0.63967 0.64637 0.83142 1.00348 1.16766 1.17366 1.33266 1.3397 1.50039 1.6644 1.85465 1.86079 2.06684 2.19612 2.34019 2.48159 2.63457 2.82484 2.83059 2.99046 3.15995 3.16516 3.31156 3.31697 3.44564 3.4527 3.59122 3.76349 3.76862 4.09605 4.34473 4.50038 4.50558 4.63036 4.81878 4.82331 
14 0.16513 0.64119 1.50084 1.85624 2.06613 2.34175 2.63449 2.99067 3.44913 3.59462 3.76559 4.34277 4.50254 4.81979 
29 0.15503 0.31008 0.49791 0.63047 0.82281 0.99027 1.15655 1.32089 1.49022 1.65541 1.84471 2.05805 2.1872 2.33027 2.47236 2.62523 2.81556 2.98039 3.15085 3.30067 3.43646 3.58116 3.75386 3.75975 4.08711 4.3357 4.49099 4.62022 4.80975 
11 0.33636 0.52079 1.51607 2.49537 2.64757 2.83956 3.17569 3.77794 4.51591 4.64654 4.83379 
25 0.15831 0.31383 0.5005 0.6337 0.82558 0.99256 1.32643 1.49397 1.65697 1.84642 2.05962 2.33205 2.47535 2.62772 2.8188 2.98329 3.1539 3.30948 3.43961 3.58388 3.7584 4.08842 4.33698 4.4958 4.81138 
8 0.50515 0.63597 1.65897 2.33541 2.63128 2.98668 3.15885 4.81651 
2 3.76537 4.50281 
58 0.16336 0.16726 0.31831 0.32203 0.50674 0.51016 0.63902 0.64253 0.83002 0.99752 1.00337 1.16374 1.17055 1.32757 1.33258 1.33699 1.49906 1.50228 1.66285 1.85247 1.8572 1.86215 2.06602 2.07026 2.19477 2.20262 2.33797 2.34253 2.4808 2.48574 2.63404 2.63674 2.82453 2.82778 2.98913 2.99465 3.15934 3.16317 3.16708 3.30826 3.3131 3.3171 3.44447 3.44912 3.58906 3.59358 3.76439 3.76707 4.09494 4.1 4.34352 4.50125 4.50375 4.62637 4.63077 4.81753 4.82056 4.82491 
0 
16 0.1729 0.64953 1.34062 2.07901 2.34965 2.49125 2.64672 2.83631 2.99955 3.16954 3.32069 3.60196 3.77258 4.50895 4.64044 4.82888 
11 0.16649 0.6429 0.83248 1.33603 1.50185 2.63551 2.99139 3.16368 3.31467 3.59333 3.76667 
32 0.16782 0.32472 0.5101 0.64259 0.6478 0.83474 1.00482 1.16992 1.33587 1.50361 1.67075 1.85823 2.07054 2.19857 2.34188 2.485 2.63758 2.82881 2.99296 3.16494 3.1687 3.31651 3.44952 3.59353 3.59829 3.76941 4.09916 4.34712 4.5055 4.63217 4.82223 4.82926 
1 2.49556 
81 0.1731 0.17645 0.18063 0.33015 0.33352 0.34004 0.51752 0.52069 0.52529 0.64892 0.65255 0.65675 0.83984 0.84316 0.84925 1.00901 1.01355 1.01953 1.17719 1.18232 1.34272 1.34679 1.50958 1.51282 1.5181 1.67358 1.67853 1.68639 1.86377 1.86789 1.87135 1.88184 2.07567 2.07992 2.20623 2.21305 2.34866 2.35326 2.35886 2.49105 2.49464 2.49907 2.51003 2.64352 2.64626 2.65338 2.83567 2.83951 2.84343 2.99952 3.00402 3.17009 3.17359 3.17675 3.18695 3.32261 3.32597 3.45488 3.45905 3.46408 3.59987 3.60371 3.60867 3.7741 3.77698 3.78083 3.78948 4.10536 4.10947 4.35372 4.35745 4.36655 4.51142 4.51399 4.51824 4.63932 4.6431 4.65303 4.82898 4.83199 4.83591 
26 0.16837 0.32587 0.51162 0.64443 0.83732 1.00815 1.17647 1.33854 1.5041 1.86177 2.07209 2.34603 2.4858 2.63797 2.82966 2.9933 3.16722 3.31761 3.45315 3.59595 3.76827 4.09961 4.34707 4.5061 4.63781 4.82302 
45 0.16371 0.31926 0.32714 0.50566 0.50952 0.63901 0.64738 0.83142 1.00003 1.16686 1.17242 1.33166 1.33705 1.4993 1.50449 1.6641 1.85436 2.06679 2.1965 2.3391 2.4806 2.48735 2.63426 2.6394 2.82397 2.82814 2.98896 3.15958 3.16538 3.30946 3.3153 3.44547 3.45442 3.59026 3.59798 3.76347 3.76793 4.09587 4.34468 4.50012 4.50601 4.6281 4.63469 4.81851 4.82618 
138 0.14785 0.15155 0.15411 0.15621 0.15954 0.30376 0.30726 0.31022 0.31248 0.315 0.49042 0.49426 0.49673 0.49875 0.50116 0.61971 0.62504 0.62813 0.63059 0.63298 0.63643 0.81367 0.81697 0.81996 0.82204 0.82509 0.98578 0.98838 0.99157 0.99436 1.14983 1.15368 1.15703 1.16025 1.16348 1.31469 1.31813 1.32172 1.32418 1.32697 1.48278 1.4867 1.48972 1.4919 1.4949 1.64402 1.65013 1.653 1.65577 1.65903 1.8405 1.84273 1.84564 1.84806 1.85097 2.05372 2.05603 2.05851 2.06156 2.17884 2.18334 2.18646 2.19024 2.32533 2.328 2.33066 2.33344 2.33913 2.46057 2.46633 2.4696 2.47194 2.47492 2.47894 2.6173 2.62163 2.62444 2.62632 2.63195 2.80879 2.81268 2.81526 2.81731 2.82011 2.82409 2.97242 2.9764 2.97948 2.98195 2.98542 3.14527 3.14821 3.15105 3.15325 3.15563 3.29452 3.29788 3.30115 3.30365 3.3061 3.4271 3.43268 3.43523 3.43795 3.44061 3.57445 3.57822 3.58071 3.58362 3.58734 3.74924 3.75217 3.75495 3.75696 3.7594 4.08273 4.08508 4.0876 4.09108 4.33177 4.33367 4.33604 4.33975 4.48558 4.4885 4.4919 4.49382 4.49707 4.60965 4.61473 4.61852 4.62109 4.62581 4.80484 4.80755 4.80957 4.81168 4.8145 
104 0.1688 0.17184 0.17456 0.17847 0.32618 0.32944 0.33216 0.51186 0.51487 0.51737 0.52003 0.64526 0.64802 0.65103 0.65497 0.83557 0.83883 0.84198 1.00582 1.00975 1.01303 1.02121 1.17324 1.1769 1.18109 1.33645 1.34018 1.3431 1.34781 1.50432 1.50785 1.51038 1.51347 1.6707 1.67362 1.67749 1.86058 1.86407 1.86689 1.87047 2.07302 2.07599 2.07928 2.19951 2.20362 2.20726 2.34564 2.34863 2.352 2.35775 2.48655 2.48959 2.49247 2.49618 2.50427 2.63988 2.64272 2.64494 2.65139 2.83033 2.83346 2.83602 2.84054 2.99422 2.99763 3.00052 3.16664 3.16985 3.17214 3.17563 3.31641 3.32031 3.32289 3.3276 3.45195 3.45533 3.4581 3.47273 3.59592 3.59868 3.60205 3.60778 3.76923 3.77273 3.77504 3.77754 4.10225 4.10533 4.10957 4.35105 4.35356 4.35831 4.50667 4.51025 4.5124 4.51685 4.63403 4.63803 4.64098 4.65577 4.82479 4.82736 4.82964 4.83366 
73 0.16608 0.16924 0.17535 0.32257 0.32605 0.33011 0.51061 0.5136 0.64236 0.64596 0.64867 0.83199 0.83525 1.00287 1.00686 1.16867 1.17251 1.17687 1.33335 1.3368 1.34069 1.50193 1.50522 1.50862 1.6674 1.6711 1.85657 1.86025 1.86376 2.0695 2.07269 2.19661 2.20066 2.34219 2.34535 2.35424 2.4834 2.48666 2.49036 2.63696 2.63993 2.82829 2.83127 2.83616 2.99141 2.99441 3.00093 3.1632 3.16702 3.16983 3.31374 3.31749 3.32082 3.44812 3.45169 3.45526 3.59318 3.59665 3.7674 3.77065 3.77314 4.09869 4.10209 4.3473 4.35033 4.50302 4.50711 4.51111 4.63185 4.63502 4.82189 4.82492 4.82922 
37 0.16244 0.31843 0.50623 0.63785 0.8295 0.99778 1.16398 1.17331 1.32807 1.33444 1.49809 1.66293 1.85357 2.06737 2.19564 2.33808 2.48022 2.63254 2.63642 2.82369 2.98654 2.99088 3.15886 3.16426 3.30769 3.31383 3.44458 3.58837 3.76167 3.76708 4.09519 4.34425 4.49847 4.50398 4.62584 4.63243 4.81884 
27 0.16467 0.31987 0.50612 0.64024 0.82999 1.00078 1.17047 1.33572 1.50227 1.6642 1.85546 2.06536 2.3405 2.48033 2.63347 2.82443 2.9905 3.16 3.31204 3.44613 3.59095 3.76413 4.0944 4.34227 4.50119 4.63223 4.81654 
0 
25 0.16409 0.32296 0.50629 0.64082 0.83019 1.16449 1.33149 1.49964 1.8533 2.06803 2.19569 2.33917 2.63444 2.82458 2.98922 3.16275 3.31361 3.44853 3.59141 3.76459 4.0956 4.3435 4.50161 4.62959 4.81827 
0 
28 0.16372 0.32063 0.50681 0.64043 0.82961 1.00002 1.1697 1.33194 1.49951 1.66496 1.85228 2.06551 2.19706 2.33817 2.48072 2.63421 2.82448 2.98916 3.16187 3.31259 3.44377 3.5895 3.76376 4.09449 4.34297 4.50122 4.62997 4.81793 
39 0.16978 0.32599 0.51178 0.51588 0.64483 0.65061 0.83598 1.00709 1.17246 1.17912 1.33813 1.505 1.51059 1.6697 1.85984 1.86626 2.07182 2.07581 2.20335 2.34474 2.48622 2.49307 2.64015 2.83065 2.99527 3.16554 3.16996 3.31844 3.45052 3.45686 3.59595 3.76822 3.77239 4.10087 4.34965 4.50715 4.51261 4.6356 4.82451 
21 0.15928 0.31327 0.50069 0.63364 1.32692 1.49441 1.84591 2.0598 2.33215 2.62725 2.81884 2.98615 3.15395 3.30627 3.44011 3.58506 3.75793 4.08818 4.33603 4.49522 4.8107 
69 0.15493 0.15924 0.31139 0.3156 0.31899 0.4972 0.50165 0.50514 0.63028 0.63464 0.63841 0.82142 0.8255 0.9917 0.99732 1.1572 1.16304 1.32149 1.32735 1.33222 1.48987 1.49479 1.49896 1.65268 1.65818 1.66295 1.84665 1.85117 2.0598 2.06383 2.18552 2.19176 2.33184 2.33612 2.47036 2.47576 2.47978 2.62584 2.63013 2.81527 2.81973 2.82351 2.97931 2.98452 3.15208 3.15659 3.15972 3.30106 3.30688 3.31062 3.43637 3.44104 3.44482 3.58111 3.58563 3.75526 3.75982 3.7628 4.08881 4.09276 4.33774 4.34128 4.49237 4.49727 4.61626 4.62448 4.81144 4.81445 4.81925 
6 0.64467 1.50438 2.07151 3.76858 4.10015 4.34958 
51 0.15557 0.16131 0.31192 0.31765 0.4978 0.50268 0.63136 0.63749 0.82294 0.9922 1.15817 1.16767 1.3222 1.32867 1.49057 1.4963 1.65583 1.66352 1.84692 1.85382 2.06015 2.18647 2.19609 2.33224 2.33874 2.47223 2.47816 2.62645 2.63151 2.81591 2.8209 2.98001 2.98593 3.15249 3.15828 3.30194 3.30877 3.43827 3.44448 3.58179 3.58897 3.75553 3.76124 4.08922 4.33802 4.49278 4.4984 4.61709 4.62576 4.81169 4.81561 
9 0.50674 1.66405 2.06427 2.82453 3.76416 4.09267 4.34079 4.50192 4.81647 
12 0.50306 1.85002 2.0639 2.33612 2.82299 3.15582 3.44105 3.76339 4.09199 4.34032 4.50088 4.81528 
97 0.14873 0.15276 0.15597 0.30475 0.308 0.31139 0.3148 0.4911 0.4956 0.49808 0.50139 0.62391 0.62809 0.63161 0.63546 0.81529 0.819 0.82244 0.98638 0.98923 0.99357 1.15084 1.15443 1.1595 1.31561 1.31985 1.32358 1.32756 1.48374 1.48809 1.49128 1.49559 1.64471 1.65172 1.65455 1.84112 1.84349 1.84709 2.05444 2.05699 2.05999 2.17958 2.18518 2.19159 2.32601 2.32866 2.33175 2.46162 2.46791 2.47137 2.47578 2.61827 2.6225 2.62525 2.62909 2.80929 2.81363 2.81659 2.82115 2.97326 2.97794 2.98073 3.1462 3.14915 3.15308 3.15632 3.29538 3.29933 3.30384 3.42756 3.43353 3.43717 3.44156 3.57511 3.57925 3.58255 3.74979 3.7533 3.75661 3.75954 4.08338 4.08579 4.08908 4.33243 4.33439 4.33811 4.48645 4.48944 4.49288 4.49662 4.61046 4.617 4.62073 4.80542 4.80813 4.81035 4.81482 
57 0.14301 0.14775 0.29884 0.30354 0.48495 0.48968 0.49629 0.61837 0.62345 0.80871 0.81387 0.97951 0.98505 1.14536 1.15249 1.30948 1.31562 1.47777 1.48302 1.64185 1.64779 1.83423 1.83899 2.04745 2.05179 2.17369 2.18453 2.31945 2.32394 2.459 2.46464 2.61343 2.61809 2.80319 2.80795 2.9672 2.97264 3.13965 3.14458 3.28913 3.2953 3.4246 3.43013 3.56893 3.57365 3.74287 3.74782 4.07646 4.0808 4.32526 4.32929 4.47999 4.48519 4.60459 4.61384 4.7987 4.80218 
0 
28 0.16595 0.32207 0.50849 0.64157 0.83167 1.00344 1.16878 1.33417 1.50146 1.66632 1.85799 2.06772 2.19723 2.34034 2.48286 2.63592 2.82642 2.99057 3.16351 3.31467 3.44753 3.59218 3.76647 4.09639 4.34468 4.50371 4.63216 4.82035 
0 
1 4.50989 
28 0.17307 0.33051 0.51566 0.64967 0.8391 1.01073 1.17899 1.34406 1.50877 1.67295 1.86744 2.07583 2.20444 2.34814 2.49007 2.64274 2.83457 2.99798 3.17026 3.32246 3.45646 3.59859 3.77364 4.10414 4.35296 4.51035 4.63783 4.8277 
0 
65 0.1782 0.18397 0.33428 0.33871 0.52047 0.52435 0.53039 0.65272 0.65705 0.84367 0.84808 1.01435 1.01895 1.18243 1.18757 1.3459 1.35034 1.51279 1.51725 1.67708 1.68338 1.86925 1.87347 1.88365 2.07969 2.08403 2.20956 2.21749 2.3529 2.35845 2.36882 2.49388 2.49775 2.50318 2.64676 2.64999 2.8388 2.8435 2.85638 3.00283 3.00759 3.17519 3.17908 3.18634 3.32549 3.32907 3.46065 3.46516 3.60378 3.60874 3.77834 3.7815 3.78834 4.10853 4.1132 4.35689 4.36161 4.51337 4.51689 4.52286 4.64235 4.64759 4.83234 4.83636 4.84236 
51 0.16353 0.16757 0.31916 0.50625 0.50988 0.63947 0.64874 0.8289 0.99907 1.00652 1.16457 1.17361 1.32893 1.33597 1.49872 1.50396 1.66373 1.67335 1.85377 1.86228 2.0668 2.193 2.20172 2.33942 2.34799 2.48045 2.48419 2.63418 2.63883 2.82401 2.82766 2.83411 2.98799 2.99226 3.16001 3.16616 3.30873 3.31509 3.44509 3.58876 3.59255 3.76387 3.76843 4.09589 4.34485 4.50009 4.50586 4.62298 4.63085 4.81902 4.82441 
56 0.15272 0.15756 0.30886 0.31364 0.4951 0.49997 0.62819 0.63344 0.8191 0.82399 0.98959 0.99508 1.15528 1.16138 1.31955 1.32532 1.48785 1.49302 1.65185 1.65691 1.8443 1.84928 2.05751 2.06192 2.18376 2.1904 2.32946 2.33385 2.46844 2.47399 2.62336 2.62794 2.81333 2.81832 2.97734 2.98267 3.14976 3.15473 3.29913 3.30495 3.4344 3.43927 3.57906 3.58382 3.75295 3.75799 4.0865 4.09125 4.33531 4.34015 4.49009 4.49518 4.61434 4.62196 4.80874 4.81239 
71 0.17299 0.17763 0.32958 0.33367 0.51659 0.52031 0.52664 0.64881 0.65322 0.66026 0.83897 0.84334 1.00876 1.01338 1.02346 1.17713 1.18308 1.34141 1.34576 1.50927 1.51315 1.67314 1.67808 1.86334 1.86791 1.87295 2.0758 2.07944 2.20486 2.21012 2.34788 2.35316 2.35953 2.48976 2.49417 2.49987 2.64266 2.64583 2.65524 2.83439 2.83919 2.84492 2.9988 3.00383 3.1694 3.17389 3.17868 3.32031 3.32416 3.3297 3.45453 3.45877 3.47165 3.59912 3.60373 3.61047 3.77301 3.77665 3.78111 4.10466 4.10873 4.35337 4.35775 4.50939 4.51284 4.51691 4.63845 4.64236 4.82801 4.83174 4.83632 
2 4.08905 4.33674 
2 2.49571 3.77902 
26 0.17583 0.33368 0.51948 0.65226 0.8422 1.01571 1.3465 1.51204 1.67794 1.87022 2.0788 2.35431 2.49287 2.64557 2.83885 3.00217 3.17414 3.32503 3.45937 3.60361 3.77644 4.10785 4.35506 4.51297 4.6423 4.83117 
27 0.15976 0.316 0.50215 0.6362 0.82797 0.99721 1.1643 1.32864 1.49565 1.66074 1.85044 2.06321 2.33566 2.47709 2.63001 2.82055 2.98533 3.15687 3.30788 3.44288 3.58663 3.76042 4.09205 4.33961 4.4974 4.62703 4.814 
32 0.15928 0.31627 0.50199 0.51021 0.6344 0.82577 0.99525 1.16303 1.32798 1.49515 1.65881 1.8507 2.06208 2.19151 2.33387 2.4765 2.62931 2.82028 2.82741 2.98432 3.1572 3.16476 3.30825 3.44254 3.58492 3.75999 4.09092 4.33892 4.49709 4.62485 4.81378 4.81884 
103 0.14853 0.15286 0.1557 0.30459 0.30808 0.3115 0.31468 0.49101 0.49581 0.49844 0.50166 0.62382 0.62839 0.63183 0.63587 0.81487 0.81915 0.82179 0.98614 0.98944 0.99318 1.15081 1.15484 1.15928 1.16366 1.31553 1.32072 1.32383 1.32792 1.48369 1.48846 1.49133 1.49534 1.64463 1.65151 1.6545 1.65953 1.84088 1.8435 1.847 1.85063 2.05419 2.05705 2.06033 2.17952 2.18542 2.19104 2.32577 2.32868 2.33187 2.33625 2.46171 2.4683 2.47153 2.47534 2.61833 2.62289 2.62559 2.80921 2.81378 2.81657 2.82035 2.97317 2.97843 2.98097 3.14599 3.14917 3.15289 3.15583 3.29518 3.29973 3.30346 3.30708 3.42748 3.43349 3.43726 3.44052 3.57499 3.57944 3.58272 3.58805 3.74956 3.75346 3.75639 3.75936 4.08313 4.08576 4.08913 4.33219 4.33433 4.33932 4.48628 4.4898 4.49277 4.49631 4.61041 4.61694 4.62087 4.62734 4.8052 4.8081 4.81054 4.81405 
48 0.15406 0.16052 0.3095 0.31486 0.4972 0.5017 0.62995 0.63536 0.82036 0.82656 0.99017 0.99711 1.15743 1.16609 1.32284 1.48984 1.49578 1.65471 1.84421 1.85111 2.05725 2.18704 2.3298 2.33561 2.47158 2.47871 2.62475 2.62933 2.81492 2.82031 2.98009 3.15043 3.15542 3.30099 3.30666 3.4361 3.4417 3.58063 3.58706 3.75385 3.75855 4.08627 4.33458 4.49107 4.49599 4.62128 4.80888 4.81367 
31 0.16637 0.32296 0.50904 0.51445 0.643 0.83211 1.00606 1.17093 1.33519 1.50211 1.66696 1.85687 2.06904 2.1994 2.34256 2.48346 2.63666 2.82711 2.83338 2.99182 3.16405 3.31482 3.44969 3.59252 3.76703 4.09741 4.34518 4.50392 4.63194 4.82071 4.82613 
29 0.1665 0.32278 0.50936 0.64252 0.83183 1.00823 1.16918 1.33321 1.50186 1.66961 1.86068 2.06854 2.19747 2.34158 2.4832 2.6362 2.82801 2.99079 3.16431 3.31447 3.4493 3.59237 3.76708 4.09698 4.34493 4.50385 4.63132 4.82012 4.82678 
7 0.65202 1.51292 2.07776 2.64489 3.17356 3.77532 4.51227 
20 0.16115 0.31795 0.5026 0.63699 1.49674 1.66017 1.85108 2.06473 2.33759 2.47735 2.63096 2.82217 2.98667 3.15796 3.44285 3.58935 3.76221 4.09166 4.33925 4.81508 
48 0.17159 0.32923 0.51445 0.51921 0.64777 0.65254 0.83866 1.00902 1.01636 1.17661 1.18308 1.33884 1.3438 1.50704 1.51142 1.67313 1.86308 1.86771 2.07448 2.08309 2.20299 2.34752 2.35386 2.4885 2.49449 2.64173 2.64726 2.8322 2.83718 2.99704 3.16868 3.17281 3.31918 3.32364 3.45407 3.59758 3.6049 3.77228 3.7769 4.10301 4.1151 4.35182 4.509 4.51431 4.63665 4.64501 4.82576 4.8309 
0 
47 0.15851 0.31481 0.32251 0.50101 0.50665 0.63411 0.64066 0.82485 0.9951 1.16068 1.1673 1.32505 1.33165 1.49379 1.49958 1.65739 1.66305 1.85007 2.06334 2.1892 2.19552 2.33544 2.47419 2.48055 2.62914 2.63524 2.81931 2.82569 2.98334 2.98855 3.15553 3.16238 3.30473 3.31196 3.43986 3.4444 3.58506 3.59092 3.7587 3.76514 4.09246 4.34171 4.49585 4.50248 4.61983 4.62796 4.81475 
46 0.15549 0.16113 0.31073 0.3168 0.49876 0.50345 0.63081 0.63675 0.82378 0.99099 1.1571 1.16692 1.32161 1.32901 1.49044 1.49586 1.65452 1.84532 2.05862 2.18748 2.33073 2.47169 2.47824 2.62552 2.63044 2.81649 2.82168 2.97998 2.98632 3.1516 3.15738 3.30115 3.30809 3.43652 3.44336 3.58122 3.5877 3.75526 3.76005 4.08763 4.33621 4.49171 4.49693 4.6189 4.81068 4.81534 
11 0.31334 0.99374 1.16002 1.84808 2.06178 2.3335 3.15418 3.30418 3.58609 3.76279 4.49446 
20 0.15541 0.31005 0.49643 0.63319 0.99017 1.32636 1.49328 1.84317 2.05672 2.32926 2.6252 2.81492 3.15028 3.30441 3.58056 3.75349 4.08544 4.33349 4.49168 4.80797 
28 0.16083 0.31703 0.50399 0.637 0.82786 0.99832 1.16448 1.32962 1.49651 1.66374 1.8519 2.06396 2.19604 2.3365 2.47888 2.63118 2.82192 2.98634 3.15775 3.30934 3.44255 3.58755 3.76108 4.093 4.34075 4.49808 4.63058 4.81534 
26 0.16578 0.32271 0.50886 0.64215 0.83218 1.17387 1.33508 1.50165 1.66678 1.85713 2.06852 2.34201 2.48358 2.63589 2.82705 2.99092 3.16455 3.31481 3.44982 3.5921 3.76648 4.09649 4.34473 4.50346 4.63108 4.81974 
0 
71 0.17919 0.18273 0.33504 0.33864 0.34651 0.52261 0.52578 0.53026 0.65481 0.6583 0.66562 0.84491 0.84782 0.85281 1.01439 1.01904 1.02552 1.18375 1.18902 1.34827 1.3521 1.5151 1.51847 1.67921 1.68339 1.86973 1.87354 1.87727 2.08186 2.08539 2.21148 2.21843 2.35445 2.35884 2.36527 2.49562 2.49899 2.50352 2.64884 2.65182 2.84056 2.84382 2.84795 3.00494 3.00914 3.17569 3.17946 3.18362 3.3278 3.33117 3.46098 3.46481 3.60511 3.60973 3.61861 3.77906 3.78216 3.78632 4.11057 4.11419 4.35891 4.3622 4.37356 4.51658 4.51945 4.52492 4.64384 4.64815 4.83396 4.83674 4.84029 
16 0.16425 0.31994 0.50719 0.63961 1.33201 1.49895 2.06509 2.63298 2.98987 3.161 3.312 3.76336 4.09445 4.34195 4.50104 4.8176 
27 0.16918 0.32704 0.51349 0.64514 1.00732 1.17364 1.33849 1.50518 1.6692 1.86036 2.07121 2.20276 2.34518 2.48725 2.63858 2.83114 2.99349 3.16694 3.31756 3.45242 3.59562 3.77021 4.10116 4.34949 4.50612 4.6359 4.82494 
0 
51 0.15975 0.16384 0.31535 0.32027 0.50263 0.50639 0.63562 0.64013 0.82514 0.8294 0.99723 1.16239 1.16843 1.32682 1.33148 1.49518 1.49957 1.66 1.85069 1.85725 2.06368 2.19087 2.19731 2.33616 2.34317 2.47635 2.48115 2.63021 2.63419 2.82058 2.82473 2.98505 2.98934 3.15658 3.16165 3.30605 3.31118 3.44182 3.44716 3.58659 3.59291 3.75941 3.76395 4.0927 4.3414 4.49654 4.50102 4.624 4.62962 4.81495 4.81882 
55 0.16018 0.16391 0.3158 0.32006 0.50245 0.50586 0.63541 0.63984 0.82567 0.82964 0.99594 1.00124 1.16165 1.16709 1.32573 1.33108 1.49508 1.49918 1.65864 1.66339 1.85087 1.85522 2.06386 2.0678 2.19009 2.19577 2.33617 2.3402 2.47578 2.48031 2.63052 2.63426 2.82071 2.82425 2.98427 2.98855 3.15648 3.16081 3.30555 3.31111 3.44112 3.44612 3.58668 3.59047 3.75945 3.76369 4.09294 4.09686 4.34181 4.49662 4.501 4.62094 4.62794 4.8155 4.81868 
90 0.14842 0.15248 0.15565 0.30448 0.30769 0.31134 0.49093 0.4953 0.49798 0.50219 0.62391 0.62788 0.63161 0.81466 0.81883 0.82199 0.986 0.98921 0.99397 1.15064 1.15422 1.15957 1.16461 1.31538 1.32012 1.32377 1.48361 1.48786 1.49104 1.64482 1.65129 1.65423 1.8407 1.84331 1.84744 2.05397 2.05671 2.06082 2.17934 2.18511 2.3256 2.32851 2.33239 2.46267 2.46795 2.47137 2.47758 2.6184 2.62225 2.6254 2.80915 2.81334 2.81639 2.82267 2.97309 2.97781 2.98063 3.1459 3.14888 3.15293 3.15808 3.29503 3.29911 3.30341 3.4278 3.43328 3.4369 3.44276 3.57489 3.57904 3.58281 3.74946 3.75306 3.75633 4.08288 4.08547 4.08946 4.33185 4.33403 4.33934 4.48617 4.48935 4.49292 4.61027 4.6167 4.62064 4.80502 4.80784 4.81039 4.81713 
8 2.07007 2.48724 2.63681 3.16597 3.3172 3.76821 4.3453 4.50718 
53 0.16199 0.16622 0.31901 0.32261 0.505 0.509 0.63758 0.64129 0.82911 0.99797 1.00281 1.16663 1.17243 1.33052 1.33513 1.49817 1.50292 1.66217 1.66716 1.85228 1.85714 2.06492 2.06871 2.1944 2.33764 2.34207 2.47979 2.48435 2.63261 2.63556 2.823 2.82711 2.98775 2.99354 3.15856 3.16226 3.31034 3.31376 3.44405 3.44768 3.5887 3.59307 3.7626 3.76608 4.09336 4.09714 4.34196 4.3473 4.50067 4.50434 4.62811 4.8167 4.81979 
57 0.15575 0.15957 0.31188 0.31591 0.49888 0.50183 0.63151 0.63583 0.82184 0.82594 0.99201 0.99769 1.15799 1.16532 1.32205 1.3278 1.49113 1.49513 1.65602 1.65986 1.84663 1.85124 2.05978 2.06362 2.18644 2.19365 2.332 2.33609 2.47273 2.47636 2.62644 2.62984 2.81668 2.82021 2.98046 2.98441 3.15276 3.15691 3.302 3.30774 3.43785 3.4426 3.58229 3.58603 3.75591 3.75993 3.76405 4.08877 4.09284 4.33744 4.34134 4.49266 4.4972 4.61915 4.62544 4.81151 4.81441 
50 0.16484 0.17223 0.31988 0.32824 0.50842 0.51502 0.64029 0.64642 0.83111 1.00241 1.16725 1.17267 1.33355 1.50031 1.50626 1.6638 1.85433 1.86217 2.06763 2.07507 2.1931 2.19902 2.34027 2.34874 2.48134 2.48741 2.63496 2.64349 2.82596 2.83248 2.99062 2.99824 3.16041 3.16582 3.31357 3.44602 3.45282 3.59138 3.59852 3.76608 3.77231 4.09591 4.10483 4.34438 4.50285 4.50907 4.62645 4.63336 4.81907 4.82536 
80 0.1501 0.15409 0.15771 0.30606 0.30943 0.3134 0.49261 0.49691 0.49984 0.62505 0.62915 0.63323 0.81665 0.82133 0.82599 0.98773 0.99104 0.99581 1.15212 1.15594 1.16157 1.31706 1.32129 1.32531 1.48513 1.48931 1.49306 1.64642 1.65323 1.65717 1.84246 1.84517 1.84969 2.05571 2.05867 2.18112 2.18705 2.32736 2.33032 2.33489 2.46316 2.46897 2.47344 2.61955 2.62381 2.62737 2.81092 2.81505 2.81832 2.97466 2.97908 2.9826 3.14744 3.15057 3.15467 3.29669 3.30064 3.30513 3.42935 3.435 3.43972 3.57658 3.58063 3.58486 3.75116 3.75498 3.75826 4.08465 4.08738 4.33365 4.33598 4.48783 4.49115 4.49495 4.61201 4.61855 4.62462 4.80678 4.80973 4.8126 
33 0.16068 0.31669 0.50349 0.50813 0.63658 0.82665 0.9995 1.16805 1.33105 1.4969 1.65974 1.85338 2.06342 2.19272 2.33796 2.47747 2.63094 2.82176 2.82687 2.98594 3.15831 3.1634 3.3106 3.44269 3.44837 3.59007 3.76158 4.09175 4.3398 4.49859 4.6307 4.81496 4.81886 
16 0.52542 0.65763 1.35104 1.51815 2.08436 2.49812 2.64888 3.18055 3.3303 3.46765 3.78139 4.11413 4.36162 4.52052 4.6499 4.83707 
26 0.16995 0.32624 0.5123 0.64618 0.83526 1.00933 1.17796 1.50537 1.66837 1.86465 2.0719 2.35055 2.48654 2.63947 2.83047 2.99505 3.16719 3.31846 3.45397 3.59768 3.7706 4.10043 4.34824 4.50743 4.63883 4.82447 
28 0.16528 0.32417 0.5088 0.64218 0.83173 1.16848 1.33375 1.50106 1.66454 1.85704 2.06905 2.19716 2.34067 2.48338 2.63568 2.82665 2.99025 3.16349 3.31397 3.44914 3.59147 3.60259 3.76619 4.09828 4.34504 4.50293 4.63073 4.81988 
30 0.15761 0.31381 0.50005 0.63296 0.82406 0.99173 1.16222 1.32531 1.49311 1.65647 1.84573 2.05885 2.18922 2.33139 2.47527 2.62746 2.81839 2.98271 3.15246 3.15837 3.30532 3.4387 3.58354 3.75764 4.08793 4.33636 4.49321 4.49771 4.62312 4.81108 
0 
46 0.15216 0.15861 0.30847 0.31539 0.49453 0.50028 0.628 0.63434 0.81887 0.82457 0.98879 1.1548 1.31887 1.3262 1.48725 1.49408 1.65328 1.84351 2.05673 2.18317 2.32886 2.46962 2.47607 2.62296 2.62828 2.81285 2.81859 2.97672 2.98442 3.14903 3.15576 3.2986 3.30584 3.43507 3.44328 3.57855 3.75213 3.75852 4.08576 4.33453 4.48937 4.49576 4.61372 4.62358 4.80818 4.81251 
89 0.15424 0.15823 0.16151 0.31033 0.31357 0.31718 0.49669 0.5011 0.50404 0.50788 0.62961 0.63376 0.63734 0.8206 0.82471 0.82842 0.99176 0.99532 0.99916 1.15658 1.16043 1.16464 1.32111 1.32591 1.32958 1.48945 1.49391 1.49724 1.64971 1.65655 1.66009 1.84649 1.84945 1.8529 2.05975 2.06283 2.06784 2.18497 2.19066 2.19497 2.33134 2.33433 2.3382 2.467 2.47288 2.47696 2.48146 2.62441 2.6283 2.63142 2.8148 2.81907 2.82218 2.82789 2.97879 2.98359 2.98667 3.15172 3.15473 3.15845 3.16323 3.3007 3.30496 3.30875 3.31377 3.43266 3.43863 3.44239 3.44626 3.58057 3.5846 3.58836 3.75517 3.75895 3.76201 4.08863 4.09148 4.09556 4.33769 4.34011 4.49208 4.49585 4.49872 4.61576 4.6221 4.6257 4.81064 4.81389 4.81686 
23 0.1706 0.32733 0.5133 0.64718 1.17684 1.34043 1.50858 1.67161 1.86307 2.0733 2.34539 2.48687 2.63981 2.83308 2.99496 3.16865 3.31906 3.45405 3.59749 3.77198 4.10203 4.50794 4.82557 

138
