# Supplementary material for: Deciphering the Contribution of Oriens-Lacunosum/Moleculare (OLM) Cells to Intrinsic θ Rhythms Using Biophysical Local Field Potential (LFP) Models
Source: eNeuro. 2018 Sep 4;5(4):ENEURO.0146-18.2018. doi: 10.1523/ENEURO.0146-18.2018 (PMC6140113; doi:10.1523/ENEURO.0146-18.2018)
Supplement: Supplementary file 2 — Supplementary Code. Download supplement 2, GZ file [file sup_enu-eN-NWR-0146-18-s02.gz › LFP_microcircuit-master/SOM-350-SOM12915016-dSD3.5ms-shift5.32ms-gnSD0.12-gsb2.5-csb0.21-gbs2.25-cbs0.1344-spiketimes.txt]

12044

350


38 0.01373 0.10588 0.17266 0.18431 0.32548 0.33581 0.51763 0.53994 0.65805 0.8069 0.83271 0.8426 1.00393 1.03006 1.17922 1.19223 1.22268 1.34405 1.5194 1.67039 1.86123 1.89265 2.08715 2.21049 2.34942 2.65449 2.83648 3.00394 3.17536 3.32379 3.45927 3.60551 3.79012 4.10646 4.35448 4.52201 4.67614 4.82897 
37 0.01237 0.10318 0.16163 0.17321 0.31448 0.32486 0.50571 0.53778 0.64537 0.81109 0.82736 0.8437 0.99342 1.01064 1.16842 1.18818 1.33245 1.50671 1.65843 1.68613 1.84996 1.88624 2.06928 2.19725 2.33833 2.64372 2.82437 2.99057 3.16484 3.31288 3.44895 3.59471 3.76948 4.0964 4.34211 4.51429 4.81774 
36 0.01931 0.11172 0.17321 0.18588 0.32634 0.33804 0.51877 0.54638 0.65896 0.81896 0.83621 0.85098 1.0047 1.04293 1.17961 1.19424 1.34561 1.52205 1.67136 1.86178 1.89561 2.08615 2.21167 2.34975 2.65506 2.8383 3.00676 3.17627 3.32469 3.45994 3.60713 3.78699 4.10749 4.35547 4.52255 4.83093 
42 0.01229 0.09073 0.15883 0.16779 0.18508 0.3139 0.32223 0.33707 0.5067 0.53226 0.64745 0.78926 0.82208 0.8308 0.84693 0.99227 1.00492 1.16908 1.1801 1.20658 1.33326 1.50869 1.65763 1.68181 1.84892 1.86953 2.072 2.19782 2.2321 2.33829 2.64536 2.82459 2.99152 3.16551 3.31328 3.44926 3.5947 3.77312 4.09635 4.34106 4.51314 4.81741 
29 0.00852 0.10573 0.17101 0.18603 0.32381 0.33619 0.51963 0.65983 0.80731 0.83158 0.84255 1.00218 1.18014 1.20812 1.34613 1.52552 1.66782 1.85992 2.21139 2.34938 2.65831 2.84409 3.01026 3.17756 3.32521 3.46095 4.10642 4.35356 4.8296 
34 0.00792 0.09696 0.16262 0.17319 0.31615 0.32706 0.50911 0.55362 0.65088 0.79612 0.82425 0.83385 0.99403 1.02185 1.17119 1.18704 1.33584 1.51545 1.66005 1.85099 2.076 2.20067 2.34005 2.64826 2.82771 2.99576 3.16714 3.31533 3.45104 3.5977 4.09794 4.34316 4.51496 4.81972 
34 0.01809 0.09949 0.16816 0.17972 0.32126 0.33177 0.51595 0.57421 0.65651 0.79601 0.82727 0.83658 0.86255 0.99931 1.01933 1.17642 1.19488 1.34437 1.52726 1.66673 1.85727 2.08931 2.20834 2.34594 2.65949 2.84597 3.00867 3.17472 3.32184 3.45746 3.61309 4.1035 4.35044 4.82676 
49 0.01645 0.09657 0.16432 0.17244 0.18702 0.31847 0.32624 0.33816 0.51058 0.5263 0.64974 0.68107 0.80217 0.82768 0.83657 0.86398 0.99739 1.00946 1.17285 1.18334 1.20852 1.3369 1.35838 1.51019 1.55039 1.66285 1.67986 1.8549 1.87253 2.07709 2.20173 2.23197 2.34306 2.64632 2.82897 2.85196 2.9948 3.16914 3.31753 3.45275 3.47426 3.59846 3.7745 4.10074 4.34644 4.5151 4.65997 4.82232 4.8456 
31 0.01796 0.09351 0.16231 0.17235 0.31602 0.32594 0.50841 0.65177 0.78763 0.82244 0.83151 0.84854 0.99325 1.0087 1.17186 1.18899 1.33618 1.47357 1.66004 1.85061 2.1997 2.33949 2.82646 2.99451 3.16741 3.315 3.45118 3.59789 4.0974 4.34228 4.81855 
37 0.01575 0.11026 0.17801 0.18897 0.33164 0.34254 0.52353 0.54658 0.66343 0.81449 0.83853 0.84881 1.00993 1.0407 1.18507 1.19894 1.23186 1.35076 1.52819 1.67604 1.86709 1.89517 2.09845 2.21777 2.35453 2.66064 2.84314 3.01343 3.18147 3.33006 3.46561 3.61654 3.79681 4.11215 4.35996 4.52937 4.83548 
31 0.02023 0.10585 0.17202 0.18629 0.32528 0.33786 0.51901 0.57212 0.66135 0.80552 0.831 0.84094 1.00423 1.18005 1.20029 1.34709 1.53335 1.67162 1.86209 2.10296 2.21743 2.34957 2.65868 2.84238 3.04795 3.17822 3.3243 3.46225 4.10583 4.35458 4.83044 
29 0.01543 0.10116 0.16425 0.17583 0.31746 0.32946 0.51086 0.65266 0.79742 0.82543 0.83546 0.99495 1.17255 1.19114 1.33732 1.51753 1.66114 1.85265 2.08817 2.20379 2.34195 2.83059 2.99621 3.16962 3.31724 3.4532 4.09922 4.34483 4.82102 
32 0.012 0.10327 0.17171 0.18505 0.32473 0.33669 0.51814 0.5497 0.65817 0.80401 0.83075 0.84048 1.00296 1.17849 1.19431 1.23231 1.34338 1.52208 1.67088 1.86054 2.21116 2.34754 2.65605 2.83698 3.00543 3.17651 3.32239 3.45859 3.60563 4.10528 4.35373 4.82838 
29 0.01839 0.09932 0.16119 0.17431 0.31404 0.3261 0.507 0.65042 0.79592 0.82308 0.83322 0.99184 1.16933 1.19024 1.33384 1.65715 1.84819 2.07033 2.19855 2.3379 2.82508 2.99247 3.16689 3.31366 3.45008 3.59774 4.09595 4.34068 4.81701 
31 0.01081 0.09377 0.1619 0.17203 0.31504 0.3259 0.50957 0.65162 0.78852 0.82265 0.83184 0.85071 0.99278 1.17231 1.194 1.33642 1.47206 1.52647 1.65943 1.85041 2.20096 2.3408 2.65334 2.8296 2.99525 3.17034 3.31675 3.45257 4.09827 4.34281 4.81967 
28 0.01494 0.11039 0.17059 0.1861 0.32336 0.33657 0.51707 0.65762 0.81496 0.8334 0.84898 1.00174 1.17818 1.19891 1.34325 1.53628 1.66822 1.85935 2.2107 2.34772 2.66306 2.83632 3.17469 3.32319 3.45899 4.10581 4.35231 4.82893 
43 0.01944 0.10524 0.17132 0.18035 0.20393 0.32496 0.334 0.36254 0.51742 0.53792 0.65765 0.81169 0.83372 0.84327 1.00334 1.01763 1.17899 1.19043 1.21827 1.34368 1.37126 1.5193 1.66953 1.69375 1.86045 1.87874 2.08394 2.2106 2.34903 2.6536 2.83642 3.00315 3.17603 3.32405 3.45965 3.605 3.78716 4.10628 4.35312 4.52187 4.6671 4.82858 4.8614 
35 0.01532 0.11338 0.17472 0.18717 0.32759 0.33919 0.52012 0.54539 0.65959 0.82302 0.83899 0.85627 1.00642 1.18177 1.19726 1.34662 1.5226 1.67289 1.86342 1.9075 2.08922 2.21388 2.35168 2.65743 2.83974 3.00685 3.17749 3.32622 3.46199 3.60862 3.79931 4.10959 4.35733 4.53142 4.83189 
42 0.01674 0.10327 0.17159 0.18057 0.20443 0.32529 0.33442 0.36688 0.5178 0.539 0.65822 0.80886 0.83318 0.84247 1.00294 1.0157 1.17881 1.18966 1.21557 1.34418 1.37819 1.51938 1.66924 1.69162 1.86101 1.8827 2.08549 2.21053 2.34928 2.65407 2.83676 3.00563 3.17541 3.32402 3.45961 3.60639 3.78754 4.1065 4.35367 4.52142 4.65923 4.82906 
28 0.01861 0.11105 0.16957 0.19155 0.32247 0.34148 0.51907 0.66162 0.81523 0.83204 0.85099 1.001 1.17768 1.20828 1.34479 1.53415 1.66909 1.86036 2.21742 2.34886 2.84243 3.01995 3.17746 3.32236 3.4612 4.10394 4.35482 4.82808 
33 0.01916 0.10504 0.16539 0.17836 0.31826 0.32982 0.50989 0.53782 0.65113 0.81091 0.82899 0.84258 0.99684 1.17335 1.19249 1.33688 1.51307 1.66229 1.70133 1.85397 2.08703 2.2042 2.3424 2.65057 2.829 2.99581 3.16956 3.31726 3.45289 3.6002 4.09975 4.34571 4.82141 
28 0.0118 0.10037 0.16221 0.17486 0.31486 0.32675 0.50781 0.65749 0.79835 0.82452 0.83487 0.99307 1.01862 1.17067 1.19839 1.33529 1.65843 1.84943 2.19979 2.33893 2.82581 2.99372 3.1683 3.31479 3.45182 4.09754 4.34161 4.81768 
36 0.01627 0.10706 0.16943 0.18068 0.32234 0.33319 0.51459 0.53845 0.65604 0.81124 0.83202 0.84332 1.00072 1.01982 1.17776 1.19527 1.34172 1.51903 1.66665 1.85787 1.88856 2.08264 2.21013 2.34673 2.65438 2.8338 3.00174 3.17345 3.3217 3.45797 3.60422 3.79398 4.10454 4.35074 4.52319 4.82637 
30 0.02031 0.10967 0.17282 0.18666 0.32598 0.33864 0.52117 0.66422 0.80925 0.83318 0.84426 1.00447 1.18055 1.20043 1.34689 1.53374 1.67074 1.86208 2.09673 2.2145 2.35031 2.6647 2.83971 3.17838 3.32516 3.4616 4.10732 4.35596 4.5394 4.83021 
36 0.01519 0.11351 0.1774 0.1904 0.3304 0.34238 0.52399 0.55305 0.66355 0.8222 0.83989 0.85408 1.00885 1.18453 1.20125 1.34952 1.52576 1.67552 1.86605 1.90066 2.09537 2.21605 2.35507 2.66113 2.84334 3.01086 3.18104 3.32954 3.46521 3.61077 3.79773 4.11193 4.35941 4.53092 4.67619 4.83519 
38 0.00968 0.1004 0.17013 0.17978 0.21411 0.32399 0.3342 0.51688 0.54234 0.65669 0.80605 0.8313 0.84084 1.00163 1.01935 1.17814 1.19111 1.22127 1.34302 1.52027 1.66854 1.85959 2.08386 2.20998 2.34785 2.65245 2.83525 3.00315 3.17375 3.32237 3.45838 3.60468 3.78925 4.10523 4.35231 4.52206 4.67261 4.82817 
37 0.01767 0.10243 0.16444 0.17497 0.31738 0.32727 0.50939 0.53827 0.65055 0.80345 0.82712 0.83746 0.99579 1.0115 1.17174 1.18905 1.33579 1.51369 1.66096 1.68343 1.85281 1.87564 2.07498 2.20183 2.34163 2.65005 2.82822 2.99451 3.16827 3.31633 3.4524 3.59949 3.77728 4.0994 4.34519 4.51789 4.82109 
25 0.0205 0.11305 0.17452 0.19014 0.32736 0.34073 0.52466 0.81068 0.83498 0.84709 1.00476 1.02999 1.18218 1.20326 1.35228 1.67249 1.86425 2.21762 2.35375 2.85243 3.33048 3.46721 4.10911 4.35822 4.83306 
35 0.01617 0.10633 0.17173 0.18294 0.32525 0.33648 0.51831 0.54726 0.65863 0.80646 0.8321 0.84201 1.0029 1.02172 1.17837 1.19124 1.22155 1.34359 1.52324 1.66924 1.8611 2.09888 2.20971 2.34868 2.65859 2.83859 3.00327 3.17577 3.32344 3.45865 3.61078 4.10602 4.35407 4.52607 4.82968 
27 0.00784 0.10316 0.17328 0.18743 0.32598 0.33862 0.52424 0.67281 0.81104 0.8342 0.84558 1.00331 1.02356 1.18278 1.20953 1.35252 1.67212 1.86209 2.22147 2.35238 2.85345 3.18927 3.32767 3.46574 4.10848 4.35558 4.83231 
23 0.00809 0.11636 0.17755 0.20261 0.33108 0.35564 0.53257 0.66947 0.83119 0.84442 1.01077 1.18611 1.22215 1.36845 1.67824 1.86989 2.24475 2.36266 2.85999 3.19459 3.46954 4.11433 4.84381 
37 0.01271 0.1094 0.17185 0.18311 0.32484 0.33575 0.51696 0.54224 0.65763 0.81685 0.83516 0.84847 1.00298 1.02085 1.17883 1.19278 1.22972 1.34373 1.5218 1.66983 1.86063 1.89139 2.0879 2.21047 2.34919 2.65573 2.83659 3.00319 3.17561 3.3237 3.45963 3.60675 3.78948 4.10654 4.35283 4.52366 4.82888 
30 0.00856 0.10724 0.17058 0.18391 0.32384 0.33735 0.52139 0.65919 0.81146 0.83265 0.84518 1.00267 1.18046 1.20863 1.34867 1.52286 1.66861 1.86196 2.21477 2.35151 2.65772 2.84671 3.00749 3.17804 3.32788 3.46198 4.10666 4.35646 4.52949 4.83142 
31 0.00943 0.04532 0.12777 0.18004 0.19754 0.33389 0.34981 0.52766 0.66641 0.82109 0.84014 0.85271 1.01302 1.18668 1.2058 1.35331 1.53175 1.68199 1.87519 2.22322 2.3589 2.66451 2.85081 3.01504 3.18252 3.33155 3.46784 3.62157 4.11352 4.36533 4.83819 
35 0.01877 0.11006 0.16795 0.18068 0.32071 0.3319 0.51267 0.5389 0.65352 0.81899 0.8338 0.85489 0.99968 1.05497 1.17511 1.19181 1.33968 1.51949 1.66542 1.85634 1.8975 2.07822 2.20632 2.34472 2.65187 2.83165 2.99871 3.17196 3.31972 3.45607 3.60132 4.10284 4.34923 4.51865 4.82415 
36 0.01914 0.1043 0.16927 0.17891 0.21262 0.32301 0.33302 0.51559 0.54117 0.65801 0.80655 0.83089 0.84056 1.00045 1.01443 1.17738 1.19127 1.22448 1.34209 1.53937 1.66672 1.69413 1.8586 1.89017 2.09323 2.20904 2.34679 2.65854 2.83525 3.00754 3.17462 3.32252 3.45857 4.10415 4.35013 4.82662 
44 0.01151 0.10011 0.17262 0.18108 0.19866 0.327 0.33566 0.3555 0.51954 0.53907 0.65946 0.81223 0.8356 0.84499 1.00471 1.01637 1.18101 1.19219 1.21927 1.34534 1.36897 1.52192 1.67031 1.68732 1.86217 1.87846 2.08556 2.21217 2.35087 2.65464 2.83849 3.0046 3.17741 3.32572 3.46166 3.49415 3.60742 3.78885 4.10857 4.35544 4.52455 4.66621 4.83083 4.87421 
37 0.01442 0.10482 0.167 0.17838 0.31977 0.3302 0.51197 0.53674 0.65206 0.80927 0.82967 0.84115 0.99824 1.01663 1.17383 1.18703 1.21992 1.33843 1.51311 1.66424 1.85548 1.88973 2.07881 2.20401 2.34398 2.6491 2.831 2.99754 3.17048 3.31855 3.45448 3.59951 3.78183 4.10185 4.34911 4.5187 4.82373 
32 0.01808 0.10701 0.16702 0.18007 0.31955 0.3305 0.51247 0.55212 0.65628 0.81327 0.83125 0.84497 0.99826 1.0139 1.17451 1.19257 1.34053 1.54214 1.66336 1.85514 2.09069 2.205 2.34438 2.83093 3.00104 3.17384 3.31951 3.45717 3.61239 4.10332 4.34863 4.82385 
26 0.01846 0.10602 0.17228 0.18936 0.32528 0.33845 0.52067 0.79827 0.82995 0.83989 0.9995 1.0204 1.18194 1.21281 1.35237 1.67195 1.86288 2.22766 2.35158 2.85003 3.18086 3.32562 3.46252 4.10637 4.35585 4.83082 
37 0.01632 0.10432 0.16818 0.17904 0.32141 0.33239 0.51348 0.53975 0.65357 0.80566 0.8293 0.83966 0.9999 1.17545 1.19025 1.22606 1.34052 1.51615 1.66658 1.85693 1.88858 2.08131 2.20785 2.34495 2.64958 2.8331 3.00197 3.17105 3.31958 3.45515 3.6016 3.77982 4.10261 4.34918 4.51715 4.67284 4.82504 
38 0.01437 0.10245 0.16962 0.17884 0.20458 0.32333 0.33259 0.36725 0.51638 0.541 0.65837 0.80966 0.83193 0.84144 1.00199 1.01914 1.17781 1.18992 1.21892 1.34263 1.5226 1.66745 1.69034 1.85982 1.88722 2.20898 2.34746 2.65795 2.8351 3.00588 3.17661 3.32287 3.45837 3.61174 4.10513 4.35137 4.52919 4.82801 
42 0.01584 0.09951 0.17059 0.17948 0.20361 0.32461 0.33412 0.51775 0.54191 0.65612 0.798 0.82999 0.839 0.85823 1.00239 1.01983 1.17764 1.18829 1.21311 1.34193 1.3652 1.51748 1.66932 1.85994 1.88476 2.08347 2.20806 2.2368 2.3474 2.65118 2.83641 3.00198 3.17389 3.32213 3.45827 3.60326 3.78353 4.10528 4.35256 4.51874 4.65836 4.82842 
37 0.01637 0.10146 0.16954 0.17904 0.21197 0.32347 0.33344 0.51952 0.65749 0.79856 0.82987 0.83919 0.86561 1.00088 1.01503 1.17812 1.19173 1.22252 1.34421 1.52212 1.66706 1.69077 1.85918 1.89336 2.21264 2.34736 2.6547 2.83709 3.00628 3.17424 3.32305 3.45857 3.60911 4.10582 4.35395 4.52719 4.82996 
33 0.01557 0.10055 0.16248 0.17401 0.31539 0.32601 0.50762 0.54832 0.64895 0.8017 0.82522 0.8356 0.99379 1.01542 1.17003 1.18698 1.33436 1.5156 1.65937 1.69354 1.85063 2.07476 2.19947 2.33953 2.82617 2.99291 3.16714 3.31426 3.45081 3.59717 4.09747 4.34253 4.81858 
40 0.0085 0.09943 0.16996 0.17935 0.20639 0.32403 0.33382 0.51625 0.53887 0.65671 0.808 0.83216 0.84186 1.00178 1.01601 1.17804 1.19057 1.22049 1.34282 1.52002 1.66789 1.69123 1.85949 1.88267 2.08729 2.20877 2.34801 2.65293 2.83501 3.00471 3.1746 3.32253 3.45871 3.60619 3.78594 4.10607 4.35349 4.52167 4.67285 4.82826 
35 0.0126 0.10271 0.17333 0.1829 0.2157 0.32748 0.33773 0.51992 0.54253 0.66185 0.80767 0.83389 0.8433 1.00507 1.02283 1.18166 1.19598 1.22841 1.34672 1.52945 1.67201 1.86401 2.21458 2.35076 2.66042 2.83917 3.01176 3.17825 3.32539 3.46221 3.61727 4.10893 4.35622 4.52673 4.83154 
35 0.01737 0.10584 0.17103 0.18153 0.32412 0.33417 0.5164 0.53997 0.65777 0.80536 0.83171 0.84149 1.00219 1.01831 1.17877 1.19302 1.22644 1.34471 1.52631 1.66929 1.85996 1.8895 2.09717 2.213 2.34847 2.66669 2.83506 3.00834 3.17805 3.3235 3.45914 3.61338 4.10583 4.35306 4.82833 
23 0.02109 0.11588 0.17498 0.21309 0.32874 0.5316 0.80993 0.8336 0.84812 1.00658 1.18417 1.22177 1.35764 1.67865 1.87629 2.23484 2.36725 2.85398 3.33425 3.46845 4.11099 4.37325 4.8418 
39 0.01459 0.0983 0.16302 0.1724 0.19749 0.31661 0.32614 0.50877 0.53164 0.64958 0.79998 0.82575 0.83521 0.99461 1.00783 1.17125 1.18378 1.21403 1.3356 1.51334 1.6598 1.68119 1.85144 1.87827 2.0736 2.20028 2.34056 2.6474 2.82705 2.99422 3.1675 3.31556 3.45202 3.59726 3.77722 4.09871 4.34361 4.51442 4.81986 
32 0.01938 0.10661 0.17001 0.18315 0.32368 0.33754 0.51907 0.65681 0.80489 0.83031 0.8409 1.00153 1.17808 1.19728 1.3438 1.52375 1.66854 1.86001 2.09033 2.21329 2.34868 2.65634 2.83939 3.00884 3.17521 3.32348 3.45916 3.61763 4.10624 4.3632 4.5251 4.83035 
41 0.01708 0.10288 0.17251 0.18173 0.20878 0.32581 0.33464 0.36112 0.51861 0.54019 0.65872 0.80762 0.83335 0.8425 0.88106 1.00367 1.0163 1.18106 1.19467 1.22617 1.34672 1.52131 1.67017 1.69556 1.86144 1.88284 2.08999 2.21498 2.35006 2.65491 2.83771 3.00721 3.17654 3.32497 3.46077 3.60646 3.79212 4.10741 4.35485 4.52282 4.82981 
28 0.01562 0.11348 0.17987 0.19995 0.33344 0.35077 0.52968 0.66981 0.81641 0.83864 0.8505 1.0127 1.18691 1.20956 1.35504 1.54194 1.68231 1.8731 2.22199 2.35871 2.66776 2.85413 3.1857 3.33289 3.47087 4.11409 4.37552 4.84092 
28 0.02251 0.11577 0.17677 0.19453 0.32964 0.34384 0.52609 0.66736 0.81977 0.83827 0.8538 1.00701 1.18561 1.21492 1.35405 1.53944 1.67649 1.86617 2.10834 2.22402 2.35779 2.85338 3.18387 3.33127 3.4687 4.11143 4.36151 4.8348 
26 0.01614 0.10222 0.16349 0.18397 0.31653 0.33218 0.51079 0.79807 0.82416 0.83534 0.99418 1.17182 1.20245 1.33817 1.66121 1.85153 2.20231 2.34014 2.8278 2.99676 3.1685 3.31573 3.45295 4.09795 4.3437 4.8195 
36 0.01585 0.10427 0.17365 0.18515 0.32729 0.33911 0.52201 0.55699 0.65953 0.80258 0.83241 0.84189 0.87909 1.0052 1.18189 1.19992 1.34647 1.52266 1.67208 1.86332 2.09321 2.21571 2.35062 2.65582 2.85097 3.00986 3.1778 3.32564 3.46089 3.61114 3.79427 4.108 4.3582 4.52478 4.67097 4.83405 
28 0.0122 0.10218 0.16321 0.17814 0.3163 0.33203 0.5104 0.64933 0.80414 0.82525 0.83775 0.99436 1.17097 1.19393 1.33605 1.66133 1.85154 2.20038 2.34069 2.65448 2.82901 2.99759 3.16726 3.31534 3.45123 4.09814 4.34407 4.81994 
34 0.01162 0.11152 0.17663 0.19185 0.32955 0.34263 0.5231 0.5558 0.66255 0.82302 0.8394 0.85567 1.00828 1.18429 1.20485 1.34881 1.52606 1.67476 1.86584 2.09167 2.21898 2.35361 2.65835 2.84369 3.01198 3.1795 3.32868 3.46399 3.61287 3.7917 4.11075 4.35853 4.52875 4.835 
35 0.01101 0.09907 0.16616 0.17637 0.31832 0.3285 0.51228 0.54198 0.654 0.79733 0.82726 0.83672 0.87226 0.99712 1.01692 1.17551 1.19289 1.33907 1.51964 1.6637 1.85405 2.08192 2.20624 2.34402 2.65067 2.83164 3.00069 3.17166 3.31944 3.45514 3.60278 4.10168 4.34668 4.51881 4.82346 
38 0.01224 0.10581 0.16859 0.18064 0.32178 0.33297 0.51296 0.53462 0.65247 0.81167 0.831 0.84322 1.00003 1.0245 1.17554 1.19009 1.23015 1.33969 1.51396 1.66696 1.85751 1.89151 2.07891 2.20607 2.34506 2.64908 2.83244 2.99862 3.17107 3.31931 3.45512 3.60092 3.7791 4.10248 4.34901 4.5177 4.66116 4.82477 
26 0.01871 0.10662 0.16428 0.17831 0.31678 0.33006 0.51005 0.80446 0.82723 0.84027 0.99489 1.17179 1.19327 1.33719 1.65997 1.85143 2.20011 2.34115 2.82827 2.99574 3.16927 3.31645 3.45386 4.09937 4.3441 4.82023 
38 0.0126 0.09982 0.15959 0.16947 0.29775 0.31551 0.32621 0.50391 0.52994 0.64209 0.8095 0.82541 0.83975 0.99166 1.00562 1.16592 1.1798 1.32999 1.50201 1.65631 1.67502 1.84804 1.8695 2.06613 2.1941 2.33633 2.63829 2.82195 2.98788 3.16197 3.31034 3.44613 3.59146 3.76562 4.09425 4.34003 4.50627 4.81558 
27 0.01881 0.10972 0.17092 0.18929 0.32265 0.33519 0.52019 0.66776 0.81259 0.83266 0.8461 1.00058 1.02145 1.17904 1.20545 1.34674 1.66778 1.85788 2.21124 2.34804 2.84804 3.18261 3.3253 3.46404 4.10553 4.35198 4.83128 
37 0.01389 0.10763 0.17151 0.18216 0.32445 0.33477 0.51624 0.54015 0.65804 0.81093 0.83333 0.84401 1.00241 1.01847 1.17874 1.19226 1.2253 1.34326 1.52062 1.66993 1.86021 1.8874 2.08609 2.21177 2.34832 2.65579 2.83546 3.00248 3.17517 3.32296 3.45879 3.60572 3.79234 4.10571 4.35232 4.52264 4.82789 
49 0.01619 0.10478 0.17116 0.17983 0.19763 0.32467 0.33274 0.3458 0.51663 0.53152 0.65513 0.67047 0.81758 0.83578 0.84547 1.00326 1.01403 1.17862 1.18856 1.21029 1.34294 1.36044 1.51535 1.53433 1.66816 1.68394 1.86045 1.876 2.0796 2.2074 2.23018 2.34889 2.65138 2.83503 2.85534 3.00128 3.17489 3.32337 3.45888 3.47368 3.60437 3.77894 4.10658 4.12326 4.35281 4.51898 4.65368 4.82844 4.84642 
47 0.01338 0.09989 0.17202 0.18005 0.19694 0.32601 0.334 0.3485 0.51756 0.53451 0.65856 0.80082 0.83249 0.84132 0.85909 1.00384 1.01491 1.17906 1.18856 1.20849 1.34315 1.36138 1.52156 1.66886 1.68371 1.86067 1.87518 2.08545 2.20703 2.22653 2.34868 2.6546 2.83559 2.85718 3.0036 3.17588 3.32363 3.45965 3.4805 3.60657 3.78808 4.10661 4.12969 4.35279 4.52192 4.82877 4.8491 
37 0.02012 0.10296 0.1667 0.17716 0.31984 0.3307 0.51179 0.53566 0.65252 0.80284 0.82773 0.8378 0.99824 1.17345 1.18679 1.21808 1.33795 1.51495 1.66488 1.85554 1.88969 2.0788 2.2031 2.2433 2.34358 2.64965 2.83139 2.9979 3.17034 3.3182 3.45434 3.60081 3.77861 4.10105 4.34739 4.51622 4.82346 
40 0.01864 0.10311 0.16409 0.17416 0.21176 0.31745 0.32717 0.50908 0.53459 0.64959 0.81013 0.82865 0.84001 0.99586 1.00929 1.1715 1.18461 1.21827 1.3355 1.51247 1.66064 1.68183 1.85256 1.87307 2.07305 2.20045 2.34126 2.64671 2.82722 2.99363 3.16828 3.31586 3.4523 3.59795 3.77584 4.09968 4.34499 4.5149 4.67043 4.82072 
35 0.00659 0.09559 0.16722 0.17718 0.32112 0.33182 0.5137 0.54671 0.65579 0.79532 0.8272 0.83644 0.85903 0.9992 1.17551 1.1897 1.22095 1.34031 1.52384 1.66725 1.85727 2.08815 2.20752 2.34525 2.6531 2.83379 3.00331 3.17169 3.31988 3.45539 3.60657 4.10205 4.34893 4.51844 4.82482 
33 0.01918 0.10379 0.16484 0.17521 0.31669 0.32607 0.35106 0.50989 0.56955 0.65403 0.8123 0.82918 0.84199 0.99675 1.01608 1.17253 1.192 1.33633 1.66197 1.68459 1.85338 1.87723 2.20053 2.34162 2.82785 2.99436 3.16912 3.31629 3.4528 3.60264 4.0996 4.34504 4.82082 
39 0.01191 0.10503 0.17531 0.18512 0.21796 0.32901 0.33888 0.52157 0.54312 0.66237 0.82132 0.8391 0.85108 1.00751 1.0253 1.18319 1.19632 1.22909 1.34844 1.52631 1.67296 1.69645 1.86466 1.88806 2.09565 2.21549 2.35394 2.65954 2.84089 3.01275 3.18029 3.32859 3.46446 3.61099 3.79386 4.11079 4.35879 4.52846 4.83428 
33 0.01454 0.11307 0.1683 0.18364 0.32096 0.33422 0.51224 0.53622 0.65169 0.82224 0.83522 0.99995 1.17446 1.19075 1.33887 1.51189 1.66581 1.85674 2.07702 2.20491 2.34451 2.64722 2.83129 2.99734 3.17035 3.3188 3.45447 3.60051 3.77599 4.10209 4.34916 4.51679 4.8243 
32 0.01076 0.09482 0.17683 0.18898 0.33097 0.34339 0.52541 0.56135 0.66554 0.809 0.8359 0.84561 1.00949 1.18556 1.20569 1.35152 1.53545 1.67603 1.86896 2.2191 2.35615 2.66354 2.84649 3.01477 3.18107 3.32987 3.46508 3.62675 4.11125 4.36542 4.53763 4.83678 
45 0.01428 0.10238 0.16879 0.17737 0.19593 0.32286 0.33154 0.35127 0.51448 0.53318 0.65602 0.80943 0.83179 0.84129 1.0012 1.01446 1.17623 1.18693 1.21239 1.34057 1.36452 1.51812 1.66652 1.68429 1.85821 1.87554 2.0834 2.20515 2.23448 2.34624 2.65393 2.83283 2.8564 3.00041 3.17333 3.32073 3.4572 3.60474 3.79027 4.10445 4.35012 4.52365 4.66935 4.82596 4.85377 
27 0.01618 0.12001 0.17396 0.19441 0.32742 0.34653 0.52507 0.66593 0.82492 0.83896 1.00584 1.18236 1.21416 1.34707 1.54842 1.67479 1.86488 2.21603 2.35473 2.67329 2.85419 3.18588 3.32923 3.46723 4.10901 4.35692 4.83287 
23 0.05425 0.12567 0.16462 0.19606 0.31566 0.33259 0.50948 0.80004 0.82479 0.83658 0.99307 1.17344 1.33636 1.65901 1.84941 2.33968 2.82722 3.17213 3.31587 3.45224 4.09727 4.34157 4.81824 
47 0.01855 0.10313 0.16957 0.17779 0.19368 0.32337 0.33131 0.34409 0.51499 0.53002 0.65526 0.808 0.83266 0.84192 1.00174 1.0128 1.17724 1.18781 1.21263 1.34128 1.36157 1.51461 1.53752 1.66692 1.68246 1.85857 1.87296 2.07948 2.20639 2.23723 2.34711 2.6511 2.83306 2.85397 2.99984 3.1737 3.32161 3.45777 3.47669 3.60345 3.77981 4.10551 4.35105 4.5195 4.65973 4.82664 4.84473 
25 0.01866 0.10562 0.17227 0.1909 0.32475 0.3382 0.52931 0.68504 0.80119 0.83017 0.84009 1.00247 1.18235 1.21546 1.35663 1.67235 1.86119 2.24099 2.36317 3.18067 3.3272 3.46483 4.10822 4.35569 4.83754 
49 0.01653 0.10072 0.17154 0.17962 0.19637 0.32578 0.33412 0.35191 0.51774 0.53463 0.65767 0.80059 0.83233 0.84115 0.85884 1.00339 1.01439 1.17876 1.18812 1.20725 1.34335 1.36172 1.51816 1.54694 1.66931 1.68601 1.86113 1.87772 2.08398 2.20897 2.23237 2.34885 2.65207 2.83623 2.85763 3.00255 3.17544 3.32357 3.45956 3.47858 3.60509 3.78333 4.10655 4.12611 4.35334 4.52071 4.65948 4.82943 4.85556 
46 0.02005 0.10677 0.16911 0.17843 0.20364 0.32316 0.33288 0.51438 0.5339 0.65313 0.68865 0.81814 0.83375 0.84632 1.00167 1.02014 1.17587 1.18693 1.21416 1.34026 1.36279 1.51321 1.54061 1.66758 1.69905 1.85862 1.88152 2.0806 2.20591 2.24157 2.34606 2.64935 2.83265 2.85766 2.99898 3.17186 3.32052 3.45604 3.48114 3.60195 3.77832 4.10424 4.35113 4.51788 4.65801 4.82619 
48 0.01653 0.0948 0.16292 0.17082 0.18254 0.31749 0.3246 0.33478 0.50982 0.52586 0.64962 0.7936 0.826 0.83475 0.85145 0.9961 1.00597 1.17159 1.18085 1.1987 1.33555 1.352 1.5089 1.66095 1.67444 1.853 1.86662 2.07261 2.19878 2.21778 2.34163 2.64647 2.82718 2.84713 2.99313 3.16837 3.31597 3.34884 3.45227 3.47888 3.59745 3.77353 4.09993 4.34518 4.51337 4.65536 4.821 4.83743 
45 0.01171 0.09714 0.1694 0.17742 0.19428 0.32371 0.33204 0.35063 0.51653 0.53853 0.65664 0.79671 0.82967 0.83837 0.85425 1.00129 1.01298 1.17732 1.18747 1.21083 1.34246 1.51658 1.66695 1.68325 1.8592 1.87748 2.08693 2.20876 2.2426 2.34727 2.65212 2.83485 2.86105 3.00273 3.17344 3.32209 3.45778 3.47956 3.60405 3.78707 4.10474 4.3522 4.52105 4.66737 4.82762 
47 0.01539 0.08976 0.15405 0.1644 0.17392 0.21377 0.31344 0.32083 0.33248 0.5058 0.52565 0.64582 0.78884 0.82163 0.83016 0.84489 0.9917 1.00192 1.16791 1.17816 1.20205 1.33186 1.35847 1.50553 1.65665 1.67359 1.84813 1.86406 2.06715 2.19536 2.22784 2.33735 2.64108 2.82317 2.98967 3.16389 3.31215 3.44782 3.46657 3.59311 3.76836 4.09522 4.34006 4.50869 4.65968 4.8164 4.83505 
40 0.00722 0.09534 0.16852 0.1776 0.19611 0.32304 0.33164 0.34841 0.51562 0.53649 0.65821 0.81707 0.83449 0.84536 1.00159 1.01358 1.17738 1.18893 1.21783 1.34204 1.38185 1.52135 1.6666 1.68387 1.859 1.8761 2.08357 2.20728 2.34786 2.65932 2.83422 3.00085 3.17589 3.32221 3.45879 3.60715 4.10557 4.35162 4.52598 4.827 
41 0.01201 0.10627 0.17017 0.18074 0.32334 0.33353 0.51521 0.53646 0.65421 0.80951 0.83213 0.84278 1.00175 1.01987 1.17686 1.18928 1.21951 1.34127 1.36758 1.51453 1.66857 1.85918 1.88617 2.08214 2.20684 2.23967 2.34748 2.65002 2.83469 3.00102 3.17286 3.32164 3.45712 3.48557 3.60268 3.78037 4.10478 4.3527 4.51889 4.65723 4.82756 
50 0.01179 0.08843 0.15374 0.16272 0.17215 0.20724 0.3112 0.31818 0.32823 0.50325 0.5188 0.64173 0.66283 0.79139 0.82053 0.82912 0.84641 0.99006 0.99982 1.16523 1.17416 1.19261 1.32922 1.3465 1.50126 1.52591 1.65476 1.66914 1.84639 1.85993 2.06497 2.19246 2.2107 2.3354 2.63764 2.82058 2.8422 2.98695 3.16123 3.30958 3.44522 3.45973 3.59049 3.76499 4.09341 4.33837 4.50498 4.64124 4.81449 4.83622 
41 0.01056 0.09967 0.16961 0.17861 0.20262 0.32353 0.33306 0.5161 0.5389 0.65588 0.8023 0.83069 0.83997 0.87401 1.00165 1.01783 1.17779 1.19007 1.21916 1.34265 1.51932 1.66806 1.69327 1.85905 1.8829 2.08414 2.20879 2.34745 2.65206 2.83566 3.00168 3.17385 3.32221 3.45789 3.60336 3.78529 4.10507 4.35127 4.52107 4.66396 4.82732 
28 0.02114 0.11388 0.17045 0.18789 0.32293 0.33639 0.51579 0.57532 0.67034 0.82242 0.83601 0.87911 1.00188 1.17876 1.20864 1.34514 1.66804 1.85881 2.21378 2.34808 2.83506 3.01876 3.17729 3.32257 3.4587 4.10501 4.35105 4.82701 
29 0.00782 0.09951 0.17487 0.1921 0.32784 0.3409 0.52706 0.664 0.8077 0.8336 0.84406 1.00612 1.18375 1.21118 1.35006 1.53851 1.67426 1.86516 2.21939 2.35381 2.66158 2.85554 3.04194 3.18177 3.32969 3.46328 4.10914 4.36295 4.83715 
39 0.00821 0.09321 0.16214 0.17158 0.19951 0.31636 0.32557 0.50899 0.54236 0.65077 0.79187 0.82411 0.83309 0.85179 0.99427 1.00773 1.17196 1.18677 1.22145 1.33589 1.51484 1.66025 1.85097 1.88159 2.07676 2.20101 2.34051 2.64772 2.82773 2.99555 3.16785 3.31593 3.45211 3.59825 3.77951 4.0986 4.34343 4.5159 4.81981 
32 0.01259 0.10949 0.16734 0.18506 0.3194 0.3333 0.51372 0.65426 0.81486 0.83152 0.85106 0.99807 1.17446 1.19593 1.34028 1.5213 1.66505 1.85488 2.08646 2.20876 2.34378 2.65291 2.83213 3.0017 3.17294 3.31995 3.45764 3.60779 4.10345 4.34988 4.53562 4.82518 
22 0.01627 0.10612 0.16919 0.19329 0.32209 0.34149 0.53865 0.80253 0.82834 0.83966 0.99913 1.1804 1.22092 1.36211 1.67222 1.85845 2.23511 3.32453 3.46214 4.10476 4.36029 4.84024 
32 0.00968 0.10847 0.1717 0.1844 0.32489 0.33727 0.51875 0.55361 0.65878 0.81782 0.83508 0.84981 1.00352 1.18004 1.19953 1.34442 1.52638 1.66991 1.86193 2.09228 2.2131 2.34998 2.65636 2.83741 3.00673 3.17587 3.3244 3.45991 3.60764 4.10747 4.3588 4.82976 
16 0.01139 0.10733 0.17492 0.32815 0.79465 0.82913 0.83974 0.97925 1.00963 1.184 1.22062 1.48525 1.68673 1.88669 2.24288 4.11559 
43 0.01074 0.09684 0.16635 0.175 0.19288 0.32107 0.32928 0.34445 0.51338 0.53363 0.65451 0.79826 0.82852 0.83745 0.85739 0.99898 1.00986 1.1754 1.18694 1.21499 1.33991 1.51928 1.66424 1.68169 1.85584 1.87362 2.08491 2.20453 2.23503 2.34482 2.65182 2.83143 2.99896 3.17182 3.31971 3.45578 3.60244 3.78532 4.10264 4.34804 4.52052 4.82412 4.85144 
32 0.00878 0.11096 0.17208 0.18962 0.32471 0.3388 0.518 0.55627 0.65835 0.82375 0.83748 0.87527 1.00362 1.17972 1.20171 1.34548 1.52552 1.67019 1.86077 2.08559 2.21669 2.34927 2.65901 2.83866 3.00883 3.17655 3.32432 3.45962 3.60997 4.1063 4.35404 4.82925 
24 0.01263 0.10473 0.17022 0.18731 0.3225 0.33538 0.52886 0.79782 0.82916 0.83916 0.99915 1.02188 1.18007 1.20968 1.35098 1.66808 1.85777 2.22175 2.34921 3.32576 3.4649 4.10537 4.35122 4.82879 
39 0.01576 0.10101 0.16823 0.17805 0.21676 0.32201 0.33189 0.51387 0.53724 0.65359 0.80296 0.82889 0.83834 1.00028 1.0218 1.17564 1.18807 1.21709 1.33981 1.51539 1.66638 1.69769 1.85754 1.8864 2.08241 2.2059 2.34498 2.64892 2.83253 2.9991 3.17131 3.3193 3.45507 3.60155 3.78016 4.10276 4.34955 4.51756 4.82495 
48 0.01209 0.09912 0.1713 0.1792 0.19456 0.32582 0.33401 0.34997 0.51737 0.53285 0.65733 0.80145 0.83258 0.84145 0.85996 1.00389 1.01573 1.17922 1.18885 1.2096 1.34314 1.35969 1.51894 1.66912 1.68507 1.86077 1.87604 2.08279 2.20855 2.23115 2.34879 2.65246 2.83545 2.8547 3.00199 3.17523 3.32338 3.45943 3.47743 3.60447 3.78427 4.10655 4.12396 4.35294 4.52093 4.6674 4.82844 4.84526 
36 0.02135 0.11765 0.17772 0.19115 0.33127 0.34411 0.52463 0.55591 0.66425 0.82759 0.84244 0.86352 1.00968 1.18374 1.19802 1.23795 1.35016 1.52697 1.67636 1.86731 2.0931 2.21628 2.35494 2.66078 2.84327 3.01289 3.18135 3.33068 3.46623 3.6134 3.7932 4.11249 4.36122 4.52851 4.67723 4.83721 
38 0.01986 0.11235 0.17526 0.18694 0.32842 0.33941 0.5204 0.54336 0.65995 0.81773 0.83742 0.84937 1.00661 1.02815 1.18184 1.19547 1.22987 1.3467 1.52232 1.67277 1.86455 1.90431 2.08657 2.21475 2.35204 2.65584 2.83943 3.00682 3.1777 3.32648 3.46192 3.60864 3.78807 4.10918 4.35663 4.52413 4.66948 4.83174 
26 0.01157 0.10858 0.17426 0.19146 0.32682 0.33964 0.52211 0.68183 0.81022 0.83391 0.84507 1.00551 1.18262 1.20874 1.35028 1.67232 1.86333 2.21612 2.35198 2.84496 3.18432 3.32735 3.4632 4.10785 4.3567 4.83195 
34 0.01005 0.10447 0.17106 0.18173 0.32436 0.33541 0.51759 0.54483 0.66021 0.80826 0.83234 0.84258 1.00241 1.02453 1.17999 1.1986 1.34407 1.53449 1.66936 1.86068 2.09768 2.21331 2.34916 2.65979 2.83677 3.01686 3.17747 3.32409 3.46082 3.62051 4.10658 4.35374 4.53118 4.82859 
34 0.00711 0.10327 0.1703 0.18273 0.32321 0.33535 0.51627 0.54556 0.65566 0.81016 0.83155 0.84259 1.00151 1.17744 1.19278 1.34285 1.51815 1.66881 1.85912 2.08388 2.21013 2.34713 2.65194 2.83566 3.00214 3.17321 3.32179 3.4577 3.60469 3.78316 4.10476 4.35275 4.51987 4.82748 
26 0.01019 0.11007 0.16611 0.18361 0.31871 0.33358 0.51321 0.81114 0.83006 0.84811 0.99703 1.1737 1.20707 1.3404 1.52509 1.66361 1.85437 2.20556 2.34364 2.83212 3.17996 3.31927 3.46049 4.10189 4.34845 4.82318 
43 0.01313 0.10288 0.17304 0.1818 0.20289 0.32698 0.33602 0.36587 0.51982 0.5413 0.65991 0.81136 0.83504 0.84439 1.00492 1.01811 1.18088 1.19206 1.21891 1.34537 1.3727 1.52286 1.67055 1.69 1.86233 1.88049 2.08792 2.21288 2.35062 2.65537 2.83809 3.00528 3.17799 3.32589 3.46129 3.50357 3.60768 3.78965 4.10839 4.35581 4.52439 4.66383 4.83116 
27 0.02285 0.11481 0.17415 0.19356 0.32697 0.34182 0.52347 0.69384 0.81885 0.83629 0.8535 1.00517 1.18194 1.20904 1.35107 1.67307 1.86351 2.21658 2.35216 2.85004 3.01468 3.18148 3.32755 3.46478 4.10881 4.35727 4.83288 
35 0.01646 0.11108 0.17119 0.18268 0.32409 0.33488 0.51646 0.54085 0.65793 0.81941 0.83582 0.85196 1.00294 1.02415 1.17825 1.19283 1.34351 1.52196 1.66858 1.85985 1.88616 2.0857 2.20864 2.34836 2.65514 2.83543 3.00335 3.17543 3.32346 3.45952 3.60829 4.10622 4.35321 4.5309 4.82853 
41 0.00741 0.09486 0.15889 0.16767 0.18699 0.31259 0.32099 0.33618 0.50427 0.53284 0.64308 0.8025 0.8233 0.83303 0.99124 1.00321 1.16612 1.17796 1.20893 1.33039 1.50264 1.6561 1.67352 1.84768 1.86437 2.06601 2.19414 2.23262 2.33634 2.63937 2.82198 2.98819 3.16236 3.31066 3.44642 3.59171 3.76599 4.09441 4.33972 4.50753 4.81544 
25 0.01165 0.11478 0.17213 0.1901 0.32439 0.3378 0.52282 0.81729 0.83547 0.85533 1.00268 1.05743 1.18098 1.21315 1.35046 1.66968 1.85991 2.21968 2.35167 2.84518 3.32705 3.46731 4.10782 4.35496 4.83087 
25 0.01384 0.09764 0.16715 0.18227 0.31989 0.33418 0.54465 0.79048 0.8252 0.83455 0.85421 0.99604 1.17823 1.21225 1.34574 1.4735 1.66702 1.85502 2.23758 2.34804 3.32435 3.4625 4.10271 4.34737 4.82951 
31 0.0153 0.10335 0.16763 0.17899 0.3208 0.33164 0.51415 0.65831 0.79887 0.82802 0.83792 0.9983 1.01509 1.17549 1.1935 1.34049 1.5311 1.66467 1.85581 1.88464 2.206 2.34438 2.65762 2.83257 3.01319 3.17231 3.31977 3.45626 4.10302 4.34849 4.82436 
30 0.01831 0.10711 0.17312 0.18553 0.32628 0.33782 0.51881 0.54609 0.80207 0.83194 0.84178 1.00452 1.17982 1.19398 1.22489 1.34564 1.67145 1.86203 1.89516 2.21272 2.34913 2.83806 3.01152 3.17699 3.32478 3.46017 3.61551 4.10669 4.35463 4.83022 
24 0.0199 0.10568 0.16894 0.18524 0.32229 0.33838 0.52371 0.79993 0.8283 0.83885 0.99997 1.17728 1.19939 1.34201 1.66688 1.85881 2.21015 2.35272 2.84506 3.3229 3.45878 4.1037 4.35318 4.82969 
18 0.02269 0.10682 0.16984 0.3225 0.79215 0.82593 0.83686 0.99555 1.18091 1.22228 1.47622 1.68406 1.86516 2.2357 3.46636 4.10403 4.35119 4.83676 
39 0.00792 0.03152 0.11298 0.17582 0.18607 0.32932 0.33953 0.5211 0.54223 0.66099 0.81035 0.83579 0.84531 1.00691 1.02371 1.18231 1.19428 1.22249 1.3479 1.52325 1.67315 1.70237 1.86501 1.89256 2.09485 2.21353 2.35225 2.65912 2.84071 3.00783 3.17888 3.32725 3.46308 3.61022 3.79418 4.10956 4.35653 4.5264 4.8322 
39 0.01104 0.09746 0.16986 0.1796 0.22541 0.32357 0.33395 0.51635 0.54047 0.65538 0.79654 0.82883 0.83781 0.85648 1.00105 1.01779 1.17837 1.19382 1.22785 1.34329 1.51921 1.66906 1.85947 2.08448 2.21205 2.34711 2.65185 2.83658 3.00344 3.17283 3.32173 3.45748 3.60372 3.78447 4.10425 4.35062 4.51975 4.67006 4.8272 
27 0.02016 0.10183 0.1643 0.17974 0.31724 0.32902 0.50935 0.79454 0.82462 0.83484 0.99426 1.01603 1.17256 1.19816 1.33687 1.66145 1.85161 2.20162 2.34036 2.82768 2.99575 3.17167 3.31575 3.4533 4.09809 4.34324 4.81949 
36 0.01622 0.10177 0.16424 0.17566 0.31765 0.3283 0.50968 0.54951 0.65127 0.80303 0.82648 0.83687 0.9958 1.01684 1.17218 1.18935 1.33638 1.51415 1.66227 1.85252 1.88913 2.07924 2.20248 2.34113 2.65086 2.82825 2.99658 3.16847 3.31607 3.45237 3.59988 3.77895 4.09923 4.34481 4.51655 4.82082 
34 0.02457 0.11327 0.16724 0.18073 0.32045 0.33309 0.5119 0.54232 0.65284 0.82052 0.8341 0.88003 0.99962 1.17369 1.19251 1.33774 1.51647 1.66419 1.8563 2.07918 2.20369 2.34431 2.65424 2.83124 2.99692 3.17127 3.31871 3.45467 3.60579 3.79258 4.10222 4.3487 4.5199 4.82405 
32 0.09457 0.15572 0.16986 0.30877 0.3211 0.49977 0.63806 0.80804 0.82353 0.98754 1.01619 1.16199 1.18194 1.32633 1.49885 1.65313 1.84444 2.06285 2.19102 2.33249 2.63509 2.81866 2.98464 3.15837 3.30682 3.44266 3.58834 3.76281 4.09058 4.33693 4.50348 4.81224 
46 0.00961 0.09505 0.16804 0.17616 0.18963 0.32319 0.33095 0.34301 0.51542 0.5316 0.65577 0.79977 0.83104 0.8399 0.8582 1.00134 1.01172 1.17709 1.18651 1.20573 1.34156 1.36092 1.51651 1.66679 1.68174 1.85847 1.87301 2.08088 2.20664 2.22962 2.3469 2.65084 2.83323 2.85178 3.00007 3.17376 3.32192 3.45758 3.47348 3.60339 3.78563 4.10506 4.35089 4.52087 4.82674 4.84493 
42 0.01145 0.09677 0.16334 0.17219 0.1923 0.31779 0.32708 0.44586 0.50954 0.53267 0.64887 0.80232 0.82635 0.83564 0.9958 1.00929 1.17074 1.18096 1.20411 1.33508 1.3605 1.50942 1.66101 1.68085 1.85324 1.87548 2.0736 2.19941 2.2357 2.34132 2.64785 2.82798 2.99322 3.16784 3.3158 3.4513 3.59746 3.77268 4.09891 4.34482 4.51384 4.82077 
33 0.01468 0.10452 0.17042 0.18077 0.32415 0.33555 0.51816 0.55034 0.65812 0.8044 0.83092 0.84067 1.00227 1.17882 1.19572 1.34417 1.52199 1.66898 1.86089 2.09572 2.21164 2.34907 2.65557 2.83776 3.00526 3.17447 3.32347 3.45897 3.61055 4.10606 4.35504 4.5237 4.82862 
43 0.01722 0.10243 0.16567 0.17494 0.19752 0.31957 0.32855 0.35055 0.51267 0.53874 0.6525 0.80995 0.82988 0.83979 0.99816 1.01169 1.17364 1.18522 1.21401 1.33822 1.36605 1.51303 1.66278 1.68114 1.85519 1.87501 2.08243 2.20284 2.23863 2.34379 2.65114 2.83039 2.99597 3.17151 3.31882 3.45502 3.60068 3.78772 4.10242 4.34869 4.51959 4.65517 4.82428 
32 0.0126 0.1007 0.16314 0.17674 0.31598 0.32804 0.50843 0.65113 0.79885 0.82462 0.83509 0.99373 1.01848 1.17129 1.1952 1.33662 1.51905 1.66093 1.85084 2.07622 2.2045 2.33972 2.6653 2.82771 2.99733 3.16796 3.31565 3.45152 3.59983 4.09766 4.34318 4.81938 
26 0.00722 0.10139 0.16872 0.18422 0.32254 0.33817 0.52025 0.66883 0.79988 0.82784 0.83788 1.00041 1.1788 1.21103 1.34633 1.66847 1.86071 2.23017 2.34995 2.84978 3.17696 3.32275 3.45947 4.10375 4.35541 4.82743 
35 0.01386 0.09846 0.17156 0.18367 0.32483 0.33592 0.51846 0.5484 0.657 0.79515 0.82884 0.83787 0.85579 1.00259 1.17935 1.19616 1.23518 1.34623 1.52409 1.67164 1.86161 2.09276 2.21302 2.35089 2.6552 2.84645 3.01115 3.17476 3.32359 3.45854 3.61299 4.10493 4.35247 4.52355 4.82893 
29 0.02396 0.11951 0.17683 0.20523 0.32977 0.35262 0.5298 0.66795 0.82401 0.83926 0.86841 1.00935 1.18515 1.2197 1.35404 1.54808 1.68239 1.87349 2.22676 2.36169 2.68094 2.85421 3.01886 3.18369 3.33077 3.46793 4.11206 4.3952 4.83997 
33 0.0195 0.10621 0.17345 0.18581 0.32679 0.33924 0.52054 0.55166 0.65993 0.80455 0.83242 0.84205 1.00465 1.18104 1.19811 1.34642 1.52541 1.67378 1.86334 2.09491 2.2151 2.35073 2.65886 2.84131 3.0084 3.17628 3.32515 3.46053 3.6101 4.10767 4.35539 4.52929 4.83077 
45 0.01939 0.10508 0.16833 0.17712 0.19676 0.32251 0.33188 0.36786 0.51441 0.53272 0.65428 0.81328 0.83231 0.84244 1.0008 1.0161 1.17583 1.18666 1.21274 1.34111 1.36974 1.51454 1.66693 1.69213 1.8586 1.88435 2.08133 2.20569 2.23583 2.34642 2.65119 2.83322 2.86087 3.00002 3.17228 3.32115 3.45678 3.48368 3.60328 3.78075 4.10426 4.35088 4.51908 4.65526 4.82627 
25 0.00744 0.10411 0.16899 0.18773 0.32164 0.33695 0.51713 0.80143 0.82829 0.83917 0.99906 1.17735 1.20619 1.3429 1.66677 1.8574 2.21564 2.34618 2.83721 3.18185 3.32071 3.45946 4.10334 4.35048 4.82561 
33 0.01352 0.10104 0.16712 0.17756 0.32054 0.33101 0.51401 0.5474 0.6544 0.79936 0.82793 0.8375 0.99829 1.01477 1.17534 1.19129 1.34079 1.52455 1.66494 1.85618 2.08819 2.20566 2.34536 2.65642 2.83498 3.00328 3.17223 3.32048 3.45577 3.60587 4.10268 4.34839 4.82478 
27 0.00958 0.10684 0.17016 0.18176 0.32328 0.3354 0.5189 0.66376 0.80898 0.83209 0.84348 1.00126 1.17878 1.19857 1.34588 1.66799 1.85857 1.89537 2.21044 2.34838 2.83813 3.17576 3.32277 3.45962 4.10636 4.35282 4.82841 
43 0.01667 0.09724 0.16533 0.17375 0.18948 0.31957 0.32767 0.34087 0.51223 0.53515 0.65243 0.79751 0.82798 0.8369 0.85645 0.99792 1.00824 1.17416 1.1847 1.20964 1.33834 1.51364 1.66316 1.68025 1.85491 1.8706 2.07829 2.20306 2.24275 2.3438 2.64815 2.83021 2.99646 3.17014 3.31847 3.45432 3.48515 3.59979 3.77637 4.1019 4.34761 4.51842 4.82337 
42 0.01664 0.09749 0.16392 0.17274 0.19287 0.31753 0.32647 0.35188 0.50978 0.5332 0.65022 0.80186 0.82651 0.83575 0.99561 1.00884 1.17214 1.18429 1.2138 1.33597 1.36499 1.51243 1.66185 1.68749 1.85264 1.87137 2.07578 2.20107 2.2412 2.34136 2.64876 2.82815 2.99488 3.16852 3.31647 3.45251 3.59792 3.78118 4.09932 4.34449 4.51748 4.82073 
37 0.01122 0.10065 0.16657 0.17711 0.31981 0.33025 0.5125 0.54342 0.65374 0.8 0.82774 0.83738 0.99771 1.01414 1.17439 1.18857 1.22223 1.34036 1.51594 1.66448 1.85575 2.08713 2.20531 2.3443 2.65004 2.83192 2.99861 3.17094 3.31929 3.45504 3.60335 3.78703 4.10217 4.34838 4.51879 4.66698 4.82425 
18 0.00873 0.10804 0.17457 0.20659 0.32785 0.35799 0.80352 0.83214 0.8434 1.00534 1.18584 1.22452 1.67833 1.87159 2.24527 3.4814 4.11049 4.85837 
36 0.01649 0.10141 0.16576 0.17646 0.3183 0.32861 0.51135 0.53812 0.65195 0.7997 0.827 0.83667 0.99659 1.01607 1.17377 1.18779 1.22082 1.33872 1.51348 1.66268 1.85432 2.07928 2.20502 2.34308 2.64745 2.83047 2.99804 3.17001 3.31854 3.45372 3.5998 3.78146 4.10081 4.34679 4.51567 4.82311 
32 0.02143 0.10646 0.16768 0.17999 0.32035 0.33226 0.51366 0.65391 0.8061 0.82937 0.84068 0.99865 1.1748 1.19093 1.34003 1.51991 1.66475 1.85572 1.89775 2.0802 2.20767 2.34435 2.65493 2.83282 3.00061 3.17157 3.32008 3.45588 3.60479 4.10208 4.34841 4.82482 
32 0.00855 0.09976 0.16468 0.175 0.31825 0.32889 0.511 0.65482 0.79555 0.82574 0.83552 0.99557 1.01194 1.17268 1.1889 1.33796 1.5194 1.66221 1.85353 2.08558 2.20257 2.34195 2.65721 2.82982 2.99765 3.17422 3.31743 3.45489 3.61047 4.09985 4.34549 4.82177 
24 0.01852 0.10609 0.17098 0.19231 0.32421 0.34231 0.52759 0.8006 0.82891 0.83946 1.00229 1.17947 1.2079 1.34926 1.67332 1.86446 2.23096 2.35809 3.18264 3.3254 3.46111 4.10552 4.36393 4.83818 
20 0.01038 0.10132 0.17395 0.19889 0.32719 0.34739 0.79417 0.82905 0.83867 0.86185 1.00558 1.18206 1.2093 1.47357 1.68206 1.87507 2.23692 3.465 4.10752 4.85236 
37 0.01941 0.10756 0.1709 0.18161 0.32345 0.33312 0.51539 0.53816 0.65677 0.80883 0.83259 0.84292 1.002 1.01834 1.17856 1.19387 1.34331 1.52187 1.66773 1.69081 1.85896 1.87903 2.08515 2.21208 2.34791 2.65404 2.8353 3.00581 3.17465 3.32297 3.45975 3.60784 3.79013 4.10628 4.35252 4.52239 4.82786 
45 0.01093 0.10032 0.17069 0.17903 0.19426 0.32497 0.33291 0.34553 0.51729 0.53397 0.65812 0.8125 0.83501 0.84449 1.00354 1.0147 1.17864 1.18844 1.20897 1.34254 1.35918 1.51758 1.66844 1.6837 1.86017 1.87432 2.08463 2.20756 2.23088 2.34894 2.65522 2.83519 2.85593 3.0024 3.17581 3.32335 3.45959 3.47806 3.60542 3.78386 4.1073 4.35371 4.524 4.8289 4.85043 
14 0.01092 0.11874 0.17275 0.32702 0.80335 0.83035 0.84654 1.00465 1.18082 1.21894 1.68471 1.87928 2.23743 3.48895 
33 0.01123 0.10619 0.17135 0.1839 0.32443 0.33568 0.51884 0.55355 0.65874 0.81007 0.83229 0.84303 1.0026 1.03689 1.17884 1.19601 1.34404 1.52125 1.66908 1.86043 2.21055 2.34825 2.65474 2.83821 3.00554 3.17627 3.32319 3.46043 3.60724 4.10665 4.3549 4.53637 4.82994 
51 0.01444 0.10076 0.17204 0.17987 0.19515 0.32644 0.33456 0.34994 0.51727 0.53147 0.65662 0.6829 0.80475 0.83352 0.84231 0.86185 1.00439 1.01568 1.17919 1.18829 1.20624 1.34326 1.35867 1.51746 1.54349 1.66994 1.68603 1.86169 1.87717 2.08235 2.20854 2.23009 2.34928 2.65303 2.83511 2.85355 3.00199 3.17525 3.32349 3.34983 3.45897 3.4725 3.60506 3.78214 4.10691 4.12375 4.35334 4.52292 4.66611 4.8289 4.84649 
33 0.01097 0.09077 0.17741 0.18919 0.33158 0.34381 0.52545 0.55847 0.66425 0.81251 0.83735 0.84743 1.01018 1.18504 1.20123 1.35156 1.52995 1.67732 1.86868 2.1018 2.21677 2.35554 2.66148 2.84654 3.01293 3.18102 3.33023 3.46487 3.6167 4.11211 4.36129 4.53909 4.83581 
31 0.02287 0.11939 0.17621 0.19126 0.32895 0.34173 0.5202 0.54344 0.66441 0.82871 0.84217 1.00743 1.1829 1.20016 1.34673 1.53191 1.67386 1.86461 1.90791 2.21523 2.35233 2.66372 2.83975 3.01206 3.1799 3.32653 3.46342 3.61902 4.10994 4.35616 4.83179 
31 0.01638 0.10216 0.17163 0.18599 0.32436 0.33698 0.52107 0.66107 0.79686 0.82929 0.83875 0.86585 1.00214 1.1785 1.194 1.22757 1.34633 1.52585 1.67113 1.86153 2.21376 2.34925 2.66262 2.8489 3.01201 3.17928 3.32465 3.46093 4.10482 4.35452 4.83073 
46 0.01462 0.10027 0.16672 0.17483 0.18915 0.32073 0.32828 0.33946 0.5128 0.52788 0.65234 0.80524 0.83043 0.83962 0.89823 0.99958 1.01028 1.17455 1.18411 1.20347 1.33895 1.35668 1.51162 1.66422 1.67875 1.85658 1.87168 2.0759 2.20249 2.22452 2.34503 2.64924 2.83089 2.85098 2.99674 3.17091 3.31945 3.45505 3.48349 3.60049 3.77658 4.10292 4.34875 4.51705 4.82437 4.84176 
37 0.00846 0.10247 0.16768 0.17792 0.25602 0.32137 0.33121 0.51383 0.54257 0.6552 0.81105 0.83126 0.84178 0.99927 1.01289 1.17569 1.18978 1.22648 1.34038 1.52072 1.66472 1.68766 1.85612 1.87694 2.0888 2.20559 2.34559 2.65345 2.83317 3.00089 3.17349 3.32067 3.45676 3.60432 4.10374 4.34956 4.82568 
33 0.0193 0.10493 0.16756 0.1783 0.32009 0.32982 0.48634 0.51489 0.54654 0.6581 0.811 0.83084 0.84146 0.99883 1.01332 1.17632 1.19474 1.34073 1.66409 1.68528 1.85546 1.87633 2.0888 2.20903 2.3449 2.83177 3.00719 3.17347 3.32021 3.45721 4.10315 4.34805 4.82379 
29 0.00912 0.10837 0.17249 0.19253 0.32615 0.34554 0.52322 0.66097 0.8138 0.83314 0.84752 1.00456 1.17972 1.20228 1.34707 1.5248 1.67503 1.86607 2.21486 2.35183 2.65915 2.84742 3.01037 3.17919 3.32452 3.46096 3.61545 4.10775 4.83457 
25 0.01176 0.11889 0.17232 0.19132 0.32431 0.33821 0.52102 0.82094 0.83729 0.87433 1.00291 1.05771 1.1813 1.21685 1.34858 1.66867 1.85999 2.21908 2.35019 2.85062 3.3262 3.46887 4.10891 4.35313 4.83001 
35 0.00695 0.0315 0.11512 0.17714 0.19125 0.33031 0.34264 0.52327 0.55129 0.66302 0.81589 0.83698 0.8473 1.00921 1.18394 1.20036 1.34882 1.52639 1.67581 1.86659 2.09416 2.21634 2.35353 2.66167 2.84211 3.0116 3.18043 3.3287 3.46421 3.61479 4.11055 4.35963 4.53125 4.67459 4.83422 
31 0.01691 0.10687 0.17128 0.18265 0.32466 0.33599 0.51757 0.55246 0.66285 0.80874 0.83206 0.84248 1.0033 1.17956 1.19794 1.34487 1.53608 1.6703 1.86083 2.212 2.34855 2.6624 2.83591 3.00779 3.17658 3.32319 3.45987 3.61828 4.10598 4.35293 4.82817 
20 0.02214 0.11467 0.17173 0.19888 0.32425 0.34314 0.54281 0.81343 0.83271 0.84992 1.00233 1.18206 1.22941 1.67136 1.86197 3.32871 3.4678 4.10727 4.35763 4.83311 
30 0.02058 0.113 0.17289 0.18804 0.32517 0.33728 0.51793 0.54872 0.66293 0.82187 0.83721 0.85637 1.0034 1.02565 1.18038 1.19934 1.34558 1.54268 1.67045 1.86131 2.096 2.215 2.34972 2.83761 3.17954 3.32479 3.46077 4.10688 4.35331 4.82891 
36 0.00948 0.10286 0.16647 0.17788 0.31945 0.33018 0.51144 0.54067 0.65232 0.8064 0.82842 0.83922 0.99778 1.01895 1.17365 1.19039 1.33739 1.51289 1.66403 1.85462 1.88144 2.07964 2.20375 2.34292 2.64838 2.83056 2.99765 3.16999 3.31745 3.4541 3.59948 3.77911 4.10086 4.34725 4.5163 4.82303 
40 0.00674 0.09519 0.16305 0.17242 0.19801 0.31708 0.32662 0.50905 0.53486 0.65 0.79742 0.82528 0.83459 0.8717 0.99519 1.00907 1.17154 1.18567 1.22115 1.33602 1.51291 1.66098 1.69013 1.85201 1.87715 2.07387 2.20111 2.34067 2.64621 2.82784 2.99441 3.16765 3.31602 3.45146 3.59738 3.77524 4.09852 4.3439 4.51424 4.82028 
43 0.01136 0.10432 0.17217 0.18157 0.20815 0.32576 0.33519 0.37312 0.51754 0.53644 0.65735 0.81849 0.83593 0.8468 1.00451 1.0217 1.17959 1.1912 1.21993 1.34399 1.37061 1.51919 1.6696 1.69016 1.86182 1.88605 2.08685 2.21078 2.34922 2.65298 2.83587 2.85995 3.00317 3.17556 3.32431 3.46023 3.60562 3.78597 4.10764 4.35394 4.5222 4.66142 4.82967 
32 0.01614 0.11165 0.17419 0.18634 0.32752 0.33931 0.52084 0.55019 0.66259 0.8188 0.83699 0.85047 1.00573 1.03218 1.18273 1.20289 1.34696 1.52667 1.67095 1.70186 1.86411 2.21556 2.35255 2.66378 2.84232 3.01153 3.18011 3.32702 3.46405 4.10988 4.3567 4.83168 
35 0.01694 0.10315 0.16988 0.18025 0.32343 0.33468 0.51754 0.54919 0.65698 0.80089 0.82979 0.83934 0.98225 1.00294 1.17859 1.19592 1.3432 1.52122 1.66875 1.85881 2.09008 2.21191 2.34738 2.65352 2.83702 3.00783 3.17467 3.32224 3.45785 3.60829 3.79435 4.10492 4.35299 4.52197 4.82791 
38 0.00923 0.10367 0.17019 0.18037 0.22566 0.32405 0.33476 0.51599 0.53823 0.65668 0.81318 0.83279 0.84355 1.00227 1.02565 1.17805 1.19253 1.2303 1.3421 1.51779 1.66867 1.85946 1.89443 2.0838 2.20932 2.34721 2.65159 2.83467 3.00121 3.17373 3.32171 3.45733 3.6035 3.78054 4.10484 4.35201 4.5198 4.82727 
32 0.00858 0.10155 0.17243 0.18485 0.32511 0.33618 0.5222 0.66033 0.80446 0.83233 0.84239 1.00245 1.01914 1.18133 1.20263 1.34838 1.5318 1.67033 1.86074 1.89264 2.21598 2.35012 2.65913 2.84172 3.0155 3.17679 3.32608 3.46238 4.10782 4.35595 4.53025 4.83151 
38 0.01927 0.10333 0.16848 0.17855 0.22215 0.32223 0.33261 0.5139 0.53629 0.65363 0.80565 0.8294 0.83916 1.00015 1.01952 1.17608 1.18991 1.22265 1.34048 1.51646 1.66675 1.8577 1.88954 2.08013 2.20693 2.34545 2.64879 2.83284 2.99922 3.17118 3.31993 3.45529 3.60132 3.78361 4.10252 4.34951 4.51886 4.82497 
33 0.0197 0.10949 0.17248 0.18599 0.32573 0.33813 0.518 0.54368 0.65814 0.81491 0.83407 0.84644 1.0039 1.17911 1.19435 1.34444 1.52503 1.67131 1.86161 2.08557 2.21033 2.3487 2.66039 2.83625 3.00511 3.17468 3.32349 3.45925 3.60523 4.10639 4.35379 4.53118 4.82901 
42 0.00895 0.10026 0.16653 0.17552 0.19511 0.32037 0.32905 0.34671 0.51216 0.53102 0.65204 0.81111 0.83096 0.84089 0.99894 1.01138 1.17425 1.18511 1.21127 1.33857 1.3684 1.51522 1.66384 1.68209 1.85569 1.8733 2.07896 2.2036 2.24772 2.3445 2.6498 2.83044 2.99746 3.17116 3.3189 3.45517 3.60167 3.77838 4.1026 4.34788 4.51889 4.82377 
28 0.00954 0.10592 0.1772 0.19554 0.33083 0.3466 0.53064 0.66835 0.81565 0.83696 0.84939 1.01008 1.18518 1.20999 1.35448 1.55748 1.67945 1.87184 2.22279 2.35639 2.85264 3.02636 3.18302 3.32985 3.46647 4.11191 4.39014 4.83904 
42 0.0159 0.09862 0.16581 0.17479 0.19628 0.32011 0.32946 0.51224 0.53424 0.65238 0.79811 0.82765 0.83687 0.86567 0.99808 1.01316 1.1742 1.18571 1.2136 1.33896 1.51454 1.66388 1.68682 1.85548 1.87746 2.07823 2.20487 2.24895 2.34399 2.64827 2.83161 2.99846 3.17041 3.31907 3.45492 3.60094 3.77824 4.10155 4.34741 4.51574 4.65739 4.82395 
19 0.01979 0.11171 0.17484 0.19921 0.32842 0.352 0.54605 0.80929 0.83344 0.84563 1.00832 1.18659 1.22864 1.677 1.86961 2.24531 4.11153 4.38811 4.83857 
39 0.0167 0.10669 0.16737 0.17812 0.32006 0.32991 0.42101 0.51259 0.53411 0.65196 0.81679 0.8326 0.84717 0.99916 1.01616 1.1747 1.18849 1.2265 1.33931 1.51327 1.6645 1.68735 1.85621 1.88053 2.07754 2.20545 2.34465 2.64839 2.83153 2.99826 3.17078 3.31937 3.45519 3.60119 3.77628 4.10271 4.349 4.5166 4.82435 
52 0.01185 0.07711 0.13813 0.17331 0.18078 0.19538 0.32592 0.33302 0.34321 0.51806 0.53199 0.65695 0.68301 0.80546 0.8341 0.8427 0.86043 1.00426 1.01398 1.17935 1.18803 1.20405 1.3436 1.35759 1.51782 1.54264 1.66862 1.68145 1.86084 1.87332 2.08188 2.20816 2.22657 2.34953 2.37356 2.65351 2.83589 2.85405 3.00172 3.176 3.32437 3.46007 3.47397 3.605 3.78115 4.10738 4.12037 4.35352 4.52166 4.66282 4.82926 4.84441 
40 0.01809 0.10063 0.16928 0.17815 0.20129 0.3235 0.33303 0.51616 0.53864 0.6556 0.79989 0.82986 0.83905 0.86483 1.0018 1.02132 1.17751 1.18954 1.21773 1.34229 1.51668 1.66742 1.68911 1.85941 1.88802 2.0838 2.20942 2.34712 2.65126 2.83498 3.00098 3.173 3.32185 3.4575 3.60328 3.78525 4.10473 4.35236 4.52078 4.82712 
40 0.00898 0.10117 0.16706 0.17693 0.21459 0.32062 0.33002 0.36613 0.51286 0.53762 0.65309 0.81244 0.83073 0.84115 0.999 1.01457 1.17496 1.18875 1.22441 1.33941 1.51524 1.66464 1.68713 1.85611 1.88402 2.07947 2.20505 2.34458 2.64977 2.8316 2.99979 3.17161 3.31937 3.45546 3.60189 3.77813 4.10236 4.34812 4.51711 4.82423 
39 0.01465 0.10445 0.16623 0.17608 0.20968 0.31989 0.32957 0.51101 0.53205 0.65213 0.81284 0.8304 0.84255 0.99811 1.01348 1.17358 1.18765 1.22597 1.33766 1.51396 1.66368 1.68509 1.85509 1.88132 2.07678 2.20304 2.34327 2.64936 2.83003 2.99642 3.17007 3.31773 3.45413 3.59996 3.77825 4.10112 4.34691 4.5181 4.82279 
33 0.01038 0.10608 0.1708 0.18238 0.32321 0.33321 0.51719 0.54691 0.65934 0.81045 0.83274 0.84345 1.00149 1.01695 1.17911 1.19656 1.34444 1.52575 1.66761 1.85882 1.88482 2.2121 2.34856 2.65867 2.83651 3.0078 3.17917 3.32392 3.46056 3.60693 4.10615 4.35303 4.82826 
37 0.01882 0.10589 0.16912 0.18033 0.32195 0.33289 0.51379 0.53776 0.65511 0.80801 0.83062 0.84124 1.00016 1.01806 1.1762 1.19086 1.22895 1.34119 1.52108 1.66679 1.8577 1.89252 2.08319 2.20911 2.34589 2.65267 2.83319 3.00061 3.17239 3.32097 3.45664 3.60324 3.79286 4.10412 4.35122 4.52953 4.82576 
27 0.00702 0.09704 0.17242 0.18681 0.32535 0.3372 0.52161 0.79883 0.83095 0.8408 0.88552 1.00279 1.02661 1.18243 1.21155 1.35297 1.67046 1.86103 2.21952 2.35157 2.85017 3.18235 3.32597 3.46467 4.10789 4.35497 4.83028 
42 0.01048 0.10136 0.16418 0.17341 0.19657 0.3178 0.3271 0.35644 0.50975 0.52982 0.64919 0.81149 0.82901 0.83982 0.99647 1.01393 1.17175 1.1841 1.21567 1.33589 1.36244 1.50984 1.66157 1.68351 1.8536 1.87637 2.07517 2.20041 2.2311 2.34233 2.64581 2.82824 2.99446 3.16822 3.31663 3.45201 3.59777 3.77423 4.09985 4.3457 4.51483 4.82132 
31 0.01726 0.10555 0.16991 0.18403 0.32278 0.33387 0.51562 0.55299 0.65817 0.80725 0.83051 0.84095 1.00138 1.17798 1.19862 1.34331 1.5368 1.66782 1.85815 1.89676 2.09358 2.2104 2.3468 2.8356 3.01207 3.17474 3.32179 3.45769 4.10358 4.34985 4.82578 
36 0.00751 0.10213 0.16521 0.17631 0.31797 0.32866 0.51041 0.53795 0.65156 0.8069 0.82794 0.83911 0.99646 1.02032 1.17304 1.18853 1.33751 1.51447 1.66282 1.85344 1.88303 2.07823 2.20347 2.34209 2.65096 2.8294 2.99642 3.16954 3.31733 3.45353 3.60048 3.78506 4.09998 4.34575 4.52106 4.82192 
32 0.0123 0.10449 0.16708 0.18476 0.31991 0.33464 0.51378 0.65374 0.80632 0.82788 0.84011 0.99809 1.17498 1.20089 1.34078 1.52358 1.6669 1.85579 2.08666 2.20913 2.34402 2.65238 2.83593 3.00586 3.17169 3.31932 3.45633 3.61018 4.10138 4.34944 4.5285 4.82452 
37 0.0084 0.09296 0.17189 0.18166 0.22256 0.3258 0.33557 0.51839 0.54295 0.65828 0.80109 0.83135 0.84051 0.86465 1.00339 1.01922 1.18078 1.198 1.34574 1.52504 1.67014 1.86137 1.89123 2.09278 2.21311 2.34994 2.65678 2.83981 3.00857 3.17631 3.3244 3.46015 3.60897 4.10653 4.35293 4.52429 4.82906 
40 0.02072 0.10609 0.16746 0.17752 0.21582 0.32083 0.33035 0.365 0.51252 0.53529 0.65364 0.81781 0.83298 0.84638 0.99962 1.01501 1.17491 1.18777 1.22125 1.33904 1.51763 1.66445 1.6844 1.85636 1.87612 2.07804 2.2041 2.34466 2.65154 2.83087 2.99787 3.17196 3.31919 3.45516 3.60204 3.78032 4.10268 4.34844 4.52042 4.82415 
34 0.02029 0.1045 0.16883 0.18049 0.32229 0.33414 0.51466 0.53953 0.65603 0.80489 0.82926 0.83944 1.00049 1.17565 1.18978 1.22271 1.34121 1.51831 1.66793 1.85869 2.09023 2.20717 2.34564 2.6542 2.83411 3.00095 3.17287 3.32005 3.45615 3.60263 4.1033 4.35232 4.52854 4.8262 
36 0.0105 0.10093 0.16446 0.17409 0.2009 0.31827 0.32816 0.51039 0.53779 0.65168 0.80521 0.82804 0.83795 0.99658 1.01096 1.17316 1.18812 1.22995 1.33683 1.51421 1.66126 1.68194 1.8537 2.08001 2.20108 2.34269 2.64897 2.82894 2.99491 3.17006 3.31794 3.45338 3.60054 4.10062 4.34559 4.82153 
27 0.01741 0.10163 0.16535 0.17809 0.3184 0.33025 0.51377 0.79356 0.82538 0.83527 0.88929 0.99595 1.17426 1.19666 1.3392 1.66204 1.85263 2.20539 2.34201 2.83033 3.00237 3.17199 3.31775 3.45523 4.10078 4.3452 4.82152 
31 0.01562 0.10806 0.17027 0.18711 0.3229 0.336 0.51857 0.6569 0.80967 0.83156 0.8436 1.00148 1.17784 1.19834 1.34392 1.5236 1.66772 1.85934 2.09118 2.21083 2.34795 2.65626 2.83917 3.00934 3.17547 3.32554 3.46009 4.10571 4.35267 4.53103 4.83129 
19 0.02042 0.10315 0.16575 0.18754 0.31788 0.33437 0.79338 0.82489 0.83531 0.99411 1.17516 1.22108 1.66139 1.85163 2.3433 3.32226 4.10069 4.34455 4.82142 
39 0.00658 0.02953 0.11079 0.17424 0.18417 0.26006 0.32748 0.33708 0.5196 0.54163 0.66233 0.81097 0.83466 0.84401 1.00473 1.01812 1.18184 1.19569 1.22779 1.34648 1.52982 1.67112 1.69405 1.86293 1.88746 2.09718 2.21338 2.35113 2.66036 2.83935 3.00823 3.17764 3.32557 3.46193 3.61841 4.10829 4.35505 4.52773 4.83081 
33 0.01412 0.10401 0.17233 0.18381 0.32622 0.33836 0.51973 0.55377 0.65982 0.80336 0.83167 0.84127 1.0041 1.17987 1.19523 1.22939 1.34546 1.52404 1.67181 1.86277 2.10064 2.21335 2.35025 2.65549 2.8395 3.01146 3.17645 3.32447 3.46074 4.10707 4.35725 4.52643 4.83057 
42 0.00872 0.09786 0.16798 0.17743 0.20868 0.32202 0.33181 0.51384 0.53674 0.65362 0.80053 0.82869 0.83799 0.8736 1.00032 1.02187 1.17583 1.18878 1.21939 1.34013 1.5148 1.66632 1.69964 1.85747 1.88856 2.08186 2.20634 2.345 2.64896 2.83246 2.99934 3.1711 3.31974 3.45532 3.48344 3.60144 3.78282 4.1029 4.34922 4.51762 4.66188 4.82504 
32 0.01971 0.10398 0.16918 0.1811 0.32261 0.33509 0.5157 0.55243 0.65663 0.80322 0.82915 0.839 1.00014 1.17682 1.19323 1.34167 1.52291 1.66811 1.85807 2.08897 2.20935 2.34597 2.65671 2.83555 3.00674 3.17337 3.32092 3.45663 3.6093 4.10323 4.35017 4.82649 
36 0.01555 0.10253 0.16431 0.1753 0.31714 0.32772 0.50987 0.53626 0.65009 0.80558 0.82711 0.83808 0.99551 1.01476 1.17169 1.1853 1.21946 1.33678 1.51162 1.6617 1.85291 2.07475 2.20128 2.34158 2.64676 2.82888 2.99492 3.168 3.31636 3.45245 3.59856 3.7763 4.0995 4.34556 4.51366 4.82141 
32 0.02111 0.10939 0.17264 0.1863 0.3258 0.33794 0.52126 0.65954 0.8083 0.83295 0.8438 1.00427 1.18099 1.20157 1.34736 1.52721 1.67127 1.86135 2.09548 2.21607 2.35008 2.65683 2.84077 3.01229 3.17792 3.32643 3.46117 3.61191 4.10731 4.35636 4.53229 4.83118 
8 0.0098 0.11567 0.1903 0.79814 0.82973 0.84342 1.21964 1.47791 
34 0.02033 0.09625 0.15625 0.16762 0.30916 0.3189 0.50058 0.64039 0.79292 0.81927 0.82957 0.98765 1.00671 1.16295 1.18205 1.32699 1.50043 1.65242 1.84401 2.06189 2.19011 2.33272 2.63807 2.81827 2.98465 3.15966 3.30727 3.44365 3.58918 3.76352 4.09091 4.33616 4.50698 4.81186 
42 0.01916 0.10151 0.16553 0.17474 0.1983 0.31894 0.32787 0.34897 0.51118 0.53481 0.6514 0.80769 0.82894 0.8386 0.99753 1.01209 1.17314 1.18495 1.21433 1.33767 1.51376 1.66257 1.68432 1.85432 1.87342 2.07683 2.20239 2.34299 2.64771 2.8295 2.99591 3.16962 3.3177 3.45336 3.47594 3.59971 3.7793 4.10127 4.34679 4.51601 4.66589 4.82265 
30 0.06048 0.13063 0.1621 0.17533 0.31304 0.32414 0.50526 0.64892 0.79859 0.82335 0.8341 0.99152 1.02271 1.16828 1.1953 1.33215 1.65672 1.84769 2.06689 2.19612 2.33687 2.82294 2.99011 3.16499 3.31205 3.44881 3.59575 4.09502 4.33974 4.81561 
26 0.0151 0.1089 0.17378 0.19349 0.32685 0.34252 0.52553 0.68219 0.81011 0.83279 0.84438 1.00572 1.18171 1.20949 1.34983 1.67372 1.86851 2.22011 2.35953 2.85326 3.05224 3.18236 3.32601 3.46253 4.10832 4.83511 
39 0.01871 0.10222 0.16922 0.17829 0.20286 0.32295 0.33195 0.36087 0.51544 0.53703 0.65643 0.80745 0.83106 0.84042 1.00104 1.01493 1.17709 1.18911 1.21793 1.34162 1.52393 1.66682 1.68949 1.85812 1.8773 2.09189 2.20764 2.34611 2.65818 2.83474 3.00479 3.17461 3.32134 3.45723 3.60472 4.10439 4.35006 4.53095 4.82676 
28 0.02043 0.10529 0.16636 0.18201 0.31906 0.33266 0.5161 0.665 0.80572 0.82801 0.83979 0.99707 1.17416 1.20091 1.34147 1.54941 1.66449 1.855 2.20578 2.34507 2.85032 3.00887 3.17463 3.32013 3.45905 4.10328 4.3489 4.82417 
38 0.01441 0.09828 0.16481 0.17343 0.19096 0.31905 0.32752 0.34398 0.51144 0.53921 0.6546 0.80295 0.828 0.8372 0.99703 1.009 1.17319 1.18476 1.21311 1.33764 1.52257 1.66222 1.67867 1.85398 1.87077 2.08337 2.20228 2.34271 2.65665 2.82887 2.99556 3.17044 3.31765 3.45458 3.60034 4.10094 4.34587 4.82202 
39 0.01394 0.09485 0.15928 0.16907 0.29815 0.31583 0.32753 0.50488 0.54324 0.64549 0.79618 0.822 0.83143 0.9909 1.00513 1.16754 1.18118 1.2155 1.33177 1.50719 1.6566 1.8476 1.87179 2.06767 2.19604 2.23445 2.33676 2.64185 2.82324 2.98993 3.16354 3.31181 3.44766 3.59321 3.77051 4.09461 4.33988 4.50974 4.81601 
36 0.01377 0.10402 0.16657 0.17716 0.31928 0.32974 0.51193 0.54532 0.65246 0.80708 0.82903 0.83985 0.99785 1.01728 1.17415 1.18797 1.22248 1.33897 1.51554 1.66479 1.85506 1.88608 2.07787 2.20548 2.34353 2.6495 2.83072 2.9976 3.17036 3.31863 3.45447 3.60099 3.7826 4.1012 4.3474 4.82323 
35 0.01283 0.10703 0.17552 0.18833 0.32831 0.33932 0.5214 0.54712 0.66167 0.81096 0.8353 0.8455 1.00671 1.04972 1.18248 1.19807 1.34791 1.52625 1.67355 1.86445 1.89777 2.09646 2.21539 2.35227 2.6585 2.84221 3.01175 3.17921 3.32763 3.46306 3.6169 4.10961 4.35713 4.53029 4.83301 
32 0.01541 0.10037 0.16779 0.17786 0.32121 0.33083 0.51592 0.57426 0.66002 0.79762 0.82863 0.83797 0.86587 1.00027 1.02359 1.17776 1.19582 1.34389 1.53479 1.66546 1.85764 2.20873 2.34767 2.83667 3.01196 3.1777 3.32334 3.45797 3.60717 4.10366 4.34963 4.82639 
41 0.0116 0.09387 0.1613 0.17045 0.19371 0.31509 0.32392 0.34689 0.50759 0.53457 0.64858 0.79676 0.82411 0.83317 0.86217 0.99361 1.00748 1.17014 1.18393 1.21817 1.33428 1.51154 1.65917 1.69515 1.8501 1.8699 2.07137 2.19957 2.33913 2.64581 2.8256 2.99239 3.16587 3.31424 3.45021 3.59604 3.77215 4.09707 4.34198 4.51326 4.81822 
31 0.02168 0.11347 0.1725 0.18628 0.32506 0.33671 0.51928 0.5594 0.66041 0.82234 0.83747 0.85736 1.00377 1.02833 1.18085 1.20324 1.34588 1.52913 1.66951 1.86133 2.21045 2.35032 2.66005 2.84001 3.00437 3.17783 3.32542 3.462 4.10764 4.35538 4.83074 
48 0.01548 0.09313 0.16144 0.16998 0.18742 0.31571 0.32404 0.3389 0.50787 0.52595 0.64717 0.67412 0.79647 0.82429 0.83311 0.85392 0.99426 1.00636 1.17001 1.18006 1.20336 1.33424 1.35847 1.50689 1.52791 1.66006 1.67897 1.85137 1.86855 2.07177 2.19891 2.22199 2.33986 2.64287 2.82618 2.85048 2.99232 3.16579 3.31453 3.45015 3.46915 3.5957 3.77092 4.09764 4.34332 4.51056 4.647 4.81941 
33 0.00978 0.09225 0.15385 0.16422 0.30692 0.31674 0.49853 0.63799 0.7882 0.81638 0.82635 0.98516 1.16057 1.17753 1.32469 1.49657 1.65006 1.84147 2.05997 2.18761 2.3305 2.63496 2.8162 2.98239 3.15716 3.30499 3.44118 3.58666 3.76123 4.08865 4.33384 4.50386 4.80972 
32 0.07712 0.16108 0.17442 0.31583 0.33133 0.50794 0.54052 0.64853 0.81552 0.82991 0.99457 1.17113 1.19417 1.33493 1.51083 1.66097 1.85179 2.07572 2.20198 2.34079 2.64532 2.82787 2.99481 3.16759 3.31616 3.45151 3.59941 3.77941 4.09864 4.34575 4.5175 4.82052 
22 0.02139 0.11474 0.17515 0.20231 0.3275 0.34789 0.53214 0.81419 0.83497 0.8501 1.00533 1.18474 1.2233 1.67609 1.86679 2.2292 2.3636 2.85703 3.33401 4.11229 4.35978 4.83807 
41 0.01596 0.10259 0.17618 0.18614 0.30968 0.33023 0.34058 0.52095 0.54052 0.66201 0.80177 0.83423 0.84318 0.86146 1.00691 1.02214 1.18323 1.19556 1.22295 1.34759 1.37845 1.52734 1.67434 1.8655 1.89421 2.09857 2.21675 2.3524 2.65921 2.84019 3.01104 3.17915 3.32701 3.46298 3.61085 3.79918 4.10934 4.35681 4.5286 4.83206 4.8602 
45 0.01419 0.10356 0.17233 0.18147 0.20663 0.32592 0.33519 0.37405 0.51765 0.53697 0.6581 0.81141 0.83396 0.84343 1.00357 1.01673 1.1793 1.19034 1.21693 1.34427 1.37159 1.51953 1.66999 1.69211 1.8613 1.88091 2.08556 2.21032 2.24601 2.34913 2.6538 2.83584 2.85919 3.00431 3.17567 3.32401 3.45993 3.60681 3.78529 4.10681 4.35304 4.52196 4.67219 4.829 4.85989 
26 0.02308 0.10479 0.16652 0.18619 0.31915 0.3329 0.51308 0.66281 0.80442 0.82739 0.83882 0.99732 1.17536 1.20628 1.34104 1.66406 1.85452 2.21161 2.34356 2.83203 3.17475 3.31897 3.45446 4.10075 4.34613 4.82262 
31 0.02265 0.11144 0.17172 0.18793 0.32374 0.33549 0.51763 0.57496 0.65923 0.8191 0.83525 0.85194 1.00249 1.17967 1.20119 1.34542 1.5329 1.66809 1.85982 2.10131 2.21938 2.34867 2.83771 3.00793 3.17684 3.32396 3.46002 3.61343 4.10648 4.35436 4.82889 
32 0.01529 0.10416 0.16875 0.18136 0.32131 0.33201 0.51452 0.58058 0.65817 0.80481 0.82951 0.8396 0.99957 1.01827 1.17595 1.19362 1.34168 1.53369 1.66548 1.69752 1.85696 1.89373 2.20733 2.34575 2.83428 3.00902 3.1733 3.32106 3.45707 4.10315 4.34918 4.82584 
34 0.01899 0.10181 0.16558 0.17674 0.3189 0.32977 0.51099 0.53735 0.65149 0.80132 0.82669 0.83666 0.99709 1.17365 1.19 1.33773 1.51579 1.66352 1.85438 2.07803 2.20281 2.34247 2.64946 2.8297 2.99778 3.16913 3.31753 3.45276 3.59929 3.783 4.09964 4.34582 4.52144 4.82179 
42 0.01129 0.09825 0.17273 0.18143 0.19943 0.32737 0.33624 0.35855 0.52066 0.54149 0.66029 0.81554 0.83671 0.84638 1.00543 1.01777 1.18154 1.19251 1.21899 1.34652 1.37278 1.52225 1.6708 1.68878 1.86369 1.88525 2.0884 2.2136 2.35206 2.65583 2.84 3.00736 3.1782 3.32724 3.46257 3.60812 3.78788 4.1092 4.35628 4.52425 4.66417 4.83196 
39 0.009 0.09657 0.16694 0.17588 0.19941 0.32129 0.33065 0.51313 0.53942 0.65389 0.79687 0.82773 0.83684 0.85861 0.99925 1.01563 1.17537 1.18807 1.2177 1.3393 1.51768 1.66515 1.68876 1.85703 1.88486 2.09288 2.20663 2.34549 2.65303 2.83247 3.00124 3.1718 3.31988 3.45515 3.60227 4.10249 4.34898 4.52118 4.82436 
46 0.01187 0.09804 0.16834 0.17678 0.19488 0.32261 0.33095 0.34795 0.51488 0.53344 0.65546 0.79935 0.82974 0.83867 0.85844 1.00085 1.01351 1.17619 1.18635 1.2098 1.34079 1.36242 1.51718 1.66651 1.68446 1.858 1.87498 2.08005 2.20558 2.23047 2.34591 2.65091 2.83297 2.85566 3.00044 3.17263 3.32068 3.45709 3.60228 3.78322 4.1038 4.35048 4.51872 4.6674 4.8259 4.84773 
34 0.01185 0.10644 0.1711 0.18314 0.32421 0.33526 0.51649 0.54262 0.65765 0.81054 0.83232 0.8432 1.00287 1.17853 1.19519 1.343 1.52153 1.66913 1.8596 1.88801 2.08786 2.21076 2.34813 2.65552 2.83622 3.00622 3.17385 3.32222 3.45849 3.60895 4.10611 4.35348 4.52496 4.82769 
43 0.01584 0.10514 0.17044 0.17975 0.20596 0.32396 0.3334 0.51531 0.5337 0.6553 0.80871 0.83241 0.84218 1.0019 1.01583 1.17705 1.18777 1.21304 1.34142 1.36304 1.51519 1.66749 1.68825 1.85898 1.87744 2.08002 2.20691 2.23735 2.34718 2.65191 2.83432 3.00093 3.17338 3.32188 3.45757 3.60289 3.78002 4.1046 4.35119 4.51961 4.66172 4.82685 4.85009 
46 0.0189 0.09473 0.15985 0.16815 0.18415 0.31372 0.32153 0.33332 0.50575 0.52251 0.64419 0.79818 0.82356 0.83273 0.87629 0.99258 1.00477 1.16789 1.17822 1.20271 1.33188 1.35634 1.50388 1.65729 1.67329 1.8492 1.86562 2.06871 2.19565 2.22429 2.33813 2.64084 2.82369 2.84432 2.98971 3.16412 3.31257 3.44793 3.48033 3.59331 3.76831 4.09599 4.34145 4.50825 4.81731 4.83691 
36 0.01515 0.10121 0.16593 0.17593 0.22048 0.31947 0.32981 0.51173 0.54367 0.65339 0.80386 0.82764 0.83739 0.99732 1.01271 1.17385 1.18869 1.22649 1.33871 1.5161 1.66386 1.85459 1.88259 2.08137 2.20408 2.34288 2.64959 2.83031 2.99806 3.17045 3.31787 3.45447 3.60135 4.10066 4.34637 4.82266 
30 0.01738 0.11295 0.17959 0.19791 0.33315 0.34881 0.53141 0.66675 0.81308 0.8379 0.8487 1.01216 1.18746 1.21188 1.35429 1.53225 1.68076 1.87282 2.22617 2.3581 2.6636 2.8587 3.02156 3.18577 3.33226 3.46911 3.6266 4.11462 4.37733 4.84178 
43 0.01178 0.09538 0.16386 0.17267 0.19279 0.31832 0.32698 0.34681 0.51091 0.53509 0.65211 0.79713 0.8261 0.8351 0.8577 0.9965 1.01084 1.17245 1.18423 1.2131 1.33721 1.51542 1.66205 1.68401 1.85354 1.87235 2.0839 2.20118 2.23552 2.34215 2.64964 2.8295 2.99726 3.16944 3.31711 3.45303 3.59857 3.78449 4.10023 4.34594 4.51992 4.67482 4.82206 
38 0.01959 0.10593 0.16832 0.17836 0.21873 0.32138 0.3307 0.36093 0.51377 0.54039 0.65565 0.81671 0.83283 0.84474 0.99993 1.01449 1.17618 1.19073 1.34076 1.51979 1.66517 1.68624 1.85662 1.87847 2.08044 2.20669 2.34556 2.65376 2.83223 2.99915 3.17248 3.32052 3.4568 3.6033 4.10337 4.34885 4.52394 4.82477 
35 0.02046 0.10946 0.16803 0.17941 0.3206 0.33127 0.51297 0.54845 0.65582 0.81714 0.83331 0.84996 0.99941 1.01682 1.1753 1.18979 1.33989 1.52262 1.66476 1.70187 1.85625 1.88481 2.08397 2.20694 2.34489 2.66124 2.83181 3.00068 3.17254 3.31997 3.45654 3.60823 4.10341 4.34902 4.82473 
34 0.0092 0.06929 0.13751 0.17599 0.18813 0.32891 0.3398 0.52244 0.55007 0.66207 0.8106 0.83518 0.84483 1.00816 1.18317 1.19932 1.34917 1.52686 1.67447 1.86539 2.09593 2.2149 2.35335 2.65891 2.84201 3.01252 3.17959 3.3277 3.46377 3.60969 4.10939 4.35769 4.52692 4.83228 
41 0.01736 0.10466 0.16962 0.17885 0.20426 0.32324 0.33264 0.37937 0.51579 0.53948 0.65567 0.81274 0.83254 0.84248 1.00149 1.01642 1.17744 1.19032 1.22193 1.34171 1.51903 1.6671 1.68818 1.85884 1.88249 2.08483 2.20854 2.34731 2.65208 2.83436 3.00146 3.17413 3.32203 3.4577 3.60437 3.78723 4.10492 4.35128 4.52257 4.66674 4.82705 
40 0.01551 0.10466 0.16963 0.17875 0.20229 0.32325 0.33277 0.51563 0.53718 0.65533 0.80796 0.83214 0.84184 1.00117 1.01426 1.17795 1.19066 1.2211 1.34266 1.5168 1.66661 1.68752 1.85894 1.88375 2.08237 2.20919 2.34762 2.65194 2.83488 3.00206 3.17374 3.32229 3.45794 3.60406 3.78217 4.10541 4.35161 4.52043 4.661 4.82705 
25 0.00806 0.10799 0.17339 0.19018 0.32683 0.34095 0.52132 0.67924 0.81479 0.8345 0.84834 1.00541 1.18136 1.20499 1.34843 1.67297 1.86331 2.21653 2.35069 2.84008 3.32515 3.4646 4.10768 4.35787 4.83123 
45 0.01624 0.10182 0.16972 0.17803 0.19468 0.32451 0.3334 0.36044 0.51672 0.53526 0.65607 0.8063 0.8323 0.84143 0.87724 1.00297 1.01783 1.17752 1.18751 1.20998 1.343 1.36819 1.51773 1.66872 1.6904 1.86065 1.88223 2.0865 2.20689 2.23061 2.34846 2.65263 2.83581 3.00144 3.17488 3.32312 3.45839 3.4797 3.6047 3.7842 4.1059 4.35277 4.52123 4.66388 4.82849 
44 0.01761 0.09619 0.1621 0.17063 0.18698 0.31602 0.32444 0.34013 0.50866 0.53023 0.6481 0.79959 0.82552 0.83466 0.87136 0.99482 1.00752 1.17039 1.18108 1.20672 1.33454 1.36332 1.50881 1.6601 1.67891 1.85178 1.87157 2.07465 2.19907 2.23082 2.34056 2.64479 2.82698 2.99278 3.16718 3.31515 3.45107 3.59663 3.77283 4.0986 4.34391 4.51405 4.64951 4.82006 
24 0.01191 0.10632 0.17193 0.19162 0.32456 0.33881 0.52183 0.80207 0.83014 0.84073 1.00231 1.1798 1.20477 1.34798 1.67118 1.86086 2.21838 2.35035 2.84872 3.32441 3.46268 4.10475 4.35438 4.83004 
23 0.01339 0.10226 0.16905 0.1885 0.3212 0.33491 0.79239 0.82666 0.83641 0.86554 0.99759 1.02246 1.17988 1.21531 1.36347 1.66719 1.85659 2.34872 2.8537 3.46922 4.1041 4.34882 4.82595 
37 0.01274 0.10088 0.16429 0.17448 0.30654 0.32105 0.33464 0.50981 0.5346 0.65012 0.80505 0.82712 0.83718 0.99539 1.01249 1.17259 1.18772 1.33669 1.51391 1.66093 1.85187 1.88702 2.07587 2.20264 2.34152 2.64659 2.82857 2.99563 3.16853 3.31667 3.45256 3.59895 3.77795 4.09958 4.34474 4.51478 4.821 
53 0.01905 0.09543 0.16 0.16804 0.18187 0.31362 0.321 0.33161 0.50519 0.51679 0.53894 0.64307 0.65626 0.80902 0.82562 0.83516 0.99286 1.00385 1.16741 1.17669 1.19444 1.33126 1.34398 1.50304 1.52262 1.65758 1.67199 1.84935 1.86344 2.06737 2.19503 2.21175 2.33784 2.36035 2.63955 2.82315 2.83941 2.98931 3.16363 3.31204 3.32644 3.44743 3.45965 3.59274 3.76709 4.09576 4.10894 4.34149 4.38737 4.50739 4.63989 4.81728 4.83174 
32 0.0189 0.11213 0.16762 0.18285 0.32092 0.33511 0.51315 0.54563 0.65278 0.82033 0.83369 0.99982 1.1747 1.19386 1.33896 1.51427 1.66647 1.85684 2.08798 2.20495 2.34434 2.65051 2.83205 2.99894 3.16988 3.31855 3.45441 3.60112 4.10214 4.34967 4.52386 4.82439 
34 0.02279 0.10988 0.16934 0.18212 0.32165 0.33268 0.51443 0.54256 0.65649 0.81697 0.83349 0.84944 1.00059 1.02447 1.17636 1.19382 1.34109 1.51994 1.66606 1.70089 1.85859 2.08893 2.2082 2.34651 2.65556 2.83443 3.0026 3.17407 3.32161 3.45761 3.60938 4.10446 4.35097 4.82652 
40 0.01798 0.1108 0.17748 0.18762 0.23255 0.33088 0.34078 0.52293 0.5437 0.66295 0.81712 0.839 0.84912 1.00869 1.02446 1.18429 1.19627 1.2251 1.34975 1.52532 1.67559 1.86651 1.89048 2.09185 2.21434 2.24614 2.35418 2.65844 2.84156 3.01014 3.18003 3.32879 3.46478 3.61072 3.79116 4.11153 4.3592 4.52659 4.67629 4.83439 
32 0.01325 0.11685 0.17881 0.19605 0.33184 0.34571 0.52477 0.56032 0.66521 0.8312 0.8444 1.01022 1.18569 1.20559 1.35106 1.53165 1.67712 1.86775 2.09653 2.21599 2.35503 2.66383 2.84343 3.01412 3.18173 3.32973 3.46622 3.61841 4.1127 4.36277 4.53451 4.83641 
37 0.02762 0.10531 0.16373 0.17567 0.31672 0.32804 0.50816 0.53178 0.64833 0.81034 0.82781 0.84225 0.99528 1.02042 1.17066 1.18741 1.33484 1.50943 1.66118 1.8521 1.88904 2.07333 2.20067 2.34037 2.64608 2.82735 2.99345 3.16714 3.31494 3.45067 3.59673 3.77747 4.0981 4.34426 4.51404 4.66401 4.82016 
37 0.01609 0.10058 0.16816 0.17684 0.19575 0.32274 0.33132 0.35083 0.51556 0.5417 0.66492 0.80524 0.8307 0.83986 0.88091 1.00093 1.01349 1.17672 1.18913 1.21949 1.3409 1.66533 1.68125 1.85743 1.87382 2.20491 2.23886 2.34619 2.83354 3.00007 3.17407 3.32133 3.45718 3.60631 4.10391 4.35027 4.82615 
38 0.00682 0.10249 0.16702 0.17709 0.21648 0.32093 0.33121 0.51264 0.53638 0.65249 0.81277 0.83109 0.84262 0.99897 1.01514 1.17425 1.18674 1.21811 1.33923 1.51429 1.66509 1.85624 1.88104 2.07898 2.20401 2.34462 2.64876 2.83119 2.99799 3.17049 3.31901 3.4548 3.60098 3.77771 4.10241 4.34853 4.51709 4.82404 
35 0.00711 0.1033 0.16755 0.17821 0.32038 0.33134 0.51331 0.5413 0.65527 0.80862 0.83026 0.84119 0.99875 1.01628 1.17577 1.19206 1.34024 1.51956 1.66401 1.69981 1.85599 2.08383 2.20851 2.34515 2.65447 2.83304 3.0013 3.17257 3.3207 3.45698 3.60742 4.10308 4.34857 4.52383 4.82532 
24 0.01691 0.10995 0.16996 0.18742 0.3222 0.3346 0.51619 0.80851 0.83134 0.84442 1.00027 1.17856 1.2081 1.34461 1.66657 1.85726 2.21362 2.34738 2.83489 3.32245 3.46008 4.10456 4.35003 4.8262 
35 0.01214 0.11003 0.16947 0.18262 0.322 0.33375 0.51461 0.54548 0.65604 0.82058 0.83522 0.85716 1.00106 1.17711 1.1983 1.34277 1.51797 1.66644 1.85794 2.0832 2.20813 2.34633 2.65253 2.83358 3.00059 3.17363 3.3218 3.45819 3.60766 3.78765 4.10464 4.35107 4.52061 4.67201 4.82723 
34 0.0131 0.10564 0.17001 0.18523 0.32262 0.33611 0.516 0.55031 0.65498 0.81027 0.83081 0.84226 1.0008 1.17728 1.19601 1.34191 1.51764 1.66908 1.85821 2.08412 2.20976 2.34631 2.65125 2.83648 3.00336 3.17271 3.32092 3.45679 3.60531 3.78581 4.10383 4.35103 4.51919 4.82732 
26 0.01718 0.11258 0.17528 0.19674 0.32921 0.35704 0.52968 0.66742 0.81697 0.83569 0.85089 1.00702 1.18387 1.21655 1.35256 1.68328 1.87017 2.22245 2.37153 2.85493 3.19015 3.33048 3.46665 4.11179 4.37428 4.83888 
30 0.00978 0.1091 0.16921 0.18495 0.32205 0.33562 0.5161 0.65582 0.81529 0.83272 0.85 1.00062 1.17869 1.20884 1.3431 1.52391 1.66755 1.85821 2.21233 2.34725 2.65984 2.83497 3.00509 3.17582 3.3234 3.45844 3.60968 4.10402 4.35069 4.82623 
39 0.01937 0.11422 0.17844 0.18813 0.21905 0.33185 0.34148 0.52501 0.54812 0.66559 0.82278 0.84163 0.85278 1.00987 1.02455 1.18658 1.20021 1.23409 1.35261 1.52928 1.67558 1.69691 1.86698 1.88579 2.0958 2.22216 2.35592 2.66331 2.84518 3.01505 3.18339 3.33205 3.4681 3.61735 4.11373 4.36104 4.53207 4.67732 4.83647 
38 0.00902 0.09941 0.16482 0.17471 0.21254 0.31818 0.32857 0.51096 0.53714 0.65118 0.80352 0.82752 0.83724 0.99633 1.01393 1.17317 1.18723 1.2221 1.3378 1.51479 1.66246 1.85334 1.88687 2.07702 2.20315 2.34272 2.648 2.82985 2.99732 3.16953 3.31736 3.45365 3.5999 3.77665 4.10058 4.34629 4.51655 4.82222 
39 0.07897 0.14479 0.1599 0.17169 0.30795 0.31584 0.32975 0.50136 0.64011 0.78431 0.81791 0.82694 0.84487 0.98763 0.99873 1.16375 1.17637 1.20884 1.32767 1.49985 1.6529 1.67444 1.8441 1.86228 2.06282 2.19111 2.3334 2.63676 2.81902 2.9854 3.1598 3.30797 3.44397 3.589 3.76343 4.09134 4.33624 4.50466 4.81232 
33 0.01005 0.11528 0.17552 0.19108 0.32844 0.34219 0.52021 0.54709 0.65933 0.83114 0.84377 1.00703 1.18253 1.2013 1.34638 1.52182 1.67249 1.86533 2.09224 2.21348 2.35329 2.65711 2.83969 3.0081 3.17867 3.32677 3.46191 3.60997 3.79798 4.11061 4.35989 4.53316 4.8332 
32 0.01229 0.1065 0.17063 0.18477 0.3236 0.33508 0.51796 0.55954 0.66009 0.81133 0.83211 0.8434 1.00197 1.1792 1.20094 1.34611 1.52644 1.66861 1.85924 1.89139 2.21076 2.34831 2.66173 2.84026 3.01128 3.17923 3.32368 3.46063 3.62218 4.10532 4.3527 4.82865 
35 0.01605 0.11077 0.17652 0.19065 0.32972 0.34213 0.5221 0.54821 0.66048 0.81488 0.83665 0.84757 1.00861 1.18304 1.19859 1.34833 1.52107 1.67453 1.86664 2.08803 2.21684 2.35342 2.65606 2.84111 3.00619 3.17824 3.32747 3.46263 3.60916 3.78896 4.10957 4.35776 4.5249 4.66332 4.83356 
30 0.01276 0.10848 0.17133 0.18411 0.32467 0.33721 0.52023 0.66101 0.81045 0.83271 0.84453 1.00286 1.18041 1.20559 1.34783 1.52623 1.67003 1.8606 2.21625 2.35007 2.65715 2.84182 3.0193 3.17858 3.32428 3.46303 4.10682 4.35397 4.53458 4.8292 
32 0.01632 0.10574 0.16711 0.18087 0.32007 0.33179 0.51388 0.55383 0.65524 0.81137 0.83023 0.84289 0.99882 1.17424 1.19134 1.33992 1.51701 1.66394 1.85576 2.08757 2.20603 2.34445 2.65685 2.8333 3.00088 3.17288 3.32025 3.45504 3.60973 4.10216 4.34883 4.82531 
27 0.01116 0.1066 0.16659 0.18118 0.3192 0.33256 0.51295 0.80583 0.82847 0.84166 0.99708 1.02158 1.17303 1.19066 1.33799 1.66307 1.85463 2.20244 2.34335 2.83174 2.99852 3.17458 3.3188 3.4559 4.10102 4.34766 4.82367 
46 0.01735 0.09875 0.16706 0.17544 0.19193 0.32158 0.32991 0.34573 0.5139 0.53533 0.65343 0.79948 0.82932 0.83828 0.85909 0.99989 1.01181 1.1751 1.1849 1.20617 1.33973 1.36877 1.51555 1.66585 1.68418 1.85704 1.87336 2.08963 2.20387 2.22702 2.34531 2.6502 2.83187 2.85658 2.99923 3.17235 3.31996 3.45603 3.47862 3.60206 3.78354 4.10367 4.35011 4.521 4.67604 4.82593 
33 0.01615 0.11582 0.18049 0.19696 0.33388 0.34769 0.5268 0.55908 0.66716 0.82631 0.84268 0.85899 1.01199 1.18796 1.20888 1.3529 1.53214 1.6801 1.87155 2.0989 2.22147 2.35806 2.66315 2.84719 3.0179 3.18447 3.33149 3.46821 3.62437 4.11395 4.36434 4.53066 4.83797 
38 0.00847 0.09809 0.16122 0.17176 0.31465 0.32452 0.50611 0.53583 0.64626 0.79828 0.8238 0.83371 0.99298 1.00699 1.16813 1.18249 1.22104 1.33237 1.50637 1.6583 1.8497 1.88141 2.0699 2.19622 2.23112 2.33817 2.64287 2.82428 2.99062 3.16456 3.31262 3.44875 3.59418 3.76925 4.09628 4.3418 4.51082 4.81758 
26 0.00856 0.10879 0.16618 0.18127 0.31866 0.33113 0.51152 0.81066 0.83018 0.84691 0.9971 1.02811 1.17413 1.20207 1.33876 1.66249 1.85425 2.20459 2.34305 2.83 2.99664 3.31863 3.45575 4.10116 4.34624 4.82197 
30 0.01678 0.10078 0.17227 0.18449 0.32575 0.33764 0.5224 0.66496 0.79569 0.82973 0.83894 0.85811 1.00319 1.17984 1.19576 1.22854 1.34536 1.5496 1.67197 1.86216 2.21358 2.34906 2.66332 2.83944 3.17709 3.32417 3.46157 4.10618 4.35542 4.82994 
19 0.01878 0.10641 0.1706 0.1881 0.32362 0.3386 0.55843 0.8001 0.82953 0.83987 1.00095 1.18198 1.21825 1.66814 1.86135 3.46807 4.1067 4.38846 4.83732 
31 0.00814 0.10178 0.17213 0.18473 0.32475 0.3353 0.51856 0.55339 0.66086 0.81039 0.8332 0.84376 1.00344 1.02954 1.18118 1.20231 1.34664 1.52972 1.66968 1.86088 2.21412 2.35021 2.6643 2.83811 3.01039 3.17861 3.32572 3.46141 4.10681 4.35352 4.83083 
32 0.01729 0.10597 0.16913 0.18045 0.32177 0.33183 0.51656 0.65682 0.80367 0.83025 0.84052 0.99958 1.01468 1.17741 1.19659 1.34337 1.52891 1.66593 1.69147 1.85698 1.88356 2.20851 2.34663 2.66935 2.83544 3.00754 3.17731 3.32196 3.45906 4.10537 4.35091 4.82672 
28 0.02368 0.11384 0.16975 0.18676 0.32215 0.33507 0.51628 0.6639 0.81746 0.8339 0.85408 1.00085 1.17704 1.19806 1.34389 1.66687 1.85743 2.09386 2.21057 2.34603 2.83396 3.01003 3.17726 3.32235 3.45944 4.1045 4.35088 4.82614 
46 0.01095 0.10258 0.1669 0.17584 0.19517 0.32078 0.32944 0.34706 0.51275 0.52999 0.65266 0.81313 0.83168 0.84198 0.99934 1.01162 1.17464 1.18577 1.2131 1.3394 1.36634 1.51454 1.66435 1.68375 1.85633 1.87533 2.07782 2.20287 2.23161 2.34497 2.64947 2.83136 2.85487 2.99828 3.17146 3.3197 3.45542 3.48493 3.60153 3.77746 4.10288 4.34879 4.5173 4.66536 4.82466 4.85182 
41 0.01568 0.10503 0.16858 0.17769 0.20041 0.32258 0.33182 0.36285 0.5153 0.54321 0.65538 0.81434 0.83264 0.84305 1.00128 1.01771 1.17628 1.18781 1.21643 1.34057 1.51833 1.66546 1.68303 1.85876 1.88893 2.08594 2.20516 2.24144 2.34695 2.6527 2.83421 3.00056 3.17378 3.32175 3.45696 3.60567 3.78834 4.10444 4.35105 4.52208 4.8268 
31 0.01187 0.10839 0.16934 0.18235 0.32229 0.33484 0.51429 0.54233 0.65647 0.81739 0.83356 0.85022 1.0009 1.17789 1.19871 1.34125 1.53565 1.66691 1.8586 2.09279 2.20979 2.34754 2.8337 3.00529 3.17412 3.32121 3.45696 3.61613 4.10425 4.35097 4.82611 
30 0.01519 0.10672 0.17265 0.18681 0.32613 0.33977 0.52066 0.66043 0.80393 0.83164 0.84172 1.00417 1.18039 1.1993 1.34739 1.52631 1.67192 1.86421 2.21683 2.35069 2.65589 2.83933 3.00945 3.17792 3.32627 3.46115 3.61295 4.1071 4.35657 4.83119 
37 0.01539 0.11232 0.17754 0.18911 0.33098 0.3422 0.52283 0.54558 0.66187 0.81875 0.83917 0.85069 1.00959 1.18511 1.20111 1.34892 1.39733 1.52339 1.67576 1.86648 1.89559 2.0894 2.21589 2.35448 2.65707 2.84215 3.00939 3.17984 3.3287 3.46401 3.6102 3.78734 4.11138 4.35838 4.52411 4.66724 4.83393 
39 0.01633 0.0996 0.16023 0.16978 0.20157 0.31373 0.32349 0.50482 0.53135 0.64419 0.80668 0.82508 0.83648 0.99225 1.00768 1.16692 1.18036 1.21922 1.3311 1.50443 1.65701 1.68323 1.84879 1.88566 2.06791 2.19484 2.33734 2.64108 2.82278 2.98908 3.16366 3.31135 3.44759 3.59337 3.76772 4.09542 4.34079 4.50944 4.8165 
36 0.02007 0.11427 0.1732 0.18541 0.3261 0.33768 0.51882 0.54659 0.65977 0.82374 0.83861 0.85949 1.0046 1.02839 1.18058 1.19776 1.34527 1.52368 1.67115 1.86152 1.89448 2.08804 2.2125 2.35079 2.65725 2.83885 3.00782 3.17896 3.32492 3.46138 3.61209 3.79028 4.1081 4.35559 4.52573 4.83086 
29 0.00848 0.10473 0.17499 0.19165 0.32899 0.34486 0.52428 0.66346 0.8118 0.83472 0.84622 1.00757 1.18301 1.20552 1.34912 1.53051 1.6759 1.86775 2.09511 2.21983 2.35347 2.66154 2.85059 3.18218 3.32765 3.46418 4.10832 4.35852 4.8336 
26 0.0137 0.1094 0.16745 0.18251 0.32032 0.33486 0.51419 0.65663 0.81446 0.8315 0.84977 0.99899 1.17542 1.19916 1.34123 1.66445 1.85584 2.20795 2.34444 2.83427 3.1733 3.32007 3.45655 4.1023 4.34792 4.82408 
32 0.01128 0.11326 0.17621 0.19673 0.33019 0.35311 0.52871 0.66211 0.82136 0.8381 0.8574 1.00904 1.18368 1.20969 1.3508 1.52541 1.67996 1.8704 2.09601 2.21829 2.35651 2.65783 2.84481 3.01314 3.17902 3.32789 3.46476 3.61602 3.79696 4.11258 4.52636 4.83649 
36 0.0083 0.1013 0.17265 0.18416 0.32577 0.33668 0.51935 0.54706 0.66001 0.81143 0.83397 0.84463 1.00428 1.03178 1.18142 1.20104 1.34633 1.52361 1.67102 1.8614 1.8907 2.08873 2.21427 2.35054 2.65614 2.83978 3.00945 3.1776 3.32604 3.46262 3.61206 4.10754 4.35434 4.52639 4.67338 4.83045 
27 0.01861 0.10565 0.17011 0.1878 0.32274 0.33527 0.51863 0.66215 0.8034 0.82963 0.83998 1.00061 1.17866 1.20483 1.3452 1.66777 1.85823 2.21064 2.34782 2.83663 3.01192 3.17781 3.32291 3.45821 4.10399 4.35074 4.8279 
43 0.00729 0.09144 0.17026 0.17957 0.20832 0.32444 0.3341 0.51641 0.53783 0.65513 0.80056 0.83048 0.83968 0.86626 1.00246 1.01977 1.17829 1.19078 1.21973 1.34211 1.36807 1.51646 1.6694 1.8599 1.88925 2.08303 2.20844 2.24178 2.3478 2.65 2.83557 3.00194 3.17339 3.32229 3.45736 3.47832 3.60347 3.78173 4.10489 4.35139 4.51903 4.65731 4.82766 
36 0.0092 0.08619 0.17599 0.18717 0.3299 0.34111 0.52203 0.54504 0.66126 0.8211 0.83932 0.85281 1.00858 1.18321 1.19692 1.23089 1.34836 1.52159 1.67458 1.86636 2.08802 2.21446 2.35347 2.65754 2.84142 3.00862 3.17934 3.32806 3.46316 3.60914 3.78845 4.11053 4.35916 4.52457 4.65988 4.8338 
33 0.01437 0.10015 0.16316 0.17327 0.22272 0.31671 0.32718 0.50952 0.65318 0.79942 0.82547 0.83531 0.99429 1.01034 1.17119 1.18944 1.33564 1.65969 1.68505 1.8512 1.88477 2.0787 2.2022 2.34063 2.82777 2.99451 3.16996 3.31571 3.45314 3.59973 4.09868 4.34373 4.81988 
44 0.01182 0.09771 0.16839 0.17661 0.19326 0.32286 0.33139 0.35081 0.51484 0.53477 0.65563 0.7983 0.82974 0.83858 0.85657 1.00075 1.01208 1.17626 1.18643 1.20982 1.34052 1.367 1.51895 1.66588 1.68307 1.85795 1.87445 2.08423 2.20572 2.23544 2.34603 2.65366 2.83286 2.86204 2.99928 3.17282 3.32116 3.4571 3.60288 3.79055 4.10424 4.34993 4.52292 4.82605 
41 0.02032 0.10878 0.17115 0.18223 0.32392 0.33357 0.37454 0.51628 0.53899 0.65608 0.81702 0.83457 0.84676 1.00255 1.01908 1.17813 1.1914 1.22525 1.34281 1.51843 1.66791 1.69243 1.85928 1.88077 2.08302 2.20693 2.24005 2.3482 2.65357 2.83569 3.00307 3.1745 3.32298 3.45874 3.60458 3.78711 4.10583 4.35307 4.52206 4.6706 4.82841 
35 0.01057 0.09909 0.16135 0.17263 0.31412 0.32529 0.50621 0.64706 0.79694 0.82333 0.83362 0.99206 1.0122 1.16889 1.18514 1.33294 1.50826 1.6582 1.84888 1.89515 2.07085 2.19783 2.33808 2.64408 2.82481 2.99153 3.16529 3.31314 3.44961 3.5952 3.775 4.0962 4.34139 4.51613 4.81757 
34 0.01705 0.09938 0.17144 0.18362 0.32526 0.33775 0.5207 0.65688 0.79406 0.82857 0.83771 0.85571 1.00315 1.17972 1.19908 1.34779 1.47536 1.52228 1.67224 1.86301 2.2128 2.3504 2.65425 2.84883 3.00862 3.17536 3.32473 3.46 3.61741 4.10572 4.35496 4.52181 4.66862 4.83312 
32 0.0149 0.10348 0.16528 0.17724 0.31811 0.33018 0.51078 0.57705 0.65254 0.80828 0.82808 0.83989 0.99661 1.17267 1.19044 1.33806 1.51969 1.6628 1.85346 2.07832 2.20303 2.34209 2.65304 2.83021 2.99868 3.16982 3.31719 3.45317 3.60174 4.09999 4.34573 4.8219 
31 0.0241 0.11902 0.16987 0.18881 0.32228 0.33642 0.51738 0.65663 0.82094 0.83537 1.00099 1.17653 1.19868 1.34238 1.51994 1.66713 1.85896 2.09853 2.20851 2.34757 2.65526 2.83716 3.0058 3.17612 3.32227 3.45988 3.62374 4.10687 4.35624 4.52832 4.83055 
18 0.02405 0.12138 0.17984 0.2479 0.3336 0.55188 0.81567 0.83807 0.85401 1.01175 1.18854 1.22665 1.68499 1.87562 2.23866 3.48164 4.11974 4.85707 
36 0.01358 0.10128 0.16272 0.17495 0.31599 0.3286 0.50835 0.54043 0.64882 0.80575 0.82578 0.83749 0.99438 1.03904 1.17049 1.18722 1.33491 1.51054 1.66052 1.85149 2.07403 2.19916 2.33983 2.64494 2.82697 2.99374 3.16644 3.31488 3.45088 3.59779 3.77495 4.09756 4.34385 4.51371 4.66069 4.8199 
32 0.01673 0.1108 0.17022 0.18352 0.32281 0.3351 0.5163 0.57748 0.6576 0.8201 0.83528 0.85494 1.00148 1.03543 1.17852 1.20066 1.34356 1.52433 1.66746 1.85978 2.212 2.34805 2.65678 2.83632 3.00471 3.17517 3.32288 3.45949 3.61469 4.10606 4.35379 4.82804 
34 0.0111 0.09993 0.17045 0.18138 0.32342 0.33349 0.51816 0.55355 0.659 0.79875 0.82979 0.83913 0.86717 1.00117 1.01782 1.17939 1.19846 1.34557 1.53777 1.66853 1.859 1.88937 2.21559 2.34825 2.66066 2.84801 3.01301 3.17696 3.32417 3.46139 3.61136 4.10566 4.35369 4.82901 
33 0.01015 0.06436 0.13723 0.17906 0.19474 0.33205 0.34493 0.52661 0.58091 0.66772 0.82177 0.83963 0.85156 1.01065 1.18702 1.20918 1.35443 1.53277 1.67862 1.86954 2.22437 2.3568 2.66314 2.84926 3.02004 3.18386 3.33086 3.4677 3.6232 4.11288 4.36193 4.53493 4.83738 
33 0.00733 0.10563 0.16471 0.17712 0.31772 0.32838 0.50887 0.55496 0.64963 0.81632 0.83125 0.85169 0.99669 1.01635 1.17158 1.18953 1.33589 1.66134 1.85294 1.88951 2.07488 2.20023 2.34147 2.65936 2.82756 2.99408 3.16812 3.31602 3.45225 3.59862 4.09986 4.34536 4.82073 
36 0.01885 0.10243 0.17018 0.18137 0.32349 0.33483 0.51675 0.54617 0.65648 0.7992 0.82926 0.83872 0.87386 1.00128 1.02212 1.1785 1.19688 1.344 1.5203 1.66877 1.85956 2.08856 2.2138 2.34727 2.65242 2.83679 3.0075 3.17289 3.32184 3.45762 3.60782 3.78797 4.10469 4.3526 4.52149 4.82753 
40 0.01266 0.10498 0.1686 0.17839 0.21263 0.32231 0.33199 0.5141 0.53532 0.65495 0.81177 0.83169 0.84235 1.00081 1.0179 1.17611 1.18923 1.22182 1.34119 1.5191 1.66613 1.69268 1.85756 1.87982 2.08443 2.20547 2.24791 2.34593 2.65347 2.83231 3.00161 3.17342 3.32075 3.45713 3.60501 3.79519 4.10399 4.34994 4.52827 4.82572 
32 0.01578 0.10859 0.16291 0.17594 0.31567 0.32822 0.50785 0.54177 0.64946 0.817 0.83052 0.88456 0.99482 1.17045 1.19069 1.33511 1.51037 1.6598 1.85152 2.07582 2.19974 2.34032 2.65676 2.82702 2.99488 3.16828 3.31574 3.45163 3.59854 4.09793 4.34399 4.81949 
35 0.01212 0.09721 0.15982 0.17015 0.31267 0.32268 0.50478 0.64612 0.79222 0.82175 0.83158 0.99079 1.00567 1.16738 1.18429 1.33144 1.50688 1.65636 1.84762 1.87375 2.06732 2.19585 2.33667 2.6478 2.82305 2.98975 3.16393 3.31176 3.44776 3.59339 3.77038 4.09467 4.33996 4.51292 4.81602 
38 0.01405 0.10611 0.16994 0.17966 0.21255 0.32356 0.33372 0.51546 0.53884 0.65756 0.81249 0.83283 0.84333 1.00162 1.01694 1.17742 1.191 1.22517 1.34189 1.51992 1.66749 1.694 1.859 1.88542 2.09153 2.20971 2.34721 2.65611 2.83398 3.00091 3.17494 3.32166 3.4585 3.60478 4.10567 4.35245 4.52705 4.82695 
33 0.01339 0.10379 0.17288 0.18838 0.32582 0.33903 0.52086 0.5865 0.65759 0.80375 0.83123 0.8409 1.00371 1.18066 1.20006 1.34798 1.52232 1.67505 1.863 2.08972 2.21804 2.35072 2.65499 2.84739 3.0101 3.17674 3.32548 3.46046 3.60835 4.10643 4.35455 4.52591 4.83121 
27 0.01009 0.11573 0.17227 0.19324 0.3249 0.34145 0.5209 0.66579 0.82339 0.83746 1.00382 1.1804 1.21045 1.34607 1.53975 1.6716 1.86155 2.21929 2.35087 2.8494 3.01441 3.17754 3.32522 3.46248 4.1077 4.35982 4.83172 
20 0.01784 0.11052 0.17037 0.20617 0.32341 0.3648 0.54696 0.80966 0.83065 0.8456 1.0016 1.17939 1.216 1.6699 1.86396 2.22134 3.46365 4.1052 4.38613 4.83624 
27 0.01692 0.11665 0.17407 0.19498 0.32662 0.34169 0.52106 0.66773 0.82281 0.83799 0.86871 1.0053 1.18197 1.20997 1.34903 1.67179 1.86298 2.0943 2.21648 2.35202 2.84133 3.18748 3.32715 3.46534 4.10709 4.35594 4.83146 
29 0.01244 0.10612 0.16801 0.1817 0.32098 0.33446 0.51485 0.58324 0.66514 0.81321 0.83102 0.84493 0.99922 1.17691 1.2014 1.34304 1.66692 1.85639 2.21259 2.34537 2.65987 2.83338 3.00833 3.173 3.32059 3.45789 4.10322 4.35009 4.82532 
37 0.02284 0.11953 0.17863 0.19172 0.33143 0.34305 0.52372 0.5485 0.6629 0.82966 0.84401 0.86849 1.01008 1.04932 1.18493 1.19992 1.34978 1.52562 1.67544 1.86647 1.89362 2.09304 2.21641 2.35536 2.66031 2.84335 3.0101 3.18205 3.32951 3.46556 3.61163 3.79519 4.11311 4.36156 4.52974 4.67378 4.83664 
42 0.01517 0.10048 0.16466 0.1737 0.1965 0.31843 0.32777 0.36279 0.51016 0.53073 0.64966 0.80812 0.82799 0.83789 0.99664 1.01113 1.17195 1.18278 1.20882 1.33662 1.36965 1.50959 1.66282 1.68823 1.85411 1.8797 2.07504 2.20179 2.34218 2.64548 2.82884 2.85789 2.9947 3.16779 3.31667 3.4522 3.59783 3.77399 4.10011 4.34661 4.51323 4.82171 
29 0.02049 0.11176 0.1757 0.18793 0.32884 0.34036 0.5246 0.66886 0.81056 0.83598 0.84657 1.00634 1.02619 1.18334 1.20018 1.35167 1.55075 1.67334 1.86555 2.22066 2.35306 2.8428 3.02113 3.18351 3.32844 3.46674 4.11096 4.36058 4.83458 
40 0.01678 0.09818 0.16777 0.17642 0.19535 0.32202 0.3309 0.35823 0.515 0.53702 0.65588 0.798 0.82926 0.83812 0.85641 1.00013 1.01271 1.17748 1.1893 1.21689 1.3418 1.51768 1.66606 1.68535 1.85805 1.88293 2.09228 2.20835 2.34643 2.65301 2.83363 3.00062 3.17316 3.32145 3.45705 3.60367 4.10365 4.34998 4.52378 4.82593 
34 0.01955 0.10301 0.1701 0.1804 0.32323 0.3331 0.51656 0.54302 0.66067 0.79997 0.82992 0.83937 0.87449 1.0021 1.03644 1.17879 1.19614 1.34248 1.52812 1.66882 1.85939 1.88861 2.20907 2.34749 2.65854 2.83525 3.00593 3.17543 3.32268 3.45871 3.60537 4.10426 4.35167 4.82736 
38 0.01703 0.10137 0.17118 0.18121 0.3247 0.33472 0.51748 0.5426 0.65823 0.79835 0.83037 0.8396 0.86184 1.00199 1.01559 1.17838 1.19063 1.21883 1.34364 1.52151 1.66972 1.86069 1.89129 2.09155 2.21107 2.3482 2.65417 2.83661 3.00556 3.17515 3.32317 3.45895 3.60963 3.79052 4.10549 4.35301 4.52511 4.82875 
40 0.02024 0.11155 0.17101 0.18114 0.21747 0.32487 0.3353 0.51648 0.53789 0.65545 0.82352 0.83764 0.85663 1.00323 1.02094 1.17837 1.19183 1.22887 1.34229 1.36891 1.51745 1.66842 1.69343 1.86052 1.88757 2.08635 2.20775 2.34844 2.6533 2.83635 3.00146 3.17474 3.32299 3.45884 3.60566 3.78526 4.10677 4.3529 4.52544 4.82831 
39 0.01257 0.09949 0.17206 0.18078 0.20327 0.3255 0.3339 0.35217 0.51939 0.54268 0.66059 0.80111 0.83224 0.84111 0.85961 1.00334 1.01525 1.18097 1.19375 1.22239 1.34612 1.52749 1.66986 1.68951 1.86101 1.87825 2.21455 2.35016 2.65934 2.83901 3.01282 3.17719 3.32553 3.4618 3.61257 4.10737 4.35379 4.52718 4.83031 
43 0.0127 0.09921 0.16622 0.17508 0.19561 0.32039 0.32926 0.35279 0.51232 0.534 0.65321 0.80506 0.82895 0.83828 0.99857 1.012 1.17459 1.18724 1.21788 1.33813 1.36531 1.51539 1.66431 1.68412 1.85593 1.87524 2.08119 2.20254 2.23294 2.3442 2.64907 2.83034 2.99735 3.1712 3.31876 3.45472 3.60037 3.7875 4.1021 4.34763 4.51871 4.66465 4.8235 
28 0.0103 0.10449 0.16346 0.18068 0.31668 0.33168 0.5089 0.65145 0.80884 0.82725 0.8428 0.99511 1.17145 1.19537 1.33571 1.66142 1.85153 2.07731 2.20269 2.3401 2.82711 2.99469 3.16754 3.31526 3.45185 4.09783 4.34362 4.81929 
44 0.01484 0.10666 0.17008 0.17932 0.20339 0.32375 0.33292 0.36119 0.51583 0.5353 0.65587 0.81723 0.83447 0.84548 1.00227 1.01728 1.17766 1.18943 1.21884 1.34171 1.36475 1.51529 1.54482 1.66801 1.69004 1.85936 1.8785 2.08313 2.20824 2.34746 2.65098 2.83424 2.86154 3.00092 3.17425 3.32221 3.45831 3.60415 3.7835 4.10592 4.35231 4.5199 4.66171 4.82778 
37 0.00853 0.10493 0.16839 0.17904 0.32166 0.3321 0.51411 0.54283 0.65618 0.81131 0.83127 0.843 1.0001 1.01973 1.17617 1.1916 1.34033 1.51808 1.66584 1.69839 1.85707 1.88251 2.08927 2.20787 2.34515 2.65249 2.83245 3.00206 3.17259 3.31995 3.45692 3.60425 3.78971 4.10386 4.34994 4.52412 4.82575 
28 0.02056 0.12367 0.17384 0.19383 0.32642 0.34182 0.52065 0.66193 0.82645 0.84003 1.00506 1.18061 1.2032 1.34701 1.53065 1.67139 1.86232 2.21276 2.35065 2.83813 3.00945 3.17955 3.32567 3.4637 3.61893 4.10986 4.36207 4.83242 
29 0.01106 0.10471 0.16833 0.18132 0.32135 0.3337 0.5147 0.55294 0.65804 0.80944 0.83019 0.84149 0.99966 1.17703 1.1999 1.34182 1.66581 1.85668 2.09128 2.21453 2.34529 2.83474 3.00467 3.17369 3.32116 3.45669 4.10273 4.34846 4.82491 
29 0.01469 0.10267 0.16321 0.17482 0.31621 0.32745 0.5092 0.65492 0.80242 0.826 0.83717 0.99451 1.0162 1.17174 1.19414 1.3368 1.66009 1.85137 1.89278 2.20227 2.34053 2.82762 2.99432 3.16915 3.3161 3.45231 4.09843 4.34369 4.81974 
27 0.01292 0.1047 0.16973 0.18372 0.32285 0.33578 0.51803 0.66016 0.80275 0.82945 0.83968 1.00097 1.17832 1.20385 1.34506 1.66774 1.85877 2.20992 2.34697 2.83719 3.00658 3.17572 3.32194 3.4596 4.10411 4.35044 4.82645 
35 0.02108 0.11465 0.17136 0.18712 0.32456 0.33834 0.51691 0.54685 0.65555 0.82326 0.83687 0.88134 1.0038 1.17844 1.19776 1.34369 1.51686 1.67014 1.86144 2.08407 2.21112 2.34845 2.65146 2.83621 3.00331 3.17405 3.32284 3.45791 3.60441 3.78435 4.10546 4.35414 4.5198 4.66191 4.82894 
35 0.00719 0.09562 0.17013 0.18019 0.32331 0.3331 0.51703 0.54865 0.65848 0.8001 0.83036 0.83978 0.87246 1.00205 1.02164 1.17838 1.19265 1.22578 1.3445 1.52803 1.66907 1.85948 1.88617 2.21072 2.34731 2.66007 2.83597 3.00797 3.17554 3.3232 3.45939 3.61398 4.10494 4.35207 4.82831 
40 0.01019 0.1031 0.17291 0.18382 0.32599 0.33639 0.51763 0.53793 0.65696 0.80795 0.83335 0.84333 1.00429 1.02524 1.17935 1.19157 1.22051 1.34402 1.37232 1.51868 1.67075 1.86181 1.89033 2.08336 2.21103 2.34915 2.6524 2.83662 3.00379 3.17513 3.32361 3.45924 3.48778 3.60492 3.78187 4.10659 4.35402 4.5203 4.66011 4.82915 
36 0.01937 0.11008 0.17473 0.18541 0.32763 0.33758 0.52056 0.54551 0.66234 0.81109 0.83562 0.84577 1.00635 1.02788 1.18276 1.19866 1.34762 1.52784 1.67211 1.7002 1.86313 1.885 2.09504 2.21736 2.35225 2.66031 2.84075 3.01236 3.17937 3.32774 3.46346 3.61142 4.10889 4.35695 4.5296 4.8321 
42 0.01347 0.10375 0.17103 0.17969 0.1985 0.32483 0.33343 0.35156 0.51736 0.53667 0.65945 0.813 0.83437 0.844 1.00321 1.01609 1.17949 1.19167 1.22138 1.34419 1.52231 1.66842 1.68549 1.85992 1.87566 2.08714 2.20953 2.34897 2.6549 2.83601 2.86286 3.00469 3.17626 3.32367 3.46071 3.60662 3.79018 4.10687 4.35262 4.52495 4.82841 4.85304 
27 0.00716 0.10857 0.17294 0.1894 0.3257 0.33894 0.5213 0.6646 0.81833 0.83603 0.8528 1.00448 1.18126 1.20469 1.35075 1.67079 1.86154 2.09366 2.22238 2.35264 2.84075 3.18404 3.3272 3.46378 4.1085 4.35928 4.83256 
29 0.02067 0.10506 0.16848 0.18245 0.3214 0.33406 0.51477 0.55247 0.6596 0.8067 0.82957 0.84011 0.99914 1.02197 1.17769 1.20137 1.34264 1.66586 1.85688 2.21334 2.34586 2.83562 3.00671 3.17443 3.32093 3.45819 4.10285 4.34836 4.82519 
27 0.01835 0.10324 0.16511 0.17795 0.31845 0.33189 0.51139 0.65432 0.80188 0.82649 0.83731 0.99622 1.1734 1.19357 1.33782 1.66216 1.85347 2.2042 2.3425 2.83068 3.00026 3.16989 3.31736 3.45294 4.0998 4.3457 4.82183 
35 0.01079 0.10497 0.17036 0.18107 0.32309 0.33289 0.51538 0.5414 0.65846 0.80773 0.83193 0.84214 1.00145 1.01864 1.17824 1.19453 1.34206 1.52928 1.66758 1.69326 1.85855 1.88003 2.08581 2.21071 2.34723 2.66457 2.83448 3.00463 3.17484 3.32252 3.45828 3.61586 4.10489 4.35078 4.82642 
37 0.02049 0.10337 0.16528 0.17577 0.3181 0.32789 0.51063 0.53747 0.65172 0.80378 0.82799 0.83821 0.99685 1.01361 1.17297 1.18751 1.22523 1.33828 1.51722 1.66243 1.85404 1.8933 2.07957 2.20306 2.34307 2.65031 2.82966 2.9981 3.17069 3.31802 3.45424 3.60133 3.78137 4.10162 4.34711 4.51917 4.82243 
31 0.01033 0.10177 0.17261 0.18677 0.32521 0.33702 0.52062 0.58264 0.66135 0.80361 0.83129 0.84093 1.00303 1.18067 1.20015 1.34663 1.53409 1.67159 1.86148 2.2165 2.34997 2.65976 2.84425 3.01058 3.17646 3.325 3.46137 3.61496 4.10656 4.35443 4.83095 
42 0.01256 0.09756 0.16461 0.17351 0.19418 0.31881 0.32817 0.51052 0.53151 0.65035 0.79802 0.82666 0.83593 0.86857 0.99687 1.01172 1.17266 1.18431 1.21292 1.33742 1.38334 1.51089 1.66273 1.68824 1.85416 1.88353 2.07657 2.20242 2.23472 2.34273 2.64616 2.82933 2.99547 3.16865 3.31728 3.45301 3.59871 3.77418 4.10037 4.3463 4.51391 4.8221 
39 0.01047 0.10132 0.17206 0.18217 0.30927 0.32738 0.33898 0.51841 0.54436 0.65756 0.80799 0.83297 0.84254 1.00323 1.01971 1.18008 1.19411 1.22689 1.34441 1.52043 1.67039 1.86102 1.88877 2.08609 2.21328 2.34913 2.65264 2.83805 3.00366 3.17564 3.32427 3.4596 3.60572 3.78635 4.10692 4.35396 4.52236 4.66173 4.82952 
29 0.0131 0.09494 0.16012 0.17243 0.31298 0.32419 0.50593 0.78691 0.82113 0.83057 0.85226 0.99073 1.00625 1.16909 1.20456 1.3337 1.65627 1.84728 2.06947 2.19728 2.33728 2.82375 2.9917 3.16646 3.31344 3.44987 4.09535 4.33964 4.81588 
46 0.00675 0.08885 0.15798 0.17056 0.17968 0.20615 0.32046 0.32817 0.33997 0.51271 0.53079 0.65458 0.80005 0.82899 0.83778 0.8572 0.99881 1.00898 1.17478 1.18486 1.20795 1.33874 1.36001 1.51637 1.66333 1.6791 1.85535 1.86952 2.07819 2.20395 2.23627 2.34431 2.65231 2.83052 2.85641 2.99749 3.17197 3.31911 3.45527 3.60222 3.78601 4.10267 4.34756 4.51855 4.82381 4.84316 
38 0.01538 0.09557 0.1624 0.1714 0.1921 0.31694 0.32688 0.50994 0.53293 0.65037 0.79437 0.8246 0.83376 0.85791 0.99483 1.01137 1.17158 1.18417 1.21416 1.33674 1.51382 1.66042 1.85217 1.88454 2.0768 2.20149 2.34122 2.65034 2.82938 2.99632 3.1682 3.31626 3.4515 3.59866 4.09884 4.34456 4.51498 4.82106 
39 0.01371 0.10194 0.16399 0.17383 0.20789 0.3173 0.32709 0.5091 0.53955 0.6501 0.80896 0.82799 0.83901 0.99557 1.01155 1.17126 1.18501 1.22109 1.33571 1.51269 1.66105 1.68522 1.85261 1.87873 2.07564 2.20065 2.34126 2.64761 2.82784 2.99389 3.16832 3.31598 3.45221 3.5989 3.77606 4.09936 4.34489 4.51602 4.82083 
34 0.0202 0.10985 0.17548 0.18737 0.32925 0.34109 0.52175 0.54777 0.66134 0.81032 0.83529 0.84535 1.00796 1.18227 1.19668 1.22957 1.34749 1.52356 1.67406 1.86568 2.09777 2.21497 2.35241 2.65895 2.84041 3.00801 3.1782 3.32704 3.46217 3.6117 4.10955 4.36014 4.52925 4.83289 
41 0.01276 0.099 0.16792 0.17688 0.20066 0.32215 0.33151 0.51425 0.53887 0.65432 0.79933 0.82877 0.83799 0.86726 0.99987 1.01481 1.17559 1.18675 1.21349 1.34063 1.51614 1.66619 1.69137 1.85726 1.87739 2.08239 2.20605 2.24346 2.34503 2.64957 2.83309 3.00048 3.17171 3.32007 3.45593 3.60193 3.78818 4.10291 4.34946 4.52012 4.82538 
34 0.01704 0.10832 0.1701 0.1828 0.32277 0.3346 0.51686 0.54964 0.65843 0.81442 0.83299 0.84596 1.0004 1.01573 1.17801 1.19593 1.34343 1.52038 1.66667 1.8595 2.09244 2.20998 2.3482 2.6567 2.83657 3.00395 3.17473 3.32282 3.45949 3.61571 4.10551 4.35337 4.53075 4.82899 
39 0.00648 0.09584 0.16528 0.17547 0.31838 0.32769 0.35967 0.51173 0.5481 0.65357 0.79908 0.82693 0.83623 0.87338 0.99698 1.01089 1.17399 1.18912 1.22893 1.33865 1.52112 1.6633 1.69213 1.85417 1.88559 2.07929 2.20589 2.34306 2.65197 2.83059 2.99883 3.17002 3.31808 3.45434 3.6019 4.10078 4.34636 4.51929 4.82244 
30 0.00798 0.10501 0.16418 0.1771 0.31696 0.32884 0.50914 0.65318 0.80992 0.82855 0.84385 0.99553 1.04035 1.17127 1.19162 1.33607 1.66056 1.85209 1.88642 2.20002 2.34094 2.82742 2.99507 3.1699 3.31582 3.45342 3.60055 4.09943 4.34431 4.82041 
25 0.02806 0.11504 0.16722 0.19119 0.31977 0.33848 0.52379 0.81037 0.82936 0.84718 0.99786 1.17563 1.21395 1.34176 1.66509 1.8555 2.21348 2.34425 2.83523 3.1744 3.31899 3.45991 4.10304 4.35357 4.82479 

53
