# Supplementary material for: Deciphering the Contribution of Oriens-Lacunosum/Moleculare (OLM) Cells to Intrinsic θ Rhythms Using Biophysical Local Field Potential (LFP) Models
Source: eNeuro. 2018 Sep 4;5(4):ENEURO.0146-18.2018. doi: 10.1523/ENEURO.0146-18.2018 (PMC6140113; doi:10.1523/ENEURO.0146-18.2018)
Supplement: Supplementary file 2 — Supplementary Code. Download supplement 2, GZ file [file sup_enu-eN-NWR-0146-18-s02.gz › LFP_microcircuit-master/BC-380-gi-0-gi_SD-0-PV12913020-dSD6.6ms-gnSD0.21-gpv-3.0-gsb3.25-csb0.21-gbs3.25-cbs0.1344-spiketimes.txt]

16364

341


79 0.14389 0.14822 0.15144 0.30009 0.30386 0.30794 0.48661 0.49147 0.49475 0.6193 0.62385 0.62788 0.80939 0.81324 0.81651 0.82209 0.98174 0.98528 0.99092 1.14629 1.1507 1.1576 1.31109 1.31641 1.32121 1.47922 1.48377 1.48726 1.64053 1.64801 1.83647 1.83938 1.84412 2.04973 2.0529 2.1751 2.18142 2.32134 2.32463 2.3295 2.45807 2.46469 2.46853 2.61389 2.61865 2.62193 2.80491 2.80951 2.81288 2.96871 2.97412 2.97828 3.14149 3.14489 3.14923 3.2907 3.29542 3.3001 3.42353 3.42948 3.43577 3.57057 3.57518 3.58006 3.74519 3.74927 3.75262 4.07864 4.08161 4.32763 4.33013 4.48185 4.48559 4.4891 4.60601 4.61307 4.80077 4.80396 4.80698 
87 0.14442 0.14831 0.1514 0.30051 0.30426 0.30815 0.48729 0.49137 0.49447 0.49921 0.61885 0.62319 0.62696 0.63299 0.80976 0.81348 0.81691 0.81973 0.98256 0.98539 0.99038 1.14662 1.15072 1.15702 1.31154 1.31528 1.32011 1.47958 1.48378 1.48738 1.64081 1.64837 1.65224 1.83726 1.83982 1.84379 2.0505 2.0531 2.05661 2.17567 2.18134 2.32215 2.32506 2.32883 2.45744 2.46421 2.4683 2.61409 2.61874 2.62225 2.80574 2.80987 2.81314 2.96924 2.97348 2.97732 3.14208 3.14529 3.14938 3.15401 3.29121 3.29479 3.30013 3.42394 3.4304 3.4344 3.5713 3.57526 3.57891 3.74602 3.74908 3.75284 4.07947 4.08211 4.08583 4.3283 4.33055 4.33385 4.48241 4.48557 4.48978 4.60644 4.61292 4.61925 4.8017 4.80459 4.80723 
31 0.16882 0.32581 0.51166 0.64463 0.83438 1.00552 1.17316 1.33705 1.50571 1.66685 1.6752 1.86085 2.07039 2.20225 2.34257 2.34939 2.48503 2.63837 2.82917 2.99306 3.16661 3.31814 3.45201 3.59341 3.59966 3.77075 4.09955 4.34722 4.50695 4.63359 4.82317 
0 
67 0.16539 0.16963 0.18589 0.32155 0.32559 0.33455 0.50926 0.51343 0.64131 0.64723 0.83142 0.83559 1.00331 1.0075 1.02013 1.16792 1.17515 1.33221 1.33861 1.49935 1.50543 1.52455 1.66577 1.67138 1.85572 1.86062 1.86593 2.07007 2.0762 2.19619 2.20533 2.34133 2.34597 2.35439 2.48379 2.49051 2.6363 2.64126 2.8265 2.83103 2.83589 2.99094 2.99636 3.16194 3.16682 3.17394 3.31204 3.31769 3.33597 3.44835 3.45287 3.59263 3.59829 3.76788 3.77143 3.80158 4.09918 4.10537 4.34638 4.35197 4.50163 4.50695 4.62801 4.63768 4.82096 4.82506 4.8322 
0 
21 0.17028 0.3252 0.51291 0.83337 1.00534 1.34042 1.50657 1.6731 1.86126 2.34685 2.63934 2.83185 2.99729 3.17097 3.3175 3.45431 3.59682 3.77037 4.35064 4.50691 4.82465 
82 0.15411 0.15804 0.16242 0.31087 0.31455 0.31829 0.49647 0.50077 0.50441 0.62956 0.6335 0.63795 0.81944 0.82321 0.82676 0.99137 0.99589 1.00054 1.15703 1.16173 1.16733 1.32075 1.32597 1.33053 1.48921 1.49379 1.49824 1.64988 1.65672 1.65988 1.66798 1.84609 1.84976 1.8542 2.05935 2.06265 2.1842 2.18995 2.19743 2.33144 2.33492 2.34007 2.46928 2.47435 2.47911 2.62513 2.62877 2.63258 2.81466 2.81891 2.82234 2.97843 2.98357 2.98915 3.15159 3.15541 3.1587 3.30065 3.30526 3.30972 3.43558 3.43945 3.44401 3.58062 3.58469 3.58965 3.75454 3.75886 3.76191 4.08838 4.09163 4.33708 4.33974 4.49176 4.49619 4.49976 4.61506 4.62282 4.62694 4.81074 4.8135 4.81766 
0 
53 0.15901 0.16323 0.31504 0.31936 0.50271 0.50761 0.63602 0.64048 0.82561 0.83029 0.99497 1.00032 1.16343 1.32747 1.33249 1.49564 1.50089 1.65936 1.66663 1.8485 1.85483 2.06196 2.06759 2.19262 2.33488 2.33989 2.47717 2.48258 2.63006 2.63411 2.82132 2.8254 2.98533 2.99046 3.15769 3.16233 3.30649 3.31166 3.44125 3.44593 3.58602 3.5911 3.75989 3.76346 4.09052 4.09638 4.33929 4.34552 4.49814 4.503 4.62533 4.81469 4.81944 
88 0.14468 0.14912 0.1523 0.30113 0.30483 0.30858 0.31273 0.48763 0.49266 0.49565 0.62022 0.62507 0.62895 0.81009 0.81398 0.81733 0.8222 0.98275 0.98633 0.99095 1.14715 1.15154 1.15687 1.312 1.31761 1.32127 1.47986 1.48463 1.48806 1.64104 1.64891 1.65293 1.83747 1.84031 1.84456 2.05074 2.05398 2.05908 2.17603 2.18244 2.32238 2.32563 2.33003 2.45831 2.46513 2.46888 2.61452 2.61952 2.62255 2.80585 2.81066 2.81367 2.81907 2.96968 2.97536 2.97885 3.14264 3.14596 3.14997 3.15419 3.29173 3.29662 3.30047 3.424 3.43031 3.43471 3.57159 3.57634 3.58044 3.74617 3.75053 3.75346 4.07965 4.08258 4.08778 4.32862 4.33104 4.33678 4.4829 4.48678 4.48994 4.60694 4.61431 4.61892 4.80176 4.80491 4.80773 4.81194 
51 0.17627 0.18147 0.33285 0.33697 0.51947 0.52356 0.6537 0.84192 0.84661 1.01217 1.01667 1.18142 1.1873 1.34478 1.35048 1.51305 1.51813 1.67594 1.68251 1.86634 1.87162 2.07903 2.08694 2.20871 2.35328 2.36284 2.4944 2.50463 2.64713 2.65482 2.83791 2.84346 3.0019 3.17469 3.17913 3.32615 3.33438 3.45926 3.46453 3.60343 3.60976 3.77777 3.78301 4.10802 4.11498 4.35584 4.36221 4.51473 4.64428 4.83119 4.83618 
0 
130 0.14186 0.14515 0.14787 0.15014 0.15436 0.29798 0.30156 0.30411 0.30654 0.30962 0.48482 0.48828 0.49092 0.49306 0.49604 0.6158 0.61968 0.62272 0.62537 0.62825 0.80725 0.81061 0.81344 0.81556 0.81906 0.98006 0.98241 0.98543 0.98817 1.14408 1.14795 1.15125 1.15486 1.15907 1.30905 1.31229 1.31595 1.31868 1.32231 1.47708 1.48076 1.48368 1.486 1.48983 1.63825 1.64433 1.64752 1.65065 1.65575 1.83478 1.83701 1.83956 1.84203 1.84628 2.04802 2.05024 2.05275 2.05569 2.17317 2.1772 2.18069 2.18719 2.31967 2.3223 2.3248 2.32753 2.45482 2.46069 2.46406 2.46672 2.47049 2.61158 2.61595 2.61858 2.6208 2.80327 2.80687 2.80933 2.81149 2.81505 2.96674 2.97034 2.9736 2.97588 3.13956 3.14239 3.14482 3.1474 3.15011 3.28861 3.29176 3.29493 3.29794 3.30088 3.42145 3.42711 3.42951 3.43292 3.43621 3.5688 3.57232 3.57486 3.57786 3.74351 3.74588 3.74872 3.75095 3.75371 4.07699 4.07928 4.08168 4.08449 4.32579 4.32785 4.33002 4.33322 4.47991 4.48273 4.48597 4.48803 4.49213 4.60393 4.60855 4.61208 4.6158 4.79924 4.80183 4.80389 4.80605 4.80962 
0 
60 0.1552 0.15976 0.16475 0.31266 0.31834 0.49904 0.50274 0.50774 0.6318 0.63685 0.82092 0.8259 0.99297 0.99883 1.15892 1.16731 1.32402 1.33092 1.49051 1.49518 1.65404 1.6588 1.66561 1.84755 1.85414 2.06055 2.06866 2.1868 2.19685 2.33291 2.33879 2.47178 2.47699 2.62692 2.63111 2.81756 2.8218 2.82697 2.98024 2.98519 3.15365 3.1591 3.30337 3.30996 3.43808 3.4444 3.58305 3.58851 3.75709 3.76222 4.0897 4.33852 4.34576 4.4937 4.49905 4.61807 4.62497 4.81249 4.81656 4.82285 
65 0.16597 0.16963 0.32266 0.32614 0.33484 0.50992 0.51338 0.64279 0.64697 0.83099 0.83458 0.83974 1.00118 1.00609 1.01368 1.16717 1.174 1.33509 1.33944 1.50172 1.50552 1.6658 1.67027 1.67823 1.8562 1.86043 1.86563 2.06899 2.0732 2.19728 2.20522 2.34189 2.34689 2.35315 2.48392 2.48836 2.63676 2.64006 2.82741 2.83072 2.83521 2.9925 2.99766 3.16238 3.16678 3.17383 3.31396 3.31791 3.44868 3.45267 3.5931 3.59845 3.76643 3.76987 4.09795 4.10231 4.34643 4.35191 4.50359 4.50688 4.62994 4.63512 4.82092 4.82407 4.82918 
37 0.14916 0.15482 0.30627 0.49298 0.49926 0.62572 0.81453 0.82031 0.98632 1.15255 1.31654 1.48449 1.49092 1.65254 1.8411 2.05437 2.18184 2.32655 2.46927 2.62126 2.81131 2.81748 2.97534 3.14687 3.15331 3.29641 3.43371 3.57704 3.74989 3.75572 4.08344 4.33209 4.48709 4.49339 4.61488 4.80592 4.81104 
4 0.17352 1.01129 2.8365 4.82744 
3 0.82907 1.50083 2.82947 
0 
19 0.17156 0.32611 0.51268 0.64577 0.83492 1.17811 1.50479 1.86196 2.07402 2.63892 2.83294 2.99629 3.16829 3.31851 3.59768 3.76941 4.35092 4.50791 4.82436 
26 0.15885 0.31798 0.50281 0.63568 0.82341 0.99613 1.16336 1.32844 1.49546 1.65946 1.852 2.06485 2.33858 2.478 2.63121 2.82159 2.98604 3.15945 3.30768 3.44344 3.5888 3.76217 4.34158 4.49888 4.62915 4.81505 
70 0.15408 0.15883 0.3112 0.31533 0.31935 0.4982 0.50144 0.50486 0.63086 0.635 0.63989 0.81895 0.823 0.82549 0.99122 0.99634 1.15749 1.16353 1.16806 1.32117 1.32658 1.33047 1.48913 1.49413 1.49881 1.65437 1.65859 1.84588 1.85102 1.8551 2.05926 2.06356 2.18525 2.19066 2.33142 2.33555 2.47184 2.47604 2.48167 2.62601 2.6295 2.81623 2.81996 2.82448 2.98039 2.98408 3.15191 3.15653 3.16082 3.30127 3.30667 3.3099 3.43698 3.44195 3.5821 3.58609 3.75475 3.75921 3.76256 4.0883 4.09287 4.33693 4.34171 4.49195 4.49655 4.61533 4.62308 4.62855 4.8108 4.81399 
5 0.52119 2.6457 3.00238 3.77643 4.51282 
34 0.16816 0.32401 0.33013 0.51103 0.6444 0.8332 0.83849 1.00314 1.17302 1.33683 1.50427 1.6675 1.8568 1.86361 2.07131 2.20268 2.34438 2.48518 2.63883 2.82912 2.83531 2.99328 3.16586 3.31662 3.45085 3.59431 3.76818 3.77766 4.0994 4.34747 4.50586 4.63424 4.82344 4.82922 
34 0.159 0.31303 0.31858 0.50096 0.63334 0.82493 0.99279 1.00069 1.15896 1.16829 1.32767 1.49519 1.65903 1.8474 1.85438 2.06134 2.19123 2.33279 2.47661 2.62831 2.81973 2.98456 3.15369 3.15923 3.30743 3.4386 3.58524 3.75956 4.08988 4.33798 4.49693 4.62466 4.81254 4.81862 
57 0.15015 0.15479 0.30675 0.31125 0.493 0.49806 0.62568 0.63073 0.81611 0.82052 0.98803 0.99536 1.15329 1.16286 1.31766 1.32546 1.48558 1.49102 1.64647 1.65475 1.84287 1.84766 2.05607 2.05991 2.18144 2.18942 2.3278 2.33179 2.46581 2.47251 2.62152 2.62624 2.81113 2.81638 2.97519 2.9816 3.14814 3.15289 3.29698 3.30486 3.42971 3.43576 3.44252 3.57691 3.58187 3.75132 3.75666 4.08504 4.08858 4.33393 4.33704 4.4884 4.49433 4.61238 4.62176 4.80707 4.81046 
99 0.15404 0.15788 0.16087 0.16516 0.31072 0.31361 0.31718 0.32054 0.49691 0.50139 0.50447 0.50817 0.62951 0.63346 0.63715 0.82006 0.82371 0.82642 0.8303 0.99188 0.99584 0.99892 1.1569 1.16081 1.16539 1.16934 1.3214 1.32629 1.3297 1.48939 1.49356 1.49644 1.50068 1.64965 1.65641 1.65963 1.66434 1.8467 1.84977 1.85377 2.05997 2.06347 2.0684 2.18496 2.19017 2.19511 2.33179 2.33485 2.33835 2.34511 2.46728 2.47309 2.47676 2.48113 2.62462 2.6285 2.63121 2.81495 2.81913 2.82209 2.82645 2.97901 2.98402 2.98675 3.15205 3.15521 3.15847 3.16229 3.30085 3.30507 3.30882 3.31296 3.43261 3.43861 3.44308 3.44774 3.58077 3.58484 3.58824 3.75521 3.7591 3.76202 4.08898 4.09226 4.09702 4.33798 4.34112 4.34602 4.49241 4.49673 4.49955 4.6155 4.62191 4.62556 4.63189 4.81117 4.81411 4.81729 4.82098 
23 0.16978 0.32716 0.51268 0.64497 0.83425 1.00245 1.17444 1.66918 1.86133 2.06914 2.2 2.34161 2.48422 2.83202 2.99142 3.16693 3.45366 3.59763 3.77011 4.0992 4.34622 4.50952 4.82395 
62 0.1674 0.17178 0.32347 0.3277 0.51091 0.51497 0.6433 0.64792 0.83162 0.83536 0.8515 1.002 1.00709 1.0227 1.16979 1.17711 1.33685 1.34201 1.5047 1.50959 1.66663 1.67219 1.85684 1.86157 1.86901 2.07019 2.07522 2.19662 2.20511 2.34272 2.3471 2.35711 2.48414 2.48802 2.63717 2.64117 2.82866 2.83281 2.84151 2.99156 2.99571 3.16413 3.16844 3.31355 3.31859 3.4499 3.45402 3.59337 3.59785 3.76767 3.772 4.09951 4.10401 4.34786 4.35552 4.50376 4.50815 4.63079 4.63631 4.82247 4.82602 4.8337 
41 0.16076 0.16837 0.3176 0.32275 0.50511 0.5112 0.63718 0.64358 0.82488 0.82894 0.99654 1.00193 1.16307 1.17151 1.33025 1.49726 1.66119 1.66846 1.8511 1.85666 2.06478 2.19479 2.33685 2.34293 2.4798 2.63333 2.82368 2.83127 2.98719 3.16019 3.31006 3.44557 3.58788 3.60021 3.76337 4.09359 4.34203 4.50056 4.62684 4.81739 4.82284 
91 0.17728 0.18048 0.18443 0.33336 0.33689 0.34 0.35849 0.52094 0.52356 0.52691 0.534 0.65362 0.65734 0.66135 0.84215 0.84568 0.84886 0.85516 1.01325 1.01726 1.02098 1.18062 1.18486 1.18907 1.34447 1.34835 1.35206 1.51373 1.51678 1.52068 1.67783 1.68129 1.68606 1.86854 1.87221 1.87556 1.8842 2.08097 2.08456 2.09 2.20922 2.21375 2.22205 2.35327 2.35673 2.3607 2.36752 2.49552 2.4989 2.50393 2.64876 2.65179 2.66074 2.83937 2.84228 2.84615 2.86099 3.00303 3.00605 3.01055 3.17521 3.1786 3.18158 3.18849 3.32529 3.32887 3.33225 3.45932 3.46331 3.4669 3.6049 3.60825 3.61241 3.77862 3.78189 3.78547 4.10982 4.11296 4.11723 4.35858 4.36153 4.36599 4.51512 4.51865 4.52289 4.64346 4.64798 4.83274 4.83547 4.83858 4.84312 
78 0.15304 0.15729 0.16261 0.30893 0.31239 0.3165 0.49546 0.50014 0.50426 0.62776 0.63258 0.63654 0.81861 0.82298 0.82586 0.9904 0.99473 1.0001 1.15531 1.1604 1.16726 1.32012 1.3253 1.33215 1.48828 1.49302 1.49889 1.64901 1.65616 1.65979 1.84521 1.84907 1.85406 2.05845 2.06223 2.18397 2.18972 2.33024 2.33371 2.34045 2.46604 2.47249 2.47609 2.62211 2.62685 2.63008 2.81374 2.81819 2.82291 2.97756 2.98283 3.15046 3.15406 3.15794 3.29947 3.3043 3.30897 3.43203 3.43769 3.4421 3.57933 3.58379 3.58996 3.75379 3.75836 3.76323 4.0874 4.09116 4.33629 4.34003 4.49075 4.49552 4.61459 4.62115 4.62935 4.80959 4.81293 4.81782 
54 0.15308 0.15787 0.31042 0.31582 0.49779 0.50232 0.6301 0.63541 0.81785 0.82233 0.82734 0.99069 0.99814 1.15713 1.1681 1.32158 1.32768 1.48876 1.49358 1.65537 1.66325 1.84532 1.85111 2.05875 2.0662 2.18733 2.33069 2.33649 2.47195 2.47781 2.62586 2.62997 2.81559 2.81999 2.9799 2.98483 3.15121 3.15685 3.30091 3.30734 3.43644 3.44315 3.58123 3.58674 3.75437 3.7594 4.08768 4.33634 4.49152 4.49636 4.61862 4.62575 4.81032 4.81453 
32 0.15475 0.30999 0.49739 0.63043 0.82014 0.98973 1.15714 1.32189 1.49075 1.65493 1.84416 2.05745 2.1876 2.32982 2.47266 2.62537 2.81527 2.9797 3.15062 3.15861 3.30083 3.43624 3.58093 3.75321 3.759 4.08656 4.33505 4.49082 4.49722 4.62188 4.80926 4.8151 
31 0.16416 0.32028 0.32608 0.50902 0.64068 0.82804 0.83366 1.00008 1.1676 1.3333 1.49987 1.66436 1.8544 1.86024 2.06745 2.19672 2.34012 2.48183 2.63532 2.82592 2.99029 3.16144 3.31207 3.44727 3.59127 3.76478 4.09654 4.34513 4.50133 4.63109 4.81995 
82 0.14527 0.14956 0.15323 0.30147 0.3051 0.30907 0.48806 0.49272 0.49618 0.62067 0.62509 0.62929 0.81081 0.81468 0.81822 0.82444 0.9832 0.987 0.99172 1.14767 1.15176 1.15744 1.31255 1.31756 1.32175 1.48066 1.48521 1.48894 1.64189 1.64847 1.6523 1.83793 1.84096 1.8453 2.05118 2.05455 2.1765 2.18237 2.18981 2.32279 2.32611 2.33056 2.45959 2.46508 2.46951 2.61529 2.61963 2.62306 2.80637 2.81078 2.8143 2.97012 2.97507 2.97883 3.14293 3.14627 3.15041 3.29211 3.29658 3.30096 3.42491 3.43037 3.43519 3.572 3.57644 3.58096 3.74661 3.75077 3.7541 4.08008 4.08315 4.32906 4.33174 4.48332 4.48711 4.49063 4.60742 4.61418 4.61877 4.80223 4.80546 4.80855 
142 0.13728 0.14047 0.14316 0.14537 0.14821 0.29339 0.29682 0.29931 0.30168 0.30395 0.48019 0.48349 0.48623 0.48827 0.49061 0.49475 0.61148 0.61516 0.61814 0.62062 0.62284 0.62713 0.80265 0.80588 0.80866 0.81076 0.8132 0.81653 0.97545 0.97784 0.98072 0.98333 0.98675 1.1395 1.14317 1.14635 1.14934 1.15283 1.30444 1.30756 1.31121 1.31359 1.31647 1.47248 1.47596 1.47891 1.4811 1.48393 1.63368 1.63936 1.64248 1.6449 1.64887 1.83016 1.8324 1.83477 1.83725 1.83979 2.0434 2.04564 2.04801 2.05082 2.16857 2.17232 2.17595 2.17979 2.31504 2.31764 2.32003 2.32267 2.32594 2.45028 2.45568 2.45894 2.46152 2.46416 2.60698 2.61108 2.61374 2.6159 2.61896 2.79864 2.80206 2.80462 2.80667 2.80942 2.81316 2.96213 2.96554 2.96887 2.97093 2.97474 3.13496 3.13776 3.14008 3.14263 3.14466 3.14823 3.28406 3.28714 3.29029 3.29306 3.29548 3.41684 3.42217 3.42454 3.42731 3.42989 3.56419 3.56755 3.57016 3.57284 3.57632 3.7389 3.74133 3.74404 3.74621 3.74819 4.07236 4.07467 4.07693 4.07964 4.32119 4.32324 4.32529 4.32841 4.4753 4.47808 4.48123 4.48325 4.48578 4.59933 4.60339 4.60712 4.6102 4.61495 4.7946 4.79717 4.79917 4.80131 4.80392 4.99802 
37 0.15348 0.15865 0.31045 0.31785 0.49672 0.50161 0.62981 0.63733 0.8183 0.82338 0.99065 1.1568 1.32073 1.48908 1.4947 1.65387 1.84537 2.0586 2.18591 2.33078 2.47074 2.47656 2.6251 2.81523 2.97901 2.98461 3.15108 3.30056 3.3094 3.43645 3.58089 3.75404 4.08767 4.33636 4.49136 4.6188 4.81015 
0 
62 0.17478 0.17949 0.33079 0.33502 0.34971 0.51823 0.52195 0.53439 0.65098 0.65507 0.84018 0.84519 1.01046 1.01552 1.03642 1.18046 1.18532 1.34379 1.34818 1.51137 1.51583 1.67488 1.68192 1.86539 1.86984 1.87639 2.07806 2.0836 2.20752 2.21745 2.35102 2.35728 2.36614 2.49303 2.49866 2.64529 2.64964 2.83716 2.8419 3.00048 3.00727 3.17315 3.17737 3.32337 3.3275 3.45753 3.46245 3.60219 3.60744 3.77587 3.78058 4.1062 4.11053 4.35492 4.3607 4.51295 4.51781 4.64175 4.65049 4.82976 4.8342 4.84193 
92 0.17632 0.17976 0.18419 0.33202 0.33563 0.33902 0.3473 0.52051 0.52368 0.52726 0.65343 0.65702 0.66103 0.84301 0.84564 0.8495 1.01173 1.01644 1.02055 1.0355 1.18054 1.18536 1.189 1.34541 1.34885 1.35267 1.51337 1.51645 1.52024 1.6771 1.68109 1.68668 1.86673 1.87097 1.87465 1.88216 2.07984 2.0836 2.08895 2.20879 2.21369 2.22018 2.35175 2.35639 2.36086 2.36911 2.49594 2.50017 2.50605 2.64808 2.65077 2.65601 2.83906 2.8421 2.84605 2.86363 3.00324 3.00651 3.01129 3.17349 3.17751 3.1807 3.18935 3.32445 3.32818 3.33155 3.45836 3.46269 3.46711 3.60374 3.60801 3.61339 3.77824 3.78112 3.78524 3.79377 4.10841 4.11195 4.11723 4.3574 4.36062 4.36681 4.51524 4.51797 4.52225 4.64238 4.64699 4.65771 4.83226 4.83493 4.83833 4.84396 
6 0.32504 0.83593 1.00388 1.33722 1.66732 1.86033 
1 3.7751 
54 0.15832 0.16182 0.31444 0.31877 0.50224 0.50566 0.63426 0.63863 0.82294 0.82691 0.83129 0.99459 0.9994 1.16075 1.16783 1.32576 1.33059 1.49359 1.49775 1.65907 1.66451 1.84931 1.85475 2.06269 2.18941 2.1981 2.33456 2.33984 2.476 2.47993 2.62957 2.63288 2.82001 2.82335 2.98363 2.98748 3.15526 3.15982 3.30502 3.31007 3.44014 3.44491 3.58573 3.59024 3.75882 3.76292 4.09182 4.34017 4.49592 4.49997 4.62119 4.62725 4.81418 4.81734 
80 0.14496 0.14912 0.15252 0.30148 0.30503 0.3088 0.48799 0.49258 0.49575 0.62047 0.62493 0.62886 0.81053 0.81429 0.8176 0.98295 0.98683 0.99125 1.14787 1.1519 1.15689 1.31258 1.31773 1.32149 1.48034 1.48479 1.48832 1.64168 1.64872 1.65284 1.83769 1.84084 1.84478 2.05094 2.05437 2.17653 2.18232 2.32263 2.32595 2.33014 2.45951 2.46511 2.46905 2.61546 2.61965 2.62284 2.80625 2.81065 2.81385 2.97016 2.97539 2.97903 3.14289 3.14627 3.14995 3.29203 3.29649 3.30044 3.42472 3.43018 3.43495 3.57192 3.57633 3.58037 3.74633 3.75052 3.75354 4.07985 4.08299 4.32879 4.33157 4.48324 4.48743 4.49042 4.60744 4.614 4.61896 4.802 4.80517 4.8082 
2 3.31961 4.82467 
28 0.16965 0.32613 0.51375 0.64687 0.83453 1.00801 1.17697 1.34028 1.50627 1.67518 1.86076 1.86807 2.07594 2.20499 2.34637 2.48909 2.63946 2.83278 2.99657 3.16848 3.31864 3.45342 3.59998 3.77098 4.10445 4.50774 4.63602 4.82522 
30 0.15882 0.31619 0.50177 0.63509 0.8238 0.99551 1.1642 1.32752 1.49481 1.65911 1.84991 2.06161 2.1921 2.33402 2.34426 2.47627 2.62912 2.81987 2.98398 3.15686 3.30743 3.44175 3.58473 3.75945 4.09037 4.33822 4.49631 4.62607 4.81344 4.82021 
56 0.15269 0.15777 0.309 0.31407 0.49516 0.50015 0.6283 0.63375 0.81806 0.82298 0.98963 0.99561 1.15533 1.16245 1.31957 1.32567 1.488 1.4932 1.65017 1.65639 1.84436 1.84966 2.05761 2.06245 2.18369 2.19076 2.32965 2.33492 2.46817 2.47431 2.62332 2.62823 2.81344 2.81853 2.97725 2.98292 3.14981 3.15532 3.29928 3.30561 3.43279 3.43777 3.57913 3.58449 3.75304 3.75848 4.08663 4.09146 4.33539 4.34055 4.49013 4.49564 4.61419 4.62281 4.809 4.81304 
30 0.16586 0.32258 0.50972 0.64292 0.83097 1.00368 1.1722 1.33478 1.50166 1.66649 1.85692 1.86306 2.06893 2.20317 2.34176 2.34889 2.48544 2.63645 2.82706 2.99105 3.16401 3.31442 3.4493 3.59425 3.76728 4.09893 4.34592 4.5045 4.63273 4.8216 
95 0.17664 0.17963 0.1836 0.3333 0.33661 0.33995 0.35354 0.52059 0.52345 0.52663 0.53354 0.65281 0.65626 0.66023 0.84295 0.84547 0.84906 0.86152 1.01261 1.0165 1.02036 1.02798 1.18048 1.1848 1.1884 1.3453 1.34849 1.3519 1.3666 1.51411 1.51729 1.52169 1.67689 1.68058 1.68519 1.86759 1.87137 1.8746 1.88256 2.07953 2.08272 2.08733 2.2101 2.21523 2.35234 2.35568 2.35997 2.36596 2.49467 2.49819 2.50296 2.64707 2.65011 2.65512 2.83885 2.84169 2.8455 2.85501 3.00327 3.00644 3.01191 3.17374 3.17715 3.1802 3.18601 3.32589 3.32895 3.33314 3.45847 3.46235 3.46629 3.60414 3.60806 3.61282 3.77723 3.78054 3.78457 3.79067 4.10848 4.1115 4.11567 4.13299 4.35716 4.36003 4.36514 4.51347 4.517 4.5207 4.52841 4.64341 4.64771 4.83213 4.83461 4.83801 4.84284 
70 0.15685 0.16071 0.1647 0.31434 0.31811 0.32134 0.50192 0.50514 0.50966 0.63435 0.63865 0.82247 0.82639 0.82943 0.99425 0.99873 1.00215 1.16061 1.16566 1.17119 1.32491 1.33036 1.49237 1.49688 1.5015 1.65876 1.66229 1.66686 1.84908 1.85315 1.85658 2.06215 2.06585 2.19013 2.19459 2.33427 2.33838 2.34507 2.47561 2.47917 2.62926 2.6328 2.81978 2.82324 2.82826 2.98368 2.98733 3.15522 3.15995 3.16523 3.30527 3.31043 3.44043 3.44511 3.58502 3.58867 3.5959 3.75866 3.76323 4.09114 4.09509 4.33965 4.34341 4.4954 4.49989 4.61987 4.62615 4.81386 4.8171 4.82175 
33 0.16675 0.32353 0.5088 0.51503 0.64121 0.64783 0.83318 1.00439 1.16839 1.33444 1.50264 1.66825 1.85697 1.86643 2.07011 2.19842 2.34139 2.48332 2.63598 2.82856 2.99017 3.16229 3.16807 3.31334 3.44908 3.59227 3.76604 3.77166 4.09854 4.34628 4.50412 4.63043 4.82168 
17 0.16457 0.3223 0.83214 1.00242 1.50321 1.66306 1.85683 2.4813 2.63426 2.82643 3.45015 3.59309 3.76527 4.09675 4.34419 4.50309 4.81959 
38 0.15639 0.31131 0.31926 0.499 0.50546 0.63207 0.82086 0.82589 0.9914 1.1577 1.32137 1.49243 1.65611 1.84593 2.05912 2.18537 2.33137 2.47315 2.62675 2.81788 2.98011 2.98654 3.15209 3.15901 3.30138 3.30962 3.43766 3.44491 3.58181 3.75469 3.76135 4.08812 4.33684 4.49194 4.4998 4.61572 4.81079 4.81733 
111 0.14474 0.14852 0.15129 0.15422 0.30086 0.30426 0.30743 0.3102 0.48747 0.49147 0.49396 0.49657 0.50054 0.61983 0.62364 0.62655 0.6294 0.81008 0.81348 0.81665 0.81914 0.98268 0.98548 0.989 0.99293 1.14695 1.1507 1.15456 1.15828 1.31182 1.31537 1.3189 1.3221 1.47992 1.48383 1.48685 1.48965 1.64126 1.6476 1.65049 1.65389 1.83739 1.83991 1.84312 1.84642 2.05064 2.05324 2.05606 2.17593 2.18099 2.18432 2.32227 2.32507 2.32808 2.33164 2.45819 2.46373 2.46714 2.46985 2.47482 2.61446 2.61867 2.62162 2.62419 2.80584 2.80985 2.8125 2.81525 2.82033 2.9695 2.97363 2.97662 2.97995 3.14233 3.14537 3.14858 3.15106 3.29155 3.29503 3.29865 3.30147 3.42422 3.42991 3.43301 3.43602 3.57146 3.57533 3.57804 3.58128 3.74616 3.74935 3.75221 3.7545 4.07958 4.08217 4.08517 4.32854 4.33073 4.33374 4.48267 4.48565 4.48905 4.4916 4.60677 4.61241 4.61641 4.62055 4.80175 4.80457 4.80688 4.80969 
34 0.15105 0.30737 0.49334 0.62663 0.63538 0.81638 0.82414 0.98799 1.1535 1.31766 1.32646 1.4863 1.49385 1.65213 1.84266 2.0559 2.1816 2.32796 2.4664 2.47368 2.62161 2.81157 2.9754 3.14809 3.29749 3.43376 3.57747 3.75135 3.75914 4.08495 4.33366 4.48835 4.61252 4.80726 
41 0.15399 0.30925 0.31696 0.49679 0.50217 0.62964 0.81897 0.82347 0.98929 1.15548 1.16493 1.32006 1.32742 1.48964 1.49759 1.65519 1.84383 1.85185 2.05709 2.18648 2.32933 2.47224 2.62455 2.81461 2.82064 2.97923 3.1501 3.15709 3.29955 3.30713 3.4367 3.58038 3.75303 3.75857 4.08617 4.33479 4.48994 4.49571 4.61727 4.8088 4.81424 
8 0.16543 0.32091 0.82825 1.00101 1.49967 1.66389 1.85673 4.62965 
65 0.14388 0.14826 0.30019 0.30425 0.30884 0.4864 0.49081 0.49506 0.61946 0.62372 0.63007 0.80927 0.81378 0.81879 0.98096 0.98578 1.14661 1.15225 1.31087 1.31652 1.47912 1.48397 1.4902 1.64215 1.64801 1.8357 1.83979 2.04892 2.0527 2.17509 2.18156 2.32089 2.32471 2.45964 2.46558 2.61458 2.61886 2.80464 2.80907 2.81448 2.96862 2.97379 3.14112 3.14528 3.14917 3.29052 3.296 3.42544 3.43059 3.57038 3.57468 3.74432 3.74879 3.75223 4.07794 4.08165 4.32676 4.33014 4.48141 4.48619 4.60598 4.61406 4.80018 4.80339 4.80766 
30 0.17669 0.33269 0.52002 0.65285 0.84222 1.01441 1.18267 1.34537 1.51464 1.67795 1.86864 2.07786 2.2168 2.35715 2.49699 2.64462 2.83819 3.00388 3.17499 3.3245 3.45763 3.60958 3.7773 4.10595 4.12144 4.35515 4.51307 4.64309 4.83136 4.84543 
33 0.17048 0.32636 0.51335 0.64681 0.83548 0.84201 1.00598 1.17244 1.33893 1.50601 1.66955 1.86 1.86576 2.07295 2.20103 2.345 2.48782 2.6416 2.83124 2.83844 2.99581 3.16847 3.31902 3.453 3.59685 3.77266 4.10167 4.3494 4.35657 4.50838 4.63373 4.82518 4.83147 
29 0.15717 0.31399 0.50039 0.63368 0.82181 0.82887 0.9947 1.16242 1.32593 1.49299 1.65803 1.84727 2.06062 2.19014 2.33388 2.47486 2.62828 2.81841 2.98332 3.15453 3.30561 3.44051 3.58419 3.75799 4.08906 4.33705 4.49534 4.62482 4.81223 
33 0.16366 0.31948 0.32438 0.50737 0.51385 0.64036 0.83095 1.0006 1.16753 1.33271 1.49999 1.66395 1.85368 1.86014 2.06642 2.19674 2.33898 2.48115 2.63447 2.82526 2.83157 2.98951 3.16224 3.31256 3.44585 3.58991 3.76549 4.09527 4.344 4.50263 4.63057 4.81904 4.82437 
5 0.16478 0.83017 1.67032 1.85985 2.83151 
23 0.1641 0.32128 0.50755 1.16958 1.33381 1.85655 2.06652 2.19662 2.33897 2.48352 2.63366 2.82533 2.9889 3.16146 3.31244 3.44755 3.59062 3.76439 4.09518 4.34223 4.50085 4.62939 4.81793 
28 0.16149 0.31885 0.50659 0.63973 0.82714 0.99917 1.17066 1.33397 1.49861 1.66083 1.85162 1.8578 2.06575 2.19898 2.33792 2.48022 2.6327 2.82419 2.98792 3.16154 3.31257 3.44671 3.58835 3.76379 4.09459 4.34239 4.50083 4.81742 
56 0.17623 0.18142 0.33316 0.33693 0.51954 0.52373 0.65141 0.65587 0.84263 0.84707 1.01395 1.01903 1.18159 1.18602 1.3462 1.35296 1.51284 1.51728 1.67645 1.68281 1.86701 1.87142 1.89214 2.0787 2.08332 2.20936 2.35286 2.35912 2.49327 2.49832 2.64615 2.64932 2.83815 2.84315 3.00156 3.00711 3.17442 3.17839 3.32522 3.32964 3.45952 3.46375 3.6036 3.60841 3.77755 3.78082 4.1082 4.11488 4.35599 4.36219 4.514 4.51844 4.64226 4.83113 4.83532 4.84218 
80 0.15494 0.15814 0.16139 0.31179 0.31556 0.3198 0.49895 0.50176 0.50548 0.63163 0.63462 0.63848 0.8196 0.82272 0.82512 0.82853 0.99137 0.99529 0.99927 1.15785 1.16257 1.16781 1.32145 1.32646 1.33076 1.48933 1.49345 1.49627 1.50085 1.65571 1.6586 1.66548 1.84621 1.85009 1.85434 2.05943 2.06281 2.18587 2.19047 2.33184 2.33538 2.34171 2.47235 2.47577 2.48114 2.62672 2.6297 2.81699 2.8201 2.82544 2.98011 2.984 2.98933 3.15251 3.15698 3.16062 3.30138 3.3058 3.30916 3.4378 3.44139 3.44756 3.58244 3.58538 3.59118 3.75487 3.75894 3.76184 4.08856 4.09185 4.33733 4.34011 4.49228 4.49647 4.49971 4.61642 4.62401 4.81124 4.81411 4.81843 
40 0.16788 0.17481 0.32436 0.32938 0.51139 0.51822 0.64537 0.83407 1.00216 1.00802 1.17239 1.17804 1.33655 1.5056 1.66716 1.67324 1.85709 1.86292 2.07219 2.19938 2.34443 2.48592 2.63927 2.8294 2.83556 2.99396 3.16587 3.17109 3.31706 3.45038 3.45926 3.59469 3.76968 4.10092 4.34804 4.35555 4.50627 4.63519 4.82267 4.82831 
73 0.16212 0.16501 0.16929 0.31764 0.32127 0.32432 0.50561 0.50879 0.5137 0.63805 0.64187 0.82736 0.83036 0.83395 0.99714 1.002 1.0058 1.16391 1.16939 1.17298 1.32817 1.33245 1.33611 1.49813 1.50116 1.50658 1.66214 1.66596 1.67121 1.8525 1.85645 1.85982 2.0657 2.0693 2.1946 2.19958 2.3377 2.34164 2.34665 2.4791 2.48254 2.63287 2.63561 2.82326 2.82622 2.83069 2.98764 2.99026 3.15884 3.16275 3.16663 3.30968 3.31341 3.31811 3.44395 3.44828 3.4555 3.58814 3.59207 3.60021 3.76248 3.76602 4.0944 4.09835 4.34292 4.3461 4.4988 4.50244 4.62502 4.62998 4.81733 4.81988 4.824 
3 1.84753 4.33738 4.81368 
99 0.1467 0.15112 0.15397 0.15919 0.30295 0.30685 0.31013 0.31372 0.48939 0.49429 0.49708 0.50057 0.62225 0.62699 0.6305 0.81238 0.81646 0.81919 0.82321 0.98442 0.98841 0.99197 1.14918 1.15368 1.15789 1.16198 1.31387 1.31949 1.32276 1.48208 1.48699 1.48987 1.64288 1.65037 1.6536 1.65902 1.83916 1.84209 1.84558 1.85029 2.05242 2.0556 2.05926 2.17782 2.1841 2.19032 2.32406 2.32737 2.33096 2.46034 2.4671 2.47022 2.47466 2.61676 2.62161 2.62429 2.80758 2.81237 2.81504 2.81927 2.97153 2.97711 2.97997 3.14438 3.14777 3.15137 3.15473 3.29345 3.29854 3.30185 3.30545 3.42585 3.43201 3.4359 3.43957 3.57332 3.57807 3.5817 3.74785 3.75218 3.75486 3.75968 4.08134 4.08418 4.08778 4.3303 4.33262 4.33708 4.48467 4.48915 4.49167 4.49787 4.60872 4.61537 4.61941 4.80346 4.80664 4.80931 4.813 
0 
56 0.14723 0.15244 0.30342 0.30841 0.48962 0.49471 0.62269 0.62805 0.81267 0.81799 0.98439 0.99164 1.14998 1.1572 1.31429 1.32093 1.48243 1.48811 1.64605 1.65301 1.83913 1.84463 2.05235 2.05709 2.17823 2.18912 2.32422 2.32893 2.46373 2.47017 2.61808 2.62294 2.8078 2.81303 2.97188 2.97784 3.14449 3.14982 3.29381 3.30052 3.42936 3.43609 3.57356 3.57866 3.74774 3.75326 4.08133 4.086 4.33018 4.33438 4.48483 4.49051 4.6091 4.61939 4.8035 4.80719 
90 0.16081 0.16409 0.16726 0.31752 0.32093 0.32443 0.50251 0.50698 0.51013 0.51313 0.63639 0.63958 0.64305 0.82626 0.82976 0.83238 0.99747 1.00073 1.00456 1.16316 1.16703 1.17086 1.17483 1.32749 1.33229 1.33575 1.49574 1.49991 1.50307 1.66026 1.66376 1.66857 1.85225 1.85485 1.85865 2.06552 2.0687 2.07215 2.19083 2.19565 2.19958 2.33744 2.34022 2.34384 2.47728 2.48116 2.4843 2.63176 2.63467 2.63725 2.82046 2.82477 2.82765 2.83158 2.98517 2.98936 2.9918 3.15778 3.16127 3.16431 3.16805 3.30737 3.3117 3.31477 3.31949 3.44337 3.44668 3.44989 3.58703 3.5905 3.59412 3.76094 3.76459 3.76741 3.77144 4.09448 4.09703 4.10065 4.34331 4.34564 4.35057 4.49816 4.50233 4.50489 4.62247 4.62744 4.6308 4.81719 4.81973 4.82348 
61 0.15561 0.16021 0.31248 0.31705 0.49887 0.50338 0.50837 0.63236 0.63731 0.8216 0.82567 0.8304 0.99244 0.99847 1.15846 1.16437 1.32218 1.32798 1.4912 1.49627 1.65505 1.65945 1.84723 1.85232 2.06039 2.0651 2.18663 2.19252 2.33249 2.33761 2.47199 2.47765 2.62661 2.6313 2.81568 2.82091 2.82627 2.97992 2.98534 3.15317 3.15827 3.16339 3.30192 3.30826 3.43852 3.44328 3.58155 3.5862 3.75591 3.76142 4.08955 4.09422 4.33835 4.34262 4.49272 4.49818 4.62098 4.62592 4.81213 4.81547 4.82099 
46 0.16032 0.16352 0.31611 0.32029 0.50417 0.50826 0.63609 0.64059 0.82438 0.82803 0.99549 1.00065 1.1619 1.16854 1.32858 1.33269 1.49614 1.49971 1.66059 1.66566 1.85102 1.85553 2.06473 2.19261 2.33707 2.47792 2.48419 2.63172 2.82244 2.8293 2.98665 3.15747 3.16194 3.30856 3.31219 3.44226 3.44881 3.58758 3.76152 3.76505 4.09322 4.34149 4.49983 4.62675 4.81588 4.81908 
10 0.51746 1.1819 1.34216 1.50994 2.07489 2.34879 2.83539 3.77325 4.50787 4.82963 
64 0.18019 0.1848 0.33635 0.3402 0.35065 0.52368 0.52772 0.53999 0.65594 0.66033 0.8462 0.8506 1.01791 1.02273 1.18483 1.18983 1.34874 1.35314 1.51653 1.52095 1.68053 1.68649 1.87137 1.87577 1.88484 2.08299 2.08732 2.21376 2.22415 2.35792 2.36399 2.49807 2.50337 2.65035 2.6539 2.84209 2.84668 2.86004 3.00583 3.01078 3.1774 3.1809 3.18699 3.32811 3.33198 3.46219 3.46654 3.60713 3.61252 3.78118 3.78458 3.79384 4.11188 4.11648 4.36017 4.36509 4.51761 4.52111 4.52851 4.64694 4.65735 4.83534 4.83965 4.84677 
37 0.16476 0.32032 0.32549 0.50809 0.6414 0.83089 1.00014 1.00704 1.16745 1.17507 1.33387 1.50143 1.66481 1.8543 1.86077 2.06717 2.20351 2.34004 2.34715 2.48288 2.63579 2.82623 2.83588 2.99061 3.16134 3.1682 3.31318 3.44847 3.59188 3.76559 3.77123 4.09628 4.34472 4.50322 4.63157 4.81952 4.82496 
56 0.16639 0.16958 0.32229 0.32617 0.51062 0.51438 0.64241 0.64663 0.83079 0.83461 1.00194 1.00658 1.1687 1.17387 1.33491 1.33934 1.50216 1.50579 1.66656 1.67113 1.85705 1.86093 2.06957 2.07312 2.19832 2.20602 2.34315 2.34826 2.48489 2.48855 2.63776 2.6407 2.82808 2.83119 2.83644 2.99308 2.9976 3.163 3.16721 3.31391 3.31833 3.44828 3.45383 3.59419 3.59838 3.76692 3.7704 4.09863 4.10216 4.34697 4.35089 4.50277 4.50698 4.63462 4.82233 4.82542 
0 
25 0.16481 0.32118 0.50824 0.6409 0.83076 1.00185 1.33451 1.50232 1.66454 1.85523 2.06851 2.34032 2.48274 2.63557 2.82661 2.99066 3.16312 3.31435 3.44762 3.59138 3.76589 4.09702 4.34567 4.50309 4.81975 
28 0.16467 0.3219 0.50835 0.64053 0.83133 0.99971 1.1674 1.33295 1.50043 1.66477 1.85444 2.06783 2.1962 2.33946 2.48229 2.63582 2.82621 2.99044 3.16354 3.31308 3.44742 3.59152 3.76679 4.09625 4.34445 4.50343 4.63095 4.81941 
46 0.16219 0.16646 0.3185 0.32266 0.50552 0.51006 0.63818 0.64355 0.8275 0.83119 0.99821 1.00296 1.16484 1.17187 1.33033 1.49773 1.50198 1.66271 1.66843 1.85208 1.85619 2.06534 2.19518 2.33781 2.34344 2.47998 2.63301 2.82355 2.82915 2.98789 2.9963 3.15953 3.16359 3.30974 3.31488 3.44503 3.58871 3.59453 3.76302 3.76878 4.09395 4.34206 4.50037 4.62795 4.81692 4.82022 
55 0.15866 0.1627 0.31494 0.31893 0.50232 0.50648 0.63459 0.63861 0.82289 0.82671 0.99434 0.99981 1.16149 1.16673 1.32723 1.33118 1.49481 1.49871 1.65891 1.6642 1.84928 1.85346 2.06224 2.06658 2.1913 2.33478 2.33916 2.47644 2.48109 2.62984 2.63305 2.82032 2.82425 2.98492 2.98925 3.15547 3.15948 3.3063 3.31031 3.44081 3.44524 3.58579 3.59033 3.75979 3.7631 4.09124 4.09575 4.33935 4.3442 4.4974 4.50077 4.6218 4.62655 4.8142 4.8177 
95 0.14999 0.15388 0.15722 0.30616 0.30949 0.31328 0.3174 0.49269 0.49678 0.49965 0.50323 0.62533 0.62914 0.63301 0.63839 0.81539 0.81884 0.82239 0.82642 0.98789 0.99076 0.99517 1.15227 1.15594 1.161 1.31709 1.32081 1.32497 1.32981 1.48522 1.48918 1.49275 1.4973 1.64631 1.65305 1.65607 1.8426 1.84514 1.84914 1.85386 2.05591 2.05853 2.0622 2.18114 2.18651 2.32747 2.33027 2.33388 2.46336 2.46904 2.47265 2.47692 2.61974 2.62387 2.62729 2.81099 2.81502 2.81813 2.82333 2.97476 2.97893 2.98242 3.1476 3.15065 3.15461 3.15845 3.29682 3.30039 3.30493 3.30876 3.42925 3.43528 3.43884 3.4435 3.57668 3.58049 3.58403 3.75135 3.75478 3.75813 4.08482 4.08739 4.09137 4.33388 4.33602 4.48792 4.49097 4.49479 4.61191 4.61805 4.62207 4.80694 4.80977 4.81232 4.81794 
20 0.16087 0.32031 0.50666 0.82598 0.99707 1.49674 1.66202 1.85086 2.06436 2.33685 2.6326 2.82388 2.98766 3.16209 3.58799 3.76353 4.09291 4.34104 4.50074 4.81557 
56 0.14893 0.1544 0.30522 0.31052 0.49146 0.49698 0.62434 0.63013 0.81451 0.82024 0.98617 0.99365 1.1518 1.16135 1.31612 1.32391 1.48427 1.4903 1.6475 1.65322 1.84096 1.84629 2.05418 2.05927 2.18018 2.19081 2.32597 2.33095 2.4649 2.47097 2.61981 2.62528 2.80972 2.81538 2.97372 2.98011 3.14628 3.15195 3.29551 3.30324 3.43096 3.43652 3.57539 3.58114 3.74951 3.75528 4.08311 4.08803 4.33203 4.33662 4.48666 4.49256 4.61108 4.61997 4.80527 4.80921 
56 0.14938 0.15547 0.30586 0.31151 0.49194 0.49762 0.62454 0.63112 0.81524 0.8211 0.98693 0.99405 1.15236 1.16051 1.31666 1.32399 1.48482 1.49136 1.64677 1.65346 1.84177 1.84742 2.05494 2.05984 2.18052 2.18946 2.32672 2.33188 2.46519 2.47182 2.62038 2.62575 2.81011 2.81607 2.9742 2.98078 3.14702 3.15289 3.29608 3.30358 3.43271 3.43919 3.5759 3.58172 3.75023 3.75607 4.08391 4.0887 4.33285 4.33678 4.48734 4.49332 4.6115 4.62126 4.80601 4.80996 
25 0.16001 0.3163 0.50521 0.6375 0.82559 0.99784 1.33294 1.49576 1.66096 1.85183 2.06314 2.33657 2.47763 2.63082 2.82358 2.9857 3.15894 3.3094 3.44436 3.58716 3.76145 4.09209 4.3403 4.49835 4.81532 
28 0.15838 0.31297 0.50097 0.63374 0.82243 0.99408 1.16193 1.32647 1.49436 1.65855 1.84772 2.06163 2.19088 2.33332 2.4761 2.62842 2.81887 2.98401 3.15375 3.30501 3.43929 3.58467 3.75759 4.0899 4.33843 4.49456 4.62657 4.81277 
8 0.1699 0.51477 1.00599 1.67147 1.85957 2.34443 4.3479 4.8252 
67 0.17236 0.17587 0.32974 0.33331 0.51567 0.51912 0.52354 0.6487 0.65223 0.8387 0.8427 1.01 1.01394 1.03152 1.1773 1.18192 1.34109 1.34528 1.5086 1.51238 1.67218 1.67629 1.86452 1.86802 1.87655 2.07525 2.07959 2.20444 2.21169 2.34827 2.35257 2.35819 2.48978 2.49483 2.64307 2.64741 2.83341 2.83742 2.84196 2.99808 3.00305 3.171 3.17433 3.17978 3.3215 3.32543 3.45489 3.4588 3.59852 3.60335 3.61015 3.77376 3.77685 3.78242 4.10405 4.10834 4.15484 4.35172 4.35601 4.37459 4.51074 4.51501 4.6397 4.64541 4.82737 4.83066 4.83423 
88 0.1679 0.17098 0.17522 0.32316 0.32696 0.32998 0.34543 0.5114 0.51435 0.51736 0.64457 0.64782 0.65183 0.83424 0.83688 0.84091 1.00396 1.00819 1.01251 1.17155 1.17652 1.18074 1.33614 1.34004 1.34468 1.50408 1.50717 1.51093 1.66806 1.67177 1.67662 1.8579 1.86189 1.86517 1.87436 2.0716 2.07479 2.08203 2.2001 2.20526 2.34398 2.34722 2.35111 2.35758 2.48612 2.48943 2.49421 2.63893 2.64179 2.65396 2.82905 2.83223 2.83553 2.83989 2.99451 2.99828 3.01128 3.16471 3.16834 3.17102 3.17811 3.31555 3.31903 3.3227 3.44977 3.45369 3.45765 3.59574 3.59939 3.60494 3.76959 3.77235 3.77874 4.1002 4.10364 4.11087 4.34868 4.35178 4.35691 4.50673 4.50938 4.51693 4.63535 4.64119 4.82302 4.82566 4.82864 4.83357 
78 0.16469 0.16826 0.17196 0.32102 0.32504 0.32827 0.50761 0.51129 0.51462 0.641 0.64508 0.65073 0.83031 0.83409 0.83818 1.00104 1.00565 1.00949 1.16817 1.1726 1.1768 1.33178 1.33625 1.34018 1.50056 1.50447 1.50932 1.66598 1.66959 1.67595 1.85607 1.86002 1.86352 2.06944 2.07282 2.19629 2.2005 2.3415 2.34542 2.3506 2.48321 2.48659 2.63624 2.63942 2.82696 2.8303 2.83435 2.98966 2.99379 3.1624 3.16646 3.17006 3.31227 3.31699 3.32092 3.44767 3.45193 3.46516 3.59236 3.59603 3.60555 3.76459 3.76913 3.77165 4.09884 4.10219 4.11618 4.34711 4.3502 4.38644 4.50191 4.50638 4.5118 4.63074 4.63568 4.8208 4.8235 4.8269 
64 0.15709 0.16077 0.31233 0.31675 0.49994 0.50346 0.50867 0.63194 0.63662 0.8217 0.82597 0.99265 0.99742 1.15892 1.16419 1.32369 1.32854 1.33366 1.49233 1.4964 1.65565 1.66 1.84703 1.85131 2.06023 2.06412 2.18914 2.19667 2.3324 2.33652 2.47255 2.47729 2.62695 2.63066 2.81798 2.82179 2.82772 2.98194 2.98585 3.15319 3.15805 3.16251 3.30296 3.30829 3.31269 3.43822 3.44268 3.583 3.58774 3.75644 3.76091 3.76474 4.08914 4.09325 4.3379 4.34203 4.49322 4.49791 4.50287 4.62043 4.62674 4.81199 4.81578 4.82026 
59 0.14808 0.15298 0.3043 0.30889 0.31533 0.49072 0.49615 0.50084 0.62354 0.62872 0.81374 0.81832 0.82229 0.98581 0.9922 1.15074 1.15976 1.31538 1.32317 1.48349 1.48891 1.64455 1.65278 1.84056 1.84509 2.05383 2.05812 2.17924 2.32541 2.32966 2.46331 2.47083 2.61847 2.62343 2.80893 2.81451 2.97292 2.97964 3.1457 3.15028 3.15501 3.29483 3.30312 3.42759 3.43379 3.57466 3.57992 3.7492 3.75503 4.08272 4.08678 4.33176 4.33528 4.48602 4.49187 4.6101 4.61979 4.80479 4.80853 
0 
114 0.14965 0.15367 0.1565 0.15988 0.30586 0.30931 0.31279 0.31577 0.4925 0.4965 0.49918 0.50182 0.50722 0.62463 0.62863 0.63164 0.63438 0.64053 0.81495 0.81843 0.82156 0.82389 0.82781 0.98772 0.9905 0.99413 0.9977 1.15192 1.15578 1.15975 1.16354 1.31673 1.32047 1.32402 1.32717 1.48477 1.48867 1.4919 1.49487 1.50067 1.6463 1.65279 1.65572 1.65925 1.84252 1.84513 1.84887 1.85216 2.05581 2.05853 2.06146 2.18091 2.18624 2.1898 2.32738 2.33019 2.33334 2.33756 2.46295 2.46882 2.47229 2.47489 2.48062 2.61942 2.62366 2.6268 2.62947 2.81087 2.81484 2.81773 2.82075 2.82499 2.97447 2.97869 2.98177 2.98547 3.14741 3.15048 3.15406 3.15657 3.29654 3.30013 3.30401 3.30705 3.42927 3.43522 3.43835 3.44155 3.57652 3.58035 3.58324 3.58665 3.75125 3.75459 3.75753 3.75983 4.08472 4.08739 4.09084 4.33374 4.33596 4.3395 4.48765 4.4907 4.49426 4.49691 4.61175 4.6176 4.62176 4.62606 4.80684 4.80981 4.81216 4.81559 
65 0.15301 0.15752 0.30919 0.31421 0.31876 0.49517 0.50004 0.50513 0.62833 0.63272 0.63921 0.81842 0.82353 0.98999 0.99617 1.15559 1.16279 1.16869 1.31973 1.32624 1.48812 1.49314 1.4986 1.64865 1.65564 1.84471 1.85009 2.05797 2.06211 2.18323 2.19015 2.32975 2.33397 2.46827 2.47327 2.48013 2.62414 2.62802 2.81299 2.81814 2.82475 2.97746 2.98281 3.15021 3.156 3.29942 3.30686 3.43187 3.4371 3.44312 3.57911 3.58369 3.75331 3.75888 4.08693 4.09098 4.33582 4.33932 4.49047 4.496 4.61411 4.62305 4.80912 4.8127 4.81847 
2 0.1652 3.76805 
18 0.16515 0.31928 0.50524 0.63887 0.82916 1.1719 1.3321 1.50121 1.85665 2.8239 3.15991 3.31303 3.44588 3.76335 4.0959 4.34564 4.50145 4.81971 
41 0.17019 0.32298 0.32814 0.51381 0.64385 0.83475 0.83981 1.00268 1.01033 1.1679 1.17744 1.33254 1.34151 1.50621 1.6676 1.67604 1.8603 1.86584 2.08021 2.20096 2.34782 2.4898 2.83115 2.83702 3.00033 3.16337 3.17432 3.31352 3.32568 3.4481 3.45771 3.60114 3.76684 3.77992 4.10456 4.35286 4.50309 4.51313 4.63142 4.82494 4.83092 
38 0.16891 0.17551 0.32673 0.51228 0.64551 0.65173 0.83545 1.00798 1.17579 1.33748 1.34273 1.50549 1.66994 1.86123 2.072 2.20198 2.34483 2.35339 2.48658 2.63934 2.83077 2.99406 3.00024 3.16595 3.17021 3.31774 3.45082 3.45511 3.59536 3.60007 3.7704 4.10017 4.10549 4.34897 4.35565 4.50703 4.63538 4.8239 
15 0.17295 0.32984 0.51797 0.83714 1.35284 1.5107 1.87242 2.34854 3.0116 3.17079 3.77581 4.10463 4.35056 4.51348 4.82849 
29 0.16567 0.32304 0.51047 0.64442 0.83098 0.99989 1.00636 1.17322 1.33583 1.50137 1.66528 1.85959 2.06863 2.20146 2.3413 2.48321 2.63588 2.82713 2.99094 3.16431 3.31578 3.44948 3.59379 3.76715 4.09838 4.34617 4.50391 4.63622 4.82078 
0 
66 0.16269 0.16545 0.17008 0.31934 0.32241 0.32753 0.50639 0.50936 0.51498 0.63897 0.64311 0.82764 0.83076 0.83494 0.99843 1.00252 1.00833 1.16456 1.17065 1.3316 1.33625 1.49875 1.50172 1.66264 1.66564 1.67312 1.85305 1.85649 1.86034 2.0661 2.06936 2.19536 2.20211 2.33833 2.34185 2.34795 2.48045 2.48424 2.63377 2.63693 2.82463 2.82742 2.83202 2.98847 2.99154 3.15985 3.1634 3.31066 3.31428 3.44632 3.4509 3.58986 3.59386 3.76333 3.76671 4.09493 4.09854 4.34343 4.34657 4.50045 4.50363 4.62704 4.63159 4.81817 4.82067 4.82482 
117 0.17577 0.17884 0.18214 0.18797 0.33104 0.33488 0.33756 0.34175 0.51964 0.52295 0.52586 0.53056 0.6518 0.65484 0.65744 0.66111 0.84046 0.84385 0.84642 0.8496 0.86299 1.01133 1.01526 1.01852 1.02357 1.17762 1.18207 1.18553 1.18891 1.34237 1.34602 1.34891 1.35419 1.51147 1.51463 1.51765 1.52454 1.67613 1.67911 1.6825 1.68836 1.866 1.87003 1.8731 1.87709 1.88781 2.07879 2.08177 2.08479 2.09152 2.20566 2.21028 2.21514 2.35165 2.35511 2.35887 2.36357 2.4936 2.49636 2.49977 2.50431 2.6466 2.6495 2.65314 2.66474 2.83729 2.83999 2.84297 2.84614 2.86174 3.00093 3.0039 3.00732 3.01335 3.17268 3.17623 3.17856 3.18214 3.19303 3.32177 3.32596 3.32878 3.33226 3.45789 3.46133 3.46404 3.46918 3.60263 3.60555 3.60883 3.61419 3.77638 3.77954 3.782 3.78629 3.79548 4.10818 4.11103 4.11442 4.12333 4.35667 4.35915 4.36262 4.37094 4.51321 4.51652 4.5194 4.5237 4.63953 4.64371 4.64778 4.6563 4.831 4.83368 4.83627 4.83911 4.84477 
73 0.16994 0.17357 0.18087 0.32468 0.32901 0.33305 0.51302 0.51663 0.52087 0.64652 0.64981 0.65739 0.83546 0.83878 0.84264 1.00405 1.00933 1.01436 1.17213 1.17701 1.18067 1.33797 1.34186 1.5067 1.51086 1.66937 1.67405 1.68284 1.85951 1.86402 1.86751 2.07368 2.07725 2.20225 2.20804 2.34563 2.34979 2.35567 2.48825 2.49239 2.50019 2.64134 2.64486 2.83143 2.83522 2.83904 2.9958 2.99971 3.16583 3.16995 3.17372 3.31651 3.3206 3.32459 3.45249 3.45609 3.59679 3.6008 3.60783 3.77172 3.77457 3.78005 4.10201 4.10524 4.34999 4.35381 4.50866 4.51204 4.6358 4.64132 4.82433 4.82774 4.83113 
26 0.17439 0.33031 0.51599 0.64904 0.83761 1.18112 1.34404 1.50992 1.86588 2.07516 2.20907 2.35276 2.49109 2.64166 2.83648 2.99696 3.17009 3.32181 3.45662 3.59877 3.77268 4.10448 4.35101 4.5095 4.63862 4.82944 
93 0.15186 0.15598 0.1591 0.30838 0.31168 0.31514 0.31903 0.49469 0.49906 0.50184 0.50514 0.62744 0.6316 0.63533 0.81749 0.82103 0.82401 0.82854 0.98969 0.99325 0.99754 1.15488 1.15872 1.16412 1.3192 1.32427 1.32772 1.48717 1.49131 1.49454 1.4987 1.64856 1.65511 1.65812 1.66291 1.84449 1.84741 1.85164 2.05778 2.06089 2.06553 2.18304 2.18868 2.19722 2.32946 2.33253 2.3368 2.46703 2.47212 2.47549 2.48044 2.62266 2.62646 2.62944 2.8129 2.81707 2.81986 2.82423 2.97687 2.98174 2.9846 3.14974 3.15289 3.15654 3.16054 3.29882 3.30322 3.30695 3.43166 3.43681 3.44093 3.44526 3.57866 3.58274 3.58653 3.75309 3.75727 3.76004 4.08671 4.08949 4.09475 4.33565 4.33816 4.48999 4.49399 4.49673 4.61398 4.62024 4.62444 4.80884 4.81184 4.81453 4.82006 
51 0.15608 0.16053 0.31153 0.31778 0.49823 0.50242 0.6319 0.63659 0.82091 0.82535 0.99142 1.0024 1.15753 1.16733 1.32151 1.32805 1.49167 1.4956 1.6563 1.66125 1.84616 1.85262 2.05923 2.1869 2.33162 2.47263 2.47688 2.62635 2.63047 2.81664 2.8209 2.98008 2.98501 3.15219 3.15764 3.30155 3.30842 3.43811 3.44545 3.58191 3.588 3.75518 3.76061 4.08831 4.33697 4.49239 4.4977 4.61926 4.6268 4.81128 4.81514 
23 0.16837 0.32443 0.51014 0.64411 0.83562 1.33643 1.50307 1.85968 2.06825 2.34325 2.63662 2.83119 2.99182 3.16659 3.31588 3.45018 3.59369 3.76836 4.09702 4.34504 4.50517 4.63574 4.82018 
80 0.14689 0.15107 0.15461 0.30366 0.30773 0.31145 0.48994 0.49433 0.49784 0.62265 0.6271 0.63108 0.81247 0.81673 0.81987 0.98454 0.98919 0.99433 1.15011 1.15523 1.16107 1.31446 1.31984 1.32438 1.48224 1.4872 1.49091 1.64511 1.65076 1.65491 1.83928 1.84318 1.84725 2.05252 2.05619 2.17862 2.18417 2.32442 2.3281 2.33264 2.4627 2.46821 2.47196 2.61806 2.62233 2.62619 2.8082 2.81251 2.81609 2.97215 2.97721 2.98224 3.14465 3.14874 3.15209 3.294 3.29909 3.30297 3.42881 3.43325 3.43726 3.5739 3.5782 3.58275 3.7479 3.75228 3.75541 4.08151 4.08506 4.33036 4.33357 4.485 4.48968 4.49338 4.60951 4.61657 4.62161 4.80383 4.80694 4.81039 
1 0.82571 
44 0.15287 0.15813 0.3099 0.31668 0.49628 0.50112 0.6296 0.63558 0.81812 0.8233 0.98967 0.99624 1.15612 1.31975 1.32633 1.4885 1.49415 1.65573 1.84462 2.05775 2.1854 2.33004 2.47329 2.62502 2.62904 2.81491 2.81973 2.97801 2.98327 3.15048 3.15673 3.29984 3.3065 3.43676 3.58049 3.75325 3.75903 4.08685 4.33556 4.49053 4.49609 4.6159 4.80944 4.81508 
36 0.17105 0.32671 0.33112 0.51383 0.52082 0.6474 0.83586 0.84069 1.00814 1.01724 1.17739 1.33971 1.50798 1.67161 1.86133 1.86591 2.07455 2.20288 2.34806 2.4902 2.64043 2.83195 2.83822 2.99604 3.1696 3.31921 3.45466 3.59696 3.60664 3.77232 4.10333 4.35032 4.50851 4.63714 4.82551 4.8302 
41 0.17483 0.18132 0.33061 0.33506 0.51814 0.52298 0.65231 0.84052 0.84602 1.01129 1.01973 1.18027 1.19286 1.34392 1.51104 1.67503 1.86465 1.87082 2.07866 2.20817 2.35014 2.36315 2.49354 2.64588 2.83637 2.84268 3.00061 3.17357 3.1801 3.32353 3.32914 3.45722 3.46382 3.60405 3.77709 4.1064 4.35474 4.514 4.64222 4.82936 4.83436 
8 0.16692 0.32382 0.83126 1.0067 1.66717 1.8599 3.31644 4.82398 
79 0.16283 0.16579 0.17124 0.31826 0.32186 0.32535 0.5069 0.51055 0.51566 0.63933 0.64307 0.65174 0.82842 0.83114 0.83521 0.99885 1.0028 1.0077 1.16454 1.1699 1.17431 1.33172 1.33584 1.34314 1.49905 1.50219 1.5115 1.66291 1.66611 1.67142 1.85296 1.85672 1.86051 1.86994 2.0661 2.06958 2.1953 2.20156 2.33829 2.34197 2.34771 2.35367 2.48061 2.48408 2.49083 2.63394 2.63702 2.82434 2.8276 2.83125 2.98904 2.99267 3.16004 3.16382 3.16795 3.31052 3.31448 3.44458 3.44888 3.45748 3.58949 3.59328 3.5989 3.76396 3.76715 3.77451 4.09508 4.09938 4.10875 4.3436 4.34762 4.35771 4.50092 4.50418 4.62946 4.63481 4.81826 4.82147 4.82488 
1 0.82173 
79 0.16953 0.17268 0.18052 0.32533 0.3288 0.33332 0.51314 0.516 0.51969 0.6461 0.65002 0.66176 0.83569 0.83851 0.8432 1.00595 1.0102 1.01982 1.17278 1.17763 1.18221 1.33847 1.34179 1.34856 1.50538 1.50908 1.51698 1.66975 1.67343 1.68213 1.85989 1.86386 1.86858 2.07307 2.07738 2.20316 2.2092 2.34502 2.3487 2.35345 2.363 2.48823 2.4922 2.5044 2.64122 2.64431 2.83122 2.83432 2.83937 2.99625 3.00009 3.16676 3.17061 3.17439 3.31745 3.32133 3.32627 3.45196 3.45641 3.5974 3.60157 3.60831 3.77003 3.77378 3.77803 4.10205 4.10618 4.12646 4.35059 4.35447 4.38043 4.50842 4.51166 4.52565 4.63438 4.63871 4.8249 4.82744 4.8316 
0 
79 0.1693 0.17277 0.32386 0.3276 0.33116 0.51151 0.51474 0.51804 0.64371 0.64713 0.65155 0.83498 0.83837 1.00421 1.00914 1.01662 1.1711 1.17624 1.18059 1.33672 1.34035 1.34588 1.50524 1.50903 1.66849 1.67262 1.67794 1.85843 1.8628 1.86659 2.07162 2.07469 2.08245 2.19982 2.20412 2.21435 2.34376 2.34743 2.35435 2.48568 2.48842 2.49404 2.63852 2.64112 2.64781 2.82918 2.83254 2.83667 2.99384 2.99652 3.00242 3.16454 3.16839 3.17192 3.31545 3.31887 3.32256 3.44955 3.45342 3.45751 3.59463 3.59815 3.60325 3.7685 3.77178 3.77545 4.10036 4.10372 4.11672 4.3489 4.35247 4.50518 4.50808 4.51222 4.634 4.63762 4.82344 4.82637 4.8302 
83 0.14627 0.15061 0.15372 0.30238 0.30623 0.31005 0.48903 0.49385 0.4968 0.62106 0.62582 0.62944 0.81167 0.81553 0.81873 0.82292 0.98423 0.98771 0.99272 1.14841 1.1527 1.15799 1.31343 1.31847 1.32228 1.48151 1.48602 1.48921 1.64248 1.65009 1.65378 1.83894 1.84188 1.84629 2.0522 2.0554 2.17747 2.18365 2.32381 2.32714 2.33161 2.45921 2.46627 2.46999 2.47573 2.61578 2.62086 2.62398 2.80738 2.81192 2.81502 2.97104 2.97622 2.97928 3.14389 3.14739 3.15172 3.29308 3.29747 3.30185 3.30608 3.42549 3.43184 3.43605 3.57301 3.57756 3.58158 3.74769 3.7516 3.75511 4.08112 4.08413 4.33011 4.33259 4.48427 4.48796 4.49152 4.60833 4.61492 4.61977 4.80326 4.80648 4.80953 
70 0.16805 0.17112 0.17517 0.3226 0.32669 0.32978 0.51222 0.51536 0.51933 0.64591 0.64928 0.83072 0.83567 0.83947 1.00236 1.00736 1.01138 1.17253 1.1775 1.33298 1.33888 1.34242 1.50209 1.50627 1.50992 1.66839 1.67216 1.67729 1.85753 1.86173 1.86534 2.07303 2.0766 2.20242 2.21018 2.34329 2.34728 2.35184 2.48723 2.49157 2.64059 2.64443 2.82825 2.83141 2.83534 2.99546 2.99996 3.16506 3.16932 3.17415 3.31339 3.31899 3.32209 3.45177 3.45499 3.59587 3.59982 3.77111 3.77393 4.10097 4.10414 4.34895 4.35229 4.50776 4.51126 4.62915 4.63662 4.82371 4.82678 4.83056 
37 0.15947 0.16451 0.31525 0.32118 0.50371 0.63619 0.82506 0.82888 0.9957 1.00148 1.16311 1.32859 1.49496 1.49974 1.66038 1.84988 1.85596 2.0633 2.19144 2.33553 2.4772 2.63048 2.82106 2.98609 3.15686 3.16222 3.30739 3.44212 3.44824 3.58713 3.75973 3.76557 4.09215 4.34062 4.49656 4.62687 4.81455 
59 0.15107 0.1561 0.30742 0.31227 0.4931 0.49842 0.50248 0.62639 0.63135 0.81647 0.82156 0.98786 0.9934 1.15372 1.16074 1.31762 1.32407 1.48608 1.49176 1.64657 1.65387 1.84265 1.84738 2.05587 2.05967 2.18155 2.18885 2.32792 2.33218 2.46631 2.47219 2.62177 2.62645 2.81112 2.81671 2.97531 2.98143 3.1481 3.1531 3.2972 3.30383 3.42987 3.43542 3.44017 3.57711 3.58237 3.75111 3.75633 3.75939 4.08494 4.0886 4.33374 4.33733 4.4883 4.49367 4.6123 4.62119 4.80715 4.81048 
25 0.16112 0.31863 0.50474 0.63911 0.82471 0.998 1.1684 1.33073 1.49669 1.6618 1.85132 2.33733 2.48179 2.6319 2.8238 3.15911 3.3101 3.4451 3.58916 3.76195 4.0925 4.34094 4.49922 4.62753 4.81504 
83 0.16449 0.16755 0.17267 0.31997 0.32359 0.32646 0.50813 0.51145 0.51566 0.64041 0.64414 0.6512 0.82835 0.83202 0.83484 0.83978 0.99892 1.00364 1.00759 1.16528 1.17185 1.17589 1.3291 1.33438 1.33787 1.50022 1.5033 1.50723 1.66389 1.66696 1.67161 1.85435 1.85835 1.86235 2.06739 2.07094 2.07615 2.19343 2.19882 2.20491 2.33972 2.34338 2.34755 2.48192 2.48542 2.49079 2.63566 2.63858 2.82545 2.82878 2.83272 2.99059 2.99349 3.16096 3.16517 3.1686 3.30947 3.31483 3.31785 3.44578 3.45048 3.45489 3.59006 3.5941 3.5973 3.76305 3.76745 3.76997 3.77603 4.09643 4.09987 4.34506 4.34822 4.35596 4.50038 4.50481 4.50798 4.62481 4.63197 4.63605 4.81988 4.8227 4.82646 
28 0.15062 0.30689 0.49326 0.62701 0.81597 0.98708 1.15333 1.3173 1.48633 1.65237 1.84177 2.05491 2.18195 2.32711 2.46864 2.622 2.81151 2.97542 3.14758 3.29724 3.4335 3.57722 3.75059 4.08396 4.33266 4.48781 4.6151 4.80651 
0 
71 0.16578 0.16969 0.1752 0.32266 0.32677 0.33156 0.51078 0.51451 0.51963 0.6433 0.64782 0.83077 0.83501 0.83988 1.0027 1.0076 1.01533 1.17047 1.17567 1.33559 1.34057 1.50166 1.50587 1.51095 1.66743 1.67213 1.8571 1.86142 1.86558 2.0709 2.07511 2.19878 2.20563 2.3432 2.34745 2.35575 2.48543 2.48926 2.63829 2.64184 2.82829 2.83159 2.83637 2.9928 2.99693 3.16365 3.16839 3.17343 3.31489 3.3188 3.32581 3.44879 3.45367 3.59456 3.59928 3.60663 3.76694 3.77116 3.7761 4.09993 4.10485 4.34795 4.35249 4.50372 4.50815 4.51394 4.63438 4.64361 4.82199 4.82511 4.82917 
28 0.16886 0.32425 0.5113 0.64483 0.83442 1.00577 1.17242 1.33664 1.50449 1.66768 1.86008 2.07267 2.20028 2.34505 2.48619 2.63936 2.82986 2.99432 3.16728 3.31669 3.45177 3.5965 3.76907 4.10012 4.34858 4.50648 4.63546 4.82354 
16 0.16608 0.32331 0.50963 0.8298 1.17166 1.50185 1.85645 2.06673 2.34243 2.48236 3.16535 3.44862 3.76781 4.09624 4.34491 4.8239 
0 
29 0.16504 0.32307 0.50922 0.64143 0.83246 1.00575 1.17155 1.3353 1.50334 1.66557 1.85577 2.06875 2.19786 2.34081 2.48424 2.63614 2.82775 2.99074 3.16505 3.31568 3.44852 3.59199 3.76709 4.09673 4.34544 4.50375 4.63188 4.82038 4.82796 
1 4.82102 
77 0.17396 0.17745 0.18292 0.32996 0.33382 0.34018 0.51742 0.52123 0.52818 0.65043 0.65437 0.66557 0.83988 0.84355 0.84905 1.01202 1.01622 1.17912 1.18427 1.34237 1.34644 1.35553 1.50995 1.51426 1.52742 1.67411 1.6789 1.69076 1.86519 1.86927 1.87435 2.07665 2.08053 2.09921 2.20687 2.21344 2.3501 2.35398 2.36164 2.49144 2.49578 2.50444 2.64399 2.64734 2.83542 2.83963 2.84348 2.99975 3.00453 3.17133 3.17444 3.17869 3.32201 3.32573 3.33271 3.45591 3.4597 3.46501 3.6006 3.60513 3.61183 3.77483 3.77784 3.78433 4.10559 4.10901 4.11771 4.35397 4.35767 4.36639 4.51187 4.51564 4.63978 4.64596 4.82931 4.83296 4.83708 
42 0.16874 0.32218 0.33129 0.51063 0.51718 0.64266 0.8312 0.83903 1.00606 1.17261 1.33663 1.34999 1.50243 1.50975 1.66759 1.85719 1.86632 2.06995 2.2005 2.34254 2.34961 2.48486 2.63875 2.82953 2.85119 2.99389 3.16298 3.17097 3.3146 3.32169 3.44819 3.456 3.59467 3.76768 3.773 4.09905 4.34776 4.50481 4.51131 4.63314 4.8217 4.82797 
117 0.14166 0.14535 0.14812 0.15091 0.29776 0.30119 0.30431 0.30706 0.4844 0.48821 0.49083 0.49343 0.49713 0.61667 0.62045 0.62335 0.62628 0.63113 0.80699 0.81037 0.81352 0.81591 0.8207 0.97963 0.98234 0.98593 0.98937 1.14386 1.14762 1.15154 1.15538 1.30873 1.31219 1.31588 1.31916 1.47682 1.48064 1.48376 1.48656 1.63816 1.64433 1.64748 1.65102 1.83433 1.83679 1.83992 1.84293 2.04758 2.05009 2.05278 2.05839 2.17285 2.17748 2.18106 2.31921 2.32198 2.32489 2.32817 2.45501 2.46055 2.46404 2.46687 2.47149 2.61135 2.61559 2.61852 2.62109 2.80278 2.80663 2.80941 2.81213 2.81616 2.96641 2.97035 2.97354 2.97707 3.13926 3.14226 3.14538 3.14784 3.15196 3.28847 3.29187 3.2956 3.29841 3.42113 3.42677 3.42989 3.43311 3.5684 3.57214 3.57493 3.57825 3.74311 3.74612 3.74907 3.75136 4.07653 4.07906 4.08191 4.32547 4.32762 4.33033 4.33694 4.47959 4.48253 4.48596 4.48842 4.60368 4.60901 4.6133 4.61774 4.7987 4.80147 4.80368 4.80641 4.81064 
20 0.15752 0.31631 0.501 0.63628 0.82271 0.99671 1.49387 1.84676 2.06122 2.33602 2.62943 2.81913 3.15704 3.44431 3.58826 3.75962 4.08934 4.33702 4.49673 4.81239 
24 0.17689 0.33376 0.52032 0.65559 0.84166 1.01587 1.18508 1.34719 1.51344 1.6785 1.86865 2.08056 2.35381 2.64779 2.84079 3.00422 3.17581 3.32658 3.46277 3.77819 4.10842 4.35561 4.51596 4.83152 
29 0.16239 0.31822 0.50585 0.63799 0.82684 0.83076 0.99696 1.16289 1.33121 1.49826 1.66213 1.85148 2.06556 2.19472 2.33746 2.48039 2.63281 2.82365 2.98806 3.15916 3.31048 3.44279 3.58863 3.76398 4.09437 4.34257 4.50107 4.62712 4.81784 
65 0.16463 0.16833 0.3198 0.32379 0.32795 0.50821 0.51163 0.64044 0.6438 0.64856 0.8294 0.83274 0.83857 1.00002 1.00459 1.16785 1.17249 1.17686 1.33277 1.33731 1.50056 1.50456 1.6647 1.66899 1.85464 1.85913 2.06757 2.07096 2.19649 2.20352 2.33997 2.3435 2.48247 2.48584 2.63535 2.63825 2.82632 2.83047 2.99088 2.99578 3.16218 3.16586 3.17091 3.31309 3.31687 3.44612 3.45038 3.59108 3.59467 3.60066 3.76514 3.76843 3.77358 4.09659 4.10003 4.345 4.34862 4.50212 4.50518 4.51029 4.63073 4.63586 4.81974 4.82294 4.8277 
28 0.17171 0.32595 0.51489 0.64965 0.83463 1.0052 1.17652 1.3417 1.50733 1.66952 1.86092 1.88274 2.07675 2.20947 2.34776 2.49199 2.64472 2.8319 3.00004 3.17061 3.32038 3.45748 3.60179 3.77278 4.10421 4.35182 4.51169 4.8266 
0 
137 0.14264 0.14591 0.14861 0.15086 0.15385 0.29879 0.30234 0.30463 0.30697 0.30938 0.48571 0.48902 0.4917 0.49366 0.49608 0.61599 0.62034 0.62337 0.6257 0.62813 0.63295 0.80809 0.81141 0.8141 0.81626 0.81879 0.9809 0.98321 0.98596 0.9885 0.99195 1.14486 1.14868 1.15157 1.15459 1.15857 1.30991 1.31309 1.31661 1.31899 1.32213 1.47793 1.48147 1.48435 1.4866 1.48946 1.63903 1.64489 1.64801 1.65046 1.65417 1.83567 1.8379 1.84021 1.84258 1.84539 2.0489 2.05112 2.05352 2.05597 2.17403 2.1778 2.18116 2.18495 2.32055 2.32317 2.32552 2.32791 2.33126 2.45555 2.46123 2.46444 2.467 2.4699 2.61242 2.61669 2.61922 2.62139 2.62446 2.80418 2.80763 2.81004 2.81208 2.81474 2.96757 2.97097 2.97412 2.97614 2.97995 3.14035 3.14316 3.1454 3.14795 3.15005 3.28928 3.29247 3.29547 3.29832 3.30073 3.42231 3.42779 3.43002 3.43289 3.43561 3.56966 3.57301 3.57554 3.57803 3.581 3.74435 3.74664 3.74937 3.75149 3.7535 4.07787 4.08015 4.08237 4.08478 4.32663 4.32875 4.33074 4.33348 4.48077 4.48359 4.48659 4.48857 4.49104 4.60476 4.60873 4.61217 4.61572 4.62277 4.80016 4.80272 4.80472 4.80667 4.80933 
99 0.14618 0.15028 0.15339 0.30238 0.30581 0.30928 0.31288 0.48887 0.49323 0.49595 0.49961 0.62172 0.62583 0.62949 0.81165 0.81526 0.81865 0.82291 0.98401 0.98704 0.99124 1.14851 1.15229 1.15724 1.1623 1.31323 1.31742 1.32105 1.32545 1.48144 1.4857 1.48892 1.49342 1.64263 1.6493 1.65262 1.83873 1.84138 1.845 1.84976 2.05199 2.05475 2.05794 2.17728 2.18286 2.19058 2.32361 2.32651 2.32992 2.45994 2.46576 2.46951 2.47415 2.61609 2.62025 2.62343 2.80713 2.81134 2.81436 2.81905 2.97095 2.97538 2.97853 3.14382 3.14697 3.15076 3.15418 3.29298 3.29698 3.30106 3.30481 3.42559 3.43129 3.43508 3.43968 3.57285 3.5769 3.58046 3.74748 3.75107 3.75418 3.75768 4.08093 4.08358 4.08693 4.32991 4.33212 4.33576 4.48411 4.48735 4.49077 4.49575 4.60814 4.61442 4.61922 4.80307 4.806 4.80841 4.8122 
45 0.17037 0.17526 0.32677 0.33261 0.51345 0.51838 0.64725 0.83579 0.8414 1.00748 1.01757 1.17699 1.34021 1.5067 1.67169 1.67827 1.86217 1.86812 2.07303 2.20327 2.34655 2.35296 2.48794 2.49804 2.64029 2.83272 2.83794 2.99562 3.16813 3.17458 3.31901 3.45285 3.46285 3.59768 3.60763 3.77095 3.77911 4.10226 4.35002 4.35644 4.50787 4.51408 4.63691 4.82462 4.82854 
0 
57 0.15538 0.15965 0.31203 0.31649 0.4982 0.5025 0.63112 0.6357 0.8205 0.82511 0.83135 0.99222 0.99856 1.15821 1.16494 1.32224 1.32862 1.49053 1.49537 1.65499 1.65922 1.8472 1.8517 2.06048 2.06485 2.18644 2.19218 2.3326 2.33711 2.47198 2.47726 2.62688 2.63087 2.81617 2.82104 2.98018 2.98535 3.15285 3.15833 3.30198 3.30924 3.4379 3.44234 3.58206 3.58679 3.75576 3.7613 4.08938 4.0935 4.33819 4.34217 4.49283 4.49819 4.61737 4.62549 4.81199 4.81538 
36 0.16683 0.32308 0.50964 0.5136 0.64263 0.83174 0.83548 1.00244 1.17351 1.33532 1.50211 1.66681 1.67511 1.85805 2.06995 2.19915 2.34227 2.35462 2.48401 2.48947 2.63777 2.82819 2.83464 2.99239 3.16504 3.31542 3.44903 3.59368 3.76798 3.77261 4.09873 4.34661 4.50556 4.63331 4.82159 4.82676 
0 
54 0.14974 0.15579 0.30583 0.31098 0.49255 0.49888 0.62443 0.63041 0.81514 0.82157 0.98773 0.99573 1.1518 1.15782 1.16529 1.31701 1.32496 1.48498 1.49152 1.64598 1.65439 1.84247 1.85072 2.05573 2.18102 2.1912 2.32732 2.3347 2.46266 2.4714 2.61919 2.62571 2.81092 2.81752 2.97455 2.98168 3.14741 3.1546 3.29657 3.30477 3.42895 3.43603 3.57652 3.58356 3.75117 3.75843 4.08462 4.33363 4.48781 4.4951 4.6119 4.62103 4.80676 4.81153 
78 0.16016 0.16432 0.17199 0.31693 0.32107 0.32562 0.50357 0.50755 0.51141 0.63602 0.63966 0.64378 0.82546 0.8299 0.83539 0.99698 1.00209 1.00813 1.16309 1.16835 1.17365 1.32697 1.33213 1.3367 1.49497 1.49974 1.50526 1.66015 1.66381 1.6706 1.8519 1.85636 1.8609 2.0656 2.06937 2.19157 2.19666 2.33761 2.34143 2.34916 2.47483 2.48009 2.48398 2.63158 2.63534 2.82183 2.82556 2.82989 2.98504 2.98969 3.00041 3.15775 3.16248 3.16597 3.30703 3.31258 3.31679 3.44206 3.44572 3.44981 3.58763 3.59127 3.59696 3.76057 3.76558 3.77173 4.09446 4.09845 4.34312 4.34783 4.49791 4.50237 4.62233 4.62906 4.63612 4.81714 4.81994 4.82388 
53 0.14812 0.15325 0.30457 0.31029 0.4907 0.49545 0.62417 0.6303 0.81351 0.81868 0.98497 1.1511 1.31498 1.32487 1.48345 1.48887 1.64896 1.65465 1.83971 1.84578 2.05292 2.05825 2.17934 2.32499 2.33118 2.46631 2.47155 2.61947 2.62442 2.80898 2.814 2.97293 2.97899 3.14524 3.15146 3.29471 3.30348 3.43129 3.43768 3.57465 3.58069 3.74835 3.75398 4.08196 4.08719 4.3307 4.33586 4.48554 4.49161 4.61025 4.61963 4.80424 4.80787 
102 0.17581 0.17895 0.18264 0.33129 0.33521 0.33807 0.34361 0.51965 0.52271 0.52571 0.53121 0.65234 0.65579 0.65929 0.84143 0.84455 0.84803 0.85776 1.01159 1.0159 1.0192 1.02907 1.17806 1.18357 1.18715 1.34402 1.34749 1.35107 1.3603 1.51219 1.51514 1.51852 1.53153 1.6763 1.67995 1.68423 1.86602 1.87002 1.87331 1.87886 2.07906 2.08237 2.08684 2.10377 2.20811 2.21332 2.22229 2.35168 2.3557 2.36018 2.36625 2.49381 2.49733 2.50158 2.64635 2.64935 2.65358 2.83745 2.84017 2.84403 2.84839 3.00189 3.00442 3.00831 3.17271 3.17643 3.17919 3.18396 3.32334 3.32688 3.32975 3.33821 3.45773 3.46171 3.46497 3.47588 3.60328 3.60692 3.61163 3.62179 3.77685 3.77982 3.78259 3.78823 4.10814 4.1113 4.11577 4.13938 4.35645 4.35948 4.36353 4.51292 4.51632 4.51975 4.52816 4.64228 4.64646 4.65565 4.83131 4.83419 4.83756 4.84232 
57 0.15889 0.16227 0.3154 0.31886 0.50324 0.50681 0.63495 0.6385 0.82362 0.82669 0.8303 0.99465 0.99907 1.16199 1.16673 1.32734 1.33104 1.49515 1.49794 1.65906 1.66277 1.84978 1.85372 2.06299 2.06696 2.1908 2.19638 2.33517 2.33913 2.47667 2.48059 2.62977 2.63277 2.82067 2.82418 2.985 2.98908 3.15681 3.16008 3.30706 3.3107 3.44092 3.44499 3.58591 3.59002 3.75988 3.76317 4.09162 4.09556 4.33971 4.34449 4.49774 4.50079 4.62542 4.62955 4.81449 4.81758 
0 
22 0.1636 0.50648 0.64071 0.83062 1.00129 1.33386 1.5014 2.34142 2.48161 2.6345 2.82576 2.99039 3.1626 3.31298 3.44898 3.59058 3.76486 4.09645 4.3443 4.50198 4.63065 4.81934 
57 0.15336 0.15773 0.30953 0.314 0.49558 0.50031 0.50539 0.62941 0.63373 0.81907 0.82364 0.99017 0.99557 1.15597 1.16184 1.32004 1.32583 1.48841 1.49326 1.65453 1.6595 1.84494 1.84952 2.0581 2.06218 2.1841 2.1911 2.33028 2.33442 2.47093 2.47543 2.62424 2.62852 2.81369 2.81862 2.97783 2.98307 3.15056 3.15543 3.29969 3.30559 3.4368 3.44216 3.57982 3.58419 3.7534 3.75858 4.08712 4.09115 4.33602 4.33961 4.49054 4.49561 4.61501 4.62361 4.80945 4.81302 
24 0.1583 0.31239 0.50149 0.63552 0.82557 0.99605 1.32785 1.49423 1.84694 2.06045 2.33239 2.47672 2.62884 2.81999 2.98429 3.15303 3.30786 3.44294 3.58578 3.75933 4.08884 4.33717 4.49626 4.81188 
68 0.16858 0.17197 0.17715 0.32402 0.32786 0.33158 0.51269 0.51674 0.64467 0.64868 0.83199 0.83612 0.84022 1.00342 1.00851 1.01377 1.17027 1.17514 1.18033 1.33471 1.3392 1.34323 1.50517 1.50931 1.66754 1.67158 1.67686 1.85819 1.86248 1.86595 2.07158 2.07557 2.19857 2.20292 2.34403 2.34829 2.35499 2.48637 2.49063 2.63961 2.64305 2.83063 2.83421 2.83847 2.99504 2.99916 3.16796 3.17117 3.3139 3.31916 3.32309 3.45001 3.45491 3.59542 3.59986 3.77083 3.77405 4.10091 4.10459 4.34947 4.35509 4.50784 4.51155 4.63292 4.63729 4.82388 4.82702 4.83113 
59 0.16588 0.16945 0.32141 0.32492 0.50898 0.51292 0.64191 0.64576 0.83039 0.8334 0.83938 1.00027 1.00541 1.17057 1.17526 1.33483 1.33919 1.50137 1.50526 1.66528 1.66951 1.85561 1.85978 1.86881 2.06925 2.07344 2.1977 2.2041 2.34181 2.34608 2.35364 2.48355 2.48799 2.63677 2.64171 2.82733 2.83151 2.9916 2.99632 3.16377 3.1671 3.31495 3.31821 3.44848 3.45239 3.59272 3.59689 3.76672 3.76945 4.0977 4.10177 4.3457 4.35089 4.50398 4.50723 4.63129 4.63831 4.82075 4.82545 
4 0.50476 0.82487 1.50031 4.81561 
6 0.85047 1.35061 1.51822 3.78159 4.51922 4.84331 
49 0.1527 0.15786 0.30872 0.31435 0.49658 0.50166 0.62885 0.63674 0.81738 0.82234 0.98916 0.99694 1.15581 1.16363 1.32095 1.32686 1.48827 1.49532 1.65299 1.66131 1.8436 1.85046 2.05703 2.1858 2.32907 2.33902 2.47002 2.47667 2.62405 2.81425 2.81954 2.97914 3.14951 3.15502 3.29991 3.30561 3.43445 3.44114 3.58 3.5885 3.75323 3.75825 4.08589 4.33421 4.49004 4.49548 4.61738 4.80865 4.81423 
69 0.16368 0.16752 0.17273 0.31904 0.32285 0.32621 0.50729 0.51043 0.51464 0.64012 0.64341 0.82889 0.83199 0.83588 0.99927 1.00358 1.00812 1.16564 1.17213 1.33186 1.33605 1.5005 1.50447 1.6637 1.66819 1.85336 1.85828 1.86227 2.06645 2.06973 2.1954 2.19955 2.33878 2.34365 2.34989 2.48146 2.48557 2.63465 2.63741 2.82533 2.82843 2.83209 2.98908 2.99313 3.16065 3.16422 3.1683 3.31203 3.31535 3.32041 3.44488 3.44978 3.58945 3.59406 3.59948 3.76544 3.76808 4.09537 4.09907 4.34395 4.34729 4.50228 4.50515 4.6274 4.63136 4.63813 4.81841 4.82149 4.8248 
24 0.15413 0.3105 0.49707 0.63068 0.81893 0.99161 1.32301 1.49018 1.84338 2.05733 2.32945 2.47266 2.62511 2.81536 2.98009 3.15048 3.30293 3.43786 3.58105 3.7547 4.08579 4.33364 4.49214 4.80828 
27 0.17287 0.32953 0.51726 0.83831 1.01123 1.18163 1.34215 1.51142 1.67351 1.86596 2.07549 2.20338 2.34771 2.3549 2.64315 2.83568 2.99721 3.17371 3.32164 3.45629 3.60038 3.77469 4.10316 4.35146 4.51293 4.63969 4.82795 
49 0.16823 0.17385 0.32532 0.32982 0.51185 0.51637 0.64469 0.65154 0.83473 0.83968 1.00589 1.01179 1.17294 1.17796 1.33726 1.34195 1.50483 1.51082 1.66945 1.67557 1.85975 1.86445 2.07239 2.20107 2.34462 2.34988 2.48685 2.49445 2.64073 2.83051 2.83587 2.99537 3.16588 3.17074 3.31672 3.32089 3.45165 3.45782 3.5961 3.60633 3.77124 4.10098 4.10689 4.34901 4.35452 4.5076 4.63439 4.82386 4.82845 
66 0.16019 0.16346 0.31558 0.31949 0.32235 0.50369 0.50677 0.50971 0.636 0.63998 0.82506 0.82856 0.8325 0.99587 1.00022 1.16227 1.16745 1.3268 1.33075 1.3346 1.49618 1.49947 1.66027 1.66416 1.85035 1.85492 1.85953 2.06323 2.06713 2.19027 2.19469 2.33585 2.33988 2.47761 2.48084 2.63095 2.63419 2.8212 2.82442 2.82832 2.98514 2.9883 3.15669 3.16119 3.16622 3.30756 3.31192 3.44165 3.44643 3.58661 3.58999 3.75962 3.76365 3.76665 4.0923 4.09615 4.34102 4.34494 4.49684 4.50093 4.5065 4.62134 4.6275 4.81523 4.81814 4.82177 
3 0.52194 1.86368 4.82735 
9 0.51369 1.00739 1.17219 1.33577 1.66748 1.85872 2.34376 2.83038 3.31625 
33 0.16563 0.3229 0.50882 0.64321 0.83084 0.83611 1.00245 1.01091 1.17211 1.33491 1.50232 1.66436 1.67451 1.85738 1.86286 2.06881 2.19835 2.3433 2.3516 2.48285 2.63605 2.82717 2.99058 3.16471 3.31553 3.4485 3.59241 3.76753 4.09774 4.34564 4.5036 4.63273 4.81972 
32 0.15945 0.31634 0.50356 0.63644 0.82407 0.82812 0.99588 1.16171 1.32989 1.49589 1.50161 1.65995 1.85035 1.85599 2.06419 2.19371 2.33581 2.4782 2.63154 2.82199 2.98668 3.15658 3.16157 3.30964 3.44383 3.58726 3.76226 4.09268 4.34063 4.49906 4.62577 4.81515 
47 0.15057 0.15496 0.30669 0.31383 0.49301 0.49784 0.62618 0.63208 0.81589 0.82066 0.98698 1.153 1.31697 1.32493 1.48602 1.49071 1.64988 1.65649 1.84171 2.05498 2.18182 2.32711 2.46676 2.47253 2.62132 2.62576 2.81139 2.81663 2.97512 2.98038 3.14746 3.15449 3.29679 3.30473 3.43259 3.57716 3.58393 3.75046 3.75707 4.08408 4.33276 4.48748 4.4937 4.61331 4.62148 4.80651 4.81163 
103 0.14719 0.1508 0.15358 0.15831 0.30324 0.30678 0.30999 0.31405 0.48989 0.49388 0.49635 0.50018 0.62226 0.62611 0.62885 0.63305 0.81246 0.81583 0.81897 0.82232 0.98521 0.98796 0.99222 1.14931 1.15323 1.15829 1.16286 1.31421 1.31774 1.3217 1.32609 1.48226 1.48606 1.48925 1.49352 1.64356 1.65013 1.65333 1.66007 1.83989 1.84233 1.84591 1.85052 2.05315 2.05565 2.05854 2.1783 2.18318 2.1898 2.32477 2.32758 2.33075 2.46036 2.46623 2.47005 2.47367 2.61677 2.62123 2.62415 2.80824 2.81225 2.815 2.81949 2.9719 2.97601 2.97914 3.14481 3.14788 3.15118 3.15466 3.29404 3.29754 3.30214 3.30549 3.42657 3.43245 3.43613 3.44085 3.5739 3.57777 3.58048 3.58702 3.74868 3.75178 3.755 3.75825 4.0821 4.08463 4.0879 4.33107 4.33314 4.33663 4.48512 4.48811 4.49174 4.49619 4.60912 4.61479 4.61982 4.80425 4.80707 4.80925 4.81409 
28 0.16113 0.31746 0.50501 0.63852 0.8251 0.83123 0.99828 1.1674 1.33033 1.49685 1.66253 1.8516 2.06812 2.19477 2.3378 2.48087 2.63297 2.82292 2.98725 3.15953 3.3096 3.44829 3.5884 3.76233 4.09609 4.49985 4.62751 4.81881 
76 0.14733 0.15227 0.15612 0.30348 0.30736 0.31179 0.49005 0.49529 0.49885 0.62262 0.62762 0.63202 0.81271 0.81715 0.82061 0.98524 0.98914 0.99494 1.14961 1.15415 1.16135 1.31443 1.32061 1.32563 1.48255 1.48812 1.49188 1.64395 1.65143 1.65476 1.83995 1.84303 1.84802 2.05321 2.05655 2.17853 2.18592 2.32483 2.32825 2.46129 2.46693 2.47097 2.61719 2.62184 2.6255 2.80841 2.81342 2.8171 2.9721 2.97821 3.14492 3.1485 3.15287 3.29414 3.29953 3.30386 3.42692 3.43312 3.43832 3.57404 3.57899 3.74871 3.75351 3.75683 4.08214 4.08527 4.33112 4.33375 4.48526 4.48918 4.49296 4.60939 4.61826 4.8043 4.80763 4.81128 
53 0.15439 0.15977 0.31147 0.318 0.4997 0.50419 0.63054 0.63726 0.81997 0.82483 0.82933 0.99143 0.99745 1.15753 1.16697 1.32166 1.33019 1.48974 1.49576 1.65592 1.66235 1.84612 1.85251 2.05938 2.06758 2.18909 2.33146 2.33812 2.47234 2.47942 2.62585 2.63115 2.81723 2.82279 2.98023 2.98565 3.15196 3.15833 3.30146 3.30893 3.4374 3.4443 3.58155 3.58857 3.75523 3.7613 4.08841 4.33735 4.49209 4.49828 4.62149 4.8112 4.81576 
27 0.16064 0.31724 0.50461 0.63676 0.82445 0.99705 1.16692 1.33159 1.49656 1.66114 1.85274 2.06371 2.33683 2.47803 2.6314 2.823 2.98799 3.15848 3.30956 3.444 3.58843 3.76166 4.09219 4.34004 4.4985 4.62798 4.81539 
52 0.15092 0.15656 0.30725 0.31326 0.49362 0.49886 0.6268 0.63279 0.81629 0.82197 0.98786 0.99548 1.15371 1.16367 1.31789 1.32515 1.4864 1.49241 1.65083 1.65698 1.84246 1.84947 2.05571 2.18267 2.32776 2.33433 2.46751 2.47368 2.62175 2.62699 2.81204 2.81756 2.9759 2.98221 3.14804 3.15411 3.2976 3.30488 3.43339 3.43997 3.5777 3.58428 3.75129 3.75708 4.08474 4.33346 4.48834 4.49444 4.61407 4.6233 4.80711 4.81153 
44 0.15826 0.31455 0.3219 0.49984 0.5086 0.63331 0.64116 0.82524 0.99525 1.16103 1.16849 1.32525 1.49359 1.65303 1.6627 1.85036 2.0653 2.18835 2.33522 2.34152 2.47107 2.48056 2.62838 2.63446 2.81906 2.82534 2.98229 3.15546 3.16229 3.30513 3.31308 3.4355 3.44557 3.585 3.59159 3.7587 3.76472 4.09408 4.3415 4.4957 4.50181 4.61912 4.6299 4.81606 
80 0.15517 0.15879 0.16158 0.31207 0.31547 0.31859 0.49774 0.5016 0.50505 0.63087 0.63439 0.638 0.81965 0.82303 0.8261 0.83077 0.99226 0.99602 0.99987 1.15785 1.16255 1.16763 1.32193 1.32732 1.33126 1.4899 1.49417 1.49703 1.65176 1.65759 1.66074 1.84723 1.85124 1.85528 2.06033 2.06349 2.18568 2.19134 2.33248 2.33554 2.34502 2.4708 2.47526 2.47878 2.62643 2.62973 2.63299 2.81578 2.81957 2.82335 2.97973 2.98444 2.98876 3.15271 3.15583 3.15952 3.30171 3.306 3.3097 3.4363 3.43973 3.44436 3.58171 3.58534 3.58958 3.75577 3.75956 3.76249 4.08943 4.09233 4.33822 4.34097 4.49303 4.49754 4.50067 4.61652 4.62454 4.81169 4.81445 4.818 
25 0.16019 0.31683 0.50293 0.6396 0.82463 1.00021 1.16834 1.3312 1.49603 1.65985 1.85311 2.06235 2.33867 2.47732 2.63065 2.82112 3.15816 3.3095 3.44464 3.58999 3.76146 4.09092 4.3391 4.49872 4.81374 
6 0.17428 0.83437 1.00798 1.50615 1.86259 4.82698 
79 0.14743 0.15152 0.15523 0.30376 0.30755 0.3117 0.48979 0.49405 0.49751 0.62283 0.62687 0.63082 0.81285 0.81716 0.8208 0.98448 0.98895 1.15019 1.15492 1.16193 1.31445 1.3195 1.32517 1.48264 1.48716 1.49163 1.64444 1.65025 1.65528 1.83922 1.8431 1.84759 2.05243 2.05601 2.17827 2.18392 2.32443 2.32801 2.33453 2.46303 2.46805 2.47248 2.61813 2.62208 2.6255 2.80787 2.81213 2.8153 2.97206 2.97692 2.98473 3.14463 3.14857 3.15204 3.29405 3.29875 3.3037 3.42842 3.43227 3.4371 3.57374 3.57788 3.58404 3.74779 3.7521 3.75547 4.08144 4.08492 4.33024 4.33335 4.485 4.48952 4.49486 4.6091 4.61565 4.62129 4.80364 4.80671 4.80981 
0 
40 0.1572 0.3117 0.31803 0.50002 0.50549 0.63313 0.82038 0.82575 0.9917 0.99949 1.1585 1.16743 1.32153 1.32827 1.49283 1.65725 1.84612 1.85412 2.05949 2.18967 2.33156 2.47516 2.6282 2.81802 2.98329 3.15222 3.15844 3.30175 3.30914 3.43891 3.58372 3.75497 3.76051 4.08847 4.33697 4.49206 4.4977 4.62316 4.81098 4.81583 
23 0.15357 0.30938 0.49703 0.62971 0.81804 0.98923 1.4898 1.84331 2.05681 2.32888 2.47253 2.62512 2.8154 2.98034 3.14961 3.30617 3.43625 3.58085 3.75432 4.08565 4.33395 4.49211 4.80849 
99 0.16642 0.17005 0.17307 0.17703 0.3235 0.32723 0.33023 0.33617 0.51167 0.51429 0.51741 0.52339 0.64416 0.64773 0.65101 0.8322 0.83596 0.83849 0.84207 1.00298 1.00688 1.01058 1.01561 1.16969 1.17559 1.17953 1.33369 1.33869 1.3419 1.50413 1.50711 1.51083 1.66775 1.67086 1.67482 1.68226 1.85851 1.86204 1.86521 1.87054 2.0717 2.07457 2.07943 2.19715 2.20308 2.20811 2.34397 2.34726 2.35096 2.35651 2.48497 2.48834 2.49213 2.49831 2.63848 2.64167 2.64534 2.82845 2.83181 2.83496 2.83866 2.99155 2.99597 2.99989 3.16417 3.16845 3.17097 3.17493 3.31429 3.31922 3.32233 3.45034 3.45394 3.45763 3.59378 3.59699 3.60096 3.60542 3.76752 3.77178 3.77438 3.77935 4.1006 4.10345 4.10802 4.34933 4.35187 4.35626 4.50435 4.50865 4.51199 4.51906 4.63087 4.63644 4.64086 4.82329 4.82591 4.82894 4.83277 
0 
0 
26 0.15777 0.31529 0.50204 0.63482 0.82375 0.99759 1.16452 1.32663 1.49367 1.66374 1.84602 2.06194 2.33515 2.47529 2.62834 2.8198 2.9838 3.15645 3.30688 3.4412 3.58719 3.75877 4.08794 4.336 4.49567 4.81203 
29 0.16533 0.32252 0.50844 0.64233 0.83098 1.00225 1.17185 1.33394 1.5017 1.66561 1.85769 2.06855 2.19927 2.34198 2.48333 2.63585 2.82676 2.99068 3.16336 3.31469 3.4489 3.59226 3.76686 4.09687 4.34511 4.50323 4.63171 4.81998 4.82523 
70 0.15792 0.16105 0.16522 0.31396 0.31775 0.32174 0.50185 0.5053 0.6344 0.63777 0.82283 0.82621 0.82932 0.99404 0.99839 1.16016 1.16455 1.16979 1.32514 1.32898 1.33233 1.49381 1.497 1.50068 1.65815 1.66183 1.66831 1.8484 1.85238 1.85603 2.06151 2.06505 2.18949 2.19399 2.33401 2.33749 2.47506 2.47878 2.4844 2.62892 2.63185 2.81946 2.82301 2.82796 2.98403 2.98694 3.15478 3.15907 3.16308 3.30439 3.30914 3.31285 3.44002 3.4444 3.58501 3.58841 3.75856 3.76204 4.09052 4.09426 4.33895 4.34284 4.49512 4.49855 4.50214 4.6218 4.62601 4.81357 4.81642 4.81977 
28 0.15914 0.31668 0.50329 0.63577 0.8248 0.99921 1.16447 1.32817 1.49531 1.6594 1.85037 2.06398 2.19302 2.33721 2.4763 2.63115 2.82138 2.98564 3.15724 3.3073 3.44137 3.58688 3.76234 4.09239 4.34078 4.49834 4.62573 4.81569 
78 0.15481 0.1588 0.16237 0.31194 0.31605 0.31976 0.49838 0.50204 0.50566 0.63148 0.63526 0.63871 0.82076 0.82509 0.8303 0.99209 0.99678 1.00101 1.15842 1.16393 1.16844 1.32207 1.32706 1.33118 1.49019 1.4945 1.4979 1.65468 1.65899 1.66386 1.84685 1.85114 1.85528 2.05983 2.0634 2.18645 2.19179 2.33219 2.33605 2.34187 2.47161 2.47614 2.48091 2.62614 2.62997 2.81683 2.8205 2.82434 2.97994 2.98461 2.9899 3.1531 3.15722 3.16124 3.3021 3.30738 3.31072 3.43754 3.44179 3.44599 3.58186 3.58571 3.59028 3.7558 3.75983 3.76281 4.08886 4.09225 4.3376 4.34061 4.49284 4.49721 4.50085 4.61882 4.62557 4.8117 4.81463 4.8189 
24 0.16529 0.32344 0.50964 0.64192 0.83332 1.00287 1.17335 1.33599 1.50261 1.66691 1.85569 2.06889 2.34153 2.48465 2.63872 2.82802 2.99246 3.31846 3.59263 3.77186 4.09807 4.34648 4.63211 4.82199 
1 0.83593 
126 0.1688 0.17133 0.17355 0.17654 0.32445 0.32738 0.32975 0.3322 0.33727 0.51162 0.51394 0.51645 0.51884 0.52299 0.64466 0.64729 0.64957 0.65251 0.8336 0.8368 0.83904 0.84177 0.84851 1.00448 1.00809 1.01067 1.01382 1.0226 1.17139 1.1754 1.17823 1.18091 1.33526 1.33869 1.34104 1.3435 1.34876 1.50445 1.50722 1.50961 1.51234 1.66921 1.67178 1.6747 1.67885 1.85896 1.86169 1.86408 1.86646 1.87009 2.07168 2.07423 2.07664 2.08027 2.19889 2.20276 2.20634 2.21043 2.34455 2.34735 2.34985 2.35266 2.35783 2.48587 2.48851 2.49119 2.49436 2.49989 2.63911 2.64161 2.64372 2.6481 2.82944 2.83206 2.83433 2.83701 2.8397 2.99333 2.99626 2.99872 3.00198 3.16567 3.16873 3.17084 3.17325 3.17685 3.31528 3.31886 3.3211 3.32352 3.33187 3.45053 3.45362 3.45607 3.45895 3.59542 3.59791 3.60061 3.60357 3.6078 3.76881 3.7717 3.77402 3.77681 3.78147 4.1008 4.10308 4.10548 4.10984 4.34953 4.3515 4.35424 4.35804 4.5054 4.50874 4.51074 4.51349 4.63393 4.63707 4.64049 4.64548 4.82396 4.82624 4.8285 4.83094 4.83461 
59 0.16299 0.16622 0.31938 0.32308 0.50713 0.51156 0.63939 0.64395 0.82892 0.83196 0.83648 0.99785 1.00219 1.00707 1.1645 1.1712 1.3325 1.33751 1.49971 1.50304 1.66335 1.66784 1.85266 1.85748 2.06639 2.06988 2.19417 2.20201 2.33823 2.34199 2.34911 2.48115 2.48882 2.63426 2.63723 2.82508 2.82944 2.98926 2.99448 3.1617 3.1658 3.31269 3.31811 3.44496 3.44972 3.59016 3.59518 3.76497 3.76778 4.09527 4.09894 4.34332 4.34725 4.50205 4.50778 4.62868 4.63382 4.81858 4.82222 
8 0.31916 0.50426 1.66312 1.85393 3.15882 3.31013 4.62656 4.815 
89 0.1787 0.18211 0.1886 0.33404 0.33796 0.3425 0.52135 0.52498 0.52854 0.65361 0.65757 0.6617 0.84212 0.8462 0.85041 1.01369 1.01861 1.02664 1.17949 1.18656 1.19084 1.3439 1.34908 1.35326 1.51282 1.5169 1.52081 1.67845 1.68339 1.691 1.86841 1.87315 1.87733 1.89641 2.08148 2.08495 2.09149 2.20756 2.21388 2.22222 2.35396 2.35828 2.3644 2.49471 2.49862 2.50385 2.64859 2.65171 2.65746 2.83866 2.84242 2.84705 2.85885 3.00196 3.00596 3.01035 3.17392 3.1784 3.18194 3.18921 3.32378 3.329 3.33268 3.45944 3.46405 3.47181 3.60336 3.60823 3.6129 3.62465 3.77734 3.78148 3.78449 3.7915 4.11047 4.11411 4.13145 4.35903 4.36311 4.37739 4.51431 4.51861 4.52238 4.64129 4.64643 4.65356 4.83369 4.83718 4.84121 
30 0.17179 0.32643 0.51255 0.64531 0.83466 1.00654 1.17167 1.17669 1.33685 1.50664 1.66936 1.8618 2.07132 2.19941 2.34402 2.3493 2.48903 2.63953 2.83158 2.99392 3.16843 3.31839 3.45304 3.59695 3.7709 4.10118 4.34825 4.50667 4.63646 4.8245 
0 
33 0.15351 0.30909 0.49655 0.5032 0.62904 0.81859 0.82564 0.98955 1.15587 1.32058 1.48895 1.65422 1.84397 2.05726 2.18634 2.32935 2.47099 2.62449 2.81433 2.97879 3.15001 3.15806 3.29983 3.30935 3.43554 3.57996 3.75342 3.75938 4.08627 4.33474 4.49024 4.62184 4.80872 
30 0.15856 0.31414 0.50211 0.63447 0.82298 0.83106 0.99462 1.16527 1.33037 1.49551 1.6587 1.84912 1.85671 2.06141 2.19422 2.33403 2.47643 2.6294 2.81988 2.98547 3.15483 3.31068 3.44013 3.58543 3.75886 4.09065 4.3391 4.49557 4.62759 4.81367 
81 0.1531 0.15755 0.16137 0.30921 0.31339 0.31724 0.49588 0.50088 0.50493 0.62845 0.63345 0.63766 0.81845 0.82259 0.82623 0.99146 0.99568 0.99995 1.15528 1.15981 1.16438 1.32025 1.32545 1.32899 1.48829 1.49305 1.49683 1.64952 1.65618 1.65954 1.84627 1.8497 1.85493 2.0595 2.06332 2.18434 2.18996 2.19608 2.33098 2.33441 2.3392 2.46636 2.47252 2.47646 2.62285 2.62783 2.63132 2.81418 2.81907 2.82309 2.97795 2.98336 2.98995 3.15099 3.15461 3.15856 3.30002 3.30498 3.30933 3.43253 3.4388 3.44338 3.57987 3.58473 3.58871 3.75478 3.7591 3.76267 4.08837 4.0918 4.33756 4.34111 4.49122 4.49544 4.4989 4.61488 4.62083 4.62589 4.8106 4.81393 4.81909 
57 0.15077 0.15507 0.30706 0.31194 0.49383 0.49792 0.50381 0.62691 0.63192 0.81604 0.82048 0.98714 0.9928 1.15359 1.16272 1.31736 1.32403 1.48628 1.49092 1.65178 1.65669 1.84187 1.84661 2.05499 2.05906 2.18273 2.32728 2.33193 2.46831 2.47277 2.6219 2.62597 2.81204 2.8164 2.97593 2.98054 3.14788 3.15291 3.29755 3.30392 3.43322 3.43887 3.5777 3.58339 3.75066 3.75541 4.08407 4.08815 4.33271 4.33661 4.48803 4.49289 4.61491 4.62264 4.80667 4.80993 4.81483 
0 
83 0.16679 0.17028 0.17444 0.32225 0.32621 0.33027 0.51025 0.51351 0.51715 0.64297 0.6473 0.6564 0.8333 0.83634 0.84029 1.00182 1.00656 1.01055 1.16738 1.17305 1.1772 1.33213 1.33703 1.34065 1.50257 1.50618 1.51044 1.66719 1.67104 1.67561 1.85683 1.86075 1.86404 1.87061 2.07157 2.07748 2.19797 2.2021 2.20771 2.34205 2.34615 2.34976 2.35611 2.48489 2.4896 2.50045 2.63814 2.64285 2.82819 2.83149 2.83518 2.99296 2.99753 3.16307 3.16736 3.17191 3.31343 3.31787 3.32188 3.44916 3.45303 3.45987 3.59315 3.59788 3.60444 3.76714 3.77076 3.78013 4.09996 4.10375 4.11517 4.34778 4.3518 4.36047 4.50322 4.50727 4.51238 4.63002 4.635 4.64279 4.82219 4.82542 4.8287 
37 0.16651 0.32295 0.32812 0.50981 0.51416 0.64219 0.64732 0.83293 1.00215 1.00736 1.17275 1.33603 1.50335 1.66628 1.67416 1.85615 1.8631 2.0698 2.20394 2.34165 2.34675 2.48465 2.63719 2.82859 2.83659 2.99244 3.16578 3.31608 3.45012 3.59303 3.60003 3.76728 4.09817 4.34627 4.50568 4.63385 4.82163 
65 0.16137 0.16424 0.31684 0.32014 0.3237 0.50494 0.50799 0.63733 0.64056 0.82534 0.82889 0.83387 0.99587 1.00042 1.00724 1.16248 1.16774 1.17211 1.32648 1.33123 1.33576 1.49744 1.50053 1.66151 1.66529 1.85056 1.85463 1.85831 2.0643 2.06725 2.19347 2.19928 2.3368 2.3401 2.47889 2.4816 2.6326 2.63498 2.82295 2.82559 2.98766 2.99044 3.15762 3.16147 3.16496 3.30641 3.3114 3.31485 3.44269 3.44651 3.58814 3.59149 3.76228 3.76499 4.09338 4.09638 4.34176 4.34468 4.49995 4.50233 4.62463 4.62908 4.81663 4.81921 4.82355 
28 0.16116 0.31691 0.5055 0.6382 0.82673 0.99843 1.16623 1.33024 1.49658 1.66072 1.85021 1.85717 2.06444 2.19436 2.338 2.47825 2.63227 2.82262 2.98702 3.15947 3.31006 3.44343 3.58954 3.76229 4.09446 4.34082 4.49951 4.81555 
89 0.15123 0.15562 0.15836 0.16351 0.30751 0.3111 0.31495 0.49377 0.49884 0.50182 0.50833 0.62608 0.6308 0.63443 0.81698 0.82132 0.82394 0.82772 0.98889 0.99268 0.99651 1.15384 1.15766 1.16249 1.16848 1.31833 1.32439 1.32806 1.48667 1.49159 1.4943 1.64726 1.65507 1.65936 1.8436 1.84651 1.85047 1.85486 2.05689 2.06008 2.18226 2.18891 2.32855 2.33177 2.33615 2.46373 2.47122 2.47472 2.48179 2.62124 2.62591 2.62879 2.81198 2.8169 2.81956 2.82469 2.9759 2.98189 2.9868 3.14884 3.15212 3.15614 3.16215 3.2979 3.30296 3.30638 3.43007 3.43638 3.44101 3.57777 3.58253 3.58673 3.75224 3.75673 3.75939 4.0858 4.08862 4.33484 4.33717 4.48918 4.49398 4.49643 4.61322 4.62109 4.62504 4.8079 4.81094 4.8143 4.81898 
74 0.15363 0.15838 0.16598 0.31025 0.31483 0.31879 0.49648 0.50122 0.50574 0.62895 0.63396 0.63928 0.819 0.82397 0.82959 0.99135 0.99701 1.15673 1.16244 1.16783 1.32113 1.32678 1.33168 1.48889 1.49426 1.50053 1.65064 1.65728 1.66188 1.8461 1.85104 1.85653 2.05932 2.06365 2.18515 2.19115 2.33119 2.33547 2.46815 2.47445 2.4793 2.62447 2.62912 2.8147 2.81951 2.82385 2.97871 2.98415 3.15143 3.15614 3.16002 3.3006 3.30612 3.31004 3.43297 3.43878 3.44488 3.58046 3.58522 3.75466 3.75945 3.76354 4.08829 4.09274 4.33731 4.34241 4.4918 4.49682 4.61618 4.62222 4.62815 4.81046 4.81392 4.82007 
42 0.16708 0.32331 0.32683 0.51045 0.51505 0.64413 0.83208 0.83651 1.0026 1.0073 1.17189 1.17672 1.33542 1.34079 1.50279 1.50753 1.66592 1.67221 1.85612 1.8608 2.06941 2.19983 2.34153 2.34553 2.48445 2.63745 2.82793 2.8326 2.99219 3.16503 3.31544 3.32018 3.45062 3.59301 3.7684 4.09836 4.34574 4.35173 4.50466 4.63253 4.82132 4.82639 
3 0.84099 4.10713 4.8303 
56 0.14614 0.1511 0.30223 0.30685 0.48873 0.49416 0.62156 0.62689 0.81169 0.81637 0.98388 0.98893 1.14845 1.15442 1.31325 1.3195 1.48153 1.48725 1.64288 1.6506 1.83861 1.84198 2.05186 2.05558 2.17725 2.18441 2.32347 2.32742 2.4607 2.46758 2.61616 2.62145 2.80706 2.81244 2.97084 2.97704 3.14359 3.14751 3.29285 3.29883 3.42592 3.43208 3.57271 3.57803 3.74733 3.75227 4.08077 4.08421 4.32979 4.33252 4.48398 4.48923 4.60816 4.61809 4.8029 4.80653 
44 0.15846 0.16283 0.31435 0.32027 0.50286 0.50735 0.6351 0.82272 0.82746 0.99491 1.16107 1.32661 1.3334 1.49275 1.49814 1.65912 1.84916 1.85656 2.06252 2.19111 2.33457 2.47635 2.62991 2.63436 2.8204 2.825 2.9849 3.15558 3.16137 3.30542 3.31164 3.44048 3.44699 3.58554 3.75884 3.76371 4.0913 4.09575 4.34002 4.49564 4.5011 4.62313 4.81442 4.8184 
58 0.17433 0.17981 0.33035 0.33448 0.51783 0.52196 0.64958 0.65394 0.83899 0.84218 0.84917 1.00931 1.01406 1.17748 1.18302 1.34311 1.34877 1.50994 1.51441 1.674 1.68118 1.8659 1.8706 2.07622 2.08077 2.20631 2.34942 2.35409 2.36669 2.49121 2.49605 2.64418 2.64845 2.83656 2.84179 2.99974 3.00508 3.17259 3.17697 3.32241 3.32651 3.45525 3.46005 3.60037 3.60485 3.77539 3.77837 4.1055 4.11043 4.35396 4.35949 4.51196 4.51625 4.63982 4.64705 4.82952 4.83349 4.84257 
62 0.1537 0.15826 0.31053 0.31491 0.31879 0.49657 0.50104 0.50534 0.62949 0.63411 0.63875 0.81888 0.8233 0.82694 0.99096 0.99679 1.15678 1.16383 1.32093 1.32684 1.48888 1.49385 1.49936 1.65092 1.65732 1.84572 1.85126 2.05881 2.06349 2.18496 2.19331 2.33102 2.33577 2.46975 2.4755 2.62492 2.62917 2.81474 2.81942 2.97875 2.98397 3.15121 3.15684 3.30076 3.30741 3.436 3.44038 3.58058 3.58507 3.75436 3.75919 3.76263 4.08784 4.0917 4.33666 4.34107 4.49152 4.49688 4.61528 4.62463 4.81022 4.81362 
30 0.16434 0.32087 0.50779 0.64001 0.83081 0.99865 1.1645 1.17278 1.33204 1.50046 1.66374 1.85385 1.86034 2.06736 2.19645 2.33925 2.48153 2.63536 2.82579 2.99025 3.16289 3.31367 3.44684 3.59037 3.76601 4.09587 4.3442 4.50283 4.62991 4.81915 
55 0.15169 0.15686 0.30893 0.31473 0.49503 0.50062 0.62749 0.63328 0.81723 0.82149 0.82459 0.83027 0.98973 0.99709 1.15535 1.16475 1.31961 1.32718 1.48748 1.49331 1.64876 1.6564 1.84455 1.85124 2.05776 2.18349 2.32967 2.33681 2.46675 2.47476 2.62323 2.62879 2.81324 2.81914 2.97717 2.98392 3.14991 3.1562 3.29912 3.30691 3.43163 3.43703 3.44388 3.57901 3.5869 3.75305 3.75919 4.08675 4.33561 4.49027 4.49632 4.61432 4.62561 4.80887 4.81269 
53 0.16374 0.16808 0.31995 0.32348 0.32883 0.50783 0.51362 0.64214 0.82854 0.83194 0.83656 0.99865 1.00345 1.01003 1.16699 1.17329 1.33267 1.33807 1.50023 1.50485 1.66373 1.66824 1.85319 1.85778 1.86135 2.06714 2.19689 2.33922 2.34432 2.48193 2.49153 2.63484 2.82571 2.83145 2.98981 2.99866 3.1628 3.17 3.31323 3.31794 3.44774 3.59049 3.59904 3.76557 3.77393 4.09594 4.34421 4.35053 4.50233 4.63056 4.81915 4.82341 4.8301 
56 0.14835 0.15318 0.30458 0.30907 0.49099 0.49622 0.62367 0.62867 0.81402 0.81864 0.98606 0.99212 1.15096 1.15682 1.3156 1.32235 1.48377 1.48901 1.64524 1.65307 1.84084 1.84561 2.05407 2.0584 2.17953 2.18775 2.3257 2.32989 2.46345 2.47022 2.6187 2.6236 2.80922 2.81448 2.97317 2.97926 3.14594 3.15039 3.29507 3.30166 3.42844 3.434 3.57493 3.57998 3.74942 3.75498 4.08298 4.087 4.33197 4.33538 4.4863 4.49203 4.61048 4.61989 4.80506 4.80872 
36 0.16447 0.16913 0.32017 0.32479 0.50822 0.51383 0.64034 0.64409 0.82924 0.83521 1.00104 1.00698 1.17454 1.33361 1.50066 1.66442 1.85453 2.06752 2.34055 2.48327 2.63525 2.63871 2.82647 2.99055 3.16392 3.31414 3.44686 3.59172 3.76593 3.76944 4.09615 4.34446 4.50315 4.63119 4.81972 4.82484 
26 0.33113 0.51447 0.65096 0.83876 1.00993 1.17672 1.34135 1.50635 1.6753 1.87012 2.075 2.20734 2.3468 2.49333 2.64338 2.83581 2.99851 3.16871 3.32157 3.45371 3.6006 3.77151 4.10237 4.35192 4.51107 4.82618 
0 
4 3.17489 3.774 4.5107 4.82947 
53 0.17468 0.18005 0.3314 0.33744 0.51816 0.52388 0.65195 0.65719 0.84112 0.84804 1.01159 1.02162 1.18196 1.34445 1.35115 1.51125 1.51618 1.67489 1.68289 1.86665 1.87306 2.07841 2.08551 2.20767 2.35109 2.35816 2.49241 2.50024 2.64589 2.66279 2.83636 2.84222 3.001 3.01056 3.17367 3.17847 3.32431 3.33248 3.45813 3.46335 3.60126 3.60707 3.77631 3.78341 4.10702 4.11367 4.35487 4.36049 4.51374 4.52137 4.64138 4.83028 4.83545 
57 0.16056 0.16411 0.31544 0.32025 0.50287 0.50642 0.63548 0.64005 0.82554 0.82912 0.99525 1.00065 1.16126 1.16713 1.32591 1.33112 1.49668 1.50033 1.65971 1.66375 1.85034 1.85447 2.06312 2.06663 2.19031 2.19621 2.33551 2.33939 2.47625 2.48055 2.63082 2.63404 2.82085 2.82434 2.98491 2.98865 3.15624 3.16121 3.30542 3.31151 3.4411 3.44728 3.58646 3.59111 3.75899 3.7633 3.76681 4.09211 4.09559 4.34065 4.34368 4.49592 4.50047 4.62298 4.62845 4.81519 4.81778 
55 0.16045 0.16391 0.31649 0.32086 0.50465 0.50897 0.63668 0.64104 0.82497 0.82882 0.99619 1.00089 1.16278 1.16938 1.32932 1.33512 1.49625 1.5 1.66093 1.66603 1.85092 1.85604 2.06411 2.06874 2.19179 2.19568 2.33649 2.3419 2.47861 2.48433 2.63175 2.63507 2.82263 2.82697 2.98669 2.99077 3.15748 3.16203 3.30821 3.31319 3.44257 3.4475 3.58774 3.59307 3.76108 3.76449 4.09313 4.09856 4.34158 4.34642 4.49786 4.50134 4.62554 4.81694 4.82088 
88 0.14397 0.14815 0.15129 0.30012 0.30375 0.30726 0.48669 0.49102 0.49382 0.49984 0.61918 0.62341 0.62708 0.80936 0.81316 0.81647 0.82064 0.98189 0.98509 0.98897 1.14622 1.15026 1.15512 1.31108 1.31532 1.31916 1.47919 1.4835 1.48684 1.64052 1.64695 1.65078 1.83659 1.83941 1.84287 2.04985 2.05284 2.05604 2.17517 2.18045 2.32148 2.32461 2.32789 2.45761 2.46337 2.46749 2.61375 2.61819 2.62156 2.80505 2.80925 2.81232 2.81914 2.96874 2.97324 2.97661 3.14156 3.1449 3.14852 3.15462 3.29078 3.29476 3.29905 3.42348 3.42916 3.43341 3.57068 3.57482 3.57833 3.74536 3.74894 3.75202 4.07879 4.08167 4.085 4.32776 4.33018 4.33375 4.48191 4.48531 4.48876 4.60603 4.61183 4.61897 4.80094 4.80402 4.80652 4.81102 
1 4.81295 
0 
0 
1 0.82801 
25 0.17332 0.32985 0.51508 0.64859 1.17987 1.34084 1.51116 1.67805 1.86467 2.07479 2.21022 2.3496 2.48901 2.64183 2.83407 2.99675 3.1697 3.32169 3.45492 3.6018 3.7727 4.10328 4.35057 4.50965 4.82714 
0 
27 0.17409 0.33133 0.51871 0.65141 0.84082 1.01151 1.18162 1.34405 1.51187 1.67527 1.86701 2.07979 2.2136 2.35422 2.49598 2.64573 2.83945 3.00372 3.17387 3.32388 3.45868 3.60931 3.78268 4.10606 4.35334 4.51599 4.83182 
15 0.5133 0.64445 1.00654 1.3378 1.85928 2.34541 2.63795 2.82894 3.16899 3.31746 3.76827 4.09986 4.34608 4.50476 4.82574 
83 0.16588 0.16908 0.17387 0.32226 0.32612 0.32942 0.51008 0.51353 0.51739 0.64304 0.64675 0.65132 0.83204 0.83516 0.83931 1.00199 1.00716 1.0123 1.16891 1.174 1.17801 1.33449 1.33755 1.34186 1.50233 1.50599 1.51036 1.66714 1.67156 1.67939 1.85672 1.86109 1.86488 2.07014 2.07352 2.08045 2.19744 2.20154 2.20722 2.34237 2.34651 2.35184 2.36003 2.48463 2.48786 2.49336 2.63759 2.64071 2.82781 2.83108 2.8354 2.99216 2.99534 3.00107 3.16318 3.16754 3.17063 3.31314 3.31771 3.32145 3.44855 3.45288 3.45712 3.59347 3.59762 3.60258 3.76722 3.77095 3.77469 4.09921 4.10275 4.10963 4.34758 4.35136 4.36534 4.5031 4.50745 4.51161 4.63332 4.63865 4.8216 4.82419 4.82826 
91 0.16496 0.16748 0.17063 0.32048 0.3237 0.32633 0.50832 0.51059 0.5132 0.51824 0.64084 0.64397 0.6471 0.82933 0.83272 0.83514 0.83908 1.00056 1.00419 1.00714 1.16706 1.17106 1.17448 1.17896 1.33328 1.33594 1.33924 1.50038 1.50306 1.50638 1.66459 1.66764 1.6714 1.85481 1.85814 1.86088 1.86396 2.06786 2.07103 2.07638 2.1959 2.19947 2.20577 2.3401 2.3434 2.34679 2.35588 2.48255 2.48529 2.48924 2.63556 2.63817 2.64323 2.82638 2.82891 2.83176 2.83543 2.99081 2.99309 2.99781 3.16157 3.16498 3.16745 3.31223 3.31549 3.31833 3.44662 3.44991 3.45291 3.59158 3.59425 3.59776 3.76458 3.76765 3.7702 4.09673 4.09966 4.10332 4.34551 4.34804 4.35204 4.50172 4.50487 4.50759 4.6289 4.6328 4.63696 4.81968 4.82212 4.82468 4.82802 
89 0.15625 0.15946 0.16213 0.31303 0.31696 0.31958 0.49932 0.50284 0.50562 0.50889 0.63288 0.63575 0.63862 0.82156 0.82543 0.82778 0.83171 0.99303 0.99659 0.99962 1.00527 1.15961 1.16405 1.16767 1.32335 1.32796 1.33102 1.4916 1.49568 1.49845 1.65718 1.65988 1.6638 1.84786 1.85121 1.85424 1.85876 2.06092 2.064 2.06812 2.18747 2.19193 2.19739 2.3333 2.33632 2.3398 2.34751 2.4746 2.47777 2.48086 2.62776 2.63088 2.63342 2.81723 2.8211 2.82374 2.82871 2.98173 2.98549 2.98871 3.15353 3.15781 3.16039 3.30331 3.30775 3.31033 3.43934 3.44287 3.44598 3.58327 3.58639 3.58971 3.7563 3.76047 3.76286 4.08991 4.09272 4.09733 4.33885 4.34161 4.49369 4.49791 4.50024 4.61862 4.62452 4.62736 4.81245 4.81518 4.81795 
108 0.17219 0.17558 0.1789 0.18363 0.32819 0.33185 0.33466 0.33928 0.51645 0.51899 0.52172 0.52566 0.64987 0.65324 0.65685 0.83805 0.84115 0.84387 0.84692 1.00825 1.01224 1.01554 1.02146 1.17607 1.18075 1.18456 1.34028 1.34403 1.34726 1.35385 1.50808 1.51175 1.51524 1.52286 1.67242 1.67529 1.67913 1.6853 1.86292 1.86695 1.87011 1.87377 1.8851 2.07676 2.07947 2.08503 2.10399 2.20214 2.20716 2.21229 2.34835 2.35169 2.355 2.36046 2.49107 2.49374 2.49814 2.51106 2.64441 2.64695 2.65269 2.83346 2.83668 2.8395 2.84279 2.85738 2.99819 3.00103 3.00513 3.16954 3.17363 3.17609 3.1797 3.31953 3.32374 3.32657 3.33208 3.45476 3.45876 3.46198 3.46909 3.59961 3.60283 3.60656 3.61296 3.77338 3.77684 3.77922 3.78505 4.10528 4.108 4.11125 4.12587 4.354 4.35639 4.35998 4.51003 4.51374 4.51667 4.52319 4.63295 4.64027 4.64443 4.82789 4.83056 4.83335 4.83643 4.84395 
27 0.16468 0.32119 0.50848 0.64171 0.83063 1.0023 1.17362 1.33365 1.50055 1.66491 1.856 2.0679 2.34178 2.4832 2.63578 2.82681 2.99034 3.16396 3.31453 3.44892 3.59304 3.76639 4.09673 4.34437 4.50373 4.63607 4.81981 
24 0.1585 0.31573 0.5019 0.63601 0.82478 1.16743 1.32989 1.4946 1.66036 1.851 2.06069 2.33739 2.47611 2.629 2.81994 2.98477 3.15775 3.30818 3.44448 3.75976 4.08905 4.33708 4.49689 4.81246 
0 
64 0.1444 0.1489 0.30069 0.30489 0.30981 0.48681 0.49138 0.49582 0.62004 0.62456 0.80981 0.81451 0.98142 0.98621 1.1471 1.15265 1.31136 1.317 1.4796 1.48458 1.64244 1.64799 1.8362 1.84021 1.84644 2.04943 2.05318 2.1755 2.18182 2.32132 2.32507 2.46017 2.46554 2.61513 2.61953 2.80498 2.80953 2.81472 2.96906 2.97432 3.14165 3.14596 3.15053 3.29095 3.29644 3.30179 3.42599 3.43061 3.57077 3.57523 3.74476 3.74931 3.75325 4.07842 4.08205 4.32729 4.33053 4.48191 4.48677 4.6064 4.61434 4.80059 4.80382 4.80827 
61 0.1571 0.16115 0.16492 0.31431 0.31797 0.5025 0.50518 0.63417 0.63795 0.82328 0.827 0.83041 0.99464 0.99926 1.16147 1.16757 1.32555 1.32973 1.49275 1.49689 1.5006 1.65927 1.66268 1.84908 1.8533 2.06235 2.06611 2.19014 2.19542 2.33437 2.33849 2.47597 2.4792 2.62866 2.63225 2.81951 2.8229 2.82987 2.9838 2.98714 3.15546 3.15992 3.3054 3.30995 3.44069 3.44468 3.58489 3.5884 3.75822 3.76236 3.76875 4.09139 4.09504 4.34013 4.344 4.49511 4.4996 4.62292 4.62815 4.81436 4.81746 
27 0.16352 0.31994 0.50882 0.64065 0.8291 1.00168 1.17168 1.33586 1.50034 1.66282 1.85593 2.06772 2.34123 2.4812 2.63454 2.82877 2.9897 3.16301 3.31321 3.44826 3.59217 3.7656 4.09713 4.34464 4.50233 4.63108 4.81873 
18 0.15865 0.31512 0.50084 0.63512 0.99694 2.06103 2.33367 2.47647 2.62865 2.81985 2.98436 3.1559 3.586 3.7593 4.09 4.33804 4.49655 4.81234 
39 0.16449 0.1685 0.32152 0.32596 0.50938 0.51399 0.64137 0.83085 0.83518 1.00076 1.00571 1.17099 1.33395 1.50128 1.66527 1.67158 1.85484 1.85944 2.06871 2.19772 2.34119 2.34602 2.48345 2.63618 2.82677 2.83172 2.99131 3.16495 3.31503 3.44813 3.59204 3.76724 4.09725 4.34505 4.35126 4.50424 4.63195 4.8204 4.82414 
58 0.15562 0.16023 0.16576 0.31292 0.31741 0.50061 0.50486 0.6332 0.63794 0.82091 0.82572 0.83022 0.99282 0.99918 1.15924 1.1663 1.32344 1.32857 1.49145 1.49623 1.50204 1.65743 1.66418 1.84724 1.85284 2.06051 2.06578 2.18876 2.33266 2.33843 2.47416 2.47921 2.62767 2.63158 2.81778 2.82192 2.98187 2.98623 3.15347 3.15842 3.30305 3.30903 3.4388 3.44425 3.58317 3.58852 3.75662 3.76136 4.08953 4.09488 4.33819 4.34481 4.49353 4.49849 4.62082 4.62646 4.81245 4.81639 
40 0.16938 0.17633 0.32447 0.32947 0.51325 0.51931 0.64692 0.83277 0.83814 1.00602 1.01313 1.17544 1.33951 1.50525 1.52186 1.67095 1.86057 1.86576 2.07465 2.20237 2.34537 2.35291 2.48892 2.63976 2.83206 2.83711 2.99641 3.16767 3.17427 3.31812 3.32603 3.45329 3.59851 3.7706 4.1029 4.35102 4.50805 4.63491 4.82392 4.82879 
70 0.15871 0.16172 0.16631 0.31478 0.31844 0.32194 0.50136 0.50456 0.50788 0.63459 0.63816 0.64311 0.82384 0.82768 0.83186 0.99459 0.99957 1.16085 1.16651 1.17145 1.32493 1.33023 1.33477 1.49378 1.4974 1.50173 1.65876 1.66239 1.84964 1.85392 2.06268 2.06639 2.18918 2.19471 2.33505 2.33894 2.47535 2.47906 2.48423 2.62972 2.63271 2.81944 2.82288 2.82659 2.98299 2.9871 3.15583 3.15978 3.1637 3.30475 3.31 3.31365 3.44081 3.44545 3.58515 3.58849 3.75836 3.76243 3.76597 4.09176 4.09551 4.34033 4.34389 4.49533 4.49977 4.6208 4.62722 4.8147 4.81728 4.82286 
27 0.17428 0.32982 0.51674 0.65108 0.83792 1.01127 1.18061 1.3434 1.51056 1.67459 1.86579 2.07723 2.35093 2.49253 2.64385 2.83533 3.00061 3.172 3.32364 3.45757 3.60114 3.77466 4.10527 4.35374 4.51187 4.64276 4.82875 
63 0.16865 0.17151 0.20165 0.32434 0.32762 0.34402 0.51247 0.51665 0.64494 0.64991 0.83354 0.83632 0.84076 1.00306 1.00804 1.01721 1.16854 1.17531 1.18258 1.3327 1.33893 1.50514 1.50984 1.66871 1.67287 1.85739 1.8617 1.86537 2.0718 2.07648 2.19902 2.20688 2.34429 2.34778 2.35694 2.4868 2.49173 2.64026 2.8303 2.83425 2.9949 2.99954 3.1645 3.16864 3.17545 3.31277 3.31892 3.45113 3.45433 3.59553 3.6003 3.77029 3.77283 4.10051 4.10366 4.34885 4.35303 4.5034 4.50802 4.63516 4.64089 4.82396 4.82794 
0 
58 0.16388 0.16683 0.31926 0.32285 0.32685 0.50774 0.51067 0.63989 0.64357 0.8297 0.83331 0.99974 1.00538 1.16853 1.17328 1.33286 1.33712 1.50018 1.50508 1.66391 1.66751 1.85463 1.85981 2.06668 2.06985 2.19574 2.20294 2.33973 2.3431 2.48152 2.4846 2.63456 2.63714 2.8254 2.82822 2.99007 2.99287 3.1608 3.16481 3.31164 3.31549 3.44534 3.4499 3.5907 3.59403 3.76471 3.76741 3.77125 4.09569 4.09895 4.3445 4.34761 4.50154 4.50459 4.63071 4.63479 4.81915 4.82176 
10 0.1637 0.32034 0.5068 0.82673 1.00088 1.5002 3.16204 3.31379 3.76463 4.82041 
64 0.15742 0.16105 0.31342 0.31743 0.32208 0.50158 0.50504 0.63393 0.63767 0.82262 0.82657 0.83076 0.99421 0.99853 1.16074 1.16551 1.326 1.32937 1.49282 1.4965 1.50127 1.6582 1.6625 1.84841 1.85276 2.06176 2.06555 2.18989 2.19559 2.33387 2.3376 2.47502 2.4788 2.62869 2.6317 2.81937 2.82284 2.82801 2.9839 2.98682 3.15467 3.15898 3.16369 3.3049 3.30913 3.31435 3.43946 3.4439 3.5848 3.58849 3.75824 3.76198 3.76676 4.09073 4.09498 4.33913 4.34358 4.49502 4.49866 4.62266 4.6274 4.8133 4.81645 4.82142 
56 0.16135 0.16462 0.31634 0.32039 0.50449 0.50749 0.63725 0.64055 0.82792 0.99577 1.00214 1.16241 1.16866 1.32686 1.33124 1.33538 1.49741 1.50098 1.6612 1.66692 1.85106 1.85542 2.06434 2.06848 2.19365 2.33625 2.34137 2.47884 2.48213 2.63212 2.635 2.82253 2.82566 2.9872 2.991 3.15715 3.1614 3.30674 3.31153 3.44214 3.44666 3.58754 3.59196 3.75969 3.76394 3.76734 4.09301 4.09693 4.34164 4.34581 4.49756 4.50128 4.62617 4.6302 4.81677 4.82002 
76 0.16185 0.1656 0.16872 0.31902 0.3234 0.33112 0.50714 0.51078 0.51703 0.63895 0.64311 0.649 0.8279 0.83161 0.83526 0.99879 1.00326 1.0072 1.16545 1.17186 1.1794 1.33183 1.336 1.49786 1.50217 1.50611 1.66344 1.66771 1.85341 1.85779 1.86151 2.06648 2.07039 2.1917 2.19844 2.33894 2.34299 2.34729 2.35473 2.48012 2.48428 2.48997 2.63335 2.6368 2.64706 2.82368 2.82723 2.83193 2.9881 2.99129 2.99656 3.15988 3.16434 3.16864 3.3095 3.31474 3.44479 3.44952 3.58979 3.59416 3.59963 3.76264 3.76663 3.77024 4.09559 4.0999 4.34415 4.34784 4.49941 4.50375 4.50829 4.62356 4.63165 4.81826 4.82177 4.82537 
4 0.51367 0.83536 1.50566 4.82488 
99 0.1808 0.1841 0.18798 0.33646 0.34007 0.34304 0.34925 0.5244 0.52719 0.53031 0.53525 0.65678 0.66053 0.66423 0.84581 0.84928 0.85258 0.85797 1.01677 1.02097 1.02466 1.03325 1.18412 1.18851 1.19241 1.34879 1.35225 1.35579 1.36517 1.5164 1.51977 1.52338 1.53675 1.68092 1.68439 1.68904 1.87135 1.87508 1.87835 1.8834 2.08421 2.08755 2.09223 2.21409 2.2192 2.3567 2.36031 2.36411 2.36977 2.49874 2.50221 2.50644 2.52336 2.65117 2.65428 2.65888 2.84228 2.84532 2.84889 2.85282 3.00628 3.00944 3.01371 3.17754 3.18146 3.18427 3.18869 3.32799 3.33195 3.33504 3.34405 3.46289 3.46685 3.47042 3.60794 3.61174 3.61581 3.6235 3.78029 3.7843 3.78691 3.79197 4.11301 4.11623 4.12068 4.36168 4.36456 4.36903 4.51759 4.52155 4.52485 4.53266 4.64641 4.65073 4.65646 4.83613 4.83885 4.84196 4.84582 
27 0.16436 0.3219 0.50852 0.64088 0.83024 1.00142 1.16922 1.33427 1.50092 1.66433 1.85457 2.06762 2.19755 2.33989 2.48231 2.63556 2.82616 2.99077 3.31445 3.4471 3.591 3.76695 4.09601 4.3442 4.5033 4.63063 4.81999 
60 0.16145 0.1651 0.3161 0.32097 0.50472 0.509 0.63652 0.64116 0.82742 0.83049 0.99622 1.00182 1.16233 1.16947 1.32618 1.3317 1.33681 1.49737 1.50139 1.661 1.66675 1.85055 1.85543 1.86004 2.0638 2.06833 2.19094 2.19696 2.33617 2.34161 2.47723 2.48135 2.48744 2.63186 2.63677 2.82274 2.82685 2.83271 2.98714 2.99656 3.15736 3.16266 3.30587 3.31226 3.44231 3.44774 3.58691 3.59201 3.75952 3.76463 4.09283 4.09699 4.34149 4.34596 4.49652 4.50188 4.62379 4.6312 4.81713 4.82285 
95 0.15079 0.15509 0.1578 0.30733 0.31086 0.31412 0.32019 0.49375 0.49847 0.501 0.50495 0.62568 0.6303 0.63352 0.81628 0.81994 0.82278 0.8264 0.9888 0.99229 0.996 1.15367 1.1576 1.16176 1.16722 1.31841 1.32338 1.32638 1.48614 1.4905 1.49326 1.4978 1.64791 1.65388 1.65709 1.66397 1.84365 1.84643 1.85034 1.85596 2.05687 2.06006 2.06461 2.18231 2.18806 2.19215 2.32846 2.33164 2.33541 2.46561 2.47084 2.47426 2.47965 2.62145 2.62576 2.6284 2.81195 2.81644 2.8191 2.82388 2.97594 2.98098 2.98347 3.14867 3.15188 3.15563 3.15975 3.29784 3.30228 3.30593 3.43106 3.43612 3.43996 3.57769 3.58214 3.5855 3.75221 3.75619 3.75896 4.08577 4.08863 4.09237 4.33485 4.33723 4.34193 4.48906 4.49276 4.49563 4.61328 4.61923 4.62304 4.8078 4.81097 4.8136 4.81747 
8 0.83568 2.07852 2.49051 2.64132 2.99705 3.6071 3.77237 4.63771 
71 0.15375 0.15832 0.1621 0.31016 0.31388 0.31979 0.49686 0.50183 0.50593 0.62916 0.63378 0.64064 0.81925 0.82303 0.82671 0.99214 0.99697 1.15629 1.16081 1.32177 1.32933 1.48899 1.49351 1.49753 1.65017 1.65728 1.66286 1.84704 1.85092 1.85706 2.06036 2.06605 2.18527 2.19514 2.3317 2.33529 2.46719 2.47357 2.4795 2.62359 2.62852 2.63315 2.81509 2.81974 2.82445 2.97901 2.98489 3.15195 3.15552 3.16021 3.30097 3.30556 3.31087 3.43297 3.43917 3.44528 3.58076 3.58556 3.75553 3.76196 4.0893 4.09435 4.33833 4.34264 4.49237 4.49859 4.61626 4.62433 4.81118 4.81475 4.82073 
63 0.14778 0.15227 0.30418 0.30836 0.31346 0.49029 0.49457 0.49962 0.62352 0.62787 0.81319 0.81785 0.98468 0.98958 1.15055 1.15621 1.31463 1.32023 1.4831 1.48796 1.49347 1.64712 1.65247 1.83941 1.84358 2.05262 2.05626 2.17876 2.18535 2.32468 2.32861 2.46395 2.46922 2.61865 2.62288 2.80848 2.81283 2.81944 2.9725 2.97751 3.14491 3.14927 3.15376 3.29438 3.30004 3.42984 3.43492 3.57423 3.57847 3.74804 3.75247 3.75584 4.08166 4.08524 4.33041 4.33361 4.48522 4.49 4.60956 4.61817 4.80395 4.80708 4.81121 
39 0.17267 0.32806 0.33195 0.51523 0.51951 0.64918 0.83773 0.84248 1.01029 1.17767 1.34018 1.34809 1.50846 1.67158 1.86309 1.86859 2.07503 2.20368 2.34907 2.49053 2.50129 2.6429 2.83339 2.83936 2.99739 3.17033 3.1773 3.32086 3.45543 3.60032 3.77372 4.10327 4.10941 4.3514 4.35766 4.5105 4.63756 4.82721 4.83175 
1 0.82921 
0 
140 0.14372 0.14709 0.14976 0.15217 0.15557 0.29981 0.30325 0.30606 0.30873 0.3116 0.48653 0.49006 0.49267 0.49509 0.49753 0.50324 0.61843 0.6221 0.62495 0.62794 0.63076 0.80904 0.81234 0.81529 0.81749 0.82046 0.98178 0.98432 0.98753 0.99051 0.99607 1.14591 1.14965 1.1531 1.15635 1.15989 1.3108 1.31406 1.31766 1.32038 1.32367 1.47887 1.48252 1.48551 1.48794 1.491 1.64014 1.64611 1.64931 1.65222 1.65648 1.83648 1.83881 1.84164 1.84433 1.84735 2.04973 2.05208 2.05462 2.05812 2.17494 2.17912 2.18264 2.18717 2.32136 2.32403 2.32669 2.3297 2.33446 2.45683 2.46243 2.46581 2.46844 2.47162 2.47908 2.61338 2.6176 2.6203 2.62262 2.62824 2.80494 2.80859 2.81117 2.81358 2.8166 2.82086 2.96851 2.97217 2.97538 2.97797 2.98266 3.14135 3.14423 3.14695 3.14955 3.15207 3.15806 3.29053 3.29373 3.29703 3.29984 3.30262 3.4232 3.42879 3.43148 3.43447 3.43766 3.57053 3.57409 3.57669 3.57978 3.58435 3.74525 3.74793 3.75073 3.75304 3.75582 4.07869 4.08109 4.08366 4.08736 4.32757 4.32964 4.33202 4.336 4.48168 4.48452 4.4878 4.49009 4.49371 4.60573 4.61062 4.6147 4.61763 4.62259 4.80089 4.80355 4.80566 4.80809 4.81098 
65 0.17278 0.17632 0.32852 0.33274 0.51576 0.51931 0.52517 0.64886 0.65306 0.83783 0.84144 0.84719 1.00854 1.01351 1.17406 1.17976 1.34102 1.34552 1.50881 1.51317 1.67286 1.6779 1.86312 1.8676 1.87388 2.07575 2.08041 2.20297 2.20912 2.34776 2.35263 2.361 2.49048 2.49503 2.64346 2.64742 2.83379 2.8374 2.84229 2.99827 3.00273 3.16913 3.17326 3.18037 3.32098 3.32456 3.45443 3.4588 3.5991 3.60432 3.77367 3.77733 3.78694 4.10423 4.1088 4.35302 4.3584 4.51125 4.51503 4.63515 4.64006 4.64827 4.82743 4.83082 4.83617 
4 2.34965 2.64434 4.10485 4.35226 
75 0.16578 0.16902 0.17552 0.32097 0.32527 0.33133 0.50966 0.51327 0.52137 0.64258 0.64659 0.83111 0.83405 0.84063 1.00044 1.0062 1.01558 1.16795 1.1743 1.17868 1.33522 1.33971 1.50271 1.50614 1.66548 1.67018 1.67689 1.85568 1.86077 1.86465 2.06879 2.07291 2.08396 2.19835 2.20537 2.34096 2.34628 2.35211 2.4833 2.48722 2.49221 2.63679 2.64022 2.82694 2.83004 2.83438 2.99322 2.99823 3.1625 3.1665 3.17049 3.31369 3.31769 3.32198 3.44767 3.45231 3.45835 3.59191 3.5966 3.60297 3.76564 3.76982 3.77651 4.09798 4.10204 4.34628 4.35079 4.50207 4.50651 4.5104 4.62927 4.63546 4.82152 4.82472 4.82831 
33 0.16959 0.1759 0.32669 0.51344 0.52057 0.64773 0.83565 1.00702 1.01468 1.1764 1.33939 1.50684 1.67193 1.86193 1.8693 2.07315 2.20581 2.3456 2.35365 2.48794 2.64039 2.83288 2.99609 3.16854 3.31926 3.45327 3.59789 3.77129 4.10208 4.35036 4.50753 4.64079 4.82576 
1 4.34561 
44 0.1763 0.18667 0.33326 0.34276 0.52008 0.53059 0.65355 0.84196 0.84882 1.0136 1.02251 1.18187 1.34501 1.35154 1.51328 1.52541 1.67816 1.86809 1.87576 2.0794 2.21249 2.35353 2.36267 2.4962 2.64621 2.83757 2.84363 3.00151 3.17465 3.18462 3.32423 3.33085 3.45952 3.46627 3.60466 3.77797 4.1082 4.11699 4.35548 4.36149 4.51654 4.64736 4.83082 4.8362 
62 0.15082 0.15666 0.30778 0.31233 0.49369 0.49917 0.50282 0.62637 0.63148 0.63592 0.8166 0.82194 0.82757 0.98914 0.99461 1.15424 1.16002 1.31841 1.32459 1.48614 1.49233 1.49823 1.64779 1.65515 1.6606 1.84389 1.84862 2.05709 2.06157 2.1822 2.1888 2.329 2.33353 2.46606 2.47232 2.62182 2.62683 2.81193 2.81738 2.97587 2.98225 3.14908 3.15397 3.29789 3.304 3.43088 3.43675 3.44184 3.57769 3.58282 3.75232 3.75753 4.0861 4.09049 4.33497 4.33912 4.48948 4.49488 4.61314 4.62113 4.80823 4.81165 
21 0.16408 0.31947 0.50624 0.64116 0.82878 1.00057 1.17138 1.33176 1.50045 1.6631 2.48175 2.63539 2.82472 2.98898 3.16265 3.3149 3.44803 3.59248 3.76572 4.63255 4.82229 
1 4.33432 
93 0.17235 0.17557 0.17998 0.32743 0.33153 0.33513 0.34151 0.51505 0.51875 0.52227 0.52971 0.64824 0.65253 0.65764 0.83771 0.84068 0.8445 0.85508 1.00684 1.01185 1.01735 1.17395 1.17984 1.18348 1.34032 1.3449 1.35022 1.50746 1.51081 1.51582 1.53184 1.67191 1.67648 1.6822 1.86178 1.86622 1.86959 1.87748 2.07479 2.0796 2.09272 2.20453 2.21104 2.34708 2.3517 2.35627 2.36306 2.48998 2.49528 2.50481 2.64359 2.64748 2.66104 2.83311 2.83672 2.84054 2.8484 2.99771 3.00236 3.00918 3.16788 3.17299 3.17683 3.18337 3.31881 3.32293 3.32633 3.33741 3.45318 3.45874 3.46351 3.59864 3.6047 3.6108 3.77129 3.77587 3.78084 3.79305 4.1037 4.10776 4.11437 4.35248 4.35573 4.3604 4.50805 4.51238 4.51796 4.63864 4.64813 4.8273 4.83045 4.83391 4.84018 
0 
30 0.16259 0.31887 0.50556 0.63953 0.82808 0.83299 1.0016 1.16813 1.33162 1.4993 1.66215 1.85407 2.06677 2.19652 2.33947 2.48017 2.6335 2.82354 2.98818 3.16112 3.31238 3.44723 3.59065 3.76385 4.09596 4.34351 4.50068 4.62993 4.81707 4.82157 
55 0.16205 0.16818 0.31726 0.32186 0.50554 0.50932 0.6385 0.64229 0.8276 0.83079 0.99681 1.00207 1.16344 1.16811 1.32889 1.33245 1.49815 1.50284 1.66213 1.67008 1.85119 1.85589 2.06459 2.06935 2.1932 2.19931 2.33691 2.34176 2.35104 2.47988 2.48509 2.63249 2.63591 2.82355 2.82815 2.98821 3.15805 3.16224 3.30794 3.31242 3.44273 3.44789 3.58844 3.59347 3.76105 3.76521 4.09343 4.09724 4.34219 4.34648 4.4979 4.50184 4.62789 4.81694 4.8203 
0 
26 0.16508 0.32224 0.5106 0.64352 0.83041 1.00207 1.17246 1.33563 1.50131 1.66521 1.85475 1.86105 2.06914 2.34163 2.48422 2.63664 2.82761 2.99119 3.16443 3.31492 3.45011 3.76727 4.09858 4.34522 4.50423 4.82125 
52 0.16494 0.16929 0.3217 0.3256 0.50807 0.51223 0.64105 0.64581 0.83041 0.83549 1.00015 1.00516 1.17059 1.17621 1.33326 1.33822 1.50128 1.50644 1.66466 1.85505 1.85937 2.06793 2.07413 2.19804 2.34055 2.34596 2.48307 2.49051 2.63532 2.63958 2.82644 2.83121 2.99084 3.16249 3.16586 3.31403 3.31878 3.44835 3.45461 3.5916 3.59728 3.76583 3.76977 4.09657 4.10292 4.34502 4.35072 4.50309 4.50812 4.63101 4.8197 4.82343 
102 0.14978 0.15359 0.15653 0.16036 0.30629 0.3096 0.31317 0.3164 0.49279 0.4971 0.49974 0.50307 0.62506 0.62889 0.63231 0.63563 0.81514 0.81844 0.82174 0.82435 0.98793 0.99158 0.99507 1.15245 1.15616 1.16071 1.16572 1.31728 1.32131 1.32478 1.33194 1.48507 1.4888 1.49208 1.49565 1.6467 1.65245 1.65569 1.66063 1.84267 1.84557 1.84908 1.85323 2.05591 2.05918 2.06245 2.18128 2.18645 2.19247 2.32755 2.33061 2.33406 2.34152 2.46372 2.46902 2.47269 2.47613 2.62005 2.62407 2.62734 2.81107 2.81526 2.81814 2.82367 2.97489 2.97921 2.9824 3.14769 3.15086 3.1546 3.15763 3.2969 3.30085 3.30476 3.30927 3.42969 3.43495 3.43873 3.44306 3.57676 3.58084 3.58422 3.58987 3.75137 3.75559 3.75824 4.08487 4.08779 4.09111 4.33388 4.33632 4.34015 4.48804 4.4915 4.4948 4.6122 4.61803 4.62234 4.80698 4.81005 4.81264 4.81819 
28 0.16612 0.3248 0.51001 0.64308 0.83307 1.00512 1.1732 1.33748 1.50447 1.66955 1.8613 2.06977 2.20369 2.3434 2.48421 2.63645 2.82911 2.99158 3.16575 3.31622 3.45146 3.59414 3.76804 4.09966 4.3467 4.50543 4.63518 4.82171 
0 
55 0.15599 0.16088 0.31258 0.31782 0.49919 0.50427 0.63304 0.63815 0.82154 0.82648 0.99318 0.99954 1.15908 1.1655 1.32308 1.32879 1.49204 1.49706 1.65692 1.66259 1.84757 1.85301 2.06084 2.06661 2.18717 2.3329 2.33858 2.47315 2.47842 2.62713 2.63147 2.81685 2.82197 2.98116 2.98622 3.15343 3.15907 3.30282 3.30893 3.4388 3.4445 3.58311 3.58891 3.7562 3.76166 4.08987 4.09661 4.33848 4.34511 4.49334 4.4989 4.61885 4.62668 4.81211 4.81611 
16 0.16403 0.32135 0.5093 0.82681 1.16958 1.49944 1.66268 1.85471 2.63311 2.98862 3.16286 3.31219 3.76471 4.34219 4.50157 4.81744 
28 0.17112 0.32816 0.51495 0.64827 0.83762 1.00793 1.18006 1.3435 1.50767 1.67224 1.86389 2.07541 2.20921 2.34771 2.49078 2.64203 2.83463 2.99733 3.17014 3.32005 3.45531 3.59974 3.77294 4.10391 4.35093 4.50962 4.64261 4.82655 
20 0.17192 0.51513 0.64979 1.34238 1.51025 1.86461 2.0775 2.48987 2.64119 2.83494 2.99731 3.17145 3.32132 3.45585 3.59842 3.7723 4.10433 4.35126 4.50916 4.82962 
37 0.17134 0.32729 0.33107 0.51393 0.51825 0.64859 0.83695 0.84112 1.00609 1.01161 1.17661 1.34066 1.50836 1.67065 1.67672 1.86316 1.86991 2.07404 2.20334 2.34648 2.35044 2.48943 2.64216 2.83226 2.83772 2.99692 3.16984 3.32012 3.45527 3.59791 3.773 4.10278 4.35058 4.50983 4.63823 4.82597 4.83253 
50 0.1671 0.17446 0.3243 0.51044 0.51436 0.64319 0.64869 0.83234 0.8402 1.00126 1.00738 1.16797 1.17504 1.33622 1.34101 1.50218 1.50633 1.66706 1.85666 1.86222 2.06943 2.07372 2.19679 2.20485 2.34216 2.34903 2.48477 2.4932 2.63827 2.82874 2.83493 2.99308 3.16291 3.168 3.31699 3.44874 3.45432 3.59377 3.60054 3.76819 3.77171 4.09908 4.10461 4.34729 4.50604 4.5133 4.63015 4.63571 4.82174 4.82846 
56 0.15315 0.15802 0.31032 0.31488 0.49622 0.50088 0.62951 0.63357 0.81855 0.8232 0.99081 0.99664 1.15676 1.16293 1.32077 1.32623 1.48868 1.49411 1.65034 1.65664 1.8455 1.8505 2.05872 2.06305 2.18431 2.19045 2.3308 2.33567 2.46919 2.47445 2.62467 2.62879 2.81435 2.81903 2.97849 2.9836 3.15103 3.15609 3.30048 3.30598 3.436 3.44038 3.58027 3.58453 3.75409 3.75903 4.08776 4.09236 4.33651 4.34095 4.49136 4.49642 4.61478 4.62271 4.80997 4.8134 
6 0.16798 0.32757 0.83361 2.3451 2.99406 4.82384 
17 0.16529 0.322 0.50974 0.64583 0.82967 1.00305 1.33707 1.5012 1.66556 1.8581 2.63681 2.83053 2.99321 3.31595 3.76685 4.34565 4.82 
25 0.16373 0.31999 0.50647 0.64096 0.82848 1.00068 1.33239 1.4979 1.66322 1.85346 2.0676 2.34023 2.48128 2.63412 2.82472 2.98963 3.16238 3.31238 3.44582 3.59017 3.76547 4.09731 4.34435 4.5031 4.81878 
88 0.14767 0.15181 0.15504 0.30383 0.30747 0.31127 0.31512 0.49037 0.49495 0.49805 0.62254 0.627 0.6306 0.63437 0.81308 0.81676 0.82008 0.82351 0.98557 0.98883 0.9932 1.14992 1.15397 1.15915 1.3148 1.3194 1.32306 1.48293 1.48717 1.49058 1.49563 1.64404 1.65111 1.65402 1.84027 1.84306 1.84739 2.05353 2.05651 2.0615 2.17886 2.18483 2.19157 2.32514 2.32827 2.33236 2.46072 2.46714 2.47079 2.47578 2.6174 2.622 2.62519 2.80866 2.81302 2.81633 2.97245 2.97724 2.98044 3.14524 3.14859 3.15284 3.29449 3.29867 3.30295 3.4269 3.43303 3.43684 3.44159 3.57436 3.57864 3.58277 3.74902 3.75271 3.7562 4.08247 4.0853 4.33154 4.33384 4.48561 4.48908 4.4927 4.60975 4.61668 4.62129 4.80458 4.80766 4.81052 
42 0.15325 0.15795 0.3102 0.49756 0.50181 0.6306 0.81867 0.82367 0.99031 1.15675 1.32065 1.32655 1.4889 1.49386 1.65568 1.84485 2.05801 2.18554 2.33032 2.47261 2.62502 2.62918 2.81538 2.8195 2.97932 2.98382 3.1511 3.15834 3.30041 3.30664 3.43705 3.58081 3.75372 3.75895 4.08705 4.3358 4.49096 4.49605 4.61533 4.62564 4.80978 4.81446 
59 0.15468 0.1598 0.31131 0.31609 0.49728 0.50193 0.50575 0.62984 0.63439 0.6398 0.82019 0.82521 0.99189 0.99776 1.15771 1.16437 1.32185 1.32815 1.48994 1.49532 1.65122 1.65795 1.84662 1.85202 2.05985 2.06542 2.18567 2.19215 2.33188 2.3373 2.46969 2.47555 2.62563 2.63051 2.81555 2.82027 2.97948 2.98489 3.15207 3.1574 3.30154 3.30817 3.43314 3.43885 3.44464 3.58134 3.58616 3.75519 3.76062 4.08888 4.09367 4.33771 4.34222 4.49244 4.49792 4.61637 4.62467 4.81123 4.81477 
28 0.15359 0.30867 0.4964 0.62949 0.81856 0.98836 1.15588 1.32074 1.48954 1.6557 1.84298 2.05625 2.18741 2.32853 2.47313 2.62428 2.81434 2.97917 3.14911 3.29957 3.43557 3.57997 3.75183 4.08532 4.33396 4.48914 4.62114 4.80789 
63 0.15263 0.15686 0.16293 0.30989 0.31536 0.49575 0.50053 0.62943 0.63449 0.81792 0.8222 0.82528 0.98987 0.99592 1.15609 1.16338 1.32 1.32595 1.33064 1.4884 1.49289 1.49905 1.6542 1.65837 1.84471 1.84999 1.85441 2.05794 2.06203 2.18386 2.19131 2.33008 2.33474 2.47094 2.47524 2.62443 2.62867 2.81371 2.81847 2.8254 2.978 2.9832 3.15032 3.15596 3.29984 3.30622 3.31017 3.43621 3.44187 3.57976 3.58434 3.75315 3.75848 4.08704 4.09123 4.33581 4.3395 4.49059 4.49561 4.61449 4.62286 4.80922 4.81273 
18 0.16892 0.32449 0.5112 0.6463 0.8338 1.00591 1.66857 1.85954 2.48772 2.82883 2.99433 3.16599 3.31735 3.45439 4.10191 4.34693 4.50759 4.82184 
117 0.17664 0.17992 0.18244 0.18608 0.33337 0.33658 0.33927 0.34265 0.51964 0.52294 0.52533 0.528 0.53297 0.65338 0.65617 0.65899 0.66274 0.84214 0.84554 0.8478 0.8511 1.01345 1.01688 1.02 1.02433 1.18034 1.18434 1.18813 1.19227 1.34377 1.34791 1.35077 1.35392 1.51236 1.51585 1.5184 1.5218 1.67703 1.68033 1.68391 1.68914 1.86825 1.87107 1.87393 1.8769 1.88412 2.08115 2.08398 2.08697 2.0966 2.20792 2.21224 2.217 2.35341 2.35651 2.35963 2.36397 2.36978 2.49441 2.49746 2.49999 2.50374 2.64748 2.65056 2.65287 2.65852 2.83823 2.84125 2.84373 2.84684 2.85081 3.00238 3.00588 3.00891 3.01473 3.17404 3.17736 3.17999 3.18283 3.18779 3.3236 3.3272 3.33012 3.33296 3.45922 3.46212 3.46527 3.46919 3.60448 3.6072 3.61038 3.61464 3.77722 3.78063 3.78299 3.78558 3.79097 4.10988 4.11236 4.11529 4.12172 4.35883 4.36099 4.3642 4.37237 4.51424 4.51791 4.52018 4.52374 4.642 4.64617 4.64998 4.8328 4.83532 4.83764 4.84059 4.84614 
32 0.16535 0.3215 0.50823 0.51264 0.64202 0.83148 1.00283 1.17236 1.33416 1.50153 1.66548 1.85695 2.06819 2.1993 2.34039 2.34835 2.48284 2.63567 2.82668 2.83269 2.99035 3.1636 3.314 3.44849 3.59227 3.76634 4.09667 4.34454 4.50328 4.63196 4.81993 4.8244 
32 0.16901 0.32543 0.51254 0.64603 0.83492 1.00277 1.01017 1.17302 1.17864 1.33779 1.50545 1.66825 1.86034 2.07285 2.20174 2.34511 2.35287 2.4867 2.6397 2.83237 2.99449 3.16783 3.17404 3.31822 3.45227 3.59717 3.77043 4.10138 4.34925 4.50742 4.63821 4.82468 
29 0.16395 0.31944 0.50572 0.63891 0.82795 1.00007 1.16781 1.33199 1.49965 1.66163 1.8545 2.06543 2.19505 2.33799 2.48055 2.63295 2.82389 2.98876 3.16055 3.31224 3.44589 3.58879 3.764 4.09412 4.34181 4.50101 4.62828 4.81718 4.82307 
0 
2 0.82632 1.00108 
17 0.16507 0.64224 0.83141 1.00672 1.5029 1.66521 2.0686 2.34218 2.48251 2.63606 2.99129 3.44902 3.59279 3.7667 4.09787 4.34486 4.50338 
23 0.17222 0.32986 0.51682 0.651 0.83886 1.01203 1.34319 1.67488 1.8651 2.07606 2.35005 2.494 2.64352 2.83682 2.99802 3.17437 3.32203 3.45656 3.7759 4.10362 4.35136 4.51086 4.828 
0 
84 0.18111 0.18482 0.19029 0.33722 0.34086 0.34569 0.52473 0.52842 0.53332 0.65707 0.66056 0.66621 0.84672 0.85006 0.85481 1.01707 1.02192 1.02954 1.18529 1.1896 1.1965 1.34956 1.3535 1.36039 1.51719 1.52072 1.52661 1.68164 1.68628 1.69686 1.87138 1.87568 1.8797 1.8936 2.0843 2.0879 2.09659 2.21428 2.22037 2.35663 2.36094 2.36799 2.49913 2.50332 2.51089 2.65175 2.65482 2.664 2.84269 2.84637 2.85058 3.00713 3.01081 3.02065 3.1781 3.18189 3.18614 3.32892 3.33258 3.33808 3.4628 3.46686 3.4718 3.6078 3.61222 3.61882 3.78217 3.78528 3.7905 4.11279 4.11642 4.12304 4.36148 4.36517 4.3725 4.51929 4.52237 4.52818 4.64765 4.65349 4.83611 4.83931 4.84296 4.85454 
22 0.16588 0.32486 0.51209 0.83197 1.17591 1.50613 1.66806 1.86206 2.06981 2.34323 2.63631 2.83224 2.99393 3.16598 3.31751 3.59421 3.7681 4.0993 4.34612 4.50455 4.63508 4.8247 
39 0.16613 0.32286 0.50973 0.51445 0.64214 0.83216 1.00297 1.17075 1.33514 1.50204 1.50743 1.66606 1.85697 1.86274 2.069 2.19799 2.34157 2.34734 2.48371 2.63677 2.82756 2.83509 2.99171 3.16412 3.16891 3.31583 3.45001 3.59269 3.59862 3.76705 3.7701 4.09773 4.34568 4.50434 4.51006 4.63158 4.6419 4.82088 4.82685 
98 0.15818 0.16155 0.16408 0.16914 0.31501 0.31842 0.32125 0.32616 0.50118 0.50481 0.50783 0.51276 0.63413 0.63755 0.64032 0.64732 0.82321 0.82674 0.8291 0.83283 0.99487 0.99832 1.00116 1.00476 1.16082 1.1651 1.16883 1.17507 1.3249 1.32993 1.33312 1.49304 1.49719 1.4999 1.50721 1.65523 1.66042 1.66333 1.66719 1.84952 1.85247 1.85557 1.85879 2.06281 2.06591 2.18906 2.19416 2.33493 2.33812 2.34157 2.34733 2.47461 2.4788 2.48144 2.48737 2.62986 2.63291 2.63581 2.8191 2.82289 2.82537 2.82969 2.98275 2.98747 2.99125 3.15557 3.15913 3.16196 3.16935 3.30455 3.30959 3.31242 3.44071 3.44436 3.4472 3.58503 3.58836 3.59171 3.59735 3.75832 3.76253 3.76492 4.0918 4.09466 4.10247 4.34059 4.34299 4.34808 4.49561 4.49994 4.50244 4.61964 4.62595 4.62938 4.81433 4.81713 4.81991 4.82307 
33 0.15823 0.31418 0.50089 0.50622 0.63463 0.82386 0.99512 1.16159 1.32596 1.49383 1.6585 1.84805 1.85387 2.06146 2.18998 2.33378 2.47542 2.62874 2.81912 2.82649 2.98344 3.15559 3.3061 3.4408 3.58435 3.59308 3.75871 4.08975 4.33754 4.49581 4.62399 4.81272 4.81842 
65 0.16688 0.17026 0.17547 0.32363 0.32705 0.33203 0.51081 0.51419 0.51943 0.64295 0.64656 0.83329 0.83614 0.84044 1.00284 1.007 1.01206 1.17256 1.17762 1.33623 1.34022 1.5043 1.50857 1.66728 1.67174 1.85772 1.86236 1.86661 2.07013 2.07446 2.20064 2.20859 2.34248 2.34671 2.35268 2.48512 2.49012 2.6377 2.64104 2.82937 2.83367 2.99313 2.99843 3.16586 3.16952 3.31524 3.31884 3.45012 3.45372 3.59361 3.59793 3.60565 3.76745 3.7711 4.09913 4.10279 4.34751 4.35182 4.50498 4.50787 4.63311 4.63888 4.82302 4.8264 4.83137 
68 0.17161 0.17634 0.32727 0.33146 0.51316 0.51709 0.5232 0.6456 0.64964 0.65689 0.83677 0.84078 1.00599 1.01104 1.0178 1.17194 1.17671 1.1807 1.3376 1.34076 1.34892 1.50671 1.51072 1.67047 1.67528 1.86027 1.86423 1.86806 2.0731 2.07834 2.20194 2.20839 2.34545 2.35003 2.35604 2.4881 2.49248 2.64132 2.64485 2.83164 2.83479 2.83976 2.99584 3.00079 3.16678 3.17062 3.17547 3.31724 3.32117 3.45192 3.45613 3.46615 3.59694 3.60118 3.61003 3.77178 3.77529 4.10206 4.10601 4.35046 4.35523 4.50895 4.51233 4.63566 4.64018 4.82572 4.82898 4.83314 
36 0.15975 0.16587 0.31722 0.32165 0.5043 0.63713 0.8244 0.82803 0.99546 1.00095 1.16193 1.17163 1.32969 1.4961 1.50206 1.6602 1.84997 1.85559 2.06428 2.1939 2.33567 2.4784 2.63171 2.82261 2.98625 3.15866 3.31003 3.44265 3.58672 3.76182 4.09229 4.34094 4.49887 4.62714 4.8161 4.82147 
55 0.16928 0.17481 0.32566 0.33036 0.5126 0.51711 0.64559 0.65134 0.83445 0.83859 1.00628 1.01195 1.17437 1.17926 1.33746 1.34669 1.50524 1.51049 1.66946 1.67626 1.85896 1.86391 2.07197 2.08145 2.20073 2.21388 2.34422 2.34898 2.35678 2.48633 2.49334 2.63981 2.83001 2.83515 2.99452 3.00492 3.16719 3.17198 3.31797 3.32367 3.45172 3.45615 3.59558 3.60193 3.77093 3.78136 4.10075 4.10875 4.34877 4.35548 4.50723 4.51378 4.63569 4.82387 4.82814 
4 0.51765 1.51085 1.86745 3.32179 
22 0.1658 0.32333 0.5108 0.64722 0.83399 1.00714 1.17543 1.50183 1.66674 1.86153 2.07304 2.34588 2.48473 2.63717 2.82807 2.99255 3.31755 3.59566 3.76915 4.34661 4.50594 4.82087 
112 0.16213 0.16505 0.1676 0.17183 0.31824 0.321 0.32373 0.32616 0.50476 0.50814 0.51011 0.51261 0.63766 0.64074 0.64361 0.64627 0.82799 0.83099 0.83332 0.83668 0.99915 1.00208 1.00518 1.01087 1.16397 1.16732 1.17135 1.17539 1.32859 1.33256 1.33512 1.33807 1.49712 1.5006 1.50307 1.50585 1.65788 1.66323 1.66596 1.66905 1.67592 1.85393 1.85616 1.85949 1.86256 2.06691 2.06971 2.07231 2.19189 2.196 2.1988 2.20326 2.33938 2.3418 2.34491 2.34999 2.47799 2.48153 2.48438 2.48774 2.63337 2.63618 2.6383 2.82274 2.82594 2.82823 2.83092 2.83488 2.98674 2.99013 2.99234 2.99594 3.15943 3.16204 3.16492 3.16705 3.30826 3.3119 3.3151 3.31751 3.44378 3.44688 3.44991 3.45304 3.58792 3.59138 3.59366 3.59692 3.76234 3.7656 3.76808 3.7704 4.09582 4.09827 4.10095 4.15008 4.34477 4.34687 4.35037 4.49989 4.5031 4.50537 4.50809 4.62276 4.62822 4.63207 4.63527 4.81808 4.82044 4.82249 4.82514 4.82865 
1 2.35391 
0 
0 
45 0.17 0.17513 0.32623 0.33064 0.51363 0.51828 0.64739 0.83423 0.83829 1.0067 1.01195 1.17427 1.18006 1.3396 1.50573 1.51093 1.66986 1.67673 1.85967 1.86529 2.07301 2.20292 2.34676 2.35236 2.48888 2.64102 2.83145 2.83596 2.99589 3.16802 3.17262 3.31937 3.45272 3.59756 3.77131 3.77897 4.10175 4.10728 4.35048 4.35641 4.50777 4.51367 4.63662 4.82496 4.82979 
180 0.18204 0.18525 0.18753 0.18962 0.19236 0.19586 0.33916 0.34154 0.34413 0.3463 0.34838 0.35183 0.35995 0.52502 0.52831 0.53043 0.53241 0.53445 0.53682 0.54091 0.65874 0.66161 0.66383 0.66597 0.66839 0.67172 0.84775 0.85052 0.85315 0.85495 0.85732 0.8598 0.86631 1.01994 1.02238 1.0253 1.02764 1.03047 1.03504 1.18581 1.18851 1.19152 1.19421 1.19687 1.20029 1.34974 1.35302 1.35575 1.35795 1.36029 1.36412 1.3735 1.5181 1.52132 1.5237 1.52577 1.52849 1.53301 1.5498 1.68264 1.68594 1.68804 1.6906 1.6938 1.69845 1.87469 1.87679 1.87945 1.88158 1.88381 1.88692 1.89241 2.08797 2.09015 2.09229 2.09489 2.09899 2.11153 2.21332 2.21765 2.22031 2.22378 2.22788 2.35998 2.36215 2.36461 2.36715 2.37 2.37362 2.37876 2.50078 2.50355 2.5059 2.50842 2.51125 2.51558 2.65348 2.65636 2.65864 2.66051 2.66388 2.66971 2.84306 2.8466 2.84888 2.85078 2.85304 2.85549 2.85903 2.87587 3.00755 3.01078 3.01327 3.01532 3.01815 3.02339 3.18049 3.18288 3.18555 3.1875 3.18959 3.19255 3.19855 3.32943 3.3324 3.33532 3.33755 3.33972 3.3429 3.35424 3.46504 3.46763 3.47028 3.47262 3.47523 3.47947 3.60917 3.61246 3.61465 3.61715 3.61979 3.62334 3.63213 3.78365 3.7867 3.78894 3.79077 3.79301 3.79655 3.8022 4.11665 4.1189 4.12113 4.12349 4.12737 4.13887 4.36576 4.36755 4.36963 4.37236 4.37634 4.5209 4.52349 4.52596 4.5278 4.53035 4.53409 4.64515 4.64991 4.65321 4.65595 4.65954 4.67715 4.83905 4.84136 4.84322 4.84513 4.84735 4.84967 4.85422 
1 0.82985 
0 
68 0.15569 0.16015 0.16491 0.31295 0.31768 0.49892 0.50318 0.5071 0.63112 0.63554 0.6394 0.82121 0.82589 0.82957 0.99315 0.99774 1.00256 1.15919 1.16438 1.32337 1.32851 1.49088 1.49545 1.50009 1.65489 1.65993 1.66707 1.84792 1.85269 2.06104 2.0656 2.18798 2.19305 2.33316 2.33797 2.47181 2.4774 2.48308 2.62657 2.63124 2.81774 2.82211 2.82702 2.98063 2.98542 3.15384 3.15882 3.16367 3.3033 3.30887 3.43832 3.44293 3.58239 3.58655 3.59241 3.75715 3.76245 4.0901 4.09483 4.33879 4.34338 4.49378 4.4989 4.62029 4.62577 4.81288 4.8166 4.82182 
17 0.1698 0.32657 0.51387 0.83549 1.00661 1.34297 1.50605 1.67159 1.86206 2.3532 2.83218 3.3222 3.7722 4.10572 4.35139 4.51352 4.82487 
45 0.16644 0.17114 0.3215 0.3254 0.50965 0.51411 0.64335 0.83151 0.83528 1.00299 1.00689 1.16986 1.17548 1.33428 1.33917 1.50305 1.66591 1.6712 1.8566 1.86041 2.07093 2.19886 2.20951 2.34221 2.34763 2.48405 2.49131 2.63811 2.82729 2.83145 2.99294 3.16457 3.31474 3.31887 3.44935 3.45406 3.5936 3.60287 3.76802 4.09862 4.34702 4.50513 4.63235 4.82124 4.82515 
49 0.17134 0.17679 0.32825 0.33434 0.51615 0.52229 0.64904 0.83686 0.84122 1.00924 1.01709 1.17835 1.3408 1.35401 1.50693 1.51129 1.67161 1.6882 1.86359 1.86828 2.07491 2.08742 2.20685 2.35021 2.35917 2.49009 2.5076 2.64196 2.83509 2.84217 2.99637 3.00176 3.17051 3.17957 3.32068 3.32632 3.45511 3.59898 3.60692 3.77299 3.77827 4.10399 4.11476 4.35144 4.35976 4.51038 4.6391 4.82815 4.83433 
2 0.32441 0.83541 
4 0.16559 0.82936 1.00131 1.85816 
0 
13 0.16078 0.31977 0.50528 0.63906 0.82599 1.00251 1.49672 1.66585 2.82355 3.15957 3.76328 4.09405 4.34221 
78 0.16926 0.17241 0.17782 0.32541 0.32898 0.33375 0.51273 0.51589 0.52043 0.64563 0.64936 0.66082 0.83414 0.83748 0.84118 1.00414 1.00797 1.01181 1.02487 1.17575 1.17979 1.33817 1.34159 1.34999 1.5055 1.50922 1.51819 1.66902 1.67284 1.67832 1.85954 1.864 1.86834 1.87914 2.07235 2.07634 2.20199 2.20898 2.3446 2.34829 2.35356 2.36054 2.48703 2.49138 2.64021 2.6445 2.83103 2.83456 2.83934 2.99534 3.00019 3.1676 3.17091 3.17891 3.3185 3.32183 3.45141 3.45552 3.46314 3.59619 3.60136 3.61126 3.7702 3.77332 3.77907 4.10081 4.10439 4.11259 4.34933 4.35272 4.36075 4.50785 4.5112 4.63612 4.82456 4.82787 4.8319 4.84894 
123 0.17015 0.17252 0.17544 0.1788 0.32527 0.32843 0.33076 0.33335 0.3382 0.51332 0.51548 0.51786 0.52042 0.52541 0.64606 0.649 0.6517 0.65551 0.83567 0.83797 0.84042 0.84298 0.84867 1.00529 1.00939 1.01196 1.0151 1.02314 1.17392 1.17728 1.18028 1.18418 1.33902 1.34167 1.3442 1.34852 1.50658 1.50902 1.51215 1.51775 1.67012 1.6726 1.67549 1.6789 1.86009 1.86365 1.86642 1.86881 1.87442 2.07247 2.07546 2.07856 2.08688 2.2024 2.20564 2.20984 2.34486 2.34755 2.35059 2.35351 2.35803 2.48718 2.48992 2.49343 2.4979 2.64061 2.643 2.64578 2.65495 2.8313 2.83353 2.83656 2.83921 2.84417 2.99533 2.99754 3.00084 3.00513 3.16707 3.17039 3.17295 3.17587 3.31791 3.32077 3.32325 3.32648 3.45153 3.45476 3.45708 3.46012 3.59641 3.59917 3.60206 3.60549 3.60996 3.77145 3.77413 3.77665 3.78182 4.10157 4.10392 4.10678 4.11091 4.12746 4.15318 4.35005 4.35227 4.35557 4.35954 4.38389 4.50787 4.51045 4.51329 4.51843 4.63621 4.63928 4.64443 4.82416 4.82664 4.82901 4.83155 4.83488 4.8399 
17 0.16568 0.5134 0.64741 1.00534 1.66755 1.85635 2.07017 2.34151 2.63628 2.99197 3.16839 3.45326 3.59293 3.76795 4.34635 4.50478 4.82126 
29 0.17514 0.3323 0.51913 0.65135 0.84145 1.01279 1.18248 1.34524 1.51158 1.67548 1.86816 2.07879 2.21116 2.35238 2.49392 2.64554 2.83873 3.001 3.17317 3.32458 3.45949 3.60378 3.77634 4.10742 4.35496 4.51294 4.64439 4.83013 4.83607 
5 0.15901 0.82403 0.99586 2.06593 4.34097 
105 0.15411 0.15789 0.16068 0.16414 0.31055 0.31398 0.31725 0.32003 0.49683 0.50154 0.50404 0.50721 0.62968 0.63382 0.63678 0.64028 0.8193 0.82278 0.82592 0.82816 0.99212 0.99521 0.99868 1.00286 1.15637 1.16035 1.16424 1.16756 1.32118 1.32577 1.32866 1.33237 1.48906 1.49297 1.4958 1.4987 1.65065 1.65667 1.65976 1.66315 1.84737 1.84988 1.85309 1.85708 2.06068 2.06358 2.0669 2.1852 2.19034 2.19346 2.33211 2.33506 2.33823 2.34647 2.46813 2.47327 2.47668 2.47923 2.62408 2.6286 2.63141 2.81504 2.81947 2.82223 2.82572 2.97895 2.9837 2.98633 3.15233 3.15534 3.15909 3.16258 3.30096 3.30509 3.30853 3.31191 3.4335 3.43919 3.44248 3.44544 3.58085 3.58519 3.58793 3.59389 3.75568 3.75924 3.76194 3.76455 4.08958 4.09217 4.09574 4.33855 4.34079 4.34547 4.49212 4.4956 4.49868 4.50237 4.61611 4.6217 4.62584 4.8114 4.81452 4.81704 4.82076 
43 0.17367 0.18104 0.33007 0.33546 0.51712 0.52202 0.65043 0.83981 0.84616 1.01121 1.02203 1.18068 1.34239 1.51042 1.67417 1.86524 1.87099 2.07632 2.20651 2.35023 2.35701 2.49196 2.6441 2.83652 2.84285 2.99929 3.1723 3.17964 3.32307 3.45678 3.6005 3.60834 3.77547 3.78697 4.10447 4.11274 4.35305 4.3619 4.51137 4.52483 4.6411 4.82887 4.83384 
119 0.17633 0.17894 0.18172 0.18545 0.33207 0.33507 0.33764 0.3412 0.35513 0.51999 0.5223 0.52473 0.52779 0.53561 0.65285 0.65603 0.65921 0.66525 0.84139 0.84433 0.84678 0.84972 0.867 1.01199 1.01561 1.01868 1.02324 1.18075 1.18441 1.18758 1.19484 1.34503 1.34775 1.35063 1.3559 1.51277 1.51533 1.51831 1.5236 1.67668 1.68026 1.6841 1.69198 1.86695 1.87044 1.87333 1.87673 1.88359 2.07948 2.08238 2.08591 2.09421 2.20856 2.21214 2.21708 2.35265 2.35568 2.35914 2.3637 2.37164 2.49426 2.49717 2.50061 2.50588 2.6471 2.64986 2.65353 2.66192 2.83827 2.84072 2.84362 2.84667 2.85974 3.00249 3.00487 3.00831 3.01653 3.17337 3.17673 3.17908 3.18229 3.19021 3.32451 3.32739 3.32991 3.33427 3.45868 3.46187 3.46455 3.4691 3.60377 3.60684 3.60994 3.61452 3.77722 3.78006 3.78228 3.78633 3.79419 4.1084 4.11102 4.1139 4.11984 4.35703 4.35946 4.36274 4.36937 4.51411 4.51684 4.51951 4.52355 4.64289 4.64621 4.65125 4.83154 4.8339 4.83652 4.83923 4.84458 
10 0.16848 0.32578 0.51359 1.3418 1.86108 3.16719 3.31852 4.10158 4.34766 4.82271 
58 0.15306 0.15781 0.3093 0.31406 0.49539 0.50041 0.62875 0.63371 0.81872 0.8236 0.99016 0.99575 1.156 1.16287 1.1681 1.32 1.32598 1.48825 1.4934 1.65158 1.65655 1.84487 1.84974 2.05804 2.06243 2.184 2.19037 2.33003 2.33475 2.46962 2.47491 2.62413 2.62872 2.8135 2.81868 2.97772 2.98328 3.15041 3.15571 3.29958 3.3058 3.31007 3.43526 3.44019 3.57945 3.58436 3.7534 3.75847 4.08697 4.0913 4.33594 4.33972 4.49058 4.49581 4.61482 4.62331 4.80928 4.81295 
18 0.16625 0.32364 0.83145 1.00306 1.50351 1.66752 1.86219 2.34386 2.48604 2.63689 2.8307 2.99359 3.16769 3.31713 3.59285 3.76859 4.34896 4.82265 
20 0.16857 0.32586 0.51252 0.64611 1.33729 2.07198 2.34745 2.48768 2.63756 2.83264 2.99476 3.1675 3.31772 3.45259 3.59791 3.76811 4.09996 4.34697 4.50537 4.63678 
67 0.16952 0.17272 0.17811 0.32531 0.3292 0.33396 0.51372 0.51747 0.52443 0.64662 0.65116 0.83492 0.8379 0.84202 1.00481 1.00988 1.01503 1.17377 1.17855 1.33958 1.34381 1.50672 1.51007 1.66931 1.67286 1.67769 1.86046 1.86459 1.8692 2.07293 2.07637 2.20257 2.21003 2.34522 2.34979 2.35631 2.48812 2.49318 2.64162 2.64664 2.83173 2.8358 2.84101 2.99623 3.00117 3.16848 3.1723 3.31959 3.3233 3.45272 3.45757 3.59696 3.60197 3.61589 3.77248 3.77614 4.1023 4.10618 4.35033 4.35461 4.50938 4.51349 4.6363 4.64221 4.82533 4.82894 4.83301 
28 0.16604 0.32282 0.50948 0.64357 0.83106 1.00216 1.17182 1.33516 1.50283 1.66611 1.85604 2.07035 2.19858 2.34133 2.48408 2.63711 2.82782 2.99198 3.16458 3.31488 3.44924 3.59275 3.76732 4.09905 4.34593 4.50479 4.63188 4.82129 
74 0.15704 0.16182 0.16622 0.31398 0.31873 0.32385 0.50049 0.50499 0.50926 0.6336 0.63871 0.82249 0.82686 0.82977 0.99386 0.99894 1.00255 1.16016 1.16627 1.171 1.3241 1.32995 1.33416 1.49248 1.49814 1.50261 1.65464 1.65989 1.66386 1.84894 1.85369 1.85739 2.06183 2.06684 2.18728 2.194 2.3342 2.33874 2.34401 2.4742 2.47949 2.62868 2.63274 2.81882 2.82314 2.82848 2.98284 2.98734 3.1546 3.15997 3.16392 3.30396 3.31002 3.314 3.43999 3.44583 3.58444 3.58881 3.7577 3.76268 3.76705 4.09151 4.09623 4.34039 4.34549 4.4949 4.49983 4.50508 4.61753 4.6261 4.63124 4.81407 4.81746 4.82354 
28 0.17123 0.32817 0.51435 0.64721 0.83571 1.01146 1.17779 1.34086 1.50825 1.6712 1.86462 2.07393 2.20215 2.34632 2.48879 2.64077 2.8347 2.99606 3.16908 3.31952 3.45462 3.5989 3.77155 4.10295 4.35081 4.50776 4.63527 4.8273 
27 0.17219 0.32948 0.51595 0.64906 0.84047 1.17716 1.34123 1.50807 1.67497 1.86224 2.07414 2.20768 2.34926 2.4887 2.64222 2.83386 2.99962 3.17044 3.32277 3.45401 3.59852 3.77312 4.10252 4.35283 4.51192 4.6385 4.828 
104 0.17539 0.17849 0.18237 0.3304 0.33409 0.33739 0.34331 0.51813 0.5209 0.52378 0.52862 0.65116 0.65483 0.65839 0.83988 0.84343 0.84682 0.85209 1.01042 1.01502 1.01897 1.02658 1.17714 1.18198 1.1859 1.19329 1.34176 1.34572 1.34916 1.35538 1.51057 1.51383 1.51727 1.5254 1.67524 1.67906 1.68373 1.8652 1.86908 1.87261 1.87778 2.07841 2.08167 2.08593 2.11498 2.20503 2.20981 2.21593 2.35117 2.35474 2.35868 2.36438 2.49298 2.49647 2.50095 2.51425 2.64553 2.64875 2.654 2.83591 2.83939 2.84289 2.84695 3.00082 3.00374 3.00793 3.172 3.1759 3.17877 3.18373 3.32134 3.32572 3.32877 3.33501 3.45702 3.46099 3.46438 3.4759 3.60153 3.60541 3.60908 3.61542 3.77542 3.77875 3.78131 3.787 4.10718 4.11046 4.11463 4.13437 4.35596 4.35902 4.36327 4.51228 4.51576 4.51909 4.52784 4.63885 4.64368 4.64898 4.83041 4.83316 4.83645 4.84058 
31 0.16825 0.32665 0.51266 0.64699 0.83484 1.00676 1.17715 1.33883 1.50513 1.6698 1.86105 1.86709 2.07267 2.20238 2.34465 2.35787 2.48724 2.6401 2.83098 2.99461 3.16769 3.31869 3.45329 3.59691 3.77056 4.10103 4.34911 4.50745 4.63775 4.82384 4.83024 
63 0.16769 0.17088 0.32245 0.32616 0.33147 0.51121 0.51437 0.64344 0.64744 0.83119 0.83464 0.83955 1.002 1.00741 1.16908 1.17615 1.33582 1.33996 1.50268 1.50551 1.51068 1.66749 1.67231 1.85678 1.86145 1.86561 2.07053 2.07434 2.19933 2.20726 2.34196 2.34669 2.48483 2.48816 2.6386 2.64109 2.82868 2.83169 2.83637 2.99383 2.99894 3.16383 3.16814 3.31561 3.31926 3.4488 3.45323 3.59402 3.59813 3.76724 3.77112 3.78027 4.09923 4.10257 4.34807 4.35211 4.5033 4.50759 4.51303 4.63253 4.63782 4.82316 4.82655 
17 0.16818 0.32115 0.50745 0.64188 0.83342 1.00355 1.50318 2.34286 2.48118 2.63487 2.82479 3.16297 3.31414 3.44817 3.76498 4.50188 4.81923 
28 0.15083 0.30726 0.49451 0.62725 0.81587 0.98741 1.1536 1.31924 1.48678 1.65334 1.84196 2.05515 2.18365 2.32735 2.47011 2.62231 2.81251 2.9771 3.14801 3.29838 3.43379 3.57822 3.75158 4.08412 4.33257 4.48848 4.62068 4.80671 
37 0.16617 0.3226 0.32735 0.50941 0.51345 0.64334 0.83168 0.83587 1.00275 1.17149 1.33576 1.50216 1.50684 1.66531 1.85802 2.06984 2.19874 2.34306 2.3538 2.48405 2.49292 2.63721 2.82821 2.99183 3.16478 3.31576 3.4499 3.59343 3.60073 3.76752 3.77263 4.09826 4.34581 4.5048 4.6325 4.82093 4.82599 
38 0.1737 0.33013 0.34649 0.51642 0.52698 0.64994 0.83906 1.01049 1.0238 1.17768 1.34184 1.50862 1.67426 1.86377 1.87122 2.07579 2.20311 2.34983 2.36384 2.49121 2.64386 2.83484 2.84266 3.00083 3.17165 3.32304 3.45679 3.60017 3.60952 3.7748 4.10454 4.13227 4.35276 4.37423 4.51173 4.64079 4.82796 4.83452 

180
