# Supplementary material for: Deciphering the Contribution of Oriens-Lacunosum/Moleculare (OLM) Cells to Intrinsic θ Rhythms Using Biophysical Local Field Potential (LFP) Models
Source: eNeuro. 2018 Sep 4;5(4):ENEURO.0146-18.2018. doi: 10.1523/ENEURO.0146-18.2018 (PMC6140113; doi:10.1523/ENEURO.0146-18.2018)
Supplement: Supplementary file 2 — Supplementary Code. Download supplement 2, GZ file [file sup_enu-eN-NWR-0146-18-s02.gz › LFP_microcircuit-master/BSC-120-gi-0-gi_SD-0-PV12913020-dSD6.6ms-gnSD0.21-gpv3.0-gsb4.5-csb0.21-gbs0.0-cbs0.1344-spiketimes.txt]

2446

97


51 0.15707 0.30854 0.31388 0.49422 0.499 0.6293 0.63395 0.98898 1.15472 1.16483 1.31869 1.32536 1.487 1.49223 1.6491 1.65574 1.84349 1.85095 2.05675 2.06087 2.18278 2.18992 2.32895 2.33616 2.46828 2.47353 2.62255 2.62718 2.81249 2.8174 2.97641 2.98195 3.14901 3.15432 3.29859 3.30526 3.43354 3.43942 3.5786 3.5834 3.7521 3.75767 4.08581 4.09068 4.33456 4.48933 4.49468 4.61342 4.62173 4.80831 4.81169 
0 
5 1.50371 2.4836 2.637 4.50502 4.63197 
26 0.1591 0.31585 0.5015 0.63497 1.1643 1.32699 1.49428 1.65855 1.84921 2.0615 2.19133 2.33384 2.47591 2.62855 2.81974 2.98402 3.15576 3.30622 3.44088 3.58484 3.75895 4.09 4.33851 4.49604 4.62686 4.81346 
76 0.15926 0.16275 0.31327 0.4991 0.50243 0.50555 0.63263 0.63542 0.63825 0.64263 0.99313 1.15878 1.16253 1.16654 1.32286 1.32764 1.33116 1.49153 1.49506 1.49798 1.50196 1.65557 1.65938 1.84805 1.85241 2.06074 2.06375 2.18672 2.19155 2.33321 2.33614 2.34075 2.47227 2.47626 2.47951 2.48351 2.62727 2.63027 2.63285 2.81737 2.82057 2.82369 2.98078 2.98489 2.98812 3.15354 3.15635 3.15945 3.16256 3.30295 3.30707 3.30991 3.31427 3.43847 3.44147 3.44486 3.58276 3.5859 3.58947 3.7567 3.76016 3.76289 4.0899 4.09263 4.33872 4.34147 4.49373 4.49765 4.50031 4.61767 4.62284 4.62624 4.62989 4.81248 4.81505 4.8185 
4 2.48676 2.64006 4.50692 4.63591 
76 0.15629 0.16013 0.30927 0.31314 0.49573 0.50054 0.50301 0.62867 0.63308 0.63674 0.99086 1.15468 1.15883 1.16417 1.16802 1.32037 1.32572 1.32905 1.48813 1.4927 1.49589 1.49995 1.64899 1.6554 1.65908 1.84603 1.84935 2.05919 2.06236 2.18417 2.18948 2.33067 2.33388 2.33836 2.46612 2.47217 2.4759 2.47951 2.62205 2.6268 2.62985 2.81387 2.81848 2.82112 2.97787 2.98259 2.98524 3.15084 3.15421 3.15754 3.16137 3.29978 3.30442 3.30838 3.43205 3.43793 3.44214 3.57967 3.58407 3.58793 3.75424 3.75857 3.76146 4.0882 4.09106 4.33708 4.33958 4.49115 4.49597 4.49875 4.61468 4.62062 4.62519 4.81021 4.81336 4.81617 
60 0.15705 0.31036 0.31449 0.49633 0.50054 0.50448 0.63037 0.6341 0.99046 0.99615 1.15649 1.16231 1.16809 1.32047 1.32587 1.48892 1.49357 1.65412 1.65754 1.84523 1.84959 2.05845 2.06208 2.1846 2.19065 2.3307 2.33439 2.47146 2.47561 2.62484 2.62846 2.81413 2.8186 2.82348 2.97837 2.98317 3.15084 3.15526 3.15863 3.30028 3.30592 3.31092 3.43672 3.44127 3.58036 3.58429 3.75369 3.7585 3.76226 4.08753 4.09117 4.33626 4.33912 4.49097 4.49583 4.6151 4.62332 4.80996 4.81275 4.81683 
6 1.50419 2.48574 2.63848 3.76962 4.50541 4.63408 
7 2.48962 2.49337 2.4988 2.64401 4.51167 4.63783 4.6442 
19 0.6389 1.33358 1.49957 2.06665 2.47991 2.48585 2.6344 2.82635 2.99022 3.1607 3.31329 3.44466 3.59014 3.76461 4.09524 4.34448 4.50205 4.62996 4.81885 
1 2.49699 
7 1.50321 2.48468 2.6374 3.59554 3.76795 4.50414 4.63442 
0 
0 
19 0.64112 1.16849 1.50083 2.06982 2.3417 2.48192 2.48567 2.63614 2.64035 2.9915 3.1617 3.16715 3.44638 3.59159 3.76752 4.09904 4.50205 4.50685 4.63122 
17 0.504 1.49669 1.8492 2.06345 2.33607 2.47897 2.63096 2.82196 2.9857 3.15884 3.30995 3.44443 3.76209 4.09501 4.33942 4.49844 4.8154 
14 0.64191 2.06913 2.48211 2.49018 2.63534 2.99012 3.16326 3.31445 3.44844 3.59114 3.76719 4.09625 4.504 4.63097 
51 0.30745 0.31204 0.49337 0.49795 0.62823 0.63364 0.98801 1.15369 1.15995 1.31804 1.32453 1.48614 1.49129 1.65067 1.65502 1.84275 1.84776 2.05598 2.06053 2.18234 2.19204 2.32807 2.33263 2.46694 2.47208 2.62169 2.62604 2.81156 2.81627 2.97562 2.98109 3.14817 3.15313 3.29755 3.30393 3.43362 3.43811 3.57755 3.58209 3.75131 3.75654 4.08496 4.08942 4.33381 4.33843 4.4885 4.49381 4.613 4.62165 4.80718 4.81064 
1 2.49135 
0 
74 0.1585 0.16251 0.31159 0.3149 0.49715 0.50166 0.50424 0.63081 0.63481 0.63843 0.99267 1.15704 1.161 1.16589 1.32207 1.32692 1.33049 1.48991 1.49442 1.49735 1.65085 1.65816 1.84742 1.85042 2.06054 2.06375 2.18571 2.19115 2.19763 2.33247 2.33541 2.33984 2.46889 2.4747 2.47805 2.48273 2.62454 2.62895 2.63172 2.81553 2.81964 2.8225 2.9793 2.98433 2.9869 3.15277 3.15574 3.15932 3.30169 3.30582 3.3095 3.4337 3.43955 3.44351 3.44891 3.58133 3.58553 3.589 3.756 3.75972 3.7626 4.08953 4.09237 4.33853 4.34121 4.49313 4.4972 4.49979 4.61659 4.62179 4.62708 4.81197 4.81474 4.81748 
41 0.50265 0.507 0.63518 0.63901 1.16055 1.16833 1.32806 1.49547 1.49921 1.84962 2.062 2.06805 2.19174 2.33442 2.47647 2.48021 2.62963 2.63315 2.82075 2.82528 2.98548 2.99086 3.15524 3.16003 3.30594 3.31066 3.44024 3.44546 3.58533 3.59011 3.7592 3.76268 3.76771 4.09112 4.33964 4.49601 4.49968 4.62308 4.62911 4.81432 4.81814 
3 2.48829 3.76745 4.50552 
0 
11 1.50018 2.06718 2.48247 2.63436 2.99049 3.16254 3.59195 3.76559 4.09615 4.50202 4.81931 
0 
0 
0 
4 2.48684 2.639 4.5086 4.63614 
78 0.15253 0.30244 0.30619 0.30971 0.4886 0.49338 0.49636 0.62289 0.62732 0.63239 0.81323 0.98364 0.98799 0.99258 1.14848 1.15284 1.15805 1.31355 1.31908 1.32429 1.48144 1.48641 1.48959 1.64274 1.6495 1.65324 1.83841 1.84166 1.84541 2.05164 2.0552 2.17772 2.18393 2.32353 2.32708 2.33138 2.4611 2.46669 2.47018 2.61608 2.62038 2.62354 2.80686 2.81148 2.81442 2.82038 2.97084 2.97629 2.98015 3.14354 3.147 3.15053 3.15686 3.2928 3.29764 3.30149 3.42633 3.43122 3.43566 3.57276 3.57734 3.58159 3.74701 3.75143 3.75433 4.08051 4.08371 4.32949 4.33229 4.48396 4.48854 4.4915 4.6086 4.61606 4.62137 4.80264 4.80593 4.80887 
13 0.64212 1.16797 1.50323 2.06955 2.1984 2.48292 2.63867 3.16299 3.44806 3.5933 3.76722 4.5028 4.62913 
46 0.16297 0.31452 0.5008 0.50547 0.63445 0.63965 0.9962 1.16057 1.16633 1.32557 1.33042 1.49363 1.49842 1.65756 1.84947 2.06266 2.06669 2.18918 2.19564 2.33479 2.47476 2.47985 2.62877 2.63285 2.81912 2.82343 2.98324 2.98815 3.15524 3.16003 3.30491 3.31003 3.44032 3.44542 3.58514 3.5893 3.75859 3.76303 4.09186 4.34038 4.49547 4.50018 4.6192 4.62707 4.81424 4.81798 
26 0.50461 0.63638 0.64251 1.16494 1.3301 1.49792 1.85127 2.06356 2.19413 2.33634 2.47916 2.63172 2.82219 2.98718 3.15684 3.16273 3.30996 3.44219 3.5879 3.76177 4.09285 4.34149 4.49846 4.50233 4.62814 4.81554 
9 2.48714 2.48995 2.49347 2.49948 2.64095 4.5073 4.51093 4.63594 4.63966 
22 0.50825 0.64005 1.16775 1.33364 1.50037 2.06682 2.19762 2.48186 2.63457 2.82729 2.99084 3.15993 3.16643 3.31097 3.44553 3.59125 3.76347 4.09603 4.50039 4.50555 4.62807 4.81977 
5 1.50094 2.06618 2.63449 3.7656 4.50254 
27 0.31016 0.49795 0.63119 0.99028 1.15657 1.32136 1.49028 1.65554 1.84471 2.05805 2.1881 2.33037 2.47263 2.62523 2.81557 2.98056 3.15087 3.30076 3.43655 3.58136 3.75387 3.75976 4.08711 4.3357 4.491 4.6222 4.80976 
1 2.49628 
19 0.50067 0.63479 1.32728 1.494 1.84719 2.05962 2.33241 2.47549 2.62772 2.81893 2.98332 3.15403 3.43984 3.58399 3.75841 4.08842 4.3371 4.49581 4.81139 
5 0.50466 2.63128 2.98691 3.15887 4.81613 
2 3.76531 4.5028 
30 0.50804 0.63992 1.16398 1.32846 1.33319 1.49919 1.50332 2.06642 2.19541 2.33863 2.48053 2.48497 2.6341 2.63725 2.82546 2.9893 3.15972 3.16354 3.31227 3.44481 3.58948 3.76468 3.76749 4.09523 4.34391 4.5013 4.50394 4.62608 4.63105 4.81807 
0 
2 2.49137 4.6415 
6 0.64206 1.50203 2.48434 2.63551 3.59241 3.76702 
5 1.50497 2.48493 2.63835 4.50596 4.63297 
0 
4 2.49125 2.49516 2.49959 4.63914 
6 1.50644 2.48587 2.63818 3.7697 4.5064 4.63491 
28 0.50828 0.63998 1.1678 1.33301 1.49937 1.5055 2.06707 2.19799 2.34017 2.48065 2.48736 2.63426 2.63952 2.82558 2.98981 3.15959 3.30959 3.44562 3.5906 3.76348 3.76797 4.09611 4.34569 4.50012 4.50643 4.62764 4.63481 4.81883 
131 0.15078 0.15408 0.15644 0.16085 0.30384 0.3073 0.31027 0.31255 0.31517 0.49051 0.49439 0.49679 0.49884 0.50126 0.62349 0.62725 0.62992 0.63246 0.6358 0.81456 0.82005 0.98579 0.9884 0.9916 0.99477 1.14985 1.15369 1.15705 1.16027 1.16349 1.31476 1.31823 1.32178 1.32424 1.32707 1.48278 1.4867 1.48972 1.49191 1.49491 1.64412 1.6502 1.65305 1.65586 1.65949 1.8405 1.84273 1.84564 1.84806 1.8512 2.05372 2.05603 2.05851 2.06156 2.17901 2.18383 2.18678 2.19107 2.32541 2.32805 2.33075 2.33349 2.46074 2.46642 2.46971 2.47201 2.47501 2.47914 2.6173 2.62163 2.62444 2.62632 2.63195 2.80879 2.81268 2.81526 2.81731 2.82011 2.82438 2.97245 2.97645 2.97951 2.98202 2.98553 3.14528 3.14822 3.15106 3.15326 3.15564 3.29458 3.29795 3.30126 3.30371 3.30616 3.42718 3.43273 3.43537 3.43811 3.44081 3.57452 3.57829 3.58078 3.5837 3.5874 3.74924 3.75217 3.75495 3.75696 3.7594 4.08273 4.08508 4.0876 4.09108 4.33177 4.33367 4.33604 4.33974 4.48559 4.4885 4.4919 4.49382 4.49706 4.60982 4.61506 4.61906 4.62194 4.80484 4.80755 4.80957 4.81168 4.81451 
16 0.64586 1.50486 2.48654 2.48955 2.49237 2.49629 2.50855 2.64015 2.64472 3.77058 4.50669 4.51086 4.63072 4.63542 4.63879 4.64347 
27 0.64216 0.64615 1.16909 1.33674 1.50168 1.50504 2.06964 2.19732 2.48334 2.48658 2.49011 2.63685 2.63986 2.99337 3.16323 3.16922 3.31441 3.44827 3.59317 3.59646 3.76735 3.77113 4.09902 4.50297 4.50712 4.63123 4.63466 
25 0.50656 0.63861 1.16398 1.32814 1.49812 2.06733 2.19658 2.33805 2.48034 2.63254 2.63642 2.82451 2.98656 3.15887 3.30772 3.44542 3.58847 3.76167 3.76728 4.09531 4.49847 4.504 4.62598 4.63121 4.82053 
11 0.63866 2.06607 2.48041 2.63347 3.15997 3.44626 3.59261 3.76422 4.09521 4.50122 4.6293 
0 
11 0.64102 1.49987 2.48299 2.63453 2.82578 2.98958 3.16357 3.76485 4.50167 4.63003 4.81911 
0 
15 0.63972 1.49953 2.06565 2.4807 2.63421 2.98953 3.16207 3.31452 3.44391 3.5896 3.76377 4.09471 4.50123 4.63024 4.81922 
5 2.48604 2.49224 2.6413 4.50722 4.63526 
16 0.50086 1.32825 1.4945 1.84587 2.0598 2.33294 2.62725 2.81884 3.15401 3.30646 3.5857 3.75794 4.08818 4.33602 4.49526 4.81071 
61 0.15827 0.3119 0.31652 0.49732 0.50182 0.5058 0.63102 0.63526 0.63933 0.99189 1.15722 1.16332 1.32153 1.32762 1.48989 1.4948 1.49919 1.6531 1.6586 1.84689 1.85199 2.0598 2.06397 2.18565 2.19273 2.33192 2.33649 2.47051 2.47584 2.47992 2.62584 2.63013 2.81527 2.8199 2.82443 2.97933 2.9846 3.15209 3.1566 3.1599 3.3011 3.30702 3.31077 3.43654 3.44113 3.44499 3.5812 3.58569 3.75526 3.75982 3.76291 4.08881 4.09295 4.33786 4.34168 4.49238 4.49728 4.61638 4.62459 4.81145 4.81458 
0 
45 0.31209 0.49798 0.50268 0.63234 0.63861 0.99221 1.15818 1.16774 1.32227 1.32878 1.4906 1.49634 1.65599 1.84692 2.06015 2.18698 2.19851 2.33233 2.34032 2.47263 2.47918 2.62645 2.63151 2.81591 2.82083 2.98004 2.98593 3.15249 3.15828 3.30201 3.30891 3.43838 3.44497 3.58194 3.58913 3.75554 3.76125 4.08922 4.33802 4.49279 4.49841 4.61745 4.62618 4.81169 4.81551 
7 2.06425 2.82487 3.76416 4.09267 4.34078 4.50238 4.81632 
8 0.50728 3.15584 3.44126 3.76373 4.09256 4.34107 4.50093 4.81586 
90 0.15237 0.15566 0.30489 0.30808 0.31166 0.49111 0.4956 0.49807 0.50144 0.62466 0.62849 0.63219 0.81606 0.98638 0.98925 0.99474 1.15087 1.15445 1.15952 1.3157 1.3201 1.3238 1.48377 1.48811 1.49132 1.49569 1.64478 1.65173 1.65449 1.84112 1.84349 1.84721 2.05444 2.05699 2.05999 2.17975 2.18533 2.32609 2.32873 2.33184 2.46187 2.46798 2.47143 2.47601 2.61827 2.6225 2.62525 2.62909 2.80929 2.81363 2.81659 2.82147 2.97329 2.97797 2.98075 3.14621 3.14916 3.1531 3.15639 3.29543 3.2994 3.3039 3.42765 3.43356 3.43722 3.44169 3.57518 3.5793 3.58287 3.74979 3.7533 3.75661 3.75954 4.08338 4.08579 4.08908 4.33243 4.33439 4.33812 4.48645 4.48944 4.49288 4.49663 4.61063 4.61812 4.62124 4.80542 4.80813 4.81035 4.81496 
53 0.29917 0.30398 0.48498 0.4897 0.49695 0.61985 0.6262 0.80864 0.97953 0.98509 1.14541 1.1528 1.30968 1.31588 1.47785 1.48309 1.64224 1.64823 1.83424 1.83901 2.04745 2.05179 2.1748 2.31965 2.32432 2.45937 2.46498 2.61343 2.61809 2.8032 2.80796 2.96731 2.97271 3.13967 3.14461 3.28932 3.29558 3.42508 3.43111 3.56927 3.57398 3.74288 3.74783 4.07646 4.0808 4.32526 4.32929 4.48002 4.48522 4.60659 4.61542 4.79871 4.80219 
0 
13 0.64149 1.50146 2.06771 2.48275 2.63592 2.99062 3.16349 3.44758 3.59208 3.7665 4.09641 4.50372 4.63216 
0 
0 
2 2.49007 4.63852 
0 
4 2.49391 2.49794 2.50345 4.64296 
28 0.63894 0.64401 1.16454 1.32891 1.49873 2.06677 2.19318 2.33926 2.48032 2.48407 2.63417 2.63857 2.82403 2.98766 3.16 3.30876 3.44507 3.58883 3.59247 3.76383 3.76827 4.09586 4.3466 4.5001 4.50577 4.62282 4.63067 4.81943 
51 0.15676 0.30915 0.31547 0.49511 0.50005 0.62924 0.63462 0.98981 1.1553 1.16143 1.31962 1.32539 1.48788 1.49304 1.65192 1.65779 1.84435 1.85041 2.05751 2.06193 2.18417 2.1907 2.32956 2.33417 2.46861 2.47414 2.62336 2.62794 2.81333 2.81838 2.97737 2.98269 3.14977 3.15474 3.29921 3.30503 3.43456 3.43946 3.57916 3.58391 3.75295 3.75799 4.0865 4.09147 4.33531 4.4901 4.49519 4.61465 4.62213 4.80874 4.81247 
4 2.4895 2.49414 2.4996 4.63908 
2 4.08905 4.33685 
0 
1 2.49369 
23 0.50226 0.63656 1.16435 1.32854 1.49567 1.85074 2.06321 2.19406 2.33572 2.47712 2.63001 2.82056 2.98535 3.15688 3.30793 3.44303 3.58683 3.76042 4.09205 4.33962 4.49741 4.62704 4.81401 
21 0.50273 0.63603 1.16371 1.32887 1.49517 2.06211 2.33465 2.47653 2.62931 2.82081 2.98437 3.15721 3.30858 3.44269 3.58512 3.75999 4.09121 4.33961 4.4971 4.62515 4.81414 
93 0.15265 0.15628 0.30472 0.30818 0.31175 0.49101 0.49581 0.49844 0.50166 0.62455 0.62894 0.63239 0.98615 0.98947 0.99385 1.15083 1.15486 1.15935 1.16372 1.31564 1.32086 1.32398 1.32858 1.48372 1.48849 1.49136 1.49543 1.64472 1.6516 1.65457 1.84088 1.8435 1.84706 2.05419 2.05705 2.06033 2.17975 2.18563 2.19207 2.32587 2.32879 2.33201 2.4622 2.46846 2.47167 2.47561 2.61833 2.62289 2.62559 2.80922 2.81379 2.81658 2.82039 2.97321 2.97848 2.98102 3.146 3.14918 3.1529 3.15585 3.29523 3.2998 3.30351 3.30718 3.42762 3.43353 3.43738 3.44068 3.57507 3.57952 3.58286 3.58858 3.74956 3.75346 3.75639 3.75936 4.08313 4.08576 4.08913 4.33219 4.33433 4.33943 4.48629 4.48982 4.49279 4.4964 4.61068 4.61744 4.62125 4.8052 4.8081 4.81054 4.81407 
42 0.15769 0.30969 0.31585 0.49721 0.5018 0.63278 0.99037 1.15746 1.32291 1.48985 1.49583 1.65474 1.84421 1.85195 2.05726 2.1874 2.32989 2.33608 2.47181 2.47902 2.62475 2.62933 2.81492 2.82031 2.98011 3.15044 3.15543 3.30106 3.30673 3.43627 3.44187 3.58071 3.5872 3.75385 3.75855 4.08627 4.33458 4.49109 4.496 4.62124 4.80888 4.81368 
14 0.6426 1.50229 2.07029 2.48348 2.63671 2.99178 3.16427 3.45008 3.59298 3.76717 4.09807 4.50394 4.6322 4.82193 
11 0.6423 1.50195 2.06923 2.48318 2.6362 2.99168 3.16472 3.59227 3.76715 4.50385 4.63141 
0 
16 0.50261 1.16521 1.49678 2.0648 2.33737 2.47752 2.63096 2.82223 2.98678 3.15799 3.44366 3.58928 3.76222 4.09163 4.33926 4.81509 
5 2.48841 2.4939 2.64306 4.51184 4.63774 
0 
31 0.50122 0.63573 1.16069 1.3251 1.4938 1.50022 1.66118 1.85084 2.06346 2.18939 2.3357 2.47437 2.48036 2.62914 2.63601 2.81955 2.98336 3.15554 3.16361 3.30479 3.44004 3.44512 3.58512 3.7587 3.76565 4.09264 4.49586 4.50278 4.61991 4.62824 4.81516 
43 0.16082 0.31085 0.49895 0.50359 0.63131 0.637 0.99101 1.15713 1.16702 1.32187 1.32922 1.49047 1.49589 1.65469 1.84532 2.05862 2.18911 2.33082 2.47185 2.47863 2.62552 2.63044 2.81649 2.82162 2.98009 2.98655 3.15162 3.15739 3.30125 3.30818 3.43663 3.44347 3.58136 3.58796 3.75528 3.76006 4.08763 4.33621 4.49172 4.49694 4.62124 4.81069 4.81535 
8 1.16004 1.84863 2.06178 2.33388 3.1542 3.3043 3.76296 4.49449 
17 0.31098 0.49647 0.99035 1.49363 1.84318 2.05673 2.32985 2.6252 2.81495 3.15034 3.30474 3.58155 3.75352 4.08544 4.33349 4.49178 4.80798 
20 0.50416 0.63774 1.16466 1.32992 1.49654 2.06396 2.33673 2.47957 2.63118 2.82204 2.98637 3.15776 3.30948 3.44271 3.58801 3.76108 4.093 4.34093 4.49809 4.81533 
15 0.64209 1.50192 2.06929 2.19816 2.48347 2.63594 2.99088 3.16501 3.59287 3.76677 4.09671 4.34556 4.50349 4.63112 4.81998 
0 
3 2.49593 2.49922 2.50377 
12 1.33221 1.49898 2.06504 2.63298 2.9898 3.161 3.31207 3.76336 4.09423 4.34195 4.50106 4.81761 
4 2.48774 2.63919 4.50644 4.63526 
0 
39 0.31717 0.50287 0.50777 0.63629 0.64249 1.16239 1.32698 1.33303 1.4952 1.4996 1.66164 1.85204 2.06371 2.19184 2.33676 2.47632 2.48123 2.63021 2.63419 2.8207 2.82665 2.98506 3.15658 3.16212 3.30607 3.31183 3.44178 3.44988 3.58662 3.75941 3.76399 4.09274 4.34198 4.49655 4.50103 4.62414 4.62949 4.8151 4.8202 
45 0.16302 0.50253 0.506 0.636 0.64028 1.16164 1.16706 1.32577 1.33093 1.49498 1.49916 1.65857 1.85137 2.06386 2.06791 2.19072 2.19616 2.33622 2.47587 2.48038 2.63052 2.63426 2.82071 2.82435 2.98429 2.98853 3.1565 3.16081 3.30553 3.31112 3.44121 3.44635 3.58679 3.59056 3.75945 3.76369 4.09293 4.09703 4.34184 4.49663 4.50101 4.62253 4.62838 4.81549 4.81884 
85 0.15227 0.15662 0.30463 0.30781 0.31146 0.49094 0.49531 0.49799 0.50221 0.62451 0.62863 0.63233 0.98601 0.98924 0.99507 1.15067 1.15424 1.15959 1.16468 1.31553 1.32044 1.32413 1.48362 1.48788 1.49106 1.64493 1.65136 1.6543 1.8407 1.84331 1.84746 2.05397 2.05671 2.06082 2.17956 2.18548 2.32569 2.32863 2.33269 2.463 2.46817 2.4715 2.6184 2.62225 2.6254 2.80915 2.81334 2.81639 2.82289 2.97313 2.97789 2.9807 3.14591 3.14889 3.15294 3.15811 3.29509 3.29926 3.30352 3.42801 3.43334 3.437 3.44321 3.57499 3.57919 3.58316 3.74946 3.75306 3.75633 4.08288 4.08547 4.08946 4.33185 4.33403 4.33936 4.48618 4.48937 4.49293 4.6105 4.61739 4.62138 4.80502 4.80784 4.81039 4.81631 
3 2.63678 3.76787 4.50586 
37 0.16192 0.50486 0.63814 0.64154 1.16626 1.33056 1.49818 1.50282 1.85243 2.0649 2.06861 2.19401 2.33758 2.47983 2.48451 2.63261 2.63554 2.82298 2.98776 3.15856 3.16226 3.31038 3.31405 3.44417 3.44773 3.58849 3.59266 3.7626 3.76604 4.09336 4.09706 4.34193 4.50067 4.50435 4.62809 4.81666 4.81998 
52 0.15806 0.31199 0.31777 0.49888 0.50184 0.63185 0.63609 0.99195 1.15799 1.16523 1.32208 1.32777 1.49115 1.49511 1.65597 1.84662 1.85158 2.05978 2.06362 2.18666 2.19495 2.33201 2.33616 2.4728 2.47642 2.62644 2.62984 2.81668 2.82021 2.98047 2.98444 3.15276 3.15691 3.30203 3.30777 3.43791 3.44269 3.58217 3.58606 3.75591 3.75993 3.76405 4.08877 4.09284 4.33743 4.34125 4.49266 4.49721 4.61966 4.62657 4.81151 4.8144 
19 0.64027 1.16841 1.50032 2.06806 2.19386 2.48146 2.48755 2.63496 2.99085 3.16051 3.31455 3.44666 3.5913 3.76621 4.09623 4.50286 4.62713 4.63698 4.82045 
77 0.15251 0.15696 0.30617 0.30952 0.3135 0.49262 0.49691 0.49993 0.62582 0.62992 0.63366 0.81854 0.98773 0.99104 0.99672 1.15214 1.15596 1.16159 1.31718 1.32155 1.32535 1.48518 1.48936 1.4931 1.6465 1.6533 1.65729 1.84247 1.84518 1.84968 2.05571 2.05867 2.18137 2.18753 2.32745 2.33044 2.33509 2.4632 2.46901 2.47344 2.61955 2.62381 2.62737 2.81093 2.81506 2.81833 2.97471 2.97914 2.98265 3.14745 3.15058 3.15468 3.29674 3.30071 3.30518 3.42942 3.43505 3.43981 3.57668 3.58073 3.58499 3.75116 3.75498 3.75826 4.08465 4.08738 4.33365 4.33598 4.48784 4.49116 4.49496 4.61222 4.61873 4.6245 4.80678 4.80973 4.8126 
24 0.16227 0.50376 0.63745 1.16966 1.33159 1.49693 1.66059 2.0634 2.19192 2.47746 2.63094 2.822 2.98601 3.15829 3.31089 3.44261 3.59015 3.76158 4.09173 4.33985 4.49859 4.62982 4.81499 4.82046 
1 2.49897 
4 2.48648 2.49524 2.64055 4.50798 
10 0.64274 1.50098 2.48334 2.63567 2.99079 3.16396 3.59157 3.76627 4.50293 4.63073 
25 0.50014 0.63324 1.16249 1.32528 1.49314 1.84596 2.05885 2.18946 2.33151 2.47539 2.62746 2.81848 2.98272 3.15248 3.15856 3.30544 3.43911 3.58359 3.75765 4.08793 4.3364 4.4933 4.49783 4.62253 4.81109 
0 
39 0.30873 0.49454 0.5005 0.62896 0.63558 0.98894 1.15483 1.31897 1.32647 1.4873 1.49411 1.65423 1.84351 2.05674 2.18379 2.32901 2.47054 2.62296 2.62828 2.81286 2.81871 2.97678 2.98484 3.14904 3.15577 3.29869 3.30591 3.43563 3.57877 3.75213 3.75852 4.08576 4.33453 4.48939 4.49577 4.61472 4.62311 4.80819 4.81274 
72 0.15727 0.16228 0.31134 0.31536 0.49669 0.50123 0.50481 0.63007 0.63409 0.63792 0.99224 1.1566 1.16045 1.16517 1.3212 1.32608 1.33062 1.48947 1.49393 1.49728 1.64976 1.65757 1.84676 1.8508 2.05975 2.06289 2.18511 2.19079 2.33139 2.33458 2.33972 2.46719 2.47293 2.47697 2.48169 2.62441 2.6283 2.63142 2.8148 2.81915 2.82273 2.97881 2.98363 2.98709 3.15172 3.15472 3.15852 3.30073 3.30499 3.30899 3.43273 3.43864 3.44246 3.58063 3.58466 3.58854 3.75517 3.75895 3.76204 4.08863 4.09158 4.33778 4.34054 4.49209 4.49587 4.49873 4.61594 4.62226 4.62598 4.81064 4.81404 4.81761 
3 2.48694 2.63978 4.5083 

131
