# Supplementary material for: Deciphering the Contribution of Oriens-Lacunosum/Moleculare (OLM) Cells to Intrinsic θ Rhythms Using Biophysical Local Field Potential (LFP) Models
Source: eNeuro. 2018 Sep 4;5(4):ENEURO.0146-18.2018. doi: 10.1523/ENEURO.0146-18.2018 (PMC6140113; doi:10.1523/ENEURO.0146-18.2018)
Supplement: Supplementary file 2 — Supplementary Code. Download supplement 2, GZ file [file sup_enu-eN-NWR-0146-18-s02.gz › LFP_microcircuit-master/BSC-120-gi-0-gi_SD-0-PV12913020-dSD6.6ms-gnSD0.21-gpv3.0-gsb1.5-csb0.21-gbs0.75-cbs0.1344-spiketimes.txt]

3019

102


51 0.1551 0.3087 0.31427 0.49421 0.49899 0.62768 0.633 0.98887 1.1547 1.16406 1.31862 1.32531 1.48698 1.49222 1.64863 1.65554 1.84349 1.85095 2.05675 2.06087 2.18246 2.18962 2.32888 2.33553 2.46773 2.47331 2.62255 2.62718 2.81248 2.81739 2.97636 2.98194 3.149 3.1543 3.29851 3.30522 3.43329 3.43913 3.57842 3.58324 3.75209 3.75766 4.08581 4.0906 4.33456 4.48932 4.49468 4.6132 4.62162 4.80831 4.81168 
0 
20 0.16805 0.51049 0.64285 1.33795 1.50257 2.06932 2.3427 2.48357 2.63645 2.82866 2.99175 3.1655 3.44944 3.59279 3.76799 4.09735 4.3461 4.50438 4.63212 4.82233 
26 0.15916 0.31488 0.50153 0.63425 0.99759 1.16418 1.32698 1.49427 1.65831 1.8489 2.0615 2.19112 2.3338 2.4759 2.62855 2.81974 2.98401 3.15575 3.30616 3.44085 3.5848 3.75895 4.09 4.33849 4.49604 4.81348 
93 0.157 0.16041 0.16467 0.31295 0.31664 0.32016 0.49908 0.50234 0.50509 0.50861 0.6322 0.63509 0.6383 0.64221 0.82852 0.99281 0.99657 1.15875 1.16241 1.1661 1.16997 1.3228 1.32743 1.33055 1.49151 1.49504 1.49794 1.50153 1.65385 1.65848 1.66229 1.84788 1.8507 1.85417 2.06074 2.06363 2.06796 2.18664 2.19119 2.19631 2.3331 2.33579 2.3394 2.47218 2.47615 2.4793 2.4832 2.62727 2.63027 2.63285 2.81736 2.82042 2.82318 2.82714 2.98074 2.98479 2.98756 3.15353 3.15633 3.15932 3.16218 3.30291 3.30693 3.30975 3.31287 3.43833 3.44117 3.44457 3.44851 3.58263 3.58582 3.58926 3.75669 3.76015 3.76282 3.7666 4.08988 4.09242 4.09622 4.33864 4.34097 4.34682 4.49372 4.49764 4.50029 4.61757 4.62311 4.62625 4.62993 4.81239 4.81491 4.81789 4.82285 
13 0.64601 1.50556 2.07295 2.48667 2.63935 2.99396 3.16867 3.31907 3.45293 3.59751 3.77056 4.50687 4.6372 
83 0.15427 0.15845 0.16217 0.30915 0.3131 0.31652 0.49573 0.50054 0.50302 0.50643 0.62818 0.63259 0.63641 0.99093 0.99504 1.15467 1.15883 1.16419 1.16818 1.32028 1.32563 1.32934 1.48808 1.49264 1.49582 1.49983 1.64894 1.65542 1.65886 1.84605 1.84943 1.85402 2.05919 2.06236 2.184 2.18937 2.19797 2.33072 2.33388 2.33807 2.46594 2.4721 2.47586 2.4796 2.62205 2.6268 2.62985 2.81386 2.81847 2.82116 2.82549 2.97784 2.98257 2.98522 3.15083 3.1542 3.15754 3.16158 3.29975 3.30437 3.30833 3.43198 3.43791 3.4421 3.57961 3.58404 3.58783 3.75424 3.75857 3.76146 4.0882 4.09106 4.33708 4.33961 4.49115 4.49596 4.49874 4.61452 4.62051 4.62507 4.81021 4.81336 4.81624 
61 0.15444 0.15843 0.31051 0.31476 0.49619 0.50047 0.50416 0.62986 0.63373 0.99045 0.99579 1.15649 1.16228 1.16809 1.32043 1.32583 1.4889 1.49356 1.65399 1.65743 1.84523 1.84961 2.05845 2.06208 2.18432 2.19023 2.33064 2.33428 2.47134 2.47552 2.62484 2.62846 2.81412 2.81859 2.82347 2.97834 2.98315 3.15083 3.15525 3.15861 3.30024 3.30588 3.31075 3.43663 3.44114 3.58024 3.58423 3.75369 3.7585 3.76226 4.08753 4.09118 4.33626 4.33912 4.49096 4.49583 4.61487 4.62321 4.80996 4.81275 4.81685 
9 0.64402 1.50306 2.48607 2.63782 3.16652 3.59545 3.76802 4.50502 4.63336 
20 0.64762 0.653 1.50825 2.0752 2.48953 2.4932 2.4979 2.64247 2.64546 2.99792 3.17158 3.4571 3.59849 3.77349 3.77642 4.1049 4.51058 4.51638 4.63803 4.64308 
35 0.16392 0.32092 0.50632 0.63877 0.64384 1.16812 1.33202 1.4994 1.50547 1.6638 2.06583 2.07282 2.19589 2.34007 2.47992 2.48624 2.63428 2.82441 2.98938 3.15979 3.16397 3.31221 3.4443 3.44937 3.58989 3.59511 3.76431 3.76779 4.09473 4.34334 4.50198 4.50781 4.62989 4.63688 4.8179 
1 2.49776 
12 0.64309 1.50286 2.07078 2.485 2.63733 2.99285 3.59301 3.76749 4.09806 4.34636 4.50411 4.63585 
0 
1 2.50075 
33 0.16684 0.50875 0.64092 0.6457 1.16769 1.33374 1.50077 1.5058 1.85602 2.06872 2.19831 2.34058 2.48185 2.48584 2.63612 2.63952 2.82706 2.9901 3.16151 3.1661 3.3125 3.44626 3.45304 3.59164 3.59656 3.76709 3.77079 4.09792 4.34614 4.50204 4.50649 4.6317 4.82067 
19 0.50398 0.63737 1.33186 1.49668 1.85124 2.06345 2.33554 2.47896 2.63096 2.82199 2.98565 3.15884 3.30989 3.4445 3.76209 4.09498 4.33943 4.49844 4.81541 
23 0.1663 0.50817 0.64176 1.17159 1.33476 1.50207 2.068 2.33881 2.482 2.48937 2.63535 2.82705 2.98987 3.16303 3.31345 3.44821 3.59096 3.76697 4.09592 4.34437 4.5041 4.63085 4.81992 
55 0.15321 0.15904 0.30751 0.3119 0.49336 0.49794 0.50329 0.62656 0.63089 0.988 0.99446 1.15367 1.15993 1.31795 1.32442 1.48611 1.49128 1.65046 1.65497 1.84275 1.84763 2.05598 2.06052 2.18192 2.18965 2.32794 2.33243 2.46668 2.47196 2.62169 2.62604 2.81156 2.81626 2.97558 2.98106 3.14816 3.15311 3.29746 3.30381 3.43337 3.43776 3.57739 3.58198 3.75131 3.75654 4.08496 4.08942 4.33381 4.33841 4.48849 4.4938 4.61263 4.62122 4.80718 4.81064 
5 0.65044 2.49105 2.64244 3.77337 4.51067 
0 
84 0.15599 0.15959 0.16301 0.31156 0.31467 0.31858 0.49717 0.50166 0.5042 0.50798 0.62999 0.63435 0.63784 0.8278 0.99258 0.99675 1.157 1.16097 1.16579 1.32201 1.32686 1.33006 1.4899 1.4944 1.49734 1.65081 1.65786 1.66133 1.8474 1.8502 1.85463 2.06054 2.06375 2.06947 2.18566 2.19102 2.19642 2.3325 2.3354 2.33955 2.46879 2.47464 2.47799 2.48246 2.62454 2.62895 2.63172 2.81553 2.81964 2.82243 2.82793 2.97928 2.98428 2.98684 3.15277 3.15574 3.15932 3.30164 3.30576 3.30944 3.43358 3.43952 3.44344 3.44785 3.58125 3.58547 3.58886 3.756 3.75972 3.7626 4.08953 4.09237 4.09734 4.33853 4.34111 4.49313 4.49719 4.49978 4.61653 4.62177 4.62682 4.81197 4.81474 4.81737 
51 0.16172 0.31478 0.50238 0.50622 0.63492 0.63888 0.99517 1.16055 1.16766 1.32762 1.33217 1.49545 1.49904 1.65992 1.84896 2.06198 2.06698 2.19128 2.19836 2.33417 2.34027 2.47638 2.48009 2.62963 2.63315 2.82029 2.82418 2.98532 2.98984 3.15524 3.15987 3.30586 3.31031 3.44015 3.44518 3.58522 3.58984 3.7592 3.7626 3.7664 4.09102 4.09587 4.33945 4.3456 4.49599 4.49967 4.50415 4.62277 4.629 4.81401 4.81767 
5 1.50497 2.48938 3.31612 3.76699 4.50494 
1 4.34402 
15 0.64209 1.50015 2.06719 2.33994 2.48238 2.63435 2.99105 3.1625 3.59191 3.76545 4.09615 4.34333 4.50197 4.63085 4.81865 
0 
0 
0 
10 0.64526 1.50671 2.07209 2.48679 2.63852 2.99407 3.16848 3.594 3.77043 4.50708 
79 0.14842 0.15254 0.30232 0.30615 0.30975 0.48859 0.49338 0.49635 0.62178 0.62621 0.62987 0.81349 0.98363 0.98796 0.99276 1.14841 1.15269 1.15773 1.31338 1.31885 1.32351 1.48139 1.48635 1.48951 1.64253 1.64939 1.65309 1.8384 1.84164 1.8454 2.05164 2.0552 2.17723 2.18348 2.32335 2.32684 2.33086 2.46073 2.46637 2.46993 2.61608 2.62038 2.62354 2.80686 2.81148 2.81441 2.8204 2.97075 2.97621 2.97973 3.14351 3.14695 3.1505 3.15676 3.29266 3.29744 3.30127 3.42571 3.43105 3.43549 3.57257 3.5772 3.58113 3.74701 3.75143 3.75432 4.08051 4.08371 4.32949 4.33229 4.48394 4.48849 4.49143 4.6082 4.61527 4.61993 4.80264 4.80593 4.80887 
19 0.51119 0.64187 1.16735 1.33766 1.50224 2.06862 2.19542 2.48286 2.6366 2.82732 2.99249 3.1625 3.31468 3.44739 3.59178 3.76514 4.0979 4.50247 4.62956 
47 0.15957 0.31457 0.50076 0.50549 0.6341 0.63891 0.99537 1.16056 1.16682 1.32542 1.33021 1.4936 1.4984 1.65767 1.84957 2.06266 2.06711 2.18871 2.19543 2.33484 2.34123 2.47464 2.47977 2.62877 2.63285 2.81911 2.82348 2.98319 2.98829 3.15523 3.16003 3.30484 3.31012 3.44023 3.44532 3.58503 3.58916 3.75859 3.76304 4.0919 4.34058 4.49547 4.50017 4.61889 4.62697 4.81428 4.81809 
28 0.16141 0.31689 0.50481 0.63681 1.16516 1.33054 1.49789 1.66234 1.8509 2.06356 2.19375 2.33639 2.47919 2.63172 2.82231 2.98721 3.15683 3.163 3.31001 3.44221 3.58786 3.76176 4.09289 4.34153 4.49843 4.50228 4.62791 4.81561 
38 0.51451 0.64573 0.64948 1.17467 1.33983 1.50649 1.50991 1.86692 2.07331 2.07685 2.20293 2.34662 2.48706 2.48982 2.49335 2.49952 2.64074 2.64314 2.83325 2.99645 3.16661 3.17064 3.31988 3.45246 3.4566 3.59666 3.60087 3.77162 3.77426 4.10241 4.35115 4.50758 4.5102 4.51431 4.63571 4.63943 4.64538 4.82622 
26 0.5072 0.63978 1.16779 1.33283 1.50038 2.06689 2.19682 2.34087 2.48168 2.63457 2.8251 2.99061 3.15995 3.16528 3.31175 3.44565 3.59133 3.76347 3.76873 4.09613 4.34528 4.50038 4.50561 4.62855 4.63541 4.81899 
7 1.50087 2.06614 2.63449 2.99106 3.44993 3.76559 4.50255 
28 0.15656 0.31022 0.49793 0.63064 0.99027 1.15656 1.32101 1.49024 1.65546 1.84471 2.05805 2.18745 2.3303 2.47242 2.62523 2.81556 2.98044 3.15086 3.30069 3.43648 3.58122 3.75386 3.75975 4.08711 4.3357 4.49099 4.62071 4.80975 
1 2.49512 
24 0.16022 0.31453 0.50055 0.63388 0.99612 1.32658 1.49398 1.65734 1.84661 2.05962 2.33212 2.47538 2.62772 2.81885 2.9833 3.15392 3.30984 3.43967 3.58391 3.7584 4.08842 4.33702 4.4958 4.81139 
6 0.50558 1.65965 2.63128 2.98682 3.15885 4.81695 
2 3.76535 4.50282 
45 0.16417 0.32077 0.50693 0.51119 0.6391 0.64274 0.99826 1.16374 1.17131 1.3276 1.33261 1.49906 1.50237 1.66305 1.85263 2.06609 2.07209 2.19481 2.33808 2.34384 2.48081 2.48586 2.63404 2.63675 2.82472 2.82945 2.98919 3.15934 3.16324 3.3083 3.31318 3.44444 3.44924 3.58912 3.59409 3.7644 3.76716 4.09499 4.34351 4.50124 4.50374 4.62638 4.63081 4.81762 4.82104 
0 
3 2.49131 4.51002 4.64001 
7 0.64355 1.50214 2.63559 2.99209 3.16399 3.59304 3.76684 
23 0.51137 0.64267 0.64774 1.17063 1.33671 1.50349 2.0709 2.19909 2.34331 2.48487 2.63758 2.82993 2.99337 3.16503 3.31836 3.44975 3.59347 3.76934 4.09978 4.34841 4.5055 4.63261 4.82316 
0 
11 0.6511 1.51162 2.49132 2.49501 2.49941 2.64395 2.64779 3.77613 4.51223 4.63967 4.64407 
14 0.64491 1.50408 2.07372 2.4857 2.63797 2.99352 3.1673 3.45325 3.59652 3.76826 4.10103 4.5061 4.63807 4.8237 
37 0.16479 0.32223 0.50556 0.50992 0.63926 0.64603 1.16675 1.17408 1.33167 1.49932 1.50445 1.66495 1.85485 2.06677 2.19668 2.33924 2.48064 2.48816 2.63426 2.63934 2.8247 2.98893 3.15958 3.16539 3.30945 3.31537 3.44547 3.59035 3.76347 3.7679 4.09586 4.3449 4.50013 4.50599 4.6282 4.63498 4.8185 
132 0.14887 0.15254 0.15496 0.1579 0.30388 0.30735 0.31038 0.31276 0.31543 0.49043 0.49428 0.49674 0.49877 0.5012 0.6201 0.62517 0.62824 0.63073 0.63312 0.63671 0.81596 0.82039 0.98578 0.98841 0.99164 0.9946 1.14984 1.15368 1.15703 1.16025 1.16351 1.31472 1.31817 1.32174 1.32421 1.32706 1.48277 1.48669 1.48972 1.49191 1.49491 1.64405 1.65015 1.65303 1.65587 1.6594 1.8405 1.84273 1.84568 1.84815 1.85129 2.05372 2.05603 2.05851 2.06156 2.17887 2.18344 2.18652 2.19041 2.32536 2.32802 2.33069 2.3335 2.46061 2.46635 2.46962 2.47195 2.47494 2.47899 2.6173 2.62163 2.62444 2.62632 2.63195 2.80879 2.81268 2.81526 2.81731 2.82016 2.97243 2.97642 2.97949 2.98197 2.98552 3.14527 3.14821 3.15105 3.15325 3.15563 3.29453 3.2979 3.30118 3.30367 3.30612 3.42712 3.43269 3.43526 3.43798 3.44064 3.57447 3.57824 3.58073 3.58364 3.58738 3.74924 3.75217 3.75495 3.75696 3.7594 4.08273 4.08508 4.0876 4.09116 4.33177 4.33367 4.33605 4.33989 4.48558 4.4885 4.4919 4.49382 4.49707 4.6097 4.61485 4.61872 4.6213 4.62611 4.80484 4.80755 4.80957 4.81169 4.81454 
46 0.51402 0.64533 0.64794 0.65126 1.17501 1.33675 1.34516 1.50432 1.50792 1.51081 2.07324 2.07712 2.20081 2.20548 2.3465 2.48678 2.48977 2.49257 2.49725 2.63988 2.64277 2.64514 2.83199 2.9952 2.9984 3.16678 3.17076 3.31665 3.32213 3.45207 3.45719 3.59581 3.59874 3.76927 3.77298 3.77549 4.10262 4.35214 4.50667 4.5103 4.51256 4.63193 4.63574 4.63898 4.64281 4.82631 
50 0.16792 0.51113 0.51453 0.64226 0.64611 1.1689 1.17345 1.33469 1.33773 1.50209 1.50546 1.50969 1.66832 1.85732 2.06963 2.07313 2.1969 2.20082 2.34249 2.34661 2.48332 2.4865 2.49003 2.63697 2.64 2.82829 2.83179 2.99178 2.99468 3.16331 3.1672 3.17069 3.31443 3.31846 3.44822 3.45233 3.59316 3.59676 3.76753 3.77085 4.09886 4.1029 4.34756 4.50303 4.50716 4.51129 4.63113 4.63455 4.82231 4.82539 
35 0.16346 0.32147 0.50628 0.63831 0.99878 1.16398 1.32809 1.33426 1.49809 1.66427 1.85419 2.06739 2.19543 2.33824 2.48023 2.63254 2.6364 2.8237 2.98655 2.99105 3.15886 3.16424 3.3077 3.31392 3.44465 3.58841 3.76167 3.76705 4.09522 4.34456 4.49847 4.50397 4.62587 4.6316 4.81892 
17 0.50651 0.64106 2.06556 2.48046 2.63348 2.82532 2.98974 3.16021 3.31269 3.44661 3.59129 3.76423 4.0947 4.34288 4.50119 4.63018 4.81679 
0 
19 0.50639 0.64071 1.16449 1.33146 1.49963 2.06816 2.19572 2.63444 2.8247 2.98923 3.16273 3.31396 3.44863 3.59141 3.76459 4.09565 4.50162 4.62957 4.81832 
0 
24 0.16425 0.50702 0.64018 1.17114 1.33212 1.49957 1.8528 2.0656 2.19875 2.33791 2.48072 2.63422 2.82452 2.98925 3.16201 3.31282 3.4439 3.5896 3.7639 4.09458 4.34322 4.50122 4.63001 4.81797 
15 0.64508 1.50524 2.07346 2.48632 2.49485 2.64035 2.99687 3.16618 3.45112 3.5965 3.76888 3.77318 4.10432 4.50729 4.63513 
18 0.50075 0.63397 1.32714 1.49444 1.84587 2.0598 2.33235 2.62725 2.81882 3.15396 3.30631 3.44058 3.58521 3.75793 4.08818 4.33602 4.49523 4.81071 
64 0.1561 0.15984 0.31154 0.31574 0.49721 0.50169 0.50523 0.63039 0.63475 0.63856 0.99176 0.9977 1.15721 1.16313 1.3215 1.32745 1.33302 1.48988 1.4948 1.49905 1.65281 1.65832 1.84673 1.8514 2.0598 2.06387 2.18555 2.19193 2.33186 2.33622 2.47039 2.47578 2.47981 2.62584 2.63013 2.81527 2.81979 2.82396 2.97931 2.98454 3.15209 3.1566 3.15979 3.30107 3.30692 3.31077 3.4364 3.44103 3.44492 3.58114 3.58564 3.75526 3.75982 3.76283 4.08881 4.09282 4.33778 4.34142 4.49237 4.49727 4.61626 4.62452 4.81145 4.8145 
3 1.50427 2.07124 3.76847 
47 0.15811 0.31199 0.31838 0.49782 0.50266 0.63156 0.63762 0.9922 1.15817 1.16768 1.32222 1.32869 1.49058 1.49632 1.65588 1.84692 2.06015 2.18655 2.19615 2.33227 2.33896 2.47237 2.47842 2.62645 2.63151 2.81591 2.82087 2.98002 2.98593 3.15249 3.15828 3.30196 3.30879 3.43831 3.44453 3.58183 3.58902 3.75553 3.76124 4.08922 4.33802 4.49278 4.4984 4.61715 4.62579 4.81169 4.81557 
8 0.50786 2.06429 2.82512 3.76417 4.09268 4.34085 4.50186 4.81654 
13 0.50304 0.63608 1.85007 2.06379 2.33618 2.82291 3.15582 3.44109 3.76337 4.09196 4.3403 4.50089 4.81526 
95 0.15001 0.15348 0.15731 0.30477 0.30801 0.31139 0.31487 0.49111 0.4956 0.49808 0.50138 0.6241 0.62823 0.63195 0.81639 0.82243 0.98638 0.98923 0.99359 1.15085 1.15444 1.15951 1.31564 1.31994 1.32365 1.3282 1.48375 1.4881 1.4913 1.49563 1.64473 1.65172 1.65449 1.84112 1.84349 1.84709 2.05444 2.05699 2.05999 2.17961 2.18521 2.19188 2.32604 2.32868 2.33177 2.46167 2.46792 2.47138 2.47583 2.61827 2.6225 2.62525 2.62909 2.80929 2.81363 2.81659 2.82116 2.97327 2.97795 2.98073 3.1462 3.14915 3.15308 3.15632 3.29539 3.29935 3.30386 3.42758 3.43354 3.43719 3.4416 3.57513 3.57927 3.58265 3.74979 3.7533 3.75661 3.75954 4.08338 4.08579 4.08908 4.33243 4.33439 4.33811 4.48645 4.48944 4.49288 4.49662 4.6105 4.61727 4.62084 4.80542 4.80813 4.81035 4.81482 
54 0.14615 0.29897 0.3037 0.48496 0.48969 0.49649 0.61885 0.62419 0.80883 0.97951 0.98506 1.14538 1.15261 1.30955 1.31571 1.4778 1.48305 1.64198 1.64794 1.83423 1.83899 2.04745 2.05179 2.1739 2.31954 2.3241 2.45909 2.46472 2.61343 2.61809 2.80319 2.80795 2.96724 2.97266 3.13965 3.14458 3.28918 3.29537 3.42473 3.4304 3.56904 3.57375 3.74287 3.74782 4.07646 4.0808 4.32526 4.32929 4.48 4.4852 4.60485 4.6141 4.7987 4.80218 
0 
22 0.50928 0.64135 1.17009 1.33505 1.50147 2.06799 2.19966 2.34117 2.48283 2.63592 2.82707 2.99078 3.16371 3.31544 3.44779 3.59229 3.76661 4.0966 4.3453 4.50371 4.6321 4.82181 
0 
1 4.50825 
6 1.51005 2.48986 2.64325 3.77558 4.5107 4.63793 
0 
8 2.49381 2.49756 2.50255 2.64854 3.78073 4.51626 4.64241 4.64842 
38 0.16413 0.32055 0.50653 0.63953 1.16465 1.329 1.49876 1.50403 1.6655 1.85413 2.06681 2.19316 2.19904 2.3392 2.48042 2.48412 2.63419 2.6394 2.82409 2.82809 2.98811 2.99245 3.16018 3.16651 3.3088 3.31571 3.44509 3.58885 3.59256 3.76398 3.76868 4.09593 4.345 4.5001 4.50595 4.62301 4.63089 4.81914 
54 0.15371 0.15833 0.3089 0.31367 0.4951 0.49997 0.62836 0.63364 0.98959 0.99518 1.15529 1.16139 1.31958 1.32534 1.48787 1.49304 1.65188 1.65691 1.8443 1.84924 2.05751 2.06192 2.18383 2.19037 2.32949 2.33389 2.46848 2.47403 2.62336 2.62794 2.81333 2.81832 2.97735 2.98267 3.14976 3.15473 3.29915 3.30497 3.43444 3.43932 3.57909 3.58384 3.75295 3.75799 4.0865 4.09125 4.33531 4.34008 4.49009 4.49518 4.6144 4.622 4.80874 4.81239 
13 0.64998 1.50996 2.48954 2.49384 2.49941 2.64303 2.64745 3.60061 3.77513 4.50985 4.51414 4.63864 4.64308 
2 4.08905 4.33674 
1 2.49543 
4 2.49336 2.64636 4.51364 4.64632 
25 0.16349 0.31718 0.50217 0.63629 1.16432 1.32852 1.49566 1.6622 1.85063 2.06321 2.33568 2.47709 2.63001 2.82055 2.98534 3.15687 3.30789 3.44291 3.58668 3.76042 4.09205 4.33962 4.4974 4.62712 4.814 
27 0.1606 0.31729 0.50211 0.63475 0.99734 1.16319 1.32812 1.49516 1.65992 1.85174 2.06209 2.19161 2.33405 2.47651 2.62931 2.82041 2.98434 3.15721 3.30833 3.44258 3.58496 3.75999 4.09101 4.33906 4.49709 4.62487 4.81389 
100 0.15019 0.1541 0.15788 0.30463 0.30811 0.31153 0.31472 0.49101 0.49581 0.49844 0.50166 0.62402 0.62853 0.63197 0.63666 0.81771 0.98615 0.98945 0.99318 1.15082 1.15485 1.15932 1.16369 1.31557 1.32077 1.32388 1.32808 1.48371 1.48848 1.49135 1.49539 1.64466 1.65153 1.65451 1.6596 1.84088 1.84349 1.84698 1.85062 2.05419 2.05705 2.06033 2.17958 2.18548 2.19153 2.32581 2.32873 2.33193 2.33634 2.46182 2.46834 2.47157 2.47541 2.61833 2.62289 2.62559 2.80921 2.81378 2.81657 2.82035 2.97318 2.97845 2.98099 3.14599 3.14917 3.15289 3.15583 3.29519 3.29975 3.30347 3.3071 3.42751 3.4335 3.43729 3.44056 3.57502 3.57947 3.58277 3.58829 3.74956 3.75346 3.75639 3.75936 4.08313 4.08576 4.08913 4.33219 4.33433 4.3393 4.48628 4.4898 4.49277 4.49631 4.61048 4.61705 4.62098 4.8052 4.8081 4.81054 4.81405 
45 0.15622 0.30953 0.31485 0.4972 0.5017 0.63001 0.63549 0.99017 1.15743 1.16592 1.32286 1.32984 1.48984 1.49579 1.65472 1.84421 1.85116 2.05726 2.18711 2.32984 2.33566 2.47161 2.47871 2.62475 2.62933 2.81492 2.82031 2.98009 3.15043 3.15543 3.301 3.30667 3.43614 3.44173 3.58066 3.58711 3.75385 3.75855 4.08627 4.33458 4.49108 4.496 4.62133 4.80888 4.81367 
22 0.5094 0.64304 1.17164 1.33782 1.50224 2.06923 2.20019 2.34357 2.48347 2.63672 2.82737 2.99201 3.1642 3.3151 3.44996 3.59277 3.76713 4.09782 4.34527 4.50397 4.63199 4.82098 
20 0.51169 0.64247 1.16922 1.33329 1.5019 2.06852 2.19758 2.48322 2.6362 2.99078 3.16424 3.31462 3.44953 3.59275 3.76711 4.09696 4.34555 4.50385 4.6314 4.82044 
0 
15 0.50271 0.6371 1.49675 2.065 2.47739 2.63096 2.82312 2.98677 3.15797 3.44302 3.58927 3.76221 4.09165 4.33937 4.81531 
13 0.64869 1.50743 2.075 2.4884 2.49449 2.64182 3.17042 3.45502 3.59906 3.77265 4.50899 4.63645 4.6441 
0 
43 0.15925 0.31502 0.50107 0.50716 0.63426 0.64155 0.99531 1.16069 1.16748 1.32506 1.33184 1.49378 1.49967 1.65786 1.85011 2.06337 2.18923 2.19615 2.33553 2.4742 2.48078 2.62914 2.63535 2.81938 2.82566 2.98334 2.98868 3.15553 3.16253 3.30474 3.3123 3.43991 3.44455 3.58508 3.7587 3.76527 4.09251 4.34191 4.49586 4.50255 4.61985 4.62806 4.81487 
43 0.15784 0.31102 0.49876 0.50349 0.63108 0.63705 0.99107 1.15711 1.16719 1.3217 1.32914 1.49042 1.49585 1.65458 1.84532 2.05862 2.18776 2.33076 2.47172 2.4783 2.62552 2.63044 2.81649 2.82175 2.98001 2.98638 3.1516 3.15738 3.30117 3.30811 3.43654 3.44338 3.58127 3.58778 3.75526 3.76005 4.08763 4.33621 4.49171 4.49693 4.61904 4.81069 4.81542 
10 0.31339 0.99402 1.16002 1.84809 2.06177 2.33352 3.15419 3.3042 3.76278 4.49447 
19 0.31013 0.49644 0.63372 0.99021 1.32669 1.49337 1.84317 2.05672 2.32937 2.6252 2.81492 3.15029 3.30446 3.58069 3.7535 4.08544 4.33349 4.49169 4.80797 
25 0.16276 0.31801 0.50427 0.63716 1.16468 1.32989 1.49651 1.85251 2.06396 2.19591 2.33666 2.479 2.63118 2.82204 2.98636 3.15775 3.30942 3.44259 3.58767 3.76108 4.09308 4.34093 4.49808 4.63083 4.8154 
21 0.16612 0.50905 0.64215 1.33527 1.50165 2.06855 2.34143 2.48359 2.63589 2.82722 2.99086 3.16445 3.31505 3.44964 3.5923 3.76651 4.09653 4.34481 4.50346 4.63114 4.81968 
0 
6 2.49556 2.49889 2.50376 2.65308 4.64389 4.64873 
12 0.63982 1.49897 2.06506 2.63298 2.99021 3.16101 3.31203 3.76336 4.09433 4.34199 4.50105 4.81762 
11 0.64521 1.50563 2.0717 2.48717 2.63881 2.99791 3.168 3.59623 3.77014 4.50629 4.63578 
0 
45 0.16056 0.31544 0.3221 0.50273 0.50664 0.63562 0.64041 0.99922 1.16244 1.16886 1.32695 1.33158 1.49519 1.49962 1.6606 1.85095 2.06375 2.19169 2.33626 2.47634 2.48116 2.63021 2.63421 2.82066 2.82482 2.98509 2.98944 3.15658 3.16172 3.30606 3.31124 3.44182 3.4473 3.58659 3.59341 3.75941 3.76401 4.09279 4.34146 4.49654 4.50102 4.62404 4.62935 4.81502 4.81917 
47 0.16082 0.31633 0.50257 0.50602 0.63537 0.63982 1.16165 1.16718 1.32574 1.33115 1.49506 1.49918 1.65889 1.85124 2.06386 2.06789 2.19049 2.19598 2.33625 2.34296 2.4758 2.48033 2.63052 2.63426 2.82073 2.82437 2.98427 2.98859 3.15649 3.16084 3.30555 3.31119 3.44113 3.44623 3.58671 3.59052 3.75945 3.76369 4.09297 4.09719 4.34193 4.49662 4.501 4.621 4.62796 4.81555 4.81893 
88 0.14966 0.15373 0.15867 0.30464 0.30787 0.3116 0.49094 0.49531 0.49799 0.5022 0.62404 0.62805 0.6318 0.8155 0.986 0.98921 0.99399 1.15065 1.15423 1.15958 1.16463 1.31543 1.32024 1.3239 1.48361 1.48786 1.49104 1.64485 1.65131 1.65425 1.8407 1.84331 1.84744 2.05397 2.05671 2.06082 2.17939 2.1852 2.32563 2.32855 2.33249 2.46276 2.46801 2.4714 2.47777 2.6184 2.62225 2.6254 2.80915 2.81334 2.81639 2.82266 2.9731 2.97783 2.98065 3.1459 3.14888 3.15293 3.15807 3.29505 3.29916 3.30345 3.42784 3.43329 3.43691 3.44281 3.57492 3.57909 3.58294 3.74946 3.75306 3.75633 4.08288 4.08547 4.08946 4.33185 4.33403 4.33935 4.48617 4.48935 4.49292 4.61033 4.6169 4.62078 4.80502 4.80784 4.81039 4.81745 
4 2.48782 2.63691 3.76851 4.50822 
42 0.16284 0.32151 0.50515 0.50981 0.63761 0.64126 1.16719 1.33069 1.33659 1.49819 1.50325 1.66275 1.85286 2.06513 2.0696 2.19405 2.33795 2.4798 2.48431 2.63261 2.63562 2.82318 2.82821 2.98785 3.15862 3.16233 3.31066 3.31429 3.44453 3.4481 3.58853 3.59298 3.76264 3.7662 4.09344 4.09747 4.34208 4.50067 4.50458 4.62814 4.81685 4.8206 
52 0.15699 0.1616 0.312 0.31666 0.49889 0.50188 0.63156 0.63594 0.99227 1.15799 1.16563 1.32205 1.32787 1.49115 1.49514 1.65659 1.84673 1.85238 2.05978 2.06368 2.18648 2.19401 2.33202 2.33639 2.47275 2.47638 2.62644 2.62984 2.81668 2.82027 2.98046 2.98444 3.15276 3.15691 3.302 3.30779 3.43787 3.44267 3.58228 3.58605 3.75591 3.75993 3.76443 4.08877 4.09299 4.33747 4.49266 4.4972 4.61927 4.62556 4.81152 4.81449 
34 0.16498 0.50864 0.64055 0.64674 1.16718 1.33321 1.50031 1.50666 1.66532 1.85539 2.0676 2.19343 2.19923 2.34054 2.48138 2.48748 2.63496 2.64391 2.82609 2.99033 3.16041 3.16596 3.31352 3.44605 3.59114 3.76606 3.77317 4.09588 4.34447 4.50285 4.50901 4.62646 4.63426 4.8191 
77 0.15104 0.15527 0.15892 0.30607 0.30948 0.31357 0.49261 0.49691 0.49988 0.62523 0.62931 0.63333 0.81911 0.98775 0.99115 1.15213 1.15594 1.16158 1.31709 1.32133 1.3253 1.48515 1.48933 1.49307 1.64644 1.65329 1.65741 1.84247 1.8452 1.84993 2.05571 2.05867 2.18116 2.18714 2.32738 2.33035 2.33505 2.46318 2.46898 2.47345 2.61955 2.62381 2.62737 2.81092 2.81505 2.81834 2.97467 2.97909 2.98261 3.14744 3.15057 3.15467 3.2967 3.30065 3.30514 3.42938 3.43501 3.43974 3.57661 3.58066 3.58489 3.75116 3.75498 3.75826 4.08465 4.08738 4.33365 4.33599 4.48783 4.49115 4.49495 4.61206 4.61859 4.62472 4.80678 4.80973 4.81263 
29 0.16092 0.31711 0.50353 0.63655 1.16833 1.33125 1.4969 1.65994 1.8549 2.06347 2.19176 2.33899 2.47748 2.63094 2.82186 2.82866 2.98602 3.15834 3.16415 3.31072 3.44276 3.59018 3.76158 4.09179 4.33983 4.4986 4.63078 4.81499 4.81924 
1 2.49796 
9 0.64736 1.50549 2.07237 2.48635 2.6396 3.16773 3.77072 4.50754 4.63642 
19 0.50928 0.64255 1.33453 1.50132 2.07001 2.34198 2.48337 2.63572 2.8278 2.99053 3.16383 3.3149 3.44962 3.59188 3.76644 4.34585 4.50297 4.63073 4.82032 
29 0.15806 0.31428 0.50006 0.63313 0.99187 1.16222 1.32527 1.49312 1.65659 1.84573 2.05885 2.18928 2.33142 2.4753 2.62746 2.81839 2.98272 3.15247 3.15836 3.30534 3.43879 3.58356 3.75764 4.08793 4.33636 4.49321 4.49771 4.62318 4.81108 
0 
41 0.15497 0.30881 0.31629 0.49453 0.50029 0.62828 0.63459 0.98879 1.15481 1.31891 1.32623 1.48727 1.49409 1.65346 1.84351 2.05674 2.18332 2.3289 2.46995 2.62296 2.62828 2.81285 2.81859 2.97673 2.98445 3.14903 3.15576 3.29862 3.30586 3.43541 3.57862 3.75213 3.75852 4.08576 4.33453 4.48937 4.49576 4.6139 4.62373 4.80818 4.81251 
81 0.15511 0.15897 0.31049 0.31379 0.31818 0.49669 0.5011 0.50411 0.62969 0.63383 0.63749 0.82755 0.99182 0.99566 1.15659 1.16044 1.16468 1.32114 1.32595 1.32966 1.48946 1.49392 1.49726 1.64973 1.65662 1.6607 1.8465 1.84955 1.8534 2.05975 2.06282 2.185 2.19067 2.19505 2.33136 2.33437 2.3385 2.46705 2.4729 2.47698 2.48167 2.62441 2.6283 2.63142 2.8148 2.81906 2.82223 2.9788 2.9836 2.98669 3.15172 3.15473 3.15844 3.16355 3.3007 3.30496 3.30875 3.43267 3.43863 3.44239 3.44654 3.58059 3.58462 3.58838 3.75517 3.75895 3.76201 4.08863 4.09148 4.09578 4.33768 4.34013 4.49208 4.49585 4.49872 4.61582 4.62214 4.6257 4.81064 4.8139 4.81696 
4 0.64805 2.48685 2.6398 4.50791 

132
