# Supplementary material for: Deciphering the Contribution of Oriens-Lacunosum/Moleculare (OLM) Cells to Intrinsic θ Rhythms Using Biophysical Local Field Potential (LFP) Models
Source: eNeuro. 2018 Sep 4;5(4):ENEURO.0146-18.2018. doi: 10.1523/ENEURO.0146-18.2018 (PMC6140113; doi:10.1523/ENEURO.0146-18.2018)
Supplement: Supplementary file 2 — Supplementary Code. Download supplement 2, GZ file [file sup_enu-eN-NWR-0146-18-s02.gz › LFP_microcircuit-master/BC-380-gi-0-gi_SD-0-PV12913020-dSD6.6ms-gnSD0.21-gpv-3.0-gsb4.5-csb0.21-gbs2.75-cbs0.1344-spiketimes.txt]

16421

341


79 0.14389 0.14822 0.15141 0.30009 0.30388 0.30797 0.48661 0.49147 0.49475 0.6193 0.62383 0.62777 0.80939 0.81324 0.81651 0.82209 0.98174 0.98535 0.99148 1.14629 1.1507 1.15762 1.31109 1.31641 1.32118 1.47922 1.48403 1.48751 1.64053 1.64801 1.83647 1.83938 1.84411 2.04973 2.0529 2.1751 2.18142 2.32134 2.32463 2.32947 2.45807 2.46468 2.46848 2.61389 2.61865 2.62193 2.80491 2.80951 2.81288 2.96871 2.97412 2.97825 3.14149 3.14489 3.14923 3.2907 3.29541 3.30009 3.42353 3.42949 3.43582 3.57057 3.57517 3.58001 3.74519 3.74927 3.75262 4.07864 4.08161 4.32763 4.33013 4.48185 4.48559 4.4891 4.60601 4.61305 4.80077 4.80396 4.80698 
88 0.14442 0.14831 0.15136 0.15719 0.30051 0.30426 0.30814 0.48729 0.49137 0.49446 0.49919 0.61885 0.62319 0.62695 0.6328 0.80976 0.81348 0.81691 0.81973 0.98256 0.98539 0.9904 1.14662 1.15072 1.15702 1.31154 1.31528 1.3201 1.47958 1.48373 1.4876 1.64081 1.64837 1.65224 1.83726 1.83982 1.84379 2.0505 2.0531 2.05661 2.17567 2.18128 2.32215 2.32506 2.32882 2.45744 2.4642 2.46827 2.61409 2.61874 2.62225 2.80574 2.80987 2.81314 2.96924 2.97348 2.97732 3.14208 3.14529 3.14937 3.15399 3.29121 3.29479 3.30011 3.42394 3.4304 3.43438 3.5713 3.57526 3.5789 3.74602 3.74908 3.75283 4.07947 4.08211 4.08583 4.3283 4.33055 4.33385 4.48241 4.48557 4.48978 4.60644 4.6129 4.61918 4.8017 4.80459 4.80723 
31 0.1681 0.32625 0.51108 0.64396 0.83438 1.0038 1.00959 1.17377 1.33713 1.50352 1.66686 1.86048 2.07053 2.20336 2.34272 2.34918 2.48501 2.6383 2.82899 2.99282 3.16659 3.31847 3.4515 3.59346 3.59999 3.77053 4.09956 4.34708 4.50705 4.63461 4.82373 
0 
69 0.16557 0.16976 0.18979 0.32275 0.32646 0.34116 0.50964 0.51331 0.53188 0.64139 0.647 0.83142 0.83559 1.00145 1.00678 1.01464 1.16797 1.17407 1.33226 1.33809 1.34864 1.50279 1.50752 1.6656 1.67116 1.85573 1.86091 1.86614 2.06978 2.07621 2.0987 2.19644 2.20318 2.34129 2.34612 2.35333 2.4838 2.49053 2.6363 2.64125 2.82733 2.83155 2.83627 2.99152 2.99721 3.16197 3.16682 3.17246 3.31204 3.31743 3.44886 3.45315 3.59264 3.59826 3.61593 3.76774 3.77163 4.09808 4.10321 4.3462 4.35159 4.50163 4.50675 4.51523 4.62856 4.63962 4.82131 4.82497 4.83387 
0 
23 0.17013 0.32583 0.51306 0.83337 1.00461 1.17709 1.33986 1.50698 1.67032 1.86309 2.20637 2.34729 2.63925 2.83246 3.16879 3.31743 3.45385 3.59804 3.77005 4.10147 4.34706 4.50652 4.82493 
81 0.15393 0.15782 0.16164 0.31088 0.31456 0.31827 0.49647 0.50077 0.50442 0.62956 0.63348 0.63793 0.81944 0.82321 0.82676 0.99137 0.9958 0.99993 1.15703 1.16173 1.1673 1.32075 1.32596 1.33051 1.48913 1.49376 1.49909 1.64987 1.65671 1.66003 1.84609 1.84974 1.85421 2.05935 2.06263 2.1842 2.19007 2.33144 2.33488 2.34006 2.46928 2.47435 2.47919 2.62513 2.62877 2.63258 2.81466 2.81891 2.82229 2.82873 2.97843 2.98357 2.98913 3.15159 3.15541 3.15869 3.30064 3.30525 3.30972 3.43561 3.43948 3.44407 3.58061 3.58468 3.58963 3.75454 3.75886 3.76191 4.08838 4.09162 4.33708 4.33972 4.49175 4.49619 4.49978 4.61507 4.62225 4.62657 4.81074 4.8135 4.81766 
0 
53 0.15894 0.16494 0.31481 0.31929 0.50271 0.5076 0.63595 0.64047 0.82561 0.83029 0.9949 1.00005 1.16343 1.32745 1.33271 1.49517 1.49978 1.65954 1.66631 1.8484 1.85395 2.06196 2.06737 2.19245 2.33482 2.3403 2.47717 2.48252 2.63006 2.63411 2.82131 2.82566 2.98532 2.99051 3.15769 3.1623 3.30647 3.31183 3.44104 3.44582 3.58603 3.5911 3.75989 3.76345 4.09052 4.09641 4.33927 4.34534 4.49814 4.50299 4.6255 4.81469 4.81946 
89 0.14468 0.14912 0.1523 0.30111 0.3048 0.30857 0.31271 0.48763 0.49266 0.49565 0.6202 0.62511 0.629 0.81009 0.81398 0.81733 0.8222 0.98275 0.98639 0.99096 1.14714 1.15154 1.15687 1.31199 1.31759 1.32125 1.48023 1.48525 1.48854 1.64104 1.64891 1.65293 1.83747 1.84031 1.84456 2.05074 2.05398 2.05908 2.17598 2.18243 2.18983 2.32237 2.3256 2.33001 2.45831 2.46513 2.46889 2.61452 2.61952 2.62255 2.80585 2.81066 2.81367 2.81907 2.96968 2.97536 2.97885 3.14264 3.14596 3.14997 3.15419 3.29172 3.29659 3.30046 3.424 3.43031 3.43473 3.57158 3.57634 3.58044 3.74617 3.75053 3.75346 4.07965 4.08258 4.08778 4.32862 4.33104 4.33678 4.4829 4.48678 4.48994 4.60686 4.61427 4.61891 4.80176 4.80491 4.80773 4.81195 
51 0.17613 0.18159 0.33298 0.33718 0.51941 0.52352 0.6532 0.65901 0.84192 0.84661 1.01271 1.01702 1.18308 1.34549 1.35044 1.51257 1.51797 1.67683 1.68415 1.8672 1.87159 2.0793 2.08542 2.21206 2.35226 2.36132 2.4944 2.5025 2.64717 2.83779 2.84332 3.00204 3.01376 3.1752 3.18019 3.32586 3.33101 3.46012 3.46703 3.60476 3.77811 3.78407 4.10741 4.11488 4.3558 4.36248 4.5151 4.5229 4.64414 4.83114 4.83569 
0 
130 0.14186 0.14515 0.14787 0.15014 0.15457 0.29798 0.30156 0.30411 0.30654 0.30962 0.48482 0.48828 0.49092 0.49306 0.49604 0.6158 0.61968 0.62272 0.62538 0.62828 0.80725 0.81061 0.81344 0.81556 0.81906 0.98006 0.98241 0.98543 0.98817 1.14408 1.14795 1.15124 1.15484 1.15903 1.30905 1.31229 1.31595 1.31868 1.32232 1.47708 1.48076 1.48369 1.48607 1.48985 1.63825 1.64433 1.64752 1.65065 1.65573 1.83478 1.83701 1.83956 1.84203 1.84627 2.04802 2.05024 2.05275 2.05569 2.17317 2.1772 2.18069 2.18721 2.31967 2.3223 2.3248 2.32753 2.45482 2.46069 2.46407 2.46673 2.4705 2.61158 2.61595 2.61858 2.6208 2.80327 2.80687 2.80933 2.81149 2.81505 2.96674 2.97034 2.9736 2.97588 3.13956 3.14239 3.14482 3.1474 3.15011 3.28861 3.29176 3.29493 3.29795 3.30089 3.42145 3.42711 3.42951 3.43292 3.43621 3.5688 3.57232 3.57486 3.57786 3.74351 3.74588 3.74872 3.75095 3.75371 4.07699 4.07928 4.08168 4.08449 4.32579 4.32785 4.33002 4.33322 4.47991 4.48273 4.48597 4.48803 4.49213 4.60393 4.60855 4.61207 4.61578 4.79924 4.80183 4.80389 4.80605 4.80962 
0 
60 0.15536 0.16003 0.16504 0.31265 0.31809 0.49904 0.5027 0.50773 0.63178 0.63671 0.82092 0.8259 0.99283 0.99806 1.15891 1.16707 1.32401 1.33088 1.49063 1.49577 1.65406 1.65893 1.66547 1.84757 1.85386 2.06055 2.06852 2.18681 2.19694 2.33291 2.33896 2.34639 2.47177 2.47698 2.62692 2.63111 2.81756 2.8217 2.8268 2.98024 2.98517 3.15365 3.15911 3.30337 3.30999 3.43806 3.44436 3.58304 3.5885 3.75709 3.76222 4.0897 4.33852 4.34452 4.4937 4.49905 4.61803 4.62491 4.81249 4.8166 
65 0.16589 0.16925 0.32276 0.32608 0.50993 0.51324 0.52096 0.64284 0.64692 0.83099 0.83458 0.83974 1.00142 1.00621 1.01261 1.16706 1.17371 1.33571 1.33979 1.50232 1.50583 1.66583 1.67035 1.67796 1.85645 1.86038 1.86506 2.06902 2.07302 2.19755 2.20529 2.34193 2.34674 2.35346 2.48392 2.48835 2.63677 2.64008 2.82744 2.83083 2.83585 2.99262 2.99759 3.16237 3.16683 3.17215 3.31429 3.31774 3.44902 3.45345 3.59314 3.59803 3.76644 3.76997 4.09794 4.10257 4.34654 4.35267 4.50349 4.50687 4.63029 4.6359 4.821 4.82419 4.82896 
36 0.14916 0.15485 0.30626 0.49298 0.49926 0.62571 0.81453 0.82031 0.98638 1.15255 1.31654 1.48554 1.65254 1.8411 2.05437 2.18192 2.32654 2.46923 2.62126 2.81131 2.81748 2.97534 3.14687 3.15331 3.2964 3.43362 3.57704 3.74989 3.75572 4.08344 4.33209 4.48708 4.49339 4.6149 4.80592 4.81104 
1 4.82603 
1 0.82907 
0 
17 0.16986 0.32566 0.51236 0.64687 0.83492 1.00885 1.50573 1.86192 2.07391 2.63893 2.99568 3.16842 3.76967 4.34976 4.50806 4.63782 4.82505 
26 0.15878 0.31699 0.50284 0.63564 0.82341 0.99757 1.16335 1.32845 1.49607 1.66049 1.85249 2.06513 2.33864 2.47795 2.63121 2.82165 2.98606 3.15944 3.30769 3.44306 3.58882 3.76217 4.34166 4.49882 4.62862 4.81506 
71 0.15379 0.15836 0.16432 0.31119 0.31532 0.4982 0.50144 0.50482 0.63089 0.63503 0.63991 0.81895 0.823 0.82549 0.99125 0.99631 1.15749 1.16353 1.16828 1.32114 1.32658 1.3305 1.49034 1.49455 1.49872 1.65439 1.65863 1.84589 1.85097 1.85588 2.05926 2.06356 2.18513 2.19067 2.33141 2.33553 2.47184 2.47604 2.4817 2.62601 2.6295 2.81623 2.81996 2.82466 2.98037 2.98407 3.15191 3.15653 3.16084 3.30126 3.30666 3.30989 3.43698 3.44197 3.58208 3.58605 3.75475 3.75921 3.76257 4.0883 4.09289 4.33693 4.34145 4.49195 4.49656 4.61531 4.62332 4.62899 4.8108 4.81399 4.82074 
6 0.33248 0.65261 2.64558 3.00296 3.77594 4.51241 
32 0.16782 0.32357 0.51056 0.64335 0.8332 0.83849 1.0031 1.01017 1.17258 1.33696 1.50366 1.66762 1.85662 1.86237 2.07237 2.20073 2.34407 2.48517 2.63876 2.82919 2.99321 3.16585 3.31672 3.45026 3.59419 3.76811 4.09949 4.34747 4.50585 4.6343 4.82305 4.82904 
33 0.15979 0.31299 0.3185 0.50095 0.63335 0.82493 0.99276 1.15896 1.1682 1.32771 1.4953 1.65886 1.8474 1.85401 2.06134 2.19135 2.33279 2.47659 2.62831 2.81972 2.98456 3.15369 3.15922 3.30744 3.4386 3.58525 3.75956 4.08988 4.33798 4.49693 4.62469 4.81252 4.81866 
57 0.15015 0.15483 0.30675 0.31126 0.493 0.49806 0.62565 0.63075 0.81611 0.82052 0.98802 0.99535 1.15328 1.16284 1.31765 1.32543 1.4856 1.49183 1.64647 1.65475 1.84287 1.84768 2.05607 2.05991 2.18143 2.18944 2.3278 2.3318 2.46583 2.47253 2.62152 2.62624 2.81113 2.81638 2.97518 2.9816 3.14814 3.1529 3.29698 3.30485 3.42968 3.43575 3.44257 3.57691 3.58188 3.75132 3.75666 4.08504 4.08858 4.33393 4.33704 4.48839 4.49432 4.61236 4.62172 4.80707 4.81046 
98 0.15422 0.1578 0.16083 0.1653 0.31069 0.31364 0.31722 0.32075 0.49691 0.50139 0.5044 0.50789 0.62947 0.63341 0.63714 0.82006 0.82371 0.82642 0.8303 0.99187 0.9962 0.99947 1.1569 1.1608 1.16537 1.16917 1.32138 1.32628 1.32972 1.48923 1.49377 1.49699 1.50165 1.64964 1.65637 1.6596 1.66456 1.8467 1.84977 1.85349 2.05997 2.06347 2.0674 2.18494 2.19015 2.19522 2.33179 2.33485 2.33831 2.46729 2.47311 2.47677 2.48114 2.62462 2.6285 2.63121 2.81495 2.81913 2.82212 2.82608 2.979 2.98401 2.98675 3.15205 3.15521 3.15846 3.1623 3.30085 3.30507 3.30882 3.31295 3.43261 3.43862 3.4431 3.44711 3.58076 3.58482 3.58822 3.59324 3.75521 3.7591 3.76202 4.08898 4.09224 4.09653 4.33799 4.34093 4.34538 4.49241 4.49673 4.49955 4.61548 4.62192 4.62551 4.81117 4.81411 4.81711 4.82047 
24 0.17047 0.32594 0.51289 0.6439 0.83425 1.00474 1.1744 1.50637 1.67017 1.86054 2.07027 2.34191 2.48422 2.83222 2.99146 3.16702 3.45378 3.59845 3.76994 4.09968 4.34614 4.50896 4.63459 4.8248 
59 0.16702 0.17159 0.32279 0.32774 0.51088 0.51518 0.64335 0.64801 0.83162 0.83536 0.8515 1.00215 1.00696 1.17108 1.17686 1.33704 1.34507 1.50317 1.50687 1.66682 1.67249 1.85707 1.86247 2.07041 2.07573 2.1971 2.2031 2.3427 2.34754 2.48414 2.48803 2.63717 2.64121 2.82891 2.83274 2.99158 2.99574 3.16414 3.16821 3.31355 3.31869 3.45003 3.45501 3.59338 3.5979 3.60697 3.76778 3.77207 4.0995 4.10395 4.34754 4.3534 4.50375 4.50813 4.63061 4.63548 4.82237 4.82583 4.8407 
42 0.16034 0.16558 0.31711 0.32171 0.50507 0.5108 0.63719 0.64479 0.82488 0.82894 0.99645 1.00249 1.16307 1.17137 1.3302 1.49792 1.66122 1.66847 1.85105 1.85703 2.06481 2.19403 2.33686 2.34409 2.47979 2.63333 2.82369 2.82956 2.9872 3.16019 3.31007 3.44381 3.45491 3.58786 3.60019 3.76337 4.09362 4.34207 4.50056 4.62687 4.81735 4.8229 
91 0.17707 0.18015 0.18397 0.33381 0.33725 0.34057 0.52077 0.52338 0.52668 0.53282 0.65381 0.65739 0.66148 0.84215 0.84568 0.84886 0.85516 1.01368 1.01779 1.02179 1.18101 1.18514 1.18944 1.34629 1.34942 1.35324 1.51392 1.51694 1.52099 1.67808 1.68152 1.6867 1.86829 1.87197 1.87533 1.88319 2.08094 2.0842 2.08865 2.20952 2.21384 2.22179 2.35319 2.35678 2.36086 2.36771 2.49552 2.4989 2.50394 2.6483 2.65147 2.65784 2.83885 2.8418 2.84564 2.85134 3.00286 3.00589 3.0103 3.1746 3.17812 3.18093 3.18619 3.32533 3.32908 3.33255 3.45963 3.46331 3.46691 3.60454 3.60777 3.61207 3.77833 3.7816 3.78449 3.79175 4.10963 4.1127 4.11674 4.35851 4.36143 4.3658 4.51518 4.51857 4.52278 4.64313 4.64798 4.83283 4.83555 4.83866 4.84338 
78 0.15304 0.15726 0.16237 0.30893 0.31243 0.31656 0.49546 0.50014 0.5043 0.62779 0.63259 0.63642 0.81861 0.82298 0.82586 0.9904 0.9948 1.00013 1.15532 1.16042 1.1673 1.32012 1.3253 1.33252 1.4882 1.49299 1.49887 1.64901 1.65618 1.65993 1.84521 1.84937 1.85405 2.05845 2.06223 2.18395 2.18979 2.33024 2.33371 2.34021 2.46605 2.47248 2.47609 2.62211 2.62685 2.63008 2.81374 2.81819 2.82303 2.97756 2.98283 3.15046 3.15406 3.15794 3.29947 3.30429 3.30901 3.43204 3.43768 3.44211 3.57933 3.58379 3.58995 3.75379 3.75836 3.76323 4.0874 4.09116 4.33629 4.34012 4.49075 4.49551 4.6146 4.62115 4.62924 4.80959 4.81294 4.81775 
53 0.15236 0.1574 0.31042 0.31585 0.49779 0.50233 0.63002 0.63536 0.81785 0.82233 0.82734 0.99077 0.99747 1.15713 1.32155 1.32765 1.48995 1.49473 1.65537 1.66251 1.84533 1.85115 2.05875 2.06621 2.18729 2.33069 2.33651 2.47195 2.47781 2.62586 2.62997 2.81559 2.81999 2.97988 2.98482 3.15121 3.15685 3.30089 3.30733 3.43643 3.44311 3.58122 3.58673 3.75437 3.7594 4.08768 4.33634 4.49151 4.49636 4.6185 4.62708 4.81032 4.81454 
32 0.15484 0.30999 0.49739 0.63043 0.82014 0.98973 1.15714 1.32189 1.49016 1.65492 1.84416 2.05745 2.18762 2.32982 2.47264 2.62537 2.81527 2.9797 3.15062 3.15855 3.30083 3.43623 3.58093 3.75321 3.759 4.08656 4.33505 4.49081 4.49721 4.6218 4.80926 4.8151 
31 0.1643 0.31977 0.3254 0.50901 0.64037 0.82804 0.83366 0.99984 1.16761 1.33362 1.50024 1.66418 1.85445 1.86021 2.06747 2.19635 2.34049 2.48185 2.63532 2.82636 2.99058 3.16146 3.31211 3.4474 3.59126 3.76482 4.09657 4.34552 4.50135 4.63043 4.82019 
82 0.14527 0.14956 0.15322 0.30147 0.3051 0.30907 0.48806 0.49272 0.49618 0.62067 0.62509 0.62928 0.81081 0.81468 0.81822 0.82444 0.9832 0.987 0.99173 1.14767 1.15176 1.15744 1.31255 1.31756 1.32175 1.48066 1.48521 1.48897 1.64189 1.64847 1.6523 1.83793 1.84096 1.8453 2.05118 2.05455 2.1765 2.18237 2.18966 2.32279 2.32611 2.33056 2.45959 2.46508 2.46951 2.61529 2.61963 2.62306 2.80637 2.81078 2.8143 2.97012 2.97507 2.97884 3.14293 3.14627 3.15041 3.29211 3.29658 3.30096 3.42491 3.43037 3.4352 3.572 3.57644 3.58096 3.74661 3.75077 3.7541 4.08008 4.08315 4.32906 4.33174 4.48332 4.48711 4.49063 4.60742 4.61418 4.61875 4.80223 4.80546 4.80855 
142 0.13728 0.14047 0.14316 0.14537 0.14821 0.29339 0.29682 0.29931 0.30168 0.30396 0.48019 0.48349 0.48623 0.48827 0.49061 0.49475 0.61148 0.61516 0.61814 0.62056 0.62282 0.62678 0.80265 0.80588 0.80866 0.81076 0.8132 0.81653 0.97545 0.97784 0.98072 0.98333 0.98683 1.1395 1.14317 1.14635 1.14934 1.15283 1.30444 1.30756 1.3112 1.31359 1.31646 1.47248 1.47596 1.47897 1.48121 1.4841 1.63368 1.63936 1.64248 1.6449 1.64887 1.83016 1.8324 1.83477 1.83725 1.83979 2.0434 2.04564 2.04801 2.05082 2.16857 2.17232 2.17592 2.17974 2.31504 2.31764 2.32003 2.32267 2.32592 2.45028 2.45568 2.45894 2.46151 2.46415 2.60698 2.61108 2.61374 2.6159 2.61896 2.79864 2.80206 2.80462 2.80667 2.80942 2.81316 2.96213 2.96554 2.96887 2.97093 2.97474 3.13496 3.13776 3.14008 3.14263 3.14466 3.14823 3.28406 3.28714 3.29029 3.29307 3.29549 3.41684 3.42217 3.42454 3.42731 3.4299 3.56419 3.56755 3.57015 3.57283 3.57629 3.7389 3.74133 3.74404 3.74621 3.74819 4.07236 4.07467 4.07693 4.07964 4.32119 4.32324 4.32529 4.32841 4.4753 4.47808 4.48123 4.48325 4.48578 4.59933 4.60339 4.60708 4.61019 4.61491 4.7946 4.79717 4.79917 4.80131 4.80392 4.99802 
37 0.15277 0.15778 0.31045 0.31747 0.49672 0.5016 0.62979 0.63701 0.8183 0.82338 0.99065 1.1568 1.32074 1.48946 1.49482 1.65387 1.84537 2.0586 2.18583 2.33078 2.47074 2.47648 2.6251 2.81523 2.97901 2.98461 3.15108 3.30056 3.30936 3.43645 3.58088 3.75404 4.08767 4.33636 4.49135 4.61875 4.81015 
0 
61 0.17442 0.17901 0.33082 0.33492 0.34868 0.51808 0.52221 0.65113 0.65529 0.84018 0.84519 1.01094 1.01601 1.17963 1.18474 1.34386 1.34837 1.51144 1.51603 1.67488 1.68162 1.86586 1.86983 1.87669 2.07757 2.08241 2.20872 2.35101 2.35763 2.3693 2.49302 2.49864 2.64528 2.64941 2.83706 2.84236 3.00124 3.0099 3.17323 3.17706 3.19474 3.32376 3.32836 3.4574 3.46188 3.6021 3.60738 3.77523 3.77865 3.78849 4.10641 4.11168 4.35494 4.36037 4.51281 4.51711 4.64187 4.65128 4.82992 4.83447 4.85603 
91 0.17663 0.17965 0.1836 0.3325 0.33628 0.33986 0.35028 0.52043 0.52356 0.52705 0.542 0.65325 0.65669 0.66055 0.84301 0.84564 0.8495 1.01223 1.0167 1.02103 1.03667 1.18014 1.18488 1.18887 1.34529 1.34881 1.3523 1.51341 1.51671 1.52109 1.6769 1.68054 1.68514 1.86647 1.87076 1.87433 1.88132 2.07975 2.08316 2.08756 2.20869 2.2134 2.21982 2.35194 2.3561 2.36028 2.36713 2.49593 2.50017 2.50648 2.64797 2.65069 2.65577 2.83933 2.84248 2.84637 3.00277 3.00584 3.0101 3.17337 3.17737 3.1807 3.18858 3.32395 3.32799 3.33122 3.45841 3.46246 3.46601 3.60389 3.60796 3.61221 3.77803 3.78108 3.78464 3.79308 4.10848 4.11183 4.11749 4.35724 4.36025 4.36643 4.51471 4.51765 4.52184 4.64319 4.64814 4.83163 4.8345 4.83787 4.84286 
6 0.32465 0.83593 1.004 1.86047 4.10164 4.82314 
1 3.77566 
55 0.15767 0.16145 0.31412 0.31865 0.32386 0.50223 0.50557 0.63426 0.63834 0.82294 0.82691 0.83129 0.99458 0.99974 1.16076 1.16798 1.3258 1.33065 1.49423 1.49822 1.65901 1.66451 1.84931 1.85451 2.06265 2.18936 2.19977 2.33455 2.34019 2.476 2.47993 2.62957 2.63288 2.82 2.8233 2.98363 2.98747 3.15526 3.15984 3.30502 3.31009 3.44013 3.44504 3.58572 3.59025 3.75882 3.76292 4.0918 4.34011 4.49592 4.49997 4.62122 4.62726 4.81417 4.81727 
80 0.14496 0.14912 0.15252 0.30147 0.30501 0.30879 0.48799 0.49258 0.49575 0.62042 0.62495 0.62886 0.81053 0.81429 0.8176 0.98295 0.9869 0.9913 1.14787 1.15191 1.1569 1.31257 1.3177 1.32145 1.48072 1.48537 1.48878 1.64168 1.64872 1.65284 1.83769 1.84084 1.84478 2.05094 2.05437 2.17647 2.18229 2.32262 2.32593 2.33012 2.4595 2.46513 2.46908 2.61546 2.61965 2.62284 2.80625 2.81065 2.81385 2.97016 2.97539 2.97903 3.14289 3.14627 3.14996 3.29203 3.29648 3.30044 3.42472 3.43019 3.43498 3.57191 3.57632 3.58036 3.74633 3.75052 3.75354 4.07985 4.08299 4.32879 4.33157 4.48324 4.48743 4.49042 4.60737 4.61395 4.61897 4.802 4.80517 4.8082 
2 3.16879 3.31927 
29 0.16992 0.32662 0.51323 0.64892 0.83453 1.00669 1.17653 1.34009 1.50648 1.6745 1.86207 2.07556 2.2122 2.34639 2.35814 2.4891 2.63947 2.83164 2.99873 3.1687 3.31836 3.45461 3.60396 3.7706 4.10197 4.35222 4.50742 4.63555 4.82487 
28 0.15897 0.31623 0.50177 0.6351 0.8238 0.99546 1.16419 1.32755 1.4948 1.65913 1.84984 2.06161 2.19182 2.334 2.47626 2.62912 2.81987 2.98398 3.15686 3.30744 3.44174 3.58472 3.75944 4.09037 4.33822 4.49632 4.62611 4.81344 
56 0.15269 0.15754 0.309 0.31408 0.49516 0.50015 0.6283 0.63374 0.81806 0.82298 0.98963 0.99552 1.15533 1.16243 1.31957 1.32567 1.48784 1.49336 1.65018 1.65638 1.84436 1.84966 2.05761 2.06245 2.18366 2.19073 2.32965 2.3349 2.46811 2.47427 2.62332 2.62823 2.81344 2.81853 2.97725 2.98292 3.14981 3.15532 3.29928 3.30561 3.43278 3.43775 3.57913 3.58449 3.75304 3.75848 4.08663 4.09145 4.33539 4.34042 4.49013 4.49564 4.61419 4.62275 4.809 4.81305 
29 0.16546 0.32185 0.50944 0.64248 0.83097 1.00376 1.17215 1.33511 1.50231 1.66614 1.85662 2.06972 2.19996 2.34293 2.48547 2.63645 2.82728 2.99106 3.164 3.31444 3.4503 3.59433 3.76723 4.09905 4.3456 4.50454 4.63303 4.8216 4.82769 
96 0.17655 0.17956 0.1835 0.33242 0.33578 0.3388 0.34425 0.5204 0.52332 0.52648 0.53303 0.65305 0.65656 0.66033 0.84295 0.84547 0.84906 0.86152 1.0139 1.01728 1.02184 1.17929 1.18382 1.18764 1.3451 1.34836 1.35175 1.37109 1.51343 1.51635 1.51987 1.67686 1.68066 1.68537 1.86712 1.87081 1.87418 1.88135 2.07991 2.08292 2.08746 2.20868 2.21369 2.21983 2.35233 2.35574 2.36052 2.36667 2.49466 2.49818 2.50286 2.64708 2.64993 2.65482 2.83791 2.84087 2.84456 2.84856 3.0031 3.00649 3.01157 3.17384 3.17722 3.1805 3.18577 3.32435 3.32771 3.33073 3.35925 3.459 3.46257 3.46643 3.60407 3.60773 3.6123 3.62234 3.7769 3.78037 3.78355 3.78905 4.1085 4.11164 4.11697 4.35708 4.36014 4.36501 4.51352 4.51698 4.52068 4.52826 4.64338 4.64759 4.83204 4.83459 4.83779 4.84267 
69 0.15687 0.16087 0.1648 0.31434 0.31816 0.32107 0.50194 0.50516 0.50951 0.63437 0.63842 0.82247 0.82639 0.82943 0.99427 0.99872 1.00212 1.1606 1.16564 1.17142 1.32492 1.33033 1.49324 1.49776 1.65876 1.6623 1.66685 1.84909 1.85327 1.85656 2.06215 2.066 2.19013 2.19438 2.33427 2.33896 2.34738 2.47561 2.47916 2.62926 2.6328 2.8198 2.82326 2.82804 2.98367 2.98734 3.15522 3.15995 3.16539 3.30528 3.31043 3.44043 3.44516 3.58502 3.58864 3.59652 3.75866 3.76323 4.09114 4.09514 4.33965 4.34333 4.49539 4.49988 4.61987 4.62621 4.81391 4.81712 4.82161 
33 0.16663 0.32319 0.50883 0.6412 0.6474 0.83318 1.0047 1.16837 1.17727 1.33426 1.50358 1.66836 1.85848 2.06991 2.19848 2.34127 2.48333 2.63592 2.82814 2.83533 2.99005 3.16223 3.16751 3.31327 3.4483 3.59225 3.76588 3.77108 4.09822 4.34631 4.50411 4.62973 4.82167 
19 0.1651 0.32207 0.5108 0.83214 1.00211 1.17406 1.50023 1.66322 1.8584 2.34209 2.48129 2.63425 2.82605 3.59317 3.76529 4.09673 4.34441 4.50312 4.8193 
36 0.15643 0.31129 0.49899 0.50547 0.63195 0.82086 0.82589 0.99139 1.15771 1.32136 1.49053 1.65612 1.84592 2.05912 2.18532 2.33137 2.47314 2.62675 2.81788 2.98011 3.15208 3.159 3.30138 3.30963 3.43765 3.44528 3.58181 3.75469 3.76135 4.08812 4.33684 4.49194 4.50029 4.61573 4.81079 4.81771 
111 0.14474 0.14852 0.15129 0.1544 0.30086 0.30426 0.30743 0.3102 0.48747 0.49147 0.49396 0.49657 0.50054 0.61983 0.62364 0.62655 0.6294 0.81008 0.81348 0.81665 0.81914 0.98268 0.98548 0.989 0.99293 1.14695 1.1507 1.15456 1.15828 1.31182 1.31537 1.3189 1.3221 1.47992 1.48383 1.48685 1.48964 1.64126 1.6476 1.65049 1.65389 1.83739 1.83991 1.84312 1.84642 2.05064 2.05324 2.05606 2.17593 2.18099 2.18432 2.32227 2.32507 2.32808 2.33165 2.45819 2.46373 2.46714 2.46985 2.47484 2.61446 2.61867 2.62162 2.62419 2.80584 2.80985 2.8125 2.81525 2.82033 2.9695 2.97363 2.97662 2.97995 3.14233 3.14537 3.14858 3.15106 3.29155 3.29503 3.29865 3.30147 3.42422 3.42991 3.43301 3.43602 3.57146 3.57533 3.57804 3.58129 3.74616 3.74935 3.75221 3.7545 4.07958 4.08217 4.08517 4.32854 4.33073 4.33374 4.48267 4.48565 4.48905 4.4916 4.60677 4.61241 4.61643 4.62095 4.80175 4.80457 4.80688 4.80969 
33 0.15105 0.30737 0.49334 0.62663 0.81638 0.82414 0.98797 1.1535 1.31766 1.32646 1.48602 1.49413 1.65214 1.84266 2.0559 2.1816 2.32796 2.4664 2.47365 2.62161 2.81157 2.9754 3.14809 3.29749 3.43373 3.57747 3.75135 3.75914 4.08495 4.33366 4.48835 4.61252 4.80726 
41 0.154 0.16134 0.30925 0.31723 0.49679 0.50218 0.62965 0.81897 0.82347 0.98929 1.15548 1.16499 1.32007 1.32748 1.48952 1.65526 1.84383 1.85205 2.05709 2.1865 2.32933 2.47222 2.62455 2.81461 2.82066 2.97924 3.1501 3.1571 3.29955 3.30714 3.43669 3.58038 3.75303 3.75857 4.08617 4.33479 4.48995 4.49571 4.61728 4.8088 4.81425 
7 0.1639 0.32003 0.82825 1.00088 1.49992 1.66389 1.85565 
64 0.14388 0.14826 0.30019 0.30425 0.30885 0.4864 0.49081 0.49506 0.61946 0.62372 0.63022 0.80927 0.81378 0.81879 0.98096 0.98578 1.14661 1.15225 1.31087 1.31652 1.47912 1.48397 1.64215 1.64802 1.8357 1.83979 2.04892 2.0527 2.17509 2.18155 2.32089 2.32471 2.45964 2.46557 2.61458 2.61886 2.80464 2.80907 2.81448 2.96862 2.97379 3.14112 3.14528 3.14917 3.29052 3.296 3.42544 3.43058 3.57038 3.57468 3.74432 3.74879 3.75223 4.07794 4.08165 4.32676 4.33014 4.48141 4.48619 4.60598 4.61406 4.80018 4.80339 4.80766 
27 0.17615 0.33233 0.51947 0.6528 0.84222 1.01684 1.18319 1.34514 1.51351 1.67779 1.8685 2.077 2.35822 2.49698 2.64461 2.8381 3.0005 3.1744 3.32432 3.46035 3.60653 3.77597 4.10777 4.35472 4.51291 4.64451 4.83232 
34 0.16998 0.32568 0.33141 0.51309 0.51866 0.6465 0.83548 0.84201 1.00501 1.17283 1.33872 1.50609 1.66987 1.85994 1.86691 2.07305 2.20014 2.34563 2.48782 2.64162 2.83096 2.83607 2.99577 3.16821 3.31894 3.45297 3.59687 3.77317 4.10139 4.34949 4.50809 4.63595 4.82501 4.83156 
29 0.15666 0.31393 0.50039 0.63396 0.82181 0.82887 0.9951 1.16243 1.32592 1.49356 1.65808 1.84724 2.06062 2.18974 2.3338 2.47487 2.62828 2.81841 2.98332 3.15452 3.30559 3.4405 3.58418 3.75799 4.08906 4.33705 4.49534 4.62487 4.81223 
32 0.16342 0.31927 0.3257 0.50734 0.63983 0.83095 1.00104 1.16753 1.33267 1.50008 1.66411 1.85404 1.86067 2.0664 2.19677 2.33899 2.48114 2.63447 2.82522 2.83117 2.98952 3.16221 3.31252 3.44582 3.58991 3.76545 4.09527 4.34403 4.50262 4.63058 4.81899 4.82501 
5 0.16815 0.32205 0.83017 1.0016 1.85807 
24 0.16383 0.32285 0.50757 0.6423 1.16931 1.33396 1.50031 1.85845 2.06655 2.19722 2.34198 2.48352 2.63366 2.82522 2.98891 3.1615 3.31242 3.44991 3.59062 3.7644 4.0952 4.34233 4.50086 4.81794 
28 0.16157 0.31792 0.50692 0.63932 0.82714 0.99942 1.17065 1.33377 1.49902 1.66075 1.85145 1.85702 2.06576 2.33789 2.48019 2.6327 2.82417 2.98792 3.16153 3.31256 3.44663 3.58833 3.76378 4.0946 4.34233 4.50083 4.63374 4.81745 
55 0.17659 0.18198 0.33353 0.33808 0.51986 0.52408 0.65153 0.65533 0.84263 0.84707 1.01246 1.01769 1.18374 1.34574 1.35065 1.51191 1.51639 1.67618 1.68211 1.86769 1.87241 2.07876 2.08265 2.21015 2.35251 2.35905 2.49326 2.49832 2.64616 2.64944 2.83789 2.84275 3.00193 3.00701 3.17433 3.1779 3.32555 3.32955 3.45934 3.46409 3.60393 3.60891 3.77749 3.78134 4.10777 4.11268 4.35599 4.36166 4.51352 4.5177 4.64213 4.65164 4.83123 4.83521 4.84178 
79 0.15465 0.15777 0.16073 0.31175 0.31547 0.31899 0.49895 0.50175 0.50544 0.63156 0.63456 0.63838 0.8196 0.82272 0.82512 0.82853 0.9914 0.99522 0.99907 1.15786 1.16255 1.16773 1.32144 1.32648 1.33068 1.49095 1.49444 1.49922 1.6559 1.65866 1.66367 1.8462 1.85008 1.85401 2.05943 2.06282 2.18585 2.19049 2.33183 2.33541 2.34194 2.47239 2.47579 2.48119 2.62672 2.6297 2.81699 2.82008 2.82547 2.9801 2.98399 2.98936 3.15251 3.15697 3.16064 3.30137 3.30578 3.30915 3.4378 3.44138 3.44679 3.58243 3.58537 3.59116 3.75487 3.75894 3.76184 4.08856 4.09188 4.33732 4.34011 4.49228 4.49647 4.4997 4.61636 4.62401 4.81124 4.8141 4.8184 
40 0.16845 0.32395 0.32851 0.51203 0.64562 0.83407 1.00215 1.00847 1.17165 1.17881 1.33679 1.50505 1.66683 1.67321 1.85704 1.86249 2.07255 2.19968 2.34384 2.35303 2.48592 2.63923 2.82971 2.83541 2.99383 3.16587 3.16988 3.31674 3.32507 3.45106 3.59464 3.60255 3.76959 4.09968 4.34802 4.3547 4.50609 4.63445 4.82275 4.82864 
74 0.16195 0.1649 0.16931 0.31753 0.32108 0.32402 0.50583 0.50893 0.51372 0.63813 0.64182 0.82736 0.83036 0.83395 0.99745 1.00192 1.00588 1.1639 1.16934 1.17303 1.32798 1.33241 1.33603 1.49823 1.50129 1.66214 1.66593 1.67113 1.85204 1.85597 1.85971 2.06565 2.06925 2.19442 2.19947 2.33796 2.34181 2.34764 2.4791 2.48253 2.63287 2.63559 2.82327 2.8263 2.83103 2.98762 2.99023 2.9984 3.15884 3.16275 3.16634 3.30967 3.31344 3.31708 3.44397 3.44827 3.45479 3.58814 3.59198 3.59959 3.76248 3.76599 3.77533 4.09443 4.09836 4.34301 4.34611 4.49879 4.50244 4.62518 4.63066 4.81736 4.81986 4.8241 
3 1.8475 4.33738 4.81369 
99 0.1467 0.15112 0.15391 0.30295 0.30685 0.31013 0.31375 0.48939 0.49429 0.49708 0.50057 0.62225 0.627 0.6305 0.81238 0.81646 0.81919 0.82321 0.98442 0.98839 0.99195 1.14918 1.15368 1.15789 1.16198 1.31387 1.31949 1.32276 1.48208 1.4872 1.48999 1.49497 1.64288 1.65037 1.65359 1.65903 1.83916 1.84209 1.84558 1.85035 2.05242 2.0556 2.05926 2.17782 2.1841 2.19029 2.32406 2.32737 2.33096 2.46034 2.4671 2.47022 2.47463 2.61676 2.62161 2.62429 2.80758 2.81237 2.81504 2.81927 2.97153 2.97711 2.97996 3.14438 3.14777 3.15137 3.15473 3.29345 3.29854 3.30185 3.30544 3.42585 3.43201 3.4359 3.43957 3.57332 3.57808 3.58172 3.74785 3.75218 3.75486 3.75969 4.08134 4.08418 4.08778 4.3303 4.33262 4.33708 4.48467 4.48915 4.49167 4.49785 4.60873 4.61539 4.61938 4.80346 4.80664 4.80931 4.813 
0 
56 0.14723 0.15244 0.30342 0.30841 0.48962 0.49471 0.62269 0.62805 0.81267 0.81799 0.98439 0.99163 1.14998 1.1572 1.31429 1.32093 1.48243 1.48809 1.64605 1.65301 1.83913 1.84455 2.05235 2.05709 2.17823 2.18884 2.32422 2.32893 2.46373 2.47014 2.61808 2.62294 2.8078 2.81303 2.97188 2.97784 3.14449 3.14981 3.29381 3.30051 3.42936 3.43606 3.57356 3.57865 3.74774 3.75325 4.08133 4.086 4.33018 4.33438 4.48483 4.4905 4.60909 4.61938 4.8035 4.80719 
93 0.1608 0.16435 0.16752 0.31758 0.32107 0.32453 0.50251 0.50685 0.50954 0.51265 0.63646 0.63964 0.64294 0.82626 0.82976 0.83238 0.99754 1.00106 1.00463 1.16317 1.16706 1.17109 1.17504 1.32751 1.33229 1.33565 1.33928 1.49587 1.49977 1.50297 1.66026 1.66372 1.66829 1.85227 1.85493 1.85867 2.0655 2.06876 2.07247 2.1909 2.19578 2.20001 2.33745 2.34039 2.34426 2.47729 2.48116 2.4843 2.63176 2.63467 2.63725 2.82045 2.82479 2.82759 2.83165 2.98518 2.98948 2.99199 2.99639 3.15777 3.16127 3.16431 3.16763 3.30737 3.31168 3.31476 3.31885 3.44341 3.44681 3.45001 3.58704 3.5905 3.59415 3.76094 3.76463 3.76741 4.09444 4.09703 4.1006 4.15378 4.34331 4.34566 4.35045 4.49816 4.50235 4.50492 4.62248 4.62739 4.63079 4.6351 4.81718 4.8197 4.82334 
60 0.15583 0.16018 0.31249 0.3171 0.49887 0.50337 0.50832 0.63275 0.63741 0.8216 0.82567 0.8304 0.99242 0.99795 1.15847 1.16439 1.32219 1.32797 1.49055 1.4957 1.65504 1.65947 1.84723 1.85251 2.06039 2.06502 2.18636 2.1924 2.3325 2.33755 2.47204 2.47766 2.62661 2.6313 2.81568 2.82091 2.82627 2.97992 2.98532 3.15317 3.15827 3.16341 3.30193 3.30827 3.43853 3.44301 3.58157 3.58617 3.75591 3.76142 4.08954 4.09414 4.33834 4.34298 4.49272 4.49817 4.61877 4.6252 4.81212 4.81547 
50 0.16036 0.16341 0.31565 0.31973 0.50414 0.50824 0.63611 0.64065 0.82438 0.82803 0.99547 1.0006 1.1619 1.16853 1.32867 1.33276 1.49642 1.49986 1.66053 1.66502 1.85084 1.85526 2.06444 2.06913 2.1922 2.33709 2.34229 2.47791 2.48417 2.63172 2.82248 2.82725 2.98666 2.99192 3.15748 3.16196 3.30854 3.31217 3.44224 3.44716 3.58758 3.59462 3.76152 3.765 4.09311 4.34138 4.49984 4.6267 4.8159 4.81896 
5 0.51545 2.07522 2.20824 3.77091 4.8285 
63 0.18009 0.1846 0.33674 0.34065 0.52344 0.52725 0.65572 0.65974 0.6677 0.8462 0.8506 1.01753 1.02225 1.18453 1.1899 1.3486 1.35297 1.51628 1.52065 1.68052 1.68582 1.87164 1.87579 1.88446 2.0828 2.08744 2.21293 2.22341 2.35765 2.36432 2.49807 2.50336 2.65034 2.65387 2.84217 2.84672 2.86046 3.00572 3.01056 3.17719 3.18093 3.18666 3.32801 3.3321 3.46273 3.46713 3.60734 3.6122 3.62816 3.78129 3.78469 3.79587 4.11171 4.11644 4.35995 4.36546 4.51798 4.52165 4.64663 4.65364 4.83529 4.83944 4.84694 
32 0.16507 0.32098 0.3273 0.50801 0.6414 0.83089 0.99983 1.01112 1.16781 1.33403 1.50112 1.6649 1.85462 1.86027 2.06741 2.34025 2.48286 2.63579 2.82623 2.99061 3.16134 3.31351 3.4485 3.59189 3.76558 3.77146 4.09632 4.34464 4.5032 4.63149 4.81959 4.82513 
56 0.16619 0.1696 0.32185 0.32586 0.51031 0.51394 0.64229 0.64697 0.83079 0.83461 1.00207 1.00632 1.16864 1.17367 1.1779 1.33491 1.33876 1.50256 1.50614 1.66646 1.67068 1.8567 1.86041 2.06926 2.07298 2.19835 2.20581 2.34292 2.34776 2.48492 2.48858 2.63772 2.64067 2.82758 2.83138 2.99274 2.99674 3.16302 3.16719 3.31387 3.31812 3.44806 3.45305 3.59388 3.5978 3.76699 3.77052 4.09838 4.10241 4.34701 4.35118 4.50277 4.50698 4.63427 4.82213 4.82525 
0 
27 0.16601 0.32137 0.50821 0.64102 0.83076 1.00151 1.17321 1.33473 1.50108 1.66454 1.85558 2.06845 2.34035 2.48275 2.63557 2.82663 2.99067 3.16312 3.31434 3.44762 3.59138 3.76592 4.097 4.34511 4.50309 4.63262 4.81978 
27 0.16458 0.32318 0.50848 0.64104 0.83133 0.99961 1.16739 1.33302 1.66472 1.85431 2.06828 2.196 2.33946 2.48228 2.63583 2.82621 2.99045 3.16364 3.31321 3.44718 3.59153 3.76696 4.09611 4.34433 4.50344 4.6311 4.81939 
46 0.16168 0.16596 0.31854 0.3223 0.50553 0.50994 0.63816 0.64301 0.8275 0.83119 0.99875 1.00445 1.16482 1.17211 1.33033 1.33674 1.49839 1.66243 1.66835 1.85182 1.85613 2.06533 2.19505 2.33779 2.34289 2.47998 2.63301 2.82356 2.8291 2.98788 2.99603 3.15954 3.16362 3.30974 3.31479 3.44502 3.45064 3.5887 3.59442 3.76302 4.09395 4.3421 4.50037 4.6276 4.81693 4.82019 
56 0.15877 0.16238 0.31455 0.31852 0.50232 0.50647 0.63458 0.63862 0.82289 0.82671 0.99429 0.99968 1.16147 1.16671 1.32724 1.33118 1.49471 1.49883 1.65891 1.66378 1.84928 1.85346 2.06224 2.06658 2.19133 2.19772 2.33479 2.33916 2.47642 2.48108 2.62984 2.63305 2.82032 2.82426 2.98492 2.98921 3.15547 3.15949 3.30625 3.3103 3.4408 3.44526 3.58579 3.59033 3.75979 3.7631 4.09124 4.09575 4.33935 4.3443 4.49741 4.50081 4.62153 4.62659 4.8142 4.81771 
95 0.14999 0.15387 0.15715 0.30616 0.30949 0.31329 0.31742 0.49269 0.49678 0.49965 0.50326 0.62533 0.62914 0.63303 0.63841 0.81539 0.81884 0.82239 0.82642 0.98789 0.99076 0.99517 1.15227 1.15594 1.16099 1.31709 1.3208 1.32497 1.32987 1.48522 1.48915 1.49282 1.49942 1.64631 1.65305 1.65617 1.8426 1.84514 1.84913 1.8538 2.05591 2.05853 2.0622 2.18114 2.18652 2.32747 2.33027 2.33388 2.46336 2.46903 2.47265 2.47691 2.61974 2.62387 2.62729 2.81099 2.81502 2.81813 2.82335 2.97476 2.97893 2.98242 3.1476 3.15065 3.15461 3.15844 3.29682 3.30039 3.30493 3.30876 3.42925 3.43528 3.43884 3.44347 3.57668 3.58049 3.58403 3.75135 3.75478 3.75813 4.08482 4.08739 4.09137 4.33388 4.33602 4.48792 4.49097 4.49479 4.61191 4.61804 4.62207 4.80694 4.80977 4.81232 4.81735 
21 0.16102 0.31834 0.50672 0.63915 0.82598 0.99703 1.49813 1.66205 1.85072 2.06434 2.33681 2.6326 2.8239 2.98757 3.16204 3.58803 3.76352 4.09289 4.34101 4.50076 4.8155 
56 0.14893 0.15456 0.30522 0.31047 0.49146 0.49698 0.62434 0.63008 0.81451 0.82024 0.98617 0.99356 1.1518 1.16135 1.31612 1.3239 1.48428 1.49054 1.6475 1.65323 1.84096 1.84629 2.05418 2.05927 2.18018 2.19064 2.32597 2.33095 2.46492 2.471 2.61981 2.62528 2.80972 2.81538 2.97372 2.98011 3.14628 3.15195 3.29551 3.30324 3.43096 3.43653 3.57539 3.58113 3.74951 3.75529 4.08311 4.08803 4.33203 4.33662 4.48666 4.49256 4.61108 4.61998 4.80527 4.80921 
56 0.14938 0.15555 0.30587 0.31152 0.49194 0.49762 0.62454 0.63108 0.81524 0.8211 0.98692 0.99441 1.15236 1.16053 1.31666 1.324 1.48484 1.49122 1.64677 1.65347 1.84177 1.84744 2.05494 2.05984 2.18052 2.18949 2.32673 2.3319 2.46522 2.47183 2.62038 2.62575 2.81011 2.81607 2.9742 2.98079 3.14702 3.15289 3.29608 3.30358 3.43272 3.43918 3.5759 3.58172 3.75023 3.75607 4.08391 4.0887 4.33285 4.33678 4.48734 4.49332 4.61149 4.62122 4.80601 4.80996 
24 0.16046 0.31629 0.50532 0.63775 0.82559 0.99766 1.49664 1.66062 1.85189 2.06314 2.33697 2.4776 2.63082 2.82374 2.98572 3.15894 3.3094 3.44384 3.58708 3.76145 4.09209 4.34035 4.49835 4.81533 
28 0.15824 0.31296 0.50096 0.63374 0.82243 0.99414 1.1619 1.32648 1.49418 1.65853 1.84772 2.06163 2.19116 2.33331 2.47612 2.62842 2.81887 2.98401 3.15375 3.30501 3.43929 3.58467 3.75759 4.0899 4.33843 4.49456 4.62705 4.81277 
11 0.16873 0.32678 1.00656 1.66898 2.34302 2.83285 3.31859 4.09945 4.34742 4.50727 4.82582 
67 0.17261 0.17642 0.33055 0.33475 0.51567 0.51902 0.52369 0.64769 0.65198 0.6584 0.8387 0.8427 1.00938 1.01344 1.17713 1.18209 1.34063 1.34517 1.50857 1.51237 1.67209 1.67637 1.68675 1.86438 1.8685 1.87635 2.07566 2.08035 2.20447 2.2108 2.34824 2.35265 2.35792 2.48977 2.49482 2.64305 2.64731 2.83393 2.83788 2.8419 2.99815 3.00279 3.17075 3.17392 3.17879 3.32118 3.32452 3.45479 3.45877 3.59876 3.60307 3.60975 3.77372 3.77681 3.78243 4.10414 4.10803 4.12912 4.35199 4.35665 4.51074 4.51497 4.63944 4.64633 4.82768 4.83099 4.83455 
88 0.16808 0.17103 0.17522 0.32333 0.32702 0.33004 0.34785 0.51147 0.51434 0.51748 0.64444 0.64773 0.65258 0.83424 0.83688 0.84091 1.00369 1.00791 1.01231 1.17144 1.1761 1.17993 1.33627 1.33985 1.34352 1.50469 1.50778 1.51228 1.66767 1.67118 1.67586 1.85803 1.86188 1.86524 1.87294 2.07188 2.07509 2.08397 2.20044 2.20548 2.34406 2.34726 2.35128 2.35835 2.48613 2.48944 2.49422 2.63886 2.64177 2.65027 2.82906 2.83198 2.83514 2.83937 2.99439 2.99765 3.00282 3.16473 3.16836 3.17111 3.17705 3.31546 3.31885 3.32222 3.44982 3.45359 3.4572 3.59567 3.59925 3.60485 3.76953 3.77235 3.77862 4.09997 4.10337 4.10928 4.34863 4.35183 4.35765 4.50555 4.50849 4.51209 4.63514 4.63959 4.82308 4.82582 4.82958 4.83761 
81 0.16496 0.16827 0.17235 0.32107 0.32486 0.32803 0.50713 0.51093 0.51421 0.52044 0.64084 0.64513 0.65097 0.83031 0.83409 0.83818 1.00105 1.00565 1.00964 1.16821 1.17278 1.17688 1.33184 1.33633 1.34003 1.50027 1.50447 1.50924 1.66574 1.66879 1.67403 1.85583 1.85994 1.86361 1.87703 2.06946 2.07284 2.19726 2.2025 2.34155 2.34542 2.35102 2.36189 2.48322 2.4866 2.63624 2.63943 2.8269 2.83024 2.83478 2.98986 2.99397 3.00373 3.16241 3.16632 3.16989 3.31229 3.31682 3.32089 3.44769 3.45184 3.45752 3.59241 3.59607 3.60317 3.76453 3.76918 3.77171 4.09883 4.10227 4.11603 4.34706 4.35036 4.50191 4.50637 4.51198 4.6305 4.63521 4.82071 4.8235 4.82722 
63 0.15703 0.16075 0.31232 0.31679 0.49994 0.50346 0.63191 0.63662 0.8217 0.82597 0.99266 0.99742 1.15894 1.1642 1.3237 1.32854 1.33355 1.49203 1.49615 1.65565 1.66 1.84703 1.85132 2.06023 2.06413 2.18928 2.19596 2.3324 2.33654 2.47254 2.47728 2.62695 2.63066 2.81798 2.82179 2.82752 2.98194 2.98585 3.15319 3.15805 3.1625 3.30296 3.30829 3.31269 3.43822 3.44269 3.58299 3.58774 3.75644 3.76091 3.76474 4.08914 4.09326 4.3379 4.3421 4.49322 4.49791 4.50286 4.62061 4.6268 4.81199 4.81578 4.82078 
59 0.14808 0.1528 0.3043 0.30888 0.31482 0.49072 0.49615 0.50082 0.62355 0.62876 0.81374 0.81832 0.82229 0.98581 0.99224 1.15074 1.15976 1.31538 1.32308 1.48348 1.48955 1.64455 1.65279 1.84056 1.84509 2.05383 2.05812 2.17924 2.32541 2.32965 2.4633 2.47081 2.61847 2.62343 2.80893 2.81451 2.97292 2.97963 3.1457 3.15028 3.15501 3.29483 3.30312 3.42759 3.43379 3.57466 3.57991 3.7492 3.75503 4.08272 4.08678 4.33176 4.33528 4.48602 4.49188 4.61011 4.61975 4.80479 4.80853 
0 
113 0.14965 0.15349 0.15632 0.15977 0.30585 0.3093 0.31264 0.31553 0.4925 0.4965 0.49918 0.50182 0.50705 0.62463 0.62863 0.63164 0.63439 0.64186 0.81495 0.81843 0.82156 0.82389 0.82781 0.98775 0.99055 0.99414 0.99766 1.15192 1.15578 1.15975 1.16355 1.31672 1.32047 1.32402 1.32717 1.48485 1.48885 1.492 1.49465 1.6463 1.65279 1.65571 1.65942 1.84252 1.84512 1.84886 1.85222 2.05581 2.05853 2.06146 2.1809 2.18623 2.18989 2.32738 2.33017 2.33334 2.33747 2.46292 2.46884 2.4723 2.4749 2.48064 2.61942 2.62366 2.6268 2.62947 2.81087 2.81484 2.81773 2.82074 2.82504 2.97447 2.97869 2.98177 2.98547 3.14741 3.15048 3.15406 3.15657 3.29654 3.30013 3.30401 3.30704 3.42926 3.43522 3.43835 3.44154 3.57652 3.58035 3.58324 3.58667 3.75125 3.75459 3.75753 3.75983 4.08472 4.08739 4.09084 4.33374 4.33596 4.3395 4.48765 4.4907 4.49425 4.4969 4.61173 4.61758 4.62174 4.62602 4.80684 4.80981 4.81216 4.81559 
64 0.15302 0.15729 0.30918 0.3142 0.49517 0.50004 0.50506 0.62833 0.63272 0.63918 0.81842 0.82353 0.98999 0.99617 1.15559 1.16279 1.16904 1.31972 1.32623 1.48803 1.49325 1.64865 1.65562 1.84471 1.84998 1.85524 2.05797 2.06211 2.18321 2.19041 2.32974 2.33397 2.46827 2.47328 2.48013 2.62414 2.62802 2.81299 2.81814 2.82455 2.97746 2.98281 3.15021 3.156 3.29941 3.30685 3.43188 3.43711 3.44313 3.57911 3.58369 3.75331 3.75888 4.08693 4.09098 4.33582 4.33932 4.49047 4.496 4.6141 4.62306 4.80911 4.81269 4.81827 
1 3.76709 
17 0.31923 0.50555 0.63881 0.82916 1.17022 1.33209 1.49944 1.8555 2.82373 3.15992 3.31298 3.44684 3.59355 3.76335 4.09617 4.50143 4.81969 
41 0.16706 0.17395 0.32287 0.32861 0.512 0.51783 0.64364 0.83475 0.83981 1.00233 1.01018 1.1679 1.17672 1.33254 1.3423 1.51063 1.66824 1.67757 1.85754 1.8635 2.0763 2.20231 2.3476 2.48978 2.82908 2.83683 2.99624 3.16338 3.17021 3.31355 3.32397 3.44819 3.45764 3.60001 3.76658 3.77818 4.10465 4.35238 4.50324 4.82532 4.83158 
38 0.16928 0.32764 0.51219 0.51796 0.64535 0.83545 1.00721 1.17344 1.17939 1.33763 1.3426 1.50546 1.51072 1.66918 1.86176 2.07201 2.20129 2.34485 2.35862 2.48658 2.63928 2.83087 2.9944 3.166 3.1697 3.31824 3.45091 3.45576 3.59539 3.60045 3.77028 4.10016 4.10569 4.34898 4.50703 4.51264 4.63597 4.82404 
18 0.17342 0.32998 0.51599 0.83714 1.01493 1.34743 1.67564 1.87044 2.34799 2.8353 2.99845 3.17192 3.46252 3.77648 4.10298 4.35038 4.51348 4.82806 
30 0.16581 0.32163 0.51072 0.64322 0.83098 1.00095 1.00675 1.17358 1.33617 1.50291 1.66525 1.85979 2.06861 2.20291 2.34116 2.35254 2.48319 2.63588 2.8272 2.99073 3.16431 3.31746 3.44905 3.59371 3.76718 4.09795 4.34887 4.50385 4.82074 4.82723 
0 
65 0.16211 0.16495 0.16995 0.31915 0.32221 0.32641 0.50639 0.50974 0.63885 0.64282 0.82764 0.83076 0.83494 0.99818 1.00228 1.00775 1.16457 1.17071 1.33159 1.33642 1.49868 1.50193 1.66266 1.66567 1.67269 1.85328 1.85659 1.86052 2.06611 2.06973 2.19436 2.19856 2.33836 2.34226 2.34908 2.48044 2.48422 2.63377 2.63694 2.82463 2.8276 2.83243 2.98846 2.99183 3.15985 3.16348 3.31068 3.31464 3.44573 3.45015 3.58985 3.59426 3.76333 3.76677 4.09495 4.0986 4.34356 4.34696 4.50045 4.50359 4.62702 4.63164 4.81817 4.82079 4.82511 
118 0.17578 0.1788 0.18218 0.18791 0.33155 0.33523 0.33802 0.34277 0.519 0.5219 0.5246 0.52811 0.65196 0.65524 0.65839 0.66455 0.84046 0.84385 0.84642 0.8496 0.86299 1.01155 1.01566 1.01919 1.02519 1.17782 1.18217 1.18562 1.18892 1.34266 1.34603 1.3492 1.35468 1.51178 1.51455 1.51755 1.52245 1.67593 1.67902 1.68252 1.69105 1.86585 1.86961 1.87276 1.87639 1.88497 2.07897 2.08188 2.08494 2.09203 2.2063 2.21062 2.21567 2.35167 2.35502 2.35854 2.36334 2.37425 2.49361 2.49636 2.49977 2.50469 2.64662 2.64943 2.65309 2.66108 2.83707 2.84019 2.84315 2.84634 2.85976 3.00152 3.00423 3.00779 3.01922 3.17263 3.17615 3.17877 3.18231 3.19755 3.32215 3.32595 3.32873 3.33225 3.45776 3.46112 3.46411 3.4706 3.60304 3.60594 3.60958 3.61472 3.77615 3.77963 3.78199 3.78647 3.79702 4.10786 4.11072 4.11422 4.12428 4.35665 4.35913 4.36245 4.37085 4.51316 4.51638 4.51913 4.52396 4.63983 4.64379 4.64754 4.65468 4.83115 4.83393 4.83661 4.83948 4.84552 
74 0.16943 0.17295 0.17771 0.32518 0.32904 0.33364 0.51297 0.51652 0.52117 0.64692 0.65028 0.83546 0.83878 0.84264 1.0041 1.00944 1.01433 1.17173 1.17725 1.1854 1.33856 1.34244 1.50628 1.51039 1.66986 1.67471 1.8595 1.86385 1.86741 2.07304 2.07628 2.08276 2.20179 2.20666 2.34458 2.34854 2.35331 2.3608 2.48826 2.49238 2.50023 2.64125 2.64454 2.83138 2.83544 2.83917 2.99572 2.99945 3.16584 3.16999 3.17409 3.31737 3.32111 3.32764 3.45265 3.4563 3.59728 3.60171 3.77116 3.77402 3.77959 4.10174 4.10515 4.34999 4.35354 4.36015 4.50852 4.51189 4.63587 4.64144 4.8243 4.82747 4.83059 4.83829 
27 0.17288 0.33127 0.51547 0.64904 0.83761 1.17934 1.34205 1.50886 1.67385 1.8662 2.07535 2.20723 2.35122 2.49106 2.64166 2.83642 2.99808 3.16987 3.32133 3.45564 3.60005 3.77249 4.10391 4.35042 4.50964 4.64204 4.82876 
91 0.15186 0.15598 0.15906 0.30838 0.31168 0.31507 0.3186 0.49469 0.49906 0.50184 0.50516 0.62742 0.63157 0.63531 0.81749 0.82103 0.82401 0.82854 0.9897 0.99326 0.99753 1.15488 1.15872 1.16411 1.31918 1.32424 1.32766 1.48739 1.49184 1.49502 1.64856 1.65505 1.65808 1.66272 1.84449 1.84741 1.85145 2.05778 2.06089 2.06561 2.18303 2.18872 2.32945 2.33252 2.33667 2.46702 2.47212 2.47549 2.4804 2.62266 2.62646 2.62944 2.8129 2.81707 2.81985 2.82424 2.97687 2.98174 2.9846 3.14974 3.15289 3.15653 3.16052 3.29882 3.30322 3.30693 3.43163 3.4368 3.44089 3.44521 3.57866 3.58275 3.58654 3.75309 3.75727 3.76004 4.08671 4.08949 4.09474 4.33565 4.33816 4.48999 4.49399 4.49673 4.61396 4.62019 4.62434 4.80884 4.81184 4.81452 4.81915 
49 0.15598 0.16025 0.31153 0.31713 0.49823 0.50241 0.63185 0.63664 0.82091 0.82535 0.99142 1.15753 1.16733 1.32151 1.328 1.4911 1.49562 1.65626 1.66118 1.84616 1.85331 2.05923 2.18693 2.33163 2.47264 2.47688 2.62635 2.63047 2.81664 2.8209 2.98009 2.98501 3.15219 3.15765 3.30155 3.30842 3.43809 3.58193 3.58809 3.75518 3.76061 4.08831 4.33697 4.49239 4.49769 4.61929 4.62687 4.81128 4.81513 
23 0.16726 0.50979 0.64339 0.83562 1.33642 1.50357 1.6712 1.86137 2.06893 2.34335 2.63662 2.83029 2.99187 3.16651 3.31596 3.45077 3.59373 3.76807 4.09728 4.34486 4.50518 4.63689 4.82031 
80 0.14689 0.15107 0.15464 0.30366 0.30774 0.31141 0.48994 0.49433 0.49784 0.62257 0.62692 0.63102 0.81247 0.81673 0.81987 0.98454 0.98918 0.99421 1.15011 1.15521 1.16107 1.31446 1.31984 1.32439 1.48267 1.48747 1.49159 1.64512 1.65077 1.65493 1.83928 1.84318 1.84721 2.05252 2.05619 2.17863 2.18417 2.32442 2.32811 2.33267 2.46268 2.46818 2.47192 2.61806 2.62233 2.62619 2.8082 2.81251 2.81609 2.97215 2.97722 2.98226 3.14465 3.14874 3.15209 3.294 3.29909 3.30298 3.42877 3.43315 3.43717 3.57391 3.57821 3.58277 3.7479 3.75228 3.75541 4.08151 4.08506 4.33036 4.33357 4.485 4.48968 4.49338 4.60951 4.61646 4.62141 4.80383 4.80694 4.81039 
1 0.82571 
45 0.15269 0.15772 0.30988 0.31641 0.49627 0.50112 0.62944 0.63551 0.81812 0.8233 0.98971 0.99636 1.15612 1.31974 1.32629 1.48853 1.4942 1.65571 1.84462 1.85172 2.05775 2.18531 2.33004 2.4733 2.62502 2.62904 2.81491 2.81973 2.978 2.98328 3.15048 3.15673 3.29982 3.30649 3.43676 3.5804 3.75325 3.75903 4.08685 4.33556 4.49051 4.49609 4.61569 4.80944 4.8151 
37 0.16992 0.17578 0.32677 0.33113 0.51481 0.64746 0.83586 0.84069 1.00756 1.01618 1.17727 1.33938 1.5081 1.67066 1.86121 1.86647 2.07452 2.2025 2.34743 2.35685 2.49026 2.64045 2.83235 2.8385 2.99716 3.1695 3.31918 3.45403 3.59881 3.7723 4.10298 4.35022 4.37437 4.50861 4.63832 4.82547 4.83015 
42 0.17492 0.18092 0.33061 0.3351 0.51791 0.52342 0.65226 0.84052 0.84602 1.01116 1.01775 1.17981 1.18568 1.34391 1.3519 1.51131 1.67505 1.86484 1.87104 2.07803 2.20813 2.35054 2.36128 2.49359 2.64582 2.83618 2.84232 3.00071 3.17281 3.17786 3.32383 3.33027 3.45772 3.46498 3.60241 3.77689 4.1064 4.35473 4.51389 4.64283 4.82945 4.83458 
9 0.16667 0.3237 0.51271 0.83126 1.00563 1.67006 1.85902 3.31642 4.82314 
80 0.16318 0.16613 0.17073 0.31825 0.32148 0.32481 0.33375 0.50686 0.51049 0.51542 0.63935 0.64282 0.82842 0.83114 0.83521 0.99886 1.00277 1.00718 1.16455 1.16994 1.17433 1.33172 1.33555 1.49958 1.50331 1.6629 1.66615 1.6713 1.85299 1.85661 1.86019 1.86752 2.06612 2.06956 2.09774 2.19521 2.20307 2.33853 2.34205 2.3474 2.35295 2.48061 2.48407 2.49084 2.63394 2.63702 2.82438 2.82777 2.8317 2.98905 2.99261 3.01214 3.16004 3.1638 3.16771 3.31056 3.31439 3.32022 3.44454 3.4488 3.45458 3.58948 3.5933 3.59875 3.76396 3.76715 3.77331 4.09508 4.09917 4.11145 4.34375 4.34797 4.35996 4.50092 4.50418 4.62942 4.63497 4.81821 4.82151 4.82526 
1 0.82173 
81 0.16953 0.17271 0.17809 0.32557 0.32917 0.33377 0.51317 0.51604 0.51963 0.64601 0.64991 0.65668 0.83569 0.83851 0.8432 1.00593 1.01017 1.01982 1.17268 1.17777 1.18205 1.33819 1.34142 1.3461 1.5065 1.5103 1.52853 1.66984 1.67335 1.681 1.86002 1.86402 1.86775 1.88459 2.07318 2.07708 2.20191 2.20702 2.34549 2.34893 2.35334 2.3629 2.48823 2.4922 2.50647 2.6412 2.64429 2.83079 2.83373 2.83814 2.99558 2.99876 3.01159 3.16668 3.17065 3.17536 3.31743 3.32112 3.32584 3.45181 3.45599 3.46333 3.59729 3.60139 3.60896 3.77014 3.77377 3.77849 4.10194 4.1056 4.11592 4.35056 4.35432 4.50844 4.51151 4.51875 4.63497 4.63999 4.82488 4.82756 4.83178 
0 
78 0.16906 0.17253 0.32543 0.32873 0.51149 0.51458 0.51771 0.64392 0.64736 0.65181 0.83498 0.83837 1.00465 1.00908 1.0161 1.1714 1.17638 1.18036 1.33686 1.3409 1.34799 1.50389 1.50688 1.51159 1.66862 1.67285 1.85837 1.8635 1.86734 2.0715 2.0744 2.08246 2.20082 2.20597 2.34365 2.34734 2.35242 2.48569 2.48843 2.49405 2.63852 2.64113 2.64783 2.82992 2.83325 2.83716 2.99391 2.99662 3.00324 3.16454 3.1684 3.17167 3.31533 3.31911 3.32282 3.44953 3.45353 3.45753 3.59467 3.59856 3.60415 3.76861 3.7715 3.77456 3.7832 4.10036 4.10371 4.11367 4.34881 4.3526 4.50513 4.50807 4.51213 4.63352 4.63698 4.82342 4.82599 4.82993 
83 0.14627 0.15061 0.15371 0.30238 0.30623 0.31003 0.48903 0.49385 0.4968 0.62106 0.62584 0.62941 0.81167 0.81553 0.81873 0.82292 0.98423 0.98772 0.99272 1.14841 1.1527 1.15799 1.31343 1.31847 1.32229 1.48151 1.48631 1.48944 1.64248 1.65007 1.65376 1.83894 1.84188 1.84628 2.0522 2.0554 2.17747 2.18361 2.32381 2.32714 2.33161 2.45921 2.46628 2.46998 2.4757 2.61578 2.62086 2.62398 2.80738 2.81192 2.81502 2.97104 2.97622 2.97928 3.14389 3.14739 3.15172 3.29308 3.29747 3.30185 3.30608 3.42549 3.43184 3.43604 3.57301 3.57756 3.58158 3.74769 3.7516 3.75511 4.08112 4.08413 4.33011 4.33259 4.48427 4.48796 4.49151 4.60833 4.61488 4.61975 4.80326 4.80648 4.80953 
71 0.1654 0.1699 0.17349 0.32237 0.32661 0.32957 0.51217 0.51554 0.52002 0.64486 0.64841 0.83072 0.83567 0.83947 1.00228 1.00793 1.01182 1.17108 1.17695 1.18138 1.33287 1.33872 1.34234 1.50584 1.51004 1.66795 1.67197 1.85775 1.86177 1.86512 2.07284 2.07625 2.20154 2.20775 2.34344 2.3474 2.35179 2.48726 2.4916 2.6406 2.64436 2.82872 2.83167 2.83586 2.99515 2.99925 3.16521 3.16946 3.17379 3.31345 3.31893 3.32223 3.4507 3.45423 3.45923 3.59659 3.60093 3.77104 3.77395 4.10056 4.10391 4.34892 4.35215 4.3568 4.5076 4.51104 4.62953 4.63681 4.82373 4.8265 4.83011 
35 0.15983 0.16471 0.31509 0.32041 0.50369 0.63615 0.82506 0.82888 0.99575 1.00154 1.16311 1.32855 1.49578 1.66037 1.84984 1.85558 2.06329 2.19125 2.3355 2.4772 2.63048 2.82106 2.98608 3.15685 3.1622 3.30734 3.44209 3.58713 3.75973 3.76542 4.09214 4.34054 4.49655 4.62703 4.81455 
59 0.15107 0.15612 0.30743 0.31227 0.4931 0.49842 0.50248 0.62635 0.63123 0.81647 0.82156 0.98784 0.99345 1.15372 1.16075 1.31762 1.32407 1.48583 1.4917 1.64657 1.65387 1.84265 1.84738 2.05587 2.05967 2.18155 2.18877 2.32792 2.33218 2.46632 2.47221 2.62177 2.62645 2.81112 2.81671 2.97531 2.98143 3.1481 3.1531 3.2972 3.30383 3.42987 3.43548 3.44019 3.57711 3.58237 3.75111 3.75633 3.75938 4.08494 4.0886 4.33374 4.33733 4.48831 4.49367 4.6123 4.62119 4.80715 4.81048 
26 0.16077 0.3188 0.50498 0.63914 0.82471 0.99808 1.16841 1.3308 1.49991 1.66216 1.85127 2.33754 2.48179 2.6319 2.82383 2.9894 3.1591 3.31015 3.44525 3.5892 3.76195 4.09264 4.34119 4.49913 4.62746 4.81516 
87 0.16414 0.16725 0.17117 0.31961 0.32314 0.32624 0.50812 0.5113 0.51502 0.64042 0.64417 0.64949 0.82835 0.83202 0.83484 0.83978 0.99925 1.00353 1.00692 1.16523 1.1718 1.17584 1.32908 1.33427 1.33762 1.50037 1.50344 1.50768 1.66415 1.66711 1.6715 1.85421 1.85786 1.86194 2.06739 2.07077 2.0786 2.19334 2.19802 2.20381 2.33953 2.34311 2.347 2.35397 2.48193 2.48542 2.49075 2.63566 2.6386 2.82558 2.82857 2.83215 2.83691 2.99061 2.99352 3.00027 3.16101 3.16509 3.16821 3.30944 3.3147 3.31748 3.4458 3.44984 3.45343 3.59 3.59408 3.59725 3.76303 3.76752 3.77009 3.77842 4.0965 4.09945 4.10517 4.34517 4.34813 4.35429 4.50038 4.5048 4.50782 4.62521 4.6322 4.63761 4.82021 4.82282 4.82621 
28 0.15062 0.30689 0.49326 0.62701 0.81597 0.98708 1.15333 1.3173 1.48623 1.65237 1.84177 2.05491 2.18196 2.32711 2.46868 2.622 2.81151 2.97542 3.14758 3.29724 3.4335 3.57722 3.75059 4.08396 4.33266 4.48781 4.6151 4.80651 
0 
75 0.16562 0.16946 0.17506 0.32239 0.32658 0.33108 0.51055 0.51453 0.51972 0.64334 0.64763 0.65575 0.83077 0.83501 0.83988 1.0027 1.00758 1.01478 1.17005 1.17558 1.33527 1.33986 1.34911 1.50282 1.50672 1.5136 1.66691 1.67139 1.68248 1.85705 1.86135 1.86574 2.07091 2.07509 2.19896 2.20535 2.34293 2.3472 2.35421 2.48545 2.48928 2.63829 2.64185 2.8279 2.83158 2.83642 2.99266 2.99677 3.16367 3.16861 3.17374 3.31447 3.31878 3.3267 3.44897 3.45395 3.46409 3.59455 3.59924 3.60639 3.76697 3.77118 3.77628 4.09969 4.10386 4.34799 4.35288 4.50372 4.50818 4.51557 4.63351 4.63985 4.82188 4.82498 4.82934 
29 0.16895 0.32488 0.5112 0.64473 0.83442 1.0059 1.1729 1.33661 1.50417 1.66842 1.85755 1.86391 2.07233 2.20198 2.3449 2.48618 2.6393 2.82962 2.99436 3.16686 3.31649 3.45061 3.59483 3.76914 4.1017 4.34774 4.50645 4.63546 4.82288 
18 0.165 0.32314 0.50897 0.641 0.8298 1.17142 1.66632 1.85773 2.06668 2.19791 2.48243 2.83038 3.16512 3.31565 3.44837 3.59391 4.09621 4.34482 
2 0.32344 1.8591 
28 0.16676 0.3227 0.50903 0.64229 0.83246 1.00517 1.17202 1.33489 1.50126 1.66584 1.85662 2.06863 2.19792 2.34103 2.48421 2.63615 2.82811 2.99074 3.16502 3.31543 3.44861 3.59202 3.76716 4.0967 4.34548 4.50374 4.63328 4.82059 
0 
75 0.17451 0.17816 0.18861 0.33027 0.3336 0.33901 0.51696 0.52041 0.52557 0.6499 0.65409 0.66294 0.83988 0.84355 0.84905 1.01211 1.01654 1.17888 1.18416 1.342 1.34627 1.35522 1.51013 1.51462 1.67417 1.67866 1.68643 1.86401 1.86864 1.87299 2.07643 2.08028 2.09112 2.20625 2.21317 2.3496 2.35385 2.3601 2.49143 2.49577 2.50441 2.64404 2.64736 2.83506 2.83892 2.84283 2.99936 3.00332 3.17139 3.17451 3.17847 3.32217 3.32586 3.33336 3.45616 3.46016 3.4676 3.60047 3.60589 3.6122 3.77485 3.77783 3.78279 4.10546 4.10913 4.12267 4.35405 4.35782 4.51218 4.51635 4.64035 4.64617 4.82926 4.83306 4.83741 
41 0.16732 0.32286 0.33331 0.51051 0.51745 0.64301 0.64997 0.8312 0.83903 1.00865 1.17276 1.33666 1.50363 1.66745 1.8579 1.86966 2.0697 2.2004 2.34232 2.34912 2.48488 2.63878 2.82927 2.83559 2.99356 3.163 3.17125 3.31473 3.32108 3.44809 3.45699 3.59417 3.76785 3.77638 4.09906 4.34759 4.50488 4.51141 4.63193 4.82184 4.82823 
117 0.14166 0.14535 0.14812 0.15091 0.29776 0.30119 0.30431 0.30706 0.4844 0.48821 0.49083 0.49343 0.49713 0.61667 0.62045 0.62335 0.62628 0.63113 0.80699 0.81037 0.81352 0.81591 0.8207 0.97963 0.98234 0.98593 0.98938 1.14386 1.14762 1.15154 1.15538 1.30873 1.31219 1.31588 1.31916 1.47682 1.48064 1.48377 1.48657 1.63816 1.64433 1.64748 1.65102 1.83433 1.83679 1.83992 1.84293 2.04758 2.05009 2.05278 2.05839 2.17285 2.17748 2.18107 2.31921 2.32198 2.32489 2.32817 2.45501 2.46055 2.46404 2.46687 2.47148 2.61135 2.61559 2.61852 2.62109 2.80278 2.80663 2.80941 2.81213 2.81616 2.96641 2.97035 2.97354 2.97707 3.13926 3.14226 3.14538 3.14784 3.15196 3.28847 3.29187 3.2956 3.29841 3.42113 3.42677 3.42989 3.43311 3.5684 3.57214 3.57493 3.57825 3.74311 3.74612 3.74907 3.75136 4.07653 4.07906 4.08191 4.32547 4.32762 4.33033 4.33694 4.47959 4.48253 4.48596 4.48842 4.60368 4.60901 4.61331 4.61778 4.7987 4.80147 4.80368 4.80641 4.81064 
19 0.1575 0.31671 0.50101 0.6364 0.82271 0.99654 1.84669 2.06122 2.33603 2.62943 2.81913 3.15705 3.44437 3.58827 3.75962 4.08934 4.33702 4.49673 4.81239 
26 0.17647 0.33343 0.52031 0.65551 0.84166 1.01759 1.18431 1.34737 1.51515 1.67731 1.86884 2.0806 2.35582 2.64745 2.83831 3.00508 3.17512 3.32535 3.4612 3.60742 3.77818 4.10798 4.35592 4.51628 4.83085 4.83744 
30 0.16249 0.31739 0.32365 0.50586 0.64005 0.82684 0.83076 0.99678 1.16289 1.33121 1.4991 1.66174 1.85144 2.06596 2.19484 2.33744 2.48041 2.63281 2.82374 2.98806 3.15912 3.31046 3.44284 3.58862 3.76382 4.0945 4.34262 4.50107 4.62773 4.818 
65 0.16478 0.16816 0.3199 0.32401 0.50828 0.51163 0.64053 0.64389 0.64851 0.8294 0.83274 0.83857 0.99959 1.00446 1.16779 1.17288 1.33271 1.33708 1.5003 1.50339 1.50781 1.66473 1.66933 1.85457 1.85927 1.86561 2.06759 2.07087 2.19677 2.20355 2.34004 2.34364 2.48247 2.48585 2.63535 2.63826 2.826 2.82987 2.83529 2.99066 2.99459 3.16218 3.1659 3.31303 3.31689 3.44602 3.45036 3.59109 3.59481 3.60435 3.76515 3.76846 3.77352 4.09662 4.10005 4.34501 4.34804 4.50185 4.50491 4.50926 4.63088 4.63587 4.81984 4.82308 4.82702 
27 0.17009 0.3258 0.51522 0.64928 0.83463 1.0062 1.17637 1.3421 1.50931 1.66959 1.85979 1.8704 2.07854 2.21753 2.34856 2.492 2.64458 2.83392 2.99863 3.17048 3.32056 3.59986 3.77294 4.10341 4.3512 4.51165 4.82562 
0 
137 0.14264 0.14591 0.14861 0.15086 0.15391 0.29879 0.30234 0.30463 0.30697 0.30938 0.48571 0.48902 0.4917 0.49366 0.49608 0.61599 0.62034 0.62337 0.6257 0.62813 0.63305 0.80809 0.81141 0.8141 0.81626 0.81879 0.9809 0.98321 0.98596 0.9885 0.99195 1.14486 1.14868 1.15157 1.15459 1.15857 1.30991 1.31309 1.31661 1.31899 1.32213 1.47793 1.48147 1.48435 1.48659 1.48944 1.63903 1.64489 1.64801 1.65046 1.65417 1.83567 1.8379 1.84021 1.84258 1.84539 2.0489 2.05112 2.05352 2.05597 2.17403 2.1778 2.18116 2.18495 2.32055 2.32317 2.32552 2.32791 2.33127 2.45555 2.46123 2.46445 2.46701 2.46991 2.61242 2.61669 2.61922 2.62139 2.62446 2.80418 2.80763 2.81004 2.81208 2.81474 2.96757 2.97097 2.97412 2.97614 2.97995 3.14035 3.14316 3.1454 3.14795 3.15005 3.28928 3.29247 3.29547 3.29832 3.30073 3.42231 3.42779 3.43002 3.43289 3.43561 3.56966 3.57301 3.57554 3.57803 3.581 3.74435 3.74664 3.74937 3.75149 3.7535 4.07787 4.08015 4.08237 4.08478 4.32663 4.32875 4.33074 4.33348 4.48077 4.48359 4.48659 4.48857 4.49104 4.60476 4.60873 4.61217 4.61572 4.62232 4.80016 4.80272 4.80472 4.80667 4.80933 
99 0.14618 0.15028 0.1534 0.30238 0.30581 0.30928 0.31289 0.48887 0.49323 0.49595 0.49961 0.62172 0.62583 0.62951 0.81165 0.81526 0.81865 0.82291 0.98401 0.98704 0.99128 1.14851 1.15229 1.15724 1.1623 1.31323 1.31742 1.32105 1.32545 1.48144 1.48568 1.48895 1.49419 1.64263 1.6493 1.65263 1.83873 1.84138 1.845 1.8497 2.05199 2.05475 2.05794 2.17728 2.18286 2.1919 2.32361 2.32651 2.32992 2.45994 2.46576 2.46951 2.47415 2.61609 2.62025 2.62343 2.80713 2.81134 2.81436 2.81905 2.97095 2.97538 2.97853 3.14382 3.14697 3.15076 3.15419 3.29298 3.29698 3.30106 3.30481 3.42559 3.43129 3.43508 3.43967 3.57285 3.5769 3.58044 3.74748 3.75107 3.75418 3.75768 4.08093 4.08358 4.08693 4.32991 4.33212 4.33576 4.48411 4.48735 4.49077 4.49575 4.60815 4.61443 4.61923 4.80307 4.806 4.80841 4.8122 
44 0.17015 0.17515 0.32765 0.51337 0.5174 0.64808 0.83579 0.8414 1.00768 1.01651 1.17774 1.34034 1.50609 1.67168 1.6808 1.86207 1.86755 2.07298 2.20369 2.34645 2.35209 2.48793 2.49789 2.6403 2.83191 2.83717 2.99501 3.16821 3.17416 3.31898 3.45279 3.59763 3.6089 3.77081 3.77718 4.10176 4.10837 4.34987 4.35587 4.50788 4.51425 4.63679 4.82465 4.82916 
0 
57 0.15539 0.15947 0.31191 0.3162 0.49819 0.50247 0.63115 0.63571 0.8205 0.82511 0.83135 0.99222 0.99824 1.1582 1.16488 1.32224 1.32846 1.49068 1.49567 1.65499 1.65919 1.8472 1.85158 2.06048 2.06483 2.18643 2.19202 2.3326 2.33708 2.47197 2.47725 2.62688 2.63087 2.81617 2.82098 2.98018 2.98532 3.15285 3.15833 3.30198 3.30915 3.4379 3.44233 3.58201 3.58677 3.75576 3.7613 4.08938 4.09352 4.33818 4.3423 4.4928 4.49818 4.61736 4.62548 4.81198 4.81534 
38 0.16687 0.323 0.32792 0.50962 0.5138 0.64332 0.83174 0.83548 1.0015 1.00746 1.17341 1.33528 1.50309 1.6668 1.85793 2.06994 2.19933 2.34162 2.34695 2.48402 2.48948 2.63777 2.82814 2.83525 2.99241 3.16505 3.31539 3.44839 3.45575 3.59394 3.76808 3.77463 4.09859 4.34676 4.50555 4.63305 4.82156 4.82624 
0 
53 0.14974 0.15599 0.30583 0.31107 0.49255 0.49888 0.62443 0.63044 0.81514 0.82157 0.98773 0.99587 1.1518 1.15771 1.16523 1.31701 1.32497 1.48501 1.49181 1.64598 1.65439 1.84247 1.85065 2.05573 2.18102 2.32732 2.33472 2.46266 2.47142 2.61919 2.62571 2.81092 2.81752 2.97455 2.98168 3.14741 3.1546 3.29657 3.30477 3.42895 3.43602 3.57652 3.58351 3.75117 3.75843 4.08462 4.33363 4.48781 4.49509 4.61189 4.62105 4.80676 4.81153 
77 0.16032 0.16459 0.17153 0.31696 0.32132 0.32689 0.50362 0.50768 0.51144 0.63593 0.63952 0.64393 0.82546 0.8299 0.83539 0.99695 1.00215 1.16309 1.1684 1.17675 1.32697 1.33213 1.33708 1.49601 1.50013 1.50693 1.66031 1.66387 1.67043 1.85173 1.85611 1.86068 2.06532 2.06924 2.19158 2.19668 2.20694 2.33765 2.34162 2.34959 2.47485 2.48008 2.48396 2.63158 2.63534 2.82189 2.82577 2.83097 2.98505 2.98969 3.15775 3.16248 3.1659 3.30703 3.31261 3.3168 3.44204 3.44573 3.45011 3.58764 3.59129 3.59924 3.76057 3.76556 3.77178 4.09448 4.09845 4.34333 4.34819 4.49791 4.50237 4.62233 4.62917 4.6376 4.81724 4.82012 4.82498 
53 0.14812 0.15299 0.30457 0.31028 0.4907 0.49545 0.62421 0.63035 0.81351 0.81868 0.98497 1.1511 1.31498 1.32433 1.48344 1.4894 1.64896 1.65455 1.83971 1.84577 2.05292 2.05825 2.17934 2.32499 2.33116 2.4663 2.47153 2.61947 2.62442 2.80898 2.814 2.97293 2.97898 3.14524 3.15146 3.2947 3.30346 3.43127 3.43763 3.57466 3.5807 3.74835 3.75398 4.08196 4.08719 4.3307 4.33586 4.48554 4.49161 4.61025 4.61963 4.80424 4.80787 
102 0.17575 0.17903 0.18288 0.3322 0.33539 0.33846 0.34442 0.51949 0.5224 0.52524 0.53012 0.65233 0.65581 0.65967 0.84143 0.84455 0.84803 0.85776 1.01152 1.01604 1.01958 1.02787 1.178 1.18329 1.18691 1.21076 1.34401 1.34751 1.35085 1.3615 1.51229 1.51536 1.51891 1.53571 1.67636 1.68001 1.68445 1.86595 1.87016 1.8733 1.87858 2.07919 2.08225 2.08645 2.10284 2.2088 2.21351 2.22054 2.35199 2.35568 2.35936 2.36538 2.49381 2.49736 2.50162 2.64637 2.64933 2.65408 2.83796 2.84112 2.84466 2.85126 3.00176 3.00441 3.00821 3.17325 3.17651 3.17937 3.18411 3.32416 3.32737 3.33031 3.34198 3.45776 3.46179 3.46521 3.60281 3.60667 3.61164 3.62139 3.77699 3.78009 3.78317 3.78837 4.10801 4.11112 4.11508 4.35652 4.35946 4.3635 4.38828 4.51326 4.51657 4.51988 4.5282 4.64237 4.64665 4.65712 4.83117 4.83397 4.83703 4.84122 
57 0.15912 0.1622 0.31504 0.3186 0.50325 0.50683 0.635 0.63852 0.82362 0.82669 0.8303 0.99462 0.99933 1.162 1.16674 1.32738 1.33106 1.49511 1.49879 1.65907 1.66258 1.84978 1.85352 2.06299 2.0669 2.19048 2.19578 2.33518 2.33912 2.47666 2.48059 2.62977 2.63277 2.82067 2.82421 2.985 2.9888 3.15682 3.16009 3.30704 3.31071 3.44092 3.44498 3.58592 3.59001 3.75988 3.76317 4.09162 4.09556 4.33971 4.34472 4.49772 4.50075 4.62543 4.62955 4.81448 4.81758 
0 
24 0.16406 0.50698 0.64077 0.83062 1.00175 1.17281 1.3339 1.50022 1.66469 2.34052 2.48163 2.6345 2.82571 2.9906 3.16261 3.31299 3.44901 3.59058 3.76482 4.09661 4.34336 4.50199 4.63064 4.81963 
57 0.15342 0.15774 0.30953 0.314 0.49558 0.50031 0.50529 0.62953 0.63378 0.81907 0.82364 0.99017 0.99557 1.15597 1.16184 1.32004 1.32583 1.48833 1.49319 1.65452 1.65951 1.84494 1.84951 2.0581 2.06218 2.18409 2.19108 2.33028 2.33442 2.47096 2.47547 2.62424 2.62852 2.81369 2.81862 2.97783 2.98307 3.15056 3.15543 3.29969 3.30559 3.4368 3.44217 3.57981 3.58419 3.7534 3.75858 4.08712 4.09115 4.33602 4.33962 4.49054 4.49561 4.61502 4.62366 4.80945 4.81302 
24 0.15837 0.31244 0.50149 0.6355 0.82557 0.99614 1.32783 1.49491 1.84694 2.06045 2.33239 2.4767 2.62884 2.82 2.98429 3.15303 3.3077 3.44296 3.58578 3.75933 4.08884 4.33717 4.49626 4.81188 
69 0.16822 0.172 0.17735 0.32379 0.32766 0.33123 0.51237 0.51565 0.51967 0.64469 0.64885 0.83199 0.83612 0.84022 1.00336 1.00832 1.013 1.1703 1.1755 1.18015 1.33415 1.33875 1.34308 1.5054 1.51075 1.66821 1.67294 1.85812 1.86255 1.8659 2.07183 2.0757 2.19833 2.20306 2.21064 2.34402 2.34776 2.35226 2.48637 2.4906 2.63962 2.64324 2.83015 2.83318 2.83812 2.99508 2.99892 3.16819 3.17156 3.3139 3.31898 3.32301 3.44976 3.45514 3.59537 3.59928 3.77126 3.77455 4.10075 4.10472 4.34944 4.35427 4.50785 4.51221 4.63348 4.63821 4.82389 4.82674 4.83053 
58 0.16545 0.16909 0.32085 0.32441 0.50857 0.51274 0.64189 0.64574 0.83039 0.8334 0.83938 1.00045 1.0048 1.17064 1.17533 1.33449 1.3388 1.50186 1.50576 1.6653 1.66974 1.85579 1.85956 1.86516 2.06917 2.07317 2.19784 2.20368 2.34126 2.34563 2.48355 2.48799 2.63676 2.6412 2.82689 2.83143 2.99158 2.99669 3.16379 3.16704 3.31489 3.31813 3.44833 3.45198 3.59266 3.59705 3.76671 3.76948 4.09761 4.10281 4.34571 4.35013 4.50398 4.50716 4.63183 4.64054 4.82094 4.82491 
6 0.16071 0.50469 0.82487 2.82362 4.34115 4.81559 
3 0.65954 0.85047 3.78219 
49 0.15243 0.15747 0.30872 0.31436 0.49658 0.50166 0.62882 0.63687 0.81738 0.82234 0.98918 0.99653 1.15581 1.16363 1.32093 1.32699 1.48899 1.49548 1.65299 1.66135 1.8436 1.85032 2.05703 2.18577 2.32906 2.33752 2.47002 2.47666 2.62405 2.81425 2.81954 2.97913 3.14951 3.15502 3.2999 3.30561 3.43446 3.44114 3.58 3.58853 3.75323 3.75824 4.08589 4.33421 4.49003 4.49549 4.61732 4.80865 4.81423 
74 0.16378 0.16687 0.17153 0.31847 0.32248 0.32582 0.50741 0.51066 0.51451 0.6398 0.64342 0.64948 0.82889 0.83199 0.83588 0.99942 1.00391 1.00912 1.16568 1.17272 1.3319 1.33603 1.50044 1.50432 1.66368 1.66796 1.67347 1.85346 1.85816 1.86166 2.06645 2.06968 2.19508 2.19902 2.33929 2.3437 2.34861 2.48146 2.48558 2.63464 2.6374 2.82526 2.82842 2.83207 2.98905 2.99286 3.16063 3.16428 3.16846 3.31192 3.31542 3.32156 3.44487 3.44983 3.45642 3.58945 3.59407 3.59971 3.76543 3.76804 3.77723 4.09536 4.09884 4.34384 4.3468 4.3523 4.50228 4.50511 4.62748 4.63132 4.63817 4.81841 4.8215 4.82485 
24 0.15359 0.3105 0.49707 0.63061 0.81893 0.9916 1.32298 1.49019 1.84338 2.05733 2.32943 2.47262 2.62511 2.81536 2.98009 3.15048 3.30291 3.43782 3.58104 3.7547 4.08579 4.33364 4.49214 4.80828 
27 0.17283 0.32934 0.51621 0.64965 0.83831 1.01128 1.17969 1.34237 1.51114 1.67349 1.86482 2.07571 2.20423 2.34951 2.64337 2.83428 2.99702 3.17134 3.32161 3.45747 3.6002 3.77444 4.10436 4.35125 4.5134 4.82685 4.83162 
50 0.16851 0.1736 0.32492 0.329 0.51188 0.51599 0.64606 0.83473 0.83968 1.00562 1.01071 1.17271 1.1782 1.33708 1.34185 1.50531 1.51224 1.66886 1.67604 1.85976 1.8648 2.07242 2.201 2.3441 2.34911 2.48683 2.49439 2.64073 2.83017 2.83555 2.9948 3.00065 3.16595 3.17 3.31678 3.3215 3.45149 3.45722 3.5961 3.60542 3.77044 3.77632 4.10063 4.1065 4.34929 4.35456 4.50761 4.63536 4.82384 4.82806 
68 0.16014 0.16349 0.16824 0.31558 0.31945 0.32244 0.50364 0.50668 0.50981 0.63599 0.64001 0.82506 0.82856 0.8325 0.99588 1.00033 1.16227 1.16719 1.3268 1.33076 1.33462 1.49631 1.4994 1.66025 1.66397 1.85025 1.85458 1.85914 2.06317 2.06676 2.19063 2.19475 2.33584 2.34002 2.47761 2.48083 2.63095 2.63419 2.82119 2.82424 2.82809 2.98515 2.98816 3.15669 3.1612 3.16659 3.30757 3.31188 3.31554 3.44165 3.44619 3.58662 3.58995 3.75962 3.76346 3.76633 4.09229 4.09605 4.34098 4.34451 4.49684 4.50093 4.50613 4.62424 4.62883 4.81523 4.81802 4.82141 
5 0.17087 0.33774 1.86408 4.362 4.82898 
9 0.51416 1.17217 1.33802 1.66787 1.85561 2.34451 3.31485 3.59455 4.63405 
34 0.1656 0.32286 0.5096 0.64275 0.83084 0.83611 1.00322 1.17248 1.33495 1.50214 1.66426 1.67333 1.8549 1.8604 2.06835 2.19905 2.34296 2.35741 2.48285 2.63605 2.82709 2.83375 2.99058 3.16463 3.31503 3.44904 3.59243 3.76759 4.09744 4.34548 4.50361 4.63192 4.81977 4.82612 
35 0.15965 0.16454 0.31659 0.3208 0.50352 0.63641 0.82407 0.82812 0.99904 1.1617 1.17045 1.32992 1.49706 1.65992 1.85036 1.85608 2.06419 2.19317 2.33585 2.47819 2.63154 2.82199 2.9867 3.15658 3.16158 3.30965 3.44392 3.58727 3.76226 4.09263 4.34054 4.49905 4.62389 4.81517 4.8207 
47 0.15057 0.15502 0.3067 0.31384 0.49301 0.49784 0.62617 0.63206 0.81589 0.82066 0.98697 1.153 1.31697 1.32491 1.48576 1.49122 1.64988 1.6565 1.84171 2.05498 2.18181 2.32712 2.46676 2.47253 2.62132 2.62576 2.81139 2.81663 2.97512 2.98038 3.14746 3.15448 3.29679 3.30472 3.43259 3.57716 3.58392 3.75046 3.75707 4.08408 4.33276 4.48748 4.49372 4.6133 4.62137 4.80651 4.81163 
103 0.14719 0.1508 0.15351 0.15803 0.30324 0.30678 0.30999 0.31404 0.48989 0.49388 0.49635 0.50017 0.62226 0.62611 0.62886 0.63295 0.81246 0.81583 0.81897 0.82232 0.98521 0.98796 0.99225 1.14931 1.15323 1.1583 1.16287 1.31421 1.31774 1.32169 1.32609 1.48226 1.48623 1.4893 1.4938 1.64356 1.65013 1.65333 1.66005 1.83989 1.84233 1.84591 1.85055 2.05315 2.05565 2.05854 2.1783 2.18317 2.18964 2.32477 2.32757 2.33074 2.46036 2.46623 2.47005 2.47368 2.61677 2.62123 2.62415 2.80824 2.81225 2.815 2.81949 2.9719 2.97601 2.97914 3.14481 3.14788 3.15119 3.15467 3.29404 3.29754 3.30214 3.30549 3.42657 3.43245 3.43613 3.44086 3.5739 3.57777 3.58048 3.58702 3.74868 3.75178 3.755 3.75825 4.0821 4.08463 4.0879 4.33107 4.33314 4.33663 4.48512 4.4881 4.49173 4.49617 4.60912 4.61479 4.61979 4.80425 4.80707 4.80925 4.81409 
29 0.16105 0.31712 0.32382 0.50494 0.63822 0.8251 0.83123 0.99673 1.16743 1.33037 1.49745 1.66141 1.85155 1.85887 2.06717 2.33775 2.48083 2.63297 2.82294 2.98724 3.15932 3.30964 3.44752 3.58839 3.76233 4.09549 4.49984 4.62753 4.81813 
77 0.14733 0.15227 0.15606 0.30348 0.30737 0.31178 0.49005 0.49529 0.49885 0.62262 0.62763 0.63199 0.81271 0.81715 0.82061 0.98524 0.98914 0.9944 1.14961 1.15415 1.16136 1.31443 1.32062 1.32578 1.48255 1.48795 1.49207 1.64395 1.65143 1.6549 1.83995 1.84303 1.84792 2.05321 2.05655 2.17853 2.18589 2.32483 2.32825 2.33442 2.46129 2.46693 2.47097 2.61719 2.62184 2.6255 2.80841 2.81342 2.8171 2.9721 2.97821 3.14492 3.1485 3.15287 3.29414 3.29953 3.30386 3.42692 3.43312 3.43829 3.57404 3.57899 3.74871 3.75351 3.75683 4.08214 4.08527 4.33112 4.33375 4.48526 4.48919 4.49297 4.60939 4.61826 4.8043 4.80763 4.81128 
52 0.1545 0.15971 0.31145 0.31797 0.49971 0.5042 0.63045 0.63728 0.81997 0.82483 0.82933 0.99143 0.99744 1.15753 1.16714 1.32165 1.33022 1.48969 1.49586 1.65592 1.6624 1.84611 1.85239 2.05938 2.18901 2.33146 2.33805 2.47233 2.47942 2.62585 2.63115 2.81723 2.8228 2.98021 2.98563 3.15195 3.15832 3.30145 3.30893 3.43739 3.4443 3.58151 3.58855 3.75523 3.7613 4.08841 4.33735 4.49209 4.49828 4.62127 4.81121 4.81582 
26 0.16065 0.31727 0.50474 0.63687 0.82445 0.99872 1.16688 1.33162 1.49693 1.66052 1.85228 2.06372 2.33651 2.47802 2.6314 2.82301 2.98818 3.15847 3.30956 3.44398 3.58843 3.76166 4.0922 4.34005 4.49849 4.81538 
52 0.15092 0.15658 0.30725 0.31333 0.49362 0.49886 0.62679 0.63276 0.81629 0.82197 0.98786 0.99557 1.15371 1.16368 1.31789 1.32515 1.4864 1.49232 1.65083 1.65706 1.84246 1.84949 2.05571 2.18267 2.32776 2.33435 2.46751 2.47367 2.62175 2.62699 2.81204 2.81756 2.9759 2.98221 3.14804 3.15411 3.2976 3.30488 3.43339 3.43997 3.5777 3.58428 3.75129 3.75708 4.08474 4.33346 4.48834 4.49443 4.61407 4.6233 4.80711 4.81153 
47 0.15997 0.31456 0.49984 0.50843 0.63331 0.64355 0.82524 0.99524 1.16102 1.16846 1.32526 1.33484 1.4927 1.49976 1.65303 1.66324 1.85027 2.06529 2.18832 2.20074 2.33521 2.34122 2.47108 2.48052 2.62838 2.63446 2.81906 2.82603 2.98228 2.99087 3.15546 3.16228 3.30513 3.31299 3.4355 3.44552 3.585 3.59158 3.7587 3.76471 4.09405 4.34152 4.4957 4.50181 4.61916 4.63054 4.81598 
81 0.15451 0.15826 0.16115 0.31206 0.3155 0.31847 0.49774 0.50161 0.50509 0.63085 0.63438 0.63801 0.81965 0.82303 0.8261 0.83077 0.99226 0.99584 0.99987 1.15786 1.16258 1.16748 1.32192 1.32731 1.33123 1.49045 1.49467 1.49813 1.65176 1.65761 1.66066 1.84721 1.85125 1.85481 2.06033 2.0635 2.18568 2.19125 2.33247 2.33553 2.34181 2.4708 2.47526 2.47878 2.62643 2.62973 2.63299 2.81578 2.81957 2.82331 2.97973 2.98445 2.98875 3.15271 3.15583 3.15953 3.30171 3.306 3.3097 3.43635 3.43977 3.44435 3.58171 3.58535 3.58954 3.75577 3.75956 3.76247 4.08943 4.09233 4.33822 4.34086 4.49302 4.49753 4.50065 4.61651 4.62303 4.6268 4.81169 4.81445 4.81803 
25 0.16087 0.31679 0.50293 0.63956 0.82463 1.00153 1.16843 1.3313 1.4968 1.65952 1.85332 2.06235 2.33853 2.4773 2.63065 2.82111 3.15817 3.30951 3.44462 3.59003 3.76146 4.09092 4.3391 4.49873 4.81372 
6 0.32732 0.83437 1.00663 1.674 1.86358 4.82742 
79 0.14743 0.15152 0.15534 0.30376 0.30755 0.31154 0.48979 0.49405 0.49752 0.62283 0.62687 0.6308 0.81285 0.81716 0.8208 0.98448 0.98895 1.15019 1.15492 1.16193 1.31445 1.3195 1.32517 1.48264 1.48715 1.49217 1.64444 1.65025 1.65529 1.83922 1.8431 1.84752 2.05243 2.05601 2.17827 2.18392 2.32443 2.32801 2.33451 2.46303 2.46802 2.47242 2.61813 2.62208 2.6255 2.80787 2.81213 2.8153 2.97206 2.97692 2.98455 3.14463 3.14857 3.15203 3.29405 3.29875 3.3037 3.42842 3.43227 3.4371 3.57374 3.57788 3.58405 3.74779 3.7521 3.75547 4.08144 4.08492 4.33024 4.33335 4.485 4.48952 4.49486 4.6091 4.61562 4.62123 4.80364 4.80671 4.80981 
0 
40 0.15684 0.31173 0.31777 0.50002 0.50551 0.63312 0.82038 0.82575 0.99178 0.9997 1.1585 1.16737 1.32153 1.3283 1.49359 1.65723 1.84612 1.85429 2.05949 2.18977 2.33156 2.47516 2.6282 2.81802 2.98329 3.15222 3.15843 3.30174 3.30914 3.4389 3.58372 3.75497 3.76051 4.08847 4.33697 4.49206 4.4977 4.62319 4.81098 4.8157 
23 0.15316 0.30935 0.49703 0.6296 0.81804 0.98924 1.48977 1.84331 2.05681 2.32888 2.47251 2.62512 2.8154 2.98033 3.14961 3.30611 3.43622 3.58083 3.75432 4.08565 4.33395 4.49209 4.80849 
100 0.16723 0.17053 0.17451 0.3231 0.32679 0.3297 0.33406 0.5115 0.51417 0.51744 0.52238 0.64397 0.64771 0.65123 0.8322 0.83596 0.83849 0.84207 1.00297 1.00672 1.0105 1.01601 1.16964 1.17534 1.17929 1.33375 1.33896 1.34233 1.35355 1.5023 1.50633 1.51005 1.51644 1.66726 1.67046 1.67472 1.68109 1.85836 1.86186 1.8653 1.87007 2.07151 2.07454 2.07944 2.1972 2.20261 2.20717 2.34403 2.34721 2.35105 2.35625 2.48497 2.48834 2.49212 2.49829 2.63845 2.64167 2.64534 2.82868 2.83194 2.83532 2.83876 2.99126 2.99598 2.99985 3.16415 3.16866 3.17116 3.1754 3.31416 3.31934 3.32231 3.45028 3.45387 3.45727 3.59382 3.59719 3.60103 3.60613 3.76745 3.77195 3.77449 3.77948 4.10063 4.10355 4.1075 4.34936 4.35212 4.35646 4.50425 4.50869 4.51183 4.51772 4.63089 4.63655 4.64101 4.82347 4.82605 4.8291 4.83273 
0 
0 
27 0.1578 0.31532 0.50216 0.63462 0.82375 0.99696 1.16458 1.32664 1.494 1.66376 1.84606 2.06194 2.33518 2.47528 2.62834 2.81985 2.9838 3.15645 3.30689 3.44122 3.58719 3.75877 4.08794 4.336 4.49567 4.62645 4.81203 
29 0.16566 0.3219 0.50841 0.64227 0.83098 1.00256 1.17185 1.33408 1.50148 1.66544 1.85727 2.06848 2.19996 2.34152 2.48333 2.63585 2.82647 2.99067 3.16337 3.31469 3.44945 3.59228 3.76687 4.09702 4.34491 4.50321 4.6317 4.81992 4.82574 
69 0.15779 0.1609 0.16495 0.31395 0.31757 0.321 0.50185 0.50533 0.6344 0.63785 0.82283 0.82621 0.82932 0.99399 0.9984 1.16015 1.16455 1.17178 1.32508 1.3289 1.33232 1.49373 1.49721 1.65815 1.66161 1.66685 1.84838 1.85221 1.85578 2.06151 2.06521 2.18943 2.19363 2.33401 2.33749 2.47507 2.47879 2.48464 2.62892 2.63185 2.81946 2.82297 2.82815 2.98403 2.98695 3.15478 3.15906 3.16317 3.3044 3.30914 3.313 3.44002 3.4444 3.58501 3.58842 3.75856 3.76204 4.09052 4.09433 4.33894 4.34291 4.49512 4.49855 4.50214 4.62155 4.62605 4.81357 4.81646 4.81992 
28 0.15901 0.31576 0.50325 0.63578 0.8248 0.99914 1.16448 1.32815 1.49516 1.65935 1.85038 2.06398 2.19308 2.33716 2.47629 2.63115 2.82135 2.98562 3.15724 3.30727 3.44136 3.5869 3.76234 4.09236 4.34067 4.49837 4.62587 4.81564 
78 0.15484 0.1589 0.16254 0.31194 0.3161 0.31985 0.49838 0.50204 0.50572 0.63146 0.63525 0.63868 0.82076 0.82509 0.8303 0.99212 0.99676 1.00148 1.15841 1.16393 1.16872 1.32206 1.32706 1.33119 1.49052 1.49476 1.49873 1.65468 1.659 1.66392 1.84685 1.85114 1.85551 2.05983 2.0634 2.18645 2.19216 2.33219 2.33604 2.34136 2.47161 2.47614 2.4809 2.62614 2.62997 2.81683 2.8205 2.82452 2.97993 2.98461 2.98998 3.1531 3.15722 3.16133 3.30209 3.30739 3.31075 3.43753 3.44177 3.44613 3.58184 3.58569 3.59025 3.7558 3.75983 3.76281 4.08886 4.09225 4.3376 4.34061 4.49284 4.49721 4.50085 4.6188 4.62547 4.8117 4.81463 4.81917 
26 0.16543 0.32188 0.50948 0.64215 0.83332 1.00363 1.17311 1.33571 1.50261 1.66648 1.85593 2.06945 2.20522 2.34145 2.48467 2.63874 2.8279 2.99224 3.31877 3.45254 3.59262 3.77192 4.09809 4.34628 4.63202 4.8217 
1 0.83593 
130 0.16786 0.17056 0.17271 0.17552 0.18057 0.32417 0.32709 0.32946 0.33186 0.33648 0.51138 0.51369 0.51606 0.5183 0.52173 0.64471 0.64741 0.6497 0.65275 0.8336 0.8368 0.83904 0.84177 0.84851 1.00437 1.00799 1.01071 1.01386 1.02504 1.17133 1.17557 1.17851 1.1814 1.33531 1.3389 1.34132 1.34387 1.35015 1.50421 1.50697 1.50921 1.5121 1.66903 1.67156 1.67449 1.67798 1.8589 1.86168 1.86408 1.86645 1.86965 1.87948 2.0717 2.07431 2.07668 2.08064 2.1989 2.20277 2.20632 2.21038 2.34435 2.34696 2.3496 2.35239 2.35631 2.48587 2.48851 2.49119 2.49436 2.49989 2.63911 2.64161 2.64372 2.64805 2.82923 2.83193 2.83406 2.83665 2.83962 2.99373 2.99645 2.99891 3.00227 3.16569 3.16899 3.17109 3.17393 3.17869 3.31534 3.31887 3.32113 3.32361 3.3325 3.45043 3.45356 3.45594 3.45889 3.59534 3.59787 3.60047 3.60335 3.60774 3.7688 3.77172 3.7739 3.77684 3.78142 4.1008 4.10307 4.10547 4.10983 4.34954 4.35155 4.35427 4.35802 4.50519 4.50862 4.5106 4.51327 4.51863 4.63352 4.63679 4.63998 4.6444 4.82327 4.82559 4.82764 4.82997 4.83248 4.8383 
62 0.16283 0.1661 0.17072 0.31921 0.32263 0.50695 0.5109 0.63912 0.64327 0.82892 0.83196 0.83648 0.99777 1.00189 1.00636 1.16452 1.17105 1.33254 1.33756 1.49967 1.50505 1.66334 1.66802 1.85287 1.85742 1.86096 2.0663 2.06986 2.19438 2.19992 2.33828 2.34219 2.34872 2.48115 2.48886 2.63426 2.63723 2.82509 2.82871 2.98927 2.99435 3.16166 3.16546 3.31271 3.31724 3.44455 3.44928 3.59013 3.59581 3.76488 3.76776 4.09526 4.09876 4.34355 4.34756 4.50206 4.50763 4.62847 4.63484 4.81847 4.82182 4.82572 
9 0.16292 0.31901 0.50477 1.66315 1.85359 3.15882 3.31015 4.62656 4.81498 
87 0.17848 0.18191 0.18879 0.33324 0.3375 0.34142 0.52166 0.52519 0.53026 0.65324 0.65748 0.66161 0.84212 0.8462 0.85041 1.01308 1.0185 1.02346 1.17962 1.18583 1.19024 1.34402 1.34925 1.3538 1.51391 1.51736 1.52133 1.6789 1.6833 1.69689 1.86841 1.87286 1.87677 2.08143 2.08503 2.09276 2.20807 2.21601 2.35387 2.35793 2.36466 2.49472 2.49863 2.50424 2.64815 2.65146 2.65713 2.83896 2.84237 2.84681 2.8591 3.00279 3.00657 3.0117 3.17389 3.17827 3.18184 3.18842 3.32351 3.32895 3.33283 3.46 3.46445 3.47221 3.60302 3.60743 3.61243 3.62591 3.77729 3.78149 3.78485 3.79194 4.11044 4.11409 4.13058 4.35894 4.36286 4.37333 4.51369 4.51843 4.52253 4.64174 4.64709 4.65518 4.83374 4.83676 4.84126 
30 0.16978 0.32695 0.51236 0.64555 0.83466 1.00608 1.17145 1.17708 1.33705 1.50603 1.66944 1.8623 2.07095 2.20138 2.34445 2.35385 2.48906 2.63944 2.83249 2.99392 3.16774 3.3183 3.45164 3.59723 3.7703 4.10173 4.34805 4.50641 4.63621 4.82542 
0 
33 0.15352 0.30909 0.49655 0.50304 0.62903 0.81859 0.82564 0.98955 1.15587 1.32058 1.48899 1.65422 1.84397 2.05726 2.18635 2.32935 2.47098 2.62449 2.81433 2.97879 3.15001 3.15803 3.29983 3.30928 3.43553 3.57996 3.75342 3.75938 4.08627 4.33474 4.49024 4.62183 4.80872 
32 0.15825 0.16566 0.31415 0.50211 0.63455 0.82298 0.83106 0.99456 1.00202 1.16529 1.33125 1.49589 1.65878 1.84911 1.85592 2.06141 2.19468 2.33403 2.47642 2.6294 2.81988 2.98548 3.15483 3.31072 3.44016 3.58543 3.75886 4.09065 4.3391 4.49556 4.62704 4.81366 
81 0.1531 0.15756 0.16131 0.30922 0.31345 0.31725 0.49588 0.50088 0.50489 0.62845 0.63346 0.63768 0.81845 0.82259 0.82623 0.99149 0.99569 1.00008 1.15528 1.15981 1.16439 1.32024 1.32544 1.32899 1.48832 1.4935 1.4971 1.64952 1.65628 1.65961 1.84627 1.84966 1.8546 2.0595 2.06333 2.18432 2.18995 2.19579 2.33098 2.33441 2.33907 2.46636 2.4725 2.47645 2.62285 2.62783 2.63132 2.81418 2.81907 2.82298 2.97795 2.98336 2.99 3.15099 3.15461 3.15856 3.30002 3.30498 3.30932 3.43253 3.4388 3.44339 3.57987 3.58473 3.58871 3.75478 3.7591 3.76267 4.08837 4.0918 4.33756 4.34097 4.49122 4.49544 4.49889 4.61485 4.62083 4.62612 4.8106 4.81396 4.81944 
56 0.15077 0.15502 0.30706 0.31193 0.49383 0.49792 0.6269 0.63188 0.81604 0.82048 0.98717 0.99271 1.15359 1.16265 1.31735 1.324 1.48667 1.49126 1.65178 1.65662 1.84187 1.84661 2.05499 2.05906 2.18272 2.32728 2.33192 2.46836 2.4728 2.6219 2.62597 2.81204 2.8164 2.97592 2.98054 3.14788 3.15291 3.29754 3.30391 3.43322 3.43886 3.5777 3.58336 3.75066 3.75541 4.08407 4.08815 4.33271 4.33661 4.48803 4.49289 4.6149 4.62197 4.80667 4.80993 4.81482 
0 
84 0.16737 0.17067 0.17508 0.32249 0.32618 0.32951 0.51044 0.51378 0.51777 0.6429 0.6473 0.65501 0.8333 0.83634 0.84029 1.00238 1.00679 1.01055 1.16738 1.17299 1.17741 1.3321 1.33706 1.34087 1.50255 1.50664 1.52526 1.66727 1.67107 1.67611 1.85655 1.8607 1.86418 1.87236 2.07064 2.07469 2.09619 2.19839 2.20241 2.20905 2.34218 2.34639 2.35042 2.35673 2.4849 2.48962 2.50101 2.63809 2.64274 2.82827 2.83162 2.83537 2.99277 2.99658 3.00149 3.16305 3.1674 3.17144 3.31318 3.31755 3.32131 3.44895 3.45274 3.45766 3.5931 3.59793 3.60312 3.76717 3.77065 3.77781 4.09949 4.10335 4.11105 4.3478 4.35178 4.35967 4.50321 4.50731 4.51243 4.63002 4.63505 4.82238 4.82557 4.82883 
35 0.16686 0.32264 0.50985 0.51482 0.64175 0.64788 0.83293 1.00278 1.0096 1.17317 1.3367 1.50254 1.66663 1.85614 1.86311 2.06982 2.20737 2.3421 2.34781 2.48465 2.63719 2.82848 2.99241 3.16583 3.31599 3.44979 3.59303 3.59851 3.76719 3.77138 4.09814 4.34621 4.50544 4.63441 4.82184 
65 0.16133 0.16431 0.31604 0.32001 0.32352 0.50492 0.50794 0.63737 0.64071 0.82534 0.82889 0.83387 0.99587 1.0004 1.16246 1.16776 1.17206 1.32646 1.33127 1.3357 1.49774 1.50035 1.66124 1.66442 1.85045 1.85502 1.85917 2.0643 2.06729 2.19311 2.19858 2.33668 2.34003 2.47888 2.48159 2.6326 2.63498 2.82293 2.82543 2.83138 2.98765 2.9904 3.15762 3.16146 3.16493 3.30637 3.31139 3.31493 3.44268 3.44653 3.58815 3.59149 3.76229 3.76499 4.09338 4.09638 4.34172 4.34454 4.49996 4.50234 4.62459 4.62921 4.81662 4.81913 4.82383 
29 0.16178 0.31645 0.50544 0.63826 0.82673 0.99696 1.16623 1.33023 1.49757 1.66051 1.85021 1.85757 2.06447 2.19444 2.33815 2.47827 2.63227 2.82265 2.98703 3.15937 3.31008 3.4431 3.58959 3.76229 4.09384 4.34082 4.49953 4.6296 4.81564 
90 0.15123 0.15563 0.15833 0.16318 0.30751 0.3111 0.31503 0.49377 0.49884 0.50183 0.50804 0.62608 0.6308 0.63444 0.81698 0.82132 0.82394 0.82772 0.98889 0.99274 0.99671 1.15384 1.15766 1.16249 1.16799 1.31833 1.3244 1.32807 1.48657 1.49171 1.49468 1.64726 1.6551 1.65948 1.66594 1.8436 1.84651 1.85047 1.85442 2.05689 2.06008 2.18225 2.1889 2.32855 2.33177 2.33619 2.46373 2.47123 2.47472 2.48174 2.62124 2.62591 2.62879 2.81198 2.8169 2.81956 2.82473 2.9759 2.98189 2.98682 3.14884 3.15212 3.15614 3.16216 3.2979 3.30296 3.30638 3.43008 3.43637 3.441 3.57777 3.58253 3.58672 3.75224 3.75674 3.75939 4.0858 4.08862 4.33484 4.33717 4.48918 4.49397 4.49642 4.61321 4.62102 4.62491 4.8079 4.81094 4.81431 4.81903 
73 0.15329 0.15828 0.16318 0.31024 0.31485 0.31877 0.49648 0.50122 0.50577 0.62896 0.63397 0.63862 0.819 0.82397 0.82959 0.99135 0.99695 1.15673 1.16241 1.1678 1.32112 1.32677 1.33166 1.48926 1.49441 1.5002 1.65064 1.65729 1.66187 1.8461 1.85094 2.05932 2.06365 2.18515 2.19119 2.33119 2.33546 2.4681 2.47442 2.47925 2.62447 2.62912 2.8147 2.81951 2.82398 2.97871 2.98415 3.15143 3.15614 3.16003 3.3006 3.30612 3.31005 3.43298 3.43878 3.44485 3.58046 3.58522 3.75466 3.75945 3.76353 4.08829 4.09275 4.33731 4.34403 4.4918 4.49682 4.61619 4.62225 4.62736 4.81046 4.81392 4.8199 
43 0.16593 0.17124 0.32284 0.3269 0.51077 0.51499 0.64416 0.83208 0.83651 1.00154 1.0071 1.17208 1.17786 1.33536 1.34216 1.503 1.66582 1.67151 1.856 1.86146 2.06953 2.20003 2.34138 2.34574 2.48446 2.63745 2.82735 2.83227 2.99209 3.1652 3.3154 3.44979 3.59323 3.60132 3.76839 4.09806 4.10692 4.34577 4.35185 4.50466 4.63412 4.82104 4.82508 
6 0.17638 0.84099 3.00012 3.45817 4.10991 4.8307 
56 0.14614 0.1511 0.30224 0.30686 0.48873 0.49416 0.62157 0.62688 0.81169 0.81637 0.98388 0.9889 1.14845 1.15442 1.31325 1.31951 1.48136 1.48711 1.64288 1.6506 1.83861 1.84198 2.05186 2.05558 2.17727 2.18442 2.32347 2.32742 2.4607 2.46756 2.61616 2.62145 2.80706 2.81244 2.97084 2.97704 3.14359 3.14751 3.29285 3.29884 3.42592 3.43208 3.57271 3.57803 3.74733 3.75227 4.08077 4.08421 4.32979 4.33252 4.48398 4.48923 4.60819 4.61813 4.8029 4.80653 
44 0.15747 0.16213 0.31431 0.32057 0.50286 0.50728 0.63516 0.82272 0.82746 0.99489 1.16107 1.32662 1.33308 1.49475 1.50003 1.65896 1.84917 2.06252 2.18856 2.19481 2.33457 2.34152 2.47635 2.62991 2.63436 2.82038 2.82498 2.98489 3.15558 3.16145 3.30542 3.31164 3.44049 3.58555 3.75884 3.76371 4.0913 4.09576 4.34003 4.49564 4.50111 4.62333 4.81443 4.81826 
60 0.17449 0.17987 0.33099 0.33475 0.51681 0.5207 0.53228 0.64936 0.65315 0.83899 0.84218 0.84917 1.00943 1.01503 1.17723 1.1831 1.3435 1.35012 1.51046 1.51567 1.67393 1.67897 1.86376 1.86852 1.87634 2.07652 2.08113 2.20589 2.21541 2.349 2.35395 2.36526 2.49122 2.49609 2.64414 2.64849 2.83645 2.84179 2.99983 3.00541 3.1717 3.17541 3.32293 3.32699 3.45494 3.45964 3.6005 3.60499 3.77558 3.77927 4.10543 4.11005 4.35374 4.35838 4.5124 4.51829 4.64024 4.82888 4.83249 4.83818 
63 0.15359 0.15788 0.31051 0.3148 0.31989 0.49657 0.50104 0.50528 0.62943 0.63397 0.6384 0.81888 0.8233 0.82694 0.99096 0.99719 1.15678 1.16383 1.32093 1.32683 1.48904 1.49403 1.65088 1.65718 1.84572 1.85099 2.05881 2.06335 2.18489 2.19328 2.33101 2.3357 2.46966 2.47545 2.62492 2.62917 2.81474 2.81942 2.82618 2.97875 2.98396 3.15121 3.15684 3.30076 3.30741 3.43598 3.44033 3.44649 3.58056 3.58504 3.75436 3.75919 3.76263 4.08784 4.09171 4.33666 4.34066 4.49152 4.49687 4.61525 4.62462 4.81022 4.81363 
33 0.16343 0.3194 0.32438 0.50768 0.63998 0.83081 0.99877 1.01081 1.1645 1.17285 1.33194 1.50027 1.66378 1.85388 1.86049 2.0674 2.19648 2.33906 2.48153 2.63536 2.82574 2.99007 3.16289 3.31367 3.44584 3.59037 3.76604 4.09595 4.34421 4.50283 4.62963 4.81907 4.8262 
55 0.15159 0.15668 0.30893 0.31475 0.49503 0.50061 0.62749 0.63315 0.81723 0.82149 0.82459 0.83027 0.98974 0.99694 1.15535 1.16477 1.31961 1.3272 1.48774 1.49456 1.64876 1.6564 1.84455 1.85111 2.05776 2.1835 2.32966 2.33681 2.46666 2.47469 2.62323 2.62879 2.81324 2.81914 2.97717 2.98392 3.14991 3.1562 3.29912 3.30688 3.43162 3.43703 3.44384 3.57901 3.58688 3.75305 3.75919 4.08675 4.33561 4.49026 4.49632 4.61432 4.62557 4.80887 4.81268 
56 0.16339 0.16679 0.3205 0.32397 0.50755 0.51299 0.64215 0.82854 0.83194 0.83656 0.9986 1.00369 1.00936 1.16706 1.17281 1.3327 1.33798 1.49989 1.50963 1.66372 1.66806 1.85343 1.85788 1.86163 2.06719 2.19695 2.2044 2.33922 2.34429 2.35226 2.48193 2.49154 2.63484 2.82573 2.83124 2.98966 2.99884 3.16284 3.17005 3.31319 3.31744 3.4471 3.45547 3.59043 3.59826 3.76545 4.09571 4.10421 4.34404 4.35053 4.50234 4.51436 4.63051 4.81894 4.82212 4.82615 
56 0.14835 0.15301 0.30459 0.30907 0.49099 0.49622 0.62368 0.62868 0.81402 0.81864 0.98606 0.99212 1.15096 1.15681 1.3156 1.32234 1.48374 1.48912 1.64524 1.65307 1.84084 1.84561 2.05407 2.0584 2.17954 2.1879 2.3257 2.32988 2.46342 2.47007 2.6187 2.6236 2.80922 2.81448 2.97317 2.97926 3.14594 3.15038 3.29507 3.30165 3.42844 3.43399 3.57493 3.57997 3.74942 3.75498 4.08298 4.087 4.33197 4.33538 4.4863 4.49203 4.61048 4.61987 4.80506 4.80872 
34 0.16474 0.31992 0.32535 0.50798 0.64045 0.64441 0.82924 0.83521 1.00102 1.17512 1.33362 1.50078 1.5061 1.66431 1.85445 1.86139 2.06734 2.34047 2.48326 2.63525 2.63862 2.82629 2.99057 3.16363 3.31411 3.44687 3.59174 3.76594 3.7698 4.09615 4.3444 4.50315 4.63106 4.8197 
26 0.32749 0.5147 0.64854 0.83876 1.01318 1.1768 1.34046 1.51611 1.67517 1.86493 2.07426 2.20286 2.34696 2.49328 2.64461 2.83356 3.00757 3.16879 3.3205 3.4545 3.59962 3.77161 4.10294 4.35378 4.51022 4.82586 
1 4.11151 
3 3.77398 4.51069 4.82748 
53 0.17493 0.18254 0.33183 0.34067 0.518 0.52357 0.65234 0.65911 0.84112 0.84804 1.01094 1.0167 1.18141 1.34397 1.3504 1.51135 1.51637 1.67487 1.68215 1.86644 1.87227 2.07875 2.08609 2.2085 2.35117 2.35936 2.49241 2.50023 2.64571 2.65465 2.83678 2.84307 3.00071 3.0085 3.17283 3.17761 3.3242 3.33126 3.45756 3.46254 3.60121 3.60701 3.77637 3.78134 4.10727 4.11441 4.35465 4.36024 4.51385 4.52024 4.64205 4.83027 4.83601 
57 0.16058 0.16413 0.31543 0.32058 0.50286 0.50639 0.63549 0.6401 0.82554 0.82912 0.99525 1.00085 1.16126 1.16713 1.32592 1.33112 1.49584 1.4994 1.6597 1.66374 1.85028 1.85454 2.06312 2.06668 2.19054 2.19666 2.33551 2.33937 2.47625 2.48054 2.63082 2.63404 2.82084 2.82431 2.98492 2.98863 3.15624 3.16112 3.30542 3.31145 3.4411 3.44708 3.58646 3.59111 3.75899 3.7633 3.76675 4.09211 4.09558 4.34065 4.34367 4.49592 4.50047 4.62305 4.62838 4.81519 4.81778 
56 0.16073 0.16423 0.3162 0.3208 0.50462 0.50864 0.63672 0.64107 0.82497 0.82882 0.99636 1.00108 1.16278 1.16973 1.32931 1.33458 1.49691 1.5004 1.66091 1.66575 1.85093 1.85569 2.06411 2.06873 2.19198 2.1963 2.33652 2.34158 2.47861 2.48438 2.63175 2.63507 2.82263 2.8268 2.98678 2.99097 3.15748 3.16203 3.30821 3.31315 3.44256 3.4476 3.58775 3.59316 3.76108 3.76449 4.09313 4.09772 4.34153 4.347 4.49792 4.50136 4.62597 4.63157 4.81694 4.82093 
88 0.14397 0.14815 0.15129 0.30012 0.30375 0.30726 0.48669 0.49102 0.49382 0.49985 0.61918 0.62341 0.62704 0.80936 0.81316 0.81647 0.82064 0.98189 0.98509 0.98899 1.14622 1.15026 1.15512 1.31108 1.31532 1.31914 1.47919 1.4835 1.48691 1.64052 1.64695 1.65078 1.83659 1.83941 1.84286 2.04985 2.05284 2.05604 2.17517 2.18045 2.32148 2.32461 2.32789 2.45761 2.46337 2.46748 2.61375 2.61819 2.62156 2.80505 2.80925 2.81232 2.81912 2.96874 2.97324 2.9766 3.14156 3.1449 3.14852 3.15462 3.29078 3.29476 3.29905 3.42348 3.42916 3.4334 3.57068 3.57482 3.57831 3.74536 3.74894 3.75202 4.07879 4.08167 4.085 4.32776 4.33018 4.33375 4.48191 4.48531 4.48876 4.60603 4.61183 4.61903 4.80094 4.80402 4.80652 4.81102 
1 4.81296 
0 
0 
1 0.82801 
24 0.17198 0.51533 0.64897 1.01204 1.34061 1.50748 1.67394 2.07418 2.20768 2.34979 2.489 2.64184 2.83351 2.99636 3.17015 3.32156 3.45528 3.60774 3.7727 4.10299 4.35083 4.50975 4.63848 4.82865 
0 
26 0.17524 0.33045 0.51859 0.65222 0.84082 1.01223 1.18113 1.34416 1.51228 1.67757 1.86624 2.07794 2.35354 2.49592 2.64555 2.83759 3.0008 3.17254 3.32277 3.45858 3.60577 3.77481 4.10598 4.35333 4.5129 4.83133 
12 0.32505 0.51747 0.64443 2.35049 2.63794 2.83267 3.31615 3.76801 4.09923 4.34606 4.50476 4.82557 
83 0.16654 0.16991 0.17457 0.3225 0.32602 0.3296 0.51076 0.51412 0.51779 0.64258 0.64651 0.65056 0.83204 0.83516 0.83931 1.00198 1.00674 1.01108 1.16929 1.17402 1.1779 1.33437 1.33726 1.34118 1.50277 1.5064 1.51092 1.66715 1.67166 1.67903 1.85672 1.86104 1.8646 2.07017 2.07362 2.08257 2.19693 2.2013 2.20673 2.34227 2.34643 2.35276 2.48464 2.48787 2.49338 2.6376 2.64068 2.65855 2.8273 2.83058 2.83507 2.99207 2.99519 3.00026 3.16307 3.16753 3.17109 3.31335 3.31737 3.32122 3.44837 3.45299 3.45789 3.59357 3.59759 3.60349 3.76682 3.77064 3.77376 4.09914 4.10296 4.11232 4.34736 4.35107 4.35758 4.50312 4.50743 4.51189 4.63288 4.63672 4.82143 4.82424 4.82812 
90 0.16458 0.1672 0.1703 0.32063 0.32368 0.32628 0.50831 0.51056 0.51333 0.64086 0.64403 0.64704 0.82933 0.83272 0.83514 0.83908 1.00041 1.00413 1.00714 1.16705 1.17098 1.17426 1.17933 1.33326 1.33586 1.3391 1.5008 1.50364 1.50725 1.66485 1.66792 1.67179 1.85494 1.85833 1.8613 1.8654 2.06784 2.07102 2.07566 2.19589 2.19936 2.20654 2.34004 2.34307 2.34634 2.35396 2.48255 2.48528 2.48923 2.63556 2.63817 2.64334 2.82624 2.82875 2.83166 2.83554 2.99082 2.99317 2.99734 3.16156 3.16497 3.16742 3.31222 3.31547 3.31824 3.4466 3.44999 3.45296 3.59157 3.59425 3.59759 3.76459 3.76767 3.77014 4.09673 4.09964 4.10322 4.34554 4.34805 4.35191 4.50172 4.50487 4.50755 4.62773 4.63251 4.63655 4.8197 4.82205 4.82456 4.82769 
89 0.1562 0.15957 0.16217 0.31305 0.31698 0.31959 0.49932 0.50284 0.5058 0.50923 0.63281 0.63571 0.6385 0.82156 0.82543 0.82778 0.83171 0.993 0.99706 1.00019 1.15961 1.16406 1.16781 1.32336 1.32797 1.33107 1.49217 1.49572 1.49842 1.65716 1.65986 1.664 1.84787 1.85124 1.85438 1.85782 2.06092 2.064 2.06767 2.1875 2.19238 2.19923 2.33328 2.33631 2.33989 2.34779 2.4746 2.47777 2.48086 2.62776 2.63088 2.63342 2.81723 2.82111 2.8237 2.828 2.98174 2.98549 2.98849 3.15353 3.15781 3.16041 3.30331 3.30775 3.31032 3.43933 3.44289 3.44583 3.58327 3.58639 3.5897 3.7563 3.76046 3.76284 4.08991 4.09267 4.09665 4.33885 4.34158 4.34784 4.4937 4.49791 4.50025 4.6186 4.62433 4.6273 4.81245 4.81518 4.81787 
108 0.17206 0.17512 0.17804 0.18223 0.32817 0.33195 0.33466 0.33924 0.51623 0.51874 0.52155 0.52518 0.64977 0.653 0.6565 0.83805 0.84115 0.84387 0.84692 1.00839 1.01245 1.0157 1.02158 1.17603 1.18081 1.18461 1.34001 1.34393 1.34712 1.35518 1.50973 1.51249 1.51622 1.53845 1.67243 1.67547 1.67944 1.68559 1.86281 1.86694 1.87011 1.87363 2.07647 2.07936 2.08309 2.1018 2.20329 2.20808 2.21379 2.34845 2.35149 2.35497 2.36037 2.37051 2.49107 2.49374 2.49816 2.64438 2.64687 2.65201 2.83324 2.8368 2.83976 2.84307 2.85811 2.99824 3.00114 3.00533 3.16955 3.17344 3.17591 3.17955 3.31944 3.32385 3.32659 3.33103 3.45499 3.45875 3.46197 3.46929 3.59976 3.60304 3.60679 3.61329 3.77303 3.77662 3.77907 3.78414 4.10515 4.10794 4.11099 4.12356 4.35397 4.35638 4.36053 4.38612 4.51003 4.51355 4.51659 4.5236 4.63706 4.64194 4.64685 4.82806 4.83056 4.8335 4.83637 4.85377 
31 0.16467 0.32072 0.32698 0.5089 0.64169 0.83063 1.00297 1.17268 1.33387 1.5007 1.66478 1.85614 1.86362 2.06859 2.19769 2.34115 2.48319 2.63578 2.82652 2.83375 2.99012 3.16397 3.31468 3.44886 3.59302 3.76645 4.09717 4.34414 4.50367 4.6348 4.81955 
24 0.15856 0.31609 0.50195 0.63594 0.82478 1.16754 1.32975 1.49481 1.66025 1.851 2.06069 2.33738 2.47611 2.629 2.81998 2.98476 3.15775 3.30824 3.44439 3.75976 4.08905 4.33708 4.49689 4.81248 
0 
64 0.1444 0.1489 0.30069 0.30489 0.30981 0.48681 0.49138 0.49582 0.62004 0.62456 0.80981 0.81451 0.98142 0.98621 1.1471 1.15265 1.31136 1.317 1.47959 1.48457 1.64244 1.64799 1.8362 1.84021 1.84637 2.04943 2.05318 2.1755 2.18183 2.32132 2.32507 2.46017 2.46554 2.61513 2.61953 2.80498 2.80953 2.81472 2.96906 2.97432 3.14165 3.14596 3.15053 3.29095 3.29644 3.30179 3.42599 3.43061 3.57077 3.57523 3.74476 3.74931 3.75325 4.07842 4.08205 4.32729 4.33053 4.48191 4.48677 4.6064 4.61434 4.80059 4.80382 4.80827 
62 0.15701 0.16094 0.16522 0.31433 0.31792 0.3222 0.5025 0.50515 0.63403 0.63786 0.64318 0.82328 0.827 0.83041 0.99467 0.99906 1.16147 1.16759 1.32555 1.32977 1.33452 1.49324 1.49722 1.65935 1.66283 1.84909 1.85311 1.85756 2.06235 2.0659 2.19009 2.19495 2.33437 2.33855 2.47596 2.4792 2.62866 2.63225 2.81952 2.82292 2.9838 2.98716 3.15546 3.15993 3.30539 3.30999 3.44068 3.44467 3.58489 3.58839 3.75822 3.76236 4.09139 4.09504 4.34013 4.34359 4.49511 4.4996 4.62291 4.62811 4.81437 4.81752 
26 0.16356 0.32043 0.50868 0.64027 0.8291 1.00123 1.17217 1.33413 1.49972 1.66301 1.85525 2.06771 2.34097 2.4812 2.63454 2.98975 3.16301 3.31319 3.44744 3.59218 3.7656 4.09748 4.3452 4.50233 4.63109 4.819 
19 0.15901 0.31512 0.50083 0.63492 0.99693 1.4945 2.06103 2.33367 2.47646 2.62865 2.81985 2.98435 3.1559 3.58589 3.7593 4.09 4.33804 4.49655 4.81234 
39 0.16469 0.16995 0.32036 0.32502 0.5089 0.51363 0.64162 0.83085 0.83518 1.00039 1.00467 1.17078 1.33389 1.50196 1.66494 1.67045 1.85459 1.85919 2.06888 2.19766 2.34099 2.34592 2.48343 2.63614 2.82653 2.83149 2.99111 3.16497 3.31479 3.44836 3.59204 3.76718 4.09695 4.34502 4.35075 4.50416 4.63162 4.82042 4.82564 
58 0.15555 0.16018 0.31286 0.31731 0.50061 0.50485 0.63325 0.63796 0.82091 0.82572 0.83022 0.99284 0.99903 1.15927 1.16632 1.3234 1.32855 1.49198 1.49672 1.65743 1.66368 1.84724 1.85263 2.06051 2.06575 2.18794 2.196 2.33266 2.33841 2.47417 2.47928 2.62767 2.63158 2.81778 2.82191 2.82775 2.98187 2.98624 3.15346 3.15841 3.30305 3.30903 3.43881 3.44432 3.58317 3.5885 3.75661 3.76136 4.08953 4.0949 4.33819 4.34423 4.49353 4.49848 4.62079 4.62642 4.81245 4.81638 
38 0.16833 0.1747 0.3238 0.33044 0.51321 0.51858 0.64696 0.83277 0.83814 1.00591 1.17571 1.33923 1.50719 1.67122 1.86005 1.86852 2.0746 2.20246 2.3467 2.3544 2.48893 2.6398 2.83192 2.83699 2.99744 3.16774 3.17446 3.31779 3.32449 3.45329 3.5984 3.77052 4.1023 4.35042 4.50804 4.63554 4.8234 4.82831 
69 0.1597 0.16277 0.31478 0.31839 0.32212 0.50136 0.50456 0.50778 0.63467 0.63821 0.643 0.82384 0.82768 0.83186 0.99456 0.99961 1.16085 1.16652 1.17139 1.32493 1.33019 1.33431 1.49366 1.4975 1.50253 1.65873 1.66213 1.84962 1.85377 2.06268 2.0663 2.18918 2.19476 2.33505 2.33893 2.47535 2.47906 2.48424 2.62972 2.63271 2.81944 2.82289 2.82652 2.98299 2.9871 3.15582 3.15978 3.16373 3.30475 3.30999 3.31358 3.4408 3.44518 3.45143 3.58515 3.5885 3.75836 3.76243 3.76563 4.09176 4.09546 4.34029 4.34394 4.49533 4.49977 4.62082 4.6272 4.8147 4.81728 
28 0.17391 0.32997 0.51659 0.65076 0.83792 1.01217 1.17953 1.3433 1.50999 1.67431 1.86521 2.07634 2.20893 2.35083 2.49254 2.64391 2.83536 3.00075 3.17179 3.32459 3.45695 3.60099 3.7744 4.10567 4.35309 4.51282 4.64175 4.82843 
61 0.16853 0.17166 0.32259 0.3265 0.33044 0.51227 0.51588 0.64504 0.64892 0.83354 0.83632 0.84076 1.00254 1.00776 1.01595 1.16879 1.17495 1.33273 1.33854 1.348 1.50529 1.50974 1.66852 1.6736 1.85803 1.86266 1.86606 2.07223 2.07921 2.19902 2.20903 2.34403 2.34775 2.35586 2.4868 2.49165 2.64027 2.83058 2.83529 2.99498 3.0001 3.16451 3.1686 3.17595 3.31269 3.31859 3.44944 3.45368 3.59553 3.5998 3.77005 3.77268 4.10052 4.10389 4.34865 4.35308 4.50339 4.50801 4.63504 4.82409 4.8282 
0 
57 0.16386 0.16701 0.31942 0.32308 0.50736 0.51021 0.6397 0.6433 0.8297 0.83331 0.99939 1.00507 1.16864 1.17402 1.33284 1.33682 1.50015 1.50297 1.66391 1.66746 1.85435 1.85983 2.06667 2.06984 2.19551 2.20201 2.33984 2.34343 2.4815 2.48458 2.63456 2.63714 2.82543 2.82833 2.9901 2.99279 3.16081 3.1648 3.31159 3.31543 3.44535 3.45001 3.59071 3.59403 3.76471 3.76741 3.77085 4.09575 4.09898 4.34435 4.34719 4.50156 4.5046 4.63057 4.63577 4.81918 4.8219 
8 0.16282 0.31981 0.50704 0.82673 1.00043 3.16201 3.76463 4.82054 
66 0.15743 0.16078 0.16547 0.31347 0.31754 0.32146 0.50158 0.50505 0.6337 0.63754 0.82262 0.82657 0.83076 0.99428 0.99854 1.16074 1.16553 1.32599 1.32937 1.49276 1.49693 1.50216 1.65823 1.66247 1.84844 1.85282 1.8577 2.06176 2.06555 2.18952 2.19561 2.33388 2.3376 2.47501 2.47879 2.62869 2.6317 2.81937 2.82288 2.82816 2.98389 2.98684 3.15467 3.15898 3.16368 3.3049 3.30914 3.31422 3.43945 3.44389 3.58479 3.58848 3.75824 3.76198 3.76682 4.09073 4.09497 4.33915 4.34357 4.49502 4.49866 4.62228 4.62721 4.81332 4.81647 4.82112 
57 0.16119 0.16463 0.31631 0.32042 0.5045 0.50748 0.63725 0.64081 0.82792 0.99572 1.002 1.16241 1.16877 1.32687 1.33124 1.33539 1.49726 1.50051 1.66123 1.66537 1.85084 1.85533 2.06411 2.06828 2.19116 2.19614 2.33628 2.34134 2.47883 2.48211 2.63212 2.635 2.82255 2.82573 2.98721 2.99101 3.15715 3.1614 3.30675 3.31153 3.44214 3.44679 3.58753 3.59196 3.75969 3.76391 3.76721 4.09304 4.09701 4.34167 4.34596 4.49756 4.50128 4.625 4.63002 4.81678 4.82018 
74 0.1623 0.16604 0.17003 0.31884 0.32338 0.32808 0.50708 0.51055 0.51829 0.63898 0.64329 0.65014 0.8279 0.83161 0.83526 0.99894 1.00343 1.00879 1.16545 1.17218 1.33181 1.33638 1.49853 1.50276 1.50873 1.66312 1.66739 1.85324 1.8576 1.8615 2.0665 2.07056 2.19264 2.19896 2.33887 2.34293 2.34789 2.4801 2.48426 2.48997 2.63335 2.63679 2.64772 2.82368 2.82731 2.83194 2.9881 2.99146 2.99903 3.15988 3.16433 3.16876 3.3095 3.3148 3.44484 3.44966 3.58976 3.59418 3.59999 3.76264 3.7667 3.77027 4.0956 4.09986 4.34406 4.34777 4.49942 4.50375 4.50836 4.62688 4.63233 4.81828 4.82165 4.82545 
3 0.51372 0.83536 4.82357 
102 0.18069 0.1839 0.1876 0.33644 0.34023 0.3433 0.34964 0.52297 0.52615 0.52914 0.533 0.65647 0.66003 0.66336 0.66978 0.84581 0.84928 0.85258 0.85797 1.0168 1.021 1.02474 1.03373 1.18343 1.18818 1.19219 1.34825 1.3519 1.35539 1.3633 1.5164 1.51977 1.52337 1.53574 1.68099 1.68433 1.68894 1.87141 1.87525 1.87851 1.88429 2.08417 2.08759 2.09224 2.21327 2.21786 2.227 2.35672 2.36019 2.36421 2.37031 2.49874 2.50221 2.50644 2.65113 2.65428 2.65824 2.84219 2.84527 2.84882 2.85272 3.0058 3.00915 3.01331 3.17735 3.1811 3.1839 3.18794 3.32732 3.33171 3.33476 3.34241 3.46259 3.46654 3.46994 3.47809 3.60745 3.61088 3.61461 3.62068 3.78119 3.78462 3.78732 3.7924 4.11295 4.1161 4.12046 4.14156 4.36176 4.36496 4.3698 4.51757 4.52139 4.52452 4.53105 4.64567 4.64972 4.65499 4.83601 4.83875 4.84201 4.84609 
26 0.16457 0.32125 0.50901 0.64037 0.83024 1.0021 1.3344 1.50098 1.6643 1.8548 2.06768 2.19682 2.33952 2.4823 2.63556 2.82597 2.99054 3.31607 3.44736 3.59099 3.7671 4.09613 4.34442 4.50328 4.63044 4.82016 
60 0.16143 0.16556 0.31618 0.32128 0.50469 0.50848 0.63655 0.64187 0.82742 0.83049 0.99625 1.00181 1.16231 1.16897 1.32618 1.3317 1.33989 1.49658 1.50052 1.66034 1.66577 1.85055 1.85567 2.0638 2.06849 2.19092 2.19668 2.33612 2.34139 2.3483 2.47723 2.48135 2.48744 2.63186 2.6367 2.82274 2.82698 2.83311 2.98714 2.99561 3.15736 3.16267 3.30586 3.31223 3.44232 3.44786 3.58691 3.59194 3.75952 3.76456 4.09284 4.09695 4.34151 4.34694 4.49652 4.50187 4.6242 4.6359 4.81715 4.82223 
96 0.15079 0.15509 0.15778 0.16224 0.30733 0.31087 0.31411 0.32064 0.49375 0.49847 0.501 0.50494 0.62571 0.63032 0.63356 0.63917 0.81628 0.81994 0.82278 0.8264 0.9888 0.99228 0.99632 1.15367 1.1576 1.16176 1.16721 1.31841 1.32338 1.32637 1.48654 1.49112 1.494 1.64791 1.65396 1.6571 1.66383 1.84365 1.84643 1.85033 1.85575 2.05687 2.06006 2.06463 2.18231 2.18805 2.19278 2.32846 2.33165 2.33549 2.46561 2.47083 2.47425 2.47962 2.62145 2.62576 2.6284 2.81195 2.81644 2.8191 2.82384 2.97594 2.98099 2.98348 3.14866 3.15187 3.15562 3.15974 3.29784 3.30227 3.30593 3.43106 3.43611 3.43995 3.57769 3.58213 3.58549 3.75221 3.75619 3.75896 4.08577 4.08863 4.09237 4.33485 4.33723 4.34191 4.48906 4.49276 4.49563 4.61327 4.61922 4.62304 4.8078 4.81097 4.81364 4.81747 
7 0.64875 0.83568 1.50934 2.49053 2.64135 3.77169 4.51441 
72 0.15378 0.15806 0.16211 0.31014 0.31386 0.31943 0.49686 0.50183 0.50595 0.62913 0.63378 0.64093 0.81925 0.82303 0.82671 0.99215 0.99693 1.00317 1.15628 1.1608 1.32176 1.3292 1.48903 1.49407 1.50013 1.65016 1.65727 1.66283 1.84703 1.85061 1.85649 2.06036 2.06604 2.18522 2.19508 2.3317 2.33526 2.46719 2.47358 2.47952 2.62359 2.62852 2.63315 2.81509 2.81974 2.82448 2.979 2.98488 3.15194 3.1555 3.16021 3.30097 3.30555 3.31088 3.43297 3.43917 3.44551 3.58074 3.58554 3.75553 3.76196 4.0893 4.09434 4.33833 4.34179 4.49237 4.49859 4.6162 4.62306 4.81118 4.81474 4.82029 
62 0.14778 0.15228 0.30419 0.30837 0.31342 0.49029 0.49457 0.49961 0.62353 0.62794 0.81319 0.81785 0.98468 0.98958 1.15055 1.15621 1.31463 1.32023 1.48304 1.48787 1.64712 1.65247 1.83941 1.84358 2.05262 2.05626 2.17877 2.18534 2.32468 2.32862 2.46396 2.46923 2.61865 2.62288 2.80848 2.81283 2.81942 2.9725 2.97751 3.14491 3.14927 3.15376 3.29438 3.30004 3.42984 3.43491 3.57424 3.57848 3.74804 3.75247 3.75584 4.08166 4.08524 4.33041 4.33361 4.48522 4.49 4.60958 4.61817 4.80395 4.80708 4.81121 
42 0.17206 0.17768 0.32872 0.33556 0.51472 0.51877 0.64931 0.83773 0.84248 1.0104 1.17799 1.34054 1.34955 1.50913 1.67288 1.8626 1.86845 2.07507 2.20495 2.34821 2.35761 2.49054 2.50142 2.6429 2.833 2.84034 2.9974 3.17042 3.17882 3.32108 3.45584 3.59929 3.60593 3.7735 4.10372 4.11966 4.3515 4.35735 4.51077 4.63868 4.82657 4.831 
1 0.82921 
0 
140 0.14372 0.14709 0.14976 0.15217 0.15562 0.29981 0.30325 0.30606 0.30873 0.31158 0.48653 0.49006 0.49267 0.49509 0.49753 0.50322 0.61843 0.6221 0.62495 0.62793 0.63073 0.80904 0.81234 0.81529 0.81749 0.82046 0.98178 0.98432 0.98753 0.99051 0.99596 1.14591 1.14965 1.1531 1.15635 1.15989 1.3108 1.31406 1.31766 1.32038 1.32365 1.47887 1.48252 1.48551 1.48806 1.49121 1.64014 1.64611 1.64931 1.65222 1.65643 1.83648 1.83881 1.84164 1.84433 1.84735 2.04973 2.05208 2.05462 2.05812 2.17494 2.17912 2.18263 2.18716 2.32136 2.32403 2.32669 2.3297 2.33446 2.45683 2.46243 2.4658 2.46844 2.47162 2.47907 2.61338 2.6176 2.6203 2.62262 2.62824 2.80494 2.80859 2.81117 2.81358 2.8166 2.82083 2.96851 2.97217 2.97538 2.97797 2.98264 3.14135 3.14423 3.14695 3.14955 3.15207 3.15806 3.29053 3.29373 3.29703 3.29984 3.30262 3.4232 3.42879 3.43148 3.43447 3.43764 3.57053 3.57409 3.57669 3.57978 3.58435 3.74525 3.74793 3.75073 3.75304 3.75582 4.07869 4.08109 4.08366 4.08736 4.32757 4.32964 4.33202 4.336 4.48168 4.48452 4.4878 4.49009 4.49371 4.60573 4.61062 4.6147 4.61763 4.62226 4.80089 4.80355 4.80566 4.80809 4.81098 
66 0.17247 0.17588 0.18232 0.32841 0.33232 0.34084 0.51618 0.51984 0.52773 0.64876 0.65269 0.83783 0.84144 0.84719 1.00845 1.01439 1.17405 1.17993 1.34123 1.34542 1.50906 1.51343 1.67289 1.67857 1.86321 1.86837 1.88569 2.0754 2.0799 2.20396 2.21293 2.34794 2.35252 2.36083 2.49049 2.49505 2.64345 2.64737 2.8339 2.83744 2.84188 2.99771 3.00116 3.16913 3.17312 3.17778 3.32188 3.32571 3.45411 3.45876 3.59911 3.60404 3.77365 3.77744 3.78547 4.10427 4.10839 4.35296 4.35804 4.51097 4.51439 4.63553 4.64073 4.82738 4.83158 4.83677 
6 2.3561 2.64429 3.59909 3.77447 4.10928 4.35327 
71 0.16587 0.16928 0.32127 0.32525 0.32837 0.5099 0.51341 0.52023 0.64241 0.64675 0.83111 0.83405 0.84063 1.0005 1.00563 1.01234 1.16796 1.17388 1.17842 1.33512 1.33947 1.5028 1.50721 1.66556 1.6697 1.85577 1.86037 1.86445 2.06883 2.07305 2.19792 2.20326 2.34101 2.346 2.35221 2.4833 2.48724 2.49223 2.63677 2.64022 2.82755 2.83141 2.836 2.99292 2.99768 3.16252 3.16652 3.17059 3.31385 3.31749 3.32155 3.4479 3.45224 3.59193 3.59691 3.60497 3.76582 3.77 3.77745 4.09775 4.10197 4.34626 4.35046 4.50207 4.50636 4.51019 4.62984 4.63523 4.82197 4.82518 4.8324 
39 0.16965 0.17644 0.32681 0.3357 0.51353 0.5207 0.64728 0.83565 1.00714 1.01693 1.17636 1.33854 1.50648 1.67072 1.68111 1.86218 1.87469 2.07345 2.20312 2.34605 2.35467 2.48794 2.6404 2.83255 2.83793 2.99725 3.16892 3.17529 3.31929 3.45357 3.59815 3.60693 3.77123 4.10216 4.34998 4.50747 4.63719 4.82514 4.83153 
1 4.34468 
46 0.17619 0.18386 0.33327 0.34478 0.5197 0.52623 0.65341 0.84196 0.84882 1.01396 1.1802 1.18622 1.34552 1.35846 1.51243 1.5247 1.67548 1.6853 1.86791 1.87539 2.08012 2.21195 2.35256 2.36011 2.49629 2.64629 2.83674 2.84278 3.00274 3.17404 3.18131 3.32407 3.32919 3.45897 3.46686 3.60439 3.6135 3.77788 4.10819 4.11707 4.35558 4.36184 4.51594 4.64791 4.83128 4.8369 
63 0.15082 0.15657 0.16213 0.30777 0.31232 0.3176 0.49369 0.49917 0.50281 0.62636 0.63148 0.63587 0.8166 0.82194 0.82757 0.98913 0.99458 1.15424 1.16002 1.31841 1.32459 1.48639 1.49237 1.64779 1.65515 1.66054 1.84389 1.84862 2.05709 2.06157 2.18219 2.18879 2.32899 2.33351 2.46605 2.47231 2.62182 2.62683 2.81193 2.81738 2.97587 2.98225 3.14908 3.15397 3.2979 3.30401 3.43087 3.43674 3.44182 3.57769 3.58283 3.75232 3.75753 4.0861 4.09049 4.33497 4.33912 4.48948 4.49487 4.61313 4.62112 4.80823 4.81165 
22 0.16358 0.31887 0.50611 0.64076 0.82878 0.99997 1.17131 1.33184 1.49979 1.66364 1.85462 2.48173 2.63538 2.82471 2.98913 3.16268 3.31529 3.44868 3.59235 3.76576 4.63118 4.81999 
1 4.33432 
94 0.17201 0.17521 0.18028 0.32845 0.33194 0.3358 0.34616 0.51517 0.5188 0.52217 0.5289 0.64832 0.65293 0.65921 0.83771 0.84068 0.8445 0.85508 1.00684 1.01171 1.01624 1.02559 1.17408 1.18029 1.18388 1.33961 1.34325 1.34676 1.35574 1.50786 1.51232 1.521 1.67189 1.67628 1.6811 1.86166 1.86646 1.86992 1.87635 2.07475 2.07972 2.08856 2.20533 2.21138 2.34712 2.35121 2.3566 2.36278 2.48997 2.49535 2.50501 2.64352 2.64736 2.65806 2.83384 2.83721 2.8412 2.84987 2.99655 3.00045 3.00545 3.16795 3.17285 3.17668 3.18287 3.31876 3.32316 3.32639 3.33863 3.45335 3.45875 3.46387 3.59841 3.60459 3.61111 3.77117 3.77567 3.78019 3.78599 4.10362 4.10756 4.1136 4.35252 4.35632 4.36113 4.50807 4.51234 4.51756 4.63919 4.64568 4.82705 4.8301 4.83376 4.8393 
0 
31 0.16254 0.31882 0.50545 0.63972 0.82808 0.83299 0.99634 1.00376 1.16814 1.33159 1.49889 1.66232 1.85423 2.06657 2.19682 2.33937 2.48014 2.6335 2.82347 2.98803 3.1611 3.31235 3.44611 3.59055 3.76368 4.09561 4.34315 4.50068 4.62971 4.8169 4.82125 
56 0.16242 0.16695 0.3172 0.32144 0.5055 0.50913 0.63844 0.64255 0.8276 0.83079 0.99675 1.00194 1.1634 1.16806 1.32889 1.33242 1.49843 1.50322 1.66174 1.66832 1.85111 1.8558 2.06458 2.06897 2.19345 2.20006 2.33686 2.34116 2.47989 2.48511 2.63249 2.63591 2.82356 2.82762 2.98821 2.99586 3.15805 3.16222 3.30795 3.31239 3.44273 3.44761 3.58843 3.59348 3.76105 3.76521 4.09343 4.09725 4.3422 4.3465 4.4979 4.50183 4.62795 4.63442 4.81694 4.82033 
0 
28 0.16517 0.32162 0.51 0.64342 0.83041 1.00178 1.17295 1.33574 1.50285 1.66478 1.85438 1.86028 2.06976 2.34193 2.48424 2.63664 2.82705 2.99115 3.16454 3.31487 3.44978 3.60008 3.76732 4.09837 4.34492 4.50427 4.63695 4.82077 
51 0.16474 0.16867 0.32134 0.32518 0.50809 0.5118 0.64102 0.64607 0.83041 0.83549 1.00049 1.00581 1.17074 1.1774 1.33326 1.33826 1.50099 1.50581 1.66448 1.67013 1.85489 1.85988 2.06792 2.07414 2.19784 2.34049 2.34558 2.48307 2.49049 2.63531 2.63954 2.82637 2.83166 2.99065 3.16249 3.16586 3.31417 3.31879 3.44844 3.59159 3.59709 3.76568 3.76943 4.09658 4.34474 4.34985 4.50309 4.50765 4.63128 4.81963 4.8236 
101 0.14978 0.15343 0.1564 0.16025 0.30629 0.3096 0.31316 0.31661 0.49279 0.4971 0.49973 0.50306 0.62501 0.62883 0.63215 0.63552 0.81514 0.81844 0.82174 0.82435 0.98793 0.99169 0.99513 1.00016 1.15245 1.15616 1.16071 1.16571 1.31728 1.32127 1.32475 1.33171 1.48542 1.48951 1.49277 1.6467 1.65245 1.65584 1.6609 1.84267 1.84557 1.8491 1.85308 2.05591 2.05918 2.06245 2.18129 2.18645 2.19258 2.32754 2.33059 2.33404 2.46367 2.46899 2.47266 2.47608 2.62005 2.62407 2.62734 2.81107 2.81526 2.81814 2.82359 2.97489 2.97921 2.9824 3.14768 3.15085 3.15459 3.15759 3.2969 3.30084 3.30476 3.30929 3.42969 3.43495 3.43873 3.44312 3.57676 3.58083 3.5842 3.58979 3.75137 3.75559 3.75824 4.08487 4.08779 4.09111 4.33388 4.33632 4.34014 4.48804 4.4915 4.4948 4.6122 4.61802 4.62233 4.80698 4.81005 4.81264 4.81816 
26 0.16799 0.32422 0.51061 0.64347 0.83307 1.00575 1.33657 1.50306 1.66807 1.86052 2.07072 2.3438 2.48422 2.63645 2.82947 2.99134 3.16597 3.317 3.45034 3.59426 3.76803 4.09996 4.3461 4.50546 4.63412 4.82167 
0 
57 0.15628 0.16078 0.31256 0.31781 0.49919 0.50409 0.63312 0.63826 0.82154 0.82648 0.99318 0.99916 1.15912 1.16552 1.32306 1.32879 1.49187 1.49715 1.65687 1.66249 1.84757 1.85306 2.06084 2.06635 2.18677 2.19431 2.3329 2.33859 2.47315 2.47846 2.62713 2.63147 2.81685 2.82198 2.82844 2.98116 2.98622 3.15343 3.15904 3.30283 3.30894 3.43881 3.44439 3.58313 3.58891 3.7562 3.76165 4.08987 4.0956 4.33848 4.34572 4.49335 4.4989 4.61884 4.62627 4.81211 4.81612 
15 0.16332 0.32091 0.63997 0.82681 1.16984 1.66187 1.85477 2.63311 2.98869 3.16289 3.31245 3.76476 4.34206 4.5016 4.81748 
26 0.17171 0.32856 0.51425 0.64844 0.83762 1.0084 1.17939 1.34026 1.50801 1.67204 1.86321 2.07588 2.34749 2.49082 2.64202 2.83284 2.99771 3.17024 3.32061 3.45506 3.59938 3.77258 4.10336 4.35068 4.50952 4.82568 
23 0.17066 0.3302 0.51491 0.64708 1.01051 1.34226 1.5073 1.6741 1.86512 2.07435 2.20761 2.34876 2.48991 2.64107 2.9966 3.17107 3.32165 3.45553 3.59939 3.77215 4.34992 4.50907 4.82661 
38 0.17101 0.17527 0.32763 0.33267 0.51443 0.51876 0.64883 0.83695 0.84112 1.00635 1.01111 1.1779 1.34019 1.50791 1.67039 1.67556 1.86142 1.86689 2.07426 2.20422 2.34711 2.35149 2.48945 2.64221 2.83287 2.83864 2.99693 3.17001 3.32013 3.45487 3.59779 3.77307 4.10267 4.35061 4.50986 4.63754 4.82595 4.83074 
49 0.16627 0.17527 0.32343 0.32876 0.51047 0.51443 0.64314 0.64829 0.83234 0.8402 1.00211 1.01256 1.16816 1.17578 1.33285 1.33843 1.50335 1.66646 1.85694 1.86254 2.06938 2.07317 2.19583 2.20531 2.34196 2.3487 2.48479 2.4933 2.63832 2.82897 2.83351 2.99296 3.16296 3.1684 3.31702 3.45046 3.45656 3.5938 3.60041 3.76778 3.77153 4.09941 4.34706 4.50606 4.51459 4.63121 4.64073 4.82196 4.82674 
57 0.15288 0.15765 0.31032 0.31488 0.49622 0.50088 0.50562 0.62943 0.63359 0.81855 0.8232 0.9908 0.9966 1.15676 1.16294 1.32077 1.32624 1.48904 1.49399 1.65035 1.65663 1.8455 1.85044 2.05872 2.063 2.18432 2.19049 2.3308 2.33556 2.4692 2.47444 2.62467 2.62879 2.81435 2.81903 2.97849 2.9836 3.15103 3.15609 3.30048 3.30598 3.43599 3.44035 3.58028 3.58454 3.75409 3.75903 4.08776 4.09234 4.33651 4.34075 4.49135 4.49641 4.61477 4.62268 4.80997 4.8134 
10 0.16866 0.32749 0.51342 0.83361 1.00684 1.66853 2.34472 2.9935 4.10003 4.82259 
16 0.16424 0.3218 0.51006 0.64347 0.82967 1.0033 1.33664 1.50367 1.66573 1.8572 2.63667 2.82826 3.31624 3.76707 4.34561 4.81991 
25 0.16342 0.31825 0.50652 0.64107 0.82848 0.99992 1.33236 1.5005 1.66311 1.85307 2.06748 2.3398 2.48128 2.63412 2.82471 2.98962 3.16238 3.31229 3.44642 3.59019 3.76537 4.09713 4.34392 4.5034 4.81851 
87 0.14767 0.1518 0.15507 0.30383 0.30747 0.31127 0.31513 0.49037 0.49495 0.49805 0.62254 0.627 0.63063 0.63445 0.81308 0.81676 0.82008 0.82351 0.98557 0.98883 0.9932 1.14992 1.15397 1.15915 1.3148 1.3194 1.32305 1.48293 1.48741 1.49082 1.64404 1.65111 1.65403 1.84027 1.84306 1.8474 2.05353 2.05651 2.0615 2.17886 2.18481 2.19264 2.32514 2.32827 2.33236 2.46072 2.46714 2.47078 2.47578 2.6174 2.622 2.62519 2.80866 2.81302 2.81633 2.97245 2.97724 2.98044 3.14524 3.14859 3.15283 3.29449 3.29867 3.30295 3.4269 3.43304 3.43684 3.4416 3.57436 3.57864 3.58277 3.74902 3.75271 3.75619 4.08247 4.0853 4.33154 4.33384 4.48561 4.48908 4.4927 4.60975 4.61668 4.62116 4.80458 4.80766 4.81052 
43 0.1531 0.15761 0.31021 0.31783 0.49757 0.50183 0.63083 0.81867 0.82367 0.99033 1.15675 1.32065 1.32654 1.48961 1.49424 1.65567 1.84485 2.05801 2.18551 2.33032 2.47261 2.62502 2.62918 2.81538 2.8195 2.97931 2.98381 3.1511 3.15829 3.30041 3.30664 3.43705 3.58081 3.75372 3.75895 4.08705 4.3358 4.49096 4.49605 4.61524 4.62637 4.80978 4.81445 
59 0.15477 0.15983 0.31133 0.31604 0.49728 0.50193 0.50567 0.62988 0.6344 0.63974 0.82019 0.82521 0.9919 0.99771 1.15771 1.16441 1.32185 1.32808 1.49004 1.49547 1.65122 1.65797 1.84662 1.85174 2.05985 2.06546 2.18564 2.19202 2.33188 2.3373 2.46967 2.47554 2.62563 2.63051 2.81555 2.82026 2.97948 2.98488 3.15207 3.1574 3.30154 3.30813 3.43315 3.43885 3.44472 3.58133 3.58614 3.75519 3.76062 4.08888 4.09369 4.33771 4.3419 4.49244 4.49791 4.61635 4.62472 4.81123 4.81473 
28 0.1536 0.30867 0.4964 0.62949 0.81856 0.98836 1.15588 1.32075 1.48923 1.65571 1.84298 2.05625 2.18744 2.32853 2.47315 2.62428 2.81434 2.97917 3.14911 3.29956 3.43557 3.57997 3.75183 4.08532 4.33396 4.48914 4.62114 4.80789 
64 0.15235 0.15658 0.16187 0.30989 0.31543 0.49575 0.50054 0.62934 0.63449 0.81792 0.8222 0.82528 0.98987 0.99594 1.15609 1.16338 1.32001 1.32596 1.33068 1.4887 1.49359 1.65421 1.65847 1.84471 1.84991 1.85403 2.05794 2.06203 2.18388 2.19093 2.33009 2.33477 2.47096 2.47524 2.62443 2.62867 2.81371 2.81847 2.82495 2.97801 2.9832 3.15032 3.15596 3.29984 3.30622 3.31018 3.43621 3.44187 3.57977 3.58435 3.59251 3.75315 3.75848 4.08704 4.09123 4.33581 4.3395 4.49059 4.49561 4.61451 4.62262 4.80922 4.81273 4.81831 
21 0.1674 0.32461 0.51149 0.8338 1.0056 1.34037 1.50549 1.66798 1.85914 2.07392 2.345 2.48777 2.82956 2.9941 3.16614 3.4537 3.77131 4.09992 4.34773 4.50704 4.82191 
118 0.17643 0.17974 0.18225 0.18582 0.33293 0.33584 0.3385 0.34121 0.34757 0.51958 0.523 0.52551 0.52824 0.53358 0.65332 0.6561 0.65896 0.6627 0.84214 0.84554 0.8478 0.8511 1.0135 1.01684 1.02002 1.02449 1.18016 1.18411 1.18786 1.1916 1.34385 1.34789 1.35076 1.35394 1.51306 1.51621 1.51892 1.52254 1.67678 1.68005 1.68352 1.68836 1.86844 1.87141 1.87415 1.87716 1.88543 2.08119 2.08404 2.08702 2.09663 2.20756 2.21254 2.21755 2.35349 2.35643 2.35961 2.36394 2.37041 2.49441 2.49746 2.49999 2.50374 2.64748 2.65056 2.65288 2.65861 2.83755 2.84081 2.8431 2.84617 2.84978 3.00156 3.00529 3.00782 3.012 3.17383 3.17709 3.17983 3.18256 3.18717 3.32345 3.3272 3.33011 3.33293 3.45903 3.46206 3.46521 3.46904 3.60386 3.60689 3.61021 3.61471 3.77726 3.78065 3.78304 3.78572 3.79117 4.10986 4.11233 4.11525 4.12152 4.35895 4.36118 4.36446 4.37425 4.51413 4.51776 4.5201 4.52362 4.64255 4.64638 4.65021 4.83293 4.83537 4.83768 4.84078 4.84736 
35 0.16572 0.32163 0.50847 0.51279 0.64229 0.83148 1.0032 1.17229 1.3341 1.50149 1.66518 1.67289 1.85723 2.06846 2.20137 2.34039 2.34738 2.48283 2.63567 2.82667 2.83383 2.9904 3.16362 3.16994 3.31409 3.44886 3.59256 3.60349 3.76636 4.09685 4.34458 4.50326 4.63244 4.81996 4.82558 
29 0.16954 0.32612 0.51231 0.64564 0.83492 1.00568 1.1731 1.17867 1.33807 1.50573 1.66893 1.86054 2.07281 2.20151 2.3451 2.4867 2.63964 2.83182 2.99451 3.16779 3.31822 3.45221 3.59701 3.77042 4.10169 4.34849 4.50738 4.63571 4.82518 
29 0.16336 0.31908 0.5058 0.63898 0.82795 1.00037 1.16783 1.33201 1.49941 1.66164 1.85523 2.06545 2.1949 2.33803 2.4805 2.63295 2.82389 2.98879 3.16062 3.31221 3.4459 3.58878 3.76398 4.09412 4.34175 4.50101 4.62785 4.81718 4.8232 
0 
1 0.82632 
18 0.64224 0.83141 1.00565 1.17189 1.501 1.66538 2.0686 2.34136 2.48252 2.63607 2.99118 3.1669 3.44865 3.5928 3.76671 4.09794 4.34547 4.50338 
24 0.17179 0.33018 0.51662 0.83886 1.01044 1.34239 1.50871 1.6727 1.86603 2.07569 2.35037 2.4938 2.64351 2.83412 2.99747 3.17159 3.32167 3.45647 3.60139 3.77429 4.10396 4.35139 4.51074 4.82795 
0 
83 0.18113 0.18518 0.19164 0.33716 0.34081 0.34619 0.52433 0.52775 0.53207 0.65682 0.66053 0.66538 0.84672 0.85006 0.85481 1.0169 1.02177 1.02913 1.18553 1.19022 1.19807 1.34948 1.35353 1.36107 1.51705 1.52036 1.5256 1.68121 1.68589 1.69281 1.87155 1.87563 1.87951 2.08428 2.0878 2.09533 2.21355 2.21962 2.35712 2.36144 2.36865 2.49913 2.50332 2.51101 2.65152 2.65456 2.66202 2.84277 2.84643 2.85062 3.00666 3.01004 3.01943 3.1778 3.18173 3.18567 3.32863 3.33237 3.3378 3.46299 3.46719 3.47281 3.60759 3.61206 3.61791 3.78177 3.78491 3.7897 4.11282 4.11644 4.12389 4.36156 4.3653 4.37312 4.51842 4.52192 4.52705 4.64769 4.65276 4.83609 4.83927 4.84305 4.85658 
18 0.16658 0.32527 0.5127 0.83197 1.00605 1.33857 1.66837 2.06951 2.34259 2.63627 2.9918 3.59401 3.76788 4.09874 4.34567 4.50454 4.63399 4.82178 
42 0.16582 0.32239 0.33 0.5098 0.51502 0.64199 0.6482 0.83216 1.00391 1.17111 1.17724 1.33521 1.34027 1.50201 1.50723 1.66602 1.85702 1.86289 2.06922 2.1981 2.34121 2.34611 2.48372 2.63677 2.82761 2.83321 2.99155 3.16412 3.16807 3.31576 3.45002 3.5927 3.59843 3.7671 3.76999 4.0977 4.34565 4.50433 4.51017 4.63152 4.82114 4.82619 
95 0.1578 0.16121 0.16392 0.16857 0.31463 0.318 0.32121 0.50118 0.50481 0.50769 0.51301 0.63416 0.63756 0.64037 0.82321 0.82674 0.8291 0.83283 0.99487 0.99848 1.00141 1.00535 1.16083 1.16504 1.169 1.17544 1.3249 1.32991 1.33315 1.49342 1.49767 1.50051 1.65524 1.66019 1.66315 1.66706 1.84953 1.85229 1.85537 1.85823 2.0628 2.06591 2.07433 2.18906 2.19415 2.33488 2.33808 2.34133 2.34717 2.47462 2.4788 2.48144 2.4874 2.62986 2.63291 2.63581 2.81909 2.82288 2.82532 2.82969 2.98275 2.98747 2.99159 3.15557 3.15914 3.16196 3.30456 3.30958 3.31241 3.44068 3.44433 3.44732 3.58502 3.58835 3.59174 3.59736 3.75832 3.76252 3.76493 4.09178 4.09465 4.10068 4.34054 4.34286 4.34794 4.49561 4.49994 4.50244 4.61964 4.62598 4.62974 4.81431 4.81712 4.8198 4.82336 
33 0.15797 0.31416 0.50089 0.50656 0.63469 0.82386 0.99516 1.16159 1.32596 1.49403 1.65835 1.84807 1.85372 2.06146 2.19017 2.33378 2.47544 2.62874 2.81912 2.82599 2.98344 3.15559 3.30609 3.44078 3.58434 3.59302 3.75871 4.08975 4.33754 4.49581 4.62394 4.81272 4.81879 
64 0.16681 0.17007 0.17484 0.32397 0.32745 0.51083 0.51427 0.64311 0.6468 0.83329 0.83614 0.84044 1.00299 1.00704 1.01213 1.17347 1.17788 1.3364 1.34043 1.5033 1.50678 1.66737 1.67168 1.85767 1.86206 1.86598 2.07013 2.07397 2.2001 2.2067 2.34214 2.34597 2.35098 2.48512 2.49012 2.63771 2.64107 2.82931 2.83287 2.83726 2.99298 2.99732 3.16604 3.1699 3.31526 3.3187 3.45026 3.4538 3.59366 3.59819 3.76751 3.77093 3.77779 4.09915 4.10302 4.34727 4.35125 4.50495 4.50799 4.63313 4.63921 4.82313 4.82633 4.83048 
68 0.17089 0.17491 0.32732 0.33141 0.51363 0.51789 0.52377 0.64573 0.6495 0.659 0.83677 0.84078 1.00522 1.01009 1.0176 1.17158 1.17677 1.18081 1.33817 1.34237 1.50655 1.51098 1.67028 1.6754 1.8606 1.86548 1.87111 2.07297 2.07734 2.2013 2.20498 2.34597 2.35083 2.35642 2.4881 2.49249 2.64128 2.64467 2.8318 2.83705 2.84405 2.99607 3.00156 3.16726 3.17085 3.17576 3.31799 3.32177 3.33146 3.45175 3.45585 3.46311 3.59702 3.60076 3.60684 3.77146 3.7746 4.10215 4.10626 4.35042 4.35506 4.50893 4.51235 4.6357 4.63997 4.82557 4.82903 4.83271 
34 0.15998 0.16483 0.31695 0.32105 0.50429 0.6374 0.8244 0.82803 0.9953 1.00096 1.16194 1.32966 1.4974 1.66016 1.84992 1.8549 2.06428 2.19182 2.3358 2.47841 2.63171 2.82259 2.98627 3.15874 3.31003 3.44265 3.58674 3.76182 4.09229 4.34067 4.49887 4.62758 4.81604 4.82126 
54 0.16925 0.1742 0.32557 0.32941 0.51218 0.51653 0.64599 0.65277 0.83445 0.83859 1.00637 1.01174 1.17356 1.1787 1.33764 1.34671 1.50521 1.51103 1.66942 1.67604 1.86026 1.86441 2.072 2.08121 2.20037 2.3443 2.34878 2.35678 2.48633 2.49333 2.6398 2.65055 2.8305 2.83591 2.99439 3.00279 3.16741 3.17306 3.31765 3.32347 3.45172 3.45619 3.59576 3.60144 3.77071 4.10036 4.10668 4.34885 4.35581 4.50715 4.51295 4.63442 4.82401 4.82832 
4 0.51792 2.07522 3.00011 4.83 
23 0.16698 0.32541 0.50992 0.64657 0.83399 1.00779 1.50307 1.66623 1.85631 2.07046 2.34352 2.48473 2.63712 2.82795 2.99239 3.16764 3.31709 3.45137 3.59629 3.76934 4.3466 4.50591 4.82074 
111 0.16219 0.16515 0.16754 0.17147 0.3182 0.32078 0.32353 0.32599 0.50477 0.50817 0.51019 0.51289 0.63755 0.64075 0.64366 0.64625 0.82799 0.83099 0.83332 0.83668 0.99902 1.002 1.00516 1.01096 1.16397 1.16733 1.17131 1.1755 1.32859 1.33254 1.33517 1.33808 1.49707 1.50029 1.50292 1.50566 1.65793 1.66323 1.66597 1.66928 1.85377 1.85594 1.85896 1.86202 2.06677 2.06939 2.07193 2.19185 2.19598 2.19889 2.20571 2.33938 2.34178 2.34482 2.3503 2.47797 2.48152 2.48437 2.48775 2.63337 2.63618 2.6383 2.82276 2.82596 2.8283 2.83087 2.83551 2.98674 2.99013 2.99239 2.99597 3.15944 3.16205 3.16493 3.16706 3.30827 3.3119 3.31505 3.3175 3.44377 3.44686 3.45013 3.45305 3.5879 3.59137 3.59363 3.5971 3.76234 3.7656 3.76811 3.77028 4.09582 4.09819 4.10096 4.14984 4.34466 4.3468 4.35041 4.4999 4.50312 4.50538 4.50811 4.62276 4.62825 4.63193 4.63507 4.81809 4.82055 4.8225 4.82517 4.82859 
0 
0 
0 
42 0.16989 0.1752 0.32639 0.33081 0.51356 0.51796 0.64759 0.83423 0.83829 1.00488 1.01085 1.17448 1.33941 1.50701 1.66942 1.67655 1.85937 1.86521 2.07308 2.07963 2.2026 2.34687 2.35209 2.48889 2.64101 2.83167 2.83702 2.99597 3.16811 3.17252 3.31923 3.45213 3.45778 3.59749 3.77169 4.10275 4.35044 4.35611 4.50804 4.63648 4.82494 4.82987 
178 0.18201 0.18533 0.18753 0.18951 0.19232 0.19585 0.33865 0.34128 0.34397 0.34614 0.34823 0.35159 0.35899 0.52516 0.5286 0.53059 0.5326 0.53468 0.53717 0.54151 0.65832 0.66145 0.6637 0.66589 0.66829 0.67153 0.84775 0.85052 0.85315 0.85495 0.85732 0.8598 0.86631 1.02007 1.02242 1.02526 1.02757 1.03025 1.03462 1.18572 1.18852 1.19152 1.19417 1.19682 1.20016 1.34969 1.35302 1.3557 1.35789 1.36033 1.36435 1.37579 1.51858 1.52176 1.52401 1.52613 1.52872 1.53365 1.68189 1.68521 1.68755 1.69011 1.69295 1.69676 1.87461 1.87672 1.87935 1.88145 1.88368 1.88665 1.89201 2.0879 2.09 2.09213 2.09468 2.09871 2.11235 2.21343 2.21737 2.22013 2.22339 2.22719 2.35979 2.36211 2.3645 2.36697 2.36973 2.37328 2.37807 2.50078 2.5036 2.50594 2.50846 2.5113 2.51564 2.65321 2.65593 2.65822 2.66005 2.66288 2.66765 2.84297 2.84651 2.84879 2.85067 2.85291 2.85536 2.85868 2.87463 3.0073 3.01055 3.01316 3.01536 3.01829 3.024 3.18008 3.18261 3.1853 3.18725 3.18924 3.19199 3.19664 3.32933 3.33243 3.33534 3.33744 3.33954 3.3425 3.35187 3.46511 3.46759 3.47034 3.47266 3.47531 3.47964 3.60962 3.61255 3.61476 3.61735 3.62014 3.62389 3.63838 3.78352 3.78655 3.78885 3.79065 3.79268 3.796 3.80089 4.11674 4.11897 4.12122 4.12362 4.12754 4.13949 4.36582 4.36761 4.36971 4.37246 4.37716 4.52086 4.52338 4.52598 4.52784 4.53043 4.53427 4.64499 4.64988 4.65321 4.65583 4.65968 4.8391 4.84139 4.84325 4.84516 4.84739 4.84973 4.85433 
1 0.82985 
0 
70 0.15578 0.16023 0.31297 0.31753 0.32361 0.49892 0.50314 0.50709 0.63111 0.6356 0.63913 0.82121 0.82589 0.82957 0.99319 0.99774 1.00254 1.15919 1.16439 1.32336 1.32835 1.49102 1.49613 1.50112 1.65492 1.65982 1.66828 1.84794 1.85264 1.85964 2.06104 2.06578 2.18797 2.19305 2.33316 2.33797 2.47182 2.4774 2.48305 2.62657 2.63124 2.81774 2.82208 2.82695 2.98062 2.98541 2.99316 3.15384 3.15882 3.16372 3.30329 3.30884 3.43831 3.44289 3.58238 3.58656 3.59238 3.75715 3.76245 4.0901 4.09489 4.33879 4.34355 4.49378 4.49889 4.62027 4.62583 4.81288 4.81659 4.8224 
19 0.16979 0.3267 0.51329 0.83549 1.00781 1.17969 1.34226 1.67152 1.86142 2.348 2.8317 2.99903 3.17132 3.32191 3.60664 3.7722 4.10742 4.35059 4.82487 
47 0.16657 0.17207 0.32206 0.32576 0.5102 0.5145 0.64428 0.83151 0.83528 1.00242 1.00616 1.16886 1.17503 1.33441 1.33886 1.50294 1.50771 1.66571 1.67099 1.85622 1.86024 1.86915 2.07095 2.19997 2.34365 2.34907 2.48406 2.49142 2.63812 2.82736 2.83137 2.99324 3.16463 3.16925 3.31493 3.31876 3.44939 3.45396 3.59369 3.59923 3.76801 4.09896 4.34694 4.50512 4.63304 4.82125 4.82557 
52 0.1712 0.1766 0.32831 0.33337 0.51543 0.52129 0.64834 0.6523 0.83686 0.84122 1.00899 1.01725 1.17885 1.34019 1.34619 1.50898 1.67205 1.67757 1.86272 1.86699 1.88501 2.0748 2.08673 2.20616 2.34767 2.35642 2.49008 2.5115 2.64199 2.65709 2.83448 2.83966 2.99663 3.00202 3.16998 3.17478 3.32067 3.33027 3.45507 3.59909 3.60751 3.77307 3.77811 4.10409 4.12146 4.35164 4.35761 4.51033 4.64035 4.82569 4.83016 4.84251 
2 0.32457 0.83541 
5 0.16515 0.32208 0.82936 1.00178 1.85662 
0 
14 0.16095 0.31866 0.50533 0.63908 0.82599 0.99941 1.49963 1.66464 1.85573 2.82357 3.15961 3.76328 4.09405 4.34165 
77 0.1695 0.1733 0.1787 0.32458 0.32829 0.33266 0.51267 0.51573 0.51983 0.64563 0.65002 0.83414 0.83748 0.84118 1.00423 1.00811 1.01273 1.17497 1.1788 1.33823 1.34188 1.35112 1.50542 1.50977 1.66924 1.67308 1.68225 1.85949 1.86406 1.86849 1.87936 2.07261 2.07716 2.09739 2.20209 2.21008 2.34441 2.34782 2.35294 2.35981 2.48702 2.49135 2.64017 2.64449 2.83097 2.83499 2.83869 2.99538 3.00027 3.16763 3.17076 3.17625 3.31857 3.3216 3.34039 3.45074 3.45475 3.46128 3.59633 3.60046 3.60702 3.7703 3.77348 3.78174 4.10077 4.10391 4.10948 4.3493 4.35279 4.36174 4.5078 4.51115 4.63607 4.82445 4.82811 4.83182 4.8453 
128 0.17008 0.17256 0.1753 0.17851 0.32604 0.32878 0.33108 0.33431 0.34164 0.51331 0.51558 0.51796 0.5203 0.52543 0.64621 0.64923 0.65205 0.65563 0.83567 0.83797 0.84042 0.84298 0.84867 1.00512 1.00868 1.01132 1.01446 1.02296 1.17403 1.17738 1.18035 1.1839 1.33901 1.34198 1.34458 1.34954 1.50624 1.50873 1.51171 1.51629 1.66989 1.67243 1.67542 1.67925 1.86002 1.86336 1.86596 1.86837 1.87354 2.07244 2.07539 2.07825 2.08333 2.0978 2.20268 2.20598 2.20994 2.34489 2.34768 2.35075 2.35379 2.35829 2.48721 2.48993 2.49345 2.49788 2.64062 2.64301 2.64581 2.65191 2.8313 2.83358 2.83611 2.8388 2.8427 2.99571 2.99793 3.00147 3.00731 3.16703 3.17014 3.17228 3.17502 3.18107 3.31794 3.32075 3.32308 3.32613 3.33812 3.45132 3.45432 3.45678 3.45971 3.46963 3.59681 3.59939 3.60216 3.6054 3.61069 3.77097 3.77366 3.77583 3.77951 3.78966 4.10165 4.10405 4.1066 4.11059 4.11995 4.15263 4.3501 4.35252 4.35555 4.3594 4.37795 4.50745 4.51024 4.51278 4.51712 4.63608 4.63955 4.64337 4.82458 4.82694 4.82933 4.8317 4.83539 4.84571 
16 0.16683 0.51131 1.0058 1.66728 1.86098 2.07066 2.34153 2.63628 2.83278 2.99197 3.44951 3.59291 3.76789 4.34622 4.5048 4.82202 
31 0.1751 0.33267 0.5188 0.5275 0.65234 0.84145 1.01332 1.18271 1.34514 1.51198 1.67552 1.86856 2.07915 2.21371 2.35228 2.49393 2.64532 2.83722 3.00073 3.17337 3.32456 3.45971 3.60438 3.77632 3.78531 4.10723 4.3545 4.51323 4.64334 4.83057 4.83779 
4 0.1588 0.82403 0.99593 4.3409 
104 0.15401 0.15779 0.16073 0.16406 0.31054 0.31386 0.31714 0.31997 0.49683 0.50153 0.50407 0.50735 0.62966 0.63382 0.6369 0.64049 0.8193 0.82278 0.82592 0.82816 0.99214 0.99543 0.99871 1.15637 1.16035 1.16424 1.16758 1.32119 1.32579 1.32868 1.33245 1.4894 1.4937 1.4966 1.4998 1.65065 1.65666 1.65965 1.66282 1.84737 1.84988 1.85314 1.85646 2.06068 2.06358 2.06719 2.1852 2.19035 2.19347 2.33209 2.33506 2.33825 2.34635 2.46813 2.47326 2.47668 2.47923 2.62408 2.6286 2.63141 2.81504 2.81946 2.82223 2.82604 2.97895 2.98369 2.98633 3.15232 3.15533 3.15909 3.16256 3.30096 3.30509 3.30854 3.31188 3.4335 3.43919 3.44246 3.44557 3.58085 3.5852 3.58795 3.59456 3.75567 3.75923 3.76194 3.76456 4.08958 4.09217 4.09565 4.33856 4.3408 4.34551 4.49212 4.49562 4.49869 4.50256 4.61611 4.6217 4.62608 4.8114 4.81452 4.81711 4.82093 
42 0.1739 0.18306 0.3299 0.3352 0.51704 0.52222 0.65084 0.83981 0.84616 1.01119 1.0207 1.18068 1.34267 1.5106 1.67413 1.86516 1.8704 2.07639 2.20623 2.35056 2.35764 2.49196 2.64411 2.83552 2.84115 2.99903 3.17195 3.17814 3.32271 3.45687 3.60115 3.61201 3.77532 3.78527 4.10471 4.11588 4.35298 4.36206 4.51141 4.64033 4.8283 4.83273 
119 0.17619 0.17883 0.18155 0.18514 0.33204 0.33503 0.33751 0.34087 0.34964 0.51976 0.5221 0.52461 0.52761 0.53462 0.65279 0.65575 0.65859 0.66322 0.84139 0.84433 0.84678 0.84972 0.867 1.01224 1.01609 1.01937 1.02431 1.17936 1.18311 1.18629 1.18972 1.34478 1.34751 1.35067 1.35628 1.51282 1.51549 1.51856 1.52478 1.67707 1.68032 1.68399 1.69139 1.86668 1.87022 1.87293 1.87591 1.88219 2.07936 2.08221 2.08546 2.09206 2.20848 2.21233 2.21692 2.35221 2.35538 2.35873 2.36295 2.36915 2.49426 2.49715 2.5006 2.50587 2.64714 2.64972 2.6532 2.66054 2.83804 2.84072 2.84357 2.84658 2.85885 3.00165 3.00418 3.0075 3.01279 3.17339 3.17654 3.17885 3.18193 3.18833 3.32396 3.32706 3.32954 3.33327 3.45841 3.46162 3.46423 3.46849 3.60351 3.6068 3.61041 3.61537 3.77759 3.7802 3.78258 3.78699 3.79823 4.10815 4.11079 4.11366 4.11936 4.35698 4.35934 4.36256 4.36866 4.51394 4.51675 4.51942 4.52345 4.64308 4.6467 4.65229 4.8317 4.83402 4.83648 4.83914 4.84499 
15 0.1686 0.32579 0.5137 1.33811 1.50788 1.86282 2.34714 2.83174 3.16739 3.31802 3.77038 4.09988 4.34771 4.50847 4.82289 
58 0.15309 0.15758 0.3093 0.31405 0.49539 0.50041 0.62883 0.63378 0.81872 0.8236 0.99016 0.99603 1.15599 1.16286 1.16815 1.32 1.32597 1.48822 1.49359 1.6516 1.65652 1.84487 1.84974 2.05804 2.06243 2.184 2.1903 2.33003 2.33476 2.46961 2.4749 2.62413 2.62872 2.8135 2.81868 2.97772 2.98328 3.15041 3.15571 3.29958 3.30579 3.31004 3.43526 3.44018 3.57945 3.58436 3.7534 3.75847 4.08697 4.0913 4.33594 4.33972 4.49058 4.49581 4.61482 4.6233 4.80928 4.81295 
19 0.16761 0.32342 0.51324 0.83145 1.0031 1.33717 1.50467 1.66765 1.86043 2.3446 2.48598 2.6369 2.83151 2.99394 3.16712 3.3184 3.59308 3.76905 4.34796 
18 0.32598 0.51178 0.64595 1.33724 1.50572 2.0749 2.34504 2.48769 2.63755 2.83193 3.16738 3.31751 3.45265 3.7681 4.10031 4.34741 4.50537 4.6364 
68 0.1699 0.17315 0.1794 0.32581 0.32961 0.33489 0.51359 0.5169 0.52342 0.64671 0.65087 0.83492 0.8379 0.84202 1.00513 1.00944 1.01526 1.17452 1.17876 1.18438 1.33905 1.34302 1.50667 1.51143 1.66951 1.67342 1.68054 1.86039 1.86445 1.86795 2.07326 2.07773 2.20268 2.20884 2.34505 2.34884 2.35481 2.48812 2.49318 2.64161 2.64659 2.83163 2.83561 2.84173 2.99582 2.99995 3.1684 3.17182 3.31985 3.32367 3.45274 3.45679 3.59714 3.60128 3.60796 3.77221 3.77526 4.10198 4.10592 4.35029 4.35452 4.50936 4.51348 4.63663 4.64465 4.82524 4.82845 4.83236 
28 0.16702 0.32293 0.50972 0.64378 0.83106 1.00217 1.17226 1.33494 1.50271 1.66619 1.85606 1.86243 2.07188 2.34145 2.48407 2.63712 2.82767 2.9922 3.16469 3.315 3.44958 3.59275 3.76728 4.09844 4.34585 4.5048 4.63246 4.82142 
76 0.15702 0.16172 0.16588 0.31398 0.31868 0.32253 0.50048 0.50495 0.50889 0.6336 0.63875 0.82249 0.82686 0.82977 0.99387 0.99916 1.00256 1.16016 1.16608 1.17111 1.3241 1.32989 1.33397 1.49305 1.49787 1.50339 1.65478 1.65986 1.66371 1.84893 1.85346 1.85758 2.06183 2.0665 2.18735 2.19333 2.33419 2.33904 2.34406 2.47418 2.47948 2.62868 2.63274 2.81881 2.82313 2.82745 2.98284 2.98733 2.99261 3.15461 3.15994 3.16392 3.30396 3.31001 3.31403 3.43999 3.44557 3.58445 3.58879 3.59373 3.7577 3.76268 3.76646 4.09149 4.09587 4.34031 4.3448 4.4949 4.49983 4.50513 4.61753 4.62576 4.63218 4.81405 4.81728 4.82197 
29 0.17032 0.32844 0.51458 0.64726 0.83571 1.00987 1.17756 1.34063 1.50759 1.67248 1.86558 2.07339 2.20503 2.34683 2.48879 2.64077 2.8323 2.99569 3.1687 3.17564 3.3198 3.45376 3.59985 3.77157 4.10288 4.35044 4.50775 4.63509 4.82542 
27 0.17548 0.32939 0.51624 0.64786 0.84047 1.17886 1.34111 1.50817 1.67653 1.86247 2.07462 2.20516 2.3493 2.48871 2.64197 2.83345 2.99831 3.17117 3.3213 3.45427 3.59747 3.7735 4.10393 4.35255 4.5127 4.63896 4.82928 
104 0.17479 0.17789 0.18156 0.19094 0.3307 0.33421 0.33737 0.34324 0.51843 0.52115 0.52418 0.52943 0.65143 0.65491 0.65847 0.83988 0.84343 0.84682 0.85209 1.01071 1.01511 1.01905 1.02683 1.17693 1.18189 1.18595 1.19532 1.34149 1.34558 1.34899 1.35484 1.5108 1.51402 1.51762 1.52989 1.67555 1.67944 1.68446 1.86544 1.86943 1.87272 1.87801 2.07811 2.0814 2.08553 2.1044 2.20409 2.20929 2.21502 2.35097 2.35435 2.35852 2.36414 2.49298 2.49647 2.50095 2.51421 2.64537 2.64856 2.65334 2.83629 2.83941 2.84278 2.84684 2.99997 3.00319 3.00722 3.17155 3.17548 3.17819 3.18253 3.32134 3.32574 3.32874 3.33481 3.45709 3.46109 3.46452 3.47975 3.60128 3.60483 3.60836 3.61457 3.77523 3.77859 3.7811 3.78616 4.10736 4.11067 4.11503 4.35591 4.35899 4.36328 4.51212 4.51586 4.5193 4.52683 4.64023 4.64401 4.65036 4.83038 4.83311 4.83631 4.84023 
30 0.16901 0.32559 0.5126 0.64713 0.83484 1.00666 1.17602 1.33896 1.50586 1.66958 1.8609 2.0722 2.20255 2.3446 2.48724 2.64012 2.83086 2.83847 2.99505 3.16767 3.31819 3.45302 3.59698 3.77067 4.10031 4.34871 4.50741 4.63984 4.82379 4.82972 
62 0.16781 0.17092 0.32236 0.32604 0.33117 0.51106 0.51448 0.64346 0.64739 0.83119 0.83464 0.83955 1.0019 1.00765 1.16918 1.1757 1.33627 1.34038 1.5038 1.50679 1.66774 1.67262 1.85718 1.86165 1.86677 2.07006 2.07354 2.19945 2.20708 2.34193 2.34604 2.356 2.48483 2.48816 2.63855 2.64108 2.82851 2.83142 2.83759 2.99362 2.99702 3.16389 3.16807 3.31579 3.31936 3.44864 3.45341 3.59357 3.5977 3.76733 3.77111 4.09928 4.10266 4.34791 4.35139 4.5033 4.50759 4.6327 4.63744 4.82264 4.82533 4.83044 
16 0.32139 0.50824 0.64362 0.83342 1.50174 1.86222 2.34266 2.4812 2.63487 2.82592 3.16294 3.31417 3.44829 3.76503 4.50189 4.81935 
28 0.15083 0.30726 0.49451 0.62704 0.81587 0.98747 1.15358 1.31924 1.4873 1.65334 1.84196 2.05515 2.18369 2.32735 2.47012 2.62231 2.81251 2.97711 3.14801 3.29837 3.43372 3.57823 3.75158 4.08412 4.33257 4.48848 4.62087 4.80671 
38 0.16511 0.17048 0.32211 0.50972 0.51402 0.64298 0.64817 0.83168 0.83587 1.0028 1.17159 1.33488 1.33979 1.50228 1.50671 1.66533 1.8576 2.06997 2.19876 2.34263 2.48407 2.49293 2.63721 2.82755 2.83266 2.99175 3.16478 3.31579 3.44957 3.59349 3.59916 3.76757 4.09788 4.3459 4.50477 4.63206 4.82107 4.82617 
33 0.1735 0.33191 0.5167 0.52718 0.6495 0.83906 1.01123 1.17791 1.34293 1.50881 1.67551 1.863 1.87069 2.07574 2.20328 2.35063 2.49125 2.64389 2.83471 2.84916 2.99855 3.17164 3.32251 3.45657 3.59924 3.60949 3.77526 4.10617 4.35277 4.51202 4.64054 4.82779 4.83418 

178
