# Supplementary material for: Deciphering the Contribution of Oriens-Lacunosum/Moleculare (OLM) Cells to Intrinsic θ Rhythms Using Biophysical Local Field Potential (LFP) Models
Source: eNeuro. 2018 Sep 4;5(4):ENEURO.0146-18.2018. doi: 10.1523/ENEURO.0146-18.2018 (PMC6140113; doi:10.1523/ENEURO.0146-18.2018)
Supplement: Supplementary file 2 — Supplementary Code. Download supplement 2, GZ file [file sup_enu-eN-NWR-0146-18-s02.gz › LFP_microcircuit-master/BC-380-gi-0-gi_SD-0-PV12913020-dSD6.6ms-gnSD0.21-gpv-3.0-gsb2.75-csb0.21-gbs5.75-cbs0.1344-spiketimes.txt]

16224

338


79 0.14389 0.14822 0.15161 0.30009 0.30383 0.30791 0.48661 0.49122 0.49428 0.6193 0.62421 0.6285 0.80939 0.81324 0.81651 0.82217 0.98174 0.98522 0.98977 1.14629 1.15071 1.15763 1.31109 1.31643 1.32133 1.47922 1.48377 1.48699 1.64053 1.64801 1.83647 1.83938 1.84411 2.04973 2.0529 2.1751 2.18142 2.32134 2.32464 2.32956 2.45807 2.4647 2.46859 2.61389 2.61865 2.62193 2.80491 2.80951 2.81288 2.96871 2.97412 2.9783 3.14149 3.14489 3.14923 3.2907 3.29542 3.30011 3.42353 3.42948 3.43572 3.57057 3.57518 3.58008 3.74519 3.74927 3.75263 4.07864 4.08161 4.32763 4.33013 4.48185 4.48559 4.4891 4.60601 4.61307 4.80077 4.80396 4.80698 
88 0.14442 0.14831 0.15154 0.30051 0.30426 0.30812 0.48729 0.49132 0.49445 0.49886 0.61885 0.62342 0.62722 0.63481 0.80976 0.81348 0.81691 0.81973 0.98256 0.98539 0.98993 1.14662 1.15072 1.15702 1.31154 1.31528 1.32011 1.47958 1.48378 1.48713 1.49097 1.64081 1.64837 1.65223 1.83726 1.83982 1.84379 2.0505 2.0531 2.05661 2.17567 2.18136 2.32215 2.32506 2.32884 2.45744 2.46426 2.46837 2.61409 2.61874 2.62225 2.80574 2.80987 2.81315 2.96924 2.97348 2.97733 3.14208 3.14529 3.14938 3.15401 3.29121 3.29479 3.30014 3.42394 3.4304 3.43445 3.5713 3.57526 3.57891 3.74602 3.74908 3.75284 4.07947 4.08211 4.08583 4.3283 4.33055 4.33385 4.48241 4.48557 4.48978 4.60644 4.61293 4.6193 4.8017 4.80459 4.80722 
30 0.16741 0.32579 0.51374 0.64473 0.83445 1.0053 1.17278 1.33679 1.50456 1.66727 1.86159 2.07034 2.20185 2.34251 2.34989 2.48498 2.63835 2.82935 2.99305 3.16684 3.31876 3.45253 3.59351 3.60168 3.77063 4.09909 4.3472 4.5069 4.63385 4.82423 
0 
64 0.16545 0.16981 0.32179 0.32577 0.33881 0.50859 0.51272 0.52015 0.64107 0.64687 0.83181 0.83648 1.00168 1.00685 1.01426 1.16791 1.17543 1.33222 1.33859 1.50077 1.50577 1.52008 1.66589 1.67155 1.85567 1.86078 1.86661 2.07004 2.08104 2.19636 2.20648 2.3414 2.34612 2.3532 2.4838 2.49064 2.6363 2.64128 2.82824 2.83298 2.99134 2.99659 3.16196 3.16681 3.17313 3.31197 3.31764 3.44844 3.45318 3.59264 3.59821 3.7677 3.77123 4.09819 4.10398 4.3463 4.35177 4.50164 4.50693 4.62811 4.63944 4.82085 4.82459 4.83017 
0 
18 0.17367 0.3263 0.51295 0.83322 1.00527 1.50462 1.86248 2.34818 2.63935 2.83321 2.99893 3.17082 3.31822 3.5969 3.7703 4.34811 4.50691 4.82662 
81 0.15411 0.15803 0.16293 0.3109 0.31457 0.31893 0.49643 0.50064 0.50435 0.62959 0.63352 0.6375 0.81944 0.82321 0.82671 0.99128 0.9958 0.99974 1.15702 1.16172 1.16733 1.32075 1.32598 1.33036 1.48892 1.49337 1.49758 1.64988 1.65672 1.66051 1.84609 1.84978 1.85417 2.05935 2.06264 2.1842 2.18995 2.19803 2.33144 2.3349 2.33977 2.46932 2.47436 2.47931 2.62513 2.62877 2.63258 2.81466 2.81891 2.82235 2.97843 2.98357 2.98912 3.15159 3.15541 3.1587 3.30066 3.30528 3.30972 3.43556 3.43944 3.44402 3.58063 3.58469 3.58963 3.75454 3.75886 3.76192 4.08838 4.09163 4.33708 4.33974 4.49176 4.49619 4.49975 4.61506 4.62268 4.62679 4.81074 4.81351 4.81769 
0 
52 0.15907 0.16392 0.31489 0.31935 0.50247 0.50691 0.63591 0.64019 0.82556 0.8302 0.9953 1.00032 1.16344 1.32748 1.33253 1.4955 1.50015 1.6595 1.84856 1.85501 2.06196 2.06778 2.19267 2.33498 2.33996 2.47716 2.48297 2.63006 2.63411 2.82133 2.82568 2.98533 2.99041 3.15769 3.16233 3.30649 3.31171 3.44183 3.44658 3.58602 3.59142 3.75989 3.76346 4.09052 4.09645 4.3393 4.34574 4.49815 4.50303 4.62529 4.8147 4.8195 
89 0.14468 0.14914 0.15247 0.30114 0.30483 0.30859 0.31282 0.48738 0.49242 0.49539 0.50204 0.6203 0.62507 0.6289 0.81009 0.81398 0.81733 0.8222 0.98274 0.98629 0.99078 1.14715 1.15154 1.15687 1.31201 1.31764 1.3213 1.47986 1.48462 1.48789 1.64104 1.64891 1.65294 1.83747 1.84031 1.84456 2.05074 2.05398 2.05908 2.17604 2.18244 2.32238 2.32564 2.33003 2.45831 2.46511 2.46886 2.61452 2.61952 2.62255 2.80585 2.81066 2.81367 2.81907 2.96969 2.97537 2.97887 3.14264 3.14596 3.14997 3.15419 3.29173 3.29663 3.30047 3.424 3.4303 3.43467 3.5716 3.57635 3.58045 3.74617 3.75053 3.75346 4.07965 4.08258 4.08778 4.32862 4.33104 4.33678 4.4829 4.48679 4.48994 4.60697 4.61433 4.61891 4.80176 4.80491 4.80773 4.81195 
46 0.17696 0.18228 0.33309 0.33739 0.51922 0.52369 0.65354 0.84185 0.84668 1.01226 1.01775 1.18309 1.34551 1.35262 1.51228 1.51704 1.6765 1.68535 1.8681 1.87255 2.0791 2.08644 2.20913 2.35224 2.35761 2.49455 2.50391 2.64711 2.83806 2.8441 3.00204 3.17476 3.17998 3.32627 3.46045 3.60407 3.6115 3.7778 3.78318 4.10793 4.116 4.35605 4.51473 4.64301 4.83129 4.83643 
0 
130 0.14186 0.14515 0.14787 0.15014 0.15427 0.29798 0.30156 0.30411 0.30654 0.30962 0.48482 0.48828 0.49091 0.49305 0.49595 0.6158 0.61968 0.62286 0.62549 0.62847 0.80725 0.81061 0.81344 0.81556 0.81906 0.98006 0.98241 0.98543 0.98812 1.14408 1.14795 1.15125 1.15486 1.15907 1.30905 1.31229 1.31595 1.31867 1.32228 1.47708 1.48076 1.48368 1.48601 1.48972 1.63825 1.64433 1.64752 1.65064 1.65573 1.83478 1.83701 1.83956 1.84203 1.84628 2.04802 2.05024 2.05275 2.05569 2.17317 2.1772 2.18069 2.18716 2.31967 2.3223 2.3248 2.32753 2.45482 2.46069 2.46405 2.46672 2.47048 2.61158 2.61595 2.61858 2.6208 2.80327 2.80687 2.80933 2.81149 2.81505 2.96674 2.97034 2.9736 2.97588 3.13956 3.14239 3.14482 3.1474 3.15011 3.28861 3.29176 3.29493 3.29794 3.30088 3.42145 3.42711 3.42951 3.43292 3.43623 3.5688 3.57232 3.57486 3.57786 3.74351 3.74588 3.74872 3.75095 3.75371 4.07699 4.07928 4.08168 4.08449 4.32579 4.32785 4.33002 4.33322 4.47991 4.48273 4.48597 4.48803 4.49213 4.60393 4.60855 4.61208 4.61581 4.79924 4.80183 4.80389 4.80605 4.80963 
0 
61 0.15516 0.15946 0.16527 0.31262 0.31882 0.49745 0.5019 0.50675 0.63174 0.63704 0.82092 0.82584 0.99281 0.99784 1.15892 1.1673 1.32401 1.33092 1.49094 1.49543 1.5004 1.65401 1.65881 1.66584 1.84755 1.8541 2.06055 2.06895 2.18678 2.19709 2.33291 2.3388 2.47179 2.47698 2.62692 2.63111 2.81756 2.82184 2.82713 2.98022 2.98518 3.15365 3.1591 3.30337 3.30995 3.43811 3.44452 3.58306 3.58853 3.75709 3.76222 4.0897 4.33852 4.34445 4.4937 4.49905 4.61808 4.62498 4.81249 4.81662 4.82175 
63 0.1662 0.16956 0.32294 0.32612 0.33272 0.50928 0.5129 0.64211 0.64571 0.83098 0.8345 0.83975 1.00264 1.00661 1.01709 1.16739 1.17385 1.33526 1.33935 1.50261 1.50645 1.66595 1.67116 1.67717 1.85598 1.86042 1.8654 2.06899 2.07316 2.1973 2.20635 2.34185 2.34624 2.48397 2.48838 2.63676 2.64006 2.82763 2.8318 2.99259 2.99811 3.1624 3.16687 3.176 3.31421 3.31819 3.44859 3.45323 3.59309 3.59854 3.76643 3.76986 4.09799 4.10208 4.34659 4.35282 4.50359 4.50688 4.62996 4.63531 4.82112 4.82437 4.8283 
37 0.14918 0.15507 0.30626 0.4925 0.49755 0.62577 0.81453 0.82031 0.98631 1.15255 1.31654 1.48448 1.49075 1.65253 1.8411 2.05437 2.18182 2.32656 2.4693 2.62126 2.81131 2.81748 2.97534 3.14687 3.15331 3.29642 3.43381 3.57705 3.74989 3.75572 4.08344 4.33209 4.48709 4.49338 4.61492 4.80592 4.81104 
2 3.17111 4.82702 
1 0.82925 
0 
16 0.17044 0.32587 0.51319 0.64649 0.83492 1.50579 1.67139 2.63889 2.83382 2.99747 3.16818 3.59756 3.76933 4.34991 4.50788 4.82448 
25 0.15873 0.31618 0.50175 0.63702 0.82341 0.99556 1.16336 1.49425 1.65953 1.85227 2.0648 2.33856 2.47802 2.63121 2.82155 2.98607 3.15945 3.3077 3.4438 3.58871 3.76217 4.34158 4.49888 4.6292 4.81503 
72 0.15412 0.15873 0.31109 0.31522 0.31906 0.49684 0.50106 0.50466 0.63105 0.63525 0.64106 0.81895 0.82319 0.82575 0.99098 0.99651 1.00104 1.15749 1.16353 1.16814 1.32121 1.32659 1.33074 1.48864 1.49318 1.49646 1.65436 1.65863 1.66587 1.84587 1.85103 1.85505 2.05926 2.06353 2.18531 2.19065 2.33143 2.33555 2.47186 2.47605 2.4816 2.62601 2.6295 2.81623 2.81996 2.82461 2.98042 2.98409 3.15191 3.15653 3.1608 3.30128 3.30667 3.30991 3.43698 3.44195 3.58213 3.58612 3.75475 3.75921 3.76257 4.0883 4.09282 4.33692 4.34148 4.49195 4.49655 4.61533 4.62307 4.62896 4.8108 4.81398 
4 0.65425 2.64578 3.77657 4.5128 
33 0.16805 0.32352 0.51079 0.51635 0.6448 0.83289 0.83835 1.00233 1.01216 1.1729 1.33683 1.50337 1.50899 1.66745 1.85692 1.86239 2.07203 2.20095 2.34438 2.48514 2.63883 2.8287 2.99352 3.16588 3.31657 3.45051 3.59432 3.76816 4.09945 4.34737 4.50586 4.63428 4.82334 
34 0.15875 0.31302 0.31866 0.50079 0.63338 0.82494 0.99307 1.15896 1.1683 1.32765 1.49587 1.65917 1.84741 1.85483 2.06134 2.19116 2.33278 2.34194 2.47665 2.62831 2.81973 2.98456 3.15369 3.15923 3.30743 3.4386 3.58525 3.75956 4.08988 4.33799 4.49693 4.62466 4.81254 4.81868 
57 0.15014 0.15466 0.30671 0.31122 0.49286 0.49797 0.62569 0.63072 0.81611 0.82052 0.98798 0.99589 1.15329 1.16286 1.31768 1.32551 1.48558 1.49073 1.64647 1.65475 1.84287 1.84768 2.05607 2.05991 2.18144 2.1895 2.3278 2.33179 2.46584 2.47252 2.62152 2.62624 2.81113 2.81638 2.97519 2.9816 3.14814 3.15289 3.29698 3.30486 3.42974 3.43576 3.44246 3.57692 3.58187 3.75132 3.75666 4.08504 4.08858 4.33393 4.33704 4.4884 4.49433 4.61239 4.62177 4.80706 4.81045 
98 0.15399 0.15786 0.16098 0.16527 0.31066 0.31357 0.317 0.32035 0.49659 0.50105 0.50396 0.50711 0.62953 0.63344 0.63717 0.82006 0.82365 0.82638 0.83022 0.99191 0.99575 0.99924 1.1569 1.16081 1.16538 1.16976 1.32141 1.32627 1.32974 1.48961 1.4939 1.49688 1.50107 1.64963 1.6564 1.65955 1.66379 1.8467 1.84979 1.8538 2.05997 2.06347 2.06743 2.18497 2.19022 2.19512 2.33178 2.33484 2.3383 2.46727 2.4731 2.47675 2.48114 2.62462 2.6285 2.63121 2.81495 2.81913 2.82213 2.82594 2.97901 2.98402 2.98677 3.15205 3.15522 3.15847 3.16229 3.30085 3.30507 3.30881 3.31293 3.43261 3.43861 3.44307 3.44772 3.58078 3.58484 3.58825 3.75521 3.7591 3.76202 4.08898 4.09224 4.09728 4.33797 4.34091 4.3458 4.49241 4.49674 4.49956 4.6155 4.6219 4.62557 4.63191 4.81117 4.81411 4.81711 4.8204 
23 0.32649 0.51456 0.64419 0.83423 1.00368 1.17496 1.50625 1.67277 1.86284 2.0692 2.1992 2.34182 2.48448 2.83314 2.99123 3.16722 3.45467 3.59579 3.77022 4.09976 4.34618 4.50951 4.82513 
54 0.16603 0.17034 0.32327 0.32798 0.51078 0.51487 0.64313 0.64773 0.83162 0.83539 0.84278 1.0025 1.00719 1.17089 1.17735 1.33682 1.50277 1.5065 1.66719 1.67562 1.85701 1.86176 2.0702 2.07552 2.19786 2.20585 2.34266 2.34793 2.48419 2.48804 2.63717 2.64116 2.82908 2.83305 2.99198 2.99619 3.16412 3.16834 3.31353 3.31841 3.4497 3.45381 3.59338 3.59804 3.76766 3.77205 4.0995 4.34763 4.50376 4.50816 4.63083 4.63601 4.82212 4.82565 
42 0.16067 0.16734 0.31698 0.32144 0.50431 0.50844 0.63704 0.64263 0.82482 0.82893 0.99592 1.00126 1.16307 1.17156 1.33067 1.49495 1.49938 1.66119 1.66851 1.85116 1.85705 2.06476 2.19484 2.3368 2.34295 2.47984 2.63333 2.82374 2.83024 2.98742 3.16019 3.31008 3.44564 3.58788 3.59726 3.76336 4.09359 4.34204 4.50056 4.62684 4.81716 4.82227 
88 0.1773 0.18041 0.18453 0.33319 0.33665 0.33996 0.35356 0.52102 0.52382 0.52705 0.53423 0.65405 0.65773 0.6624 0.84264 0.84597 0.84945 1.01377 1.01786 1.02188 1.18167 1.1859 1.19006 1.34714 1.35107 1.35881 1.51344 1.51663 1.52046 1.6778 1.68155 1.68649 1.86844 1.87211 1.87563 1.88463 2.08125 2.0847 2.09173 2.20955 2.21395 2.2242 2.35379 2.35728 2.36138 2.3694 2.49551 2.49884 2.50383 2.64838 2.65148 2.65857 2.83951 2.84247 2.84671 3.00437 3.00761 3.02588 3.17576 3.17919 3.18274 3.32534 3.32912 3.33266 3.45986 3.46388 3.46841 3.60484 3.60844 3.61376 3.77874 3.78187 3.78512 4.11003 4.11328 4.11837 4.35882 4.36194 4.36694 4.51519 4.51869 4.52293 4.64288 4.64842 4.833 4.83572 4.83906 4.84486 
78 0.15298 0.15726 0.1629 0.30894 0.31247 0.3166 0.49553 0.50005 0.50414 0.62775 0.63258 0.63718 0.81861 0.82298 0.82595 0.99043 0.99436 0.99979 1.15531 1.1604 1.1673 1.32011 1.3253 1.33232 1.48832 1.49305 1.49626 1.64901 1.65617 1.65989 1.84521 1.84916 1.85429 2.05845 2.06223 2.18397 2.18971 2.33024 2.33373 2.3402 2.46603 2.47251 2.47611 2.62211 2.62685 2.63008 2.81374 2.81819 2.82298 2.97756 2.98283 3.15046 3.15406 3.15794 3.29947 3.3043 3.30897 3.43201 3.43769 3.44207 3.57933 3.58379 3.59054 3.75379 3.75836 3.76323 4.0874 4.09116 4.33629 4.34012 4.49075 4.49552 4.61459 4.62115 4.62941 4.80959 4.81291 4.81771 
56 0.15373 0.15811 0.31037 0.31587 0.49678 0.50064 0.50687 0.63046 0.6359 0.81785 0.8224 0.82758 0.99046 0.99684 1.15713 1.16806 1.32163 1.3277 1.4876 1.49246 1.49821 1.65537 1.66329 1.84532 1.85109 2.05875 2.06621 2.18736 2.33071 2.33651 2.47195 2.47778 2.62586 2.62997 2.81559 2.81999 2.97992 2.98484 3.15121 3.15685 3.30093 3.30735 3.43645 3.44319 3.58124 3.58674 3.75437 3.7594 4.08768 4.33634 4.49153 4.49636 4.61866 4.62576 4.81031 4.81453 
33 0.15463 0.30999 0.49745 0.50518 0.63041 0.82014 0.98974 1.15714 1.32188 1.49089 1.65493 1.84416 2.05745 2.1874 2.32982 2.47265 2.62537 2.81527 2.9797 3.15062 3.15861 3.30083 3.43626 3.58093 3.75321 3.759 4.08656 4.33505 4.49082 4.49724 4.62187 4.80926 4.81502 
32 0.16447 0.31981 0.32556 0.5076 0.51309 0.64064 0.82794 0.83326 0.9995 1.16757 1.33387 1.49901 1.66437 1.85474 1.8602 2.06746 2.19678 2.34063 2.48189 2.63532 2.82602 2.99043 3.16145 3.31203 3.44725 3.5913 3.76478 4.09657 4.34548 4.50132 4.63109 4.82023 
83 0.14527 0.14956 0.15323 0.30147 0.3051 0.30906 0.48806 0.49272 0.49617 0.62067 0.62509 0.6293 0.81081 0.81468 0.81822 0.82437 0.9832 0.987 0.99171 1.14767 1.15176 1.15744 1.31255 1.31756 1.32175 1.48066 1.48521 1.48893 1.64189 1.64847 1.6523 1.83793 1.84096 1.8453 2.05118 2.05455 2.1765 2.18237 2.18983 2.32279 2.32611 2.33056 2.45959 2.46508 2.46951 2.61529 2.61963 2.62306 2.80637 2.81078 2.8143 2.82091 2.97012 2.97507 2.97883 3.14293 3.14627 3.15041 3.29211 3.29658 3.30096 3.42491 3.43037 3.43518 3.572 3.57644 3.58096 3.74661 3.75077 3.7541 4.08008 4.08315 4.32906 4.33174 4.48332 4.48711 4.49063 4.60742 4.61417 4.61877 4.80223 4.80546 4.80855 
142 0.13728 0.14047 0.14316 0.14537 0.14821 0.29339 0.29682 0.29931 0.30167 0.30394 0.48019 0.48349 0.48618 0.48824 0.49058 0.49488 0.61148 0.61516 0.61814 0.62067 0.62287 0.62743 0.80265 0.80588 0.80866 0.81076 0.8132 0.81653 0.97545 0.97784 0.98066 0.98331 0.9866 1.1395 1.14317 1.14635 1.14934 1.15283 1.30444 1.30756 1.31122 1.3136 1.3165 1.47248 1.47596 1.47891 1.4811 1.48393 1.63368 1.63936 1.64248 1.64491 1.64889 1.83016 1.8324 1.83477 1.83725 1.83979 2.0434 2.04564 2.04801 2.05082 2.16857 2.17232 2.17595 2.17979 2.31504 2.31764 2.32003 2.32266 2.32594 2.45028 2.45568 2.45894 2.46152 2.46418 2.60698 2.61108 2.61374 2.6159 2.61896 2.79864 2.80206 2.80462 2.80667 2.80942 2.81316 2.96213 2.96554 2.96888 2.97094 2.97476 3.13496 3.13776 3.14008 3.14263 3.14466 3.14823 3.28406 3.28714 3.2903 3.29307 3.2955 3.41684 3.42217 3.42454 3.42731 3.42988 3.56419 3.56755 3.57016 3.57284 3.57633 3.7389 3.74133 3.74404 3.74621 3.74819 4.07236 4.07467 4.07693 4.07964 4.32119 4.32324 4.32529 4.32841 4.4753 4.47808 4.48123 4.48325 4.48578 4.59933 4.60339 4.60713 4.6102 4.61499 4.7946 4.79717 4.79917 4.80131 4.80392 4.99802 
36 0.15358 0.15859 0.31045 0.31711 0.49644 0.50108 0.63001 0.8183 0.82359 0.99046 1.1568 1.32073 1.488 1.49345 1.65387 1.84537 2.0586 2.18595 2.33078 2.47076 2.4767 2.6251 2.81523 2.97902 2.98463 3.15108 3.30057 3.3094 3.43645 3.5809 3.75404 4.08767 4.33636 4.49136 4.61882 4.81015 
0 
62 0.17487 0.17898 0.33041 0.33447 0.34736 0.51839 0.52292 0.65155 0.65558 0.84087 0.84537 1.01085 1.01628 1.18169 1.18786 1.34424 1.34866 1.51131 1.51614 1.67496 1.68115 1.86586 1.86997 1.87801 2.07822 2.08333 2.20767 2.22562 2.35139 2.35622 2.36326 2.49324 2.49982 2.6453 2.64996 2.83697 2.84136 3.00113 3.00658 3.17311 3.17676 3.19408 3.32404 3.32791 3.45778 3.46199 3.60213 3.60772 3.77558 3.77965 3.79781 4.10617 4.11124 4.3548 4.35989 4.51294 4.51743 4.64204 4.6521 4.82974 4.83333 4.83802 
91 0.1766 0.17975 0.18426 0.33226 0.33577 0.33907 0.34663 0.52073 0.52377 0.52741 0.65289 0.65661 0.6604 0.84277 0.84545 0.8492 1.0118 1.01657 1.02115 1.03577 1.18046 1.18543 1.18901 1.34443 1.34807 1.35198 1.5132 1.51622 1.52006 1.67749 1.6814 1.68675 1.86655 1.87075 1.87445 1.88135 2.07986 2.08353 2.0888 2.20868 2.21346 2.22135 2.35212 2.35618 2.36036 2.36626 2.49596 2.50001 2.50694 2.64815 2.65083 2.65652 2.83881 2.84234 2.84689 3.00301 3.00676 3.01174 3.17365 3.17762 3.18129 3.18974 3.32466 3.32833 3.33191 3.45857 3.46315 3.46751 3.60426 3.6088 3.61395 3.77836 3.78134 3.78552 3.79793 4.10896 4.11231 4.11739 4.35741 4.36058 4.36467 4.51522 4.51791 4.52221 4.64198 4.64662 4.6533 4.83201 4.83487 4.83863 4.8449 
6 0.32494 0.51088 0.83628 1.00523 1.66684 1.86001 
1 3.77473 
57 0.15849 0.16212 0.31412 0.31833 0.50099 0.50449 0.50966 0.63427 0.63865 0.82294 0.82692 0.83134 0.99463 0.99969 1.16075 1.16788 1.32575 1.33098 1.49315 1.4972 1.50265 1.65908 1.66459 1.8493 1.85455 2.06268 2.18955 2.19903 2.33454 2.34004 2.47601 2.47991 2.62957 2.63288 2.82 2.82329 2.82931 2.98363 2.98748 3.15526 3.15982 3.30502 3.31007 3.44016 3.44497 3.58574 3.5902 3.75882 3.76292 4.09181 4.34013 4.49592 4.49997 4.62118 4.62724 4.81417 4.81721 
80 0.14496 0.14914 0.15267 0.30149 0.30503 0.3088 0.48775 0.49231 0.49552 0.62056 0.62497 0.62884 0.81053 0.81429 0.8176 0.98293 0.98669 0.991 1.14787 1.1519 1.15688 1.31259 1.31776 1.32154 1.48034 1.48477 1.48817 1.64168 1.64872 1.65284 1.83769 1.84084 1.84478 2.05094 2.05437 2.17654 2.18232 2.32263 2.32597 2.33015 2.45951 2.46508 2.46902 2.61546 2.61965 2.62284 2.80625 2.81065 2.81385 2.97017 2.9754 2.97905 3.14289 3.14627 3.14995 3.29204 3.29651 3.30045 3.42472 3.43016 3.43489 3.57193 3.57634 3.58038 3.74633 3.75052 3.75354 4.07985 4.08299 4.32879 4.33157 4.48324 4.48744 4.49043 4.60746 4.61401 4.61894 4.802 4.80517 4.8082 
0 
27 0.16946 0.32612 0.5126 0.64679 0.83462 1.00673 1.1774 1.33993 1.5056 1.67362 1.86248 2.07503 2.34695 2.48899 2.63946 2.83418 2.99703 3.16869 3.31867 3.45323 3.59945 3.77091 4.1038 4.36018 4.50775 4.6359 4.82528 
29 0.15872 0.31619 0.50143 0.6351 0.8238 0.99617 1.1642 1.32742 1.49421 1.65914 1.84985 2.06161 2.19183 2.33403 2.34442 2.47627 2.62912 2.81987 2.98398 3.15686 3.30743 3.44175 3.58474 3.75945 4.09037 4.33822 4.49631 4.62606 4.81344 
57 0.15269 0.15778 0.309 0.31405 0.49525 0.50015 0.62829 0.63375 0.81806 0.82298 0.82974 0.98963 0.99573 1.15533 1.16245 1.31957 1.32566 1.488 1.49309 1.65017 1.65637 1.84436 1.84965 2.05761 2.06245 2.1837 2.19079 2.32965 2.33492 2.4682 2.47433 2.62332 2.62823 2.81344 2.81853 2.97725 2.98292 3.14981 3.15532 3.29928 3.30561 3.4328 3.43779 3.57913 3.58449 3.75304 3.75848 4.08663 4.09146 4.33539 4.34042 4.49013 4.49564 4.61419 4.62283 4.809 4.81302 
30 0.16633 0.32231 0.50855 0.51483 0.64275 0.83108 1.00302 1.17228 1.33482 1.50175 1.66737 1.8577 1.86443 2.06973 2.20261 2.34152 2.48551 2.63645 2.8275 2.99103 3.16401 3.31465 3.44956 3.5944 3.76728 4.09936 4.3459 4.50449 4.63274 4.82141 
93 0.17658 0.17962 0.18358 0.33267 0.33584 0.33891 0.34523 0.52064 0.52339 0.5266 0.5347 0.65282 0.65675 0.66054 0.84282 0.84539 0.84903 0.85847 1.01237 1.01664 1.02104 1.03139 1.1807 1.18499 1.18838 1.34564 1.34929 1.35443 1.51329 1.51613 1.52011 1.67686 1.68051 1.68497 1.86748 1.87115 1.87463 1.88309 2.07956 2.083 2.08789 2.21079 2.21621 2.3524 2.3564 2.36008 2.36702 2.49459 2.4982 2.50282 2.64708 2.65007 2.65559 2.83856 2.84163 2.84514 2.85071 3.00287 3.00596 3.01126 3.17389 3.17735 3.18042 3.18499 3.32515 3.32844 3.33179 3.45851 3.4626 3.46626 3.60414 3.60843 3.61332 3.77721 3.78035 3.78377 3.78928 4.10879 4.11201 4.11736 4.35714 4.36047 4.36496 4.51347 4.51699 4.5207 4.5294 4.64358 4.64774 4.83224 4.83479 4.83811 4.84398 
71 0.15686 0.16087 0.16483 0.31435 0.31813 0.32181 0.49987 0.50366 0.50698 0.63434 0.6388 0.82247 0.82639 0.82928 0.83585 0.99368 0.99799 1.0016 1.16061 1.16567 1.17125 1.32494 1.33036 1.49236 1.49627 1.49971 1.6588 1.66235 1.66841 1.84909 1.85325 1.85684 2.06215 2.06589 2.19018 2.19465 2.33427 2.33895 2.34805 2.47563 2.47943 2.62926 2.6328 2.8198 2.82332 2.8286 2.98368 2.98736 3.15522 3.15995 3.16545 3.30528 3.31047 3.44042 3.44516 3.58502 3.58871 3.59601 3.75866 3.76323 4.09114 4.09513 4.33965 4.34334 4.4954 4.49989 4.61984 4.62615 4.8139 4.81714 4.82232 
31 0.16697 0.32266 0.50879 0.6413 0.83346 1.0046 1.16839 1.33425 1.50525 1.66723 1.85902 2.07005 2.19842 2.34129 2.48348 2.63598 2.8289 2.99107 3.16227 3.16743 3.31343 3.32027 3.44894 3.59231 3.76604 3.77169 4.09856 4.34629 4.50412 4.6303 4.82185 
17 0.16386 0.50886 0.83198 1.00231 1.49999 1.66456 2.34335 2.48121 2.63426 2.82994 3.44914 3.59311 3.76525 4.09677 4.34395 4.50309 4.81962 
40 0.15472 0.15963 0.3113 0.49951 0.50633 0.63283 0.82086 0.82587 0.99133 1.1577 1.32138 1.33074 1.49089 1.49621 1.65611 1.84593 2.05912 2.18542 2.33138 2.47317 2.62675 2.81788 2.98011 2.98634 3.15209 3.15902 3.30138 3.30961 3.43767 3.44491 3.58182 3.75469 3.76135 4.08812 4.33684 4.49194 4.49977 4.61571 4.81079 4.81738 
111 0.14474 0.14852 0.15129 0.15418 0.30086 0.30426 0.30743 0.3102 0.48747 0.49147 0.49396 0.49657 0.50115 0.61983 0.62364 0.62655 0.6294 0.81008 0.81348 0.81665 0.81914 0.98268 0.98548 0.989 0.99311 1.14695 1.1507 1.15456 1.15828 1.31182 1.31537 1.3189 1.3221 1.47992 1.48383 1.48685 1.48986 1.64126 1.6476 1.65049 1.65389 1.83739 1.83991 1.84312 1.84642 2.05064 2.05324 2.05606 2.17593 2.18099 2.18432 2.32227 2.32507 2.32808 2.33164 2.45819 2.46373 2.46714 2.46985 2.47477 2.61446 2.61867 2.62162 2.62419 2.80584 2.80985 2.8125 2.81525 2.82033 2.9695 2.97363 2.97662 2.97995 3.14233 3.14537 3.14858 3.15106 3.29155 3.29503 3.29865 3.30147 3.42422 3.42991 3.43301 3.43602 3.57146 3.57533 3.57804 3.58128 3.74616 3.74935 3.75221 3.7545 4.07958 4.08217 4.08517 4.32854 4.33073 4.33374 4.48267 4.48565 4.48905 4.4916 4.60677 4.61241 4.6164 4.62054 4.80175 4.80457 4.80688 4.80969 
34 0.15105 0.30737 0.49339 0.50098 0.62658 0.63452 0.81638 0.82394 0.98799 1.1535 1.31766 1.32645 1.4863 1.65212 1.84266 2.0559 2.1816 2.32796 2.46639 2.47367 2.62161 2.81157 2.9754 3.14809 3.29749 3.43379 3.57747 3.75135 3.75914 4.08495 4.33366 4.48835 4.61252 4.80726 
41 0.15399 0.30925 0.31695 0.49687 0.50193 0.62962 0.81897 0.82347 0.98931 1.15548 1.16496 1.32004 1.32714 1.48967 1.49475 1.65519 1.84383 1.85183 2.05709 2.18648 2.32933 2.47221 2.62455 2.81461 2.82064 2.97924 3.1501 3.15709 3.29955 3.30712 3.4367 3.58037 3.75303 3.75857 4.08617 4.33479 4.48994 4.4957 4.61728 4.8088 4.81422 
9 0.1669 0.322 0.50805 0.82825 1.00064 1.49883 1.66508 1.85528 4.62987 
65 0.14388 0.14826 0.30019 0.30425 0.30889 0.4864 0.49081 0.49507 0.61946 0.62372 0.62974 0.80927 0.81378 0.81879 0.98096 0.98577 1.14661 1.15225 1.31087 1.31652 1.47912 1.48397 1.49061 1.64215 1.64801 1.8357 1.83979 2.04892 2.0527 2.17509 2.18156 2.32089 2.32471 2.45964 2.46558 2.61458 2.61886 2.80464 2.80907 2.81448 2.96862 2.97379 3.14112 3.14528 3.14917 3.29052 3.296 3.42544 3.43059 3.57038 3.57468 3.74432 3.74879 3.75223 4.07794 4.08165 4.32676 4.33014 4.48141 4.48619 4.60598 4.61406 4.80018 4.80339 4.80766 
30 0.17749 0.33334 0.51927 0.65153 0.84231 1.01622 1.18313 1.34444 1.5119 1.6791 1.86882 2.07704 2.21327 2.35426 2.49741 2.64462 2.83958 2.99982 3.17547 3.32431 3.45734 3.60815 3.77674 4.10576 4.1193 4.35455 4.51304 4.64399 4.83084 4.84737 
35 0.16953 0.32631 0.51275 0.51851 0.64678 0.83567 0.84185 1.00548 1.17225 1.18104 1.3391 1.50556 1.51163 1.66906 1.86024 1.86672 2.07289 2.20015 2.3456 2.48785 2.64159 2.83138 2.83797 2.99577 3.16847 3.31875 3.45304 3.59692 3.77299 4.10156 4.34965 4.35764 4.50838 4.63369 4.8251 
29 0.15749 0.31386 0.50009 0.63372 0.82181 0.82907 0.9941 1.16242 1.32592 1.49225 1.658 1.84731 2.06062 2.19012 2.33421 2.47487 2.62828 2.81841 2.98332 3.15453 3.30561 3.4405 3.58422 3.75799 4.08906 4.33706 4.49534 4.62481 4.81221 
30 0.16332 0.16911 0.31925 0.50783 0.6404 0.83089 1.00046 1.16753 1.33286 1.49974 1.66462 1.85392 2.06641 2.19676 2.33898 2.48135 2.63447 2.82527 2.83329 2.98944 3.16225 3.31256 3.44588 3.58991 3.76549 4.09526 4.34397 4.50263 4.63056 4.8191 
6 0.50925 0.83011 1.00171 1.50199 1.66475 1.8594 
24 0.16425 0.32206 0.50788 0.64286 1.16946 1.33304 1.85725 2.06664 2.19688 2.3424 2.48287 2.63366 2.82552 2.98883 3.16152 3.31246 3.44806 3.5906 3.76439 4.09524 4.34228 4.50085 4.62937 4.81831 
26 0.16243 0.31866 0.50603 0.64014 0.82715 0.99712 1.17076 1.33421 1.4977 1.66122 1.85172 2.06575 2.33779 2.48029 2.6327 2.82409 2.98795 3.16155 3.31257 3.44677 3.58837 3.76379 4.09458 4.34202 4.50083 4.81743 
56 0.17681 0.18161 0.33327 0.3373 0.52049 0.52468 0.65129 0.65561 0.84267 0.84714 1.01423 1.01973 1.18306 1.18911 1.34505 1.3496 1.51293 1.51741 1.67652 1.6825 1.86662 1.87119 1.87996 2.07873 2.08281 2.20986 2.35239 2.35673 2.49263 2.49754 2.64603 2.6492 2.83776 2.84325 3.0018 3.00728 3.17476 3.1783 3.32511 3.32917 3.45825 3.4628 3.60271 3.60808 3.77765 3.78094 4.10767 4.11207 4.3565 4.3623 4.51406 4.51849 4.64222 4.6538 4.83145 4.83615 
80 0.15507 0.15827 0.1635 0.3118 0.31558 0.31935 0.49837 0.50125 0.50438 0.63174 0.63475 0.63848 0.8196 0.82272 0.82508 0.82865 0.99128 0.99503 0.99883 1.15785 1.16256 1.1678 1.32146 1.32644 1.33071 1.48905 1.49272 1.49513 1.49911 1.65572 1.65865 1.66521 1.84621 1.85006 1.85445 2.05943 2.06282 2.18588 2.19046 2.33184 2.33544 2.34174 2.47231 2.47576 2.48097 2.62672 2.6297 2.81699 2.8201 2.82541 2.98012 2.984 2.98989 3.15251 3.15697 3.1606 3.30138 3.3058 3.30917 3.43779 3.44148 3.44739 3.58245 3.58538 3.59117 3.75487 3.75894 3.76185 4.08856 4.09188 4.33733 4.34017 4.49229 4.49648 4.49972 4.61643 4.62401 4.81124 4.81411 4.81841 
40 0.16837 0.17587 0.32503 0.33237 0.51157 0.64567 0.8341 1.00451 1.01043 1.17428 1.33636 1.34392 1.50372 1.51217 1.6671 1.67738 1.8576 1.86255 2.07206 2.20169 2.34527 2.48598 2.63927 2.82996 2.8367 2.99393 3.16589 3.17076 3.31704 3.44997 3.45596 3.59481 3.76969 4.10078 4.34777 4.35499 4.50627 4.63535 4.82253 4.82789 
70 0.16207 0.16487 0.16958 0.3179 0.32157 0.32491 0.50535 0.50812 0.51176 0.63805 0.64161 0.82728 0.83031 0.83391 0.99703 1.0017 1.00552 1.16391 1.16932 1.17309 1.32819 1.33247 1.33621 1.49829 1.50116 1.50491 1.6621 1.66607 1.6722 1.85249 1.85657 1.85976 2.06583 2.07059 2.19463 2.20039 2.33795 2.34208 2.34739 2.4791 2.48255 2.63287 2.63561 2.82326 2.82653 2.83154 2.98764 2.99033 3.15884 3.16275 3.16637 3.30969 3.31339 3.44394 3.44828 3.5884 3.59251 3.76248 3.76602 4.09444 4.09891 4.3429 4.34593 4.4988 4.50245 4.62502 4.63009 4.81734 4.81998 4.82438 
3 1.84746 4.33737 4.81308 
100 0.1467 0.15112 0.15397 0.15875 0.30295 0.30678 0.31005 0.31353 0.48939 0.49429 0.49713 0.50057 0.62225 0.627 0.6305 0.81238 0.81646 0.81919 0.82318 0.98442 0.98835 0.99191 1.14918 1.15368 1.15789 1.16198 1.31387 1.31949 1.32276 1.48208 1.48699 1.48976 1.49552 1.64288 1.65037 1.6536 1.65902 1.83916 1.84209 1.84558 1.85023 2.05242 2.0556 2.05926 2.17782 2.1841 2.19033 2.32406 2.32738 2.33097 2.46034 2.46709 2.47021 2.47468 2.61676 2.62161 2.62429 2.80758 2.81237 2.81504 2.81927 2.97153 2.97711 2.97997 3.14438 3.14777 3.15137 3.15473 3.29345 3.29855 3.30185 3.30545 3.42585 3.432 3.43588 3.43954 3.57332 3.57807 3.58169 3.74785 3.75218 3.75486 3.75969 4.08134 4.08418 4.08778 4.3303 4.33262 4.33708 4.48467 4.48915 4.49167 4.49788 4.60872 4.61537 4.61942 4.80346 4.80664 4.80931 4.813 
1 0.83584 
56 0.14723 0.15244 0.30342 0.30841 0.48962 0.49471 0.62269 0.62805 0.81267 0.81799 0.98439 0.99137 1.14998 1.15719 1.31429 1.32094 1.48243 1.48811 1.64605 1.65301 1.83913 1.84463 2.05235 2.05709 2.17823 2.18925 2.32422 2.32893 2.46373 2.4702 2.61808 2.62294 2.8078 2.81303 2.97188 2.97784 3.14449 3.14982 3.29381 3.30052 3.42936 3.43612 3.57356 3.57866 3.74774 3.75326 4.08133 4.086 4.33018 4.33438 4.48483 4.49051 4.6091 4.61938 4.8035 4.80719 
95 0.16086 0.16412 0.16795 0.31761 0.32123 0.32439 0.50381 0.50714 0.5102 0.51343 0.63635 0.63953 0.64297 0.82628 0.82972 0.83236 0.8372 0.99746 1.00088 1.00519 1.16316 1.16704 1.17076 1.17489 1.32748 1.33228 1.33554 1.33914 1.49568 1.4997 1.50284 1.50719 1.66024 1.66374 1.66822 1.85225 1.85491 1.85857 2.0655 2.06872 2.0722 2.19082 2.19565 2.19971 2.33743 2.34018 2.34381 2.47726 2.4811 2.48425 2.63176 2.63467 2.63725 2.82045 2.82475 2.82741 2.83121 2.98516 2.98932 2.99178 2.99631 3.15778 3.16127 3.16431 3.16789 3.30737 3.3117 3.31476 3.31893 3.44324 3.44648 3.44958 3.58701 3.59049 3.59407 3.76094 3.7646 3.76741 3.77143 4.09447 4.09702 4.10074 4.34332 4.34577 4.35057 4.49816 4.50234 4.50491 4.62247 4.62744 4.63081 4.81718 4.81974 4.82333 4.82668 
60 0.15582 0.16037 0.31249 0.31705 0.49924 0.50331 0.63239 0.63735 0.8216 0.8257 0.83025 0.99237 0.99789 1.15846 1.16437 1.32217 1.32805 1.49117 1.49561 1.50061 1.65505 1.65947 1.84725 1.85248 2.06039 2.0651 2.18696 2.19267 2.33249 2.33761 2.47193 2.47763 2.62661 2.6313 2.81568 2.82091 2.82641 2.97992 2.98535 3.15317 3.15827 3.16336 3.30191 3.30825 3.43849 3.44333 3.58154 3.58624 3.75591 3.76142 4.08955 4.09426 4.33836 4.34572 4.49271 4.49817 4.621 4.62593 4.81213 4.81548 
46 0.16025 0.164 0.31555 0.31975 0.50358 0.50722 0.6362 0.64071 0.82482 0.82829 0.99555 1.00012 1.1619 1.16857 1.32841 1.33263 1.4955 1.49861 1.66093 1.66579 1.85109 1.85562 2.06478 2.1927 2.33711 2.47794 2.48416 2.63172 2.82251 2.8272 2.98666 3.15747 3.16194 3.3086 3.31222 3.44229 3.44909 3.58767 3.76151 3.76504 4.09309 4.34142 4.49983 4.62678 4.8159 4.819 
6 0.51374 1.86443 2.07551 3.77132 4.50786 4.82742 
66 0.18004 0.18411 0.33649 0.34054 0.52349 0.52728 0.53763 0.65592 0.65993 0.66913 0.84614 0.85051 1.01777 1.02254 1.18485 1.18999 1.34812 1.35246 1.36725 1.51577 1.52006 1.68028 1.68602 1.87166 1.87582 1.8855 2.0829 2.08709 2.2128 2.22409 2.35647 2.36144 2.37001 2.49823 2.50366 2.65036 2.65391 2.84204 2.84688 3.00562 3.01046 3.17778 3.18152 3.18831 3.3284 3.33228 3.46233 3.46701 3.60707 3.61219 3.62252 3.78125 3.78467 3.79632 4.11169 4.11602 4.36014 4.36486 4.5176 4.52109 4.52903 4.64615 4.65265 4.83522 4.83946 4.84612 
35 0.16469 0.32069 0.50806 0.51403 0.6416 0.83081 0.99995 1.00609 1.16747 1.17562 1.33344 1.50028 1.66494 1.85447 1.86177 2.0673 2.3403 2.3472 2.48297 2.63579 2.82654 2.99062 3.16135 3.17035 3.31346 3.44963 3.59188 3.76559 3.77108 4.0963 4.3446 4.50322 4.63155 4.81951 4.82553 
56 0.16663 0.16974 0.32258 0.32625 0.50974 0.51346 0.64247 0.6464 0.8308 0.83463 1.00249 1.00708 1.16861 1.17432 1.3354 1.33941 1.50216 1.50577 1.66678 1.67102 1.85711 1.86114 2.06933 2.0731 2.19863 2.20621 2.34326 2.34742 2.48484 2.48847 2.63773 2.64067 2.82756 2.83131 2.83739 2.99306 2.99734 3.16299 3.16712 3.31388 3.31805 3.44822 3.4536 3.59418 3.59857 3.76692 3.7704 4.09898 4.10247 4.34721 4.35172 4.50277 4.50698 4.63468 4.82256 4.82567 
0 
25 0.16466 0.32151 0.50816 0.64102 0.83084 1.00143 1.33442 1.50079 1.66475 1.85573 2.06836 2.34038 2.48274 2.63557 2.82657 2.99065 3.16313 3.31436 3.44759 3.59138 3.76591 4.09699 4.34555 4.50309 4.81977 
28 0.16502 0.3215 0.50768 0.64071 0.83131 0.99916 1.1674 1.33363 1.50099 1.66447 1.85444 2.06789 2.19623 2.3394 2.48233 2.63582 2.82612 2.9904 3.1635 3.31305 3.44742 3.5914 3.76671 4.09611 4.34449 4.50343 4.63092 4.81934 
43 0.16217 0.16781 0.31814 0.32206 0.50518 0.50941 0.63793 0.6434 0.82787 0.83242 0.99782 1.0032 1.16484 1.17205 1.33032 1.49753 1.50161 1.66272 1.85224 1.8567 2.06534 2.19517 2.33782 2.34241 2.47999 2.63301 2.82353 2.82944 2.98789 3.15953 3.16357 3.30974 3.3147 3.44502 3.58871 3.59459 3.76302 4.09396 4.34211 4.50037 4.62795 4.81691 4.82027 
55 0.15865 0.16298 0.31457 0.31867 0.50202 0.50594 0.63461 0.63844 0.82289 0.82669 0.99406 0.99878 1.16149 1.16673 1.32722 1.33155 1.4936 1.49745 1.65891 1.66408 1.84928 1.85364 2.06224 2.06659 2.19137 2.33477 2.33895 2.47646 2.4811 2.62984 2.63305 2.82032 2.8242 2.98491 2.98922 3.15547 3.15948 3.30632 3.31031 3.44081 3.44522 3.58578 3.59035 3.75978 3.7631 4.09124 4.09575 4.33935 4.34415 4.4974 4.50077 4.62189 4.62657 4.8142 4.81771 
95 0.14999 0.15388 0.15721 0.30616 0.30949 0.31329 0.31747 0.49269 0.4968 0.49978 0.50358 0.62533 0.62914 0.63298 0.63835 0.81539 0.81884 0.82239 0.82644 0.98789 0.99076 0.99514 1.15227 1.15594 1.161 1.31709 1.32081 1.32497 1.32988 1.48522 1.48917 1.49263 1.49709 1.64631 1.65305 1.65608 1.8426 1.84514 1.84914 1.85448 2.05591 2.05853 2.0622 2.18114 2.18652 2.32747 2.33027 2.33388 2.46336 2.46908 2.47267 2.47695 2.61974 2.62387 2.62729 2.81099 2.81502 2.81813 2.82332 2.97476 2.97893 2.98242 3.1476 3.15065 3.15461 3.15845 3.29682 3.30039 3.30494 3.30878 3.42925 3.43528 3.43884 3.44355 3.57668 3.58049 3.58404 3.75135 3.75478 3.75813 4.08482 4.08739 4.09137 4.33388 4.33602 4.48792 4.49097 4.49479 4.61191 4.61806 4.62206 4.80694 4.80977 4.81232 4.81737 
19 0.16098 0.31837 0.50414 0.82596 0.99591 1.49737 1.66284 1.8509 2.06439 2.33686 2.6326 2.9877 3.16216 3.58797 3.76353 4.09293 4.34105 4.50074 4.8156 
57 0.14893 0.15431 0.30522 0.31037 0.49146 0.49671 0.50157 0.6243 0.63007 0.81451 0.82024 0.98617 0.99315 1.1518 1.16135 1.31612 1.32391 1.48427 1.49056 1.6475 1.65323 1.84096 1.84629 2.05418 2.05927 2.18018 2.19117 2.32597 2.33096 2.46488 2.47103 2.61981 2.62528 2.80972 2.81538 2.97372 2.98011 3.14628 3.15195 3.29551 3.30324 3.43096 3.43655 3.57539 3.58117 3.74951 3.75528 4.08311 4.08803 4.33203 4.33662 4.48666 4.49256 4.61108 4.61995 4.80527 4.80921 
56 0.14938 0.15544 0.30586 0.31158 0.49193 0.49767 0.62451 0.63102 0.81524 0.8211 0.98693 0.99364 1.15236 1.16051 1.31666 1.32398 1.48482 1.49142 1.64677 1.65346 1.84177 1.84742 2.05494 2.05984 2.18052 2.18947 2.32672 2.33188 2.46515 2.4718 2.62038 2.62575 2.81011 2.81607 2.9742 2.98078 3.14702 3.15289 3.29608 3.30358 3.43271 3.43921 3.5759 3.58171 3.75023 3.75607 4.08391 4.0887 4.33285 4.33678 4.48734 4.49331 4.6115 4.62127 4.80601 4.80996 
25 0.15985 0.31612 0.50465 0.63735 0.82559 0.99701 1.33166 1.49568 1.66155 1.85186 2.06312 2.33681 2.47766 2.63082 2.82413 2.98571 3.15894 3.30941 3.44445 3.58723 3.76145 4.09207 4.34034 4.49836 4.81539 
28 0.15822 0.31299 0.50137 0.63378 0.82273 0.99426 1.16194 1.32646 1.49412 1.65855 1.84773 2.06163 2.19084 2.33332 2.4761 2.62842 2.81887 2.98401 3.15375 3.30501 3.43929 3.58467 3.75759 4.0899 4.33843 4.49456 4.62652 4.81277 
3 0.16896 1.50558 4.3476 
63 0.17234 0.17648 0.32966 0.33302 0.34374 0.51657 0.5201 0.64824 0.65255 0.83905 0.84298 1.01049 1.01497 1.17802 1.18265 1.34164 1.34606 1.50854 1.51237 1.67205 1.67691 1.86202 1.86646 1.87046 2.075 2.07967 2.20463 2.21157 2.34732 2.35159 2.35712 2.48959 2.49473 2.64309 2.64739 2.83386 2.83871 2.99801 3.00314 3.17104 3.17489 3.32134 3.32538 3.45489 3.4591 3.59848 3.60384 3.61889 3.77405 3.77732 3.78431 4.1037 4.10772 4.12911 4.35195 4.35673 4.51074 4.51499 4.6395 4.64458 4.82785 4.83169 4.83683 
85 0.16798 0.17097 0.17504 0.32368 0.32727 0.33033 0.51107 0.51414 0.51749 0.52589 0.64424 0.64763 0.65227 0.83403 0.83665 0.84071 1.00354 1.00799 1.01222 1.17144 1.17639 1.18017 1.33613 1.34001 1.34454 1.50398 1.50698 1.51102 1.66756 1.67135 1.67628 1.85792 1.86191 1.86524 1.87321 2.0716 2.07476 2.08393 2.20119 2.2068 2.34419 2.34746 2.35196 2.35929 2.48582 2.48902 2.49364 2.63893 2.64179 2.65017 2.82928 2.83228 2.83566 2.99448 2.9983 3.16468 3.16835 3.17118 3.31537 3.31895 3.32236 3.44985 3.45381 3.45772 3.59579 3.59942 3.6049 3.76964 3.77238 3.77896 4.1002 4.10366 4.10908 4.34863 4.35191 4.35709 4.50673 4.50937 4.51731 4.63554 4.64164 4.82283 4.82547 4.82902 4.83492 
74 0.16415 0.16835 0.17233 0.32118 0.32502 0.32851 0.50856 0.5115 0.5151 0.64073 0.64479 0.64816 0.83051 0.83418 0.83854 1.00126 1.00573 1.01011 1.16815 1.17284 1.17813 1.33174 1.3366 1.34035 1.50051 1.50405 1.50782 1.66617 1.66967 1.67674 1.85614 1.85999 1.86346 2.06959 2.07288 2.19614 2.20062 2.34155 2.34531 2.35239 2.48334 2.48666 2.63624 2.63942 2.82723 2.83047 2.8363 2.98975 2.99397 3.1624 3.16632 3.16998 3.31225 3.31705 3.32045 3.44768 3.45207 3.59272 3.59638 3.76459 3.7691 3.77165 4.09894 4.1022 4.34723 4.35049 4.50191 4.50638 4.51194 4.63075 4.63586 4.82083 4.82354 4.82738 
62 0.15681 0.1606 0.31239 0.3168 0.50055 0.50391 0.63198 0.63664 0.8217 0.82597 0.99272 0.99792 1.15892 1.16419 1.32368 1.32853 1.33336 1.49262 1.49662 1.65566 1.66 1.84703 1.8513 2.06023 2.06413 2.18908 2.19589 2.3324 2.33654 2.47257 2.47729 2.62695 2.63066 2.81798 2.82179 2.98193 2.98584 3.15319 3.15805 3.16251 3.30296 3.30829 3.31269 3.43821 3.44266 3.58299 3.58773 3.75644 3.76091 3.76474 4.08914 4.09326 4.33791 4.34208 4.49322 4.49791 4.50286 4.62043 4.62675 4.81199 4.81578 4.82077 
59 0.14808 0.15287 0.3043 0.30892 0.49073 0.49591 0.50083 0.62382 0.62894 0.81374 0.81832 0.82244 0.98581 0.9919 1.15074 1.15976 1.31538 1.32321 1.48349 1.48879 1.49417 1.64455 1.65278 1.84056 1.84508 2.05383 2.05812 2.17924 2.32541 2.32967 2.46333 2.47088 2.61847 2.62343 2.80893 2.81451 2.97292 2.97964 3.1457 3.15028 3.15501 3.29483 3.30312 3.42759 3.43379 3.57466 3.57993 3.7492 3.75503 4.08272 4.08678 4.33176 4.33528 4.48602 4.49188 4.6101 4.61982 4.80479 4.80853 
0 
113 0.14965 0.15369 0.15655 0.15992 0.30587 0.30931 0.31265 0.31554 0.49242 0.49645 0.49914 0.50178 0.50526 0.62465 0.62859 0.63162 0.63432 0.81495 0.81843 0.82156 0.82389 0.82785 0.9877 0.99049 0.99417 0.99734 1.15192 1.15578 1.15975 1.16354 1.31674 1.32048 1.32402 1.32717 1.48477 1.48874 1.49175 1.49449 1.50015 1.6463 1.65279 1.65572 1.65935 1.84252 1.84513 1.84887 1.85222 2.05581 2.05853 2.06146 2.18091 2.18624 2.1898 2.32739 2.33021 2.33335 2.33752 2.463 2.46879 2.47228 2.47488 2.4806 2.61942 2.62366 2.6268 2.62947 2.81087 2.81484 2.81773 2.82073 2.82506 2.97447 2.97869 2.98177 2.98546 3.14741 3.15048 3.15406 3.15657 3.29654 3.30013 3.30401 3.30705 3.42928 3.43522 3.43835 3.44157 3.57652 3.58035 3.58324 3.58664 3.75125 3.7546 3.75753 3.75983 4.08472 4.08739 4.09084 4.33374 4.33596 4.3395 4.48765 4.4907 4.49426 4.49691 4.61175 4.61759 4.62175 4.62604 4.80684 4.80981 4.81216 4.81557 
65 0.15301 0.15759 0.30921 0.31426 0.31849 0.49515 0.49995 0.50447 0.62834 0.63272 0.64043 0.81842 0.82347 0.98994 0.99622 1.15559 1.16279 1.16848 1.31973 1.32623 1.48813 1.49335 1.64865 1.65565 1.66401 1.84471 1.84999 2.05797 2.06211 2.18323 2.19012 2.32975 2.33397 2.46826 2.47324 2.48005 2.62414 2.62802 2.81299 2.81814 2.82457 2.97747 2.98281 3.15021 3.156 3.29942 3.30686 3.43186 3.43708 3.4431 3.57912 3.58369 3.75331 3.75888 4.08693 4.09098 4.33582 4.33932 4.49047 4.496 4.61412 4.62307 4.80912 4.8127 4.81794 
1 3.76805 
19 0.16543 0.31958 0.5062 0.63898 0.82918 1.1714 1.33208 1.50052 1.66404 1.8555 2.82376 3.15991 3.31305 3.44582 3.76335 4.09582 4.34149 4.50145 4.8199 
35 0.16931 0.32332 0.32804 0.51302 0.51961 0.64237 0.83484 0.8396 1.00213 1.01162 1.16788 1.17821 1.33251 1.50224 1.50969 1.66825 1.67527 1.86077 2.19838 2.20719 2.34772 2.49086 2.82761 2.99967 3.16336 3.17207 3.31352 3.44811 3.60331 3.76685 4.10577 4.35332 4.50308 4.5127 4.82574 
36 0.16938 0.32687 0.51243 0.51662 0.64517 0.83607 1.00747 1.17586 1.33758 1.34264 1.50566 1.6697 1.86141 2.07187 2.20157 2.34482 2.48674 2.63935 2.83133 2.99402 3.16595 3.16994 3.31745 3.32239 3.45062 3.45491 3.5954 3.60056 3.77039 4.10005 4.10537 4.34892 4.50703 4.63537 4.8239 4.82972 
12 0.17367 0.33117 0.51664 0.83836 1.01443 1.50954 2.35676 2.83672 3.17185 3.77547 4.35085 4.51338 
31 0.16573 0.32336 0.50933 0.51516 0.6452 0.8311 1.00019 1.00603 1.17325 1.33599 1.50083 1.50716 1.6684 1.85969 2.06868 2.20197 2.34195 2.48316 2.63588 2.82675 2.99088 3.16454 3.31555 3.44991 3.59367 3.76718 4.09825 4.34891 4.50391 4.63625 4.82066 
0 
65 0.16277 0.16584 0.17265 0.31876 0.32212 0.32632 0.506 0.50857 0.51203 0.63898 0.64296 0.82768 0.83078 0.83505 0.99767 1.00181 1.00633 1.16456 1.17039 1.33182 1.33703 1.49873 1.50159 1.50603 1.66255 1.66572 1.67267 1.85303 1.85659 1.86062 2.0661 2.0694 2.19517 2.33827 2.342 2.34888 2.48047 2.48425 2.63377 2.63693 2.82461 2.82776 2.83274 2.98891 3.15985 3.16342 3.31065 3.31448 3.44623 3.45051 3.58985 3.59367 3.76333 3.76668 4.09494 4.09856 4.3435 4.34704 4.50044 4.50362 4.627 4.63158 4.81813 4.82064 4.82503 
119 0.17598 0.17879 0.18225 0.18861 0.33091 0.33448 0.33714 0.34084 0.35098 0.51895 0.5215 0.52418 0.52738 0.53513 0.65225 0.65531 0.65844 0.66358 0.84088 0.84411 0.84687 0.85024 1.01102 1.01525 1.01868 1.02406 1.17752 1.18192 1.18543 1.18868 1.34265 1.34633 1.34929 1.35313 1.51176 1.51476 1.51801 1.5245 1.67616 1.67916 1.68266 1.68949 1.8658 1.8697 1.8726 1.87588 1.88357 2.0791 2.08198 2.08507 2.09284 2.2062 2.21153 2.21635 2.35162 2.35505 2.35885 2.36342 2.37149 2.4936 2.49646 2.49995 2.5057 2.64654 2.64945 2.65306 2.6609 2.83759 2.84071 2.84369 2.84697 2.86735 3.00162 3.00426 3.00772 3.01644 3.17268 3.17632 3.17871 3.1821 3.1922 3.32335 3.32661 3.32932 3.33345 3.45782 3.46141 3.46423 3.46886 3.60257 3.60558 3.60859 3.61328 3.77636 3.77951 3.78197 3.78625 3.7953 4.10787 4.11072 4.1137 4.12071 4.35669 4.35921 4.36255 4.37067 4.51329 4.51653 4.51941 4.52372 4.63981 4.64407 4.64823 4.66052 4.83083 4.8335 4.83617 4.83903 4.84465 
72 0.17047 0.17458 0.32507 0.32942 0.33478 0.51293 0.51639 0.52051 0.64675 0.64985 0.83565 0.83873 0.84241 1.00381 1.00944 1.01438 1.17154 1.17725 1.18174 1.33813 1.34231 1.5056 1.50931 1.51449 1.66943 1.67326 1.67999 1.86006 1.86464 1.86877 2.07351 2.07705 2.20253 2.20832 2.34619 2.35057 2.35693 2.48801 2.49196 2.4987 2.64136 2.64487 2.83202 2.83663 2.84354 2.99598 2.99981 3.16576 3.17022 3.17475 3.31863 3.32205 3.45246 3.45616 3.46452 3.59708 3.60133 3.60777 3.77175 3.77458 3.78 4.10231 4.10565 4.35031 4.35397 4.50866 4.51204 4.63579 4.64134 4.8246 4.82803 4.83149 
27 0.17303 0.33017 0.518 0.64894 0.83735 1.01309 1.18083 1.34279 1.50891 1.67774 1.86643 2.07528 2.35132 2.49217 2.64166 2.83564 2.99668 3.16973 3.32155 3.45723 3.59906 3.77274 4.10403 4.35146 4.5095 4.63836 4.82719 
92 0.15185 0.15603 0.15911 0.30841 0.3117 0.3152 0.31896 0.49446 0.49892 0.50161 0.50474 0.62749 0.63164 0.63545 0.81749 0.82103 0.824 0.82885 0.98965 0.99314 0.9975 1.15488 1.15872 1.16412 1.31921 1.32429 1.32775 1.48717 1.49134 1.49435 1.49803 1.64856 1.65511 1.65816 1.6636 1.84449 1.84741 1.8517 2.05778 2.06089 2.06552 2.18305 2.18866 2.19722 2.32946 2.33253 2.33682 2.46703 2.47211 2.47549 2.48052 2.62266 2.62646 2.62944 2.8129 2.81707 2.81986 2.8248 2.97687 2.98174 2.9846 3.14974 3.15289 3.15654 3.16054 3.29882 3.30323 3.30695 3.43167 3.43682 3.44096 3.44531 3.57867 3.58275 3.58658 3.75309 3.75727 3.76004 4.08671 4.08949 4.09487 4.33565 4.33816 4.49 4.49401 4.49675 4.61399 4.62026 4.62448 4.80884 4.81184 4.81461 
51 0.1561 0.16029 0.31153 0.31755 0.49911 0.50368 0.63176 0.63654 0.82091 0.82536 0.9916 0.99864 1.15753 1.16733 1.3215 1.32808 1.49179 1.49607 1.65614 1.66104 1.84616 1.85261 2.05923 2.18689 2.33162 2.47254 2.47682 2.62635 2.63047 2.81664 2.82091 2.98007 2.985 3.15219 3.15764 3.30154 3.30842 3.43812 3.44541 3.58191 3.588 3.75518 3.76061 4.08831 4.33697 4.49238 4.4977 4.61924 4.6268 4.81128 4.81519 
24 0.17008 0.32546 0.51038 0.64437 0.83559 1.00691 1.337 1.50418 1.85958 2.06842 2.3471 2.63662 2.83019 2.99184 3.16662 3.31649 3.44998 3.59382 3.76839 4.09705 4.34501 4.50517 4.63566 4.82029 
80 0.14689 0.15131 0.15496 0.30366 0.30773 0.31144 0.48992 0.49436 0.49767 0.62269 0.62716 0.63111 0.81247 0.81673 0.81987 0.98455 0.98887 0.99364 1.15011 1.15523 1.16107 1.31446 1.31984 1.32437 1.48224 1.48695 1.49053 1.6451 1.65075 1.65491 1.83928 1.84318 1.84724 2.05252 2.05619 2.17862 2.18416 2.32442 2.32809 2.33261 2.46273 2.46823 2.47199 2.61806 2.62233 2.62619 2.8082 2.81251 2.81609 2.97215 2.97721 2.98224 3.14465 3.14874 3.15209 3.294 3.29909 3.30297 3.42885 3.43333 3.43734 3.5739 3.57819 3.58274 3.7479 3.75228 3.75541 4.08151 4.08506 4.33036 4.33357 4.485 4.48968 4.49338 4.60951 4.61661 4.62169 4.80383 4.80694 4.81039 
1 0.82539 
45 0.15303 0.15841 0.30986 0.3165 0.49574 0.50077 0.62978 0.6359 0.81812 0.8233 0.98962 0.99653 1.15612 1.31977 1.32637 1.48798 1.49321 1.65572 1.84462 1.85144 2.05775 2.18543 2.33004 2.47327 2.62502 2.62904 2.81491 2.81972 2.97803 2.98328 3.15048 3.15673 3.29984 3.3065 3.43676 3.58054 3.75325 3.75903 4.08685 4.33556 4.49053 4.49609 4.61586 4.80944 4.81514 
35 0.1718 0.32697 0.33098 0.5134 0.51742 0.64764 0.8357 0.84163 1.00755 1.01569 1.17968 1.34042 1.5062 1.51222 1.67031 1.86161 1.86732 2.07441 2.20571 2.34812 2.35685 2.49036 2.64043 2.83269 2.99602 3.16946 3.32028 3.45423 3.59851 3.77236 4.10415 4.35076 4.50851 4.63694 4.82585 
38 0.17487 0.18071 0.33077 0.33558 0.51769 0.52343 0.65269 0.84046 0.84615 1.01152 1.01693 1.18179 1.34517 1.51074 1.52855 1.67503 1.86512 1.87133 2.07861 2.2086 2.35109 2.36999 2.49356 2.64587 2.83685 2.84393 3.00138 3.17409 3.32509 3.4587 3.60352 3.77707 4.10668 4.35476 4.51408 4.6424 4.82973 4.83492 
9 0.16767 0.32395 0.51095 0.83207 1.00418 1.50238 1.66853 1.859 4.82559 
73 0.16292 0.16603 0.17118 0.3183 0.32191 0.32567 0.50653 0.50978 0.51378 0.63945 0.64322 0.82839 0.83114 0.83523 0.99879 1.00286 1.00825 1.16453 1.16999 1.17454 1.33171 1.33595 1.49907 1.50186 1.5059 1.66296 1.6669 1.67253 1.85308 1.85719 1.86088 2.06612 2.06954 2.19529 2.20099 2.33845 2.3421 2.34807 2.48083 2.48452 2.49156 2.63394 2.63702 2.82436 2.82805 2.83175 2.98905 2.99229 3.16004 3.16381 3.1677 3.31053 3.31461 3.44464 3.44896 3.45901 3.5895 3.59332 3.60033 3.76396 3.76715 3.77433 4.0951 4.09948 4.34388 4.34843 4.50092 4.50418 4.62943 4.63463 4.81832 4.82124 4.82482 
2 0.82175 1.49249 
75 0.16988 0.17294 0.17949 0.32483 0.32874 0.33277 0.5131 0.51591 0.51937 0.64606 0.64977 0.8358 0.83858 0.84326 1.00584 1.01045 1.01869 1.17333 1.17758 1.18213 1.33873 1.34244 1.50431 1.50799 1.51216 1.67006 1.67383 1.85968 1.86358 1.86721 1.87898 2.07296 2.07716 2.20255 2.20889 2.34517 2.34914 2.35386 2.48819 2.4923 2.49939 2.64122 2.64431 2.83067 2.83422 2.83877 2.99633 3.00009 3.16676 3.17058 3.17477 3.31775 3.32189 3.33916 3.4527 3.45663 3.59735 3.60146 3.60903 3.77001 3.77379 3.77808 4.10241 4.1074 4.35056 4.3542 4.36476 4.50842 4.51165 4.52517 4.63448 4.63918 4.82498 4.82791 4.83211 
0 
79 0.16884 0.17214 0.32397 0.32746 0.33093 0.5119 0.51517 0.51958 0.64373 0.64725 0.65145 0.83499 0.83874 1.00426 1.00894 1.01479 1.17111 1.17612 1.18012 1.33631 1.33958 1.34348 1.50536 1.50912 1.66863 1.67246 1.67802 1.85821 1.8628 1.86635 2.07159 2.07471 2.0816 2.2002 2.20527 2.34393 2.34717 2.35195 2.3573 2.4857 2.48844 2.49408 2.63852 2.64112 2.64772 2.82901 2.83254 2.83668 2.99409 2.99732 3.00732 3.16454 3.16837 3.1718 3.31526 3.31893 3.32293 3.44949 3.45345 3.45778 3.5947 3.59834 3.60357 3.76859 3.77169 3.77512 4.10035 4.10382 4.11251 4.34869 4.35226 4.50518 4.50808 4.51222 4.63384 4.63742 4.8233 4.82596 4.83001 
85 0.14627 0.15061 0.15371 0.30238 0.30623 0.31 0.48903 0.49382 0.49647 0.5008 0.62107 0.62579 0.62942 0.81167 0.81553 0.81873 0.82312 0.98423 0.98758 0.99279 1.14841 1.1527 1.158 1.31343 1.31848 1.32229 1.48151 1.48603 1.48908 1.49438 1.64248 1.65006 1.65375 1.83894 1.84188 1.84629 2.0522 2.0554 2.17747 2.18365 2.32381 2.32714 2.33162 2.45921 2.46626 2.47 2.47577 2.61578 2.62086 2.62398 2.80738 2.81192 2.81502 2.97104 2.97622 2.97928 3.14389 3.14739 3.15172 3.29308 3.29748 3.30186 3.30609 3.42549 3.43184 3.43607 3.57301 3.57756 3.58159 3.74769 3.7516 3.75511 4.08112 4.08413 4.33011 4.33259 4.48427 4.48796 4.49152 4.60833 4.61492 4.61978 4.80326 4.80648 4.80954 
66 0.16872 0.17164 0.17596 0.32314 0.32707 0.33024 0.51163 0.51461 0.51833 0.64669 0.65121 0.83074 0.83566 0.83902 1.00242 1.00756 1.01136 1.17169 1.17706 1.33306 1.33921 1.34321 1.50088 1.5057 1.50924 1.6684 1.67237 1.85812 1.86197 1.86601 2.0728 2.07625 2.20234 2.3442 2.34837 2.48724 2.49146 2.64059 2.6449 2.83013 2.8333 2.83844 2.99531 2.99997 3.16513 3.16959 3.31348 3.31946 3.32324 3.44998 3.45438 3.59582 3.60051 3.7711 3.77409 4.10152 4.10485 4.34899 4.35235 4.50776 4.51139 4.62906 4.63667 4.82417 4.82752 4.83103 
39 0.1595 0.16781 0.31511 0.32075 0.50328 0.50868 0.63608 0.82497 0.82873 0.99561 1.00135 1.16312 1.32864 1.49501 1.50007 1.66039 1.8499 1.85606 2.06332 2.19145 2.33557 2.4772 2.63048 2.82108 2.9861 3.15686 3.16222 3.3074 3.31597 3.44214 3.44871 3.58714 3.75973 3.76558 4.09217 4.34058 4.49656 4.62689 4.81456 
58 0.15107 0.1561 0.30742 0.31235 0.49311 0.49841 0.6261 0.63116 0.81647 0.82156 0.98787 0.99341 1.15372 1.16075 1.31762 1.32408 1.48609 1.49175 1.64657 1.65387 1.84265 1.84738 2.05587 2.05967 2.18156 2.1889 2.32791 2.33217 2.4663 2.47216 2.62177 2.62645 2.81112 2.81671 2.97531 2.98143 3.1481 3.1531 3.2972 3.30383 3.42986 3.43535 3.44015 3.57711 3.58234 3.75111 3.75633 3.75939 4.08494 4.0886 4.33374 4.33733 4.4883 4.49367 4.61231 4.6212 4.80715 4.81048 
25 0.16147 0.317 0.50431 0.63938 0.82464 0.99723 1.16832 1.33128 1.49529 1.66395 1.85134 2.33743 2.48178 2.6319 2.82482 3.15911 3.31012 3.44509 3.58909 3.76195 4.09263 4.34067 4.49922 4.62752 4.81518 
83 0.16448 0.16758 0.17125 0.31978 0.32364 0.3266 0.50737 0.51023 0.51318 0.6399 0.64337 0.64733 0.82831 0.832 0.83473 0.99897 1.0035 1.00716 1.16528 1.17182 1.1757 1.32916 1.33462 1.33811 1.49933 1.50273 1.50638 1.66408 1.66727 1.67185 1.85437 1.85828 1.862 2.06738 2.07087 2.07686 2.1936 2.19856 2.20544 2.33995 2.3436 2.34836 2.48197 2.48535 2.49037 2.63566 2.63858 2.82542 2.82871 2.83274 2.99064 2.99378 2.999 3.16097 3.16516 3.16815 3.30946 3.31483 3.31798 3.44578 3.45042 3.45446 3.59006 3.59412 3.59777 3.76306 3.76751 3.77004 3.77608 4.09647 4.09989 4.1068 4.34517 4.34835 4.50038 4.50481 4.50799 4.62481 4.63218 4.6366 4.8202 4.82307 4.8267 
28 0.15062 0.30689 0.49325 0.62681 0.81597 0.98708 1.15333 1.3173 1.48637 1.65237 1.84177 2.05491 2.18195 2.32711 2.46855 2.622 2.81151 2.97542 3.14758 3.29724 3.4335 3.57722 3.75059 4.08396 4.33266 4.48781 4.6151 4.80651 
0 
74 0.1664 0.17026 0.17721 0.32225 0.32628 0.33079 0.50959 0.51301 0.51752 0.64315 0.64768 0.65552 0.83123 0.83536 0.84027 1.00259 1.00739 1.01496 1.17045 1.17624 1.3356 1.34008 1.50095 1.50529 1.51041 1.66724 1.67189 1.68359 1.8572 1.86146 1.86609 2.07106 2.07541 2.19954 2.20772 2.34369 2.348 2.35464 2.48535 2.48933 2.6383 2.64185 2.82869 2.83265 2.83771 2.993 2.99702 3.01126 3.16365 3.16856 3.17431 3.31498 3.31902 3.32696 3.44879 3.45364 3.59461 3.59891 3.60764 3.76694 3.77116 3.77679 4.09991 4.10499 4.34831 4.35365 4.50371 4.50815 4.51394 4.63447 4.64288 4.82237 4.82587 4.82986 
29 0.16879 0.32491 0.51115 0.6449 0.83437 1.00673 1.1727 1.33676 1.50463 1.66799 1.85996 2.07266 2.20116 2.34515 2.48603 2.63936 2.82936 2.8372 2.99415 3.16701 3.31695 3.45208 3.59664 3.76919 4.10077 4.34859 4.50647 4.63536 4.82355 
21 0.16759 0.3229 0.50852 0.83073 1.17188 1.50117 1.85732 2.06666 2.19995 2.34203 2.48227 2.82952 2.99291 3.16531 3.31575 3.44867 3.59368 3.76725 4.09614 4.3458 4.82202 
2 0.16684 1.50179 
28 0.16481 0.3231 0.50924 0.64149 0.83236 1.00471 1.17148 1.33471 1.50317 1.66494 1.85583 2.06859 2.19776 2.34097 2.48368 2.63614 2.82767 2.99073 3.16497 3.31544 3.44938 3.59204 3.76702 4.09673 4.34549 4.50375 4.63186 4.82041 
0 
73 0.17415 0.17773 0.1838 0.33023 0.33372 0.3388 0.51725 0.52089 0.52659 0.65038 0.65422 0.67713 0.83989 0.8433 0.84762 1.01012 1.01492 1.02291 1.17843 1.1836 1.34243 1.34691 1.36556 1.51043 1.51449 1.67437 1.67919 1.86401 1.86868 1.87329 2.07666 2.08069 2.20664 2.21329 2.35036 2.35458 2.36184 2.49155 2.49599 2.64396 2.64731 2.83519 2.83949 2.8439 2.99974 3.00439 3.17179 3.17502 3.17964 3.3226 3.32659 3.45616 3.46013 3.46705 3.60071 3.60564 3.6124 3.7748 3.77781 3.78383 4.10575 4.10949 4.12111 4.35399 4.3581 4.36783 4.51186 4.51564 4.63992 4.64668 4.82905 4.8328 4.83729 
40 0.16789 0.32259 0.33022 0.51094 0.64302 0.8313 0.83691 1.00578 1.17244 1.33675 1.50168 1.52291 1.66966 1.85748 1.86788 2.06985 2.20048 2.34263 2.34907 2.48479 2.49391 2.63876 2.8284 2.83552 2.99397 3.16297 3.17115 3.31482 3.44816 3.45903 3.59426 3.7677 3.77311 4.09919 4.34775 4.50477 4.51125 4.63306 4.82192 4.82845 
117 0.14166 0.14535 0.14812 0.15091 0.29776 0.30119 0.30431 0.30706 0.4844 0.48821 0.49082 0.49343 0.49714 0.61667 0.62045 0.62335 0.62627 0.63115 0.80699 0.81037 0.81352 0.81591 0.8207 0.97963 0.98234 0.98593 0.98937 1.14386 1.14762 1.15154 1.15538 1.30873 1.31219 1.31588 1.31916 1.47682 1.48064 1.48376 1.48656 1.63816 1.64433 1.64748 1.65102 1.83433 1.83679 1.83992 1.84293 2.04758 2.05009 2.05278 2.05839 2.17285 2.17748 2.18106 2.31921 2.32198 2.32489 2.32817 2.45501 2.46055 2.46404 2.46687 2.47148 2.61135 2.61559 2.61852 2.62109 2.80278 2.80663 2.80941 2.81213 2.81616 2.96641 2.97035 2.97354 2.97707 3.13926 3.14226 3.14538 3.14784 3.15196 3.28847 3.29187 3.2956 3.29841 3.42113 3.42677 3.42989 3.43311 3.5684 3.57214 3.57493 3.57825 3.74311 3.74612 3.74907 3.75136 4.07653 4.07906 4.08191 4.32547 4.32762 4.33033 4.33694 4.47959 4.48253 4.48596 4.48842 4.60368 4.60901 4.6133 4.61771 4.7987 4.80147 4.80368 4.80641 4.81064 
20 0.15825 0.31635 0.50007 0.63581 0.82271 0.99247 1.49306 1.84677 2.06122 2.33604 2.62943 2.81913 3.15704 3.44451 3.58823 3.75962 4.08934 4.33702 4.49673 4.81239 
20 0.17701 0.33364 0.5206 0.84194 1.01542 1.34821 1.51245 1.68046 1.87082 2.08072 2.64744 2.8418 3.17753 3.32699 3.46159 3.77827 4.10862 4.35593 4.51711 4.8318 
29 0.16314 0.31893 0.50534 0.6388 0.82689 0.83081 0.99743 1.16289 1.3309 1.49733 1.66218 1.85165 2.06576 2.19479 2.33758 2.48039 2.63281 2.82434 2.98807 3.15918 3.31048 3.44267 3.58864 3.76397 4.09454 4.34268 4.50107 4.62716 4.81838 
64 0.16471 0.16813 0.32 0.32377 0.50792 0.51128 0.64059 0.64411 0.64859 0.82941 0.83263 0.99957 1.00475 1.16784 1.17318 1.33317 1.3377 1.50067 1.50434 1.66466 1.66875 1.85446 1.8587 1.86247 2.06757 2.07086 2.19667 2.20321 2.33997 2.34355 2.35315 2.48221 2.48518 2.63535 2.63825 2.82623 2.82956 2.83328 2.99083 2.99525 3.16218 3.16591 3.1704 3.31312 3.31705 3.4463 3.45055 3.59107 3.59449 3.60378 3.76514 3.76846 4.09644 4.09993 4.34491 4.34828 4.50214 4.50519 4.51034 4.63098 4.63702 4.81994 4.82295 4.8271 
25 0.17228 0.32683 0.51512 0.65168 0.83506 1.00712 1.17721 1.34353 1.50621 1.67162 1.86116 2.34961 2.49278 2.64471 2.83526 3.00092 3.17051 3.32135 3.45627 3.60349 3.77284 4.10552 4.35487 4.51168 4.82607 
0 
137 0.14264 0.14591 0.14861 0.15086 0.15381 0.29879 0.30234 0.30463 0.30697 0.30939 0.48571 0.48902 0.4917 0.49366 0.49607 0.61599 0.62034 0.62337 0.6257 0.62813 0.63291 0.80809 0.81141 0.8141 0.81626 0.81879 0.9809 0.98321 0.98596 0.98851 0.99207 1.14486 1.14868 1.15157 1.15459 1.15858 1.30991 1.31309 1.31661 1.31899 1.32213 1.47793 1.48147 1.48435 1.4866 1.48962 1.63903 1.64489 1.64801 1.65046 1.65417 1.83567 1.8379 1.84021 1.84258 1.84539 2.0489 2.05112 2.05352 2.05597 2.17403 2.1778 2.18116 2.18495 2.32055 2.32317 2.32552 2.32791 2.33126 2.45555 2.46123 2.46444 2.467 2.4699 2.61242 2.61669 2.61922 2.62139 2.62446 2.80418 2.80763 2.81004 2.81208 2.81474 2.96757 2.97097 2.97412 2.97614 2.97995 3.14035 3.14316 3.1454 3.14795 3.15005 3.28928 3.29247 3.29547 3.29832 3.30073 3.42231 3.42779 3.43001 3.43289 3.43561 3.56966 3.57301 3.57554 3.57803 3.581 3.74435 3.74664 3.74937 3.75149 3.7535 4.07787 4.08015 4.08237 4.08478 4.32663 4.32875 4.33074 4.33348 4.48077 4.48359 4.48659 4.48857 4.49104 4.60476 4.60873 4.61217 4.61572 4.62276 4.80016 4.80272 4.80472 4.80667 4.80933 
99 0.14618 0.15028 0.15339 0.30238 0.30581 0.30929 0.31294 0.48887 0.49324 0.49592 0.49991 0.62171 0.62583 0.62947 0.81165 0.81526 0.81865 0.8229 0.98401 0.98704 0.99113 1.14851 1.15229 1.15724 1.1623 1.31323 1.31742 1.32106 1.32547 1.48144 1.4857 1.48895 1.49339 1.64263 1.6493 1.65262 1.83873 1.84138 1.84499 1.84975 2.05199 2.05475 2.05794 2.17728 2.18286 2.19084 2.32361 2.32651 2.32992 2.45994 2.46576 2.46952 2.47419 2.61609 2.62025 2.62343 2.80713 2.81134 2.81436 2.81905 2.97095 2.97538 2.97854 3.14382 3.14697 3.15076 3.15418 3.29298 3.29698 3.30107 3.30483 3.42559 3.43129 3.43508 3.43968 3.57285 3.5769 3.58046 3.74748 3.75107 3.75418 3.75768 4.08093 4.08358 4.08693 4.32991 4.33212 4.33575 4.48411 4.48735 4.49077 4.49575 4.60814 4.61442 4.61922 4.80307 4.806 4.80841 4.8122 
45 0.17051 0.17756 0.32645 0.33266 0.51409 0.5243 0.6471 0.83605 0.84181 1.00824 1.17744 1.33987 1.50654 1.51308 1.67116 1.67789 1.86197 1.86909 2.07299 2.20494 2.34618 2.3533 2.48745 2.49506 2.6403 2.83219 2.83803 2.9953 3.00248 3.16825 3.17452 3.31963 3.45324 3.59766 3.60789 3.77068 3.77757 4.10186 4.34953 4.35751 4.50787 4.51407 4.63726 4.82515 4.82947 
0 
58 0.15539 0.15995 0.31201 0.31632 0.49785 0.50219 0.50728 0.63119 0.6359 0.8205 0.82525 0.99228 0.99894 1.15821 1.16494 1.32224 1.329 1.49022 1.4949 1.50078 1.655 1.65927 1.84721 1.85188 2.06048 2.06485 2.18644 2.19214 2.33261 2.33721 2.47199 2.47728 2.62688 2.63087 2.81617 2.82102 2.98018 2.98535 3.15285 3.15832 3.30198 3.30922 3.4379 3.44235 3.58212 3.58683 3.75576 3.7613 4.08938 4.09354 4.3382 4.3428 4.49283 4.49819 4.61738 4.62548 4.81199 4.81538 
36 0.16683 0.32321 0.50957 0.51431 0.64274 0.83178 0.83553 1.0029 1.01177 1.17382 1.3354 1.5023 1.66689 1.85779 2.07021 2.19921 2.34194 2.48413 2.48968 2.63777 2.82792 2.83418 2.9924 3.16506 3.17202 3.3156 3.44873 3.59371 3.76803 3.77281 4.0987 4.3467 4.50556 4.633 4.82152 4.82604 
0 
54 0.14974 0.15566 0.30583 0.31053 0.49255 0.49852 0.62444 0.63038 0.81514 0.82157 0.98773 0.99518 1.1518 1.15782 1.16528 1.31701 1.32495 1.48498 1.49174 1.64598 1.65438 1.84247 1.85065 2.05573 2.18102 2.19676 2.32732 2.33467 2.46266 2.47139 2.61919 2.62571 2.81092 2.81752 2.97455 2.98167 3.14741 3.1546 3.29657 3.30477 3.42895 3.43605 3.57652 3.58361 3.75117 3.75843 4.08462 4.33363 4.48781 4.49509 4.6119 4.62102 4.80676 4.81153 
75 0.16005 0.16412 0.17014 0.31693 0.32161 0.50306 0.5073 0.51129 0.63598 0.63958 0.64356 0.82541 0.8298 0.83543 0.99711 1.00221 1.16309 1.16834 1.17411 1.32697 1.3321 1.33674 1.4952 1.4997 1.50517 1.66023 1.66377 1.67344 1.8519 1.8564 1.86104 2.06557 2.06935 2.19157 2.19697 2.33783 2.34193 2.34959 2.47487 2.48017 2.48403 2.63158 2.63534 2.82185 2.82537 2.82951 2.98504 2.98968 2.99946 3.15775 3.16248 3.16594 3.30704 3.31256 3.31678 3.44208 3.4458 3.44985 3.58774 3.59155 3.59775 3.76057 3.76558 3.77187 4.09446 4.0986 4.34344 4.34882 4.49791 4.50237 4.62233 4.62905 4.81715 4.82009 4.82441 
53 0.14812 0.15317 0.30458 0.31031 0.49071 0.49522 0.62473 0.63097 0.81351 0.81868 0.98497 1.1511 1.31498 1.32504 1.48345 1.48864 1.64896 1.65465 1.83971 1.84578 2.05292 2.05825 2.17934 2.32499 2.33119 2.46632 2.47158 2.61947 2.62442 2.80898 2.814 2.97293 2.97899 3.14524 3.15146 3.2947 3.30347 3.43131 3.43774 3.57466 3.58075 3.74835 3.75398 4.08196 4.08719 4.3307 4.33586 4.48554 4.49161 4.61024 4.61961 4.80424 4.80787 
100 0.176 0.17885 0.18254 0.19736 0.33109 0.33479 0.33763 0.34259 0.51946 0.52257 0.52555 0.53154 0.65228 0.65581 0.65956 0.84108 0.84437 0.84791 0.85495 1.01129 1.01617 1.02003 1.02844 1.17862 1.18361 1.18741 1.3438 1.34731 1.35058 1.35865 1.51181 1.51484 1.51813 1.52693 1.67582 1.67966 1.68427 1.86599 1.87009 1.87335 1.87907 2.07912 2.08231 2.0869 2.10577 2.2086 2.21409 2.35158 2.35572 2.35957 2.36586 2.49408 2.49772 2.50272 2.64634 2.64933 2.65425 2.83815 2.84153 2.84505 2.85744 3.00191 3.00457 3.00871 3.17308 3.17666 3.17962 3.18408 3.32333 3.32708 3.33004 3.33857 3.45787 3.46204 3.46553 3.60322 3.6072 3.61201 3.63373 3.7766 3.77974 3.78265 3.78777 4.10778 4.11108 4.11537 4.12894 4.35662 4.35972 4.36382 4.51288 4.5163 4.51979 4.52822 4.64299 4.64731 4.83121 4.83405 4.83745 4.84214 
57 0.1591 0.16252 0.31508 0.31833 0.50273 0.50597 0.63478 0.63855 0.82359 0.82673 0.83035 0.99459 0.99875 1.16199 1.16675 1.32733 1.33144 1.49458 1.49766 1.65911 1.66278 1.84978 1.85373 2.06299 2.06691 2.19078 2.19638 2.33515 2.33911 2.4767 2.48056 2.62977 2.63277 2.82067 2.82421 2.98501 2.98909 3.15681 3.16008 3.30708 3.31072 3.44092 3.445 3.58591 3.59004 3.75988 3.76317 4.09162 4.09556 4.33972 4.3445 4.49775 4.5008 4.62542 4.62961 4.81448 4.81759 
0 
21 0.16386 0.50814 0.6407 0.83036 1.33367 1.50127 1.66501 2.4816 2.6345 2.82557 2.99041 3.1626 3.31297 3.44877 3.59041 3.76486 4.09677 4.34375 4.50198 4.6306 4.81954 
57 0.15328 0.1577 0.30953 0.31399 0.49557 0.50026 0.5051 0.62896 0.63353 0.81907 0.82364 0.99018 0.99529 1.15597 1.16184 1.32004 1.32583 1.48855 1.49334 1.65453 1.65952 1.84494 1.84951 2.0581 2.06218 2.1841 2.1911 2.33028 2.33442 2.47088 2.47538 2.62424 2.62852 2.81369 2.81862 2.97783 2.98307 3.15056 3.15543 3.29969 3.30559 3.4368 3.44216 3.57982 3.58419 3.7534 3.75858 4.08712 4.09115 4.33602 4.33963 4.49054 4.49561 4.61501 4.62359 4.80945 4.81302 
24 0.15839 0.31246 0.50106 0.63552 0.82509 0.99718 1.32788 1.4956 1.84694 2.06045 2.33239 2.47679 2.62884 2.81999 2.98428 3.15303 3.30788 3.4429 3.58581 3.75933 4.08884 4.33717 4.49626 4.81187 
68 0.16869 0.17226 0.32415 0.32797 0.33132 0.51153 0.51498 0.51897 0.64451 0.6486 0.83225 0.83622 0.84006 1.00312 1.00757 1.01195 1.17053 1.17494 1.17976 1.33441 1.33897 1.34312 1.50262 1.50675 1.51129 1.66844 1.67284 1.85889 1.86265 1.8668 2.07199 2.0768 2.19861 2.20353 2.34402 2.3481 2.35634 2.48625 2.49068 2.63961 2.64303 2.8299 2.83282 2.83769 2.99461 2.99828 3.16818 3.17183 3.31382 3.31915 3.32341 3.45025 3.45503 3.59536 3.59992 3.77084 3.7741 4.10103 4.10516 4.34928 4.35371 4.50784 4.51158 4.63287 4.63703 4.8243 4.82722 4.83065 
55 0.16534 0.16947 0.32158 0.32513 0.50825 0.5119 0.64191 0.64567 0.83057 0.83341 0.99994 1.00465 1.17066 1.17588 1.33506 1.50132 1.50496 1.66556 1.67054 1.85564 1.86022 2.06918 2.07363 2.19819 2.20468 2.34227 2.3472 2.48353 2.48802 2.63677 2.6422 2.82709 2.83218 2.99179 2.99628 3.16379 3.16711 3.31487 3.31827 3.44846 3.45223 3.59272 3.59713 3.76674 3.76948 4.09776 4.1022 4.34558 4.35091 4.50397 4.50721 4.63175 4.63997 4.82117 4.82488 
5 0.50469 0.82488 1.49563 4.34133 4.8156 
4 0.84757 3.17978 3.78095 4.51921 
49 0.15295 0.15865 0.30869 0.31437 0.49649 0.50155 0.62888 0.63553 0.81738 0.82234 0.98913 0.99673 1.15582 1.16363 1.321 1.32689 1.48779 1.49294 1.65299 1.66129 1.8436 1.85031 2.05703 2.18582 2.32907 2.34082 2.47001 2.47668 2.62405 2.81425 2.81954 2.97914 3.14951 3.15502 3.29991 3.30561 3.43445 3.44114 3.58 3.58849 3.75323 3.75825 4.08589 4.33421 4.49005 4.49548 4.61742 4.80865 4.81423 
70 0.16403 0.1673 0.17207 0.31935 0.3234 0.32762 0.5074 0.51067 0.51589 0.63994 0.6433 0.6492 0.82886 0.83192 0.83581 0.99841 1.00346 1.00792 1.16569 1.17228 1.33189 1.33622 1.49943 1.50275 1.50709 1.66415 1.66867 1.85366 1.8585 1.86237 2.06644 2.06984 2.19511 2.19963 2.33881 2.34394 2.35257 2.48147 2.48555 2.63465 2.63741 2.82531 2.82848 2.83206 2.98905 2.99297 3.16065 3.16428 3.16873 3.31217 3.31541 3.4449 3.44982 3.58945 3.59408 3.59965 3.76544 3.76812 4.09535 4.09911 4.34397 4.34741 4.50228 4.50516 4.6274 4.63154 4.63882 4.81842 4.82169 4.82509 
24 0.15422 0.31047 0.4969 0.63075 0.81893 0.99118 1.32305 1.48953 1.84338 2.05733 2.32946 2.47276 2.62511 2.81536 2.9801 3.15048 3.30294 3.43789 3.58106 3.7547 4.08579 4.33364 4.49215 4.80827 
28 0.17316 0.32936 0.51611 0.83821 1.01063 1.18046 1.3426 1.50978 1.67305 1.86517 2.0767 2.20336 2.34771 2.35731 2.50012 2.64313 2.83669 2.99672 3.17308 3.32454 3.45614 3.60093 3.77439 4.10325 4.35106 4.51293 4.63948 4.82718 
48 0.16877 0.17435 0.3251 0.32931 0.51198 0.51613 0.64543 0.6527 0.8349 0.83981 1.00519 1.01101 1.17276 1.17843 1.33745 1.34294 1.50451 1.50964 1.66926 1.67604 1.85931 1.86468 2.07233 2.20071 2.34488 2.35238 2.4866 2.49356 2.64073 2.83054 2.83636 2.99544 3.16592 3.1702 3.31737 3.32251 3.45216 3.5961 3.60534 3.77124 4.10119 4.10745 4.3491 4.35468 4.50759 4.63443 4.82415 4.82938 
67 0.16023 0.16358 0.31559 0.31994 0.32319 0.50329 0.50659 0.5097 0.63597 0.63993 0.82502 0.82843 0.83241 0.996 1.00072 1.16227 1.16764 1.3268 1.3307 1.3347 1.49574 1.49902 1.5034 1.66025 1.6641 1.85042 1.85488 1.8591 2.06327 2.06693 2.19024 2.19472 2.33586 2.33988 2.47772 2.48102 2.63095 2.63419 2.82122 2.82431 2.82824 2.98515 2.9883 3.15669 3.1612 3.30757 3.31195 3.31556 3.44165 3.44643 3.58661 3.5905 3.75962 3.76365 3.76661 4.09229 4.09624 4.34098 4.34454 4.49685 4.50093 4.50653 4.62146 4.62753 4.81523 4.818 4.82119 
1 4.82876 
8 0.16684 1.17183 1.33612 1.67231 1.85991 2.3455 2.82874 3.31581 
35 0.16543 0.32315 0.33496 0.50892 0.51351 0.64227 0.83079 0.83583 1.00326 1.17113 1.33428 1.50137 1.66435 1.67196 1.85743 1.86174 2.06872 2.19823 2.34218 2.35202 2.48285 2.63605 2.82706 2.83403 2.99048 3.16465 3.31496 3.44839 3.59279 3.76743 4.09747 4.34535 4.50359 4.63255 4.81969 
37 0.15932 0.31609 0.32054 0.50248 0.50701 0.63705 0.82487 0.82872 0.99498 1.00154 1.16171 1.16895 1.32986 1.49534 1.49985 1.65987 1.85034 1.85567 2.06418 2.1927 2.3357 2.47855 2.63154 2.82198 2.98671 3.15659 3.16157 3.30964 3.44356 3.58726 3.76226 4.09262 4.34057 4.49906 4.62579 4.81517 4.82154 
48 0.15056 0.15494 0.30669 0.31375 0.49301 0.49743 0.62617 0.6323 0.81589 0.82066 0.98698 0.99413 1.153 1.31697 1.32495 1.48603 1.49081 1.64988 1.65647 1.84171 2.05498 2.18182 2.32711 2.46677 2.47254 2.62132 2.62576 2.81139 2.81663 2.97512 2.98038 3.14746 3.15449 3.29679 3.30473 3.43259 3.57716 3.58394 3.75046 3.75707 4.08408 4.33276 4.48748 4.49371 4.61331 4.62157 4.80651 4.81163 
103 0.14719 0.1508 0.15355 0.15823 0.30324 0.30676 0.30996 0.31398 0.48989 0.49386 0.49633 0.49998 0.62226 0.62614 0.62889 0.63304 0.81246 0.81583 0.81897 0.82232 0.98521 0.98793 0.99227 1.14931 1.15323 1.15829 1.16286 1.31421 1.31775 1.32172 1.3261 1.48226 1.48606 1.48933 1.49318 1.64356 1.65014 1.65333 1.66011 1.83989 1.84233 1.84591 1.85053 2.05315 2.05565 2.05854 2.1783 2.18318 2.18919 2.32477 2.32758 2.33075 2.46036 2.46622 2.47005 2.47368 2.61677 2.62123 2.62415 2.80824 2.81225 2.815 2.81949 2.9719 2.97601 2.97914 3.14481 3.14788 3.15118 3.15466 3.29404 3.29754 3.30213 3.30548 3.42657 3.43244 3.43611 3.44082 3.5739 3.57777 3.58047 3.58693 3.74868 3.75178 3.755 3.75825 4.0821 4.08463 4.0879 4.33107 4.33314 4.33663 4.48512 4.48811 4.49174 4.4962 4.60912 4.61479 4.61983 4.80425 4.80707 4.80925 4.8141 
28 0.16121 0.31721 0.50398 0.63911 0.82503 0.83127 0.99619 1.00666 1.1675 1.33084 1.49541 1.66384 1.85164 2.06704 2.338 2.4809 2.63297 2.82295 2.98726 3.15953 3.30964 3.44833 3.5884 3.76233 4.09617 4.49985 4.6275 4.81768 
77 0.14733 0.15227 0.15613 0.30348 0.30737 0.3118 0.49005 0.49535 0.49874 0.62261 0.62762 0.63191 0.81271 0.81715 0.82061 0.98524 0.9892 0.99543 1.14961 1.15415 1.16135 1.31443 1.32061 1.32559 1.48255 1.48812 1.49184 1.64395 1.65143 1.65485 1.83995 1.84303 1.84806 2.05321 2.05655 2.17853 2.18594 2.32483 2.32825 2.33517 2.46129 2.46693 2.47102 2.61719 2.62184 2.6255 2.80841 2.81342 2.8171 2.9721 2.97821 3.14492 3.1485 3.15287 3.29414 3.29953 3.30385 3.42692 3.43312 3.43836 3.57404 3.57899 3.74871 3.75351 3.75683 4.08214 4.08527 4.33112 4.33375 4.48526 4.48918 4.49296 4.60939 4.61827 4.8043 4.80763 4.81127 
54 0.15431 0.15956 0.31136 0.31773 0.49719 0.50199 0.50705 0.63062 0.63732 0.81997 0.82482 0.82927 0.99138 0.99738 1.15753 1.16705 1.32167 1.33013 1.48992 1.49493 1.65583 1.66223 1.84611 1.85276 2.05938 2.06756 2.1891 2.33147 2.33808 2.47237 2.47943 2.62585 2.63115 2.81723 2.82276 2.98024 2.98566 3.15196 3.15833 3.30146 3.30892 3.43741 3.4443 3.5816 3.5886 3.75523 3.7613 4.08841 4.33735 4.49209 4.49828 4.62154 4.8112 4.8158 
27 0.16043 0.31654 0.50342 0.63704 0.82445 0.99963 1.16693 1.33159 1.49545 1.661 1.85274 2.06366 2.33821 2.47805 2.6314 2.8234 2.98811 3.15848 3.30955 3.44404 3.58844 3.76166 4.09217 4.34003 4.4985 4.62811 4.81535 
52 0.15092 0.15656 0.30725 0.31327 0.49362 0.49885 0.62674 0.63271 0.81629 0.82197 0.98786 0.99512 1.15371 1.16367 1.31789 1.32516 1.4864 1.49245 1.65083 1.65704 1.84246 1.84949 2.05571 2.18267 2.32776 2.33436 2.46751 2.47373 2.62175 2.62699 2.81204 2.81756 2.9759 2.98221 3.14804 3.15411 3.2976 3.30488 3.43339 3.43998 3.5777 3.58429 3.75129 3.75708 4.08474 4.33346 4.48834 4.49444 4.61407 4.6233 4.80711 4.81153 
46 0.15796 0.1645 0.31456 0.5001 0.50712 0.63274 0.64098 0.82489 0.99508 1.16103 1.16847 1.32524 1.33553 1.49835 1.65303 1.66367 1.85038 2.06531 2.18836 2.33525 2.34146 2.47105 2.48027 2.62838 2.63446 2.81906 2.82544 2.9823 2.99087 3.15546 3.1623 3.30513 3.31308 3.4355 3.44566 3.58499 3.59159 3.7587 3.76472 4.09419 4.34153 4.4957 4.50181 4.61912 4.6299 4.8161 
82 0.15529 0.15887 0.16183 0.31207 0.31553 0.31892 0.4976 0.50159 0.50448 0.63095 0.63438 0.63807 0.81965 0.82303 0.8261 0.83075 0.99219 0.99585 0.9998 1.15785 1.16254 1.16783 1.32195 1.32731 1.3312 1.48925 1.49331 1.49636 1.50077 1.65176 1.6576 1.66097 1.84723 1.85124 1.85514 2.06033 2.06349 2.18569 2.19131 2.33249 2.33555 2.34539 2.47079 2.47525 2.47874 2.62643 2.62973 2.63299 2.81579 2.81957 2.82341 2.97974 2.98444 2.98884 3.15271 3.15583 3.15952 3.30171 3.30599 3.3097 3.43626 3.4397 3.44435 3.58171 3.58534 3.58965 3.75577 3.75956 3.76249 4.08943 4.09232 4.33823 4.34091 4.49303 4.49754 4.50067 4.61652 4.6245 4.62967 4.81169 4.8145 4.81813 
25 0.16015 0.31679 0.50304 0.63975 0.82454 0.99952 1.16828 1.33112 1.49518 1.6599 1.85316 2.06235 2.3386 2.47732 2.63065 2.82112 3.15816 3.3095 3.44471 3.58994 3.76146 4.09092 4.3391 4.49873 4.81376 
6 0.17171 0.32922 0.51519 0.83584 1.50525 4.8281 
80 0.14743 0.15152 0.15518 0.30376 0.30755 0.31143 0.48979 0.49405 0.49743 0.62283 0.62687 0.63085 0.81285 0.81716 0.8208 0.98448 0.98895 0.99539 1.15019 1.15492 1.16193 1.31445 1.3195 1.32518 1.48264 1.48716 1.49155 1.64444 1.65025 1.65529 1.83922 1.8431 1.84751 2.05243 2.05601 2.17827 2.18392 2.32443 2.32801 2.33449 2.46303 2.46806 2.4725 2.61813 2.62208 2.6255 2.80787 2.81213 2.8153 2.97206 2.97692 2.98479 3.14463 3.14857 3.15204 3.29405 3.29875 3.3037 3.42842 3.43227 3.4371 3.57374 3.57788 3.58404 3.74779 3.7521 3.75547 4.08144 4.08492 4.33024 4.33335 4.485 4.48952 4.49486 4.6091 4.61566 4.62129 4.80364 4.80671 4.80981 
0 
41 0.15728 0.31186 0.31834 0.50001 0.50581 0.63311 0.82038 0.82577 0.9916 0.99951 1.1585 1.1677 1.32153 1.32824 1.49066 1.49685 1.65724 1.84612 1.85449 2.05949 2.18967 2.33156 2.47514 2.6282 2.81802 2.98329 3.15222 3.15844 3.30175 3.30914 3.43892 3.58372 3.75497 3.76051 4.08847 4.33697 4.49206 4.4977 4.62312 4.81098 4.81729 
23 0.15368 0.30925 0.4966 0.6298 0.81804 0.98914 1.48941 1.84331 2.05681 2.32889 2.47256 2.62512 2.8154 2.98034 3.14961 3.30619 3.43629 3.58087 3.75432 4.08565 4.33395 4.49212 4.80848 
101 0.16669 0.17028 0.17331 0.17697 0.32322 0.32698 0.33003 0.33506 0.51127 0.51379 0.51707 0.52081 0.64418 0.64777 0.65116 0.8322 0.83599 0.839 0.84267 1.00318 1.00729 1.01099 1.01731 1.16975 1.17561 1.17938 1.33385 1.33899 1.34213 1.34957 1.5027 1.50618 1.50925 1.51466 1.66832 1.67144 1.67631 1.85842 1.86187 1.8652 1.86995 2.07162 2.07454 2.07956 2.19716 2.20287 2.20755 2.34417 2.34727 2.35125 2.35683 2.48507 2.48837 2.49222 2.5006 2.63848 2.64167 2.64535 2.82924 2.83217 2.83531 2.83931 2.9916 2.996 2.99925 3.16415 3.1686 3.17118 3.17527 3.31448 3.3191 3.32192 3.32815 3.45015 3.4539 3.45742 3.5941 3.59741 3.60119 3.60602 3.7675 3.77176 3.77443 3.77932 4.10044 4.10343 4.10802 4.34939 4.352 4.35642 4.50435 4.50865 4.51199 4.519 4.6309 4.63647 4.64102 4.82372 4.82621 4.82994 4.83487 
0 
0 
25 0.15775 0.31531 0.50081 0.63455 0.82366 1.16452 1.32663 1.49431 1.66343 1.84606 2.06194 2.33506 2.4753 2.62834 2.81985 2.98381 3.15645 3.30688 3.44121 3.58711 3.75877 4.08794 4.336 4.49567 4.81203 
30 0.16543 0.32238 0.32678 0.50812 0.64214 0.83102 1.00229 1.17191 1.3339 1.50132 1.66542 1.85785 2.06856 2.2006 2.34213 2.4834 2.63585 2.82651 2.99066 3.16336 3.31466 3.44894 3.59227 3.76686 4.09688 4.34494 4.50322 4.6317 4.81999 4.82541 
70 0.15807 0.16133 0.16636 0.31396 0.31784 0.32241 0.50186 0.50488 0.50817 0.63433 0.63777 0.82283 0.82621 0.82934 0.99387 0.9981 1.00348 1.16016 1.16455 1.17075 1.32539 1.32915 1.33255 1.49286 1.4965 1.49993 1.65815 1.66182 1.8484 1.85236 1.85596 2.06151 2.06507 2.1895 2.194 2.334 2.33773 2.47505 2.47877 2.62892 2.63185 2.81946 2.82301 2.82844 2.98403 2.98694 3.15478 3.15907 3.16315 3.30439 3.30914 3.31293 3.44001 3.44438 3.58501 3.5884 3.75856 3.76204 4.09052 4.09431 4.33895 4.34312 4.49511 4.49855 4.50216 4.62189 4.62603 4.81357 4.81644 4.81992 
28 0.15928 0.31581 0.50312 0.63577 0.82473 0.99892 1.16448 1.32827 1.49531 1.65943 1.85036 2.06398 2.1931 2.33723 2.47631 2.63115 2.82139 2.98564 3.15723 3.30732 3.44138 3.58687 3.76234 4.09236 4.34069 4.49833 4.62573 4.81569 
78 0.15479 0.15875 0.16216 0.31188 0.31594 0.31981 0.4978 0.5016 0.5051 0.63146 0.63519 0.63875 0.82076 0.82507 0.83026 0.9919 0.99649 1.00141 1.15842 1.16393 1.16865 1.32211 1.32708 1.33113 1.49039 1.49496 1.49982 1.65468 1.65899 1.66376 1.84684 1.85111 1.85528 2.05983 2.06338 2.18645 2.19181 2.3322 2.33605 2.34149 2.47161 2.47615 2.48082 2.62614 2.62997 2.81683 2.8205 2.8244 2.97994 2.98461 2.98999 3.1531 3.15722 3.16124 3.30211 3.30739 3.31072 3.43756 3.44183 3.44608 3.58188 3.58572 3.59018 3.7558 3.75983 3.76281 4.08886 4.09223 4.3376 4.34061 4.49284 4.49721 4.50085 4.61882 4.62557 4.8117 4.81463 4.81903 
24 0.16682 0.32185 0.51058 0.64192 0.83278 1.00201 1.1727 1.33606 1.50425 1.66685 1.85595 2.06873 2.34152 2.48437 2.63867 2.82768 2.99268 3.3194 3.59255 3.77182 4.09801 4.34635 4.63206 4.82192 
0 
125 0.16861 0.17129 0.17356 0.17655 0.32441 0.32738 0.32971 0.33213 0.33714 0.51238 0.51439 0.51679 0.51935 0.52428 0.64475 0.64738 0.64964 0.65254 0.8332 0.83649 0.83865 0.84139 0.84645 1.00438 1.00778 1.01032 1.0132 1.02075 1.17139 1.17522 1.17808 1.1809 1.33531 1.33891 1.34143 1.34396 1.35069 1.50424 1.50707 1.50946 1.51215 1.66937 1.67187 1.67462 1.67864 1.859 1.86211 1.86436 1.86671 1.87015 2.07169 2.07432 2.07678 2.08058 2.19886 2.20269 2.2064 2.21062 2.34459 2.34736 2.34988 2.35284 2.35663 2.48581 2.48847 2.49109 2.49428 2.49923 2.63911 2.64161 2.64372 2.64819 2.82924 2.83201 2.83419 2.83692 2.83972 2.99358 2.99648 2.99916 3.00236 3.16571 3.16907 3.17117 3.1738 3.1782 3.31532 3.31911 3.32146 3.32406 3.45058 3.45365 3.45613 3.45927 3.59545 3.59792 3.60062 3.60359 3.60844 3.76881 3.77162 3.77391 3.7766 3.78155 4.1008 4.10306 4.10553 4.11011 4.3496 4.35159 4.35427 4.35821 4.5054 4.50874 4.51074 4.51349 4.63394 4.63705 4.64045 4.64532 4.82361 4.82579 4.82798 4.83052 4.83348 
59 0.16322 0.16647 0.31901 0.32279 0.50692 0.51031 0.63937 0.64358 0.8289 0.83191 0.83711 0.9978 1.00234 1.00646 1.1645 1.17107 1.33292 1.33778 1.49851 1.502 1.66354 1.66873 1.85301 1.8575 1.86242 2.06636 2.06989 2.19414 2.20166 2.33831 2.34207 2.48115 2.48871 2.63426 2.63721 2.82511 2.83042 2.98945 2.99481 3.1617 3.16639 3.31272 3.31933 3.44489 3.44991 3.59015 3.59557 3.76498 3.76778 4.09528 4.09941 4.34354 4.34812 4.50205 4.50779 4.62871 4.63327 4.81859 4.82268 
8 0.31923 0.99988 1.66321 1.85351 3.15882 3.31015 4.62654 4.81497 
90 0.17854 0.182 0.18851 0.33416 0.33802 0.34297 0.52183 0.5252 0.52985 0.65352 0.65756 0.66182 0.84254 0.84647 0.85132 1.01394 1.01867 1.02373 1.18008 1.18656 1.19073 1.34447 1.34914 1.35336 1.51307 1.51688 1.52075 1.6785 1.68299 1.69061 1.86828 1.8728 1.87684 1.88881 2.08151 2.08506 2.0918 2.20735 2.21316 2.22207 2.35318 2.35744 2.36195 2.36874 2.49433 2.49841 2.5035 2.64859 2.65171 2.6573 2.83841 2.84223 2.84674 2.85867 3.00177 3.00588 3.01067 3.17388 3.17837 3.18181 3.18815 3.32394 3.32917 3.33277 3.45919 3.46398 3.46837 3.60352 3.60792 3.61255 3.62978 3.77712 3.78139 3.78454 3.79195 4.1102 4.11392 4.12406 4.35882 4.36259 4.36989 4.51431 4.5186 4.52239 4.64167 4.64671 4.65313 4.83374 4.83682 4.8408 
29 0.17213 0.32642 0.5145 0.64532 0.83469 1.00763 1.17203 1.17964 1.33874 1.50627 1.66958 1.86232 2.0711 2.20075 2.34585 2.48777 2.63953 2.83207 2.99401 3.16816 3.31863 3.45325 3.59852 3.77087 4.1013 4.34731 4.50667 4.63666 4.8244 
0 
33 0.15352 0.30909 0.4966 0.50244 0.62908 0.81859 0.8256 0.98956 1.15587 1.32058 1.48894 1.65422 1.84397 2.05726 2.18633 2.32935 2.47103 2.62449 2.81433 2.9788 3.15001 3.15806 3.29983 3.30938 3.43555 3.57996 3.75342 3.75938 4.08627 4.33474 4.49024 4.62185 4.80872 
32 0.15866 0.31416 0.50191 0.6345 0.82297 0.82978 0.99417 1.00101 1.16525 1.33003 1.49439 1.50133 1.65876 1.84915 1.85661 2.06141 2.19415 2.33404 2.47642 2.6294 2.81988 2.98547 3.15483 3.31065 3.44011 3.58543 3.75886 4.09065 4.3391 4.49557 4.62756 4.81366 
80 0.15311 0.15756 0.16143 0.3092 0.31338 0.31707 0.49581 0.50072 0.50471 0.62844 0.63343 0.63745 0.81845 0.82259 0.82627 0.99147 0.99603 1.00043 1.15528 1.15981 1.16439 1.32025 1.32544 1.32899 1.48829 1.49303 1.49679 1.64952 1.65624 1.65953 1.84627 1.84966 1.85446 2.0595 2.06332 2.18435 2.18996 2.19618 2.33098 2.33441 2.46636 2.47257 2.47648 2.62285 2.62783 2.63132 2.81418 2.81907 2.82299 2.97795 2.98336 2.99003 3.15099 3.15461 3.15856 3.30003 3.30499 3.30934 3.43253 3.4388 3.44338 3.57988 3.58473 3.58871 3.75478 3.7591 3.76267 4.08837 4.0918 4.33756 4.34096 4.49122 4.49543 4.49889 4.61491 4.62083 4.62592 4.81061 4.81398 4.81955 
57 0.15077 0.15506 0.30707 0.31191 0.49377 0.49778 0.50187 0.62693 0.632 0.81604 0.82048 0.98714 0.9925 1.15359 1.16272 1.31736 1.32407 1.48628 1.49076 1.65177 1.65664 1.84187 1.84661 2.05499 2.05906 2.18274 2.32728 2.33192 2.4682 2.47273 2.6219 2.62597 2.81204 2.8164 2.97593 2.98055 3.14788 3.15291 3.29755 3.30392 3.43322 3.43888 3.5777 3.58341 3.75066 3.75541 4.08407 4.08815 4.33271 4.33661 4.48803 4.49289 4.61491 4.62283 4.80667 4.80992 4.8148 
0 
82 0.16663 0.16996 0.17456 0.32252 0.32595 0.32995 0.51 0.5133 0.51725 0.64296 0.64714 0.65332 0.83339 0.83665 0.84054 1.00226 1.00675 1.01233 1.16739 1.17291 1.17707 1.33213 1.33713 1.34143 1.50321 1.50686 1.51165 1.66687 1.67092 1.67596 1.85636 1.86042 1.86398 1.87186 2.07142 2.07656 2.19822 2.20267 2.21423 2.34244 2.34643 2.35202 2.36331 2.48466 2.48919 2.49672 2.63814 2.64289 2.82803 2.83218 2.83691 2.99268 2.99733 3.16307 3.16736 3.17215 3.31337 3.31787 3.32453 3.44964 3.45353 3.59317 3.59793 3.60454 3.76714 3.77075 3.78091 4.09974 4.10369 4.12973 4.34761 4.35154 4.35749 4.50322 4.50727 4.51239 4.63003 4.63501 4.64697 4.82232 4.82548 4.82875 
31 0.16577 0.3214 0.32653 0.51084 0.64244 0.83284 1.00204 1.17329 1.33565 1.50311 1.66632 1.85585 1.86224 2.06967 2.2047 2.34169 2.34657 2.48457 2.63719 2.82832 2.99242 3.16582 3.31578 3.44989 3.593 3.76724 4.09816 4.34625 4.50568 4.63491 4.82152 
65 0.16147 0.16429 0.31626 0.32035 0.32423 0.50464 0.50754 0.63721 0.64053 0.82531 0.82884 0.83453 0.99576 1.00035 1.00583 1.16248 1.16773 1.17241 1.32647 1.33135 1.3361 1.496 1.49932 1.66165 1.6651 1.85067 1.85482 1.85876 2.06429 2.06727 2.19359 2.19986 2.33681 2.34008 2.47889 2.48147 2.6326 2.63498 2.82315 2.82617 2.98766 2.99045 3.15762 3.16147 3.16494 3.30643 3.31142 3.31485 3.4427 3.44662 3.58813 3.59152 3.76228 3.76499 4.09337 4.09638 4.34172 4.34447 4.49994 4.50232 4.62465 4.62909 4.81662 4.81929 4.82443 
28 0.16091 0.31664 0.50388 0.63813 0.82697 0.99715 1.16627 1.33076 1.49731 1.66139 1.8502 1.85732 2.06446 2.1944 2.33791 2.47824 2.63227 2.82265 2.98719 3.15947 3.31009 3.4436 3.5895 3.76229 4.09397 4.34091 4.49951 4.81563 
90 0.15123 0.15561 0.15835 0.165 0.30751 0.31108 0.31493 0.32127 0.4938 0.49872 0.5014 0.50605 0.62601 0.63066 0.63431 0.81698 0.82132 0.82392 0.8277 0.98889 0.99272 0.99666 1.15384 1.15766 1.16249 1.16853 1.31833 1.32439 1.32811 1.48667 1.49161 1.49438 1.49927 1.64726 1.65507 1.65932 1.8436 1.84651 1.85048 2.05689 2.06008 2.18226 2.18892 2.32855 2.33177 2.33619 2.46372 2.47119 2.47472 2.48191 2.62124 2.62591 2.62879 2.81198 2.8169 2.81955 2.82464 2.9759 2.98189 2.98685 3.14884 3.15212 3.15614 3.16216 3.2979 3.30297 3.30638 3.43006 3.43638 3.44103 3.57777 3.58253 3.58674 3.75224 3.75673 3.75939 4.0858 4.08862 4.33484 4.33717 4.48918 4.49397 4.49642 4.61322 4.62111 4.62507 4.8079 4.81094 4.81431 4.81913 
74 0.1537 0.15842 0.16474 0.3102 0.31482 0.31864 0.49647 0.50126 0.50529 0.62901 0.63401 0.63913 0.819 0.82395 0.8292 0.99131 0.99669 1.15673 1.16244 1.16782 1.32114 1.32678 1.33202 1.48881 1.49422 1.49951 1.65064 1.65731 1.6622 1.8461 1.85105 1.85705 2.05932 2.06368 2.18515 2.1911 2.33119 2.3355 2.4682 2.47451 2.4794 2.62447 2.62912 2.8147 2.81951 2.82386 2.97871 2.98415 3.15143 3.15614 3.16001 3.3006 3.30612 3.31004 3.43297 3.43878 3.44489 3.58046 3.58523 3.75466 3.75945 3.76354 4.08829 4.09279 4.33731 4.34373 4.4918 4.49683 4.61618 4.62222 4.62813 4.81046 4.81392 4.82011 
40 0.16649 0.17126 0.32335 0.32759 0.50929 0.51344 0.64412 0.83208 0.83649 1.00272 1.00706 1.17261 1.33506 1.50273 1.50913 1.66643 1.6725 1.85628 1.86142 2.06929 2.19991 2.34142 2.34593 2.48448 2.63745 2.82866 2.83622 2.99217 3.16517 3.31536 3.4505 3.59299 3.76844 4.09802 4.34581 4.35269 4.50466 4.63308 4.82133 4.82572 
5 0.84183 1.1785 1.8665 2.83374 4.8303 
56 0.14614 0.15118 0.30223 0.30682 0.48883 0.49422 0.62152 0.62686 0.81169 0.81637 0.98389 0.98891 1.14845 1.15442 1.31324 1.31949 1.48153 1.48703 1.64288 1.6506 1.83861 1.84198 2.05186 2.05558 2.17725 2.18441 2.32347 2.32742 2.4607 2.46758 2.61616 2.62145 2.80706 2.81244 2.97084 2.97704 3.14359 3.14751 3.29285 3.29883 3.42592 3.43207 3.5727 3.57803 3.74733 3.75227 4.08077 4.08421 4.32979 4.33252 4.48398 4.48923 4.60816 4.61812 4.8029 4.80652 
44 0.15866 0.16285 0.31438 0.31999 0.50202 0.50672 0.63514 0.82272 0.82773 0.99471 1.16107 1.32657 1.33256 1.49246 1.49764 1.65916 1.84915 1.8553 2.06252 2.1911 2.33457 2.47633 2.62991 2.63436 2.82042 2.82503 2.9849 3.15558 3.16145 3.30541 3.31164 3.44046 3.44692 3.58553 3.75884 3.76371 4.0913 4.09585 4.34002 4.49564 4.5011 4.62305 4.81447 4.81876 
60 0.17444 0.17886 0.32925 0.33323 0.3453 0.51715 0.52154 0.64972 0.65374 0.83924 0.84238 0.85773 1.01026 1.01475 1.17791 1.18328 1.34301 1.34817 1.51051 1.51552 1.67365 1.67945 1.86397 1.86883 1.88459 2.07617 2.08108 2.20636 2.34921 2.35359 2.36175 2.49134 2.49591 2.64417 2.64844 2.83583 2.84056 2.99977 3.00557 3.17226 3.17624 3.32348 3.33277 3.45539 3.46008 3.60041 3.6048 3.77561 3.77965 4.10532 4.11088 4.35396 4.35876 4.51195 4.51623 4.64015 4.64697 4.82908 4.83346 4.84237 
62 0.1537 0.15829 0.3105 0.31484 0.31876 0.49615 0.50082 0.50475 0.6297 0.63422 0.81888 0.82355 0.82877 0.99082 0.99662 1.15678 1.16383 1.32094 1.32684 1.48855 1.49346 1.49989 1.65083 1.6573 1.84572 1.85137 2.05881 2.06361 2.18498 2.19336 2.33102 2.33581 2.46989 2.47557 2.62492 2.62917 2.81474 2.81942 2.82628 2.97876 2.98397 3.15121 3.15684 3.30076 3.30741 3.43602 3.44044 3.58059 3.58508 3.75436 3.75919 3.76263 4.08784 4.0917 4.33666 4.34069 4.49152 4.49688 4.61528 4.62462 4.81022 4.81362 
33 0.16449 0.31974 0.32456 0.50749 0.6401 0.83088 0.99901 1.00664 1.1645 1.17206 1.33211 1.50084 1.66394 1.85381 1.8605 2.06736 2.19665 2.33914 2.48179 2.63536 2.82603 2.99046 3.16289 3.31366 3.44639 3.59036 3.76604 4.09593 4.34418 4.50282 4.6299 4.81923 4.82657 
56 0.15201 0.15713 0.3089 0.31467 0.49503 0.49999 0.62782 0.63494 0.81723 0.8215 0.82478 0.83073 0.98967 0.99719 1.15535 1.16478 1.31961 1.3271 1.48699 1.49195 1.49602 1.64876 1.65641 1.84455 1.85128 2.05776 2.18349 2.32968 2.33687 2.46702 2.47491 2.62323 2.62879 2.81324 2.81914 2.97717 2.98392 3.14991 3.1562 3.29912 3.30691 3.43164 3.43704 3.44398 3.57901 3.58693 3.75305 3.75919 4.08675 4.33561 4.49027 4.49632 4.61432 4.62559 4.80887 4.81267 
51 0.16335 0.16721 0.31995 0.32369 0.33066 0.50742 0.51092 0.64189 0.82851 0.83199 0.83661 0.99893 1.00399 1.01032 1.16703 1.17295 1.33234 1.3382 1.49943 1.50312 1.6638 1.66932 1.85317 1.85838 1.86241 2.0672 2.19689 2.33919 2.34558 2.48221 2.49195 2.63484 2.82547 2.83257 2.98979 3.16279 3.16989 3.3132 3.31886 3.44782 3.5905 3.59798 3.76553 3.77504 4.09594 4.34398 4.35143 4.50234 4.63052 4.8189 4.82382 
56 0.14835 0.15321 0.30458 0.30905 0.491 0.49611 0.62367 0.62869 0.81402 0.81864 0.98606 0.99206 1.15096 1.15682 1.3156 1.32235 1.48377 1.48896 1.64524 1.65308 1.84084 1.84561 2.05407 2.0584 2.17953 2.18769 2.3257 2.3299 2.4635 2.47041 2.6187 2.6236 2.80922 2.81448 2.97317 2.97926 3.14594 3.15039 3.29507 3.30167 3.42845 3.43402 3.57493 3.57999 3.74942 3.75498 4.08298 4.087 4.33197 4.33538 4.4863 4.49203 4.61048 4.6199 4.80506 4.80872 
37 0.16451 0.16967 0.32008 0.32484 0.50799 0.51481 0.64035 0.64547 0.82917 0.8338 0.99987 1.0072 1.17585 1.33361 1.50109 1.66448 1.8546 1.86126 2.06751 2.34064 2.48282 2.63525 2.6387 2.82646 2.99052 3.16392 3.31411 3.44714 3.59179 3.76593 3.76938 4.09613 4.34439 4.50315 4.6312 4.81972 4.82542 
24 0.17283 0.327 0.51422 0.64896 0.83728 1.17738 1.6718 1.86272 2.07725 2.20428 2.34689 2.48939 2.64311 2.83586 2.99997 3.16893 3.32012 3.4537 3.59902 3.77152 4.10314 4.35112 4.51107 4.82546 
0 
5 2.83543 3.17402 3.77399 4.51069 4.82868 
53 0.17476 0.17958 0.33183 0.33861 0.51816 0.52289 0.65189 0.65798 0.84106 0.84738 1.01222 1.02362 1.18174 1.34402 1.3503 1.51085 1.51627 1.67574 1.68271 1.86762 1.87516 2.07837 2.08566 2.20836 2.35102 2.36003 2.49266 2.49998 2.64592 2.65786 2.83724 2.84323 3.00073 3.00757 3.17333 3.17819 3.32434 3.33 3.45835 3.46392 3.60133 3.60844 3.77611 3.78215 4.10723 4.11375 4.3548 4.36028 4.51375 4.52134 4.64138 4.83046 4.83588 
57 0.16045 0.1641 0.31543 0.32042 0.50363 0.50718 0.6355 0.64038 0.82556 0.82911 0.99569 1.00242 1.16126 1.16713 1.32588 1.33106 1.49719 1.50094 1.65973 1.6638 1.85032 1.85437 2.06312 2.06664 2.19028 2.19637 2.3355 2.33932 2.47623 2.48055 2.63082 2.63404 2.82085 2.82434 2.98492 2.98865 3.15624 3.16121 3.30542 3.31151 3.44109 3.44733 3.58645 3.59101 3.75899 3.7633 3.7668 4.09211 4.09558 4.34065 4.34361 4.49592 4.50047 4.62299 4.62845 4.81519 4.81779 
55 0.16069 0.16416 0.31608 0.32053 0.50408 0.50727 0.63682 0.64128 0.82527 0.82887 0.99601 1.00102 1.16278 1.16936 1.32969 1.33577 1.49571 1.49932 1.66105 1.66592 1.85093 1.85602 2.06409 2.06872 2.19179 2.19568 2.33646 2.34168 2.47858 2.48443 2.63175 2.63507 2.82257 2.82625 2.98666 2.99043 3.15748 3.16202 3.30822 3.31312 3.44257 3.44748 3.58774 3.59307 3.76108 3.76449 4.0931 4.09765 4.34156 4.34667 4.49786 4.50134 4.62552 4.81699 4.82087 
89 0.14397 0.14815 0.15129 0.30012 0.30375 0.30729 0.48669 0.49102 0.49376 0.49786 0.61918 0.62341 0.62714 0.80936 0.81316 0.81647 0.82064 0.98189 0.98509 0.98889 1.14622 1.15026 1.15512 1.31108 1.31532 1.31917 1.47919 1.4835 1.48684 1.49233 1.64052 1.64695 1.65078 1.83659 1.83941 1.84287 2.04985 2.05284 2.05604 2.17517 2.18045 2.32148 2.32461 2.32789 2.45761 2.46337 2.4675 2.61375 2.61819 2.62156 2.80505 2.80925 2.81232 2.81914 2.96874 2.97324 2.97661 3.14156 3.1449 3.14852 3.15462 3.29078 3.29476 3.29906 3.42348 3.42916 3.43341 3.57068 3.57482 3.57834 3.74536 3.74894 3.75202 4.07879 4.08167 4.085 4.32776 4.33018 4.33375 4.48191 4.48531 4.48876 4.60603 4.61183 4.61897 4.80094 4.80402 4.80652 4.81103 
1 4.81296 
0 
0 
2 0.82787 1.5011 
25 0.17282 0.32917 0.5164 0.64896 1.18022 1.34094 1.50883 1.67412 1.8657 2.07456 2.20764 2.34873 2.48895 2.64183 2.83373 2.997 3.17013 3.32095 3.45539 3.60545 3.77245 4.10325 4.3508 4.50964 4.82702 
0 
25 0.17314 0.33123 0.51899 0.6532 0.84114 1.01359 1.18233 1.34437 1.51206 1.67503 1.8679 2.0814 2.35779 2.4998 2.64579 2.83936 3.00591 3.17549 3.32337 3.45781 3.77671 4.10622 4.35363 4.51616 4.8315 
10 0.3263 1.86162 2.34684 2.63796 2.83253 3.3167 3.76852 4.34596 4.50475 4.82489 
81 0.16652 0.16987 0.17461 0.32221 0.32625 0.32963 0.5103 0.51374 0.51741 0.64261 0.6464 0.6504 0.83196 0.83519 0.83998 1.00187 1.00641 1.01051 1.16919 1.17481 1.17854 1.33414 1.3374 1.34149 1.50269 1.50629 1.51117 1.66712 1.6721 1.68102 1.85675 1.86109 1.86485 2.07016 2.07344 2.07966 2.19836 2.20251 2.20866 2.34234 2.34609 2.35271 2.48466 2.48791 2.49333 2.63759 2.64074 2.82796 2.83143 2.83558 2.99205 2.99518 2.99993 3.16318 3.1675 3.17059 3.31317 3.3178 3.32175 3.44859 3.45288 3.45694 3.59353 3.59769 3.6043 3.76727 3.77096 3.775 4.09922 4.10298 4.11135 4.34767 4.35209 4.5031 4.50745 4.51161 4.633 4.63788 4.82157 4.8248 4.82862 
86 0.16491 0.16753 0.17103 0.32029 0.32348 0.32613 0.50803 0.51036 0.51329 0.51734 0.64108 0.64432 0.64775 0.82936 0.83288 0.83547 1.00062 1.00416 1.00715 1.16703 1.17101 1.1747 1.33279 1.33548 1.33871 1.50045 1.50326 1.50646 1.6647 1.66755 1.671 1.85491 1.85841 1.86137 1.86628 2.06781 2.07106 2.07604 2.19589 2.19938 2.34013 2.3435 2.34676 2.48255 2.48529 2.48929 2.63556 2.63817 2.64322 2.82623 2.82876 2.83202 2.99081 2.99314 2.99782 3.16156 3.16497 3.16744 3.31221 3.31541 3.3182 3.4466 3.45001 3.45293 3.59159 3.59427 3.59781 3.76457 3.76764 3.77019 4.09673 4.09967 4.10357 4.34551 4.34821 4.35294 4.50172 4.50487 4.50759 4.62893 4.63279 4.6371 4.81971 4.82206 4.82478 4.82844 
87 0.15621 0.15959 0.16219 0.31297 0.31681 0.3195 0.49939 0.50291 0.50565 0.51163 0.63287 0.6359 0.6387 0.82156 0.82547 0.82779 0.83174 0.99307 0.99672 0.99967 1.15961 1.16405 1.16771 1.32333 1.32799 1.33107 1.49157 1.49509 1.49782 1.50222 1.65714 1.65986 1.66359 1.84784 1.85125 1.85442 2.06092 2.064 2.06769 2.18745 2.19193 2.19727 2.3333 2.33632 2.33992 2.4746 2.47777 2.48086 2.62776 2.63088 2.63342 2.81723 2.8211 2.82368 2.82842 2.98172 2.98549 2.98875 3.15353 3.15781 3.16039 3.30331 3.30775 3.31032 3.43935 3.4428 3.44594 3.58328 3.5864 3.58971 3.7563 3.76046 3.76285 4.08991 4.09267 4.09777 4.33884 4.34144 4.4937 4.49791 4.50024 4.61863 4.62456 4.62742 4.81239 4.81519 4.81782 
105 0.17166 0.17549 0.17847 0.18249 0.32823 0.332 0.3348 0.33981 0.51461 0.51825 0.52119 0.52412 0.6497 0.65297 0.65694 0.83797 0.84114 0.84378 0.84686 1.00802 1.0128 1.01597 1.02233 1.17631 1.18103 1.18494 1.34136 1.34466 1.34794 1.36305 1.50861 1.5116 1.51495 1.52288 1.67226 1.6755 1.67894 1.68587 1.86299 1.86714 1.87042 1.8749 2.07663 2.07947 2.08465 2.20218 2.20716 2.21257 2.3486 2.35164 2.35517 2.36198 2.49153 2.49427 2.49855 2.6444 2.64695 2.65313 2.83478 2.83733 2.84079 2.84432 2.86607 2.9994 3.0017 3.00595 3.1695 3.17353 3.17598 3.18035 3.31991 3.32427 3.3272 3.33968 3.45475 3.45911 3.46253 3.59982 3.60291 3.60701 3.61284 3.77338 3.77687 3.77943 3.78483 4.10586 4.10883 4.11317 4.15781 4.35396 4.35644 4.36058 4.51002 4.51373 4.51666 4.52309 4.63294 4.63983 4.6436 4.65303 4.82805 4.8306 4.8335 4.83648 4.85686 
26 0.16474 0.32108 0.50786 0.64197 0.83071 1.00245 1.17419 1.33589 1.50083 1.66531 1.85608 2.06814 2.34171 2.48304 2.63578 2.82694 2.99033 3.16396 3.31468 3.44889 3.59309 3.7664 4.09706 4.34383 4.50372 4.81995 
24 0.15863 0.31577 0.50118 0.63553 0.82473 1.1675 1.33005 1.49497 1.6598 1.85099 2.06069 2.33743 2.47611 2.629 2.81996 2.98478 3.15776 3.3082 3.44453 3.75976 4.08905 4.33708 4.4969 4.8124 
0 
64 0.1444 0.1489 0.30069 0.30489 0.3098 0.48681 0.49138 0.4958 0.62004 0.62454 0.80981 0.81451 0.98142 0.9862 1.1471 1.15265 1.31136 1.317 1.4796 1.48458 1.64244 1.64799 1.8362 1.84021 1.84644 2.04943 2.05318 2.1755 2.18182 2.32132 2.32507 2.46017 2.46554 2.61513 2.61953 2.80498 2.80953 2.81472 2.96906 2.97432 3.14165 3.14596 3.15053 3.29095 3.29644 3.30179 3.42599 3.43061 3.57077 3.57523 3.74476 3.74931 3.75325 4.07842 4.08205 4.32729 4.33053 4.48191 4.48677 4.6064 4.61434 4.80059 4.80382 4.80827 
64 0.15738 0.16147 0.16551 0.3143 0.31807 0.50124 0.50432 0.50796 0.63394 0.63777 0.82328 0.82701 0.83039 0.9943 0.99876 1.00419 1.16147 1.16759 1.32555 1.32978 1.49311 1.49679 1.50142 1.65934 1.66264 1.84912 1.85325 1.85793 2.06236 2.06609 2.19016 2.19499 2.33441 2.33839 2.47599 2.47925 2.62866 2.63225 2.81951 2.82294 2.83043 2.9838 2.9872 3.15546 3.15992 3.30541 3.31002 3.44069 3.44469 3.58489 3.58862 3.75822 3.76236 3.76892 4.09139 4.09504 4.34013 4.3436 4.49511 4.4996 4.62293 4.62815 4.81437 4.81738 
27 0.16347 0.31975 0.50775 0.64207 0.82912 1.00084 1.17162 1.33529 1.4999 1.66259 1.85546 2.06768 2.34122 2.48103 2.63454 2.82759 2.99028 3.163 3.31319 3.44892 3.59214 3.7656 4.09681 4.34582 4.50232 4.63108 4.81889 
18 0.15822 0.31512 0.50038 0.63525 0.99434 2.06103 2.33367 2.47649 2.62865 2.81985 2.98439 3.1559 3.58599 3.7593 4.09 4.33803 4.49655 4.81234 
38 0.16499 0.17103 0.32005 0.32451 0.50847 0.51327 0.64105 0.8308 0.83524 1.00106 1.00644 1.1713 1.33451 1.50079 1.50551 1.66532 1.67187 1.85536 1.86009 2.06878 2.19772 2.34073 2.48349 2.63618 2.82628 2.83231 2.99123 3.16493 3.31499 3.44813 3.59203 3.76722 4.09692 4.34508 4.50424 4.63197 4.82033 4.82543 
60 0.15593 0.1605 0.16651 0.31283 0.31768 0.49996 0.50469 0.63309 0.63756 0.82091 0.82572 0.83024 0.99239 0.99857 1.15923 1.16628 1.32346 1.3286 1.49081 1.49548 1.5008 1.65742 1.66395 1.84724 1.85283 2.06051 2.06584 2.18885 2.19739 2.33266 2.33876 2.47416 2.47917 2.62767 2.63158 2.81778 2.82192 2.82843 2.98188 2.98623 3.15347 3.15842 3.30304 3.30902 3.43879 3.44423 3.58317 3.58854 3.75662 3.76136 4.08953 4.09495 4.33819 4.34424 4.49353 4.49849 4.62082 4.62646 4.81245 4.81642 
39 0.17031 0.18115 0.32475 0.3303 0.51229 0.51837 0.64689 0.83269 0.83831 1.00278 1.00807 1.17558 1.33964 1.50384 1.51017 1.6685 1.67597 1.85964 1.86751 2.07393 2.20499 2.34687 2.35584 2.48889 2.63977 2.83203 2.83782 2.99651 3.16813 3.31832 3.45353 3.59847 3.7706 4.10281 4.35136 4.50806 4.63477 4.82489 4.83215 
69 0.15842 0.16174 0.16724 0.31478 0.31847 0.32278 0.5015 0.5044 0.50797 0.63442 0.63806 0.64291 0.82382 0.82766 0.83188 0.99464 1.00006 1.16085 1.16651 1.17121 1.32494 1.33024 1.33476 1.49451 1.49789 1.50302 1.65875 1.66221 1.84963 1.85392 2.06268 2.0664 2.18918 2.19465 2.33506 2.33896 2.47535 2.47905 2.48433 2.62972 2.63271 2.81944 2.82288 2.82662 2.98299 2.98718 3.15583 3.15978 3.16367 3.30475 3.31 3.3137 3.44082 3.44539 3.58515 3.58849 3.75836 3.76243 3.76599 4.09176 4.09553 4.34032 4.34396 4.49532 4.49977 4.62078 4.62722 4.8147 4.81721 
27 0.17424 0.32986 0.51704 0.65181 0.83874 1.01117 1.18218 1.34318 1.51012 1.67384 1.86486 2.0772 2.35057 2.49246 2.64386 2.83555 2.99933 3.17214 3.32284 3.45816 3.60113 3.77437 4.10519 4.35321 4.51188 4.64247 4.82831 
57 0.16934 0.17304 0.32482 0.32824 0.51205 0.51522 0.64546 0.64921 0.83341 0.83635 0.84108 1.00336 1.00835 1.01548 1.16853 1.17622 1.33237 1.33873 1.34781 1.50449 1.50778 1.66843 1.67476 1.8581 1.86247 1.89192 2.07197 2.1989 2.2072 2.34449 2.34818 2.35589 2.48678 2.64027 2.83051 2.83511 2.99492 3.16446 3.16858 3.31266 3.31887 3.44953 3.4539 3.59516 3.60262 3.77022 3.77284 4.10041 4.104 4.3486 4.3533 4.5034 4.50803 4.63535 4.6416 4.82419 4.82874 
0 
58 0.16374 0.16663 0.31928 0.32288 0.32699 0.50752 0.51066 0.63989 0.64351 0.82998 0.83348 0.99993 1.00613 1.16842 1.17373 1.33277 1.33646 1.49985 1.5042 1.66386 1.66777 1.85444 1.85935 2.06669 2.06987 2.19546 2.20321 2.33973 2.34319 2.48151 2.48455 2.63456 2.63714 2.82543 2.82839 2.99006 2.99288 3.1608 3.16478 3.31164 3.31537 3.44538 3.44996 3.5907 3.59402 3.76471 3.7674 3.77084 4.09566 4.09877 4.34443 4.34736 4.50153 4.50459 4.63072 4.63497 4.81915 4.82181 
8 0.31985 0.50725 0.82738 0.99991 1.49828 3.16203 3.76464 4.82022 
66 0.15739 0.16118 0.16712 0.31336 0.31752 0.32205 0.5006 0.50404 0.50789 0.63384 0.63758 0.82262 0.82658 0.83071 0.99348 0.99808 1.16074 1.16553 1.32601 1.32938 1.49287 1.49654 1.5008 1.65824 1.66252 1.84843 1.85276 1.85754 2.06176 2.06555 2.18992 2.19589 2.33389 2.3376 2.47507 2.47885 2.62869 2.6317 2.81937 2.82284 2.82877 2.98391 2.98686 3.15467 3.15898 3.16369 3.30491 3.30915 3.43947 3.44393 3.58481 3.58851 3.75824 3.76198 3.76679 4.09073 4.09498 4.33915 4.34364 4.49503 4.49866 4.6227 4.62742 4.81331 4.81642 4.82133 
55 0.16143 0.16471 0.31635 0.32048 0.50438 0.508 0.63735 0.64057 0.82776 0.99622 1.0017 1.16241 1.16861 1.32685 1.33115 1.33521 1.49794 1.66138 1.85115 1.85576 2.06439 2.0687 2.19239 2.19767 2.33632 2.34141 2.47883 2.48181 2.63212 2.635 2.82255 2.82553 2.98719 2.99102 3.15715 3.1614 3.30675 3.31153 3.44214 3.44674 3.58765 3.59211 3.75969 3.76394 3.76735 4.09304 4.09699 4.34166 4.34581 4.49756 4.50128 4.62606 4.63011 4.81677 4.82019 
76 0.16239 0.16617 0.17074 0.31883 0.32355 0.50585 0.5088 0.51221 0.6392 0.64311 0.64844 0.82779 0.83167 0.8354 0.99913 1.00362 1.01065 1.16547 1.1716 1.33185 1.33616 1.49878 1.50236 1.50609 1.66333 1.66817 1.85341 1.85795 1.86177 2.06648 2.07056 2.19172 2.19884 2.20694 2.33899 2.34304 2.34769 2.48013 2.48409 2.48978 2.63335 2.63679 2.64764 2.82378 2.8273 2.83246 2.98808 2.99121 2.99607 3.15988 3.16436 3.16879 3.30949 3.31479 3.31963 3.4448 3.44963 3.58985 3.59426 3.60038 3.76264 3.7667 3.77027 4.0956 4.09995 4.34405 4.34796 4.49942 4.50376 4.5083 4.62347 4.63163 4.64043 4.81833 4.82188 4.82563 
4 0.51431 0.83633 1.50566 4.82566 
102 0.18011 0.18342 0.18689 0.19264 0.33619 0.33992 0.34291 0.34902 0.52418 0.52698 0.53003 0.53475 0.65683 0.66049 0.66412 0.67986 0.84589 0.84931 0.85262 0.8582 1.01706 1.02123 1.02506 1.03629 1.18432 1.18874 1.19262 1.34983 1.35319 1.3568 1.37191 1.516 1.51955 1.5231 1.53279 1.68093 1.68451 1.68905 1.87134 1.87509 1.87835 1.88381 2.08405 2.08744 2.09219 2.2135 2.21818 2.22705 2.35716 2.36082 2.36504 2.3713 2.49869 2.50224 2.50641 2.52491 2.65117 2.65443 2.65874 2.84243 2.84588 2.84973 2.85534 3.00652 3.00955 3.01426 3.17783 3.1818 3.18473 3.18977 3.328 3.33197 3.3351 3.34484 3.46292 3.46711 3.47094 3.6081 3.61194 3.61629 3.62649 3.78039 3.78435 3.78693 3.79205 4.11305 4.11629 4.12084 4.36177 4.36468 4.36925 4.51759 4.52154 4.52481 4.53261 4.64704 4.65113 4.65877 4.83625 4.83895 4.84214 4.84599 
25 0.16481 0.32135 0.50775 0.64051 0.83026 1.00028 1.16917 1.50129 1.66426 1.85452 2.06772 2.19686 2.34063 2.48225 2.63556 2.82631 2.99074 3.44711 3.59099 3.76682 4.0962 4.34433 4.50329 4.63055 4.82009 
58 0.16142 0.16507 0.31619 0.32147 0.50477 0.50844 0.63656 0.64144 0.82794 0.83221 0.99675 1.00167 1.16233 1.16964 1.32618 1.33139 1.33732 1.49771 1.50179 1.66087 1.66898 1.85056 1.85535 2.0638 2.06849 2.19089 2.19655 2.3362 2.34182 2.47723 2.48139 2.48742 2.63186 2.63677 2.82273 2.82709 2.98715 2.99605 3.15736 3.16267 3.30587 3.31226 3.4423 3.44792 3.58686 3.59207 3.75952 3.76464 4.09283 4.09707 4.34151 4.34592 4.49653 4.50188 4.62377 4.63115 4.81712 4.82241 
95 0.1508 0.1551 0.15779 0.16368 0.30733 0.31082 0.31409 0.31815 0.49372 0.49815 0.50043 0.50458 0.62611 0.63067 0.63404 0.81628 0.81994 0.82287 0.8269 0.98876 0.99228 0.99609 1.15367 1.1576 1.16176 1.16721 1.31841 1.32338 1.32638 1.48614 1.49033 1.49321 1.49699 1.6479 1.65389 1.65707 1.66437 1.84365 1.84643 1.85035 2.05687 2.06006 2.06461 2.18231 2.18806 2.19216 2.32846 2.33165 2.33543 2.46562 2.47092 2.47428 2.62145 2.62576 2.6284 2.81195 2.81644 2.8191 2.82388 2.97594 2.98098 2.98347 3.14867 3.15188 3.15563 3.15975 3.29784 3.30228 3.30593 3.43106 3.43613 3.43996 3.44514 3.57769 3.58214 3.58551 3.75221 3.75619 3.75896 4.08577 4.08863 4.09237 4.33485 4.33723 4.34197 4.48906 4.49276 4.49563 4.61328 4.61923 4.62304 4.8078 4.81097 4.81362 4.81751 
13 0.51731 0.64766 0.83543 1.34955 2.07814 2.49077 2.64132 2.99582 3.45509 3.60456 3.77189 4.10713 4.63714 
71 0.15373 0.15836 0.16465 0.31004 0.31386 0.32002 0.49643 0.50133 0.50499 0.62919 0.63383 0.6408 0.81925 0.82303 0.82672 0.99203 0.99648 1.00131 1.15629 1.16081 1.32179 1.32944 1.48906 1.49338 1.49723 1.65015 1.65721 1.66349 1.84702 1.85087 2.06036 2.06594 2.18529 2.19518 2.33171 2.3353 2.4672 2.47356 2.47947 2.62359 2.62852 2.63315 2.81509 2.81973 2.82443 2.97901 2.9849 3.15195 3.15552 3.16021 3.30098 3.30557 3.31086 3.43298 3.43918 3.44524 3.58077 3.58558 3.75553 3.76196 4.0893 4.09434 4.33832 4.34177 4.49237 4.49859 4.61627 4.62459 4.81118 4.81475 4.82031 
63 0.14778 0.15226 0.30418 0.30837 0.31336 0.49032 0.4946 0.49935 0.62351 0.62783 0.81319 0.81785 0.98468 0.98958 1.15055 1.15621 1.31462 1.32022 1.4831 1.48801 1.49385 1.64712 1.65247 1.83941 1.84358 2.05262 2.05626 2.17876 2.18535 2.32468 2.32861 2.46395 2.4692 2.61865 2.62288 2.80848 2.81283 2.81944 2.97249 2.97751 3.14491 3.14927 3.15376 3.29438 3.30004 3.42984 3.43493 3.57423 3.57847 3.74804 3.75247 3.75584 4.08166 4.08524 4.33041 4.33361 4.48522 4.49 4.60956 4.61817 4.80395 4.80708 4.81121 
40 0.1725 0.32844 0.33327 0.51537 0.51982 0.64926 0.6594 0.83773 0.84301 1.00944 1.17806 1.34101 1.50838 1.67205 1.68107 1.86301 1.8683 2.07553 2.20426 2.34915 2.36183 2.4905 2.50619 2.64289 2.83311 2.83918 2.99775 3.17072 3.32198 3.45612 3.60093 3.77363 4.10331 4.11062 4.35151 4.35757 4.51054 4.63735 4.82644 4.83115 
1 0.82914 
0 
140 0.14372 0.14709 0.14976 0.15217 0.15556 0.29981 0.30325 0.30606 0.30873 0.31157 0.48653 0.49006 0.49267 0.49498 0.49745 0.50203 0.61843 0.6221 0.62495 0.62794 0.6308 0.80904 0.81234 0.81529 0.81749 0.82046 0.98178 0.98432 0.98753 0.99049 0.99507 1.14591 1.14965 1.1531 1.15635 1.15989 1.3108 1.31406 1.31766 1.32037 1.32367 1.47887 1.48252 1.48551 1.48794 1.49107 1.64014 1.64611 1.64931 1.65222 1.65647 1.83648 1.83881 1.84164 1.84433 1.84735 2.04973 2.05208 2.05462 2.05812 2.17494 2.17912 2.18264 2.18717 2.32136 2.32403 2.32669 2.3297 2.33445 2.45683 2.46243 2.46581 2.46844 2.47162 2.47903 2.61338 2.6176 2.6203 2.62262 2.62824 2.80494 2.80859 2.81117 2.81358 2.8166 2.82087 2.96851 2.97217 2.97538 2.97797 2.98268 3.14135 3.14423 3.14695 3.14955 3.15207 3.15805 3.29053 3.29373 3.29703 3.29984 3.30262 3.4232 3.42879 3.43148 3.43447 3.43767 3.57053 3.57409 3.57669 3.57978 3.58435 3.74525 3.74793 3.75073 3.75304 3.75582 4.07869 4.08109 4.08366 4.08736 4.32757 4.32964 4.33202 4.336 4.48168 4.48452 4.4878 4.49009 4.49371 4.60573 4.61062 4.6147 4.61762 4.6226 4.80089 4.80355 4.80566 4.80809 4.81098 
69 0.17266 0.17608 0.32859 0.33241 0.33961 0.51602 0.51972 0.52785 0.64871 0.65282 0.67478 0.83802 0.84149 0.84729 1.00904 1.01422 1.17414 1.18003 1.1889 1.3414 1.34585 1.50831 1.51216 1.67285 1.67794 1.86285 1.86784 1.87504 2.07563 2.08021 2.20246 2.20743 2.21389 2.34802 2.35282 2.36083 2.49025 2.49465 2.50541 2.64346 2.64742 2.83452 2.83865 2.84454 2.99841 3.00396 3.16912 3.17315 3.17882 3.32196 3.32546 3.45468 3.45878 3.59963 3.60495 3.77396 3.77729 3.78483 4.10449 4.10876 4.35296 4.35812 4.51125 4.51505 4.63504 4.63983 4.82772 4.83175 4.83637 
6 0.1743 1.67237 2.64466 2.99958 4.35362 4.82626 
72 0.16534 0.16917 0.32142 0.32555 0.33526 0.50916 0.51246 0.51609 0.6424 0.64685 0.83116 0.83402 0.839 1.00041 1.00563 1.01462 1.16799 1.17431 1.17999 1.33524 1.33983 1.50231 1.50533 1.52615 1.66541 1.66959 1.67451 1.85538 1.86122 1.86725 2.069 2.0734 2.09855 2.19801 2.20617 2.34109 2.34641 2.35208 2.48386 2.48777 2.49339 2.63679 2.64022 2.8281 2.83242 2.99298 2.99792 3.16253 3.16647 3.17051 3.31427 3.31786 3.44783 3.45229 3.59201 3.5966 3.60323 3.76564 3.76979 3.77644 4.09807 4.1026 4.34626 4.35068 4.50209 4.5065 4.51039 4.62931 4.63568 4.82195 4.8254 4.82998 
34 0.1703 0.32663 0.51297 0.51994 0.64693 0.83561 1.00683 1.01412 1.17714 1.33962 1.50581 1.51269 1.67099 1.86136 1.8675 2.07295 2.205 2.34563 2.35385 2.48785 2.64043 2.83252 2.99589 3.16886 3.31948 3.45378 3.59755 3.77108 4.10164 4.35013 4.50753 4.64235 4.82524 4.83082 
1 4.34524 
38 0.17594 0.18236 0.33331 0.34789 0.51927 0.52514 0.65344 0.84224 0.8489 1.01393 1.18215 1.34656 1.51274 1.53296 1.67525 1.68301 1.86764 1.87389 2.07998 2.21794 2.35251 2.49555 2.64619 2.83805 2.84411 3.00256 3.17502 3.32554 3.4591 3.60227 3.77788 4.10801 4.11959 4.35611 4.37115 4.51686 4.83106 4.83624 
63 0.15082 0.15667 0.30767 0.31222 0.31767 0.49368 0.49937 0.5034 0.62642 0.63149 0.63595 0.8166 0.82194 0.8279 0.98912 0.99474 1.15424 1.16002 1.31842 1.3246 1.48614 1.49208 1.49838 1.64779 1.65515 1.66053 1.84389 1.84864 2.05709 2.06157 2.1822 2.1888 2.329 2.33353 2.46609 2.47232 2.62182 2.62683 2.81193 2.81738 2.97587 2.98224 3.14908 3.15397 3.29789 3.304 3.43089 3.43676 3.44186 3.57769 3.58282 3.75232 3.75753 4.0861 4.09049 4.33497 4.33914 4.48948 4.49488 4.61314 4.62114 4.80823 4.81165 
22 0.16295 0.3195 0.5081 0.64076 0.82876 0.99975 1.17132 1.33183 1.49953 1.66363 1.85506 2.48178 2.63539 2.82449 2.98904 3.16266 3.31473 3.44837 3.59263 3.76572 4.63251 4.81967 
1 4.33432 
87 0.17277 0.17617 0.18018 0.32707 0.33096 0.33436 0.33959 0.51567 0.51922 0.52268 0.52984 0.64857 0.65252 0.66277 0.83803 0.84074 0.84488 0.85756 1.00676 1.01188 1.01704 1.02808 1.17425 1.18251 1.34072 1.34582 1.35462 1.50864 1.51191 1.51593 1.53145 1.67226 1.67771 1.68358 1.86181 1.86658 1.8708 1.87825 2.07501 2.0799 2.098 2.20556 2.21425 2.34748 2.35266 2.3599 2.48997 2.49486 2.50362 2.64362 2.64758 2.83476 2.84029 2.85675 2.99873 3.00406 3.16788 3.17303 3.17812 3.31932 3.32387 3.33228 3.45332 3.45881 3.46592 3.59885 3.6047 3.61191 3.77123 3.77564 3.78077 4.1037 4.108 4.11383 4.13788 4.35254 4.35674 4.3632 4.50804 4.51236 4.51805 4.63891 4.64712 4.8271 4.83088 4.83445 4.84134 
0 
30 0.16255 0.31887 0.50534 0.63956 0.82805 0.83307 1.00045 1.16811 1.33144 1.49872 1.66213 1.85404 2.06655 2.19684 2.33901 2.48099 2.6335 2.82366 2.98861 3.16113 3.31239 3.44716 3.5906 3.76384 4.09594 4.34363 4.50068 4.62976 4.81691 4.82138 
55 0.16183 0.16522 0.3173 0.32194 0.50546 0.50991 0.63823 0.64179 0.82828 0.8325 0.99717 1.00283 1.16344 1.16809 1.32883 1.33225 1.49836 1.50324 1.66198 1.66861 1.85126 1.85584 2.06459 2.06857 2.19321 2.1986 2.33692 2.34126 2.47987 2.48538 2.63249 2.63591 2.82355 2.83011 2.9882 3.15805 3.16222 3.30795 3.31245 3.44273 3.44791 3.58843 3.59345 3.76105 3.76521 4.09343 4.09723 4.34219 4.34639 4.49789 4.50184 4.62787 4.63551 4.81692 4.82013 
0 
27 0.16506 0.32207 0.50808 0.64336 0.83042 1.00061 1.00614 1.17211 1.33497 1.50097 1.66509 1.85468 1.86049 2.06908 2.34219 2.48425 2.63664 2.82761 2.99113 3.16442 3.3149 3.45021 3.76726 4.09824 4.34496 4.50423 4.82108 
52 0.16527 0.17032 0.3215 0.32531 0.5085 0.51304 0.64071 0.64503 0.83046 0.83469 0.99982 1.00506 1.17062 1.17614 1.33358 1.33847 1.50054 1.50626 1.66482 1.85497 1.86004 2.06795 2.07365 2.1977 2.34044 2.34628 2.48308 2.4901 2.63532 2.63958 2.82644 2.83146 2.99088 3.16252 3.16586 3.31408 3.31822 3.44833 3.45436 3.59162 3.59735 3.76583 3.7698 4.09658 4.10229 4.34493 4.3508 4.50309 4.50812 4.63122 4.8197 4.82396 
102 0.14978 0.15358 0.15671 0.1611 0.30628 0.30957 0.31321 0.31659 0.49275 0.49663 0.49936 0.5023 0.62517 0.62902 0.63264 0.636 0.81514 0.81844 0.82174 0.82436 0.98793 0.99118 0.99468 0.99958 1.15245 1.15616 1.16071 1.1657 1.31728 1.32138 1.32486 1.33202 1.48498 1.48861 1.49181 1.49502 1.6467 1.65245 1.65572 1.6606 1.84267 1.84556 1.84907 1.85342 2.05591 2.05918 2.06245 2.18128 2.18645 2.19248 2.32755 2.33062 2.33406 2.46378 2.46906 2.47272 2.47617 2.62005 2.62407 2.62734 2.81107 2.81526 2.81814 2.82361 2.97489 2.97922 2.9824 3.14769 3.15086 3.1546 3.15763 3.2969 3.30086 3.30477 3.3093 3.4297 3.43495 3.43872 3.44282 3.57676 3.58085 3.58423 3.58987 3.75137 3.75559 3.75824 4.08487 4.08779 4.09111 4.33388 4.33631 4.34012 4.48804 4.4915 4.4948 4.6122 4.61803 4.62234 4.80698 4.81005 4.81264 4.81818 
28 0.16741 0.32472 0.51163 0.64303 0.83304 1.0061 1.17474 1.33818 1.50368 1.66886 1.86055 2.07057 2.20404 2.3429 2.48368 2.63645 2.82885 2.99175 3.16589 3.31604 3.45155 3.59417 3.76805 4.10012 4.34631 4.50542 4.63527 4.82177 
0 
57 0.15659 0.16141 0.31254 0.31779 0.49948 0.50382 0.50866 0.63278 0.63788 0.82154 0.82648 0.99283 0.99867 1.15908 1.16548 1.32306 1.32879 1.49179 1.49712 1.65684 1.66241 1.84756 1.85305 2.06084 2.06636 2.18733 2.19619 2.33289 2.33858 2.47315 2.4784 2.62713 2.63147 2.81685 2.82196 2.98115 2.98621 3.15343 3.15907 3.30281 3.30893 3.43878 3.44461 3.5831 3.58892 3.7562 3.76166 4.08987 4.09644 4.33848 4.34574 4.49334 4.4989 4.61885 4.62669 4.81211 4.81606 
16 0.32027 0.50629 0.82685 1.00129 1.1702 1.49785 1.66239 1.85496 2.63311 2.98868 3.16285 3.31234 3.76471 4.34238 4.50157 4.81745 
27 0.17117 0.3279 0.51509 0.64822 0.83781 1.00865 1.17996 1.34203 1.50789 1.67256 1.86501 2.0752 2.34878 2.4908 2.64203 2.83402 2.99931 3.16978 3.32097 3.455 3.59983 3.77286 4.10414 4.35173 4.5096 4.64265 4.82678 
21 0.51463 0.64818 0.83686 1.01078 1.34285 1.5089 2.07496 2.34934 2.49045 2.64125 2.83282 2.99984 3.1722 3.45721 3.60206 3.77222 4.10367 4.35055 4.50916 4.64153 4.82661 
32 0.17211 0.32707 0.33083 0.51466 0.64891 0.83672 0.84146 1.00821 1.01414 1.17818 1.34041 1.50763 1.67094 1.8623 1.86662 2.07406 2.20564 2.34746 2.4891 2.64215 2.83281 2.99707 3.17008 3.32061 3.45519 3.59794 3.77305 4.10266 4.35076 4.50983 4.63815 4.82626 
46 0.16832 0.32368 0.51051 0.51681 0.64315 0.64856 0.83425 1.00147 1.00785 1.16797 1.17476 1.33646 1.50021 1.66749 1.85779 1.86291 2.0694 2.07458 2.19767 2.20581 2.34243 2.34929 2.48453 2.49231 2.63827 2.82876 2.83294 2.99317 3.16293 3.16848 3.31694 3.44861 3.45442 3.59374 3.6008 3.76837 3.77192 4.09952 4.34723 4.35255 4.50604 4.51335 4.63015 4.63591 4.82254 4.82884 
56 0.1537 0.15845 0.3103 0.31489 0.4964 0.50085 0.62949 0.63353 0.81855 0.8232 0.99059 0.99634 1.15676 1.16293 1.32078 1.32623 1.4882 1.49337 1.65033 1.65664 1.8455 1.85062 2.05872 2.06304 2.18431 2.19042 2.33079 2.33561 2.46922 2.47447 2.62467 2.62879 2.81435 2.81903 2.97849 2.9836 3.15103 3.15609 3.30049 3.30598 3.43602 3.44042 3.58026 3.58452 3.75409 3.75903 4.08776 4.09235 4.33651 4.34094 4.49136 4.49641 4.61479 4.6227 4.80997 4.81341 
9 0.16792 0.32624 0.51345 0.83365 1.00678 1.50475 1.66954 1.86267 4.82308 
15 0.16546 0.3221 0.50834 0.64386 0.82985 1.00233 1.50061 1.66553 1.85837 2.63681 2.83046 3.31597 3.76694 4.34536 4.82001 
25 0.16424 0.31975 0.50626 0.64103 0.82846 1.00116 1.33222 1.49887 1.66474 1.85501 2.06762 2.34013 2.48125 2.63412 2.82465 2.98952 3.16239 3.31242 3.44584 3.59013 3.76549 4.09701 4.3439 4.50309 4.8183 
89 0.14767 0.15184 0.15507 0.30383 0.30747 0.31122 0.31524 0.49037 0.49496 0.4978 0.50121 0.62254 0.62699 0.63057 0.63468 0.81308 0.81676 0.82008 0.82344 0.98557 0.98881 0.99307 1.14992 1.15397 1.15915 1.3148 1.3194 1.32307 1.48293 1.48717 1.49047 1.49469 1.64404 1.65111 1.65402 1.84027 1.84306 1.84738 2.05353 2.05651 2.0615 2.17886 2.18484 2.19161 2.32514 2.32827 2.33238 2.46072 2.46713 2.47082 2.47577 2.6174 2.622 2.62519 2.80866 2.81302 2.81633 2.97245 2.97724 2.98044 3.14524 3.14859 3.15284 3.29449 3.29867 3.30295 3.4269 3.43303 3.43687 3.44161 3.57436 3.57864 3.58276 3.74902 3.75271 3.7562 4.08247 4.0853 4.33154 4.33384 4.48561 4.48908 4.4927 4.60975 4.61671 4.6213 4.80458 4.80766 4.81052 
44 0.1537 0.15831 0.31013 0.31732 0.49733 0.50106 0.63029 0.63646 0.81867 0.82367 0.99016 1.15675 1.32064 1.32656 1.4885 1.49364 1.65568 1.84485 2.05801 2.18569 2.33032 2.4726 2.62502 2.62918 2.81537 2.81948 2.97931 2.98382 3.1511 3.15832 3.30041 3.30664 3.43704 3.58082 3.75372 3.75895 4.08705 4.33579 4.49097 4.49605 4.61547 4.62565 4.80978 4.81457 
59 0.15467 0.15983 0.31117 0.31573 0.49701 0.50192 0.62981 0.63442 0.6407 0.82019 0.8252 0.9918 0.99807 1.15771 1.16437 1.32185 1.32817 1.48994 1.4951 1.65123 1.65796 1.84661 1.85201 2.05985 2.0654 2.18568 2.19219 2.33189 2.33763 2.46983 2.47565 2.62563 2.63051 2.81555 2.82026 2.82637 2.97948 2.98489 3.15207 3.1574 3.30155 3.30818 3.43314 3.43884 3.44459 3.58135 3.58617 3.75519 3.76062 4.08888 4.09365 4.33771 4.34189 4.49244 4.49791 4.61638 4.62465 4.81124 4.81475 
28 0.15359 0.30869 0.49645 0.62949 0.81856 0.98836 1.15588 1.32071 1.4896 1.65571 1.84298 2.05625 2.18739 2.32853 2.47306 2.62428 2.81434 2.97917 3.14911 3.29957 3.43556 3.57997 3.75183 4.08532 4.33396 4.48914 4.62114 4.80789 
64 0.15307 0.15747 0.3099 0.31538 0.49584 0.50017 0.50507 0.62947 0.63443 0.81792 0.82229 0.82556 0.98965 0.99559 1.15609 1.16338 1.32 1.32594 1.33068 1.48762 1.49223 1.49632 1.65421 1.65844 1.84471 1.84993 1.85404 2.05794 2.06203 2.18386 2.19123 2.33007 2.33471 2.47095 2.47525 2.62443 2.62867 2.81371 2.81847 2.82496 2.978 2.98321 3.15032 3.15596 3.29984 3.30621 3.31015 3.43621 3.44187 3.57975 3.58433 3.75315 3.75848 4.08704 4.09123 4.33581 4.33951 4.49059 4.49561 4.6145 4.62289 4.80922 4.81272 4.81815 
14 0.1714 0.32583 0.51285 0.64802 0.83689 1.00538 1.3383 1.50341 2.82871 3.16619 3.31945 4.35034 4.5076 4.82168 
119 0.17657 0.17992 0.18244 0.18605 0.3329 0.33597 0.33868 0.3415 0.35201 0.51965 0.52287 0.52524 0.52788 0.53265 0.65328 0.65608 0.65882 0.66242 0.84189 0.84531 0.84762 0.85088 0.864 1.01329 1.01644 1.01978 1.02384 1.18024 1.18402 1.18731 1.19077 1.34403 1.34801 1.35084 1.35413 1.51214 1.51565 1.51815 1.52151 1.67738 1.68032 1.68397 1.6894 1.86841 1.87117 1.87407 1.87709 1.8852 2.0811 2.08394 2.08691 2.0957 2.20768 2.21218 2.21667 2.3533 2.35604 2.359 2.36248 2.36789 2.49438 2.49743 2.49996 2.50369 2.64746 2.65055 2.65285 2.65829 2.83815 2.84119 2.84358 2.84676 2.85086 3.00249 3.00583 3.00857 3.01318 3.17407 3.17697 3.17978 3.18241 3.18687 3.32368 3.32736 3.33018 3.33309 3.45936 3.46234 3.46538 3.46932 3.60404 3.607 3.61005 3.61391 3.77698 3.78038 3.78276 3.78519 3.79036 4.1098 4.11232 4.11526 4.12168 4.35885 4.36102 4.36425 4.37244 4.51424 4.5178 4.5201 4.52362 4.64205 4.64603 4.64973 4.83262 4.83519 4.83746 4.84032 4.84481 
33 0.16559 0.32189 0.50824 0.642 0.83174 1.00306 1.17253 1.33419 1.50173 1.66524 1.85693 2.06828 2.20097 2.34033 2.3469 2.48251 2.49046 2.63567 2.82725 2.83324 2.99035 3.16362 3.31423 3.44901 3.5919 3.60099 3.76635 4.09677 4.34449 4.50328 4.63191 4.82 4.82479 
31 0.16902 0.32544 0.51222 0.5191 0.64596 0.83508 1.00584 1.17447 1.33936 1.50512 1.66851 1.86214 2.07295 2.20218 2.34569 2.35503 2.48681 2.63969 2.83121 2.83774 2.99494 3.16782 3.31787 3.45265 3.59757 3.77041 4.10152 4.34979 4.50742 4.63775 4.82482 
30 0.16362 0.32029 0.5063 0.63938 0.82824 1.0002 1.16783 1.33187 1.49955 1.66192 1.85501 2.06541 2.19509 2.33795 2.48062 2.63295 2.8239 2.82933 2.98874 3.16057 3.31224 3.44589 3.58875 3.764 4.09412 4.34201 4.50101 4.6283 4.81718 4.82291 
0 
2 0.82638 1.49866 
17 0.16474 0.50947 0.64237 0.83164 1.66552 2.06855 2.3418 2.48251 2.63606 2.99148 3.16542 3.44885 3.59269 3.7667 4.09719 4.34551 4.50338 
22 0.17313 0.33032 0.51672 0.65205 0.83838 1.0113 1.34312 1.50914 1.67341 1.86619 2.07641 2.64352 2.83659 3.00065 3.17375 3.32235 3.45862 3.77596 4.10403 4.35106 4.51093 4.8267 
0 
81 0.18117 0.18493 0.19039 0.33687 0.34086 0.3461 0.52441 0.52787 0.53246 0.65729 0.66087 0.66611 0.84658 0.85004 0.85468 1.01723 1.02202 1.02919 1.18593 1.19038 1.20355 1.35038 1.35436 1.36331 1.51724 1.52051 1.52575 1.68127 1.68547 1.69183 1.87154 1.87568 1.87992 2.08431 2.08805 2.09749 2.21466 2.22085 2.35699 2.36143 2.36774 2.49907 2.50353 2.51162 2.6518 2.65498 2.66376 2.8433 2.84735 2.85181 3.0072 3.01127 3.17824 3.1819 3.186 3.32982 3.33308 3.33926 3.4635 3.46718 3.47309 3.60832 3.61286 3.61913 3.78238 3.78537 3.79054 4.11299 4.11663 4.12519 4.36127 4.36483 4.37337 4.51938 4.52241 4.52839 4.64775 4.65312 4.83631 4.83961 4.84334 
18 0.51168 0.64524 0.83213 1.00428 1.33978 1.50588 2.06949 2.34227 2.6363 2.99456 3.31634 3.59404 3.76808 4.09986 4.3468 4.50454 4.63549 4.82247 
42 0.1662 0.1721 0.32213 0.32736 0.50958 0.51393 0.64224 0.65087 0.83196 1.00548 1.17064 1.17723 1.3357 1.50224 1.666 1.85636 1.86078 2.06923 2.19805 2.34193 2.34769 2.48367 2.63677 2.82766 2.83355 2.99171 3.16412 3.16857 3.31579 3.44997 3.59264 3.59907 3.76705 3.77007 4.09769 4.34564 4.35338 4.50433 4.51005 4.63181 4.82105 4.82516 
96 0.15819 0.16168 0.1643 0.17138 0.31471 0.31819 0.32147 0.50088 0.50455 0.50739 0.51106 0.63406 0.63757 0.6404 0.82321 0.82674 0.82909 0.83284 0.99475 0.99824 1.00118 1.00551 1.16082 1.16509 1.16887 1.17426 1.32489 1.33004 1.33326 1.49296 1.49699 1.49965 1.5029 1.6553 1.66055 1.66342 1.66931 1.84952 1.85258 1.85559 1.85875 2.06281 2.06591 2.07251 2.18907 2.19416 2.33489 2.3381 2.34156 2.34661 2.47459 2.47879 2.4813 2.48731 2.62986 2.63291 2.63581 2.8191 2.8229 2.82528 2.82958 2.98274 2.98746 2.99118 3.15557 3.15913 3.16197 3.30455 3.30958 3.31242 3.44075 3.44438 3.44729 3.58504 3.58836 3.59172 3.59777 3.75832 3.76252 3.76491 4.09179 4.09466 4.10014 4.34055 4.34288 4.34793 4.49561 4.49994 4.50244 4.61963 4.62595 4.6294 4.81432 4.81713 4.81985 4.82315 
33 0.15835 0.3142 0.50076 0.50793 0.6343 0.82386 0.99539 1.16159 1.32596 1.49413 1.65845 1.84805 1.85432 2.06146 2.18997 2.33377 2.47543 2.62874 2.81912 2.82593 2.98345 3.15559 3.3061 3.44083 3.58435 3.59298 3.75871 4.08975 4.33754 4.49581 4.624 4.81273 4.81847 
62 0.1671 0.17067 0.32381 0.32721 0.51105 0.51464 0.643 0.64675 0.83345 0.83617 0.84114 1.00271 1.00707 1.01226 1.17322 1.17809 1.3362 1.34115 1.50362 1.5073 1.66788 1.67254 1.85781 1.86221 1.86649 2.07013 2.07425 2.20046 2.20782 2.34252 2.34674 2.3525 2.48495 2.48949 2.63769 2.64103 2.82932 2.83305 2.83799 2.99328 2.99811 3.16598 3.16971 3.31525 3.31889 3.4505 3.4547 3.5936 3.59835 3.76745 3.77109 4.09917 4.10313 4.34743 4.35119 4.50499 4.50787 4.63288 4.63824 4.82289 4.82643 4.83077 
65 0.1714 0.1761 0.32671 0.3306 0.33942 0.51399 0.51892 0.64558 0.64929 0.83708 0.84124 1.00542 1.01158 1.17175 1.1771 1.1812 1.3379 1.34126 1.5063 1.50986 1.52579 1.67003 1.67516 1.86034 1.8659 1.875 2.07278 2.07791 2.20196 2.20786 2.34591 2.35093 2.35888 2.4879 2.4922 2.64132 2.64485 2.83145 2.83585 2.8437 2.99609 3.00115 3.16725 3.17075 3.1763 3.31734 3.32118 3.33067 3.45179 3.45577 3.4658 3.59757 3.60241 3.77177 3.77516 4.10217 4.10676 4.35066 4.35681 4.50895 4.51235 4.63564 4.64011 4.82568 4.83089 
35 0.1602 0.31703 0.32078 0.50384 0.50892 0.63672 0.82441 0.82804 0.99533 1.00081 1.16192 1.17089 1.32973 1.49454 1.49852 1.66018 1.84991 1.85541 2.06426 2.19378 2.33564 2.47864 2.63171 2.82256 2.98627 3.1587 3.31003 3.44264 3.58672 3.76182 4.09226 4.34082 4.49887 4.62711 4.81603 
54 0.1691 0.17469 0.32575 0.33064 0.51203 0.5164 0.64584 0.65213 0.83448 0.83895 1.00639 1.01182 1.17432 1.18195 1.33712 1.34602 1.50494 1.50927 1.66845 1.67611 1.85901 1.86354 1.88218 2.07195 2.091 2.20174 2.34489 2.35215 2.48633 2.49321 2.6398 2.65039 2.8301 2.83492 2.99451 3.16764 3.17377 3.31752 3.32305 3.45166 3.45756 3.59559 3.60176 3.77094 3.78353 4.10082 4.11084 4.34895 4.35568 4.50722 4.51378 4.63514 4.82399 4.82881 
0 
20 0.16641 0.32523 0.51122 0.83409 1.0072 1.50425 1.66821 1.86263 2.07271 2.34554 2.48481 2.63716 2.9925 3.3187 3.59607 3.76914 4.1002 4.34858 4.50593 4.82106 
112 0.16207 0.16511 0.16743 0.17091 0.31855 0.3212 0.32373 0.32615 0.50468 0.50813 0.51023 0.51275 0.52018 0.63786 0.64077 0.64354 0.6462 0.82799 0.83091 0.83324 0.83651 0.99891 1.0018 1.00505 1.01101 1.16397 1.16732 1.17132 1.17502 1.32862 1.33251 1.33507 1.33811 1.4979 1.50113 1.50356 1.50696 1.65778 1.6631 1.666 1.66901 1.85391 1.85615 1.85913 1.86215 2.06687 2.06956 2.07209 2.19186 2.19601 2.1987 2.20348 2.33918 2.34156 2.34473 2.35125 2.47801 2.48155 2.48439 2.48777 2.63337 2.63618 2.6383 2.82267 2.82578 2.82802 2.83069 2.83535 2.98674 2.99012 2.99228 2.99637 3.15943 3.16204 3.16492 3.16705 3.30826 3.31189 3.31505 3.31749 3.44379 3.44686 3.44978 3.4529 3.58817 3.59157 3.59383 3.5974 3.76234 3.7656 3.7681 3.77042 4.09581 4.09825 4.101 4.1551 4.34468 4.34668 4.35042 4.4999 4.50311 4.50538 4.50811 4.62276 4.62823 4.63207 4.63528 4.8181 4.82034 4.82239 4.82504 4.82956 
0 
0 
0 
43 0.17063 0.17646 0.32613 0.33054 0.51326 0.51733 0.64768 0.83388 0.8381 1.00537 1.01065 1.17442 1.33903 1.34403 1.50506 1.51049 1.67021 1.67694 1.86004 1.86513 2.07349 2.20276 2.34599 2.35314 2.48876 2.64102 2.83192 2.83818 2.99566 3.16797 3.17287 3.31931 3.45266 3.59794 3.77133 3.77955 4.10235 4.35041 4.50776 4.51369 4.63671 4.82489 4.82968 
178 0.18203 0.18546 0.18762 0.18961 0.19229 0.19569 0.33873 0.34143 0.34397 0.3461 0.34814 0.35164 0.35935 0.52518 0.52862 0.53061 0.53259 0.5346 0.53702 0.54124 0.65891 0.66175 0.66409 0.66616 0.66865 0.67226 0.84775 0.85053 0.85315 0.85496 0.85735 0.85985 0.86652 1.02014 1.02254 1.02536 1.02768 1.03041 1.03489 1.18652 1.1894 1.19221 1.19481 1.1974 1.20176 1.35028 1.35399 1.35635 1.35866 1.36099 1.36559 1.51767 1.5209 1.52347 1.5255 1.52802 1.53146 1.54444 1.6827 1.68598 1.68817 1.69077 1.69401 1.69902 1.87469 1.87682 1.87944 1.88155 1.88377 1.88684 1.89282 2.08814 2.09045 2.09262 2.09537 2.10005 2.1135 2.21374 2.2177 2.22057 2.22434 2.22884 2.36053 2.36277 2.3651 2.3675 2.37073 2.37469 2.38325 2.50055 2.50358 2.50606 2.50868 2.51163 2.51602 2.65379 2.65639 2.65869 2.66059 2.66407 2.6703 2.84343 2.8471 2.84932 2.85133 2.85367 2.85614 2.86258 3.00799 3.01136 3.01359 3.01585 3.01867 3.02504 3.18095 3.18334 3.18594 3.1878 3.19008 3.19314 3.20164 3.32998 3.33303 3.33586 3.33789 3.34002 3.34348 3.37153 3.46573 3.46806 3.47069 3.47291 3.47553 3.48003 3.60974 3.61269 3.61506 3.61757 3.62036 3.62422 3.78366 3.78676 3.78904 3.79082 3.79299 3.79652 3.8021 4.11661 4.11881 4.12107 4.12347 4.1277 4.13787 4.36557 4.36737 4.36938 4.37225 4.37651 4.39275 4.52089 4.52357 4.52602 4.52787 4.53047 4.53435 4.64545 4.64985 4.65314 4.65585 4.65937 4.67086 4.83916 4.84151 4.84335 4.84527 4.84751 4.84992 4.85467 
2 0.82983 1.50186 
0 
67 0.1557 0.16018 0.16513 0.31293 0.31766 0.49868 0.50301 0.50681 0.63105 0.63517 0.63942 0.82121 0.82591 0.82956 0.99291 0.99794 1.15919 1.16438 1.32341 1.32872 1.49099 1.49543 1.50005 1.65486 1.65989 1.66734 1.84793 1.85269 2.06104 2.06561 2.18798 2.19305 2.33316 2.33794 2.47177 2.47735 2.48291 2.62657 2.63124 2.81774 2.8221 2.82698 2.98063 2.98541 3.15384 3.15882 3.16369 3.3033 3.30887 3.43833 3.44296 3.58242 3.58658 3.59247 3.75715 3.76245 4.0901 4.09486 4.33879 4.34333 4.49378 4.49889 4.62031 4.62578 4.81288 4.81659 4.82175 
14 0.17023 0.32561 0.51541 0.83542 1.00666 1.50621 1.67512 1.85948 2.3582 2.83358 3.77226 4.35294 4.51353 4.82533 
44 0.16667 0.17119 0.3233 0.32717 0.51066 0.64279 0.65007 0.83152 0.835 1.0024 1.00676 1.17128 1.33429 1.33932 1.50226 1.50672 1.66701 1.67291 1.85651 1.86089 2.07034 2.19929 2.3439 2.35237 2.48405 2.49137 2.63811 2.82698 2.83142 2.99302 3.16489 3.17042 3.31485 3.31913 3.44938 3.59411 3.76808 4.09869 4.10676 4.34737 4.50514 4.63285 4.82144 4.82569 
53 0.17111 0.17653 0.32894 0.33589 0.51403 0.51805 0.64863 0.65284 0.83685 0.84198 1.00872 1.01755 1.17937 1.34065 1.34914 1.50784 1.51652 1.67221 1.68383 1.86289 1.86679 1.87962 2.07522 2.09602 2.20661 2.34756 2.35324 2.3613 2.49076 2.64196 2.66044 2.83295 2.83809 2.99637 3.00308 3.17016 3.17588 3.32082 3.45482 3.46796 3.59979 3.61143 3.77305 3.77885 4.10385 4.11368 4.35172 4.35705 4.51024 4.63909 4.82598 4.83025 4.84109 
3 0.32595 0.51178 0.83381 
6 0.3217 0.50728 0.82936 1.00124 1.50004 1.85776 
0 
14 0.16149 0.32016 0.5044 0.63903 0.82596 0.99736 1.49645 1.66623 1.85615 2.82361 3.15957 3.76328 4.09405 4.34213 
69 0.16936 0.17268 0.17884 0.32513 0.32883 0.33337 0.51263 0.51597 0.52179 0.64543 0.6494 0.83414 0.83751 0.84166 1.00428 1.00918 1.01509 1.17597 1.18074 1.33858 1.34277 1.50508 1.50882 1.51521 1.6693 1.67328 1.67982 1.85958 1.86393 1.86802 1.88159 2.07247 2.07666 2.20203 2.20785 2.34448 2.3492 2.35579 2.48683 2.49082 2.4997 2.64022 2.64451 2.83117 2.83611 2.99535 3.0005 3.16768 3.17084 3.31874 3.32219 3.45149 3.4553 3.59603 3.6008 3.77022 3.77343 3.7796 4.10076 4.10426 4.11824 4.34929 4.35288 4.50785 4.5112 4.63607 4.82434 4.82875 4.8332 
119 0.17041 0.17285 0.17596 0.17984 0.3256 0.32861 0.33091 0.33364 0.33895 0.51364 0.51631 0.5187 0.52187 0.53827 0.646 0.64906 0.65201 0.65704 0.83594 0.8382 0.84098 0.84388 0.85482 1.00528 1.00929 1.01193 1.01515 1.02685 1.17408 1.17783 1.18091 1.18605 1.33909 1.3422 1.34519 1.50646 1.50879 1.51179 1.51672 1.67014 1.67311 1.67607 1.67988 1.8602 1.86353 1.86602 1.86835 1.87344 2.07244 2.07536 2.0786 2.08795 2.20264 2.20586 2.21006 2.34506 2.34789 2.35077 2.35426 2.35893 2.48713 2.48992 2.49335 2.49751 2.64061 2.64301 2.64579 2.65351 2.83175 2.83407 2.83708 2.83985 2.85511 2.9953 2.99764 3.00145 3.0082 3.16718 3.1703 3.17284 3.17631 3.31829 3.32104 3.32349 3.32702 3.452 3.45525 3.45781 3.462 3.59657 3.59928 3.60203 3.60627 3.77149 3.77414 3.77668 3.78181 4.10171 4.10419 4.10693 4.11115 4.12391 4.15252 4.35016 4.35259 4.35598 4.36123 4.50786 4.51037 4.51323 4.51825 4.63623 4.63934 4.64377 4.82458 4.82705 4.82951 4.83199 4.83634 
15 0.51324 0.6469 1.0074 1.86159 2.07011 2.34156 2.48784 2.63628 2.8298 2.99189 3.59273 3.76796 4.34771 4.50478 4.82111 
30 0.1759 0.33208 0.51917 0.65235 0.8414 1.01193 1.18305 1.34498 1.51155 1.67638 1.86744 2.07826 2.21389 2.35266 2.49431 2.64556 2.83793 3.00067 3.1733 3.32467 3.45938 3.6039 3.77654 3.786 4.10783 4.35509 4.51291 4.64346 4.83029 4.836 
5 0.50376 0.82403 0.99544 1.49472 4.34099 
104 0.15413 0.15797 0.16077 0.16395 0.31052 0.31385 0.31683 0.31979 0.49684 0.501 0.50351 0.50638 0.62966 0.6338 0.63689 0.64017 0.8193 0.82277 0.82596 0.82829 0.99202 0.99486 0.99863 1.15637 1.16035 1.16424 1.16766 1.32118 1.32576 1.32878 1.33234 1.48906 1.49284 1.49585 1.49865 1.65065 1.6567 1.65977 1.66322 1.84734 1.84987 1.85317 1.858 2.06068 2.06358 2.06719 2.1852 2.19035 2.1935 2.33212 2.33506 2.33862 2.46813 2.47329 2.4767 2.47923 2.62408 2.6286 2.63141 2.81504 2.81946 2.82222 2.82576 2.97895 2.9837 2.98633 2.99122 3.15233 3.15534 3.15909 3.16258 3.30096 3.3051 3.30854 3.31194 3.4335 3.43919 3.44248 3.44545 3.58085 3.58519 3.58793 3.59374 3.75568 3.75924 3.76194 3.76453 4.08958 4.09217 4.09567 4.33854 4.34078 4.3454 4.49212 4.4956 4.49868 4.50239 4.61611 4.6217 4.62585 4.8114 4.81452 4.8171 4.82108 
40 0.17413 0.33067 0.33824 0.51656 0.52192 0.65084 0.83996 0.84779 1.01124 1.02042 1.18102 1.34328 1.50965 1.52158 1.67476 1.86547 1.87064 2.07681 2.20641 2.35047 2.35928 2.49213 2.64416 2.83514 2.84425 2.99976 3.17277 3.18449 3.32339 3.45796 3.60155 3.77566 3.78856 4.10494 4.35285 4.51139 4.52381 4.64113 4.82898 4.83425 
119 0.17663 0.17921 0.18214 0.18628 0.33219 0.33525 0.33773 0.34134 0.35195 0.51994 0.52232 0.52477 0.52788 0.53636 0.65283 0.656 0.65911 0.66482 0.84136 0.84441 0.847 0.85002 0.86364 1.0121 1.01556 1.0188 1.02339 1.18042 1.1841 1.18725 1.19279 1.34545 1.34818 1.35145 1.3586 1.5124 1.51491 1.51771 1.52161 1.67687 1.68027 1.68398 1.69138 1.86693 1.87042 1.87315 1.87631 1.88286 2.07949 2.08255 2.08606 2.09482 2.20828 2.21261 2.21732 2.35248 2.35564 2.35911 2.36355 2.37094 2.4943 2.49717 2.50062 2.50585 2.64709 2.64982 2.65347 2.66167 2.83862 2.84104 2.8439 2.84693 2.86195 3.00288 3.00538 3.00894 3.02215 3.17359 3.17691 3.17936 3.18275 3.19789 3.32511 3.32778 3.33048 3.33649 3.45894 3.46236 3.46555 3.47224 3.60372 3.6076 3.61161 3.61707 3.77699 3.77989 3.78205 3.7859 3.79272 4.10829 4.11089 4.1138 4.1193 4.35692 4.35926 4.36245 4.36824 4.51411 4.51687 4.51953 4.52357 4.64288 4.64644 4.65131 4.83203 4.83431 4.83682 4.83951 4.84513 
13 0.17017 0.32619 0.51395 1.00626 1.33791 1.67212 1.86213 3.1681 3.31873 3.77129 4.1042 4.34731 4.82381 
59 0.15303 0.15787 0.30931 0.31406 0.49538 0.50046 0.50584 0.62863 0.63363 0.81872 0.82359 0.99015 0.99571 1.156 1.16287 1.16842 1.32 1.32598 1.4883 1.49338 1.65153 1.65651 1.84487 1.84973 2.05804 2.06243 2.184 2.1904 2.33003 2.33478 2.46961 2.47492 2.62413 2.62872 2.8135 2.81868 2.97772 2.98328 3.15041 3.15571 3.29958 3.3058 3.31011 3.43527 3.44021 3.57945 3.58437 3.7534 3.75847 4.08697 4.0913 4.33594 4.33973 4.49058 4.49581 4.61482 4.62332 4.80928 4.81292 
17 0.16648 0.32411 0.51022 0.83151 1.00311 1.33736 1.50217 1.66804 2.34412 2.48628 2.63689 2.99462 3.16839 3.31795 3.59289 3.76876 4.35156 
22 0.16775 0.32575 0.51195 0.64487 0.83624 1.33742 1.67198 2.0721 2.34636 2.4876 2.63755 2.83412 2.9948 3.1675 3.31714 3.45281 3.59805 3.76811 4.09979 4.34789 4.50536 4.63716 
66 0.17005 0.17327 0.18058 0.32615 0.32972 0.33666 0.5134 0.51667 0.52136 0.64666 0.65067 0.83507 0.8381 0.84229 1.00522 1.00985 1.01458 1.1737 1.17941 1.33936 1.3442 1.50647 1.5099 1.66971 1.67454 1.86007 1.86453 1.86839 2.07287 2.0767 2.20247 2.21054 2.34541 2.35095 2.35909 2.48816 2.49319 2.64162 2.64667 2.83155 2.83585 2.8422 2.99634 3.00151 3.16867 3.17217 3.32041 3.32455 3.45311 3.45777 3.59704 3.60235 3.77259 3.77616 4.10183 4.1054 4.11823 4.35034 4.35425 4.50937 4.51347 4.63633 4.64423 4.82571 4.82924 4.8351 
31 0.16622 0.32309 0.50916 0.64334 0.83094 1.00172 1.00804 1.17158 1.33512 1.50219 1.66642 1.85618 1.86188 2.07317 2.19942 2.34177 2.484 2.63711 2.82774 2.99176 3.16469 3.31486 3.45073 3.59274 3.76732 4.09972 4.34574 4.50479 4.63208 4.82123 4.82665 
73 0.15706 0.16197 0.16655 0.31398 0.31884 0.32403 0.49965 0.50444 0.50785 0.63361 0.63876 0.82249 0.82688 0.82988 0.99394 0.99898 1.00249 1.16016 1.16632 1.17117 1.3241 1.32992 1.33419 1.49248 1.49714 1.50132 1.65454 1.6599 1.66409 1.84896 1.8537 1.85793 2.06183 2.06665 2.18722 2.19399 2.33419 2.339 2.4742 2.47948 2.62868 2.63274 2.81882 2.82317 2.82829 2.98284 2.98735 3.1546 3.15997 3.16389 3.30396 3.31004 3.31423 3.43998 3.44581 3.58444 3.58883 3.7577 3.76268 3.76706 4.0915 4.09647 4.34033 4.34552 4.4949 4.49983 4.50506 4.61752 4.62608 4.63207 4.81405 4.81732 4.82202 
28 0.17106 0.32781 0.51454 0.64778 0.83574 1.01055 1.17785 1.34048 1.50648 1.67196 1.86514 2.07345 2.20595 2.34686 2.48873 2.64077 2.83261 2.99565 3.1687 3.31997 3.455 3.59935 3.77153 4.10315 4.35067 4.50776 4.6354 4.8258 
28 0.17225 0.33016 0.51591 0.64835 0.83711 1.00954 1.1783 1.34173 1.50935 1.67862 1.86242 2.07483 2.20841 2.34746 2.48873 2.64223 2.83334 2.99727 3.17023 3.3202 3.45479 3.59837 3.77312 4.103 4.35298 4.51207 4.63873 4.82795 
99 0.17528 0.17838 0.18218 0.33063 0.33422 0.33722 0.34315 0.51861 0.52131 0.52436 0.5291 0.65123 0.65474 0.6585 0.84005 0.84346 0.84689 0.8524 1.01093 1.01501 1.01903 1.0272 1.17737 1.18243 1.18635 1.34395 1.34728 1.35102 1.51028 1.51363 1.51702 1.5239 1.67536 1.67913 1.68356 1.86559 1.86948 1.87285 1.87829 2.07847 2.08185 2.08676 2.20526 2.20997 2.21614 2.35109 2.35459 2.35815 2.36395 2.49327 2.49657 2.50101 2.51551 2.64556 2.64862 2.65346 2.83644 2.83958 2.843 2.84751 3.00057 3.00368 3.00825 3.17277 3.1762 3.17942 3.18532 3.32261 3.32633 3.3295 3.33928 3.45729 3.46121 3.46475 3.60247 3.60628 3.61081 3.62144 3.77565 3.77892 3.78163 3.78725 4.10734 4.11061 4.11488 4.35604 4.35913 4.36346 4.51216 4.51574 4.51909 4.5268 4.63879 4.64346 4.64912 4.8304 4.83309 4.83613 4.84034 
30 0.16915 0.32568 0.51216 0.647 0.83507 1.00637 1.17659 1.3386 1.50518 1.67054 1.86104 2.07239 2.20272 2.34552 2.35721 2.4871 2.6401 2.8311 2.99483 3.1677 3.3182 3.45329 3.59692 3.77057 4.10082 4.34891 4.50745 4.63777 4.82392 4.83115 
61 0.1674 0.17023 0.32242 0.32621 0.51097 0.51381 0.64338 0.64721 0.83121 0.83467 0.83916 1.0022 1.00736 1.1691 1.17582 1.33568 1.34031 1.50268 1.50565 1.5105 1.66757 1.67185 1.85681 1.86116 1.86598 2.07 2.07386 2.19954 2.20622 2.34194 2.34685 2.48485 2.4882 2.6386 2.64109 2.82872 2.83247 2.99396 2.99891 3.16382 3.16809 3.31579 3.31967 3.44875 3.45324 3.5939 3.59812 3.7672 3.77108 4.0997 4.10307 4.34791 4.35188 4.5033 4.50759 4.51296 4.63243 4.63707 4.82283 4.82544 4.82998 
18 0.16424 0.32173 0.50967 0.64183 0.83334 1.00281 1.86088 2.34276 2.48099 2.63487 2.8256 3.16294 3.31417 3.44871 3.59474 3.76494 4.50188 4.81987 
28 0.15124 0.30725 0.49449 0.62729 0.81587 0.98718 1.15361 1.31925 1.48633 1.65334 1.84196 2.05515 2.18364 2.32736 2.4701 2.62231 2.81251 2.9771 3.14801 3.29838 3.43384 3.57821 3.75158 4.08412 4.33257 4.48848 4.62076 4.80671 
40 0.16582 0.3226 0.32667 0.50929 0.51325 0.64365 0.83177 0.83598 1.00247 1.00798 1.17277 1.33507 1.50191 1.50683 1.66571 1.85756 1.86246 2.06976 2.19846 2.34257 2.35177 2.48413 2.49289 2.63721 2.82768 2.83264 2.99165 3.16495 3.31576 3.44985 3.59328 3.60219 3.76752 3.77298 4.09751 4.10288 4.34591 4.50479 4.63248 4.82099 
35 0.17373 0.3299 0.34765 0.51645 0.53169 0.65073 0.83977 1.01085 1.17786 1.34311 1.50992 1.6725 1.86228 1.86797 2.07581 2.20256 2.21185 2.34891 2.35731 2.49051 2.64385 2.83408 2.84245 2.99901 3.17159 3.32282 3.45638 3.59993 3.77475 4.10403 4.35316 4.51172 4.63983 4.82768 4.83349 

178
