# Supplementary material for: Deciphering the Contribution of Oriens-Lacunosum/Moleculare (OLM) Cells to Intrinsic θ Rhythms Using Biophysical Local Field Potential (LFP) Models
Source: eNeuro. 2018 Sep 4;5(4):ENEURO.0146-18.2018. doi: 10.1523/ENEURO.0146-18.2018 (PMC6140113; doi:10.1523/ENEURO.0146-18.2018)
Supplement: Supplementary file 2 — Supplementary Code. Download supplement 2, GZ file [file sup_enu-eN-NWR-0146-18-s02.gz › LFP_microcircuit-master/BC-380-gi-0-gi_SD-0-PV12913020-dSD6.6ms-gnSD0.21-gpv-3.0-gsb4.5-csb0.21-gbs2.0-cbs0.1344-spiketimes.txt]

16463

342


79 0.14389 0.14822 0.15142 0.30009 0.30379 0.30775 0.48661 0.49147 0.49473 0.6193 0.62374 0.62776 0.80939 0.81324 0.81651 0.82209 0.98174 0.98535 0.99161 1.14629 1.1507 1.15762 1.31109 1.31641 1.3212 1.47922 1.48411 1.48779 1.64053 1.64801 1.83647 1.83938 1.84412 2.04973 2.0529 2.1751 2.18141 2.32134 2.32462 2.32946 2.45807 2.46469 2.46851 2.61389 2.61865 2.62193 2.80491 2.80951 2.81288 2.96871 2.97412 2.97825 3.14149 3.14489 3.14923 3.2907 3.29541 3.30009 3.42353 3.42949 3.43582 3.57057 3.57517 3.58002 3.74519 3.74927 3.75262 4.07864 4.08161 4.32763 4.33013 4.48185 4.48559 4.4891 4.60601 4.61304 4.80077 4.80396 4.80698 
88 0.14442 0.14831 0.15137 0.15817 0.30051 0.30426 0.30812 0.48729 0.49137 0.49447 0.49921 0.61885 0.62319 0.62693 0.63289 0.80976 0.81348 0.81691 0.81973 0.98256 0.98539 0.99038 1.14662 1.15072 1.15702 1.31154 1.31528 1.3201 1.47958 1.48377 1.48768 1.64081 1.64837 1.65225 1.83726 1.83982 1.84379 2.0505 2.0531 2.05661 2.17567 2.18122 2.32215 2.32506 2.32882 2.45744 2.4642 2.46829 2.61409 2.61874 2.62225 2.80574 2.80987 2.81314 2.96924 2.97348 2.97732 3.14208 3.14529 3.14938 3.15401 3.29121 3.29479 3.30011 3.42394 3.4304 3.4344 3.5713 3.57526 3.5789 3.74602 3.74908 3.75283 4.07947 4.08211 4.08583 4.3283 4.33055 4.33385 4.48241 4.48557 4.48978 4.60644 4.61288 4.619 4.8017 4.80459 4.80723 
32 0.16808 0.32627 0.51174 0.64402 0.83438 1.00547 1.17372 1.33691 1.50447 1.6669 1.67347 1.86022 2.07066 2.20126 2.34253 2.34929 2.48502 2.63831 2.8293 2.99284 3.16673 3.31811 3.45143 3.59341 3.59945 3.77047 4.09916 4.10879 4.34714 4.50695 4.63451 4.82363 
0 
66 0.16518 0.17011 0.32271 0.32657 0.34143 0.50942 0.51368 0.64095 0.64625 0.83142 0.83559 1.00103 1.00627 1.01212 1.16794 1.17508 1.33228 1.33846 1.50035 1.50624 1.66583 1.67163 1.85574 1.86076 1.86808 2.06976 2.07471 2.10399 2.19646 2.34157 2.34695 2.3552 2.4838 2.49045 2.6363 2.64128 2.82699 2.83191 2.84165 2.99133 2.99655 3.16192 3.16665 3.17403 3.31192 3.31748 3.44888 3.45331 3.59265 3.59749 3.60483 3.76758 3.77114 3.78283 4.09834 4.10311 4.139 4.3463 4.35246 4.50163 4.50697 4.62828 4.63686 4.82085 4.82478 4.83197 
0 
24 0.16877 0.32507 0.5121 0.64838 0.83337 1.00505 1.33974 1.50738 1.66849 1.86064 2.34649 2.63927 2.83383 2.99699 3.16738 3.31755 3.45383 3.59688 3.76986 4.10516 4.34741 4.50688 4.63662 4.82537 
81 0.15383 0.15776 0.16152 0.3109 0.31459 0.31883 0.49646 0.50077 0.50432 0.62949 0.63345 0.63831 0.81944 0.82321 0.82676 0.99136 0.99578 0.99997 1.15703 1.16173 1.16706 1.32075 1.32597 1.33055 1.48919 1.49382 1.49873 1.64988 1.65671 1.65995 1.84609 1.8497 1.8542 2.05935 2.06262 2.18421 2.19006 2.19649 2.33144 2.33486 2.34003 2.46928 2.47435 2.47918 2.62513 2.62877 2.63258 2.81466 2.81891 2.82233 2.97843 2.98357 2.98916 3.15159 3.15541 3.15869 3.30064 3.30525 3.30973 3.4356 3.43947 3.444 3.58061 3.58468 3.58964 3.75454 3.75886 3.76191 4.08838 4.09162 4.33708 4.33973 4.49176 4.49619 4.49976 4.61508 4.62304 4.62736 4.81074 4.81351 4.81785 
0 
52 0.15897 0.16404 0.31504 0.31946 0.50272 0.50749 0.6359 0.64042 0.82561 0.83029 0.99494 1.00003 1.16343 1.32746 1.33255 1.49524 1.50016 1.65944 1.66497 1.84849 1.85445 2.06196 2.06801 2.19242 2.33484 2.34035 2.47717 2.48254 2.63006 2.63411 2.82133 2.82583 2.98533 2.99056 3.1577 3.16237 3.30647 3.31164 3.44108 3.44569 3.58603 3.5911 3.75989 3.76343 4.09052 4.09639 4.3393 4.49815 4.50302 4.6255 4.81469 4.8196 
89 0.14468 0.14912 0.1523 0.301 0.3047 0.30855 0.31265 0.48763 0.49266 0.49565 0.62021 0.62508 0.62899 0.81009 0.81398 0.81733 0.8222 0.98275 0.9864 0.99097 1.14714 1.15154 1.15687 1.31199 1.31759 1.32125 1.48023 1.48535 1.4886 1.64104 1.64891 1.65293 1.83747 1.84031 1.84456 2.05074 2.05398 2.05908 2.17593 2.18241 2.1896 2.32237 2.32559 2.33 2.45831 2.46513 2.46889 2.61452 2.61952 2.62255 2.80585 2.81066 2.81367 2.81907 2.96968 2.97536 2.97885 3.14264 3.14596 3.14997 3.15419 3.29172 3.29658 3.30046 3.424 3.43031 3.43472 3.57158 3.57634 3.58045 3.74617 3.75053 3.75346 4.07965 4.08258 4.08778 4.32862 4.33104 4.33678 4.4829 4.48678 4.48994 4.60669 4.61426 4.61892 4.80176 4.80491 4.80773 4.81195 
54 0.17558 0.18052 0.33306 0.33737 0.5187 0.5231 0.65319 0.65923 0.84192 0.84661 1.01339 1.01852 1.18208 1.19258 1.34506 1.34962 1.51243 1.51737 1.67602 1.68425 1.86636 1.87092 2.07904 2.08602 2.20965 2.35319 2.36126 2.4944 2.50557 2.64712 2.66027 2.83745 2.84275 3.00211 3.0088 3.17506 3.18045 3.32545 3.33005 3.45938 3.46469 3.60366 3.60909 3.77754 3.78271 4.1075 4.11357 4.35584 4.36308 4.51499 4.52367 4.64383 4.83086 4.83526 
0 
130 0.14186 0.14515 0.14787 0.15014 0.15462 0.29798 0.30156 0.30411 0.30654 0.30962 0.48482 0.48828 0.49092 0.49306 0.49604 0.6158 0.61968 0.62272 0.62538 0.62825 0.80725 0.81061 0.81344 0.81556 0.81906 0.98006 0.98241 0.98543 0.98817 1.14408 1.14795 1.15124 1.15484 1.15903 1.30905 1.31229 1.31595 1.31868 1.32232 1.47708 1.48076 1.48372 1.48609 1.48987 1.63825 1.64433 1.64752 1.65064 1.65572 1.83478 1.83701 1.83956 1.84203 1.84627 2.04802 2.05024 2.05275 2.05569 2.17317 2.1772 2.18068 2.18722 2.31967 2.3223 2.3248 2.32753 2.45482 2.46069 2.46407 2.46673 2.4705 2.61158 2.61595 2.61858 2.6208 2.80327 2.80687 2.80933 2.81149 2.81505 2.96674 2.97034 2.9736 2.97588 3.13956 3.14239 3.14482 3.1474 3.15011 3.28861 3.29176 3.29493 3.29795 3.30089 3.42145 3.42711 3.42951 3.43292 3.43621 3.5688 3.57232 3.57486 3.57786 3.74351 3.74588 3.74872 3.75095 3.75371 4.07699 4.07928 4.08168 4.08449 4.32579 4.32785 4.33002 4.33322 4.47991 4.48273 4.48597 4.48803 4.49213 4.60393 4.60855 4.61207 4.61576 4.79924 4.80183 4.80389 4.80605 4.80962 
0 
60 0.15532 0.16015 0.16504 0.31266 0.31866 0.49905 0.50271 0.50778 0.63174 0.63666 0.82092 0.8259 0.99286 0.99878 1.15891 1.16718 1.32402 1.33091 1.4918 1.49639 1.65406 1.65883 1.6654 1.84757 1.85411 2.06055 2.06841 2.18686 2.19649 2.33291 2.33891 2.47178 2.47699 2.62692 2.63111 2.81756 2.82181 2.82688 2.98025 2.98518 3.15365 3.15911 3.30337 3.30997 3.43806 3.44435 3.58305 3.5885 3.75709 3.76222 4.0897 4.33849 4.34559 4.4937 4.49905 4.61802 4.62505 4.81249 4.8166 4.82194 
65 0.16601 0.16944 0.17509 0.32258 0.32619 0.50987 0.51398 0.64228 0.646 0.83099 0.83458 0.83974 1.00104 1.00596 1.01241 1.16714 1.17396 1.17966 1.33528 1.33912 1.50267 1.50631 1.66598 1.67129 1.85567 1.86002 1.8643 2.06898 2.07309 2.19685 2.20504 2.34188 2.34663 2.35294 2.48392 2.48836 2.63675 2.64009 2.82745 2.83092 2.83572 2.99239 2.99764 3.16259 3.16687 3.17229 3.31383 3.31782 3.44891 3.45338 3.59305 3.59821 3.76642 3.76985 4.09797 4.10192 4.34641 4.35261 4.50357 4.50687 4.63035 4.63604 4.82097 4.82399 4.82918 
36 0.14916 0.15482 0.30618 0.49298 0.49928 0.62571 0.81453 0.82031 0.98638 1.15255 1.31653 1.48576 1.65253 1.8411 2.05437 2.18197 2.32654 2.46924 2.62126 2.81131 2.81748 2.97534 3.14687 3.15331 3.2964 3.43364 3.57704 3.74989 3.75572 4.08344 4.33209 4.48709 4.49339 4.61498 4.80592 4.81104 
3 0.1729 0.51629 4.82626 
3 0.82907 1.00238 2.82858 
0 
21 0.16933 0.32599 0.51255 0.64584 0.83492 1.17699 1.50644 1.67171 1.86192 2.07394 2.63894 2.83157 2.99571 3.1678 3.3188 3.45371 3.59744 3.76944 4.35114 4.50791 4.82421 
26 0.1588 0.31625 0.50276 0.63548 0.82341 0.99612 1.16335 1.32827 1.49748 1.65941 1.85216 2.06496 2.33856 2.47795 2.63121 2.82164 2.98605 3.15945 3.30768 3.44298 3.58883 3.76217 4.34166 4.49887 4.62868 4.81505 
72 0.15399 0.15855 0.16397 0.31117 0.31531 0.31931 0.4981 0.50138 0.5048 0.63074 0.63493 0.63963 0.81895 0.823 0.82549 0.99127 0.9965 1.15749 1.16347 1.16804 1.32115 1.32658 1.33051 1.49073 1.49471 1.49923 1.65439 1.65863 1.66477 1.84589 1.85099 1.85473 2.05926 2.0635 2.18506 2.1907 2.33142 2.33552 2.47185 2.47605 2.48174 2.62601 2.6295 2.81622 2.81994 2.82452 2.98037 2.98406 3.15191 3.15653 3.16049 3.30126 3.30666 3.30989 3.43699 3.44198 3.58208 3.58605 3.75475 3.75921 3.76256 4.0883 4.09282 4.33692 4.34153 4.49195 4.49655 4.6153 4.62278 4.62743 4.8108 4.81398 
6 0.52035 1.513 2.64566 3.17423 3.7761 4.5138 
35 0.16758 0.32329 0.3295 0.51054 0.51614 0.64393 0.8332 0.83849 1.00456 1.17313 1.33746 1.5043 1.66786 1.85665 1.86245 2.07066 2.20076 2.34426 2.48517 2.63879 2.8289 2.83607 2.99334 3.16558 3.31647 3.45118 3.59418 3.7682 3.77332 4.09935 4.34752 4.50586 4.63436 4.82335 4.82942 
33 0.15925 0.31306 0.3191 0.50094 0.63336 0.82493 0.9928 1.15896 1.16838 1.32771 1.49528 1.65903 1.84741 1.85456 2.06134 2.19132 2.33279 2.47659 2.62831 2.81973 2.98456 3.15369 3.15923 3.30744 3.4386 3.58524 3.75956 4.08988 4.33799 4.49693 4.62441 4.81254 4.81865 
57 0.15015 0.15481 0.30675 0.31124 0.49299 0.49806 0.62559 0.63068 0.81611 0.82052 0.98802 0.99534 1.15328 1.16286 1.31766 1.32545 1.48579 1.49167 1.64647 1.65475 1.84287 1.84766 2.05607 2.05991 2.18141 2.18941 2.3278 2.3318 2.46582 2.47252 2.62152 2.62624 2.81113 2.81638 2.97518 2.9816 3.14814 3.1529 3.29698 3.30485 3.42967 3.43576 3.44255 3.57691 3.58187 3.75132 3.75666 4.08504 4.08858 4.33393 4.33704 4.4884 4.49433 4.61234 4.62173 4.80707 4.81046 
97 0.15418 0.15781 0.16099 0.16535 0.31061 0.31357 0.31707 0.32011 0.49691 0.50139 0.50449 0.50822 0.62945 0.63343 0.63714 0.82006 0.82371 0.82642 0.8303 0.99188 0.99582 0.99893 1.1569 1.1608 1.16538 1.32139 1.32629 1.32987 1.48959 1.49406 1.4972 1.50188 1.64964 1.65641 1.65956 1.66376 1.8467 1.84979 1.85381 2.05997 2.06347 2.06747 2.18493 2.19016 2.19519 2.33179 2.33485 2.33836 2.46729 2.4731 2.47677 2.48113 2.62462 2.6285 2.63121 2.81495 2.81913 2.82213 2.82648 2.979 2.98401 2.98675 3.15205 3.1552 3.15846 3.16227 3.30084 3.30506 3.30881 3.31291 3.43261 3.43862 3.4431 3.44763 3.58076 3.58482 3.58821 3.75521 3.7591 3.76202 4.08898 4.09226 4.09708 4.33798 4.3411 4.34581 4.49241 4.49673 4.49955 4.61547 4.62195 4.6255 4.63128 4.81117 4.81411 4.8173 4.82089 
26 0.16936 0.32635 0.51222 0.64218 0.83425 1.00546 1.17237 1.50623 1.67011 1.86099 2.06967 2.2013 2.34186 2.48422 2.82789 2.99135 3.16688 3.32128 3.45309 3.59749 3.76953 4.0996 4.34613 4.50839 4.63849 4.82496 
62 0.16709 0.17112 0.32286 0.32821 0.51084 0.51531 0.64349 0.64833 0.83162 0.83536 0.8515 1.00195 1.00676 1.01859 1.17084 1.17712 1.33627 1.34141 1.50324 1.50693 1.66643 1.67128 1.85689 1.86263 1.86846 2.07018 2.07536 2.19613 2.20276 2.34249 2.34761 2.36298 2.48415 2.48804 2.63715 2.64126 2.82815 2.83282 2.99146 2.99547 3.16419 3.16834 3.31362 3.31881 3.44894 3.45406 3.5934 3.59799 3.60783 3.76769 3.77193 4.0995 4.10858 4.34783 4.35475 4.50377 4.5081 4.63099 4.63601 4.82212 4.82559 4.8359 
41 0.16046 0.16633 0.31724 0.32221 0.50505 0.51138 0.63742 0.64379 0.82488 0.82894 0.99651 1.00227 1.16306 1.17133 1.32984 1.49907 1.66122 1.66884 1.85109 1.85705 2.06476 2.19357 2.33683 2.34478 2.4798 2.63333 2.82364 2.82967 2.9872 3.16015 3.31005 3.44381 3.58785 3.60025 3.76333 4.09355 4.34206 4.50056 4.62674 4.81723 4.82274 
91 0.17727 0.18044 0.18433 0.33346 0.33694 0.34008 0.52055 0.52329 0.52647 0.53198 0.65338 0.65695 0.66053 0.84215 0.84568 0.84886 0.85516 1.01343 1.01742 1.02125 1.18021 1.18455 1.18877 1.34528 1.34862 1.35237 1.51405 1.51706 1.52098 1.67805 1.68153 1.68664 1.86801 1.87166 1.87498 1.88157 2.08075 2.08397 2.08811 2.20938 2.21338 2.22065 2.35354 2.35706 2.36103 2.36804 2.49553 2.49891 2.50395 2.6479 2.65111 2.65576 2.83962 2.84256 2.8464 3.00289 3.00593 3.01038 3.17476 3.17845 3.18139 3.18756 3.32493 3.32862 3.3319 3.45946 3.46342 3.46709 3.60422 3.60742 3.61151 3.62358 3.7779 3.78119 3.78385 3.79007 4.10991 4.1131 4.11763 4.35841 4.36124 4.3656 4.51493 4.51844 4.52205 4.64427 4.64934 4.83282 4.83551 4.83861 4.84322 
78 0.15304 0.15727 0.16237 0.30894 0.31237 0.31648 0.49546 0.50014 0.50428 0.62778 0.63257 0.63644 0.81861 0.82298 0.82586 0.9904 0.99476 1.00051 1.15532 1.16042 1.16724 1.32012 1.3253 1.33262 1.48814 1.49298 1.49897 1.64901 1.65618 1.6599 1.84521 1.84913 1.85433 2.05845 2.06222 2.18394 2.18977 2.33023 2.33365 2.34021 2.46605 2.47248 2.47608 2.62211 2.62685 2.63008 2.81374 2.81819 2.82297 2.97756 2.98283 3.15046 3.15406 3.15794 3.29947 3.30429 3.309 3.43205 3.43768 3.4421 3.57933 3.58379 3.58986 3.75379 3.75836 3.76322 4.0874 4.09115 4.33629 4.34011 4.49075 4.49552 4.6146 4.62113 4.62889 4.80959 4.81292 4.81787 
54 0.15253 0.15755 0.31042 0.31581 0.49778 0.50232 0.62991 0.63528 0.81785 0.82233 0.82734 0.99071 0.99772 1.15712 1.16706 1.32155 1.32766 1.49029 1.49487 1.65533 1.66275 1.84532 1.85111 2.05875 2.06622 2.18723 2.33068 2.3365 2.47195 2.47782 2.62586 2.62997 2.81559 2.81999 2.97987 2.98482 3.15121 3.15685 3.30089 3.30733 3.43644 3.44314 3.5812 3.58672 3.75437 3.7594 4.08768 4.33634 4.49152 4.49636 4.61839 4.62656 4.81032 4.81453 
32 0.15483 0.30998 0.49739 0.63046 0.82014 0.98973 1.15714 1.3219 1.49017 1.65492 1.84416 2.05745 2.18769 2.32982 2.47265 2.62537 2.81527 2.97971 3.15062 3.15864 3.30083 3.43623 3.58093 3.75321 3.759 4.08656 4.33505 4.49081 4.4972 4.62169 4.80926 4.81503 
31 0.16447 0.32011 0.3256 0.50913 0.64029 0.82804 0.83366 0.99976 1.16767 1.33343 1.50097 1.66415 1.85462 1.86128 2.06743 2.1964 2.34041 2.48184 2.63532 2.8263 2.99041 3.16141 3.31168 3.44722 3.59114 3.76479 4.09655 4.3454 4.50133 4.63049 4.81999 
82 0.14527 0.14956 0.15322 0.30147 0.3051 0.30906 0.48806 0.49272 0.49618 0.62067 0.62509 0.62928 0.81081 0.81468 0.81822 0.82444 0.9832 0.987 0.99173 1.14767 1.15176 1.15744 1.31255 1.31756 1.32175 1.48066 1.48522 1.48898 1.64189 1.64847 1.6523 1.83793 1.84096 1.8453 2.05118 2.05455 2.1765 2.18237 2.18956 2.32279 2.32611 2.33056 2.45959 2.46508 2.46951 2.61529 2.61963 2.62306 2.80637 2.81078 2.8143 2.97012 2.97507 2.97883 3.14293 3.14627 3.15041 3.29211 3.29658 3.30096 3.42491 3.43037 3.43519 3.572 3.57644 3.58096 3.74661 3.75077 3.7541 4.08008 4.08315 4.32906 4.33174 4.48332 4.48711 4.49063 4.60742 4.61419 4.6187 4.80223 4.80546 4.80855 
142 0.13728 0.14047 0.14316 0.14537 0.14821 0.29339 0.29682 0.29931 0.30168 0.30396 0.48019 0.48349 0.48623 0.48827 0.49061 0.49475 0.61148 0.61516 0.61814 0.6206 0.62283 0.62682 0.80265 0.80588 0.80866 0.81076 0.8132 0.81653 0.97545 0.97784 0.98072 0.98333 0.98682 1.1395 1.14317 1.14635 1.14934 1.15283 1.30444 1.30756 1.3112 1.31359 1.31646 1.47248 1.47596 1.47896 1.4812 1.48413 1.63368 1.63936 1.64248 1.6449 1.64887 1.83016 1.8324 1.83477 1.83725 1.83979 2.0434 2.04564 2.04801 2.05082 2.16857 2.17232 2.1759 2.17972 2.31504 2.31764 2.32003 2.32267 2.32591 2.45028 2.45568 2.45894 2.46151 2.46415 2.60698 2.61108 2.61374 2.6159 2.61896 2.79864 2.80206 2.80462 2.80667 2.80942 2.81316 2.96213 2.96554 2.96887 2.97093 2.97474 3.13496 3.13776 3.14008 3.14263 3.14466 3.14823 3.28406 3.28714 3.29029 3.29307 3.29549 3.41684 3.42217 3.42454 3.42731 3.42989 3.56419 3.56755 3.57015 3.57284 3.57631 3.7389 3.74133 3.74404 3.74621 3.74819 4.07236 4.07467 4.07693 4.07964 4.32119 4.32324 4.32529 4.32841 4.4753 4.47808 4.48123 4.48325 4.48578 4.59933 4.60339 4.60693 4.61015 4.61481 4.7946 4.79717 4.79917 4.80131 4.80392 4.99802 
38 0.15312 0.1581 0.31045 0.31687 0.49671 0.50156 0.62972 0.63625 0.8183 0.82338 0.9906 1.1568 1.32074 1.48963 1.49598 1.65386 1.84536 2.0586 2.18574 2.33077 2.47074 2.47652 2.6251 2.81523 2.979 2.98458 3.15108 3.16002 3.30055 3.30937 3.43645 3.58088 3.75404 4.08767 4.33636 4.49136 4.61868 4.81015 
0 
62 0.17439 0.17957 0.33049 0.33454 0.34299 0.51843 0.52274 0.6513 0.65552 0.84018 0.84519 1.01082 1.01643 1.18064 1.18569 1.34362 1.34813 1.5109 1.51541 1.67516 1.68144 1.86633 1.87028 1.87886 2.07727 2.08205 2.20783 2.2167 2.35064 2.35575 2.36268 2.4931 2.49883 2.64535 2.65076 2.8368 2.84163 3.00038 3.00638 3.17221 3.17615 3.18349 3.32291 3.32707 3.4573 3.46178 3.60199 3.60722 3.77566 3.77996 3.79078 4.1063 4.11107 4.35485 4.36023 4.51265 4.51692 4.64173 4.65027 4.82983 4.83439 4.84491 
92 0.17679 0.17985 0.18441 0.33228 0.3358 0.33916 0.34755 0.5204 0.52326 0.52683 0.5336 0.65302 0.65643 0.65989 0.84301 0.84564 0.8495 1.01206 1.01673 1.02135 1.18033 1.18506 1.18873 1.34524 1.34886 1.35276 1.51353 1.51671 1.52098 1.67724 1.68089 1.68628 1.86743 1.8713 1.87454 1.88143 2.07989 2.0833 2.08894 2.2091 2.21413 2.22131 2.35197 2.35633 2.36089 2.36868 2.49594 2.50016 2.50595 2.64765 2.65049 2.65538 2.8386 2.84161 2.84543 2.85473 3.00338 3.00673 3.01336 3.17328 3.1774 3.18069 3.18849 3.32463 3.32829 3.33172 3.45899 3.46265 3.46728 3.60403 3.60807 3.61326 3.77747 3.7808 3.78475 3.79335 4.10846 4.11187 4.11722 4.35734 4.36045 4.36539 4.51481 4.51767 4.52149 4.64262 4.6469 4.65462 4.83169 4.8344 4.83791 4.84271 
7 0.16736 0.32483 0.83593 1.00432 1.66761 1.86108 4.34856 
1 3.77504 
57 0.15772 0.16135 0.16676 0.31415 0.31836 0.32305 0.5022 0.50543 0.63425 0.63829 0.82294 0.82691 0.83129 0.99457 0.99974 1.16075 1.16779 1.32582 1.33063 1.49447 1.49854 1.659 1.66437 1.84932 1.85452 2.06265 2.1893 2.19712 2.33454 2.3395 2.476 2.47993 2.62957 2.63288 2.81997 2.82326 2.82934 2.98363 2.98748 3.15526 3.15975 3.30502 3.31006 3.44013 3.44497 3.58572 3.59011 3.75882 3.76291 4.0918 4.34012 4.49592 4.49997 4.62113 4.62723 4.81416 4.81725 
80 0.14496 0.14912 0.15252 0.30138 0.30491 0.30877 0.48799 0.49258 0.49575 0.62045 0.62493 0.62887 0.81053 0.81429 0.8176 0.98295 0.9869 0.99133 1.14787 1.15191 1.1569 1.31257 1.3177 1.32146 1.48071 1.48543 1.48882 1.64168 1.64872 1.65284 1.83769 1.84084 1.84478 2.05094 2.05437 2.17642 2.18226 2.32262 2.32593 2.33012 2.4595 2.46512 2.46907 2.61546 2.61965 2.62284 2.80625 2.81065 2.81385 2.97016 2.97538 2.97901 3.14289 3.14627 3.14996 3.29203 3.29648 3.30044 3.42472 3.43018 3.43497 3.57191 3.57632 3.58036 3.74633 3.75052 3.75354 4.07985 4.08299 4.32879 4.33157 4.48324 4.48743 4.49042 4.60714 4.61382 4.61895 4.802 4.80517 4.8082 
1 4.82436 
27 0.17026 0.32662 0.51442 0.64677 0.83453 1.00686 1.17672 1.34048 1.50805 1.67202 1.8619 2.07524 2.34771 2.48909 2.63948 2.83391 2.99584 3.16805 3.31859 3.45434 3.59992 3.77101 4.10495 4.3529 4.50766 4.63622 4.82518 
29 0.15872 0.31624 0.50178 0.63512 0.8238 0.99545 1.16419 1.32756 1.49476 1.65917 1.84979 2.0616 2.19197 2.33395 2.47626 2.62912 2.81987 2.98398 3.15686 3.30744 3.44174 3.58471 3.75945 4.09037 4.33822 4.49631 4.62618 4.81344 4.8204 
56 0.15269 0.15761 0.30901 0.31415 0.49516 0.50015 0.6283 0.63375 0.81806 0.82298 0.98963 0.99554 1.15533 1.16245 1.31957 1.32567 1.48779 1.49333 1.65018 1.65636 1.84436 1.84966 2.05761 2.06245 2.18365 2.19123 2.32965 2.33492 2.46814 2.47429 2.62332 2.62823 2.81344 2.81853 2.97725 2.98292 3.14981 3.15532 3.29928 3.30561 3.43279 3.43775 3.57913 3.58449 3.75304 3.75848 4.08663 4.09146 4.33539 4.34053 4.49013 4.49564 4.61419 4.62257 4.809 4.81305 
29 0.16548 0.3228 0.50975 0.64223 0.83097 1.00324 1.17183 1.33477 1.50245 1.66612 1.85706 2.06952 2.20107 2.34236 2.48546 2.63645 2.82732 2.99105 3.16405 3.3145 3.44936 3.59451 3.76727 4.09885 4.34558 4.50448 4.63341 4.82132 4.82764 
95 0.17681 0.17971 0.18368 0.33321 0.33629 0.33942 0.3521 0.52059 0.52334 0.52649 0.53211 0.65295 0.65643 0.66006 0.84295 0.84547 0.84906 0.86152 1.01373 1.01708 1.0216 1.18005 1.1844 1.18816 1.34511 1.3485 1.35198 1.36614 1.51349 1.51666 1.52121 1.67745 1.68111 1.68646 1.86704 1.87069 1.87404 1.88049 2.07956 2.08267 2.08735 2.20923 2.2141 2.22323 2.35245 2.35576 2.36055 2.3673 2.49464 2.49817 2.503 2.64713 2.64992 2.65482 2.83874 2.84156 2.84538 2.85181 3.0031 3.00616 3.01146 3.17339 3.17705 3.18001 3.18436 3.32446 3.32772 3.33088 3.34423 3.45861 3.4624 3.46631 3.60411 3.60771 3.61249 3.77771 3.78066 3.784 3.79024 4.10864 4.11199 4.11776 4.35724 4.36059 4.36539 4.51378 4.51691 4.52045 4.52677 4.64351 4.64735 4.83223 4.8347 4.83803 4.84346 
71 0.15686 0.16067 0.16388 0.17021 0.31424 0.31777 0.32083 0.50193 0.50515 0.50958 0.63396 0.63799 0.82247 0.82639 0.82943 0.99425 0.99872 1.00218 1.1606 1.16552 1.17081 1.32488 1.33018 1.33791 1.49416 1.49844 1.65875 1.6623 1.66652 1.84907 1.85327 1.85656 2.06215 2.06586 2.18982 2.19406 2.33426 2.33869 2.34364 2.4756 2.47915 2.62926 2.6328 2.8198 2.82324 2.82798 2.98367 2.98731 3.15522 3.15989 3.16515 3.30528 3.31038 3.44043 3.44503 3.58502 3.58863 3.59638 3.75866 3.7632 4.09114 4.09507 4.33964 4.3432 4.4954 4.49989 4.61995 4.62632 4.81388 4.81707 4.82138 
32 0.16686 0.32389 0.50896 0.64124 0.6481 0.83318 1.00459 1.16893 1.33406 1.50292 1.66799 1.85942 2.07009 2.1985 2.34146 2.48333 2.63598 2.82825 2.99018 2.99777 3.1623 3.16766 3.31458 3.4487 3.59231 3.76604 3.77171 4.09866 4.3463 4.50412 4.63122 4.82174 
18 0.16481 0.3216 0.50932 0.83214 1.00332 1.49987 1.66379 1.8572 2.34166 2.48129 2.63426 2.82616 3.59283 3.76516 4.09679 4.34435 4.50308 4.81962 
37 0.15639 0.31119 0.49899 0.5054 0.6322 0.82086 0.82589 0.99142 0.99964 1.15771 1.32136 1.49041 1.65614 1.84593 2.05912 2.18524 2.33137 2.47314 2.62675 2.81788 2.98011 3.15209 3.159 3.30138 3.30964 3.43765 3.44504 3.58181 3.75469 3.76135 4.08812 4.33684 4.49194 4.49972 4.61575 4.81078 4.81737 
111 0.14474 0.14852 0.15129 0.15432 0.30086 0.30426 0.30743 0.3102 0.48747 0.49147 0.49396 0.49657 0.50052 0.61983 0.62364 0.62655 0.6294 0.81008 0.81348 0.81665 0.81914 0.98268 0.98548 0.989 0.99296 1.14695 1.1507 1.15456 1.15828 1.31182 1.31537 1.3189 1.3221 1.47992 1.48383 1.48685 1.48965 1.64126 1.6476 1.65049 1.65389 1.83739 1.83991 1.84312 1.84642 2.05064 2.05324 2.05606 2.17593 2.18099 2.18432 2.32227 2.32507 2.32808 2.33165 2.45819 2.46373 2.46714 2.46985 2.47484 2.61446 2.61867 2.62162 2.62419 2.80584 2.80985 2.8125 2.81525 2.82032 2.9695 2.97363 2.97662 2.97995 3.14233 3.14537 3.14858 3.15106 3.29155 3.29503 3.29865 3.30147 3.42422 3.42991 3.43301 3.43602 3.57146 3.57533 3.57804 3.58128 3.74616 3.74935 3.75221 3.7545 4.07958 4.08217 4.08517 4.32854 4.33073 4.33374 4.48267 4.48565 4.48905 4.4916 4.60677 4.61241 4.61642 4.62111 4.80175 4.80457 4.80688 4.80969 
33 0.15105 0.30738 0.49334 0.62663 0.81638 0.82414 0.98797 1.1535 1.31767 1.32647 1.48601 1.49473 1.65214 1.84266 2.0559 2.1816 2.32796 2.4664 2.47368 2.62161 2.81157 2.9754 3.14809 3.29749 3.43375 3.57747 3.75135 3.75915 4.08495 4.33366 4.48835 4.61252 4.80726 
42 0.154 0.15879 0.30925 0.31702 0.4968 0.50218 0.62965 0.81897 0.82347 0.98929 1.15548 1.16497 1.32007 1.32747 1.48947 1.49688 1.65526 1.84383 1.85177 2.05709 2.18648 2.32933 2.47221 2.62455 2.81461 2.82065 2.97924 3.1501 3.15709 3.29955 3.30714 3.43669 3.58038 3.75303 3.75857 4.08617 4.33479 4.48995 4.49571 4.61727 4.8088 4.81425 
7 0.16312 0.32152 0.82825 1.00021 1.33134 1.66389 1.85573 
64 0.14388 0.14826 0.30019 0.30425 0.30884 0.4864 0.49081 0.49506 0.61946 0.62372 0.63023 0.80927 0.81378 0.81879 0.98096 0.98578 1.14661 1.15225 1.31087 1.31652 1.47912 1.48397 1.64215 1.64802 1.8357 1.83979 2.04892 2.0527 2.17509 2.18153 2.32089 2.32471 2.45964 2.46558 2.61458 2.61886 2.80464 2.80907 2.81449 2.96862 2.97379 3.14112 3.14528 3.14917 3.29052 3.296 3.42544 3.43058 3.57038 3.57468 3.74432 3.74879 3.75223 4.07794 4.08165 4.32676 4.33014 4.48141 4.48619 4.60598 4.61405 4.80018 4.80339 4.80766 
31 0.17656 0.33304 0.51845 0.52869 0.65379 0.84222 1.01442 1.18253 1.34512 1.51312 1.67919 1.86822 2.07702 2.21094 2.35386 2.497 2.64427 2.83903 3.00499 3.17434 3.32429 3.45925 3.60718 3.77787 4.10578 4.1204 4.35623 4.51263 4.64444 4.83135 4.84274 
36 0.16963 0.17638 0.32552 0.33238 0.51285 0.51984 0.64569 0.83548 0.84201 1.0051 1.01158 1.17221 1.33864 1.50633 1.6693 1.86007 1.8665 2.0731 2.20039 2.34529 2.35233 2.48782 2.64163 2.83144 2.99555 3.16823 3.31882 3.45294 3.59684 3.77218 4.10168 4.34937 4.50829 4.63556 4.82486 4.83083 
29 0.15678 0.31412 0.50039 0.6338 0.82181 0.82887 0.99472 1.16243 1.32592 1.49359 1.65805 1.84714 2.06062 2.18977 2.33362 2.47486 2.62828 2.81841 2.98332 3.15452 3.3056 3.44051 3.58419 3.75799 4.08906 4.33705 4.49534 4.62473 4.81223 
35 0.16328 0.17015 0.31881 0.32493 0.50736 0.51174 0.63978 0.83095 1.00119 1.16753 1.33275 1.50009 1.6642 1.85397 1.8623 2.06656 2.19668 2.33927 2.34567 2.48114 2.63447 2.8253 2.83009 2.98951 3.16228 3.31271 3.44585 3.58991 3.76552 4.09526 4.34407 4.50262 4.63088 4.81904 4.82435 
10 0.16681 0.3234 0.83017 0.99985 1.66508 1.86026 2.20115 2.34423 2.8302 3.59735 
25 0.16367 0.32092 0.50754 0.64137 1.17195 1.33474 1.50003 1.85723 2.06656 2.19774 2.342 2.48351 2.63366 2.82521 2.9889 3.16153 3.3123 3.44954 3.59061 3.76436 4.09517 4.34229 4.50086 4.63046 4.81789 
27 0.16201 0.32004 0.50657 0.63949 0.82714 0.99953 1.17078 1.33517 1.4994 1.66097 1.85189 1.85823 2.06575 2.33774 2.48017 2.6327 2.82418 2.98795 3.16152 3.31236 3.44661 3.58834 3.76379 4.0946 4.3424 4.50083 4.81746 
57 0.17649 0.18118 0.33329 0.33732 0.51951 0.52331 0.65206 0.65644 0.84263 0.84707 1.01353 1.01835 1.18322 1.189 1.34536 1.34968 1.51203 1.51668 1.67636 1.68215 1.8681 1.8722 2.07905 2.08354 2.20876 2.22034 2.35249 2.35881 2.49325 2.49834 2.6462 2.64997 2.83839 2.84344 3.00192 3.00764 3.17451 3.17882 3.32525 3.32935 3.45881 3.46353 3.60393 3.60863 3.77789 3.78132 4.10811 4.11304 4.35588 4.3609 4.51359 4.51712 4.64229 4.65235 4.83131 4.83558 4.843 
79 0.15466 0.15792 0.16108 0.31174 0.31555 0.32017 0.49894 0.50173 0.50541 0.63165 0.6346 0.63849 0.8196 0.82272 0.82512 0.82853 0.99141 0.99532 0.99945 1.15786 1.16259 1.16787 1.32144 1.32648 1.33048 1.49131 1.49455 1.49947 1.65576 1.6586 1.66404 1.84621 1.85013 1.85434 2.05943 2.06282 2.18581 2.19057 2.33183 2.33543 2.34178 2.47237 2.47578 2.48117 2.62672 2.6297 2.817 2.82011 2.82545 2.98009 2.98399 2.98932 3.15251 3.15697 3.16063 3.30138 3.30579 3.30919 3.4378 3.44138 3.44695 3.58242 3.58537 3.59116 3.75487 3.75894 3.76184 4.08856 4.09188 4.33733 4.34016 4.49228 4.49647 4.49971 4.6163 4.62405 4.81124 4.81411 4.81841 
38 0.16867 0.32495 0.33131 0.51208 0.6453 0.83407 1.00219 1.00917 1.17149 1.33583 1.50512 1.66711 1.67396 1.85712 1.86288 2.07168 2.19964 2.34391 2.35156 2.48593 2.63924 2.82922 2.83437 2.99383 3.16589 3.17103 3.31712 3.45053 3.45674 3.59478 3.60246 3.76954 4.10073 4.34795 4.50628 4.63492 4.8227 4.82851 
75 0.16181 0.16475 0.16879 0.31761 0.32129 0.32407 0.50562 0.50854 0.51239 0.63795 0.64159 0.82736 0.83036 0.83395 0.99713 1.00181 1.00538 1.16389 1.1695 1.17301 1.32801 1.33241 1.33574 1.498 1.50113 1.66212 1.6661 1.67122 1.85228 1.85623 1.8594 1.87071 2.06595 2.07014 2.19409 2.1999 2.33794 2.34171 2.34651 2.4791 2.48253 2.63287 2.6356 2.82325 2.82629 2.83067 2.98761 2.99014 2.99785 3.15884 3.16276 3.1664 3.30964 3.31344 3.3171 3.44395 3.44825 3.45556 3.58814 3.592 3.60008 3.76249 3.76597 3.77439 4.09444 4.09827 4.34296 4.34604 4.4988 4.50244 4.62511 4.63041 4.81737 4.81986 4.82413 
3 1.84741 4.33738 4.81348 
99 0.1467 0.15112 0.15397 0.30294 0.30684 0.31013 0.31375 0.48939 0.49429 0.49707 0.50056 0.62225 0.62699 0.63049 0.81238 0.81646 0.81919 0.82321 0.98442 0.98839 0.99195 1.14918 1.15368 1.15789 1.16198 1.31387 1.31949 1.32276 1.48208 1.48721 1.48998 1.49495 1.64288 1.65037 1.65359 1.65898 1.83916 1.84209 1.84558 1.85029 2.05242 2.0556 2.05926 2.17783 2.18411 2.1903 2.32406 2.32737 2.33096 2.46034 2.4671 2.47022 2.47464 2.61676 2.62161 2.62429 2.80758 2.81237 2.81504 2.81927 2.97153 2.97711 2.97996 3.14438 3.14777 3.15137 3.15473 3.29345 3.29854 3.30185 3.30545 3.42585 3.43201 3.4359 3.43957 3.57332 3.57808 3.58172 3.74785 3.75218 3.75486 3.75969 4.08134 4.08418 4.08778 4.3303 4.33262 4.33708 4.48467 4.48915 4.49167 4.49787 4.60875 4.61541 4.61925 4.80346 4.80664 4.80931 4.813 
1 4.34693 
56 0.14723 0.15244 0.30342 0.30841 0.48962 0.49471 0.62269 0.62805 0.81267 0.81799 0.98439 0.99163 1.14998 1.1572 1.31429 1.32093 1.48243 1.48816 1.64605 1.65301 1.83913 1.84455 2.05235 2.05709 2.17823 2.18858 2.32422 2.32893 2.46373 2.47015 2.61808 2.62294 2.8078 2.81303 2.97188 2.97784 3.14449 3.14981 3.29381 3.30051 3.42936 3.43607 3.57356 3.57866 3.74774 3.75325 4.08133 4.086 4.33018 4.33438 4.48483 4.49051 4.60909 4.61934 4.8035 4.80719 
92 0.16095 0.16421 0.16743 0.3176 0.32124 0.32449 0.50251 0.50685 0.50954 0.51303 0.63653 0.63966 0.64302 0.82626 0.82976 0.83238 0.99753 1.00124 1.00519 1.16318 1.16704 1.17103 1.17513 1.3275 1.33233 1.33574 1.49568 1.49978 1.50295 1.66024 1.66372 1.66831 1.85225 1.85484 1.85878 2.06554 2.0687 2.0724 2.19096 2.19579 2.19993 2.33745 2.34034 2.34433 2.47728 2.48116 2.4843 2.63176 2.63467 2.63724 2.82046 2.82482 2.82772 2.8315 2.98518 2.9893 2.99178 2.99594 3.15778 3.16118 3.16428 3.16751 3.30738 3.31169 3.31479 3.31859 3.4434 3.44689 3.45006 3.58705 3.59046 3.59409 3.76094 3.76459 3.76742 3.77082 4.09448 4.09701 4.10098 4.34332 4.34568 4.34993 4.49816 4.50233 4.50491 4.62221 4.62741 4.63077 4.63598 4.81722 4.81972 4.82352 
60 0.15576 0.16018 0.31251 0.317 0.49891 0.50336 0.50896 0.63259 0.6373 0.8216 0.82567 0.8304 0.99243 0.99841 1.15847 1.16438 1.32219 1.32793 1.49035 1.4957 1.65512 1.65946 1.84718 1.85236 2.06039 2.06507 2.18636 2.19232 2.3325 2.33761 2.47202 2.47765 2.62661 2.6313 2.81567 2.82088 2.82603 2.97992 2.98531 3.15317 3.15827 3.16339 3.30193 3.30827 3.43853 3.44301 3.58157 3.58617 3.75591 3.76142 4.08955 4.0942 4.33836 4.34285 4.49272 4.49818 4.61804 4.62511 4.81213 4.8155 
47 0.16034 0.16385 0.31561 0.31988 0.50422 0.50818 0.63611 0.64068 0.82438 0.82803 0.99551 1.00107 1.1619 1.16884 1.32863 1.33283 1.49696 1.50139 1.66098 1.66577 1.85111 1.85548 2.06458 2.19202 2.33709 2.34288 2.47791 2.48417 2.63172 2.82251 2.82808 2.98665 3.15748 3.16195 3.30851 3.31219 3.44225 3.44747 3.58758 3.76152 3.76503 4.09326 4.34153 4.49983 4.62662 4.81593 4.81915 
6 1.18047 2.0745 2.35257 3.77233 4.50791 4.82802 
66 0.1807 0.18526 0.33593 0.3398 0.3477 0.52314 0.52697 0.53411 0.65567 0.65996 0.66937 0.8462 0.8506 1.01737 1.02197 1.18431 1.18946 1.3487 1.35313 1.51614 1.52046 1.68034 1.68581 1.87146 1.8756 1.88449 2.08286 2.08754 2.21346 2.22296 2.35782 2.36349 2.49805 2.50333 2.65042 2.65404 2.84232 2.84727 3.00603 3.01112 3.17691 3.18071 3.18622 3.32771 3.33161 3.35052 3.4622 3.46654 3.60688 3.612 3.62454 3.78137 3.78487 3.79438 4.11174 4.11608 4.36001 4.36456 4.51733 4.52078 4.5283 4.64637 4.65434 4.83547 4.83947 4.84828 
38 0.16392 0.17101 0.31948 0.32463 0.5081 0.51409 0.64106 0.83089 1.00035 1.16746 1.17507 1.33336 1.50157 1.66445 1.85433 1.86044 2.06719 2.20467 2.33998 2.34736 2.48287 2.63579 2.82622 2.83416 2.99062 3.16126 3.16681 3.31338 3.44797 3.59189 3.76556 3.77177 4.09627 4.34472 4.50322 4.63136 4.81953 4.82468 
55 0.1659 0.16939 0.32251 0.32636 0.51019 0.51353 0.64235 0.64636 0.83079 0.83461 1.00226 1.00675 1.17058 1.1751 1.33498 1.339 1.50304 1.50629 1.66664 1.6707 1.85699 1.86075 2.0695 2.07322 2.19945 2.34266 2.34689 2.48491 2.48858 2.63777 2.6407 2.82803 2.83115 2.83745 2.99293 2.99749 3.163 3.16718 3.31389 3.31814 3.44824 3.45283 3.59415 3.59844 3.76691 3.7704 4.09855 4.10193 4.34681 4.35064 4.50277 4.50698 4.63441 4.82225 4.82539 
0 
27 0.16568 0.32086 0.50829 0.64107 0.83076 1.0016 1.17231 1.33547 1.50131 1.66455 1.85573 2.0685 2.34037 2.48275 2.63557 2.82635 2.99068 3.16315 3.31439 3.4471 3.59137 3.76598 4.09703 4.34517 4.50309 4.63203 4.81977 
28 0.16498 0.32126 0.50841 0.6409 0.83133 0.99913 1.16698 1.33295 1.50062 1.66498 1.85432 2.06758 2.19596 2.33969 2.48229 2.63582 2.82591 2.99046 3.16305 3.31309 3.44678 3.59155 3.76686 4.09612 4.34433 4.50343 4.63113 4.81942 
47 0.16194 0.31827 0.32268 0.50552 0.50984 0.63816 0.64303 0.8275 0.83119 0.99796 1.00289 1.16486 1.1717 1.33034 1.33555 1.49848 1.66275 1.67022 1.85211 1.85655 2.06534 2.19501 2.33782 2.34293 2.47998 2.63301 2.82355 2.82907 2.98788 2.99353 3.15954 3.1633 3.30974 3.31447 3.44503 3.4499 3.5887 3.59449 3.76302 3.76927 4.09395 4.34208 4.34922 4.50037 4.62766 4.81692 4.82023 
56 0.15884 0.16244 0.31455 0.31866 0.50233 0.50649 0.63458 0.63874 0.82289 0.82671 0.99432 0.99999 1.16147 1.16671 1.32723 1.33117 1.49499 1.49948 1.65891 1.66369 1.84928 1.85367 2.06224 2.06658 2.19137 2.19776 2.33479 2.33902 2.47643 2.48108 2.62984 2.63305 2.82032 2.82427 2.98492 2.98923 3.15547 3.15948 3.30625 3.3103 3.4408 3.44526 3.58579 3.59028 3.75979 3.7631 4.09124 4.09575 4.33935 4.34425 4.4974 4.50078 4.6223 4.62665 4.8142 4.81771 
94 0.14999 0.15387 0.15714 0.30616 0.30949 0.3133 0.31747 0.49269 0.49678 0.49965 0.50326 0.62533 0.62914 0.63302 0.63841 0.81539 0.81884 0.82239 0.82642 0.98789 0.99076 0.99519 1.15227 1.15594 1.16099 1.31709 1.3208 1.32497 1.32988 1.48522 1.48915 1.49283 1.64631 1.65305 1.65619 1.8426 1.84514 1.84917 1.85486 2.05591 2.05853 2.0622 2.18114 2.18651 2.32747 2.33027 2.33388 2.46336 2.46903 2.47265 2.47692 2.61974 2.62387 2.62729 2.81099 2.81502 2.81813 2.82332 2.97476 2.97893 2.98242 3.1476 3.15065 3.15461 3.15845 3.29682 3.30039 3.30493 3.30877 3.42925 3.43528 3.43884 3.44349 3.57668 3.58049 3.58403 3.75135 3.75478 3.75813 4.08482 4.08739 4.09137 4.33388 4.33602 4.48792 4.49097 4.49479 4.61191 4.61803 4.62211 4.80694 4.80977 4.81232 4.81798 
20 0.1611 0.32012 0.50671 0.63938 0.82598 0.99706 1.66265 1.85092 2.06438 2.33687 2.6326 2.82397 2.98768 3.16259 3.58801 3.76351 4.09293 4.34105 4.50074 4.81564 
56 0.14893 0.15452 0.30522 0.31054 0.49146 0.49696 0.62434 0.63007 0.81451 0.82024 0.98617 0.99381 1.1518 1.16135 1.31612 1.32391 1.48427 1.49057 1.6475 1.65322 1.84096 1.8463 2.05418 2.05927 2.18018 2.19069 2.32597 2.33094 2.46491 2.47098 2.61981 2.62528 2.80972 2.81538 2.97372 2.98011 3.14628 3.15195 3.29551 3.30324 3.43096 3.43651 3.57539 3.58113 3.74951 3.75529 4.08311 4.08803 4.33203 4.33662 4.48666 4.49256 4.61107 4.62081 4.80527 4.80921 
56 0.14938 0.15553 0.30588 0.3115 0.49194 0.49762 0.62454 0.63113 0.81524 0.8211 0.98692 0.99425 1.15236 1.16052 1.31666 1.324 1.48484 1.49137 1.64677 1.65347 1.84177 1.84742 2.05494 2.05984 2.18052 2.18949 2.32673 2.3319 2.46521 2.47182 2.62038 2.62575 2.81011 2.81607 2.9742 2.98078 3.14702 3.15289 3.29608 3.30358 3.43272 3.43918 3.5759 3.58171 3.75023 3.75607 4.08391 4.0887 4.33285 4.33678 4.48734 4.49332 4.61148 4.62211 4.80601 4.80996 
25 0.16025 0.31628 0.50533 0.63753 0.82559 0.99803 1.3314 1.49674 1.66107 1.85183 2.06314 2.33664 2.47761 2.63082 2.82365 2.98572 3.15893 3.3094 3.44388 3.58705 3.76144 4.09209 4.34035 4.49835 4.81536 
27 0.15841 0.31297 0.50097 0.63379 0.82243 0.99413 1.16191 1.32648 1.49403 1.65857 1.84773 2.06163 2.19125 2.33331 2.47611 2.62842 2.81887 2.98401 3.15375 3.30501 3.43929 3.58467 3.75759 4.0899 4.33843 4.49456 4.81277 
4 1.0069 2.34718 4.34875 4.82537 
65 0.17298 0.17701 0.32962 0.33345 0.5156 0.51902 0.52378 0.64799 0.65258 0.8387 0.8427 1.00994 1.01435 1.17615 1.18154 1.34087 1.34488 1.50851 1.51281 1.67239 1.67791 1.86201 1.86687 1.87132 2.07505 2.07936 2.10409 2.20457 2.2107 2.34757 2.35213 2.3571 2.48977 2.49476 2.64316 2.64737 2.83404 2.83798 2.84271 2.99821 3.00298 3.17075 3.17371 3.1795 3.32163 3.32545 3.45492 3.4587 3.59853 3.60346 3.61064 3.77351 3.77648 3.78207 4.10404 4.10834 4.35196 4.35665 4.51068 4.51482 4.63987 4.64584 4.82735 4.83062 4.83404 
87 0.16784 0.17105 0.17529 0.3233 0.32715 0.33039 0.3428 0.51143 0.51422 0.51726 0.64416 0.64754 0.65167 0.83424 0.83688 0.84091 1.00373 1.0079 1.01172 1.17224 1.17673 1.18101 1.33636 1.33982 1.34362 1.50436 1.50774 1.51314 1.66768 1.67138 1.67604 1.85791 1.86189 1.86528 1.87389 2.07172 2.07492 2.08129 2.19992 2.20465 2.34371 2.347 2.35073 2.35732 2.48615 2.48946 2.49425 2.63887 2.64176 2.65013 2.82914 2.8321 2.8356 2.83996 2.99456 2.9982 3.00948 3.16471 3.16835 3.17134 3.3153 3.31885 3.32216 3.45012 3.45385 3.45826 3.59555 3.59914 3.60378 3.76963 3.77236 3.778 4.10019 4.10346 4.10871 4.34842 4.35175 4.35732 4.50668 4.50934 4.5169 4.63538 4.64063 4.82294 4.82553 4.82904 4.83517 
81 0.16493 0.16822 0.17164 0.3211 0.32489 0.32794 0.50716 0.51049 0.51339 0.51904 0.64115 0.64533 0.64993 0.83031 0.83409 0.83818 1.00101 1.00538 1.00929 1.16817 1.17234 1.17652 1.33183 1.33625 1.33988 1.50022 1.50428 1.50827 1.66598 1.66951 1.67559 1.85593 1.85976 1.86336 1.8787 2.06947 2.07288 2.19643 2.20136 2.34144 2.34517 2.35025 2.35847 2.48323 2.4866 2.63623 2.6394 2.82672 2.82969 2.83359 2.98955 2.99372 2.99936 3.16234 3.16634 3.16931 3.17535 3.31243 3.31695 3.32028 3.44763 3.45175 3.45626 3.59241 3.59612 3.60343 3.76454 3.76909 3.77162 4.09889 4.10215 4.34683 4.34997 4.50191 4.50637 4.51186 4.63084 4.63525 4.82054 4.82343 4.82703 
63 0.157 0.16074 0.31231 0.31676 0.49997 0.50348 0.63196 0.63662 0.8217 0.82597 0.99265 0.99738 1.15894 1.16421 1.32369 1.32854 1.49199 1.49614 1.50104 1.65564 1.66003 1.84703 1.8513 2.06023 2.06414 2.18929 2.19569 2.3324 2.33654 2.47255 2.47729 2.62695 2.63066 2.81798 2.82179 2.82726 2.98194 2.98585 3.15319 3.15805 3.16259 3.30296 3.30829 3.3127 3.43822 3.44269 3.58299 3.58774 3.75644 3.76091 3.76474 4.08914 4.09326 4.33787 4.34206 4.49322 4.49791 4.50287 4.62115 4.6268 4.81199 4.81578 4.82017 
59 0.14808 0.15294 0.30431 0.30884 0.31626 0.49072 0.49615 0.50085 0.62354 0.62873 0.81374 0.81832 0.82229 0.98581 0.99234 1.15074 1.15977 1.31538 1.32305 1.48349 1.4896 1.64455 1.65279 1.84056 1.84509 2.05383 2.05812 2.17924 2.32541 2.32965 2.4633 2.47082 2.61847 2.62343 2.80893 2.81451 2.97292 2.97964 3.1457 3.15028 3.15501 3.29483 3.30312 3.42759 3.43379 3.57466 3.57992 3.7492 3.75503 4.08272 4.08678 4.33176 4.33528 4.48602 4.49187 4.61011 4.62014 4.80479 4.80853 
0 
112 0.14965 0.15354 0.15635 0.15977 0.30586 0.30931 0.31265 0.3155 0.4925 0.4965 0.49918 0.50182 0.50674 0.62463 0.62863 0.63164 0.63439 0.81495 0.81843 0.82156 0.82389 0.82781 0.98775 0.99055 0.99415 0.9976 1.15191 1.15577 1.15975 1.16355 1.31672 1.32047 1.32402 1.32717 1.48485 1.48885 1.49193 1.49467 1.6463 1.65279 1.65571 1.6593 1.84252 1.84512 1.84885 1.85222 2.05581 2.05853 2.06146 2.18089 2.18623 2.18988 2.32738 2.33018 2.33334 2.33742 2.46293 2.46884 2.4723 2.4749 2.48064 2.61942 2.62366 2.6268 2.62947 2.81087 2.81484 2.81773 2.82074 2.82499 2.97447 2.9787 2.98177 2.98548 3.14741 3.15048 3.15406 3.15657 3.29654 3.30013 3.30401 3.30704 3.42927 3.43522 3.43835 3.44154 3.57652 3.58035 3.58324 3.58667 3.75125 3.75459 3.75753 3.75983 4.08472 4.08739 4.09084 4.33374 4.33596 4.3395 4.48765 4.4907 4.49426 4.49691 4.61172 4.61758 4.62174 4.62594 4.80684 4.80981 4.81216 4.81557 
62 0.15301 0.15729 0.30917 0.31427 0.49517 0.50003 0.50503 0.62833 0.63275 0.63909 0.81842 0.82353 0.99 0.99616 1.15559 1.16279 1.31972 1.32623 1.48808 1.49317 1.64865 1.65572 1.84471 1.84999 2.05797 2.06211 2.18321 2.19049 2.32974 2.33397 2.46827 2.47328 2.48013 2.62414 2.62802 2.81299 2.81814 2.82451 2.97746 2.98281 3.15021 3.156 3.29941 3.30685 3.43187 3.4371 3.44313 3.57911 3.58369 3.75331 3.75888 4.08693 4.09098 4.33582 4.33932 4.49047 4.496 4.6141 4.62309 4.80912 4.8127 4.81811 
1 3.76809 
16 0.16255 0.31922 0.50514 0.63881 0.82916 1.17089 1.33213 1.50069 1.85509 2.82367 3.15991 3.31339 3.76335 4.09582 4.50145 4.81992 
46 0.16687 0.1737 0.32292 0.32896 0.51088 0.51638 0.64307 0.65078 0.83475 0.83981 1.00283 1.01128 1.16791 1.17628 1.3327 1.34071 1.50292 1.51229 1.66877 1.67537 1.85803 1.86402 2.07647 2.19775 2.34276 2.35016 2.48977 2.64704 2.82936 2.83624 2.99778 3.16354 3.17097 3.31355 3.3219 3.44813 3.45962 3.60096 3.76682 3.77432 4.10264 4.35092 4.50305 4.51259 4.82444 4.83019 
36 0.1691 0.32637 0.51252 0.64533 0.83545 1.00724 1.17395 1.17996 1.33837 1.50504 1.66925 1.86115 2.07204 2.20166 2.34527 2.48658 2.63934 2.83081 2.8371 2.99451 3.16596 3.17004 3.31805 3.45099 3.45551 3.59538 3.60031 3.77015 4.10016 4.10461 4.34926 4.35583 4.50703 4.63597 4.8238 4.82962 
15 0.17355 0.33002 0.5158 0.65419 0.83714 1.01579 1.34345 2.35047 2.83517 2.99972 3.17139 3.7775 4.10357 4.35056 4.82795 
30 0.1652 0.32282 0.51011 0.64253 0.83098 1.00111 1.17342 1.33546 1.50267 1.66485 1.85881 2.06863 2.19818 2.34152 2.35162 2.48318 2.63588 2.82758 2.99072 3.16431 3.31545 3.44874 3.59359 3.76713 4.09812 4.34822 4.5039 4.63559 4.82075 4.82613 
0 
66 0.16241 0.16524 0.17045 0.3194 0.32242 0.32701 0.5064 0.50949 0.51587 0.63888 0.64277 0.82764 0.83076 0.83494 0.9982 1.00224 1.00694 1.16458 1.17009 1.33131 1.33558 1.49934 1.50418 1.66276 1.66573 1.67364 1.85324 1.85657 1.86046 2.06611 2.06959 2.19461 2.20013 2.33834 2.342 2.3482 2.48045 2.48423 2.63377 2.63692 2.82463 2.82739 2.83235 2.98847 2.99155 3.15985 3.16341 3.31067 3.31424 3.44578 3.45005 3.58985 3.59366 3.76332 3.76673 4.09493 4.09853 4.34353 4.34662 4.50044 4.50362 4.62748 4.63196 4.81817 4.82068 4.8246 
116 0.17585 0.17884 0.18236 0.18869 0.33149 0.33486 0.33758 0.34187 0.51944 0.52233 0.52507 0.5289 0.65209 0.65522 0.6584 0.6653 0.84046 0.84385 0.84642 0.8496 0.86299 1.01134 1.01546 1.01878 1.02412 1.17806 1.18212 1.1856 1.18888 1.34326 1.34657 1.34963 1.35549 1.51186 1.51479 1.51802 1.52438 1.67602 1.67906 1.68253 1.68992 1.86589 1.86955 1.87257 1.87589 1.88361 2.07883 2.08175 2.08475 2.09138 2.20671 2.21076 2.21539 2.35162 2.35502 2.3587 2.36368 2.49361 2.49637 2.49978 2.50433 2.64665 2.64943 2.65277 2.65969 2.83708 2.84038 2.84342 2.84661 2.86202 3.00145 3.00406 3.00744 3.01473 3.17266 3.1764 3.17913 3.18293 3.32174 3.32546 3.32812 3.33101 3.34517 3.45757 3.46094 3.46357 3.46944 3.60303 3.60599 3.60933 3.61465 3.77602 3.77944 3.78184 3.78596 3.79376 4.10797 4.11078 4.11396 4.12076 4.35672 4.35924 4.36258 4.37222 4.51291 4.51629 4.51889 4.52299 4.64085 4.64452 4.64865 4.83116 4.83395 4.83668 4.83955 4.84569 
73 0.16888 0.17246 0.17658 0.32427 0.32856 0.332 0.51293 0.5163 0.51965 0.6462 0.6495 0.6552 0.83546 0.83878 0.84264 1.00399 1.00895 1.0135 1.17193 1.17726 1.18124 1.33824 1.3423 1.50604 1.50993 1.66951 1.67461 1.8595 1.8641 1.86745 2.07349 2.07693 2.20261 2.20806 2.34508 2.34957 2.35464 2.48826 2.49235 2.50017 2.64125 2.64454 2.83179 2.83547 2.83985 2.99544 2.99901 3.16634 3.16995 3.17417 3.31818 3.32172 3.45308 3.45672 3.5968 3.60061 3.60726 3.77139 3.77419 3.78056 4.10199 4.10525 4.34997 4.35329 4.36438 4.50844 4.51186 4.63579 4.64186 4.82433 4.82752 4.83063 4.83967 
27 0.17476 0.33045 0.51702 0.64876 0.83761 1.01266 1.18223 1.34225 1.50824 1.67738 1.86613 2.07484 2.35833 2.49111 2.64144 2.83676 2.99677 3.17006 3.32176 3.45546 3.59912 3.77259 4.10442 4.35146 4.50961 4.63959 4.82677 
91 0.15186 0.15598 0.15906 0.30834 0.31165 0.31507 0.31885 0.49468 0.49905 0.50183 0.50512 0.62745 0.63162 0.63544 0.81749 0.82103 0.82401 0.82854 0.98971 0.99343 0.99764 1.15488 1.15872 1.16413 1.31918 1.32424 1.32767 1.48748 1.49196 1.49506 1.64857 1.65512 1.65812 1.66296 1.84449 1.84741 1.85162 2.05778 2.06089 2.06563 2.18302 2.1887 2.32945 2.33252 2.3368 2.46703 2.47212 2.47549 2.4804 2.62266 2.62646 2.62944 2.8129 2.81707 2.81986 2.82411 2.97687 2.98174 2.9846 3.14974 3.15289 3.15653 3.16051 3.29882 3.30322 3.30695 3.43165 3.43681 3.44091 3.44523 3.57866 3.58275 3.58655 3.75309 3.75727 3.76004 4.08671 4.08949 4.09466 4.33565 4.33813 4.34491 4.48999 4.49399 4.49673 4.61395 4.62018 4.62425 4.80884 4.81184 4.81455 
50 0.15605 0.1604 0.31152 0.31778 0.49825 0.50243 0.63189 0.63683 0.82091 0.82535 0.99141 1.00109 1.15753 1.16726 1.32151 1.328 1.49103 1.49555 1.65627 1.66124 1.84616 1.85339 2.05923 2.18694 2.33163 2.47264 2.47688 2.62635 2.63047 2.81664 2.82093 2.98009 2.985 3.15219 3.15765 3.30155 3.30842 3.4381 3.58193 3.58805 3.75518 3.76061 4.08831 4.33697 4.49239 4.4977 4.61936 4.62716 4.81128 4.81521 
23 0.16797 0.32517 0.51087 0.64331 0.83562 1.17622 1.33645 1.86036 2.06878 2.34434 2.63662 2.831 2.9919 3.16666 3.31597 3.45047 3.59378 3.76843 4.09703 4.34504 4.50518 4.63648 4.82016 
80 0.14689 0.15107 0.15464 0.30364 0.30773 0.31145 0.48994 0.49433 0.49785 0.62264 0.62706 0.63107 0.81247 0.81673 0.81987 0.98454 0.98918 0.99421 1.15011 1.15521 1.16107 1.31446 1.31984 1.32438 1.48267 1.48745 1.49155 1.64512 1.65077 1.65493 1.83928 1.84318 1.84724 2.05252 2.05619 2.17862 2.18417 2.32442 2.32812 2.33268 2.46268 2.46819 2.47193 2.61806 2.62233 2.62619 2.8082 2.81251 2.81609 2.97215 2.97722 2.98226 3.14465 3.14874 3.15209 3.294 3.29909 3.30297 3.42878 3.43317 3.43718 3.57391 3.57821 3.58277 3.7479 3.75228 3.75541 4.08151 4.08506 4.33036 4.33357 4.485 4.48968 4.49338 4.60943 4.61611 4.621 4.80383 4.80694 4.81039 
1 0.82571 
44 0.15269 0.15771 0.30986 0.49628 0.50111 0.62919 0.63516 0.81812 0.8233 0.98975 0.99633 1.15612 1.31974 1.3263 1.48898 1.49437 1.65572 1.84462 1.8515 2.05775 2.18524 2.33004 2.4733 2.62502 2.62904 2.81491 2.81972 2.97799 2.98327 3.15048 3.15673 3.29982 3.30649 3.43676 3.58041 3.75325 3.75903 4.08685 4.33556 4.49052 4.49609 4.61573 4.80944 4.8151 
38 0.17032 0.17622 0.32657 0.33103 0.5136 0.51796 0.64753 0.83586 0.84069 1.00773 1.17688 1.33916 1.50895 1.6701 1.6784 1.8614 1.86699 2.07436 2.20255 2.34728 2.35326 2.49024 2.6405 2.83289 2.838 2.99602 3.16976 3.31893 3.45331 3.59694 3.60654 3.77238 4.10326 4.35091 4.50854 4.63702 4.82533 4.82996 
44 0.17483 0.18227 0.33075 0.33567 0.51789 0.52324 0.65162 0.6684 0.84052 0.84602 1.01079 1.01727 1.17899 1.18596 1.34376 1.51113 1.51782 1.67519 1.86464 1.87024 2.07795 2.20779 2.35044 2.36216 2.49363 2.64586 2.83638 2.84214 3.00046 3.17297 3.17791 3.32406 3.45737 3.46339 3.60231 3.61478 3.77635 3.78266 4.10636 4.3547 4.51346 4.64213 4.8294 4.83437 
11 0.16739 0.32356 0.51194 0.83126 1.00408 1.17571 1.66972 1.8589 2.82888 3.31628 4.82343 
78 0.16315 0.16618 0.17132 0.31808 0.32203 0.32554 0.50689 0.5104 0.51503 0.63932 0.64276 0.82842 0.83114 0.83521 0.99857 1.00259 1.00702 1.16456 1.17003 1.17428 1.33164 1.33537 1.34243 1.49928 1.50322 1.66291 1.66632 1.67177 1.85319 1.85715 1.86059 2.06606 2.06941 2.08446 2.19519 2.20171 2.33856 2.34192 2.34683 2.3521 2.48061 2.48407 2.49084 2.63394 2.63702 2.82438 2.82776 2.83142 2.98903 2.99209 3.00089 3.16004 3.16366 3.16748 3.31053 3.31416 3.31911 3.44453 3.44858 3.45361 3.58948 3.59332 3.59835 3.76394 3.76715 3.77469 4.09508 4.09927 4.14133 4.34373 4.34792 4.50092 4.50418 4.62944 4.63467 4.81818 4.82139 4.82488 
1 0.82173 
79 0.16961 0.17279 0.1802 0.32532 0.32902 0.33442 0.51327 0.51611 0.52045 0.64612 0.65013 0.65761 0.83569 0.83851 0.8432 1.00612 1.01013 1.01743 1.17315 1.17766 1.18282 1.33849 1.34191 1.34969 1.50618 1.50985 1.66983 1.67343 1.68222 1.86031 1.86419 1.86836 1.88156 2.07336 2.07748 2.20091 2.20528 2.2163 2.34564 2.34911 2.35433 2.48823 2.4922 2.50456 2.64123 2.64433 2.83086 2.83372 2.83817 2.996 2.99938 3.16686 3.17074 3.17521 3.31743 3.32115 3.3258 3.45185 3.45607 3.46545 3.59716 3.60096 3.60921 3.77001 3.77363 3.77774 4.10225 4.10629 4.12174 4.35071 4.35485 4.50838 4.51139 4.51822 4.63621 4.64072 4.82483 4.82759 4.83176 
0 
77 0.16907 0.17234 0.32391 0.3277 0.33191 0.51157 0.5149 0.51869 0.64379 0.64733 0.65176 0.83498 0.83837 1.00464 1.00959 1.17119 1.17625 1.18069 1.33653 1.3403 1.34691 1.50443 1.50733 1.51204 1.66884 1.67313 1.85859 1.86394 1.86877 2.07166 2.07468 2.08191 2.20082 2.20805 2.34374 2.34809 2.35482 2.48568 2.48844 2.49404 2.63852 2.64112 2.649 2.82937 2.83304 2.83719 2.99385 2.9968 3.00306 3.16452 3.16845 3.17187 3.31552 3.3191 3.32273 3.4498 3.45358 3.45801 3.59461 3.5983 3.60347 3.76848 3.7718 3.77565 4.10042 4.10385 4.11291 4.3489 4.35282 4.50518 4.50807 4.51222 4.63366 4.63761 4.82366 4.8265 4.83014 
83 0.14627 0.15061 0.15373 0.30238 0.30623 0.30999 0.48903 0.49385 0.4968 0.62106 0.62586 0.62941 0.81167 0.81553 0.81873 0.82292 0.98423 0.98772 0.99272 1.14841 1.1527 1.15798 1.31343 1.31847 1.32228 1.48151 1.48632 1.48962 1.64248 1.65008 1.65377 1.83894 1.84188 1.84627 2.0522 2.0554 2.17747 2.18361 2.32381 2.32714 2.33161 2.45921 2.46628 2.46998 2.4757 2.61578 2.62086 2.62398 2.80738 2.81192 2.81502 2.97104 2.97622 2.97928 3.14389 3.14739 3.15172 3.29308 3.29747 3.30185 3.30608 3.42549 3.43184 3.43604 3.57301 3.57756 3.58158 3.74769 3.7516 3.75511 4.08112 4.08413 4.33011 4.33259 4.48427 4.48796 4.49152 4.60833 4.61488 4.61976 4.80326 4.80648 4.80953 
71 0.16614 0.17035 0.17412 0.3226 0.32667 0.32969 0.51185 0.5151 0.5186 0.64589 0.64907 0.83072 0.83567 0.83947 1.00222 1.00716 1.01089 1.17227 1.17677 1.18011 1.33307 1.3389 1.3422 1.50608 1.51027 1.66663 1.67029 1.67537 1.85732 1.86138 1.865 2.07282 2.0761 2.20101 2.20687 2.344 2.34731 2.35159 2.48721 2.49167 2.64059 2.64416 2.82948 2.8323 2.83644 2.99535 2.99936 3.16545 3.16968 3.17353 3.31406 3.31897 3.32226 3.45216 3.45559 3.59567 3.59972 3.77122 3.77392 4.10114 4.1043 4.34866 4.35176 4.35662 4.50778 4.51282 4.62953 4.6359 4.82363 4.82683 4.83015 
36 0.15862 0.16312 0.3152 0.32019 0.50373 0.63612 0.82506 0.82888 0.99577 1.00181 1.16311 1.3286 1.49588 1.6604 1.84992 1.85563 2.06332 2.19125 2.33554 2.4772 2.63048 2.82109 2.98609 3.15686 3.16222 3.30737 3.44211 3.44804 3.58713 3.75973 3.7656 4.09217 4.34062 4.49656 4.62681 4.81456 
59 0.15107 0.15613 0.30746 0.31229 0.4931 0.49841 0.50248 0.62637 0.63125 0.81647 0.82156 0.98784 0.99346 1.15373 1.16076 1.31762 1.32407 1.48582 1.49177 1.64657 1.65387 1.84265 1.84738 2.05587 2.05967 2.18154 2.18865 2.32792 2.33219 2.46631 2.4722 2.62177 2.62645 2.81112 2.81671 2.97531 2.98143 3.1481 3.1531 3.2972 3.30382 3.42987 3.43547 3.44018 3.57711 3.58235 3.75111 3.75633 3.75939 4.08494 4.0886 4.33374 4.33733 4.4883 4.49366 4.61228 4.62133 4.80715 4.81048 
26 0.16073 0.31901 0.50475 0.63927 0.82471 0.99848 1.16854 1.33116 1.50034 1.66653 1.85134 2.33752 2.48179 2.6319 2.82385 2.98939 3.15909 3.31016 3.44522 3.58922 3.76195 4.09255 4.34099 4.49921 4.62752 4.81516 
83 0.16407 0.1674 0.17242 0.31977 0.3235 0.32631 0.50825 0.51155 0.5157 0.64044 0.64417 0.64847 0.82835 0.83202 0.83484 0.83978 0.99906 1.00379 1.00721 1.16528 1.1716 1.17617 1.32916 1.33439 1.3381 1.5006 1.50389 1.50831 1.66373 1.66667 1.67074 1.85428 1.85795 1.86124 2.06739 2.07096 2.0775 2.19346 2.19812 2.20494 2.33954 2.34349 2.34797 2.48193 2.48542 2.49076 2.63566 2.63859 2.82574 2.82896 2.83287 2.99064 2.99355 3.00046 3.16106 3.1653 3.16933 3.30947 3.3147 3.31768 3.4458 3.45029 3.45553 3.59004 3.59412 3.59731 3.76305 3.76747 3.76995 3.77601 4.09645 4.09985 4.34516 4.34825 4.50038 4.50481 4.50772 4.6253 4.63226 4.63696 4.8199 4.82273 4.82612 
28 0.15062 0.30689 0.49326 0.62706 0.81597 0.98708 1.15333 1.3173 1.48621 1.65237 1.84177 2.05491 2.18196 2.32711 2.46867 2.622 2.81151 2.97542 3.14758 3.29724 3.4335 3.57722 3.75059 4.08396 4.33266 4.48781 4.61509 4.80651 
0 
73 0.16647 0.17014 0.17562 0.32261 0.32666 0.33134 0.51065 0.51428 0.5192 0.6434 0.64777 0.65438 0.83077 0.83501 0.83988 1.00275 1.00747 1.01498 1.17052 1.17581 1.33564 1.33999 1.50275 1.50659 1.51487 1.66712 1.6716 1.68248 1.85717 1.8615 1.86577 2.07082 2.07506 2.19962 2.2071 2.34319 2.34726 2.35438 2.48545 2.48928 2.6383 2.64187 2.82829 2.83191 2.83672 2.99283 2.99702 3.16361 3.16836 3.17323 3.31512 3.31901 3.44884 3.45375 3.46338 3.59461 3.59948 3.60649 3.76694 3.77126 3.77617 4.09992 4.10489 4.34786 4.35243 4.50372 4.50815 4.51385 4.6336 4.64059 4.82218 4.8253 4.82939 
28 0.16915 0.32403 0.5114 0.64536 0.83442 1.00613 1.17436 1.33589 1.50463 1.66821 1.85964 2.07292 2.20434 2.34327 2.48618 2.63931 2.83039 2.99458 3.16684 3.31666 3.45133 3.59633 3.7691 4.09998 4.34767 4.50645 4.63525 4.8236 
18 0.50959 0.64157 0.8298 1.17158 1.66529 1.85776 2.0665 2.19797 2.34228 2.48244 2.82889 3.16427 3.31447 3.44817 3.76896 4.09603 4.34473 4.82163 
0 
28 0.16693 0.32286 0.50919 0.64199 0.83246 1.00455 1.17166 1.33489 1.50292 1.66591 1.85587 2.06865 2.19783 2.34117 2.48421 2.63614 2.82782 2.99078 3.16498 3.31526 3.44868 3.59205 3.76713 4.0967 4.34533 4.50375 4.63211 4.82018 
2 0.16605 4.82132 
79 0.17369 0.17723 0.18207 0.33028 0.33382 0.34002 0.51726 0.52085 0.52605 0.64975 0.65354 0.65947 0.83988 0.84355 0.84905 1.01089 1.01529 1.02221 1.1789 1.18392 1.34284 1.34685 1.36301 1.51022 1.51451 1.53467 1.67385 1.6791 1.68955 1.8644 1.86877 1.87353 2.07637 2.07986 2.08707 2.20613 2.21307 2.34995 2.35441 2.36269 2.49143 2.49577 2.50441 2.64384 2.64716 2.8351 2.83962 2.8439 2.99962 3.00415 3.17125 3.17438 3.1786 3.32256 3.32627 3.3396 3.4562 3.46016 3.46629 3.60049 3.60451 3.61018 3.77504 3.778 3.78314 4.10563 4.1091 4.11795 4.35408 4.35809 4.36842 4.51182 4.51547 4.52283 4.64029 4.64671 4.8293 4.83302 4.8375 
37 0.16773 0.32459 0.51038 0.51724 0.6428 0.8312 0.83903 1.00573 1.17256 1.33659 1.5038 1.6677 1.8578 1.87169 2.07033 2.19977 2.34274 2.3539 2.48487 2.6387 2.8293 2.83669 2.99391 3.16296 3.17134 3.31487 3.44816 3.59476 3.76773 3.77434 4.09921 4.34754 4.5048 4.51153 4.63118 4.82177 4.82797 
117 0.14166 0.14535 0.14812 0.15091 0.29776 0.30119 0.30431 0.30706 0.4844 0.48821 0.49083 0.49343 0.49714 0.61667 0.62045 0.62335 0.62628 0.63114 0.80699 0.81037 0.81352 0.81591 0.8207 0.97963 0.98234 0.98593 0.98938 1.14386 1.14762 1.15154 1.15538 1.30873 1.31219 1.31588 1.31916 1.47682 1.48064 1.48377 1.48657 1.63816 1.64433 1.64748 1.65102 1.83433 1.83679 1.83992 1.84293 2.04758 2.05009 2.05278 2.05839 2.17285 2.17748 2.18107 2.31921 2.32198 2.32489 2.32817 2.45501 2.46055 2.46404 2.46687 2.47148 2.61135 2.61559 2.61852 2.62109 2.80278 2.80663 2.80941 2.81213 2.81616 2.96641 2.97035 2.97354 2.97707 3.13926 3.14226 3.14538 3.14784 3.15196 3.28847 3.29187 3.2956 3.29841 3.42113 3.42677 3.42989 3.43311 3.5684 3.57214 3.57493 3.57825 3.74311 3.74612 3.74907 3.75136 4.07653 4.07906 4.08191 4.32547 4.32762 4.33033 4.33694 4.47959 4.48253 4.48596 4.48842 4.60368 4.609 4.61331 4.61778 4.7987 4.80147 4.80368 4.80641 4.81064 
19 0.15751 0.31643 0.50099 0.63595 0.82271 0.99657 1.84677 2.06122 2.33611 2.62943 2.81913 3.15705 3.44442 3.58825 3.75962 4.08934 4.33702 4.49673 4.8124 
25 0.1765 0.33356 0.51971 0.6548 0.84166 1.01413 1.1849 1.34618 1.51579 1.67929 1.86948 2.08018 2.35406 2.64661 2.8397 3.00322 3.1754 3.3258 3.46171 3.77824 4.10812 4.35614 4.51606 4.83079 4.83803 
29 0.16242 0.31765 0.50575 0.63797 0.82684 0.83076 0.99699 1.16288 1.33118 1.49837 1.66184 1.85151 2.06578 2.19473 2.33741 2.4804 2.63281 2.8236 2.98805 3.15912 3.31005 3.44282 3.58861 3.76373 4.09434 4.3426 4.50107 4.62675 4.81774 
64 0.16455 0.16758 0.31991 0.32383 0.32991 0.50811 0.51172 0.64058 0.64398 0.8294 0.83274 0.83857 0.99995 1.00507 1.16781 1.17269 1.33282 1.33645 1.50049 1.50385 1.66469 1.66884 1.85451 1.85904 2.06759 2.07093 2.19637 2.20344 2.33994 2.34362 2.35175 2.48247 2.48585 2.63535 2.63822 2.82596 2.82994 2.83531 2.99056 2.99459 3.16217 3.16591 3.31269 3.31671 3.44603 3.45045 3.59107 3.59469 3.60057 3.76513 3.76841 3.7735 4.09643 4.09997 4.34501 4.3483 4.50217 4.50518 4.51047 4.63089 4.63626 4.81975 4.82303 4.82754 
28 0.16946 0.32589 0.5142 0.64919 0.83463 1.00625 1.17681 1.34134 1.50971 1.66914 1.86041 1.87254 2.07789 2.20994 2.34819 2.49201 2.64595 2.83191 3.00001 3.17056 3.32073 3.45711 3.60195 3.77272 4.10424 4.35099 4.51188 4.82697 
0 
137 0.14264 0.14591 0.14861 0.15086 0.1539 0.29879 0.30234 0.30463 0.30697 0.30938 0.48571 0.48902 0.4917 0.49366 0.49608 0.61599 0.62034 0.62337 0.6257 0.62813 0.63304 0.80809 0.81141 0.8141 0.81626 0.81879 0.9809 0.98321 0.98596 0.9885 0.99194 1.14486 1.14868 1.15157 1.15459 1.15857 1.30991 1.31309 1.31661 1.31899 1.32212 1.47793 1.48147 1.48434 1.48658 1.48939 1.63903 1.64489 1.64801 1.65046 1.65417 1.83567 1.8379 1.84021 1.84258 1.84539 2.0489 2.05112 2.05352 2.05597 2.17403 2.1778 2.18116 2.18495 2.32055 2.32317 2.32552 2.32791 2.33127 2.45555 2.46123 2.46444 2.467 2.4699 2.61242 2.61669 2.61922 2.62139 2.62446 2.80418 2.80763 2.81004 2.81208 2.81474 2.96757 2.97097 2.97412 2.97614 2.97995 3.14035 3.14316 3.1454 3.14795 3.15005 3.28928 3.29247 3.29547 3.29832 3.30073 3.42231 3.42779 3.43002 3.43289 3.43561 3.56966 3.57301 3.57554 3.57803 3.581 3.74435 3.74664 3.74937 3.75149 3.7535 4.07787 4.08015 4.08237 4.08478 4.32663 4.32875 4.33074 4.33348 4.48077 4.48359 4.48659 4.48857 4.49104 4.60476 4.60873 4.61217 4.61572 4.62209 4.80016 4.80272 4.80472 4.80667 4.80933 
98 0.14618 0.15028 0.1534 0.30238 0.30581 0.30928 0.31289 0.48887 0.49323 0.49595 0.49961 0.62172 0.62583 0.62948 0.81165 0.81526 0.81865 0.82291 0.98401 0.98704 0.99129 1.14851 1.15229 1.15724 1.1623 1.31323 1.31742 1.32105 1.32545 1.48144 1.48567 1.48897 1.49407 1.64263 1.6493 1.65263 1.83873 1.84138 1.845 1.84978 2.05199 2.05475 2.05794 2.17729 2.18287 2.32361 2.32651 2.32992 2.45994 2.46576 2.46952 2.47418 2.61609 2.62025 2.62343 2.80713 2.81134 2.81436 2.81905 2.97095 2.97538 2.97853 3.14382 3.14697 3.15076 3.15419 3.29298 3.29698 3.30106 3.30481 3.42559 3.43129 3.43508 3.43968 3.57285 3.5769 3.58045 3.74748 3.75107 3.75418 3.75767 4.08093 4.08358 4.08693 4.32991 4.33212 4.33576 4.48411 4.48735 4.49077 4.49575 4.60817 4.61445 4.61923 4.80307 4.806 4.80841 4.8122 
46 0.16999 0.17578 0.32728 0.51312 0.51707 0.64739 0.83579 0.8414 1.00769 1.018 1.17672 1.33961 1.50605 1.51259 1.67129 1.67797 1.86203 1.86737 2.07334 2.20552 2.34625 2.35288 2.48793 2.49763 2.64032 2.83291 2.83785 2.99542 3.00748 3.16811 3.17559 3.31846 3.32363 3.45332 3.59766 3.60773 3.77089 3.77861 4.10247 4.34953 4.35845 4.50788 4.51399 4.6366 4.82461 4.82856 
0 
57 0.15546 0.15955 0.31192 0.31622 0.4982 0.50247 0.63116 0.63567 0.8205 0.82511 0.83135 0.99223 0.99887 1.1582 1.16489 1.32224 1.3284 1.49068 1.49618 1.65498 1.65919 1.84721 1.85148 2.06048 2.06487 2.18642 2.19193 2.3326 2.33701 2.47197 2.47726 2.62688 2.63087 2.81617 2.82098 2.98017 2.98532 3.15285 3.15834 3.30198 3.30921 3.4379 3.44233 3.58202 3.58677 3.75576 3.7613 4.08938 4.09348 4.33819 4.34229 4.49283 4.49819 4.61733 4.6256 4.81199 4.81537 
39 0.16704 0.32324 0.5096 0.51419 0.64309 0.83174 0.83548 1.00142 1.00704 1.17371 1.33514 1.50276 1.5081 1.66682 1.85752 1.86509 2.06999 2.19972 2.34195 2.35382 2.48401 2.48945 2.63777 2.82837 2.834 2.99246 3.16489 3.31541 3.44832 3.45483 3.59368 3.76802 3.77285 4.09868 4.34652 4.50557 4.6327 4.82163 4.82646 
0 
53 0.14974 0.15598 0.30583 0.3111 0.49255 0.49887 0.62443 0.63031 0.81514 0.82157 0.98773 0.99583 1.1518 1.15773 1.16524 1.31701 1.32496 1.48501 1.49196 1.64598 1.65439 1.84247 1.85084 2.05573 2.18102 2.32732 2.33475 2.46266 2.47141 2.61919 2.62571 2.81092 2.81752 2.97455 2.98168 3.14741 3.1546 3.29657 3.30478 3.42895 3.43603 3.57652 3.58353 3.75117 3.75843 4.08462 4.33363 4.48781 4.4951 4.61188 4.62107 4.80676 4.81153 
80 0.16012 0.16431 0.17045 0.31693 0.32112 0.32686 0.50363 0.50767 0.51151 0.63604 0.63962 0.6441 0.82546 0.8299 0.83539 0.99696 1.00213 1.00895 1.16309 1.16841 1.17527 1.32697 1.33214 1.33666 1.49591 1.49992 1.50532 1.66035 1.66383 1.67394 1.85189 1.85661 1.86124 2.06559 2.0694 2.19158 2.19668 2.20417 2.33762 2.34142 2.34818 2.4748 2.48004 2.48391 2.63158 2.63534 2.82189 2.82578 2.83061 2.98505 2.98969 2.99633 3.15775 3.16252 3.16628 3.30703 3.31267 3.317 3.44203 3.44571 3.44958 3.58764 3.59129 3.59687 3.76058 3.76557 3.77112 4.09448 4.09857 4.34329 4.34811 4.49791 4.50237 4.51084 4.62235 4.62927 4.63597 4.81716 4.81994 4.82394 
53 0.14812 0.15317 0.30458 0.31028 0.4907 0.49545 0.6242 0.63034 0.81351 0.81868 0.98497 1.15109 1.31498 1.32453 1.48345 1.48942 1.64896 1.65465 1.83971 1.84577 2.05292 2.05825 2.17935 2.32499 2.33116 2.4663 2.47153 2.61947 2.62442 2.80898 2.814 2.97293 2.97898 3.14524 3.15146 3.2947 3.30346 3.43128 3.43766 3.57466 3.58073 3.74835 3.75398 4.08196 4.08719 4.3307 4.33586 4.48554 4.49161 4.61026 4.62235 4.80424 4.80787 
100 0.17551 0.17876 0.18234 0.1978 0.3315 0.33515 0.3381 0.34378 0.51946 0.52225 0.52507 0.52973 0.65202 0.6555 0.65895 0.84143 0.84455 0.84803 0.85776 1.01194 1.01625 1.0205 1.0316 1.17818 1.18303 1.18684 1.3442 1.34741 1.35054 1.35881 1.51247 1.51547 1.51889 1.53434 1.67609 1.6799 1.68425 1.86585 1.87011 1.87341 1.87901 2.07904 2.08214 2.08641 2.10589 2.20909 2.21397 2.35162 2.35553 2.35992 2.36623 2.4938 2.49738 2.50166 2.64631 2.64932 2.65401 2.83751 2.8406 2.84431 2.84911 3.0014 3.00401 3.0077 3.17273 3.17626 3.17897 3.18304 3.32243 3.32648 3.32929 3.33488 3.45801 3.46183 3.46528 3.60286 3.60648 3.6104 3.61726 3.77667 3.77983 3.78278 3.78825 4.10799 4.11134 4.11602 4.3567 4.35971 4.36405 4.51283 4.5162 4.51958 4.52598 4.64249 4.64654 4.65395 4.83125 4.83405 4.83737 4.84209 
57 0.15898 0.16213 0.31494 0.31861 0.50322 0.50682 0.63496 0.63849 0.82362 0.82669 0.8303 0.9947 0.99907 1.16199 1.16672 1.32737 1.33106 1.49524 1.4991 1.65906 1.66269 1.84977 1.85386 2.06298 2.06712 2.19048 2.19582 2.33516 2.33927 2.47666 2.48058 2.62977 2.63277 2.82065 2.82416 2.985 2.98877 3.15682 3.16008 3.30702 3.31068 3.44092 3.44496 3.58592 3.58997 3.75988 3.76316 4.09162 4.09557 4.3397 4.34475 4.49774 4.50081 4.6254 4.62956 4.81447 4.81757 
0 
21 0.164 0.50656 0.64085 0.83062 1.33443 1.50044 1.66399 2.34058 2.48163 2.6345 2.82762 2.99056 3.16263 3.313 3.59058 3.76486 4.09649 4.34433 4.50198 4.63054 4.81938 
57 0.15341 0.15775 0.30953 0.31401 0.49558 0.50029 0.50522 0.62956 0.63371 0.81907 0.82364 0.99016 0.99556 1.15597 1.16184 1.32004 1.32583 1.48833 1.49334 1.65454 1.65944 1.84494 1.84951 2.0581 2.06218 2.18409 2.19105 2.33028 2.33442 2.47095 2.47546 2.62424 2.62852 2.81369 2.81862 2.97783 2.98307 3.15056 3.15543 3.29969 3.30559 3.4368 3.44216 3.57981 3.58419 3.7534 3.75858 4.08712 4.09115 4.33602 4.33964 4.49054 4.49561 4.61501 4.6235 4.80945 4.81302 
24 0.15834 0.31241 0.5015 0.63565 0.82557 0.99613 1.32781 1.49497 1.84695 2.06045 2.33239 2.47669 2.62884 2.81999 2.98429 3.15303 3.30773 3.44296 3.58575 3.75933 4.08884 4.33717 4.49626 4.81188 
72 0.16811 0.17149 0.17569 0.32385 0.32763 0.33079 0.51202 0.5151 0.51876 0.64441 0.64845 0.65355 0.83199 0.83612 0.84022 1.00303 1.00784 1.0122 1.16965 1.17479 1.17953 1.33424 1.3392 1.34328 1.50501 1.50865 1.66839 1.67276 1.85802 1.86222 1.86566 2.07153 2.07544 2.19825 2.20283 2.21016 2.34373 2.34762 2.35195 2.48637 2.49064 2.63962 2.64305 2.83025 2.83357 2.83883 2.99295 2.99651 3.00152 3.16602 3.16979 3.17547 3.3137 3.3188 3.32226 3.44987 3.45473 3.59522 3.59971 3.77062 3.77369 4.1009 4.10512 4.34913 4.35395 4.50749 4.51099 4.63256 4.6367 4.82405 4.82704 4.83086 
60 0.165 0.16801 0.32082 0.32426 0.5089 0.51275 0.64163 0.64528 0.83039 0.8334 0.83938 0.99991 1.00455 1.01468 1.16931 1.17412 1.33462 1.33881 1.50199 1.50564 1.66511 1.66904 1.85537 1.85933 1.86501 2.06909 2.07322 2.19727 2.20438 2.34137 2.34534 2.35519 2.48355 2.48799 2.63675 2.64135 2.82679 2.83103 2.99152 2.99618 3.16382 3.16699 3.31485 3.31819 3.44791 3.45203 3.59268 3.59688 3.76671 3.76937 4.09759 4.10172 4.34571 4.35027 4.50398 4.50707 4.63158 4.63717 4.82054 4.82426 
6 0.16087 0.50473 0.82487 2.82355 4.34119 4.81559 
3 0.65831 0.85047 3.78057 
49 0.15243 0.15766 0.30867 0.31444 0.49657 0.50163 0.6287 0.63617 0.81738 0.82234 0.98922 0.99687 1.15581 1.16357 1.32093 1.32692 1.48904 1.49539 1.65298 1.66129 1.8436 1.85031 2.05703 2.18574 2.32906 2.33747 2.47001 2.47666 2.62405 2.81425 2.81952 2.97913 3.14951 3.15502 3.2999 3.3056 3.43446 3.44114 3.58 3.58852 3.75323 3.75824 4.08589 4.33421 4.49004 4.49548 4.61719 4.80865 4.81421 
73 0.16406 0.16731 0.17209 0.31955 0.32295 0.32682 0.50737 0.51024 0.51354 0.63982 0.64356 0.82889 0.83199 0.83588 0.99897 1.00391 1.0099 1.16563 1.17198 1.17808 1.33203 1.33612 1.50026 1.5038 1.66373 1.66825 1.67392 1.85367 1.85837 1.86197 2.06644 2.06977 2.19509 2.19941 2.33926 2.34417 2.35024 2.48146 2.48557 2.63465 2.63741 2.82515 2.82812 2.83194 2.98908 2.99307 3.16058 3.16421 3.16806 3.31215 3.3154 3.32019 3.44468 3.44948 3.45538 3.58945 3.59405 3.5998 3.76545 3.76804 4.09535 4.09906 4.34384 4.34681 4.35244 4.50228 4.50516 4.62751 4.63167 4.64021 4.81839 4.82159 4.82491 
24 0.15355 0.31049 0.49705 0.63043 0.81893 0.99152 1.32297 1.49049 1.84338 2.05733 2.32943 2.47261 2.62511 2.81536 2.98009 3.15048 3.30291 3.43782 3.58103 3.7547 4.08579 4.33364 4.49214 4.80828 
28 0.17299 0.3295 0.51602 0.64945 0.83831 1.01119 1.17987 1.34253 1.50902 1.6734 1.86504 2.07523 2.20593 2.3483 2.64293 2.83436 2.99754 3.17204 3.32173 3.45572 3.59889 3.77426 4.1041 4.35143 4.51062 4.64123 4.82719 4.83206 
52 0.16917 0.17423 0.32502 0.3291 0.51173 0.51617 0.64526 0.65092 0.83473 0.83968 1.00555 1.01074 1.17282 1.17816 1.33714 1.34165 1.50486 1.51099 1.66877 1.67497 1.8594 1.86468 2.07266 2.20123 2.34434 2.35024 2.48683 2.49439 2.64056 2.83054 2.83537 2.99465 3.00044 3.16594 3.1708 3.31686 3.32099 3.45161 3.45694 3.5961 3.60507 3.77046 3.77593 4.10097 4.10646 4.34897 4.35447 4.50749 4.51305 4.63505 4.82397 4.82819 
67 0.16021 0.16348 0.16764 0.31557 0.31947 0.32252 0.5037 0.50665 0.50961 0.63602 0.64001 0.82506 0.82856 0.8325 0.99585 1.00022 1.16227 1.1674 1.32681 1.33077 1.3346 1.49623 1.49935 1.66026 1.66374 1.85038 1.85456 1.85928 2.06318 2.06696 2.19081 2.1948 2.33587 2.33971 2.47761 2.48083 2.63095 2.63419 2.82121 2.8243 2.82805 2.98516 2.98825 3.15669 3.1612 3.16663 3.30756 3.31178 3.31554 3.44165 3.44644 3.58662 3.58999 3.75962 3.76358 3.76661 4.09231 4.09616 4.341 4.34462 4.49684 4.50093 4.62435 4.62876 4.81523 4.8181 4.82179 
7 0.51466 1.34036 1.8647 2.35673 2.83608 3.3189 4.82811 
5 1.3356 1.67247 1.86112 2.34546 3.31528 
34 0.16554 0.32301 0.50981 0.64251 0.83084 0.83611 1.00201 1.00775 1.17103 1.33453 1.50182 1.66414 1.67306 1.85705 1.86161 2.06882 2.19902 2.34236 2.3511 2.48285 2.63605 2.82705 2.99062 3.1646 3.31503 3.44855 3.59242 3.76752 4.09752 4.34532 4.5036 4.63178 4.81965 4.83077 
33 0.15955 0.31589 0.32019 0.50356 0.6363 0.82407 0.82812 0.99564 1.00132 1.16171 1.32991 1.49733 1.6599 1.85037 1.85553 2.06418 2.19194 2.33588 2.47819 2.63154 2.82198 2.98669 3.15656 3.16157 3.30965 3.44392 3.58726 3.76226 4.09269 4.34062 4.49906 4.62251 4.81517 
47 0.15057 0.15503 0.30671 0.31379 0.49301 0.49783 0.62618 0.63184 0.81589 0.82066 0.98697 1.153 1.31697 1.32489 1.48575 1.49134 1.64988 1.65634 1.84171 2.05498 2.18181 2.32712 2.46676 2.47252 2.62132 2.62576 2.81139 2.81662 2.97512 2.98038 3.14746 3.15449 3.29679 3.30472 3.43259 3.57716 3.58392 3.75046 3.75706 4.08408 4.33276 4.48748 4.49371 4.61328 4.62136 4.80651 4.81163 
103 0.14719 0.1508 0.15358 0.15824 0.30324 0.30678 0.31 0.31404 0.48989 0.49388 0.49635 0.50015 0.62226 0.62611 0.62886 0.63288 0.81246 0.81583 0.81897 0.82232 0.98521 0.98796 0.99227 1.14931 1.15323 1.1583 1.16287 1.31421 1.31774 1.32169 1.32608 1.48226 1.48627 1.48934 1.49423 1.64356 1.65013 1.65333 1.66005 1.83989 1.84233 1.84591 1.85053 2.05315 2.05565 2.05854 2.1783 2.18317 2.18949 2.32477 2.32757 2.33074 2.46036 2.46623 2.47005 2.47369 2.61677 2.62123 2.62415 2.80824 2.81225 2.815 2.81949 2.9719 2.97601 2.97914 3.14481 3.14788 3.15119 3.15467 3.29404 3.29754 3.30214 3.30549 3.42657 3.43245 3.43613 3.44085 3.5739 3.57777 3.58048 3.58702 3.74868 3.75178 3.755 3.75825 4.0821 4.08463 4.0879 4.33107 4.33314 4.33663 4.48512 4.4881 4.49173 4.49618 4.60912 4.61479 4.61975 4.80425 4.80707 4.80925 4.81409 
28 0.16093 0.31731 0.50497 0.63811 0.8251 0.83123 0.99914 1.16707 1.3304 1.49796 1.66211 1.85168 2.06711 2.33765 2.48082 2.63297 2.8229 2.98725 3.15946 3.30963 3.44849 3.5884 3.76233 4.09605 4.34866 4.49985 4.62756 4.81872 
77 0.14733 0.15227 0.15608 0.30348 0.30738 0.31173 0.49005 0.49528 0.49884 0.62262 0.62764 0.6321 0.81271 0.81715 0.82061 0.98524 0.98914 0.99451 1.14961 1.15415 1.16136 1.31443 1.32061 1.32571 1.48255 1.48782 1.49187 1.64395 1.65143 1.65483 1.83995 1.84303 1.84798 2.05321 2.05655 2.17853 2.18585 2.32483 2.32825 2.33528 2.46129 2.46693 2.47096 2.61719 2.62184 2.6255 2.80841 2.81342 2.8171 2.9721 2.9782 3.14492 3.1485 3.15287 3.29414 3.29953 3.30386 3.42692 3.43312 3.43829 3.57404 3.57899 3.74871 3.75351 3.75683 4.08214 4.08527 4.33112 4.33375 4.48526 4.48919 4.49297 4.60939 4.61821 4.8043 4.80763 4.81128 
53 0.15447 0.15961 0.31137 0.31768 0.49967 0.50417 0.63038 0.63733 0.81997 0.82483 0.82933 0.99143 0.99731 1.15753 1.16625 1.32166 1.32982 1.49044 1.49674 1.65572 1.66219 1.8461 1.85263 2.05938 2.06727 2.18898 2.33146 2.33815 2.47233 2.47943 2.62585 2.63115 2.81722 2.82279 2.9802 2.98561 3.15195 3.15832 3.30145 3.30886 3.43739 3.4443 3.58151 3.58855 3.75523 3.7613 4.08841 4.33733 4.49209 4.49827 4.62087 4.8112 4.8158 
27 0.16065 0.31679 0.50472 0.63669 0.82445 0.99699 1.16692 1.33163 1.49736 1.66105 1.8528 2.06373 2.33721 2.47801 2.6314 2.823 2.98804 3.15847 3.30956 3.44397 3.58842 3.76166 4.0922 4.34004 4.4985 4.62811 4.8154 
52 0.15092 0.15656 0.30725 0.3133 0.49362 0.49884 0.62679 0.63277 0.81629 0.82197 0.98786 0.99557 1.15371 1.16357 1.31789 1.32515 1.4864 1.49254 1.65083 1.65705 1.84246 1.84949 2.05571 2.18267 2.32776 2.33434 2.46751 2.47366 2.62175 2.62699 2.81204 2.81756 2.9759 2.98221 3.14804 3.15411 3.2976 3.30488 3.43339 3.43996 3.5777 3.58426 3.75129 3.75707 4.08474 4.33346 4.48834 4.49443 4.61407 4.62333 4.80711 4.81153 
43 0.15871 0.31454 0.32086 0.49986 0.63314 0.64157 0.82524 0.99523 1.16103 1.32525 1.33564 1.49293 1.49983 1.65303 1.66321 1.85041 2.06531 2.18837 2.33525 2.34196 2.47108 2.4805 2.62838 2.63446 2.81906 2.9823 3.15546 3.1623 3.30513 3.31329 3.4355 3.44552 3.58501 3.59163 3.7587 3.76473 4.0941 4.34154 4.4957 4.50181 4.61919 4.62983 4.81611 
81 0.15476 0.15849 0.16129 0.312 0.31541 0.31874 0.49774 0.5016 0.50504 0.63083 0.6343 0.63797 0.81965 0.82303 0.8261 0.83077 0.99225 0.99603 1.00014 1.15786 1.1626 1.16748 1.32192 1.32731 1.33121 1.49048 1.49457 1.49814 1.65176 1.65758 1.66075 1.84723 1.85124 1.85492 2.06033 2.0635 2.18566 2.19128 2.33246 2.33552 2.34194 2.4708 2.47526 2.47877 2.62643 2.62973 2.63299 2.81578 2.81957 2.82334 2.97973 2.98445 2.98867 3.15271 3.15583 3.15952 3.30171 3.306 3.3097 3.43632 3.43974 3.44434 3.5817 3.58534 3.58949 3.75577 3.75956 3.76247 4.08943 4.09233 4.33822 4.34091 4.49303 4.49754 4.50067 4.61645 4.62291 4.62677 4.81169 4.81446 4.8179 
25 0.16072 0.3169 0.50292 0.63981 0.82463 1.0001 1.16787 1.33135 1.49684 1.6598 1.85356 2.06232 2.33867 2.47731 2.63065 2.82113 3.15817 3.3095 3.44431 3.59003 3.76146 4.09091 4.3391 4.49872 4.81374 
9 0.17298 0.3278 0.83437 1.00605 1.34085 1.86291 2.34813 2.83676 4.82728 
79 0.14743 0.15152 0.15532 0.30376 0.30755 0.3117 0.48979 0.49405 0.49751 0.62283 0.62687 0.63094 0.81285 0.81716 0.8208 0.98448 0.98895 1.15019 1.15492 1.16194 1.31445 1.3195 1.32516 1.48264 1.48715 1.49255 1.64444 1.65025 1.65528 1.83922 1.8431 1.84752 2.05243 2.05601 2.17827 2.18392 2.32443 2.32801 2.33423 2.46303 2.46804 2.47246 2.61813 2.62208 2.6255 2.80787 2.81213 2.8153 2.97206 2.97692 2.9846 3.14463 3.14857 3.15203 3.29405 3.29875 3.3037 3.42842 3.43227 3.4371 3.57374 3.57788 3.58405 3.74779 3.7521 3.75547 4.08144 4.08492 4.33024 4.33335 4.485 4.48952 4.49486 4.6091 4.61559 4.62121 4.80364 4.80671 4.80981 
0 
42 0.15697 0.3118 0.31798 0.50002 0.50548 0.63311 0.82038 0.82575 0.99178 0.99943 1.15849 1.16729 1.32154 1.32829 1.49338 1.65723 1.84612 1.85384 2.05949 2.18976 2.33156 2.33947 2.47516 2.6282 2.81802 2.82565 2.98329 3.15222 3.15843 3.30175 3.30914 3.4389 3.58372 3.75497 3.76051 4.08847 4.33697 4.49206 4.4977 4.62332 4.81098 4.81596 
23 0.15313 0.30927 0.49702 0.62951 0.81804 0.98923 1.49052 1.84331 2.05681 2.32888 2.47251 2.62512 2.8154 2.98033 3.14961 3.3061 3.43623 3.58083 3.75432 4.08565 4.33395 4.49211 4.80849 
99 0.16684 0.17021 0.17367 0.1787 0.32319 0.32702 0.33007 0.33494 0.51134 0.51402 0.51731 0.5221 0.64474 0.64806 0.65157 0.8322 0.83596 0.83849 0.84207 1.00334 1.00775 1.01107 1.01672 1.16957 1.17472 1.17889 1.3337 1.33868 1.3424 1.50241 1.50669 1.5102 1.66754 1.67058 1.67473 1.6806 1.85833 1.86182 1.86497 1.86864 2.07163 2.07453 2.07946 2.19707 2.20239 2.20735 2.34366 2.34686 2.35051 2.35578 2.48497 2.48834 2.4921 2.4983 2.63841 2.64166 2.6453 2.82764 2.83175 2.83471 2.83831 2.99123 2.99585 2.99986 3.16407 3.16847 3.171 3.17498 3.31425 3.31909 3.32226 3.45024 3.45403 3.45729 3.59365 3.59697 3.60083 3.60588 3.7674 3.77186 3.77441 3.77958 4.10066 4.10361 4.10818 4.34924 4.3517 4.35637 4.50429 4.50868 4.51199 4.51831 4.63116 4.63642 4.64124 4.82369 4.82618 4.82954 4.83355 
0 
0 
26 0.15778 0.31521 0.50202 0.63466 0.82375 0.99729 1.16456 1.32664 1.49404 1.66326 1.84606 2.06194 2.33529 2.47527 2.62834 2.81985 2.9838 3.15645 3.30688 3.44121 3.58721 3.75877 4.08794 4.336 4.49567 4.81203 
30 0.16517 0.32253 0.50835 0.64231 0.83098 1.00225 1.17144 1.3341 1.50179 1.66523 1.85736 2.06855 2.19984 2.34172 2.48333 2.63584 2.82661 2.83285 2.99065 3.16335 3.31467 3.44902 3.59227 3.76685 4.09688 4.34509 4.50323 4.63151 4.81992 4.82498 
69 0.15793 0.16094 0.16485 0.31403 0.31771 0.32178 0.50185 0.5053 0.63428 0.63775 0.82283 0.82621 0.82932 0.99398 0.99833 1.16014 1.16454 1.17058 1.3251 1.32888 1.33229 1.49401 1.49724 1.65814 1.66159 1.66606 1.84838 1.85222 1.85553 2.06151 2.06515 2.18943 2.1935 2.33401 2.33747 2.47507 2.47879 2.48459 2.62892 2.63185 2.81946 2.82301 2.828 2.98403 2.98694 3.15478 3.15906 3.16388 3.3044 3.30911 3.31286 3.44002 3.4444 3.58501 3.58842 3.75856 3.76204 4.09052 4.0943 4.33894 4.3429 4.49512 4.49855 4.50215 4.62145 4.62608 4.81357 4.81646 4.81981 
28 0.15907 0.31583 0.5033 0.63591 0.8248 0.99891 1.16446 1.32815 1.4956 1.6594 1.85039 2.06399 2.1932 2.33723 2.4763 2.63115 2.82139 2.98564 3.15724 3.30727 3.44136 3.5869 3.76236 4.09239 4.34077 4.49834 4.62569 4.81569 
78 0.15482 0.15893 0.1625 0.31192 0.31607 0.3201 0.49838 0.50204 0.50567 0.63138 0.63517 0.63864 0.82076 0.82509 0.8303 0.99219 0.99684 1.00141 1.15841 1.16393 1.16844 1.32207 1.32706 1.33122 1.49054 1.49486 1.49877 1.65468 1.659 1.66362 1.84685 1.85115 1.85505 2.05983 2.0634 2.18645 2.19214 2.33219 2.33604 2.34129 2.47161 2.47614 2.48089 2.62614 2.62997 2.81683 2.8205 2.82438 2.97994 2.98461 2.98992 3.1531 3.15722 3.16114 3.30209 3.30739 3.31075 3.43754 3.44179 3.44585 3.58185 3.5857 3.59022 3.7558 3.75983 3.76281 4.08886 4.09225 4.3376 4.3406 4.49284 4.49721 4.50085 4.61877 4.62536 4.8117 4.81463 4.81891 
26 0.16713 0.32504 0.50944 0.64211 0.83332 1.17215 1.33545 1.50423 1.6669 1.85647 2.06933 2.19933 2.34168 2.48467 2.63867 2.82709 2.99209 3.1683 3.31822 3.44948 3.59258 3.772 4.09797 4.34621 4.63169 4.8219 
1 0.83593 
128 0.16793 0.17058 0.17273 0.17554 0.18068 0.32437 0.32731 0.32971 0.33219 0.33722 0.51075 0.51346 0.51572 0.51791 0.52121 0.64499 0.64766 0.6499 0.65319 0.8336 0.8368 0.83904 0.84177 0.84851 1.00466 1.0081 1.01075 1.01396 1.02597 1.17106 1.17516 1.178 1.18082 1.33585 1.3391 1.34166 1.34422 1.35146 1.50393 1.50676 1.50895 1.51194 1.66903 1.67152 1.67451 1.67814 1.85905 1.862 1.86432 1.86677 1.87053 2.07169 2.07424 2.07656 2.0805 2.19895 2.20274 2.20625 2.21032 2.34444 2.34706 2.34962 2.35233 2.35678 2.48586 2.48851 2.49119 2.49436 2.49987 2.63911 2.64162 2.64372 2.64824 2.82914 2.83199 2.83411 2.83676 2.83947 2.99328 2.99632 2.99862 3.00192 3.16575 3.16888 3.17089 3.1734 3.17763 3.31509 3.31889 3.32118 3.32355 3.33123 3.45053 3.45366 3.45606 3.45909 3.59537 3.59791 3.60053 3.60344 3.60793 3.76876 3.77169 3.77386 3.77655 3.78113 4.10079 4.10305 4.10551 4.10978 4.34954 4.3516 4.35423 4.35842 4.50537 4.50874 4.51072 4.51364 4.5206 4.6326 4.63639 4.6395 4.6436 4.82391 4.82625 4.82846 4.83088 4.83443 
60 0.16287 0.16603 0.31835 0.32248 0.50707 0.51112 0.63908 0.64337 0.82892 0.83196 0.83648 0.99775 1.00189 1.00648 1.16452 1.1713 1.33201 1.33681 1.50003 1.50532 1.66336 1.66793 1.8527 1.85703 1.8606 2.0664 2.06987 2.19437 2.198 2.33821 2.34199 2.34774 2.48116 2.48887 2.63426 2.63723 2.82511 2.8296 2.98921 2.99398 3.1617 3.16574 3.31266 3.31683 3.44455 3.44954 3.59013 3.59487 3.76497 3.76778 4.09522 4.09879 4.34333 4.34751 4.50205 4.50784 4.62809 4.63405 4.81857 4.82234 
9 0.3185 0.50543 0.99973 1.66309 1.85329 3.15882 3.31013 4.6266 4.81494 
86 0.17842 0.18163 0.18934 0.3336 0.33774 0.3419 0.52185 0.52538 0.52987 0.65392 0.65796 0.66292 0.84212 0.8462 0.85041 1.01307 1.01824 1.02306 1.18001 1.18644 1.19162 1.34487 1.34919 1.35344 1.51366 1.51719 1.5215 1.67857 1.68321 1.69317 1.86839 1.87312 1.87758 2.08141 2.08493 2.09407 2.20861 2.21489 2.35362 2.35808 2.36493 2.49471 2.49867 2.50417 2.64807 2.65142 2.65736 2.8391 2.84266 2.84724 2.86967 3.00208 3.00614 3.01137 3.17384 3.17856 3.1824 3.19648 3.32443 3.32915 3.33317 3.45957 3.46427 3.47049 3.60368 3.60844 3.6139 3.77698 3.78128 3.78447 3.79081 4.11055 4.1144 4.12819 4.35894 4.36293 4.38532 4.51404 4.51849 4.52242 4.64117 4.64648 4.65244 4.83363 4.83676 4.84109 
30 0.16937 0.32646 0.51277 0.6449 0.83466 1.00693 1.17179 1.17714 1.33723 1.50622 1.66958 1.86183 2.07073 2.20187 2.3433 2.34774 2.48906 2.63947 2.83192 2.99371 3.16759 3.31822 3.45208 3.59689 3.77033 4.10131 4.34746 4.50665 4.6357 4.82509 
0 
34 0.15351 0.30909 0.31823 0.49655 0.50302 0.62902 0.81859 0.82564 0.98955 1.15587 1.32058 1.48907 1.65422 1.84397 2.05726 2.18636 2.32935 2.47098 2.62449 2.81433 2.97879 3.15001 3.15804 3.29983 3.30927 3.43553 3.57996 3.75342 3.75938 4.08627 4.33474 4.49024 4.62154 4.80872 
32 0.15828 0.16564 0.31418 0.5021 0.63449 0.82298 0.83106 0.99456 1.00187 1.16512 1.32998 1.49503 1.65866 1.84912 1.85666 2.06141 2.19494 2.33403 2.47643 2.6294 2.81985 2.98547 3.15483 3.31063 3.44015 3.58543 3.75886 4.09065 4.3391 4.49557 4.62722 4.81366 
81 0.1531 0.15756 0.16134 0.30922 0.31345 0.31743 0.49586 0.50088 0.50493 0.62845 0.63345 0.63768 0.81845 0.82259 0.82623 0.99149 0.99568 1.00011 1.15528 1.15981 1.16439 1.32024 1.32545 1.32902 1.4883 1.49345 1.49731 1.64952 1.65626 1.65956 1.84627 1.84966 1.85453 2.0595 2.06333 2.18429 2.18999 2.19573 2.33097 2.33441 2.33869 2.46636 2.47249 2.47645 2.62285 2.62783 2.63132 2.81418 2.81907 2.82298 2.97795 2.98336 2.98997 3.15099 3.15461 3.15856 3.30002 3.30498 3.30933 3.43253 3.4388 3.44339 3.57987 3.58473 3.58871 3.75478 3.7591 3.76267 4.08837 4.0918 4.33756 4.34097 4.49122 4.49544 4.4989 4.61482 4.62085 4.62613 4.8106 4.81396 4.81871 
57 0.15077 0.15505 0.30706 0.3119 0.49383 0.49792 0.50374 0.62691 0.63186 0.81604 0.82048 0.98717 0.99276 1.15359 1.16264 1.31735 1.32399 1.48665 1.4914 1.65178 1.65657 1.84187 1.84661 2.05499 2.05906 2.18271 2.32728 2.33192 2.46835 2.4728 2.6219 2.62597 2.81204 2.8164 2.97592 2.98053 3.14788 3.15291 3.29755 3.30391 3.43322 3.43886 3.57769 3.58335 3.75066 3.75541 4.08407 4.08815 4.33271 4.33661 4.48803 4.49289 4.61489 4.6219 4.80667 4.80993 4.81479 
0 
86 0.16715 0.1704 0.17448 0.32227 0.32611 0.33005 0.50992 0.51378 0.51766 0.64285 0.64692 0.65255 0.8333 0.83634 0.84029 1.00192 1.00633 1.01019 1.02922 1.16748 1.17281 1.17689 1.33224 1.33712 1.34063 1.50312 1.50712 1.51757 1.66717 1.67103 1.6756 1.85633 1.86072 1.86405 1.87118 2.0708 2.07468 2.10632 2.1982 2.20256 2.20836 2.34189 2.34594 2.34957 2.35588 2.4849 2.48954 2.49972 2.6381 2.64267 2.82826 2.83178 2.83525 2.99229 2.99606 3.00046 3.16288 3.16724 3.17171 3.31322 3.31748 3.32103 3.44898 3.45295 3.45772 3.5931 3.59786 3.60269 3.76718 3.77082 3.77942 4.09929 4.10308 4.11168 4.34767 4.35153 4.35766 4.50321 4.50727 4.51214 4.62999 4.63483 4.82221 4.82527 4.82847 4.83985 
36 0.16677 0.32411 0.50985 0.64176 0.64682 0.83293 1.00283 1.00796 1.17317 1.33592 1.50301 1.66652 1.67432 1.85596 1.86178 2.06966 2.20157 2.34206 2.3468 2.48465 2.63717 2.82823 2.83591 2.99235 3.16569 3.31584 3.44967 3.59303 3.59905 3.76717 3.77163 4.09813 4.34638 4.50564 4.63457 4.82138 
66 0.16128 0.1641 0.31624 0.31987 0.32315 0.50492 0.5082 0.63734 0.6407 0.82534 0.82889 0.83387 0.99583 1.00063 1.16248 1.16778 1.17191 1.32646 1.33124 1.33581 1.498 1.50068 1.66148 1.66524 1.85055 1.8549 1.85975 2.0643 2.06727 2.19313 2.19789 2.33679 2.34008 2.47888 2.48159 2.6326 2.63498 2.82295 2.82553 2.83137 2.98766 2.99047 3.15762 3.16148 3.16502 3.30638 3.31142 3.31457 3.44269 3.44657 3.45106 3.58815 3.59151 3.76229 3.765 4.09337 4.09639 4.34176 4.34467 4.49995 4.50233 4.62451 4.62898 4.81664 4.81922 4.82424 
29 0.16231 0.31651 0.50548 0.63842 0.82673 0.99655 1.16608 1.32995 1.49835 1.66178 1.8502 1.85757 2.06447 2.1945 2.33828 2.47826 2.63227 2.82265 2.98703 3.1594 3.31008 3.4431 3.5896 3.76229 4.0945 4.34102 4.49951 4.63138 4.81563 
89 0.15123 0.15562 0.1582 0.16257 0.30751 0.3111 0.31498 0.49377 0.49883 0.50181 0.50655 0.62608 0.63079 0.63445 0.81698 0.82132 0.82394 0.82772 0.98889 0.99269 0.99651 1.15384 1.15766 1.16249 1.16861 1.31833 1.3244 1.32804 1.48655 1.49188 1.49473 1.64726 1.6551 1.65931 1.8436 1.84651 1.85046 1.85542 2.05689 2.06008 2.18225 2.18888 2.32855 2.33177 2.33619 2.46373 2.47122 2.47472 2.48172 2.62124 2.62591 2.62879 2.81198 2.8169 2.81956 2.82452 2.9759 2.98188 2.9868 3.14884 3.15212 3.15614 3.16218 3.29791 3.30297 3.30639 3.43008 3.43638 3.441 3.57777 3.58252 3.58671 3.75224 3.75674 3.75939 4.0858 4.08862 4.33484 4.33717 4.48918 4.49397 4.49642 4.61321 4.62084 4.62475 4.8079 4.81094 4.81431 4.81895 
73 0.15342 0.15833 0.16338 0.31024 0.31486 0.31894 0.49648 0.50123 0.50579 0.62895 0.63397 0.63817 0.819 0.82397 0.82959 0.99135 0.997 1.15673 1.16243 1.16796 1.32112 1.32676 1.33174 1.48929 1.49444 1.50058 1.65064 1.65732 1.66191 1.8461 1.85107 2.05932 2.06369 2.18515 2.19122 2.33119 2.33551 2.46812 2.47443 2.47927 2.62447 2.62912 2.8147 2.81951 2.82386 2.97871 2.98415 3.15143 3.15614 3.16003 3.3006 3.30612 3.31005 3.43298 3.43879 3.44487 3.58046 3.58522 3.75466 3.75945 3.76354 4.08829 4.09279 4.33731 4.34379 4.4918 4.49682 4.61618 4.62228 4.62762 4.81046 4.81392 4.8204 
44 0.16601 0.1718 0.32304 0.32721 0.51024 0.51482 0.64365 0.83208 0.83651 1.00141 1.00678 1.17166 1.17613 1.33541 1.33983 1.50288 1.66603 1.6715 1.85578 1.86074 2.06951 2.19961 2.3417 2.34629 2.48445 2.63745 2.82762 2.8321 2.99212 2.99807 3.16502 3.31527 3.31948 3.45053 3.59322 3.60355 3.76832 4.0981 4.34589 4.3525 4.50466 4.63372 4.82124 4.82627 
8 0.17523 0.51784 0.84099 1.34323 2.83891 3.17598 3.77477 4.83095 
56 0.14614 0.1511 0.30228 0.30691 0.48873 0.49416 0.62156 0.62684 0.81169 0.81637 0.98388 0.9889 1.14845 1.15442 1.31325 1.3195 1.48136 1.48709 1.64288 1.6506 1.83861 1.84198 2.05186 2.05558 2.17729 2.18443 2.32347 2.32742 2.4607 2.46757 2.61616 2.62145 2.80706 2.81244 2.97084 2.97705 3.14359 3.14751 3.29285 3.29884 3.42592 3.43208 3.57271 3.57803 3.74733 3.75227 4.08077 4.08421 4.32979 4.33252 4.48398 4.48923 4.60828 4.6182 4.8029 4.80653 
44 0.15755 0.16224 0.31443 0.32069 0.50287 0.50734 0.63516 0.82272 0.82746 0.99487 1.16107 1.32667 1.33411 1.49491 1.49964 1.65911 1.84916 1.8553 2.06252 2.18864 2.19492 2.33459 2.47635 2.62991 2.63436 2.82042 2.82502 2.9849 3.15558 3.16147 3.30542 3.31169 3.44049 3.58555 3.75884 3.76371 4.0913 4.09574 4.34002 4.49564 4.5011 4.62377 4.81446 4.8183 
58 0.1747 0.18012 0.33023 0.33403 0.51698 0.52094 0.64941 0.65376 0.83899 0.84218 0.84917 1.01086 1.01589 1.17742 1.18304 1.34251 1.34717 1.51009 1.51492 1.67374 1.67889 1.86415 1.86856 1.87691 2.07676 2.08114 2.20674 2.35024 2.35576 2.36407 2.49122 2.49594 2.64425 2.64848 2.83648 2.84149 3.0 3.00579 3.17302 3.1771 3.32323 3.32748 3.45578 3.46015 3.60075 3.60606 3.77554 3.77831 4.10545 4.11049 4.35379 4.35896 4.51207 4.51677 4.64057 4.82912 4.83323 4.8408 
61 0.15369 0.15807 0.31048 0.31489 0.31887 0.49657 0.50104 0.50533 0.6294 0.63397 0.63839 0.81888 0.8233 0.82694 0.99097 0.99693 1.15678 1.16384 1.32093 1.32682 1.48933 1.49426 1.6509 1.65739 1.84572 1.85131 2.05881 2.06335 2.18485 2.19336 2.33101 2.33571 2.46969 2.47547 2.62492 2.62917 2.81474 2.81942 2.97875 2.98396 3.15121 3.15684 3.30076 3.30741 3.43599 3.44035 3.58056 3.58504 3.75436 3.75919 3.76264 4.08784 4.0917 4.33666 4.34115 4.49152 4.49688 4.61524 4.62462 4.81022 4.81362 
32 0.16344 0.32064 0.32507 0.50816 0.64007 0.83081 0.99894 1.1645 1.17257 1.33157 1.50056 1.66369 1.85384 1.86027 2.06735 2.19647 2.33906 2.48153 2.63536 2.82583 2.99006 3.16289 3.31368 3.44585 3.59038 3.76601 4.09587 4.3442 4.50282 4.6297 4.81917 4.82551 
55 0.15162 0.15668 0.30891 0.31474 0.49503 0.5006 0.62745 0.63313 0.81723 0.82149 0.82459 0.83027 0.98974 0.99696 1.15534 1.16477 1.31961 1.32718 1.48779 1.49449 1.64876 1.65637 1.84455 1.85125 2.05776 2.1835 2.32966 2.33686 2.46667 2.47471 2.62323 2.62879 2.81324 2.81914 2.97717 2.98392 3.14991 3.1562 3.29912 3.3069 3.43162 3.43703 3.44387 3.57901 3.58687 3.75305 3.75919 4.08675 4.33561 4.49027 4.49632 4.61431 4.62558 4.80887 4.8127 
56 0.16313 0.1663 0.17323 0.31951 0.32307 0.32814 0.50759 0.51233 0.64148 0.64758 0.82854 0.83194 0.83656 0.99868 1.00375 1.00857 1.16699 1.17284 1.33237 1.33659 1.50022 1.6638 1.66884 1.85342 1.85798 1.86149 2.06722 2.19694 2.33925 2.34422 2.48193 2.49134 2.63484 2.82594 2.83216 2.98985 2.9997 3.16276 3.16997 3.31338 3.31765 3.44785 3.45557 3.59051 3.59911 3.76557 3.77453 4.09594 4.10533 4.34407 4.35081 4.50233 4.63068 4.81912 4.82306 4.82844 
56 0.14835 0.15306 0.30459 0.30906 0.49099 0.49622 0.62367 0.62867 0.81402 0.81864 0.98606 0.9921 1.15096 1.15681 1.3156 1.32232 1.48374 1.48934 1.64524 1.65307 1.84084 1.84561 2.05407 2.0584 2.17954 2.18795 2.3257 2.32988 2.46344 2.47012 2.6187 2.6236 2.80922 2.81448 2.97317 2.97926 3.14594 3.15038 3.29507 3.30165 3.42844 3.43399 3.57493 3.57998 3.74942 3.75498 4.08298 4.087 4.33197 4.33538 4.4863 4.49203 4.6105 4.61981 4.80506 4.80872 
35 0.16457 0.32034 0.32454 0.50807 0.51191 0.64051 0.64482 0.82924 0.83521 1.00079 1.17426 1.33365 1.50072 1.50602 1.66427 1.85466 1.8608 2.06756 2.34049 2.48328 2.63525 2.63865 2.82629 2.99062 3.1639 3.31378 3.4468 3.59172 3.76594 3.76952 4.09615 4.34435 4.50315 4.63097 4.81971 
25 0.33009 0.51409 0.6477 0.83876 1.01204 1.17609 1.34259 1.50831 1.67518 1.86547 2.07458 2.20621 2.34676 2.49318 2.64169 2.99768 3.16853 3.3196 3.45423 3.60109 3.77165 4.10222 4.3513 4.5102 4.82528 
1 1.3465 
3 3.77427 4.5122 4.82782 
55 0.17491 0.18231 0.33134 0.3368 0.51816 0.52376 0.65182 0.65671 0.84112 0.84804 1.01272 1.02498 1.18107 1.19373 1.34362 1.34923 1.51122 1.51659 1.6753 1.68291 1.86651 1.87262 2.07857 2.0849 2.20429 2.21695 2.35073 2.35941 2.49241 2.50016 2.64603 2.65375 2.83588 2.84234 3.00079 3.00635 3.1726 3.17792 3.32425 3.33094 3.45777 3.46259 3.60099 3.60672 3.77653 3.78265 4.10678 4.11219 4.35488 4.36051 4.51383 4.5204 4.641 4.83005 4.83606 
57 0.16058 0.16417 0.31543 0.32048 0.50288 0.50644 0.63555 0.64012 0.82554 0.82912 0.99526 1.00068 1.16126 1.16717 1.32591 1.33112 1.49569 1.49929 1.65973 1.6638 1.85032 1.8544 2.06312 2.06663 2.19054 2.19665 2.33558 2.33953 2.47626 2.48055 2.63082 2.63404 2.82085 2.82433 2.98492 2.98864 3.15624 3.16117 3.30542 3.31141 3.4411 3.44723 3.58647 3.59115 3.75899 3.7633 3.76676 4.09212 4.0956 4.34064 4.34366 4.49592 4.50047 4.62336 4.6282 4.81519 4.81778 
56 0.16059 0.16416 0.31601 0.32028 0.50466 0.50903 0.63677 0.64098 0.82497 0.82882 0.99634 1.00104 1.16279 1.16941 1.32934 1.33421 1.49794 1.50294 1.66107 1.66617 1.85092 1.85586 2.0641 2.06832 2.19202 2.19674 2.33651 2.34192 2.47861 2.48438 2.63175 2.63507 2.8226 2.82747 2.98677 2.99101 3.15748 3.16199 3.30821 3.31316 3.44256 3.4476 3.58774 3.59319 3.76107 3.76446 4.09313 4.09782 4.34158 4.34603 4.49786 4.50134 4.62604 4.63132 4.81692 4.82081 
88 0.14397 0.14815 0.15129 0.30012 0.30375 0.30723 0.48669 0.49102 0.49381 0.49981 0.61918 0.62341 0.62708 0.80936 0.81316 0.81647 0.82064 0.98189 0.98509 0.98901 1.14622 1.15026 1.15512 1.31108 1.31532 1.31915 1.47919 1.4835 1.48699 1.64052 1.64695 1.65078 1.83659 1.83941 1.84287 2.04985 2.05284 2.05604 2.17517 2.18045 2.32148 2.32461 2.32789 2.45761 2.46337 2.46749 2.61375 2.61819 2.62156 2.80505 2.80925 2.81232 2.81914 2.96874 2.97324 2.97661 3.14156 3.1449 3.14852 3.15462 3.29078 3.29476 3.29905 3.42348 3.42916 3.4334 3.57068 3.57482 3.57832 3.74536 3.74894 3.75202 4.07879 4.08167 4.085 4.32776 4.33018 4.33375 4.48191 4.48531 4.48876 4.60603 4.61183 4.61906 4.80094 4.80402 4.80652 4.81102 
1 4.81296 
0 
0 
1 0.82801 
23 0.17185 0.32967 0.51654 0.64839 1.18012 1.34008 1.50755 1.67375 2.07432 2.34926 2.489 2.64159 2.83385 2.99663 3.16971 3.32109 3.45504 3.60158 3.77277 4.10338 4.35144 4.50977 4.82713 
0 
27 0.17535 0.33101 0.51856 0.65067 0.84082 1.01193 1.18064 1.34295 1.512 1.67661 1.86658 2.07785 2.20956 2.35234 2.49593 2.64566 2.84096 3.00105 3.1726 3.32316 3.45897 3.60387 3.7786 4.10572 4.35422 4.51458 4.83128 
7 0.64409 1.00669 2.63796 3.76837 4.34615 4.50476 4.82584 
84 0.16617 0.16943 0.17403 0.32214 0.32576 0.32919 0.51035 0.51371 0.51731 0.64242 0.64635 0.65047 0.83204 0.83516 0.83931 1.00189 1.00684 1.0117 1.16934 1.17434 1.17849 1.33409 1.33738 1.34196 1.50337 1.50641 1.5109 1.66706 1.67171 1.67888 1.85668 1.86119 1.86485 2.07033 2.07391 2.08223 2.19716 2.20167 2.20756 2.34213 2.34602 2.35095 2.36407 2.48464 2.48787 2.49338 2.63759 2.64068 2.65031 2.82751 2.83067 2.83472 2.99211 2.99511 3.00084 3.1632 3.16738 3.17084 3.31315 3.31737 3.32101 3.4485 3.45284 3.45732 3.59353 3.59725 3.60207 3.76743 3.77103 3.77508 4.09914 4.10296 4.11621 4.34733 4.35094 4.35727 4.5031 4.50739 4.51161 4.63213 4.63582 4.82149 4.82414 4.82787 
89 0.16476 0.16756 0.17134 0.32026 0.32338 0.32613 0.50832 0.5105 0.51321 0.64083 0.64405 0.64727 0.82933 0.83272 0.83514 0.83908 1.00054 1.00428 1.00745 1.16707 1.17115 1.17475 1.33322 1.33576 1.33884 1.50085 1.50373 1.50725 1.66455 1.66744 1.67085 1.85488 1.85823 1.86106 1.86466 2.06786 2.07092 2.07515 2.19602 2.19963 2.20506 2.34016 2.34319 2.34628 2.35183 2.48255 2.48528 2.48923 2.63556 2.63817 2.64343 2.82641 2.82886 2.83195 2.83636 2.99081 2.99305 2.99718 3.16158 3.16499 3.16736 3.31222 3.31551 3.31823 3.44661 3.44994 3.45293 3.59159 3.59428 3.59768 3.76458 3.76764 3.77016 4.09673 4.09962 4.1032 4.3455 4.34794 4.3519 4.50172 4.50487 4.50759 4.62797 4.63244 4.63643 4.8197 4.82216 4.82471 4.82807 
91 0.15619 0.15946 0.162 0.16679 0.31292 0.3167 0.3193 0.49934 0.50284 0.50561 0.50912 0.63285 0.63566 0.63845 0.82156 0.82543 0.82778 0.83171 0.99295 0.99654 0.99944 1.00778 1.15961 1.16406 1.16775 1.32334 1.3279 1.33097 1.49217 1.49576 1.49857 1.65716 1.65986 1.66349 1.84783 1.85112 1.85412 1.85787 2.06092 2.06401 2.06773 2.18752 2.19235 2.19888 2.33325 2.33627 2.33965 2.34541 2.4746 2.47777 2.48087 2.62776 2.63088 2.63342 2.81724 2.82109 2.82368 2.82824 2.98174 2.98548 2.98865 3.15353 3.15781 3.16034 3.30331 3.30774 3.31016 3.43934 3.44289 3.44587 3.58326 3.58638 3.58965 3.7563 3.76046 3.76285 4.08991 4.09272 4.09729 4.33885 4.34162 4.34901 4.49369 4.49791 4.50024 4.61857 4.62436 4.6272 4.81245 4.8152 4.81798 
111 0.1721 0.17537 0.17836 0.18294 0.32834 0.332 0.33487 0.33961 0.51613 0.51857 0.52149 0.52472 0.64872 0.65224 0.65569 0.66457 0.83805 0.84115 0.84387 0.84692 1.00841 1.01257 1.0159 1.0218 1.17597 1.18079 1.18454 1.34046 1.34398 1.34728 1.35439 1.50977 1.51229 1.51614 1.53343 1.67217 1.67524 1.67849 1.68378 1.8629 1.86696 1.87012 1.8742 1.89175 2.07645 2.07928 2.08282 2.10087 2.2026 2.20755 2.21455 2.34829 2.35161 2.35499 2.36026 2.37612 2.49105 2.49373 2.49815 2.51693 2.64439 2.64682 2.65253 2.83335 2.83648 2.83946 2.84295 2.86139 2.99828 3.00105 3.00542 3.16963 3.17344 3.17588 3.17964 3.31966 3.32382 3.32651 3.33162 3.45468 3.45831 3.46137 3.46655 3.59932 3.60241 3.60597 3.61132 3.77329 3.7766 3.77889 3.78408 4.10538 4.10821 4.11156 4.1348 4.35373 4.3561 4.35996 4.37276 4.50986 4.5135 4.51642 4.52141 4.63679 4.64153 4.64623 4.82799 4.83055 4.83344 4.83635 4.84339 
28 0.16489 0.32098 0.50876 0.64164 0.83063 1.00353 1.17145 1.33427 1.50077 1.66474 1.85603 1.86196 2.06837 2.19749 2.34116 2.48319 2.63578 2.82666 2.99007 3.16395 3.31466 3.44882 3.593 3.76641 4.09672 4.34418 4.50373 4.81989 
24 0.15844 0.3154 0.50187 0.63579 0.82478 1.16754 1.32844 1.49486 1.65947 1.85097 2.06069 2.3372 2.47611 2.629 2.81997 2.98476 3.15775 3.30821 3.44437 3.75976 4.08905 4.33708 4.49689 4.81247 
0 
64 0.1444 0.1489 0.30069 0.30489 0.3098 0.48681 0.49138 0.49582 0.62004 0.62456 0.80981 0.81451 0.98142 0.98621 1.1471 1.15265 1.31136 1.317 1.47959 1.48457 1.64244 1.64799 1.8362 1.84021 1.84637 2.04943 2.05318 2.1755 2.18183 2.32132 2.32507 2.46017 2.46554 2.61513 2.61953 2.80498 2.80953 2.81472 2.96906 2.97432 3.14165 3.14596 3.15053 3.29095 3.29644 3.30178 3.42599 3.43061 3.57077 3.57523 3.74476 3.74931 3.75325 4.07842 4.08205 4.32729 4.33053 4.48191 4.48677 4.6064 4.61434 4.80059 4.80382 4.80827 
64 0.15701 0.16112 0.16444 0.31433 0.31798 0.32197 0.5025 0.50513 0.51119 0.63388 0.63777 0.82328 0.827 0.83041 0.99467 0.99908 1.16147 1.16749 1.32555 1.32975 1.33466 1.49363 1.49741 1.65934 1.66262 1.8491 1.85326 1.85714 2.06235 2.0661 2.19001 2.19477 2.33436 2.33839 2.47596 2.47919 2.62866 2.63225 2.81951 2.8229 2.82946 2.98379 2.98715 3.15546 3.15992 3.30539 3.30994 3.44068 3.44467 3.58488 3.58838 3.75822 3.76236 3.76832 4.09139 4.09501 4.34013 4.34361 4.49511 4.4996 4.6229 4.628 4.81437 4.81745 
27 0.16364 0.31972 0.50793 0.8291 1.00122 1.17192 1.33446 1.50055 1.66262 1.85548 2.06778 2.19773 2.3408 2.48119 2.63454 2.82977 2.98921 3.16302 3.3133 3.44718 3.59218 3.76561 4.0967 4.34525 4.50233 4.63057 4.81861 
17 0.15878 0.31511 0.50077 0.63487 2.06103 2.33367 2.47649 2.62865 2.81984 2.98435 3.1559 3.58591 3.75929 4.09 4.33804 4.49655 4.81234 
39 0.16467 0.16929 0.32047 0.32511 0.5095 0.51385 0.64163 0.83085 0.83518 1.0022 1.00885 1.17069 1.1761 1.33386 1.50193 1.66521 1.67169 1.85522 1.86 2.06804 2.19763 2.34096 2.34614 2.48343 2.63618 2.82671 2.83188 2.99104 3.16458 3.31472 3.4481 3.59206 3.76715 4.09693 4.34493 4.5042 4.63174 4.82039 4.82445 
57 0.15559 0.16017 0.31294 0.3176 0.50059 0.50479 0.63294 0.63773 0.82091 0.82572 0.83022 0.99284 0.9995 1.15927 1.16614 1.32343 1.32856 1.49211 1.49651 1.65743 1.66336 1.84724 1.85274 2.06051 2.06575 2.18794 2.19642 2.33266 2.33803 2.47417 2.47928 2.62767 2.63158 2.81778 2.8219 2.98187 2.98624 3.15346 3.15841 3.30305 3.30904 3.43881 3.44433 3.58318 3.58851 3.75661 3.76135 4.08953 4.0948 4.33819 4.34544 4.49353 4.49849 4.6207 4.62657 4.81245 4.81638 
39 0.16834 0.1739 0.3245 0.33065 0.51299 0.51844 0.64683 0.83277 0.83814 1.00415 1.00975 1.17632 1.3392 1.50698 1.67014 1.85773 1.86367 2.07494 2.20356 2.34637 2.35464 2.48893 2.63981 2.8323 2.83703 2.99659 3.16791 3.17436 3.31812 3.32582 3.45363 3.5985 3.7706 4.10289 4.35113 4.50804 4.63419 4.82414 4.82903 
69 0.1592 0.16218 0.16794 0.31478 0.31849 0.32205 0.50135 0.50456 0.50817 0.63469 0.63822 0.64325 0.82384 0.82768 0.83186 0.9946 0.99957 1.16085 1.16652 1.17151 1.32493 1.32999 1.33392 1.49356 1.49764 1.50233 1.65876 1.66207 1.84963 1.85389 2.06268 2.06633 2.18918 2.19455 2.33506 2.33886 2.47535 2.47906 2.48423 2.62972 2.63271 2.81944 2.82289 2.82696 2.98299 2.9871 3.15582 3.15978 3.16331 3.30475 3.30999 3.31357 3.44081 3.4452 3.58515 3.5885 3.75836 3.76243 3.7658 4.09177 4.09549 4.34029 4.34389 4.49533 4.49977 4.6209 4.62722 4.8147 4.8173 
27 0.17296 0.32975 0.51696 0.65031 0.83792 1.01093 1.18081 1.34298 1.50973 1.67304 1.86455 2.07674 2.35058 2.49253 2.64346 2.83548 2.99999 3.17125 3.32219 3.45702 3.60132 3.77441 4.10533 4.35569 4.51141 4.64143 4.82897 
67 0.1681 0.17098 0.17558 0.32238 0.32653 0.33019 0.51197 0.51535 0.64443 0.64774 0.83354 0.83632 0.84076 1.0029 1.00779 1.01543 1.16864 1.17432 1.17927 1.33253 1.33877 1.34308 1.50509 1.50845 1.66847 1.67282 1.85756 1.86212 1.8655 2.0721 2.07826 2.19875 2.20442 2.3432 2.34641 2.3538 2.4868 2.49164 2.64018 2.83005 2.83332 2.83741 2.99479 3.00016 3.16442 3.16832 3.17403 3.31277 3.31867 3.32442 3.44957 3.45362 3.59544 3.59989 3.60759 3.76981 3.77242 4.10049 4.10436 4.34838 4.35187 4.5034 4.50788 4.631 4.63649 4.82404 4.82822 
0 
59 0.16386 0.16669 0.31933 0.32289 0.32707 0.5074 0.51022 0.63974 0.64331 0.8297 0.83331 0.99954 1.00513 1.16787 1.17236 1.33283 1.33634 1.50026 1.50309 1.66392 1.66766 1.85453 1.85939 2.06668 2.06985 2.19565 2.20243 2.33956 2.34321 2.4815 2.48458 2.63456 2.63714 2.82518 2.82818 2.83537 2.9901 2.99283 3.1608 3.16468 3.31153 3.31529 3.44514 3.44978 3.59071 3.59401 3.76471 3.7674 3.77137 4.09566 4.09878 4.3444 4.34742 4.50155 4.50461 4.63051 4.63577 4.81919 4.82183 
8 0.16264 0.32055 0.50682 0.82673 2.82806 3.16196 3.76437 4.82031 
67 0.15744 0.16087 0.16552 0.31344 0.31754 0.3222 0.50157 0.50501 0.50998 0.63349 0.63742 0.82262 0.82657 0.83076 0.99429 0.99855 1.16073 1.16549 1.32599 1.32937 1.49381 1.49731 1.50252 1.65823 1.66249 1.84844 1.85278 1.85689 2.06176 2.06555 2.18918 2.19462 2.33388 2.3376 2.47501 2.4788 2.62869 2.6317 2.81937 2.82287 2.828 2.98389 2.98683 3.15467 3.15898 3.16367 3.3049 3.30914 3.31437 3.43945 3.44389 3.58479 3.58848 3.75824 3.76198 3.76668 4.09073 4.09498 4.33915 4.3436 4.49502 4.49866 4.6222 4.62717 4.81332 4.81647 4.82097 
56 0.16119 0.16489 0.31634 0.32025 0.5045 0.50778 0.63732 0.64081 0.82792 0.99576 1.00223 1.16241 1.16888 1.32688 1.33132 1.33532 1.4974 1.50027 1.6614 1.8511 1.85576 2.06417 2.06856 2.19122 2.19636 2.33632 2.34137 2.47883 2.48211 2.63212 2.635 2.82255 2.82595 2.9872 2.991 3.15715 3.1614 3.30675 3.31153 3.44214 3.44678 3.58753 3.59196 3.75969 3.76392 3.76729 4.09304 4.09698 4.34166 4.34598 4.49756 4.50128 4.62525 4.62974 4.81678 4.82009 
80 0.16205 0.16573 0.16966 0.31883 0.32325 0.32796 0.50645 0.50957 0.51256 0.63886 0.64311 0.64836 0.8279 0.83161 0.83526 0.9987 1.00344 1.01009 1.16541 1.17126 1.1756 1.33173 1.33523 1.33932 1.49869 1.50264 1.50844 1.66305 1.66682 1.67385 1.85339 1.85776 1.86145 2.06649 2.07006 2.09467 2.19263 2.20097 2.33873 2.34253 2.34675 2.35676 2.48009 2.48427 2.48999 2.63335 2.6368 2.64609 2.82361 2.82719 2.83181 2.9881 2.9914 2.99664 3.15989 3.16433 3.16856 3.3095 3.3147 3.44484 3.44948 3.58971 3.59407 3.59956 3.76264 3.76667 3.77029 4.09558 4.09958 4.34403 4.3471 4.35275 4.49941 4.50375 4.5083 4.62677 4.63417 4.81826 4.82147 4.82487 
3 0.51369 0.83536 4.82411 
100 0.18093 0.18409 0.18791 0.33644 0.34003 0.34301 0.34879 0.5239 0.52671 0.52973 0.53415 0.65647 0.66015 0.66352 0.67041 0.84581 0.84928 0.85258 0.85797 1.01696 1.02114 1.02493 1.03485 1.18375 1.18831 1.19226 1.34834 1.35195 1.35546 1.36429 1.51679 1.52004 1.5237 1.68141 1.68508 1.68978 1.87125 1.87536 1.87868 1.88495 2.08409 2.08742 2.09193 2.21171 2.21605 2.22177 2.35682 2.36072 2.36473 2.37073 2.49875 2.50223 2.50646 2.52299 2.65112 2.6543 2.65829 2.8425 2.84545 2.84906 2.85303 3.00577 3.00914 3.01311 3.1773 3.18105 3.18384 3.18785 3.32727 3.3315 3.33453 3.34135 3.46289 3.46686 3.47044 3.60766 3.6113 3.61507 3.6215 3.7806 3.78435 3.78703 3.7919 4.11302 4.11619 4.12066 4.36167 4.3645 4.36942 4.51761 4.52142 4.52455 4.53103 4.64635 4.65021 4.65565 4.83604 4.83876 4.84203 4.84624 
26 0.16445 0.32182 0.50866 0.64036 0.83024 1.00193 1.33438 1.50167 1.66429 1.85462 2.06765 2.19687 2.33979 2.48229 2.63556 2.82598 2.99056 3.31365 3.44748 3.59099 3.76702 4.09602 4.34446 4.50329 4.63052 4.81971 
60 0.1615 0.16581 0.31619 0.32099 0.50471 0.50858 0.63657 0.64162 0.82742 0.83049 0.99619 1.0019 1.16232 1.16906 1.3262 1.33172 1.33657 1.4964 1.50023 1.66099 1.66775 1.85055 1.85546 1.85993 2.06381 2.06825 2.19092 2.19673 2.33617 2.34128 2.47724 2.48137 2.48745 2.63186 2.63675 2.82269 2.82671 2.83279 2.98713 2.99337 3.15736 3.16266 3.30586 3.31217 3.44232 3.44757 3.58697 3.59205 3.75952 3.76455 4.09283 4.09689 4.34149 4.34655 4.49652 4.50188 4.62426 4.63592 4.8171 4.82261 
96 0.15079 0.15509 0.15781 0.16248 0.30733 0.31088 0.31416 0.31967 0.49375 0.49847 0.50099 0.50495 0.62571 0.63032 0.63352 0.63878 0.81628 0.81994 0.82278 0.8264 0.9888 0.99228 0.99615 1.15367 1.1576 1.16176 1.16726 1.31841 1.32338 1.32637 1.48655 1.49123 1.49406 1.64791 1.65394 1.65711 1.66397 1.84365 1.84643 1.85036 1.85578 2.05687 2.06006 2.06462 2.18231 2.18805 2.19268 2.32846 2.33165 2.33543 2.46561 2.47083 2.47426 2.47968 2.62145 2.62576 2.6284 2.81195 2.81644 2.8191 2.82386 2.97594 2.98098 2.98347 3.14866 3.15187 3.15562 3.15974 3.29784 3.30227 3.30593 3.43106 3.43611 3.43996 3.57769 3.58213 3.58549 3.75221 3.75619 3.75896 4.08577 4.08863 4.09237 4.33485 4.33723 4.34199 4.48906 4.49276 4.49563 4.61327 4.61926 4.62306 4.8078 4.81097 4.81364 4.81748 
9 0.64875 0.83568 1.50864 2.07884 2.49052 2.64134 3.17425 3.78036 4.11031 
70 0.15378 0.15822 0.16211 0.31009 0.31386 0.31941 0.49687 0.50184 0.50594 0.62911 0.63377 0.6412 0.81925 0.82303 0.82671 0.99215 0.99689 1.15628 1.1608 1.32177 1.32937 1.48953 1.49455 1.50014 1.65017 1.65734 1.66304 1.84703 1.85111 2.06036 2.06611 2.18521 2.19533 2.3317 2.3353 2.46719 2.47358 2.47951 2.62359 2.62852 2.63315 2.81509 2.81974 2.8245 2.979 2.98488 3.15194 3.15551 3.16021 3.30097 3.30555 3.31088 3.43297 3.43917 3.44555 3.58074 3.58554 3.75553 3.76196 4.0893 4.09441 4.33833 4.34274 4.49237 4.49859 4.61617 4.62291 4.81118 4.81476 4.8205 
62 0.14778 0.15228 0.30419 0.30837 0.31315 0.49029 0.49457 0.49962 0.62352 0.62793 0.81319 0.81785 0.98468 0.98958 1.15055 1.15621 1.31463 1.32023 1.48304 1.48785 1.64712 1.65246 1.83941 1.84358 2.05262 2.05626 2.17879 2.18535 2.32468 2.32862 2.46396 2.46923 2.61865 2.62288 2.80848 2.81283 2.81943 2.9725 2.97751 3.14491 3.14927 3.15376 3.29438 3.30004 3.42984 3.43491 3.57423 3.57848 3.74804 3.75247 3.75584 4.08166 4.08524 4.33041 4.33361 4.48522 4.49 4.60963 4.61818 4.80395 4.80708 4.81121 
40 0.17211 0.32822 0.33295 0.5147 0.51865 0.64915 0.83773 0.84248 1.01001 1.17801 1.34098 1.50858 1.67186 1.8635 1.86956 2.07473 2.08146 2.20414 2.34772 2.35427 2.49054 2.50133 2.64292 2.83291 2.83838 2.99739 3.17038 3.17605 3.32114 3.45565 3.60006 3.7736 4.10311 4.11158 4.35171 4.3599 4.51056 4.63994 4.82685 4.83128 
1 0.82921 
0 
140 0.14372 0.14709 0.14976 0.15217 0.15558 0.29981 0.30325 0.30606 0.30873 0.31156 0.48653 0.49006 0.49267 0.49509 0.49752 0.50324 0.61843 0.6221 0.62495 0.62794 0.63077 0.80904 0.81234 0.81529 0.81749 0.82046 0.98178 0.98432 0.98753 0.99051 0.99592 1.14591 1.14965 1.1531 1.15635 1.15989 1.3108 1.31406 1.31766 1.32038 1.32365 1.47887 1.48252 1.48551 1.48805 1.49128 1.64014 1.64611 1.64931 1.65222 1.65645 1.83648 1.83881 1.84164 1.84433 1.84735 2.04973 2.05208 2.05462 2.05812 2.17494 2.17912 2.18262 2.18716 2.32136 2.32403 2.32669 2.3297 2.33447 2.45683 2.46243 2.46581 2.46844 2.47162 2.47908 2.61338 2.6176 2.6203 2.62262 2.62824 2.80494 2.80859 2.81117 2.81358 2.8166 2.82086 2.96851 2.97217 2.97538 2.97797 2.98265 3.14135 3.14423 3.14695 3.14955 3.15207 3.15805 3.29053 3.29373 3.29703 3.29984 3.30262 3.4232 3.42879 3.43148 3.43447 3.43765 3.57053 3.57409 3.57669 3.57978 3.58435 3.74525 3.74793 3.75073 3.75304 3.75582 4.07869 4.08109 4.08366 4.08736 4.32757 4.32964 4.33202 4.336 4.48168 4.48452 4.4878 4.49009 4.49371 4.60573 4.61062 4.61469 4.61763 4.62219 4.80089 4.80355 4.80566 4.80809 4.81098 
66 0.17249 0.1762 0.3283 0.33295 0.51602 0.5197 0.52555 0.64863 0.65258 0.83783 0.84144 0.84719 1.009 1.01344 1.02496 1.17593 1.18069 1.34156 1.34603 1.50879 1.51259 1.67281 1.67845 1.86377 1.86787 1.87475 2.0754 2.07971 2.20344 2.20854 2.34779 2.35229 2.36084 2.49049 2.49509 2.64338 2.64738 2.83412 2.83769 2.84275 2.99794 3.00202 3.16928 3.1733 3.17845 3.3218 3.3254 3.45415 3.4588 3.59901 3.60417 3.77345 3.77733 3.78548 4.10437 4.10898 4.35296 4.3577 4.51099 4.51472 4.63509 4.64027 4.64753 4.82742 4.83196 4.8391 
4 2.36468 2.64414 3.17633 4.35231 
73 0.16562 0.16916 0.17566 0.32117 0.32538 0.32958 0.50999 0.51379 0.64214 0.64635 0.83111 0.83405 0.84063 1.00044 1.00584 1.01302 1.16794 1.17458 1.17924 1.33551 1.33976 1.50208 1.5057 1.52056 1.66539 1.66918 1.67497 1.85545 1.86032 1.8645 2.06889 2.07331 2.1976 2.20441 2.34107 2.34575 2.35358 2.4833 2.4872 2.49229 2.63677 2.64023 2.82753 2.83143 2.8354 2.99311 2.99823 3.16253 3.1665 3.17197 3.31388 3.31768 3.32249 3.44793 3.45224 3.59196 3.59662 3.6027 3.76575 3.76986 3.77669 4.0979 4.10217 4.34632 4.35048 4.50208 4.50652 4.51084 4.62994 4.6352 4.82197 4.82535 4.831 
36 0.16941 0.17473 0.32646 0.33263 0.51393 0.52056 0.64684 0.83565 1.00723 1.17665 1.33932 1.50621 1.67056 1.86118 1.86899 2.0731 2.20437 2.34606 2.35379 2.48795 2.64024 2.83266 2.83867 2.99602 3.16805 3.17345 3.31864 3.45353 3.59798 3.77109 4.10176 4.34989 4.50739 4.64125 4.82565 4.83139 
3 0.16589 2.83305 3.16662 
47 0.17606 0.18252 0.3334 0.34348 0.51896 0.52403 0.65331 0.84196 0.84882 1.01456 1.18052 1.18857 1.34458 1.35137 1.51278 1.52684 1.6754 1.68169 1.86788 1.87419 2.07985 2.09317 2.21184 2.3536 2.36309 2.49629 2.6462 2.83867 2.84475 3.00118 3.00745 3.17394 3.18085 3.32451 3.33003 3.4583 3.4633 3.6048 3.77795 4.10795 4.11492 4.35571 4.36189 4.51503 4.66129 4.83102 4.83614 
61 0.15082 0.15666 0.30777 0.31232 0.49369 0.49919 0.50284 0.62635 0.63152 0.63588 0.8166 0.82194 0.82757 0.98913 0.99462 1.15424 1.16002 1.31841 1.32459 1.48646 1.49224 1.64779 1.65515 1.66055 1.84389 1.84865 2.05709 2.06157 2.18218 2.18877 2.32899 2.33351 2.46605 2.47231 2.62182 2.62683 2.81193 2.81739 2.97587 2.98225 3.14908 3.15397 3.2979 3.30401 3.43088 3.43675 3.44183 3.57769 3.58283 3.75232 3.75753 4.0861 4.09049 4.33497 4.33913 4.48948 4.49487 4.61311 4.62108 4.80823 4.81165 
21 0.16302 0.31963 0.50587 0.82878 0.99983 1.17152 1.33178 1.50058 1.66282 1.85508 2.48173 2.63538 2.82461 2.98893 3.16253 3.31464 3.44827 3.59227 3.76567 4.63206 4.82026 
1 4.33432 
96 0.17258 0.17615 0.1814 0.32787 0.33198 0.33547 0.34262 0.51552 0.51912 0.52257 0.53233 0.64839 0.65288 0.65922 0.83771 0.84068 0.8445 0.85508 1.00682 1.01178 1.0163 1.02728 1.17418 1.17974 1.18345 1.33973 1.34341 1.34714 1.35504 1.50855 1.51292 1.52054 1.67198 1.67676 1.6816 1.86152 1.86639 1.86987 1.87593 2.07476 2.07923 2.08524 2.10099 2.20459 2.21078 2.3474 2.35188 2.35664 2.36155 2.48997 2.49515 2.50457 2.64349 2.64724 2.65706 2.83339 2.83726 2.84118 2.85116 2.99701 3.00033 3.00536 3.16808 3.1727 3.1762 3.18311 3.31867 3.32302 3.32629 3.33488 3.45321 3.45876 3.46282 3.59864 3.60456 3.60949 3.77115 3.77541 3.77936 3.78557 4.10366 4.10757 4.11276 4.13355 4.35243 4.35617 4.36076 4.50796 4.51252 4.51678 4.63941 4.64795 4.82702 4.83012 4.83383 4.84019 
0 
30 0.16271 0.31902 0.50545 0.63988 0.82808 0.83299 0.99638 1.00301 1.16771 1.33127 1.49932 1.66222 1.85413 2.06657 2.33952 2.48015 2.6335 2.82351 2.98817 3.16113 3.31225 3.4461 3.59073 3.76378 4.09597 4.3428 4.50068 4.63032 4.81706 4.82197 
54 0.16239 0.1674 0.31725 0.32115 0.50546 0.50922 0.63831 0.64227 0.8276 0.83079 0.99674 1.00174 1.16339 1.16826 1.32881 1.33244 1.49786 1.50142 1.66202 1.66895 1.85116 1.85589 2.06458 2.07148 2.19354 2.20197 2.33691 2.34129 2.47989 2.48512 2.63249 2.63591 2.82349 2.82757 2.9882 3.15805 3.16225 3.30793 3.31225 3.44273 3.44763 3.58843 3.59347 3.76105 3.76522 4.09342 4.09729 4.34221 4.34748 4.4979 4.50184 4.62786 4.81691 4.82025 
0 
28 0.16474 0.32169 0.51031 0.64314 0.83041 1.0005 1.00577 1.17251 1.33537 1.50272 1.66445 1.85487 1.86022 2.06914 2.20466 2.34233 2.48425 2.63664 2.82762 2.99118 3.16434 3.31496 3.45096 3.76727 4.09835 4.3449 4.50422 4.82087 
52 0.16466 0.16877 0.32145 0.32528 0.50819 0.5121 0.64101 0.64555 0.83041 0.83549 0.99991 1.00542 1.16982 1.17503 1.33333 1.33773 1.5011 1.50654 1.66446 1.85497 1.85959 2.068 2.074 2.19802 2.34048 2.34681 2.48307 2.49051 2.63532 2.63959 2.8262 2.8307 2.99067 3.1629 3.16677 3.31407 3.31869 3.44795 3.45317 3.59162 3.59729 3.76584 3.76966 4.09661 4.1014 4.34489 4.35203 4.50309 4.508 4.63131 4.81973 4.82374 
100 0.14978 0.1534 0.1564 0.16043 0.30627 0.30962 0.31319 0.3166 0.49279 0.49709 0.49973 0.50307 0.62486 0.62864 0.63207 0.63532 0.81514 0.81844 0.82174 0.82435 0.98793 0.99169 0.99512 1.15245 1.15616 1.1607 1.1657 1.31728 1.32128 1.32476 1.33165 1.48542 1.48958 1.49286 1.6467 1.65245 1.65575 1.66079 1.84267 1.84558 1.8491 1.85357 2.05591 2.05918 2.06245 2.18128 2.18641 2.19245 2.32754 2.33059 2.33404 2.46369 2.469 2.47267 2.4761 2.62005 2.62407 2.62734 2.81107 2.81526 2.81814 2.82365 2.97489 2.97921 2.9824 3.14768 3.15085 3.15459 3.1576 3.2969 3.30084 3.30476 3.3093 3.42969 3.43495 3.43873 3.44312 3.57676 3.58083 3.5842 3.58979 3.75137 3.75559 3.75824 4.08487 4.08779 4.09111 4.33388 4.33632 4.34015 4.48804 4.4915 4.4948 4.61219 4.61797 4.6223 4.80698 4.81005 4.81265 4.81819 
28 0.16754 0.32422 0.51036 0.64352 0.83307 1.00683 1.17271 1.33718 1.50317 1.67027 1.86063 2.07002 2.20478 2.34366 2.48421 2.63645 2.82879 2.99134 3.16565 3.31602 3.45004 3.59411 3.76802 4.0993 4.34625 4.50543 4.63381 4.82171 
0 
55 0.15626 0.16097 0.31261 0.31783 0.49921 0.50431 0.63288 0.63817 0.82154 0.82648 0.99319 0.99919 1.15911 1.16552 1.32308 1.32879 1.49149 1.49679 1.65692 1.66262 1.84757 1.85303 2.06084 2.06636 2.18679 2.19458 2.3329 2.33858 2.47315 2.47844 2.62713 2.63147 2.81685 2.82197 2.98116 2.98622 3.15343 3.15907 3.30283 3.30894 3.43881 3.44449 3.58314 3.58892 3.7562 3.76166 4.08987 4.09669 4.33848 4.49334 4.4989 4.61878 4.62624 4.81211 4.81612 
16 0.16263 0.32094 0.64021 0.82681 1.00256 1.1701 1.66181 1.85466 2.63311 2.98863 3.16288 3.31222 3.76462 4.34215 4.50157 4.81744 
26 0.17179 0.32849 0.51461 0.64847 0.83762 1.00919 1.17935 1.33999 1.50854 1.67304 1.86365 2.07571 2.34791 2.49081 2.64202 2.83492 2.99802 3.17028 3.32098 3.45871 3.60019 3.77299 4.10387 4.35093 4.50936 4.82618 
22 0.17142 0.32928 0.5138 0.64823 1.34347 1.50908 1.67464 2.07416 2.34872 2.49004 2.64098 2.83266 2.99749 3.17039 3.45586 3.59917 3.7729 4.10387 4.35025 4.50905 4.63608 4.8289 
37 0.17079 0.17728 0.32754 0.51416 0.5183 0.64833 0.83695 0.84112 1.00691 1.01117 1.17673 1.33973 1.50821 1.67061 1.67575 1.861 1.86638 2.07396 2.2035 2.34715 2.48944 2.64207 2.833 2.83979 2.99694 3.16985 3.31986 3.32335 3.45463 3.59784 3.77293 4.10274 4.35073 4.50968 4.6391 4.82588 4.83072 
48 0.16789 0.3236 0.33082 0.5103 0.51445 0.64271 0.64828 0.83234 0.8402 1.00257 1.00896 1.16806 1.17547 1.33303 1.33898 1.50361 1.66673 1.8579 1.86416 2.06949 2.07377 2.19583 2.20309 2.34213 2.34772 2.48478 2.49361 2.63813 2.82865 2.83296 2.99289 3.16286 3.1679 3.31656 3.44837 3.45348 3.59373 3.60029 3.76812 3.7718 4.09931 4.10534 4.34705 4.50603 4.63036 4.6367 4.82223 4.82892 
57 0.15291 0.15773 0.31037 0.31498 0.49622 0.50088 0.50622 0.62951 0.6336 0.81855 0.8232 0.9908 0.99664 1.15676 1.16293 1.32077 1.32624 1.489 1.49386 1.65035 1.65661 1.8455 1.85046 2.05872 2.06299 2.18432 2.19054 2.3308 2.33552 2.46919 2.47444 2.62467 2.62879 2.81435 2.81902 2.97849 2.9836 3.15103 3.15609 3.30049 3.30599 3.43599 3.44035 3.58028 3.58454 3.75409 3.75903 4.08776 4.09231 4.33651 4.34073 4.49136 4.49642 4.61482 4.62273 4.80997 4.8134 
7 0.16751 0.32672 0.83361 1.66867 2.99378 4.34845 4.82295 
20 0.16424 0.32165 0.50956 0.64349 0.82967 1.00269 1.33523 1.6648 1.8567 2.06923 2.3469 2.63678 2.82744 2.99356 3.16718 3.31554 3.76696 4.09858 4.34511 4.81972 
25 0.16353 0.32011 0.50649 0.64103 0.82848 1.00113 1.33261 1.49922 1.66349 1.8551 2.06768 2.33969 2.48128 2.63412 2.82478 2.98965 3.1624 3.31231 3.4464 3.59019 3.7655 4.0976 4.34432 4.50305 4.81902 
87 0.14767 0.1518 0.15507 0.30383 0.30747 0.31125 0.31512 0.49037 0.49495 0.49805 0.62254 0.627 0.63066 0.63454 0.81308 0.81676 0.82008 0.82351 0.98557 0.98883 0.99318 1.14992 1.15397 1.15915 1.3148 1.3194 1.32306 1.48293 1.48741 1.49092 1.64404 1.65111 1.65402 1.84027 1.84306 1.84738 2.05353 2.05651 2.0615 2.17886 2.18476 2.19202 2.32514 2.32827 2.33236 2.46072 2.46714 2.47078 2.47579 2.6174 2.622 2.62519 2.80866 2.81302 2.81633 2.97245 2.97724 2.98045 3.14524 3.14859 3.15283 3.29449 3.29866 3.30295 3.4269 3.43303 3.43682 3.44157 3.57436 3.57864 3.58277 3.74902 3.75271 3.75619 4.08247 4.0853 4.33154 4.33384 4.48561 4.48908 4.4927 4.60975 4.61651 4.62061 4.80458 4.80766 4.81052 
43 0.15312 0.15789 0.31026 0.31709 0.49757 0.50178 0.63046 0.81867 0.82367 0.99034 1.15675 1.32065 1.32654 1.48955 1.49431 1.65567 1.84485 2.05801 2.18552 2.33032 2.47262 2.62502 2.62918 2.81538 2.8195 2.97932 2.98381 3.1511 3.15834 3.30041 3.30664 3.43705 3.58082 3.75372 3.75895 4.08705 4.3358 4.49096 4.49605 4.61529 4.62872 4.80978 4.81448 
58 0.15474 0.15983 0.31134 0.31608 0.49728 0.50193 0.50576 0.62977 0.63443 0.82019 0.82521 0.99191 0.99807 1.15771 1.1644 1.32185 1.32808 1.49004 1.49538 1.65122 1.65797 1.84662 1.85173 2.05985 2.06541 2.18564 2.19204 2.33188 2.33727 2.46967 2.47554 2.62563 2.63051 2.81555 2.82026 2.97948 2.98488 3.15207 3.1574 3.30154 3.30814 3.43315 3.43885 3.44472 3.58133 3.58615 3.75519 3.76062 4.08888 4.09367 4.33771 4.34209 4.49244 4.49792 4.61633 4.62464 4.81123 4.81474 
28 0.1536 0.30867 0.4964 0.62951 0.81856 0.98836 1.15589 1.32075 1.48921 1.65568 1.84298 2.05625 2.18749 2.32853 2.47315 2.62428 2.81434 2.97917 3.14911 3.29957 3.43557 3.57997 3.75183 4.08532 4.33396 4.48914 4.62108 4.80789 
64 0.15256 0.15672 0.16221 0.30993 0.31538 0.49575 0.50053 0.50652 0.62944 0.63451 0.81792 0.8222 0.82528 0.98986 0.99601 1.15609 1.16338 1.32 1.32596 1.33068 1.48868 1.49376 1.65421 1.65834 1.84471 1.84991 1.85411 2.05794 2.06202 2.1839 2.19106 2.33009 2.33472 2.47094 2.47523 2.62443 2.62867 2.81371 2.81847 2.82544 2.978 2.9832 3.15032 3.15596 3.29984 3.30622 3.31016 3.43621 3.44187 3.57977 3.58435 3.75315 3.75848 4.08704 4.09122 4.33581 4.33948 4.49059 4.49561 4.61458 4.62272 4.80922 4.81272 4.81926 
21 0.1679 0.32456 0.51068 0.64883 0.8338 1.00618 1.33791 1.50676 1.66852 1.86224 2.34603 2.48773 2.82836 2.99377 3.16598 3.31896 3.60042 4.10103 4.34685 4.50746 4.82151 
119 0.17646 0.17983 0.18235 0.18591 0.33318 0.33622 0.33889 0.34184 0.35793 0.51924 0.52269 0.525 0.52765 0.53204 0.65282 0.65573 0.65866 0.66222 0.84214 0.84554 0.8478 0.8511 1.01325 1.01686 1.01995 1.02423 1.18027 1.18448 1.18824 1.19238 1.3436 1.34781 1.35056 1.35369 1.51272 1.51593 1.51859 1.52201 1.67754 1.6804 1.68404 1.6896 1.86817 1.8709 1.87385 1.87683 1.88411 2.08108 2.08389 2.08681 2.09472 2.20779 2.21226 2.21695 2.35349 2.35665 2.35975 2.36424 2.37206 2.49441 2.49746 2.49999 2.50374 2.64751 2.65054 2.65286 2.65856 2.83846 2.84153 2.84406 2.84727 2.85195 3.00169 3.00548 3.00798 3.01196 3.17396 3.17709 3.17978 3.18245 3.18687 3.32354 3.32724 3.33015 3.33295 3.45938 3.46239 3.46546 3.46956 3.60387 3.60678 3.60987 3.61351 3.62088 3.77726 3.78067 3.78306 3.78572 3.79115 4.1099 4.11238 4.1153 4.12173 4.35895 4.36117 4.36446 4.37433 4.51435 4.51808 4.52038 4.52425 4.64268 4.64644 4.65036 4.83288 4.83533 4.83762 4.84074 4.84725 
32 0.16596 0.32169 0.50818 0.51316 0.64219 0.83148 1.00345 1.17229 1.33408 1.50136 1.66555 1.85694 2.06833 2.20059 2.34028 2.34804 2.48283 2.63567 2.82662 2.83287 2.99038 3.16356 3.31396 3.44865 3.59251 3.76635 4.09667 4.34459 4.50327 4.63209 4.81987 4.82442 
30 0.16902 0.32607 0.5122 0.64572 0.83492 1.00613 1.17295 1.17896 1.33753 1.50586 1.66833 1.86087 2.07299 2.20085 2.3442 2.4867 2.63966 2.8312 2.99449 3.16779 3.31823 3.45194 3.59717 3.77046 4.10144 4.3481 4.35463 4.50736 4.63685 4.82468 
30 0.16327 0.31925 0.5057 0.51222 0.63899 0.82795 0.99793 1.16735 1.33196 1.49928 1.66172 1.85508 2.06545 2.19503 2.33805 2.48052 2.63295 2.82386 2.98874 3.16053 3.31225 3.44542 3.5888 3.764 4.09413 4.34174 4.50101 4.62766 4.81717 4.82323 
0 
2 0.82632 1.00251 
16 0.64174 0.83141 1.50165 1.66574 2.06852 2.34084 2.48252 2.63606 2.99143 3.16469 3.44871 3.59276 3.76671 4.09725 4.34538 4.50338 
25 0.17228 0.33001 0.51662 0.64987 0.83886 1.01113 1.34216 1.51169 1.6736 1.86516 2.07507 2.3508 2.49448 2.64326 2.83337 2.99736 3.17104 3.32161 3.45576 3.60099 3.77427 4.10346 4.35125 4.51111 4.82823 
0 
83 0.18119 0.18512 0.19124 0.33719 0.34087 0.34565 0.52451 0.528 0.53229 0.65677 0.6605 0.66532 0.84672 0.85006 0.85481 1.01678 1.02156 1.02871 1.18573 1.19031 1.19907 1.34961 1.35369 1.36143 1.51719 1.52072 1.52669 1.6815 1.6863 1.69453 1.87147 1.87558 1.87959 2.08396 2.08746 2.09372 2.21382 2.22029 2.35707 2.36123 2.36761 2.49913 2.50333 2.51099 2.65151 2.65454 2.66201 2.84283 2.84647 2.8507 3.00674 3.01016 3.01799 3.17774 3.1817 3.18561 3.32871 3.3323 3.33702 3.46279 3.46695 3.47263 3.60778 3.61244 3.61942 3.78172 3.78497 3.7899 4.11283 4.11645 4.12329 4.36155 4.36531 4.37271 4.51912 4.5223 4.52772 4.64778 4.65363 4.83613 4.83916 4.84297 4.85376 
22 0.16664 0.32586 0.51165 0.83197 1.00593 1.50673 1.66814 2.06969 2.34221 2.6363 2.8325 2.99321 3.1663 3.3175 3.45143 3.59412 3.76815 4.09926 4.34619 4.50455 4.63638 4.82448 
38 0.16602 0.32298 0.51 0.64169 0.64785 0.83216 1.00412 1.17119 1.33512 1.50201 1.50734 1.66613 1.85666 1.8627 2.06916 2.19781 2.3416 2.34755 2.48372 2.63677 2.82793 2.83494 2.99156 3.16412 3.16818 3.31585 3.45008 3.59269 3.59867 3.76706 3.76993 4.09774 4.34569 4.50434 4.50913 4.63154 4.82083 4.82477 
97 0.15792 0.16128 0.16383 0.16787 0.31483 0.31824 0.32144 0.50119 0.50482 0.50782 0.51178 0.63416 0.63756 0.64035 0.82321 0.82674 0.8291 0.83283 0.99486 0.99849 1.00173 1.00604 1.16083 1.16508 1.16888 1.17379 1.3249 1.32992 1.33314 1.49329 1.49774 1.50025 1.6555 1.66031 1.66312 1.6676 1.84953 1.85243 1.85554 1.85848 2.0628 2.0659 2.07502 2.18903 2.19399 2.19898 2.33491 2.33811 2.34151 2.34687 2.47462 2.4788 2.48144 2.4874 2.62986 2.63291 2.63581 2.8191 2.8229 2.82539 2.82931 2.98275 2.98747 2.99124 3.15557 3.15913 3.162 3.1681 3.30456 3.30961 3.31244 3.44069 3.44435 3.44724 3.58503 3.58836 3.59171 3.59728 3.75832 3.76253 3.76493 4.09179 4.09466 4.1017 4.34059 4.343 4.34849 4.49561 4.49993 4.50242 4.61962 4.62605 4.62973 4.81432 4.81714 4.81994 4.82298 
34 0.15806 0.3142 0.32107 0.5009 0.50616 0.63461 0.82386 0.99507 1.16159 1.32596 1.49407 1.65847 1.84806 1.85429 2.06146 2.19021 2.33378 2.47543 2.62874 2.81912 2.82588 2.98344 3.15559 3.30609 3.44079 3.58434 3.59288 3.75871 4.08975 4.33754 4.49581 4.62423 4.81273 4.81841 
64 0.16718 0.17063 0.17572 0.32412 0.32769 0.51103 0.51468 0.64308 0.64677 0.83329 0.83614 0.84044 1.00292 1.00696 1.01198 1.17189 1.17672 1.33602 1.34035 1.50394 1.50939 1.66728 1.67164 1.858 1.86175 1.86594 2.07045 2.07455 2.20013 2.2069 2.34248 2.34643 2.35161 2.48512 2.49012 2.63766 2.64104 2.82939 2.83327 2.83748 2.99299 2.99777 3.16566 3.16932 3.31507 3.31872 3.44975 3.45335 3.59363 3.59773 3.76749 3.77123 3.77876 4.09921 4.10322 4.34744 4.35162 4.50496 4.50787 4.63318 4.63954 4.82303 4.82665 4.83082 
67 0.1706 0.17428 0.3266 0.33075 0.51383 0.51752 0.52397 0.6459 0.64942 0.65478 0.83677 0.84078 1.00624 1.01086 1.01822 1.17184 1.1765 1.18141 1.33814 1.34232 1.5063 1.51092 1.67001 1.67411 1.68106 1.86035 1.86464 1.86873 2.07348 2.0782 2.20154 2.20606 2.34595 2.35059 2.35673 2.48811 2.49247 2.64134 2.64495 2.83247 2.83724 2.85197 2.99578 3.00048 3.16697 3.17069 3.1754 3.31873 3.3223 3.45244 3.45658 3.59693 3.60073 3.60785 3.77176 3.77512 4.10216 4.1067 4.35062 4.3552 4.50898 4.51318 4.63604 4.64178 4.82586 4.8294 4.83339 
34 0.1598 0.16435 0.31681 0.32064 0.50427 0.63734 0.8244 0.82803 0.99545 1.00119 1.16194 1.16991 1.3295 1.49702 1.66019 1.84992 1.85527 2.06427 2.19177 2.33568 2.4784 2.63171 2.82255 2.98626 3.15872 3.30989 3.44265 3.58674 3.76182 4.09229 4.34069 4.49887 4.62738 4.81603 
54 0.16914 0.17449 0.32558 0.32981 0.51222 0.5163 0.64559 0.65156 0.83445 0.83859 1.00676 1.01411 1.17396 1.1791 1.3375 1.34639 1.50596 1.51307 1.6687 1.67521 1.86056 1.86485 2.07219 2.08183 2.20167 2.34455 2.3499 2.48632 2.49341 2.63982 2.65422 2.83063 2.83574 2.99445 3.00297 3.16752 3.17329 3.31775 3.32249 3.45164 3.45581 3.59558 3.60178 3.77092 3.78098 4.10099 4.11 4.3486 4.35512 4.50723 4.52009 4.6346 4.82397 4.82836 
4 0.51598 1.01089 1.51097 4.82966 
26 0.16714 0.3248 0.50948 0.64549 0.83399 1.00708 1.1766 1.3361 1.50699 1.66646 1.85863 2.07075 2.34279 2.48473 2.63717 2.82815 2.99235 3.16738 3.31715 3.45268 3.59554 3.76911 4.10043 4.34649 4.50597 4.82069 
112 0.16217 0.16514 0.16749 0.17098 0.31835 0.32094 0.32366 0.32601 0.50476 0.50816 0.51011 0.51281 0.51839 0.63769 0.64079 0.64356 0.6462 0.82799 0.83099 0.83332 0.83668 0.9991 1.00205 1.00515 1.01162 1.16396 1.16731 1.17103 1.17512 1.3286 1.33248 1.33509 1.33803 1.49712 1.50032 1.50299 1.50604 1.65773 1.66312 1.66586 1.66898 1.67616 1.85396 1.85619 1.85918 1.86216 2.067 2.06973 2.07252 2.19181 2.19598 2.19884 2.33952 2.34196 2.34518 2.35113 2.47798 2.48153 2.48438 2.48776 2.63337 2.63618 2.6383 2.82275 2.82598 2.82819 2.83092 2.83524 2.98673 2.99019 2.99243 2.99625 3.15943 3.16205 3.16494 3.16709 3.30826 3.31189 3.31507 3.3175 3.44377 3.44688 3.45017 3.45298 3.5879 3.59137 3.59369 3.59692 3.76234 3.7656 3.76806 3.77038 4.09583 4.09831 4.10106 4.1489 4.34464 4.34683 4.35039 4.49989 4.50309 4.50536 4.5081 4.62269 4.62817 4.63204 4.63538 4.81808 4.82035 4.82242 4.82503 4.82857 
0 
0 
0 
46 0.1704 0.1753 0.3262 0.33072 0.51339 0.5172 0.64715 0.83423 0.83829 1.00463 1.01069 1.17495 1.18024 1.33937 1.34494 1.50693 1.67001 1.6762 1.86041 1.86544 2.07334 2.20243 2.34526 2.35111 2.48876 2.64102 2.8315 2.83582 2.99595 3.16804 3.17299 3.319 3.45224 3.45699 3.59703 3.77148 3.7778 4.102 4.10788 4.35051 4.35677 4.50778 4.51463 4.63658 4.8249 4.8299 
180 0.18227 0.18552 0.18767 0.18961 0.19233 0.1958 0.33851 0.34123 0.34392 0.34613 0.34819 0.35149 0.35856 0.5251 0.52847 0.5305 0.53246 0.53447 0.53684 0.54094 0.65835 0.66149 0.66367 0.6659 0.66832 0.67159 0.84775 0.85052 0.85315 0.85495 0.85732 0.8598 0.86631 1.01993 1.02229 1.02517 1.02747 1.03011 1.03438 1.18602 1.18866 1.19167 1.19451 1.19719 1.20119 1.34952 1.35272 1.3556 1.35779 1.36014 1.36374 1.37142 1.51829 1.52146 1.5238 1.52583 1.52846 1.53299 1.54963 1.68208 1.68551 1.68768 1.69022 1.69309 1.69731 1.87455 1.87669 1.87924 1.88134 1.88358 1.88644 1.89168 2.08788 2.09 2.09213 2.09467 2.09898 2.11324 2.21357 2.21757 2.22024 2.22355 2.2274 2.35966 2.36193 2.36434 2.36683 2.36955 2.37307 2.37766 2.50077 2.50354 2.50583 2.50842 2.51128 2.51563 2.65335 2.65603 2.65829 2.66012 2.66329 2.66848 2.84311 2.84669 2.84897 2.85089 2.85317 2.85563 2.85945 2.8897 3.0074 3.01093 3.0134 3.01556 3.01839 3.02423 3.18014 3.18268 3.1854 3.18734 3.18934 3.19201 3.1966 3.32928 3.33247 3.33536 3.33746 3.33956 3.34254 3.35207 3.46487 3.46752 3.47013 3.47255 3.47507 3.47914 3.60918 3.61234 3.61448 3.61702 3.61963 3.62312 3.62932 3.78363 3.78663 3.78888 3.79067 3.7928 3.79611 3.80106 4.11679 4.11895 4.12116 4.12352 4.1274 4.13833 4.36573 4.36753 4.3696 4.37233 4.37627 4.40012 4.52045 4.52281 4.52569 4.52751 4.5299 4.53325 4.64497 4.64969 4.65309 4.65576 4.65923 4.83905 4.84135 4.84321 4.84512 4.84734 4.84966 4.8542 
1 0.82985 
0 
69 0.15578 0.16043 0.16556 0.31295 0.31744 0.32205 0.49893 0.50315 0.5071 0.6311 0.63566 0.63913 0.82121 0.82589 0.82957 0.99317 0.99766 1.15919 1.16438 1.32336 1.32835 1.49103 1.49573 1.50065 1.65486 1.65983 1.66564 1.84793 1.85248 1.85699 2.06104 2.06564 2.18798 2.19286 2.33315 2.33794 2.47182 2.4774 2.48308 2.62657 2.63124 2.81774 2.82209 2.82699 2.98062 2.98541 3.15384 3.15882 3.16373 3.30329 3.30885 3.43831 3.44291 3.58238 3.58655 3.59237 3.75715 3.76245 4.0901 4.09484 4.33878 4.34333 4.49378 4.4989 4.61984 4.62555 4.81288 4.8166 4.82168 
21 0.16984 0.32722 0.51196 0.51929 0.83549 1.00813 1.17767 1.33909 1.67192 1.86106 2.34672 2.83088 2.99894 3.17119 3.31926 3.45761 3.77245 4.10431 4.35476 4.51018 4.82402 
49 0.16583 0.17039 0.32231 0.32625 0.50975 0.51402 0.64429 0.83151 0.83528 1.00223 1.00632 1.16851 1.17468 1.33426 1.33893 1.50212 1.50676 1.66592 1.67131 1.85623 1.86023 1.86712 2.07099 2.19819 2.20677 2.34248 2.3467 2.48407 2.49172 2.63808 2.82728 2.83155 2.99282 3.16435 3.17103 3.31425 3.31857 3.44975 3.45459 3.59351 3.59975 3.76804 3.7741 4.09873 4.34665 4.50514 4.633 4.82116 4.82489 
53 0.17185 0.17853 0.32765 0.33197 0.51486 0.51885 0.64826 0.65335 0.83686 0.84122 1.00939 1.01828 1.17892 1.33957 1.34503 1.50805 1.51241 1.6723 1.68372 1.86287 1.86697 1.88064 2.07488 2.08389 2.20651 2.34882 2.35581 2.49015 2.51246 2.64191 2.65828 2.83373 2.84094 2.99626 3.00233 3.17016 3.17519 3.32022 3.32832 3.45494 3.6 3.60785 3.77285 3.77852 4.10388 4.11285 4.35179 4.35749 4.51014 4.63935 4.82588 4.83006 4.85299 
2 0.3257 0.83541 
5 0.1645 0.32216 0.82936 1.00143 1.8582 
0 
14 0.16092 0.32005 0.50533 0.63909 0.82599 1.00141 1.49999 1.66495 1.85671 2.8236 3.15958 3.76328 4.09409 4.34197 
80 0.16927 0.17296 0.17983 0.32489 0.32876 0.33383 0.51258 0.51598 0.52027 0.64543 0.64914 0.6566 0.83414 0.83748 0.84118 1.00448 1.0084 1.01195 1.17537 1.18009 1.33816 1.3416 1.34912 1.50532 1.50946 1.5289 1.66904 1.6727 1.67906 1.85934 1.86407 1.86804 1.87702 2.07235 2.07656 2.09413 2.20164 2.20723 2.34437 2.34785 2.35294 2.35913 2.48702 2.49132 2.64017 2.64471 2.83068 2.83438 2.83872 2.99526 2.99949 3.01564 3.16737 3.17073 3.17686 3.3184 3.32152 3.33153 3.45137 3.456 3.46455 3.5962 3.60101 3.60699 3.77016 3.77308 3.77825 4.10074 4.10389 4.10992 4.34941 4.35283 4.36352 4.50777 4.51112 4.63594 4.82447 4.82803 4.83179 4.84484 
127 0.17036 0.17284 0.17588 0.17988 0.32619 0.32893 0.33123 0.33439 0.34158 0.51338 0.51579 0.51805 0.52046 0.52542 0.64571 0.64888 0.65177 0.6552 0.83567 0.83797 0.84042 0.84298 0.84867 1.00516 1.00864 1.01129 1.01414 1.01994 1.17384 1.1773 1.18032 1.18396 1.33889 1.34146 1.34389 1.34845 1.50619 1.5086 1.51168 1.51604 1.66993 1.67285 1.67595 1.67958 1.86007 1.8636 1.86622 1.86851 1.87356 2.07248 2.07532 2.07806 2.0824 2.09537 2.20232 2.20527 2.20952 2.22147 2.34481 2.34763 2.35049 2.35362 2.35803 2.48718 2.48995 2.49351 2.49803 2.64063 2.64301 2.64575 2.65137 2.83178 2.83418 2.83748 2.84039 2.85338 2.99554 2.99769 3.00128 3.0066 3.16691 3.17041 3.17263 3.17541 3.18195 3.31795 3.32083 3.32308 3.32612 3.4514 3.45471 3.45699 3.46009 3.47176 3.59618 3.59871 3.60152 3.60461 3.60875 3.77131 3.77389 3.77618 3.77987 3.78644 4.10155 4.1039 4.10664 4.11068 4.11937 4.15227 4.3502 4.35271 4.35572 4.35974 4.50787 4.51044 4.51317 4.517 4.63611 4.63978 4.64449 4.82424 4.82673 4.8289 4.83142 4.83457 4.83977 
15 0.32619 0.51062 1.00564 2.06998 2.20368 2.34147 2.63628 2.83063 2.99164 3.44915 3.59278 3.76788 4.34564 4.50479 4.82092 
31 0.17557 0.33281 0.51893 0.65251 0.84145 1.01204 1.18255 1.34443 1.51281 1.67774 1.86821 2.07895 2.21165 2.35347 2.49394 2.6456 2.83623 2.84178 3.0013 3.17354 3.32432 3.45962 3.60386 3.77658 4.10743 4.35483 4.36568 4.51314 4.64349 4.83009 4.83739 
6 0.15886 0.82403 0.99596 2.06502 2.3366 4.34078 
106 0.15398 0.15777 0.16055 0.16363 0.31053 0.31378 0.31671 0.31948 0.49683 0.50154 0.50407 0.50719 0.62968 0.63371 0.63668 0.63956 0.8193 0.82278 0.82592 0.82816 0.99215 0.9952 0.99856 1.00591 1.15637 1.16035 1.16423 1.16751 1.32118 1.32579 1.32861 1.33203 1.48939 1.49382 1.49668 1.49987 1.65065 1.65668 1.65973 1.66303 1.84735 1.84988 1.85304 1.85654 2.06068 2.06358 2.06719 2.1852 2.19034 2.19357 2.33209 2.33505 2.33826 2.34784 2.46813 2.47327 2.47668 2.47923 2.62408 2.6286 2.63141 2.81504 2.81947 2.82222 2.82578 2.97895 2.9837 2.98633 3.15232 3.15533 3.15909 3.16232 3.30096 3.30509 3.30854 3.31153 3.4335 3.43919 3.44246 3.44553 3.58085 3.5852 3.58795 3.59449 3.75567 3.75923 3.76194 3.7645 4.08958 4.09217 4.09562 4.33856 4.34079 4.34526 4.49212 4.4956 4.49868 4.50237 4.61611 4.62166 4.62595 4.63336 4.8114 4.81451 4.81701 4.82064 
43 0.17397 0.18249 0.32994 0.3351 0.51707 0.52226 0.65098 0.83981 0.84616 1.01152 1.02511 1.18041 1.34309 1.51026 1.67438 1.68899 1.86527 1.87023 2.07594 2.20566 2.35014 2.3576 2.49193 2.64416 2.83592 2.84163 2.99883 3.17173 3.17816 3.32293 3.4563 3.47246 3.60014 3.61008 3.77508 3.78526 4.10448 4.35289 4.36921 4.5116 4.6404 4.82861 4.83342 
119 0.17632 0.17912 0.18211 0.18626 0.33245 0.33535 0.3378 0.34148 0.35283 0.51962 0.52193 0.52439 0.52722 0.53313 0.65277 0.65574 0.65857 0.66317 0.84139 0.84433 0.84678 0.84972 0.867 1.01232 1.01593 1.01892 1.02373 1.18033 1.18419 1.18734 1.19325 1.34517 1.34784 1.35077 1.35632 1.51292 1.51559 1.51865 1.5252 1.67677 1.67978 1.68314 1.68815 1.86659 1.87 1.87278 1.87569 1.88181 2.07919 2.08199 2.08511 2.0909 2.20872 2.21223 2.21673 2.35233 2.3555 2.35865 2.36278 2.37121 2.49425 2.49715 2.5006 2.50587 2.64704 2.64959 2.65273 2.65911 2.83842 2.84098 2.84388 2.84692 2.86189 3.00214 3.00453 3.00796 3.0147 3.17311 3.1764 3.17873 3.18178 3.18778 3.3242 3.32737 3.32992 3.33434 3.45861 3.46181 3.46447 3.46895 3.60363 3.60664 3.61003 3.61492 3.77715 3.77984 3.78198 3.7855 3.79151 4.10823 4.11111 4.11431 4.1208 4.35695 4.35932 4.36254 4.36859 4.514 4.51681 4.51937 4.52326 4.64303 4.64656 4.65166 4.83159 4.83393 4.83639 4.83917 4.84451 
10 0.16944 0.32603 0.51198 1.00741 1.34096 3.16784 3.31815 4.10187 4.34687 4.82357 
58 0.15307 0.15765 0.30931 0.31411 0.49539 0.50041 0.62883 0.63376 0.81872 0.8236 0.99016 0.99575 1.15599 1.16286 1.16797 1.32 1.32597 1.48822 1.4936 1.6516 1.65657 1.84487 1.84974 2.05804 2.06243 2.18401 2.19031 2.33003 2.33476 2.46962 2.4749 2.62413 2.62872 2.8135 2.81868 2.97772 2.98328 3.15041 3.1557 3.29958 3.30579 3.31011 3.43526 3.44018 3.57945 3.58436 3.7534 3.75847 4.08697 4.0913 4.33594 4.33976 4.49058 4.49581 4.61482 4.62331 4.80928 4.81295 
22 0.16595 0.32333 0.51277 0.83145 1.00351 1.33694 1.50474 1.66677 1.85936 2.34289 2.486 2.63684 2.83326 2.99341 3.16757 3.31838 3.5928 3.76849 4.10402 4.35123 4.50702 4.82361 
20 0.32529 0.6441 1.17562 1.33809 1.50565 2.07143 2.34491 2.48753 2.63755 2.83308 2.99473 3.16713 3.31757 3.45365 3.59687 3.76811 4.09964 4.34706 4.50538 4.6365 
67 0.16934 0.1726 0.17747 0.32493 0.32887 0.33258 0.51326 0.51646 0.52172 0.64706 0.65107 0.83492 0.8379 0.84202 1.00518 1.00965 1.01564 1.1734 1.17905 1.33855 1.34258 1.50685 1.51147 1.66957 1.67337 1.68054 1.85994 1.86419 1.86752 2.07307 2.07705 2.20203 2.20778 2.34494 2.34921 2.35445 2.48813 2.49317 2.64153 2.64651 2.83164 2.83524 2.83994 2.99588 3.00035 3.16869 3.17198 3.31961 3.32289 3.4527 3.45726 3.59685 3.60149 3.60978 3.77238 3.77557 4.10209 4.10601 4.35038 4.35422 4.50917 4.51288 4.63657 4.64341 4.82524 4.82861 4.83234 
29 0.16605 0.32262 0.50977 0.64329 0.83106 1.00202 1.17163 1.33528 1.50269 1.66595 1.85595 1.86307 2.06992 2.20404 2.34142 2.48407 2.63711 2.82784 2.99207 3.16431 3.31466 3.4497 3.59275 3.76733 4.09802 4.34594 4.50479 4.63244 4.82126 
73 0.15702 0.16168 0.16549 0.31389 0.31863 0.32288 0.50049 0.50497 0.50942 0.63358 0.63886 0.82249 0.82686 0.82977 0.99388 0.99916 1.00257 1.16016 1.16604 1.17126 1.32409 1.3299 1.33404 1.49331 1.49818 1.65395 1.65966 1.6635 1.67069 1.84893 1.85362 1.85751 2.06182 2.06665 2.18754 2.19338 2.33417 2.33915 2.34424 2.47419 2.47949 2.62868 2.63274 2.81882 2.82313 2.82829 2.98284 2.98733 3.15461 3.15995 3.16417 3.30396 3.31001 3.3138 3.43999 3.44578 3.58444 3.58877 3.7577 3.76268 3.76707 4.09149 4.09625 4.34033 4.34509 4.4949 4.49983 4.50506 4.61756 4.62575 4.63113 4.81401 4.81746 
28 0.17047 0.32809 0.51435 0.64772 0.83571 1.01449 1.17721 1.34066 1.50722 1.67106 1.86495 2.07387 2.20733 2.34661 2.48878 2.64073 2.83566 2.99594 3.16895 3.31978 3.45374 3.59887 3.77165 4.10358 4.35018 4.50756 4.6354 4.82593 
27 0.17334 0.3294 0.51638 0.64863 0.84047 1.01107 1.17742 1.3419 1.50731 1.86162 2.07477 2.2049 2.34808 2.48872 2.64198 2.83572 2.99878 3.17081 3.32238 3.45359 3.59809 3.7733 4.10348 4.35296 4.51218 4.63912 4.82787 
104 0.1749 0.17815 0.182 0.33041 0.33412 0.33714 0.34246 0.51848 0.52123 0.52424 0.52924 0.65118 0.65469 0.65816 0.67158 0.83988 0.84343 0.84682 0.85209 1.01048 1.01496 1.01889 1.02638 1.17719 1.18227 1.18616 1.1977 1.34274 1.34631 1.34972 1.35745 1.51086 1.51406 1.5176 1.52815 1.67492 1.67833 1.6828 1.86545 1.86945 1.87273 1.87805 2.07824 2.08155 2.08569 2.11076 2.20486 2.20997 2.21574 2.3512 2.35473 2.35877 2.36426 2.49298 2.49648 2.50096 2.51435 2.6456 2.64864 2.65297 2.8355 2.83881 2.84215 2.84596 3.00022 3.00336 3.00746 3.17156 3.1755 3.17821 3.18255 3.32158 3.32575 3.32878 3.33503 3.45706 3.46103 3.46443 3.47691 3.60107 3.60472 3.6083 3.61465 3.77487 3.77838 3.78087 3.78563 4.10737 4.11069 4.1151 4.35614 4.35928 4.36366 4.51207 4.51565 4.51885 4.52478 4.63959 4.6439 4.6501 4.83042 4.83316 4.8364 4.8404 
29 0.16927 0.32645 0.51245 0.64714 0.83484 1.00664 1.17586 1.3395 1.50602 1.67024 1.86104 2.07271 2.20308 2.34595 2.48724 2.6401 2.8309 2.99498 3.16776 3.31868 3.45319 3.59695 3.77055 4.10109 4.34901 4.50745 4.63679 4.82388 4.82981 
61 0.16728 0.1701 0.32257 0.3264 0.51107 0.51471 0.64328 0.6473 0.83119 0.83464 0.83955 1.00218 1.00779 1.17118 1.17687 1.33522 1.33893 1.50438 1.50874 1.66758 1.67163 1.85682 1.86151 1.86592 2.0705 2.07405 2.19939 2.20656 2.34206 2.34626 2.35119 2.48484 2.48817 2.63849 2.64104 2.82845 2.83144 2.83653 2.99374 2.99817 3.16382 3.16807 3.17486 3.31542 3.31906 3.4488 3.45349 3.59421 3.59816 3.76726 3.77116 4.09944 4.10258 4.34802 4.35149 4.5033 4.50758 4.63356 4.63789 4.82315 4.82686 
19 0.16803 0.32033 0.50763 0.64266 0.83342 1.00288 1.33591 1.5006 1.86143 2.34271 2.48119 2.63487 2.82489 3.16298 3.31423 3.44834 3.76506 4.50187 4.81954 
28 0.15083 0.30722 0.49451 0.62719 0.81587 0.98747 1.15358 1.31923 1.48734 1.65333 1.84196 2.05515 2.18372 2.32735 2.47011 2.62231 2.81251 2.9771 3.14801 3.29837 3.43373 3.57822 3.75158 4.08412 4.33257 4.48848 4.61706 4.80671 
37 0.16569 0.32279 0.50963 0.51443 0.64318 0.83168 0.83587 1.00368 1.17086 1.33477 1.50337 1.66526 1.85718 1.86424 2.0699 2.19803 2.34267 2.48405 2.49293 2.63721 2.82781 2.83519 2.99166 3.16456 3.31539 3.44954 3.59347 3.76757 3.77208 4.09758 4.10266 4.34583 4.50479 4.63154 4.63879 4.821 4.82606 
34 0.17311 0.33011 0.34746 0.51584 0.5237 0.64876 0.83906 1.01081 1.17866 1.34228 1.51182 1.67439 1.86209 1.86839 2.0759 2.20409 2.34936 2.35856 2.49124 2.6439 2.83496 2.85024 2.99939 3.17174 3.32272 3.45688 3.60063 3.77444 4.10458 4.3531 4.51145 4.6406 4.82792 4.83416 

180
