# Supplementary material for: Deciphering the Contribution of Oriens-Lacunosum/Moleculare (OLM) Cells to Intrinsic θ Rhythms Using Biophysical Local Field Potential (LFP) Models
Source: eNeuro. 2018 Sep 4;5(4):ENEURO.0146-18.2018. doi: 10.1523/ENEURO.0146-18.2018 (PMC6140113; doi:10.1523/ENEURO.0146-18.2018)
Supplement: Supplementary file 2 — Supplementary Code. Download supplement 2, GZ file [file sup_enu-eN-NWR-0146-18-s02.gz › LFP_microcircuit-master/BSC-120-gi-0-gi_SD-0-PV12913020-dSD6.6ms-gnSD0.21-gpv3.0-gsb6.0-csb0.21-gbs5.25-cbs0.1344-spiketimes.txt]

2870

101


47 0.30916 0.31597 0.49422 0.499 0.62756 0.63291 0.99049 1.15472 1.16373 1.31872 1.32536 1.64942 1.65557 1.84348 2.05675 2.06087 2.18237 2.18925 2.32888 2.33505 2.46783 2.47334 2.62255 2.62718 2.81248 2.81739 2.97635 2.98193 3.149 3.1543 3.29849 3.30521 3.43335 3.4392 3.57841 3.58323 3.75209 3.75766 4.08581 4.09054 4.33456 4.48934 4.49469 4.61314 4.62159 4.8083 4.81165 
0 
21 0.50952 0.64193 1.17089 1.33533 2.06891 2.19823 2.34138 2.48357 2.63646 2.82773 2.99115 3.16527 3.31518 3.44892 3.59253 3.76777 4.09728 4.34649 4.50438 4.63204 4.82161 
24 0.1605 0.31601 0.50179 0.6342 1.16467 1.32709 1.65929 1.85054 2.06174 2.33424 2.4759 2.62855 2.82008 2.98404 3.15575 3.30616 3.44085 3.5848 3.75895 4.0901 4.33875 4.49606 4.62845 4.81383 
83 0.15819 0.16199 0.31317 0.31808 0.49909 0.50235 0.50487 0.50818 0.63221 0.6351 0.63837 0.64217 0.99456 1.15881 1.16246 1.16614 1.16987 1.32284 1.32745 1.33053 1.33521 1.65513 1.65917 1.84789 1.85265 2.06074 2.06364 2.06716 2.18662 2.19093 2.19584 2.33311 2.33582 2.3397 2.4722 2.47617 2.47933 2.48324 2.62727 2.63027 2.63285 2.81736 2.82042 2.82312 2.82679 2.98074 2.98479 2.98742 2.99153 3.15353 3.15633 3.15932 3.16216 3.3029 3.30692 3.30974 3.31271 3.43836 3.44123 3.44462 3.44849 3.58263 3.58582 3.58927 3.75669 3.76014 3.76281 3.76652 4.08988 4.09239 4.09605 4.33864 4.34102 4.49373 4.49765 4.5003 4.61754 4.62309 4.62623 4.63021 4.81239 4.81492 4.81801 
8 0.64667 2.48664 2.63935 3.16923 3.59966 3.77065 4.50661 4.63685 
71 0.15771 0.3098 0.31396 0.49602 0.5008 0.50381 0.62823 0.63261 0.63643 0.99284 1.15468 1.15883 1.16461 1.1689 1.32039 1.32573 1.32967 1.64901 1.65598 1.65957 1.84639 1.85077 2.05919 2.06251 2.18393 2.18937 2.33071 2.33408 2.33923 2.46596 2.47211 2.47587 2.47958 2.62205 2.6268 2.62985 2.81386 2.81869 2.82152 2.82587 2.97783 2.98256 2.98534 3.15083 3.1542 3.15754 3.29974 3.30435 3.30848 3.43199 3.43791 3.4421 3.57959 3.58403 3.58781 3.75424 3.75857 3.76146 4.0882 4.09121 4.33733 4.34015 4.49115 4.49597 4.49876 4.61445 4.62047 4.62504 4.81027 4.81359 4.81719 
54 0.15903 0.31075 0.3152 0.4962 0.50056 0.50511 0.6298 0.63368 0.99229 1.15649 1.16232 1.32047 1.32585 1.65487 1.65883 1.84543 1.85019 2.05845 2.06238 2.18426 2.19042 2.33064 2.33458 2.47136 2.47554 2.62484 2.62846 2.81412 2.81879 2.97834 2.98315 3.15083 3.15525 3.15861 3.30023 3.30587 3.43664 3.44115 3.58022 3.58422 3.75369 3.7585 3.76226 4.08753 4.09152 4.33638 4.33963 4.49097 4.49584 4.61487 4.62318 4.80999 4.8129 4.81772 
8 0.64413 2.48634 2.6378 3.16688 3.59483 3.76789 4.505 4.63333 
35 0.51621 0.64732 0.65156 0.65726 1.34099 2.07452 2.07885 2.20451 2.48954 2.49323 2.49795 2.6422 2.64467 2.65343 2.83375 2.83981 2.99762 3.00251 3.17089 3.17444 3.32509 3.45498 3.46042 3.59834 3.60303 3.61053 3.77337 3.7759 3.78094 4.50813 4.51128 4.5153 4.63638 4.64037 4.64593 
35 0.50635 0.51103 0.63876 0.64335 1.16801 1.17344 1.33199 1.33745 2.06584 2.07129 2.1961 2.33923 2.47994 2.48625 2.63428 2.82442 2.82974 2.98936 3.15979 3.164 3.31219 3.3175 3.4443 3.44933 3.58988 3.5949 3.7643 3.76776 4.09473 4.34352 4.50198 4.50776 4.62985 4.63683 4.81772 
4 2.49694 2.64826 3.7818 4.51622 
9 0.64349 2.06989 2.48504 2.63734 3.59298 3.76746 4.09822 4.50415 4.63563 
0 
1 0.65663 
27 0.50929 0.64083 0.6455 1.16817 1.33877 2.06885 2.1985 2.34212 2.48186 2.48584 2.63621 2.63997 2.82816 2.99057 3.16178 3.16644 3.31302 3.44653 3.45341 3.59196 3.76766 4.3472 4.50207 4.5067 4.63158 4.63715 4.82265 
15 0.50381 0.63734 1.33195 2.06343 2.4789 2.63096 2.82193 2.98564 3.15884 3.30983 3.44452 3.76209 4.09542 4.34086 4.49845 
15 0.64197 2.06818 2.48201 2.48939 2.63535 2.99012 3.16334 3.31389 3.44871 3.59103 3.76698 4.09659 4.50371 4.50972 4.63077 
50 0.30831 0.31334 0.49336 0.49795 0.50337 0.62653 0.63088 0.98914 1.15369 1.15994 1.31802 1.32451 1.6507 1.65502 1.84275 1.84761 2.05598 2.06052 2.18183 2.18936 2.32793 2.33241 2.46672 2.47198 2.62169 2.62604 2.81155 2.81626 2.97557 2.98106 3.14816 3.15311 3.29746 3.30382 3.43339 3.43778 3.57737 3.58197 3.7513 3.75653 4.08496 4.08942 4.33381 4.33842 4.4885 4.49381 4.61257 4.62121 4.80718 4.81064 
5 0.65017 2.49107 2.64232 3.77381 4.51041 
0 
72 0.1601 0.31245 0.31691 0.49717 0.50165 0.50427 0.50908 0.62992 0.63431 0.63779 0.9938 1.15704 1.16101 1.16584 1.32209 1.32696 1.33039 1.65087 1.65843 1.84746 1.85134 2.06054 2.06373 2.06942 2.18565 2.19099 2.19643 2.33248 2.33537 2.34066 2.46881 2.47465 2.478 2.48249 2.62454 2.62895 2.63172 2.81553 2.81962 2.82242 2.97927 2.98427 2.98683 3.15277 3.15574 3.15932 3.30163 3.30575 3.30943 3.4336 3.43953 3.44346 3.44788 3.58125 3.58546 3.58884 3.756 3.75972 3.7626 4.08953 4.09234 4.33857 4.34179 4.49313 4.4972 4.49979 4.61652 4.62176 4.6268 4.81197 4.81479 4.81803 
48 0.16207 0.31444 0.32017 0.5025 0.5062 0.63485 0.63882 1.16056 1.16749 1.32755 1.33203 1.65952 1.84884 2.06198 2.06677 2.19119 2.19772 2.33415 2.33952 2.47639 2.48012 2.62963 2.63315 2.82025 2.82398 2.98531 2.98966 3.15524 3.15987 3.30584 3.31026 3.44015 3.44516 3.5852 3.58982 3.7592 3.7626 3.7663 4.09102 4.0956 4.33941 4.49601 4.49968 4.50418 4.62262 4.62906 4.81395 4.8175 
6 2.48935 2.64236 3.16467 3.31712 3.76692 4.50491 
0 
14 0.5072 0.64175 1.17023 2.06709 2.34002 2.48241 2.63436 2.99056 3.16245 3.59169 3.76556 4.09605 4.50205 4.6309 
0 
0 
0 
13 0.51635 0.64501 2.07268 2.48679 2.63851 2.83229 2.9943 3.16867 3.45632 3.5949 3.77027 4.50684 4.63957 
73 0.15264 0.30237 0.3061 0.30961 0.4886 0.49338 0.49635 0.62156 0.62601 0.62963 0.98496 0.99085 1.14848 1.15284 1.15805 1.3135 1.31902 1.32417 1.64271 1.64949 1.65322 1.83841 1.84166 1.84541 2.05164 2.0552 2.17707 2.18332 2.32334 2.32683 2.33084 2.46082 2.46645 2.46999 2.61608 2.62038 2.62354 2.80685 2.81147 2.8144 2.82036 2.97074 2.9762 2.97969 3.1435 3.14694 3.15049 3.15673 3.29264 3.29742 3.30125 3.42577 3.43106 3.43551 3.57254 3.57718 3.58108 3.747 3.75142 3.75431 4.08051 4.08371 4.32949 4.33229 4.48396 4.48854 4.4915 4.60808 4.61506 4.61968 4.80263 4.80592 4.80885 
21 0.51014 0.64205 1.16722 1.33565 2.06856 2.19481 2.34178 2.48285 2.6366 2.82684 2.99183 3.16244 3.31333 3.44731 3.59165 3.7651 3.77191 4.09779 4.50247 4.62955 4.82245 
38 0.31519 0.5019 0.63408 0.63887 1.16057 1.16756 1.3256 1.33112 1.66001 1.85037 2.06309 2.18856 2.33513 2.47467 2.47978 2.62877 2.63285 2.8196 2.82428 2.98318 2.98877 3.15523 3.16006 3.30482 3.31038 3.44024 3.44545 3.58502 3.58917 3.75859 3.76304 4.09217 4.3409 4.49548 4.50019 4.61881 4.62693 4.81461 
23 0.50526 0.63668 1.16689 1.33068 2.06393 2.19471 2.33736 2.47918 2.63172 2.82323 2.98755 3.15683 3.31054 3.44221 3.58786 3.76176 3.76757 4.0931 4.34261 4.49848 4.50237 4.6279 4.8161 
41 0.51475 0.64532 0.64892 0.65266 1.34039 1.3445 2.07315 2.07598 2.08217 2.2033 2.48702 2.48979 2.49335 2.49947 2.6406 2.64298 2.64846 2.83342 2.99642 3.00032 3.16672 3.17056 3.17374 3.32047 3.45268 3.4568 3.5969 3.60021 3.60618 3.77094 3.77354 3.77655 3.78354 4.10409 4.50734 4.51004 4.51307 4.63622 4.64018 4.654 4.83111 
28 0.50726 0.51301 0.63978 0.64581 1.16765 1.33279 2.06683 2.07346 2.19589 2.34175 2.4817 2.63457 2.82531 2.99046 3.15994 3.16519 3.31154 3.31818 3.44557 3.59127 3.5988 3.76347 3.7686 4.09651 4.50039 4.50558 4.62898 4.81982 
5 2.06657 2.63449 2.99212 3.76559 4.50258 
26 0.3102 0.49794 0.63081 0.99034 1.15658 1.32153 1.65555 1.84471 2.05805 2.18723 2.33033 2.47249 2.62523 2.81556 2.98042 3.15086 3.30068 3.43651 3.58122 3.75386 3.75975 4.08711 4.3357 4.49102 4.62016 4.80975 
9 0.65581 2.08038 2.49548 2.64755 3.17625 3.60677 3.77772 4.51604 4.64336 
20 0.50077 0.634 1.32668 1.6572 1.84639 2.05962 2.33212 2.47539 2.62772 2.8188 2.98329 3.1539 3.30947 3.43968 3.5839 3.7584 4.08842 4.33696 4.49582 4.81137 
5 0.5052 0.63741 2.63128 2.98666 3.15885 
2 3.76532 4.50282 
39 0.50694 0.51056 0.63911 0.6425 1.16374 1.17119 1.32772 1.33251 1.85427 2.06619 2.07152 2.19493 2.2016 2.3384 2.48081 2.48589 2.63404 2.63674 2.82491 2.8293 2.98922 3.15935 3.16319 3.30827 3.31327 3.44443 3.44924 3.58915 3.59401 3.7644 3.76709 4.09498 4.34387 4.50129 4.5038 4.62637 4.63099 4.81786 4.82482 
0 
5 0.65298 2.49132 2.64574 4.50868 4.64152 
9 0.64316 2.06985 2.63551 2.99134 3.16327 3.31495 3.45098 3.59276 3.76666 
24 0.5108 0.64229 0.64678 1.1699 1.1772 1.33543 2.07031 2.19882 2.34243 2.48487 2.63758 2.82892 2.99324 3.16493 3.16907 3.31637 3.44956 3.5935 3.59939 3.76939 4.09963 4.50523 4.63213 4.82464 
0 
36 0.51836 0.64946 0.65293 0.65765 1.34284 2.07635 2.07989 2.08733 2.20838 2.49133 2.49502 2.49947 2.64349 2.64621 2.6526 2.83539 2.84202 2.9995 3.00452 3.17203 3.17542 3.32318 3.45517 3.45989 3.60013 3.6047 3.6108 3.77489 3.77761 3.78291 4.51117 4.51375 4.51775 4.63946 4.64328 4.65338 
15 0.51367 0.6444 1.33961 2.07305 2.48572 2.63797 2.83193 2.99357 3.16664 3.3184 3.45264 3.59716 3.76845 4.50621 4.63788 
27 0.50787 0.63938 0.64634 1.16744 1.3335 2.06733 2.34067 2.48064 2.48812 2.63426 2.63935 2.82641 2.99034 3.15959 3.16696 3.30993 3.31753 3.44563 3.59035 3.76347 3.76799 4.09653 4.50013 4.50599 4.62808 4.63508 4.81951 
124 0.15285 0.15547 0.16007 0.3044 0.30757 0.31058 0.31307 0.49043 0.49427 0.49673 0.49875 0.50115 0.62005 0.62515 0.62823 0.63072 0.63312 0.63666 0.98596 0.98869 0.99225 1.14986 1.15369 1.15705 1.16027 1.16349 1.31477 1.31824 1.32179 1.32426 1.32708 1.49129 1.64417 1.65024 1.65308 1.65582 1.6594 1.8405 1.84273 1.84564 1.84818 1.85145 2.05372 2.05603 2.05851 2.06155 2.17884 2.18334 2.18646 2.19024 2.32534 2.328 2.33067 2.3334 2.46067 2.46639 2.46966 2.47198 2.47498 2.47906 2.6173 2.62163 2.62444 2.62632 2.63195 2.80879 2.81268 2.81526 2.81731 2.82009 2.82398 2.97243 2.97642 2.97949 2.98197 2.98544 3.14528 3.14822 3.15106 3.15326 3.15564 3.29453 3.2979 3.30117 3.30366 3.30611 3.42713 3.4327 3.43529 3.43801 3.44068 3.57447 3.57824 3.58073 3.58364 3.58736 3.74924 3.75217 3.75495 3.75696 3.7594 4.08273 4.08508 4.0876 4.09105 4.33177 4.33367 4.33604 4.33998 4.48561 4.48852 4.49191 4.49384 4.4971 4.60965 4.61473 4.61853 4.6211 4.62582 4.80484 4.80755 4.80957 4.81168 4.81451 
46 0.51609 0.64555 0.64828 0.65119 0.65613 1.34096 2.07303 2.07605 2.07917 2.09239 2.20116 2.48678 2.48978 2.4926 2.49727 2.64013 2.64302 2.64534 2.65321 2.83438 2.99553 2.9984 3.00294 3.16681 3.17042 3.17305 3.31838 3.32313 3.45221 3.45747 3.59627 3.59894 3.60253 3.61015 3.76944 3.77297 3.77524 3.77806 4.50684 4.5104 4.51267 4.51882 4.63403 4.63809 4.6411 4.65472 
42 0.51116 0.51437 0.64261 0.64619 1.16882 1.17339 1.33395 1.33745 2.06955 2.07298 2.19641 2.2012 2.34275 2.34725 2.48333 2.48651 2.4901 2.63696 2.63992 2.8285 2.83185 2.99147 2.9947 3.16322 3.16695 3.17009 3.31352 3.31787 3.44815 3.45246 3.5931 3.59706 3.76742 3.77064 3.77337 4.09903 4.50297 4.50705 4.51102 4.63185 4.63501 4.82306 
28 0.50664 0.63789 0.64333 1.16398 1.32815 2.06741 2.19571 2.33814 2.48027 2.63254 2.63642 2.82384 2.98654 2.99073 3.15886 3.16444 3.30769 3.31435 3.44469 3.58841 3.76167 3.76708 4.09557 4.49847 4.504 4.62584 4.63247 4.81986 
18 0.50615 0.64212 1.1705 1.33348 2.06524 2.48047 2.63347 2.82476 2.99033 3.15997 3.3118 3.44618 3.5909 3.7641 4.09457 4.50122 4.63211 4.81708 
0 
17 0.50631 0.64075 1.1645 1.33159 2.06783 2.19494 2.63444 2.8247 2.98918 3.16265 3.31355 3.44852 3.59144 3.76459 4.50162 4.6296 4.81979 
0 
20 0.50721 0.64044 1.17084 1.3322 2.0655 2.19872 2.33963 2.48072 2.63421 2.82452 2.98903 3.16187 3.31285 3.44374 3.5895 3.76375 4.0945 4.50123 4.62997 4.81864 
16 0.51527 0.64495 2.07298 2.48627 2.49353 2.64009 2.83333 2.99583 3.16735 3.4523 3.59759 3.76813 3.77278 4.50719 4.51283 4.63559 
17 0.50136 0.63389 1.84586 2.0598 2.33238 2.62725 2.81882 2.98588 3.15396 3.30629 3.44092 3.5852 3.75793 4.08818 4.33602 4.49529 4.8107 
55 0.16009 0.31212 0.31727 0.49721 0.50176 0.5055 0.6303 0.63464 0.63844 1.15722 1.16322 1.32154 1.32764 1.65385 1.6589 1.84702 2.0598 2.06407 2.18552 2.19263 2.33197 2.33648 2.47041 2.47579 2.47983 2.62584 2.63013 2.81527 2.82001 2.82459 2.97931 2.98459 3.15208 3.15659 3.15976 3.30107 3.30695 3.31129 3.43643 3.44104 3.44499 3.58113 3.58563 3.75526 3.75982 3.7628 4.08881 4.09303 4.33796 4.49238 4.49727 4.61626 4.62449 4.81168 4.81476 
0 
39 0.31262 0.49781 0.50302 0.63142 0.63753 1.15818 1.32227 1.33151 1.65715 1.84719 2.06017 2.18645 2.33242 2.47244 2.47857 2.62645 2.63151 2.81591 2.82144 2.98001 2.98654 3.15249 3.15828 3.30194 3.30935 3.4383 3.44457 3.58181 3.58901 3.75553 3.76124 4.08924 4.33825 4.49279 4.49841 4.61707 4.62576 4.81197 4.81664 
3 3.76416 4.09348 4.34151 
11 0.50344 2.06373 2.33609 2.82338 3.15582 3.44113 3.76337 4.09195 4.34056 4.50095 4.81526 
85 0.15343 0.15739 0.30522 0.30829 0.3119 0.49111 0.4956 0.49808 0.50137 0.62408 0.62822 0.63193 0.98692 0.99081 1.15087 1.15445 1.15952 1.31572 1.32017 1.32389 1.6448 1.65175 1.6545 1.84112 1.84349 1.84707 2.05444 2.05699 2.05999 2.17957 2.18517 2.19139 2.32605 2.3287 2.3318 2.4617 2.46793 2.47138 2.47584 2.61827 2.6225 2.62525 2.62909 2.80929 2.81363 2.81659 2.82104 2.97326 2.97794 2.98073 3.1462 3.14915 3.15308 3.15631 3.29539 3.29934 3.30385 3.42759 3.43354 3.43718 3.44159 3.57512 3.57926 3.58261 3.74979 3.7533 3.75661 3.75954 4.08338 4.08579 4.08908 4.33243 4.33439 4.33807 4.48646 4.48945 4.49289 4.49667 4.61045 4.61698 4.62072 4.80542 4.80813 4.81035 4.81482 
50 0.29955 0.30459 0.48497 0.48969 0.49652 0.61861 0.62384 0.97959 1.14544 1.15302 1.30972 1.31593 1.64235 1.64836 1.83423 1.83899 2.04745 2.05179 2.17369 2.18453 2.31955 2.32412 2.45915 2.46477 2.61343 2.61809 2.80319 2.80795 2.96722 2.97265 3.13965 3.14458 3.28915 3.29533 3.4248 3.43055 3.569 3.57371 3.74287 3.74782 4.07646 4.0808 4.32526 4.32929 4.48003 4.48522 4.60464 4.61389 4.7987 4.80218 
0 
19 0.50939 0.64203 1.17081 1.3345 2.06827 2.19783 2.34095 2.48283 2.63597 2.82696 2.99092 3.16402 3.31519 3.44831 3.59288 3.76694 4.09682 4.50373 4.6321 
0 
0 
15 0.51667 0.64974 2.07559 2.20507 2.48986 2.6427 2.83434 2.99838 3.17039 3.45592 3.59876 3.60472 3.7736 4.51029 4.63794 
0 
28 0.52218 0.65242 0.65632 1.3487 2.07961 2.0835 2.49381 2.49757 2.50308 2.64658 2.64965 2.65613 2.83994 2.84625 3.0031 3.17571 3.18091 3.46276 3.60353 3.60856 3.77806 3.781 3.78628 4.51491 4.51792 4.52386 4.64233 4.64751 
43 0.32046 0.50713 0.51462 0.63972 0.64782 1.16456 1.17658 1.32886 1.3354 1.6646 1.85433 2.0668 2.0789 2.19296 2.199 2.33949 2.4804 2.48411 2.63417 2.63864 2.82422 2.82855 2.9874 2.99206 3.15998 3.16602 3.30871 3.31693 3.44508 3.45253 3.58874 3.59244 3.6025 3.76383 3.76812 3.77681 4.0963 4.34548 4.5001 4.50594 4.62297 4.63083 4.81955 
49 0.15803 0.30925 0.31505 0.49511 0.49998 0.62832 0.63359 0.99178 1.15531 1.16143 1.31966 1.32541 1.65189 1.65802 1.84431 1.85065 2.05751 2.06191 2.18377 2.19045 2.32951 2.33394 2.46851 2.47406 2.62336 2.62794 2.81333 2.81832 2.97735 2.98267 3.14976 3.15473 3.29914 3.30496 3.43446 3.43934 3.57909 3.58384 3.75295 3.75799 4.0865 4.09123 4.33532 4.4901 4.49519 4.61434 4.62197 4.80874 4.81247 
40 0.51677 0.52275 0.64878 0.65225 0.65717 1.34193 1.34732 2.07544 2.07882 2.08456 2.20522 2.48954 2.49384 2.49942 2.6426 2.64567 2.65204 2.83517 2.8415 2.99903 3.00392 3.16899 3.17366 3.17902 3.32141 3.45414 3.45915 3.59882 3.60281 3.60894 3.77257 3.77594 3.77875 3.78415 4.50947 4.51294 4.51676 4.53098 4.63837 4.6421 
2 4.08905 4.33694 
4 2.07928 2.49541 2.64836 3.77745 
10 0.65257 2.07923 2.49336 2.6455 3.00353 3.17445 3.60434 3.77634 4.51297 4.64281 
22 0.31865 0.50235 0.63624 1.16437 1.32849 1.85094 2.06321 2.33569 2.47711 2.63001 2.82056 2.98533 3.15687 3.30789 3.44294 3.58666 3.76042 4.09205 4.33964 4.49742 4.62705 4.81401 
21 0.50244 0.63452 1.1633 1.32857 2.0625 2.19227 2.33466 2.47652 2.62931 2.82071 2.98439 3.1572 3.30852 3.44256 3.58495 3.75999 4.09182 4.33943 4.49711 4.62484 4.81433 
94 0.15346 0.15718 0.30478 0.30822 0.31169 0.31478 0.49101 0.49581 0.49844 0.50165 0.62398 0.62851 0.63195 0.63636 0.98672 0.9909 1.15084 1.15487 1.15938 1.16373 1.31565 1.32087 1.324 1.32845 1.64473 1.65163 1.65454 1.65918 1.84088 1.84349 1.84697 1.85057 2.05419 2.05705 2.06033 2.17952 2.18542 2.19104 2.32581 2.32873 2.33193 2.33628 2.46186 2.46835 2.47158 2.47543 2.61833 2.62289 2.62559 2.80921 2.81378 2.81657 2.82033 2.97318 2.97844 2.98098 3.14599 3.14917 3.15289 3.15583 3.29519 3.29974 3.30346 3.30708 3.42753 3.43351 3.43731 3.44059 3.57501 3.57946 3.58276 3.58823 3.74956 3.75346 3.75639 3.75936 4.08313 4.08576 4.08913 4.33219 4.33433 4.33924 4.48629 4.48982 4.49278 4.49636 4.61041 4.61694 4.62087 4.62738 4.8052 4.8081 4.81054 4.81403 
42 0.15837 0.30963 0.31503 0.49721 0.5017 0.63003 0.63552 1.15747 1.16604 1.32289 1.32958 1.65474 1.84421 1.85147 2.05726 2.18705 2.32983 2.33567 2.47165 2.47879 2.62475 2.62933 2.81492 2.82031 2.98009 3.15043 3.15543 3.301 3.30667 3.43617 3.44176 3.58065 3.58709 3.75385 3.75855 4.08627 4.33458 4.49109 4.49601 4.62127 4.80887 4.81366 
18 0.5104 0.64298 1.17274 1.33684 2.06959 2.20235 2.48348 2.63666 2.82803 2.99257 3.16434 3.31579 3.45015 3.59288 3.76702 4.50392 4.63194 4.82231 
17 0.5111 0.64287 1.17199 1.3342 2.06971 2.19812 2.48322 2.63627 2.99101 3.16449 3.31456 3.44994 3.59494 3.76735 4.10003 4.50387 4.63169 
3 2.64474 3.77579 4.51291 
6 0.63701 2.47739 2.63096 3.15796 3.44308 3.76224 
21 0.51621 0.64816 0.65386 1.34275 2.07471 2.48841 2.49447 2.64172 2.64687 2.8369 3.00003 3.1705 3.32309 3.45572 3.59934 3.77261 3.78063 4.50935 4.51405 4.63651 4.64561 
1 2.65417 
39 0.31541 0.501 0.50746 0.63418 0.64097 1.16069 1.16726 1.32525 1.33142 1.6577 1.8506 2.06327 2.1892 2.19547 2.33534 2.47425 2.4809 2.62914 2.63522 2.81929 2.8256 2.98334 2.98855 3.15553 3.16235 3.30473 3.31132 3.43991 3.44437 3.58507 3.59208 3.7587 3.76511 4.09234 4.49586 4.50248 4.61982 4.62802 4.81477 
37 0.31134 0.49877 0.504 0.63095 0.6369 1.15712 1.32185 1.32958 1.65523 1.84538 2.05862 2.18748 2.33076 2.47174 2.47834 2.62552 2.63044 2.81649 2.82305 2.97999 3.1516 3.15738 3.30116 3.30824 3.43654 3.44345 3.58123 3.58771 3.75526 3.76005 4.08763 4.33621 4.49173 4.49694 4.61887 4.81068 4.81708 
6 1.16005 2.33415 3.15419 3.30418 3.76288 4.4945 
15 0.49646 0.63359 1.84318 2.05672 2.32937 2.6252 2.81492 3.15028 3.30442 3.58072 3.7535 4.08544 4.33349 4.49185 4.80797 
20 0.50401 0.63717 1.16473 1.32991 2.06396 2.19614 2.33656 2.47909 2.63118 2.8219 2.98634 3.15775 3.30934 3.44262 3.58767 3.76108 4.093 4.4981 4.63071 4.81534 
21 0.50879 0.64209 1.17416 1.33398 2.06843 2.1979 2.34229 2.4836 2.63589 2.8267 2.99061 3.16417 3.31503 3.44955 3.59167 3.76647 4.09686 4.34555 4.50345 4.63104 4.81963 
0 
28 0.52584 0.65505 0.65861 2.08174 2.08508 2.21106 2.49579 2.49908 2.50389 2.64883 2.65174 2.65951 2.84325 3.00527 3.01238 3.17785 3.18243 3.46419 3.60571 3.61057 3.77968 3.78282 3.78817 4.51722 4.52013 4.52608 4.64399 4.6482 
11 0.63977 1.33319 2.06492 2.63298 2.99022 3.161 3.31198 3.76336 4.09436 4.50106 4.81738 
10 0.64506 2.07156 2.48717 2.63857 2.99614 3.16685 3.59572 3.77032 4.50612 4.63584 
0 
38 0.50276 0.50685 0.63567 0.64039 1.16238 1.17044 1.32686 1.33188 1.85491 2.06389 2.19098 2.33674 2.47634 2.48117 2.63021 2.63419 2.82083 2.82523 2.98509 2.98935 3.15658 3.16195 3.30605 3.31151 3.44181 3.44824 3.58659 3.59337 3.75941 3.76417 4.09278 4.3422 4.49654 4.50103 4.62401 4.62962 4.81552 4.8208 
43 0.31951 0.5025 0.50604 0.63533 0.63978 1.16164 1.16708 1.32579 1.33093 1.6592 1.85364 2.06386 2.06773 2.19009 2.19575 2.33627 2.47581 2.48033 2.63052 2.63426 2.8207 2.82442 2.98427 2.98856 3.15649 3.16081 3.30555 3.31111 3.44114 3.44618 3.5867 3.59048 3.75945 3.76369 4.09295 4.09726 4.34295 4.49665 4.50101 4.62093 4.62793 4.81569 4.82029 
79 0.15324 0.30511 0.30834 0.31215 0.49094 0.49531 0.49799 0.50221 0.62399 0.62798 0.63171 0.98682 0.99292 1.15068 1.15425 1.1596 1.1647 1.31551 1.3204 1.32409 1.64493 1.65136 1.6543 1.8407 1.84331 1.84756 2.05397 2.05671 2.06082 2.17935 2.18512 2.32563 2.32855 2.33249 2.46284 2.46806 2.47143 2.47799 2.6184 2.62225 2.6254 2.80915 2.81334 2.81639 2.82274 2.9731 2.97783 2.98065 3.1459 3.14888 3.15293 3.15807 3.29504 3.29913 3.30342 3.42787 3.4333 3.43693 3.44287 3.57491 3.57907 3.58289 3.74946 3.75306 3.75633 4.08288 4.08547 4.08946 4.33185 4.33403 4.48619 4.48939 4.49294 4.61028 4.61673 4.62066 4.80502 4.80784 4.81039 
5 2.48781 2.63679 3.16581 3.76815 4.50723 
34 0.50492 0.50947 0.63758 0.64109 1.1665 1.33051 2.06442 2.06814 2.19439 2.3376 2.47981 2.48433 2.63261 2.63556 2.82294 2.82778 2.98775 3.15856 3.16222 3.3103 3.31362 3.4441 3.44769 3.58849 3.59272 3.7626 3.76606 4.09332 4.0974 4.34227 4.50067 4.50435 4.62811 4.81666 
49 0.15904 0.31179 0.31674 0.49889 0.50184 0.63155 0.63591 0.99229 1.158 1.1653 1.32209 1.32777 1.65587 1.84661 2.05978 2.06363 2.18643 2.19359 2.332 2.33609 2.47276 2.47639 2.62644 2.62984 2.81668 2.82021 2.98046 2.98442 3.15276 3.15691 3.302 3.30775 3.43787 3.44263 3.58226 3.58602 3.75591 3.75993 3.76404 4.08877 4.09285 4.33742 4.34159 4.49265 4.49721 4.61906 4.62538 4.81151 4.8144 
26 0.64087 0.64664 1.16719 1.33285 2.06737 2.193 2.20448 2.48143 2.48753 2.63496 2.64332 2.82827 2.99059 3.16041 3.16619 3.31379 3.44609 3.59114 3.5999 3.766 3.77269 4.09727 4.50287 4.50897 4.62645 4.63357 
70 0.15603 0.30623 0.30973 0.31389 0.49261 0.49691 0.49992 0.62519 0.62928 0.63334 0.9896 1.15216 1.15597 1.16159 1.31725 1.32186 1.3256 1.64655 1.65371 1.65908 1.84252 1.84536 1.85082 2.05571 2.05867 2.18113 2.18707 2.32739 2.33036 2.33537 2.46321 2.469 2.47346 2.61955 2.62381 2.62737 2.81092 2.81505 2.81846 2.97466 2.97908 2.9826 3.14744 3.15057 3.15467 3.29669 3.30064 3.30514 3.42938 3.43502 3.43975 3.5766 3.58065 3.58488 3.75116 3.75498 3.75826 4.08465 4.08738 4.33365 4.33608 4.48786 4.49119 4.49497 4.61199 4.61852 4.62456 4.80678 4.80974 4.81277 
17 0.50611 0.63652 1.33211 2.06405 2.47748 2.63094 2.98676 3.15831 3.31165 3.44266 3.59039 3.76158 4.09209 4.34033 4.49858 4.63071 4.81533 
7 0.65759 2.0844 2.49806 2.6488 3.78429 4.51944 4.64832 
7 0.64709 2.48634 2.63987 3.16791 3.77096 4.50773 4.64006 
21 0.50866 0.64207 1.16839 1.33331 2.06875 2.19699 2.34142 2.48338 2.63568 2.8267 2.99024 3.16345 3.31381 3.44891 3.59158 3.76619 4.09793 4.34544 4.50293 4.63073 4.82035 
26 0.31524 0.50034 0.633 1.16227 1.32548 1.65753 1.84619 2.05885 2.18926 2.33148 2.47532 2.62746 2.81866 2.98271 3.15247 3.15837 3.30532 3.4388 3.58356 3.75764 4.08793 4.33655 4.49341 4.49797 4.62312 4.81134 
0 
36 0.30866 0.49454 0.50029 0.6281 0.63442 1.15483 1.31894 1.32632 1.65381 1.84351 2.05674 2.18316 2.3289 2.47004 2.62296 2.62828 2.81285 2.81859 2.97672 2.98443 3.14903 3.15576 3.29861 3.30585 3.43543 3.5786 3.75213 3.75852 4.08576 4.33453 4.48938 4.49577 4.61373 4.62361 4.80818 4.81277 
78 0.15761 0.16218 0.31047 0.31367 0.31828 0.49669 0.50108 0.50404 0.5081 0.62968 0.63382 0.63746 0.99231 1.15661 1.16046 1.16465 1.32122 1.32605 1.32987 1.64978 1.65647 1.66004 1.84645 1.84955 1.85638 2.05975 2.06281 2.18497 2.19065 2.19503 2.33135 2.33434 2.33859 2.46707 2.4729 2.47697 2.48165 2.62441 2.6283 2.63142 2.8148 2.81906 2.82225 2.97879 2.98359 2.98666 3.15172 3.15473 3.15844 3.16317 3.3007 3.30496 3.30874 3.31352 3.43268 3.43864 3.4424 3.44634 3.5806 3.58463 3.58839 3.75517 3.75895 3.76201 4.08863 4.09148 4.09586 4.33767 4.34008 4.49209 4.49588 4.49874 4.61575 4.62209 4.6257 4.81063 4.81387 4.81698 
10 0.64692 2.07314 2.48683 2.63981 2.99631 3.16762 3.45362 3.59754 3.77149 4.50794 

124
