# Supplementary material for: Deciphering the Contribution of Oriens-Lacunosum/Moleculare (OLM) Cells to Intrinsic θ Rhythms Using Biophysical Local Field Potential (LFP) Models
Source: eNeuro. 2018 Sep 4;5(4):ENEURO.0146-18.2018. doi: 10.1523/ENEURO.0146-18.2018 (PMC6140113; doi:10.1523/ENEURO.0146-18.2018)
Supplement: Supplementary file 2 — Supplementary Code. Download supplement 2, GZ file [file sup_enu-eN-NWR-0146-18-s02.gz › LFP_microcircuit-master/BSC-120-gi-0-gi_SD-0-PV12913020-dSD6.6ms-gnSD0.21-gpv3.0-gsb2.5-csb0.21-gbs1.5-cbs0.1344-spiketimes.txt]

2861

100


52 0.15561 0.3085 0.31348 0.49422 0.49899 0.62828 0.6333 0.98882 1.15471 1.16373 1.31867 1.32534 1.48698 1.49222 1.64865 1.65542 1.84348 1.8506 2.05675 2.06087 2.1825 2.18967 2.3289 2.33518 2.46778 2.47334 2.62255 2.62718 2.81248 2.81739 2.97636 2.98194 3.149 3.1543 3.29852 3.30522 3.43335 3.4392 3.57845 3.58327 3.75209 3.75766 4.08581 4.09054 4.33456 4.33954 4.48933 4.49468 4.61328 4.62165 4.80831 4.81166 
0 
15 0.51175 0.6427 1.50242 2.06919 2.48357 2.63644 2.99143 3.16519 3.44915 3.59254 3.76772 4.09722 4.34828 4.50438 4.63184 
27 0.15913 0.31459 0.50152 0.6343 0.99864 1.16417 1.32701 1.49427 1.6582 1.84869 2.0615 2.19116 2.33381 2.4759 2.62855 2.81973 2.98401 3.15575 3.30617 3.44086 3.5848 3.75895 4.09 4.33847 4.49604 4.62654 4.81348 
93 0.15763 0.16095 0.1667 0.31308 0.31664 0.32061 0.49908 0.50235 0.50517 0.50855 0.63242 0.63523 0.63821 0.64283 0.99289 0.99651 1.15876 1.16242 1.16619 1.17033 1.32282 1.32746 1.33067 1.33411 1.49152 1.49505 1.49794 1.50166 1.65398 1.65856 1.66202 1.84794 1.85093 1.85432 2.06074 2.06365 2.0677 2.18665 2.19121 2.19646 2.33311 2.33588 2.33948 2.4722 2.47617 2.47933 2.48324 2.62727 2.63027 2.63285 2.81736 2.82046 2.82327 2.82688 2.98074 2.98479 2.98763 3.15353 3.15633 3.15932 3.16224 3.30291 3.30693 3.30979 3.31297 3.43835 3.4412 3.44454 3.44872 3.58263 3.58582 3.58926 3.75669 3.76014 3.76281 3.76694 4.08988 4.09241 4.09641 4.33867 4.34109 4.34589 4.49372 4.49764 4.50029 4.6176 4.62314 4.62626 4.63026 4.81239 4.81495 4.81796 4.82302 
13 0.64495 1.5065 2.07399 2.48667 2.63935 2.9936 3.16791 3.31938 3.45393 3.59732 3.77054 4.50686 4.63636 
77 0.15464 0.15911 0.30935 0.31347 0.31852 0.49573 0.50058 0.50313 0.62836 0.63283 0.63649 0.99098 1.15467 1.15883 1.1644 1.16859 1.32032 1.3257 1.32915 1.4881 1.49266 1.49585 1.50008 1.64894 1.6555 1.65922 1.84612 1.84985 2.05919 2.0624 2.18401 2.18939 2.33068 2.33394 2.33843 2.46598 2.47212 2.47588 2.47963 2.62205 2.6268 2.62985 2.81386 2.81854 2.82124 2.97784 2.98257 2.98528 3.15083 3.1542 3.15755 3.16182 3.29975 3.30437 3.30841 3.43201 3.43792 3.44217 3.57962 3.58405 3.5879 3.75424 3.75857 3.76149 4.0882 4.09111 4.33712 4.33968 4.49115 4.49596 4.49874 4.61457 4.62055 4.62515 4.81021 4.8134 4.81637 
61 0.15581 0.15958 0.31031 0.31451 0.49619 0.50048 0.50425 0.63 0.6338 0.99046 0.99606 1.15649 1.16229 1.16807 1.32044 1.32584 1.4889 1.49356 1.65398 1.65744 1.84523 1.84963 2.05845 2.06208 2.18434 2.19026 2.33064 2.33427 2.47134 2.47552 2.62484 2.62846 2.81412 2.81859 2.8235 2.97834 2.98315 3.15083 3.15525 3.15861 3.30024 3.30588 3.31073 3.43664 3.44115 3.58025 3.58423 3.75369 3.7585 3.76226 4.08753 4.09118 4.33626 4.33911 4.49096 4.49583 4.6149 4.62311 4.80996 4.81275 4.81691 
11 0.64343 1.50304 2.07347 2.48613 2.6378 3.16615 3.59452 3.76791 4.09938 4.50499 4.63302 
19 0.64783 0.65276 1.50821 1.51349 2.07499 2.48953 2.4932 2.4979 2.64225 2.64495 2.99841 3.17164 3.59855 3.7735 3.77655 4.50871 4.51151 4.63818 4.64278 
29 0.16477 0.50614 0.63876 0.64386 1.16965 1.33225 1.4994 1.66474 2.06601 2.19626 2.34025 2.47993 2.48626 2.63428 2.82476 2.9896 3.15983 3.16448 3.31248 3.44435 3.58994 3.76434 3.76809 4.09493 4.3438 4.50198 4.50888 4.62995 4.81811 
1 2.49776 
9 0.64351 1.50283 2.07145 2.485 2.63732 3.59314 3.76752 4.50412 4.63471 
0 
1 2.50218 
28 0.50929 0.64098 0.64506 1.16799 1.33464 1.50073 1.5061 2.06852 2.34122 2.48186 2.48587 2.63611 2.63958 2.82848 2.99039 3.16155 3.16641 3.31275 3.44634 3.59171 3.76727 4.09816 4.34664 4.50204 4.50664 4.63118 4.63663 4.82164 
14 0.6375 1.49668 2.06346 2.47894 2.63096 2.82258 2.98566 3.15883 3.31027 3.44445 3.76209 4.33985 4.49844 4.81619 
18 0.50915 0.64199 1.504 2.0689 2.48201 2.48939 2.63535 2.9901 3.16327 3.31395 3.4486 3.59125 3.76718 4.09617 4.34599 4.50404 4.63072 4.82234 
52 0.15449 0.30731 0.31184 0.49336 0.49795 0.62691 0.63113 0.988 1.15367 1.15992 1.31798 1.32446 1.48612 1.49128 1.65046 1.65503 1.84275 1.8478 2.05598 2.06052 2.18194 2.18969 2.32794 2.33243 2.46669 2.47196 2.62169 2.62604 2.81156 2.81626 2.97558 2.98106 3.14816 3.15311 3.29747 3.30383 3.4334 3.43779 3.5774 3.58199 3.75131 3.75654 4.08496 4.08942 4.33381 4.33856 4.48849 4.4938 4.61268 4.62145 4.80718 4.81064 
6 0.64918 2.49105 2.64247 3.77352 4.51049 4.64292 
0 
76 0.15666 0.16035 0.31176 0.31504 0.32044 0.49717 0.50169 0.50433 0.50934 0.63016 0.63446 0.63793 0.99267 1.15701 1.16098 1.16594 1.32203 1.32689 1.33021 1.4899 1.4944 1.49733 1.65081 1.65806 1.84746 1.85046 2.06054 2.06375 2.18569 2.19105 2.19687 2.33251 2.33548 2.3401 2.46884 2.47467 2.47802 2.48253 2.62454 2.62895 2.63172 2.81553 2.81965 2.82248 2.97928 2.98428 2.98688 3.15277 3.15574 3.15932 3.30165 3.30577 3.3095 3.43361 3.43953 3.44346 3.44815 3.58126 3.58547 3.58886 3.756 3.75972 3.7626 4.08953 4.09241 4.33855 4.34121 4.49313 4.49719 4.49978 4.61658 4.62181 4.62687 4.81197 4.81477 4.81749 
50 0.16175 0.31495 0.50251 0.50618 0.63496 0.63889 0.99521 1.16055 1.16783 1.32785 1.33264 1.49546 1.49912 1.66024 1.8492 2.06203 2.06726 2.19146 2.19867 2.33428 2.33975 2.47639 2.48009 2.62963 2.63315 2.82051 2.82433 2.98543 2.99015 3.15524 3.15996 3.30588 3.31043 3.44016 3.4453 3.58523 3.58994 3.7592 3.76266 3.76672 4.09109 4.09619 4.33954 4.496 4.49967 4.5045 4.62293 4.6289 4.8142 4.81781 
4 2.48934 2.64281 3.76691 4.50487 
0 
14 0.64166 1.50015 2.06724 2.34041 2.48239 2.63436 3.16253 3.5921 3.76559 4.09631 4.34441 4.50199 4.63089 4.81935 
0 
0 
0 
10 0.6468 1.50719 2.07318 2.4868 2.63852 2.99542 3.59427 3.77046 4.50706 4.63612 
78 0.14931 0.15311 0.30229 0.306 0.3096 0.48859 0.49338 0.49635 0.62214 0.62659 0.6306 0.98363 0.98805 0.99312 1.14841 1.15269 1.15773 1.3134 1.31888 1.32361 1.48139 1.48635 1.48951 1.64251 1.64938 1.65316 1.8384 1.84164 1.84551 2.05164 2.0552 2.17723 2.18348 2.32336 2.32686 2.3309 2.46074 2.46638 2.46994 2.61608 2.62038 2.62354 2.80686 2.81148 2.81441 2.82066 2.97075 2.97621 2.97973 3.14351 3.14695 3.1505 3.15676 3.29267 3.29746 3.30129 3.42574 3.43106 3.4355 3.57257 3.5772 3.58113 3.74701 3.75143 3.75432 4.08051 4.08371 4.32949 4.33229 4.48394 4.4885 4.49144 4.60828 4.61541 4.62013 4.80264 4.80593 4.80887 
18 0.64196 1.16718 1.5022 2.06866 2.19542 2.34172 2.48285 2.6366 2.82746 2.99265 3.16244 3.31523 3.44736 3.59172 3.7651 4.09796 4.50247 4.62973 
46 0.16088 0.31464 0.50077 0.50551 0.63428 0.63909 0.99588 1.16056 1.16679 1.32549 1.33032 1.49361 1.49841 1.65775 1.84959 2.06266 2.06728 2.18879 2.19549 2.33486 2.47466 2.47978 2.62877 2.63285 2.81911 2.82349 2.98319 2.98827 3.15523 3.16005 3.30484 3.31013 3.44025 3.44541 3.58505 3.58921 3.75859 3.76304 4.09192 4.34055 4.49547 4.50018 4.61899 4.62702 4.81429 4.81836 
27 0.16217 0.31703 0.50505 0.63641 1.1661 1.33033 1.49793 1.85105 2.06368 2.19403 2.33659 2.47918 2.63172 2.82257 2.98734 3.15684 3.16287 3.31023 3.44226 3.58795 3.76189 4.0929 4.34161 4.49844 4.50242 4.6282 4.81572 
25 0.64631 0.64998 1.50669 1.51083 2.07321 2.07769 2.20407 2.48705 2.48981 2.49335 2.4995 2.6408 2.64331 2.99703 3.16753 3.17167 3.45335 3.59722 3.77212 3.77473 4.50761 4.51034 4.5151 4.6357 4.63958 
25 0.50731 0.63975 1.16811 1.3331 1.50065 2.06698 2.1973 2.34101 2.48169 2.63464 2.82533 2.99078 3.16004 3.16535 3.3122 3.44584 3.59151 3.76368 3.76886 4.09623 4.34517 4.50038 4.50576 4.63015 4.81912 
6 1.50065 2.06607 2.63449 2.99101 3.76557 4.50254 
28 0.15832 0.3103 0.49794 0.63081 0.99028 1.15656 1.32115 1.49025 1.65546 1.84471 2.05805 2.18753 2.33032 2.47247 2.62523 2.81556 2.98045 3.15086 3.30069 3.4365 3.58123 3.75386 3.75975 4.08711 4.3357 4.491 4.62198 4.80975 
2 2.49514 4.64678 
23 0.31421 0.50051 0.63432 0.99244 1.32654 1.49398 1.65699 1.8464 2.05962 2.33215 2.47539 2.62772 2.8188 2.9833 3.15393 3.30954 3.43971 3.58392 3.7584 4.08842 4.33697 4.4958 4.81138 
5 0.50638 1.6598 2.63128 2.98689 3.15886 
2 3.76602 4.50483 
41 0.16532 0.50708 0.63918 0.64319 1.16374 1.17185 1.32763 1.33252 1.49906 1.5024 1.66423 1.85314 2.0661 2.19476 2.33819 2.48081 2.48588 2.63404 2.63675 2.82494 2.83082 2.98922 3.15934 3.16331 3.30832 3.31328 3.44445 3.44927 3.58914 3.59433 3.76442 3.76713 4.09504 4.34364 4.50125 4.50375 4.62307 4.63004 4.63675 4.81771 4.82142 
0 
3 2.49132 4.51049 4.64128 
4 1.50281 2.63565 2.99241 3.76714 
13 0.64286 0.64833 1.17127 1.50361 2.071 2.48487 2.63757 3.16495 3.44973 3.5935 3.76945 4.5055 4.63264 
0 
15 0.64958 1.50995 1.5151 2.07756 2.49133 2.49502 2.49943 2.6436 2.64651 3.77475 3.77791 4.51141 4.51425 4.63941 4.64355 
7 0.64608 1.50556 2.48572 2.63835 3.76932 4.50665 4.63644 
33 0.50556 0.51026 0.63936 0.64532 1.16654 1.33198 1.49931 1.50451 2.06676 2.19675 2.33935 2.48064 2.48814 2.63426 2.63935 2.82475 2.98888 3.15959 3.16549 3.30945 3.31545 3.44546 3.45289 3.59033 3.7634 3.7679 4.09586 4.34495 4.50013 4.50603 4.62806 4.63601 4.81857 
130 0.14969 0.15322 0.15548 0.15877 0.30382 0.30729 0.31026 0.31259 0.31516 0.49043 0.49427 0.49673 0.49875 0.50115 0.62241 0.62649 0.62927 0.63189 0.63477 0.82155 0.98579 0.9884 0.99165 0.99457 1.14984 1.15369 1.15704 1.16026 1.16349 1.31473 1.31819 1.32175 1.32421 1.32703 1.48278 1.4867 1.48972 1.4919 1.4949 1.64405 1.65016 1.65302 1.65586 1.6594 1.8405 1.84273 1.84564 1.84797 1.85095 2.05372 2.05603 2.05851 2.06156 2.17889 2.1835 2.18655 2.19046 2.32537 2.32803 2.33071 2.33346 2.46063 2.46637 2.46964 2.47196 2.47495 2.47901 2.6173 2.62163 2.62444 2.62632 2.63195 2.80879 2.81268 2.81526 2.81731 2.82009 2.97243 2.97642 2.9795 2.98199 2.98549 3.14527 3.14821 3.15105 3.15325 3.15563 3.29454 3.29791 3.30119 3.30367 3.30612 3.42713 3.4327 3.43529 3.43802 3.44069 3.57448 3.57825 3.58074 3.58365 3.58738 3.74924 3.75217 3.75495 3.75696 3.7594 4.08273 4.08508 4.0876 4.09108 4.33177 4.33367 4.33604 4.33989 4.48558 4.4885 4.4919 4.49382 4.49707 4.60973 4.61491 4.61882 4.62143 4.62669 4.80484 4.80755 4.80957 4.81168 4.81453 
30 0.64547 0.64857 0.6528 1.50478 1.50843 1.51203 2.07345 2.07753 2.48678 2.48977 2.49258 2.49725 2.64009 2.64314 2.64597 2.99757 3.16727 3.17242 3.45253 3.59715 3.76965 3.77355 3.77599 4.50693 4.51053 4.51311 4.63078 4.63517 4.63871 4.64252 
37 0.51144 0.64214 0.64611 1.16923 1.33602 1.50223 1.5055 2.06967 2.07332 2.19761 2.20203 2.34282 2.48333 2.48651 2.49006 2.63696 2.64003 2.82931 2.99235 2.9952 3.16347 3.16783 3.31533 3.31981 3.44829 3.453 3.59323 3.59818 3.76751 3.77096 4.09916 4.34813 4.50301 4.50724 4.63188 4.63514 4.82277 
28 0.50725 0.63858 1.16416 1.32845 1.33463 1.49816 2.06766 2.19649 2.33865 2.48025 2.63254 2.63657 2.82578 2.98751 3.15894 3.30784 3.31422 3.4462 3.58857 3.76173 3.76736 4.09567 4.34596 4.49847 4.50416 4.62594 4.63171 4.81926 
20 0.50607 0.63935 1.17149 1.50217 2.0653 2.34103 2.48046 2.63347 2.82445 2.98908 3.15998 3.31193 3.44621 3.59091 3.76411 4.09434 4.34254 4.5012 4.62994 4.81648 
0 
19 0.50641 0.6402 1.1645 1.33213 1.49962 2.06834 2.19581 2.63444 2.82466 2.98917 3.16274 3.31405 3.44856 3.59116 3.76457 4.09611 4.50162 4.63063 4.81835 
0 
21 0.50659 0.63995 1.1715 1.33232 1.49952 2.06562 2.33819 2.48073 2.63421 2.82451 2.98908 3.16199 3.31299 3.44374 3.58954 3.76374 4.09457 4.34341 4.50122 4.62992 4.81803 
17 0.51392 0.64436 1.5049 1.51076 2.07333 2.48631 2.49442 2.64008 2.99582 3.16566 3.45076 3.59676 3.76788 3.77252 4.50708 4.5116 4.63499 
17 0.501 0.63463 1.32789 1.49445 2.0598 2.33257 2.62725 2.819 3.15396 3.30637 3.44095 3.58526 3.75794 4.08818 4.33611 4.49524 4.81071 
62 0.15784 0.16312 0.31155 0.31609 0.49721 0.50166 0.50526 0.63051 0.63482 0.63882 0.9918 1.15721 1.16307 1.32152 1.32742 1.48988 1.4948 1.49898 1.65277 1.65846 1.84668 1.8515 2.0598 2.06383 2.18557 2.19183 2.33187 2.33628 2.47041 2.47579 2.47983 2.62584 2.63013 2.81527 2.81972 2.82406 2.97931 2.98452 3.15209 3.1566 3.15975 3.30107 3.30689 3.31081 3.43644 3.44105 3.44497 3.58115 3.58565 3.75526 3.75982 3.76279 4.08881 4.09281 4.33774 4.34148 4.49238 4.49728 4.61631 4.62463 4.81144 4.8145 
2 1.50492 3.7686 
47 0.15931 0.31201 0.31859 0.49781 0.50259 0.63198 0.63832 0.9922 1.15818 1.16768 1.32224 1.32872 1.49059 1.49633 1.65588 1.84692 2.06015 2.18658 2.1965 2.33228 2.33888 2.4724 2.47849 2.62645 2.63151 2.81591 2.82086 2.98002 2.98593 3.15249 3.15828 3.30196 3.30877 3.43833 3.44457 3.58185 3.58904 3.75553 3.76124 4.08922 4.33802 4.49278 4.49841 4.61722 4.62602 4.81169 4.81558 
7 2.06426 2.82525 3.76416 4.0927 4.3409 4.50196 4.8167 
14 0.50304 0.63554 1.661 1.8499 2.06371 2.33607 2.82277 3.15582 3.44111 3.76336 4.09195 4.34028 4.5009 4.8152 
91 0.15069 0.15398 0.15821 0.30485 0.30807 0.31157 0.31539 0.49111 0.4956 0.49808 0.50138 0.6245 0.6285 0.6323 0.98638 0.98924 0.99385 1.15086 1.15444 1.15951 1.31568 1.32005 1.32376 1.48376 1.4881 1.4913 1.49563 1.64474 1.65173 1.65452 1.84112 1.84349 1.84719 2.05444 2.05699 2.05999 2.17963 2.18523 2.32605 2.3287 2.3318 2.4617 2.46794 2.47139 2.47586 2.61827 2.6225 2.62525 2.62909 2.80929 2.81363 2.81659 2.82191 2.97327 2.97795 2.98073 3.1462 3.14915 3.15308 3.15632 3.2954 3.29936 3.30386 3.4276 3.43354 3.43719 3.44161 3.57514 3.57927 3.58267 3.74979 3.7533 3.75662 3.75957 4.08338 4.08579 4.08908 4.33243 4.33439 4.33817 4.48645 4.48944 4.49288 4.49663 4.61055 4.61762 4.621 4.80542 4.80813 4.81035 4.81494 
53 0.14698 0.29918 0.30399 0.48498 0.4897 0.49691 0.61907 0.62447 0.97952 0.98507 1.14539 1.15267 1.30958 1.31575 1.47781 1.48306 1.64196 1.64792 1.83423 1.83899 2.04745 2.05179 2.17397 2.31954 2.32411 2.45913 2.46475 2.61343 2.61809 2.80319 2.80795 2.96723 2.97266 3.13965 3.14458 3.28917 3.29536 3.42479 3.43053 3.56907 3.57377 3.74287 3.74782 4.07646 4.0808 4.32526 4.32929 4.48 4.4852 4.60507 4.6143 4.7987 4.80218 
0 
22 0.50903 0.64121 1.16926 1.33448 1.50146 2.06789 2.19895 2.34113 2.48282 2.63592 2.82708 2.99065 3.16357 3.31517 3.44764 3.59218 3.76648 4.09647 4.34598 4.50371 4.63202 4.82264 
0 
0 
6 1.50917 2.48986 2.6432 3.7747 4.51057 4.63817 
0 
8 2.49381 2.49756 2.50255 2.64903 3.7807 4.51634 4.64254 4.64838 
40 0.16437 0.31984 0.507 0.5114 0.63938 0.6467 1.16472 1.32909 1.33523 1.49881 1.50774 1.66508 1.85399 2.06686 2.1933 2.19872 2.33917 2.48041 2.48411 2.63422 2.82418 2.8277 2.98838 2.99285 3.16041 3.16653 3.30886 3.31562 3.44518 3.58896 3.59268 3.76412 3.76964 4.09594 4.3449 4.50009 4.50633 4.62304 4.63052 4.81886 
51 0.15587 0.30901 0.31407 0.4951 0.50001 0.62869 0.63405 0.98975 1.1553 1.16143 1.31962 1.32538 1.48787 1.49304 1.65193 1.65734 1.84436 1.84986 2.05751 2.06197 2.18392 2.19056 2.32954 2.33407 2.46851 2.47405 2.62336 2.62794 2.81333 2.81837 2.97736 2.98268 3.14976 3.15473 3.29916 3.30498 3.43449 3.43937 3.57912 3.58387 3.75295 3.75799 4.0865 4.09141 4.33533 4.4901 4.49519 4.61451 4.62205 4.80874 4.81246 
18 0.64877 1.50956 2.0764 2.48955 2.49385 2.49943 2.6429 2.64616 3.00073 3.16992 3.45791 3.59997 3.77387 3.77776 4.50951 4.51322 4.63866 4.64242 
2 4.08905 4.33674 
1 2.49543 
6 1.51223 2.49336 2.64557 3.77743 4.51302 4.64391 
26 0.16324 0.3172 0.50218 0.63637 1.16433 1.32853 1.49566 1.66227 1.85062 2.06321 2.19657 2.33569 2.4771 2.63001 2.82056 2.98534 3.15687 3.30789 3.44294 3.5867 3.76042 4.09205 4.33957 4.4974 4.62708 4.81401 
26 0.16081 0.31763 0.5021 0.63473 1.16307 1.32808 1.49516 1.66062 1.85281 2.06208 2.19157 2.33397 2.47651 2.62931 2.82039 2.98432 3.1572 3.30829 3.44256 3.58497 3.75999 4.09092 4.33909 4.49709 4.62505 4.81384 
97 0.15061 0.15443 0.15917 0.30466 0.30813 0.31156 0.31506 0.49101 0.49581 0.49844 0.50165 0.62431 0.62869 0.63209 0.98615 0.98946 0.99332 1.15082 1.15485 1.15933 1.1637 1.31561 1.32082 1.32394 1.32832 1.48371 1.48848 1.49135 1.49539 1.64467 1.65153 1.65452 1.84088 1.84349 1.84698 1.85102 2.05419 2.05705 2.06033 2.1796 2.18549 2.19155 2.32583 2.32875 2.33196 2.33648 2.46185 2.46835 2.47158 2.47543 2.61833 2.62289 2.62559 2.80921 2.81378 2.81657 2.82035 2.97319 2.97846 2.981 3.14599 3.14917 3.15289 3.15583 3.2952 3.29976 3.30348 3.30712 3.42754 3.43351 3.43732 3.4406 3.57503 3.57948 3.58279 3.58836 3.74956 3.75346 3.75639 3.75936 4.08313 4.08576 4.08913 4.33219 4.33433 4.3393 4.48628 4.4898 4.49278 4.49635 4.61053 4.61715 4.62107 4.8052 4.8081 4.81054 4.81405 
43 0.15736 0.30954 0.31535 0.4972 0.5017 0.63013 0.63558 0.99022 1.15744 1.32288 1.32988 1.48985 1.49581 1.65473 1.84421 2.05726 2.18715 2.32984 2.33581 2.47164 2.47874 2.62475 2.62933 2.81492 2.82033 2.98009 3.15043 3.15543 3.301 3.30667 3.43616 3.44174 3.58066 3.58711 3.75385 3.75855 4.08627 4.33458 4.49108 4.496 4.62135 4.80888 4.81367 
21 0.50954 0.64282 1.17296 1.33518 1.50212 2.06922 2.34379 2.48347 2.63666 2.82781 2.99229 3.16407 3.31529 3.44991 3.59262 3.76703 4.09712 4.34593 4.50392 4.63194 4.82109 
18 0.64282 1.33347 1.50193 2.06864 2.19788 2.48321 2.6362 2.99093 3.16431 3.31494 3.44977 3.59279 3.76708 4.0966 4.3458 4.50383 4.63171 4.82127 
0 
11 0.50285 0.63708 1.49676 2.47742 2.63096 3.15804 3.44391 3.76237 4.0923 4.33949 4.81567 
10 0.64826 1.50786 2.07527 2.48841 2.49451 2.64185 3.77269 4.50915 4.63696 4.64576 
0 
43 0.1597 0.31516 0.50111 0.50655 0.6344 0.64144 0.99538 1.16069 1.16753 1.32507 1.33178 1.49378 1.49983 1.65801 1.85015 2.06343 2.18925 2.19629 2.33556 2.47422 2.48077 2.62914 2.63547 2.81947 2.98335 2.98871 3.15553 3.16254 3.30474 3.3123 3.43992 3.44465 3.58507 3.59394 3.7587 3.76528 4.09257 4.34183 4.49586 4.50264 4.61985 4.62849 4.81492 
42 0.15847 0.31137 0.49877 0.50357 0.63097 0.63713 0.99121 1.15711 1.1676 1.32174 1.32946 1.49043 1.49586 1.65495 1.84543 2.05862 2.18778 2.33076 2.47173 2.4783 2.62552 2.63044 2.81649 2.82204 2.98002 3.1516 3.15739 3.30117 3.30828 3.43655 3.44384 3.58127 3.58795 3.75527 3.76006 4.08763 4.33625 4.49171 4.49693 4.61912 4.81069 4.81555 
10 0.3135 0.99415 1.16003 1.84814 2.06177 2.33353 3.15419 3.30421 3.76279 4.49447 
17 0.31029 0.49645 0.99037 1.49345 1.84317 2.05672 2.32954 2.6252 2.81493 3.1503 3.30449 3.58079 3.75351 4.08544 4.33349 4.49172 4.80797 
22 0.50405 0.63725 1.16458 1.32978 1.49651 1.85385 2.06396 2.19571 2.33655 2.47908 2.63118 2.82193 2.98635 3.15775 3.30938 3.44263 3.58773 3.76108 4.09299 4.34072 4.49808 4.81533 
20 0.51092 0.64271 1.33591 1.50166 2.06804 2.3427 2.48359 2.63589 2.82739 2.99065 3.16449 3.3159 3.4499 3.59178 3.76646 4.09652 4.34514 4.50344 4.6308 4.81973 
0 
6 2.49563 2.49892 2.50375 4.52079 4.64468 4.64952 
5 1.49926 2.63298 3.16181 3.7635 4.50106 
10 0.64622 1.50628 2.07198 2.48717 2.63885 3.16939 3.59649 3.77024 4.50633 4.63532 
0 
45 0.16106 0.3154 0.50261 0.50635 0.63569 0.64022 1.16238 1.16837 1.3269 1.33166 1.49519 1.49957 1.66011 1.8506 2.06365 2.06823 2.19162 2.33613 2.34233 2.47635 2.48117 2.63021 2.63419 2.82056 2.82446 2.98505 2.98903 3.15658 3.1616 3.30606 3.31115 3.44181 3.44707 3.5866 3.59168 3.75941 3.76391 4.09261 4.34134 4.49655 4.50103 4.6241 4.62964 4.81491 4.8188 
47 0.16212 0.31685 0.50252 0.50602 0.63534 0.63951 1.16164 1.16707 1.32575 1.33091 1.49504 1.49918 1.6591 1.8518 2.06386 2.06784 2.19052 2.19594 2.3362 2.34177 2.47581 2.48033 2.63052 2.63426 2.8207 2.82441 2.98428 2.98855 3.15649 3.16081 3.30555 3.31111 3.44116 3.44622 3.58672 3.59051 3.75945 3.76369 4.09294 4.09721 4.34199 4.49663 4.501 4.62177 4.62812 4.81549 4.81914 
85 0.15019 0.1543 0.30458 0.30777 0.31147 0.49094 0.49531 0.49799 0.50223 0.62419 0.62823 0.63205 0.98601 0.98924 0.99474 1.15066 1.15423 1.15958 1.16467 1.31546 1.3203 1.32396 1.48361 1.48786 1.49104 1.64485 1.65131 1.65425 1.8407 1.84331 1.84751 2.05397 2.05671 2.06082 2.17941 2.18523 2.32564 2.32857 2.33253 2.46278 2.46802 2.47141 2.47783 2.6184 2.62225 2.6254 2.80915 2.81334 2.81639 2.82288 2.9731 2.97783 2.98065 3.1459 3.14888 3.15293 3.15807 3.29505 3.29916 3.30345 3.42787 3.4333 3.43693 3.44287 3.57492 3.57909 3.58294 3.74946 3.75306 3.75633 4.08288 4.08547 4.08946 4.33185 4.33403 4.33959 4.48617 4.48935 4.49292 4.61037 4.61703 4.62088 4.80502 4.80784 4.81039 
4 2.48777 2.63679 3.76814 4.50672 
45 0.16215 0.31892 0.50487 0.50871 0.63773 0.6413 0.99735 1.16649 1.33054 1.33544 1.49817 1.5029 1.66225 1.8522 2.06492 2.0687 2.19378 2.33765 2.34243 2.4798 2.48432 2.63261 2.63556 2.82298 2.82705 2.98775 3.15856 3.16224 3.31032 3.31376 3.44403 3.44766 3.58848 3.59283 3.7626 3.76609 4.09337 4.09707 4.34195 4.34663 4.50067 4.50434 4.62805 4.81668 4.81977 
51 0.15757 0.31196 0.3171 0.49889 0.50185 0.63169 0.63589 0.99211 1.15799 1.16541 1.32207 1.32774 1.49115 1.49513 1.65611 1.84666 2.05978 2.06364 2.18651 2.19386 2.33201 2.33625 2.47275 2.47638 2.62644 2.62984 2.81668 2.82024 2.98046 2.98442 3.15276 3.15691 3.30201 3.30775 3.43787 3.44263 3.58226 3.58604 3.75591 3.75993 3.76411 4.08877 4.09288 4.33744 4.34264 4.49266 4.4972 4.61937 4.62636 4.81151 4.81444 
28 0.16572 0.50891 0.64106 0.64738 1.16813 1.33436 1.50053 2.06797 2.19459 2.34058 2.4814 2.48749 2.63507 2.82776 2.99071 3.16059 3.16689 3.31414 3.44684 3.59137 3.76657 4.09608 4.3449 4.50295 4.51076 4.62669 4.63705 4.81947 
77 0.15189 0.15641 0.30615 0.3095 0.31355 0.49261 0.49691 0.49992 0.62567 0.62978 0.63362 0.98773 0.99103 0.99644 1.15213 1.15595 1.16157 1.31714 1.32148 1.32539 1.48516 1.48934 1.49308 1.64645 1.65325 1.65721 1.84247 1.84518 1.84978 2.05571 2.05867 2.1812 2.18722 2.32741 2.33038 2.33498 2.46322 2.46901 2.47346 2.61955 2.62381 2.62737 2.81092 2.81505 2.81832 2.82536 2.97468 2.97911 2.98262 3.14744 3.15057 3.15467 3.29671 3.30066 3.30515 3.42941 3.43502 3.43975 3.57662 3.58067 3.58491 3.75116 3.75498 3.75826 4.08465 4.08738 4.33365 4.33598 4.48784 4.49116 4.49496 4.61215 4.6187 4.62485 4.80678 4.80973 4.8126 
31 0.16095 0.31678 0.50356 0.50811 0.63721 1.16836 1.33129 1.49691 1.66002 1.85372 2.06341 2.1916 2.3392 2.47748 2.63094 2.82179 2.82708 2.98598 3.1583 3.16339 3.31076 3.44265 3.44929 3.59008 3.76158 4.09175 4.33983 4.4986 4.63044 4.815 4.81914 
2 2.498 4.6493 
8 0.64698 1.50609 2.48635 2.63981 3.16947 3.77117 4.5077 4.63539 
21 0.5094 0.64269 1.16907 1.33409 1.50114 2.06976 2.19923 2.3421 2.48338 2.63568 2.82719 2.99038 3.16366 3.31437 3.44936 3.5917 3.76626 4.34577 4.50293 4.63065 4.82037 
29 0.15889 0.31389 0.50005 0.63335 0.99174 1.16224 1.32528 1.49313 1.65649 1.84573 2.05885 2.1893 2.33144 2.47531 2.62746 2.81839 2.98272 3.15247 3.15836 3.30534 3.43885 3.58357 3.75764 4.08793 4.33636 4.49323 4.49774 4.62327 4.81108 
0 
40 0.15627 0.30856 0.49454 0.5003 0.62835 0.63455 0.98879 1.15481 1.31892 1.32625 1.48727 1.49409 1.65339 1.84351 2.05674 2.18334 2.3289 2.46998 2.62296 2.62828 2.81286 2.8186 2.97673 2.98443 3.14903 3.15576 3.29862 3.30586 3.43544 3.57862 3.75213 3.75852 4.08576 4.33453 4.48937 4.49576 4.614 4.62363 4.80818 4.81251 
84 0.15556 0.15939 0.16478 0.31038 0.31358 0.3179 0.49669 0.50109 0.504 0.50831 0.62981 0.63391 0.63767 0.99175 0.99582 1.1566 1.16045 1.16465 1.32117 1.32598 1.32972 1.48946 1.49392 1.49726 1.64973 1.65652 1.66036 1.84648 1.84945 1.85367 2.05975 2.06282 2.06757 2.18503 2.19068 2.19491 2.33137 2.33435 2.3384 2.46708 2.47291 2.47698 2.48167 2.62441 2.6283 2.63142 2.8148 2.81906 2.82216 2.9788 2.9836 2.98667 3.15172 3.15473 3.15845 3.16321 3.30071 3.30497 3.30875 3.3134 3.43269 3.43864 3.4424 3.44634 3.5806 3.58463 3.58839 3.75517 3.75895 3.76201 4.08863 4.09148 4.09552 4.33768 4.34009 4.49208 4.49585 4.49872 4.61588 4.62219 4.62595 4.81064 4.81389 4.81685 
7 0.64743 1.50943 2.48685 2.63992 3.77248 4.50818 4.63664 

130
