# Supplementary material for: Deciphering the Contribution of Oriens-Lacunosum/Moleculare (OLM) Cells to Intrinsic θ Rhythms Using Biophysical Local Field Potential (LFP) Models
Source: eNeuro. 2018 Sep 4;5(4):ENEURO.0146-18.2018. doi: 10.1523/ENEURO.0146-18.2018 (PMC6140113; doi:10.1523/ENEURO.0146-18.2018)
Supplement: Supplementary file 2 — Supplementary Code. Download supplement 2, GZ file [file sup_enu-eN-NWR-0146-18-s02.gz › LFP_microcircuit-master/SOM-350-SOM12915016-dSD3.5ms-shift5.32ms-gnSD0.12-gsb5.75-csb0.21-gbs2.5-cbs0.1344-spiketimes.txt]

12269

350


42 0.01373 0.10588 0.16984 0.17862 0.19777 0.3243 0.33347 0.36279 0.51619 0.5359 0.65778 0.81659 0.83444 0.84507 1.00258 1.01664 1.17866 1.19093 1.22109 1.34295 1.37119 1.52254 1.66876 1.69212 1.85963 1.87791 2.08263 2.20969 2.34779 2.65533 2.83464 2.85967 3.00208 3.17472 3.32331 3.45873 3.60462 3.78917 4.1059 4.35186 4.53144 4.82782 
37 0.01237 0.10318 0.16153 0.17197 0.2171 0.315 0.32568 0.5062 0.53354 0.64604 0.81537 0.82894 0.85066 0.99367 1.01646 1.16861 1.18511 1.33265 1.50761 1.65848 1.68837 1.85018 1.87601 2.07039 2.19778 2.33858 2.6478 2.82482 2.99097 3.1652 3.31316 3.44906 3.59485 3.77402 4.09666 4.34233 4.81783 
35 0.01931 0.11172 0.17176 0.18239 0.32585 0.33747 0.51995 0.55077 0.65985 0.819 0.83622 0.85101 1.00511 1.17993 1.19484 1.34635 1.52269 1.67147 1.86256 2.08554 2.21352 2.35024 2.65531 2.83883 3.00689 3.17701 3.32565 3.46101 3.60732 3.78864 4.10774 4.35446 4.52417 4.6739 4.83132 
44 0.01229 0.09073 0.15654 0.16486 0.17359 0.196 0.3147 0.32315 0.3406 0.50689 0.53537 0.64861 0.79144 0.82239 0.83108 0.84811 0.99269 1.0045 1.16838 1.17898 1.20443 1.33244 1.36037 1.50836 1.65748 1.67613 1.84943 1.86578 2.07112 2.19565 2.21975 2.33826 2.64497 2.82405 2.99043 3.16534 3.31269 3.44952 3.59453 3.77186 4.09622 4.34126 4.51303 4.81735 
39 0.00852 0.10573 0.16803 0.17736 0.20033 0.32295 0.33368 0.51643 0.5453 0.65551 0.81732 0.83371 0.84738 1.00072 1.0161 1.1767 1.18996 1.22423 1.34249 1.51872 1.66681 1.69921 1.85881 1.88977 2.0837 2.20958 2.34727 2.65821 2.83579 3.00454 3.17396 3.3226 3.4573 3.60481 3.78873 4.10469 4.35144 4.52127 4.82763 
41 0.00792 0.09696 0.16144 0.17024 0.18876 0.31559 0.32478 0.35339 0.50785 0.53181 0.64787 0.80553 0.8257 0.83554 0.99394 1.00802 1.16988 1.18224 1.21294 1.3339 1.51025 1.65968 1.68044 1.85081 1.87082 2.07298 2.19854 2.23214 2.33958 2.64654 2.82634 2.99228 3.16621 3.31448 3.45022 3.59667 3.77383 4.09756 4.34293 4.51405 4.81893 
46 0.01809 0.09949 0.16459 0.17282 0.18778 0.31925 0.32776 0.34455 0.51148 0.52832 0.65045 0.6764 0.80929 0.82923 0.83859 0.99777 1.01106 1.17357 1.18454 1.21137 1.33758 1.35802 1.51177 1.66319 1.68154 1.85472 1.87127 2.07634 2.20441 2.24159 2.34328 2.64795 2.82983 2.85144 2.99618 3.1696 3.31779 3.45363 3.4724 3.59938 3.77737 4.10126 4.34748 4.51564 4.65449 4.82313 
43 0.01645 0.09657 0.16407 0.17232 0.187 0.31987 0.32906 0.51155 0.53067 0.65131 0.79455 0.82666 0.83566 0.85468 0.99766 1.01248 1.17392 1.1845 1.20926 1.33851 1.36313 1.51176 1.66407 1.68903 1.85581 1.88717 2.0815 2.20369 2.23411 2.34398 2.65089 2.831 2.85509 2.99833 3.17033 3.31911 3.45393 3.47465 3.60051 4.102 4.34862 4.52334 4.82372 
41 0.01796 0.09351 0.1597 0.16783 0.18059 0.31402 0.3223 0.33553 0.50762 0.53569 0.64898 0.794 0.82351 0.83248 0.85379 0.99304 1.00525 1.16955 1.18125 1.21067 1.33417 1.51757 1.65725 1.67581 1.84958 1.8659 2.07151 2.19841 2.2422 2.33906 2.65157 2.82598 2.9925 3.16668 3.3146 3.45018 3.59607 4.09699 4.34169 4.52596 4.81825 
36 0.01575 0.11026 0.17756 0.18807 0.33185 0.3434 0.52402 0.54769 0.66483 0.81456 0.83854 0.84882 1.00963 1.03468 1.18527 1.19946 1.23318 1.35074 1.53083 1.67775 1.86761 1.90381 2.09662 2.22101 2.35484 2.66393 2.84261 3.01136 3.18234 3.32995 3.46606 3.61402 4.1122 4.35863 4.53524 4.83508 
33 0.02023 0.10585 0.16932 0.17885 0.20774 0.32336 0.33362 0.51562 0.53959 0.68371 0.81029 0.83177 0.84195 1.00118 1.01862 1.17782 1.19188 1.22626 1.34413 1.6672 1.69198 1.85843 1.88402 2.21122 2.34719 2.83486 3.00529 3.17778 3.32241 3.45965 4.10492 4.34957 4.82651 
39 0.01543 0.10116 0.16283 0.17212 0.19538 0.31642 0.32573 0.3549 0.50856 0.53365 0.64924 0.81151 0.82799 0.83957 0.99493 1.00925 1.17109 1.18557 1.33492 1.51334 1.66066 1.68584 1.85134 1.87057 2.07309 2.19998 2.34032 2.64658 2.82692 2.99381 3.16736 3.31521 3.45159 3.59786 3.77629 4.0984 4.34348 4.51672 4.81959 
33 0.012 0.10327 0.16899 0.17816 0.20262 0.32426 0.33579 0.51716 0.5442 0.65746 0.80801 0.83134 0.84118 1.00226 1.17977 1.19935 1.34533 1.52824 1.66909 1.8601 2.09185 2.21204 2.34893 2.66662 2.83676 3.00764 3.17592 3.32436 3.45881 3.61226 4.10604 4.35249 4.83055 
28 0.01839 0.09932 0.16055 0.17049 0.2067 0.31446 0.32613 0.50716 0.79579 0.82306 0.83319 0.99182 1.02359 1.16882 1.19428 1.33302 1.65709 1.84856 2.19636 2.33787 2.82447 2.99103 3.16811 3.31316 3.45034 4.09601 4.34059 4.81673 
42 0.01081 0.09377 0.16045 0.16878 0.18388 0.31493 0.32375 0.34388 0.50751 0.52942 0.64834 0.79736 0.82396 0.83305 0.86461 0.99343 1.00684 1.16979 1.18184 1.21151 1.33423 1.51063 1.65858 1.68052 1.85004 1.86853 2.07291 2.19892 2.23029 2.33919 2.64428 2.82595 2.99256 3.16637 3.31433 3.45058 3.59605 3.78113 4.09723 4.34211 4.51655 4.81848 
26 0.01494 0.11039 0.1708 0.18537 0.32539 0.34175 0.51903 0.66491 0.81497 0.8334 0.84898 1.00429 1.17938 1.20172 1.34583 1.67182 1.86299 2.21486 2.34988 2.83791 3.17911 3.32334 3.4603 4.10609 4.35418 4.82992 
34 0.01944 0.10524 0.17305 0.18337 0.32694 0.33777 0.51965 0.54395 0.65894 0.8026 0.83243 0.84191 0.8793 1.00542 1.18132 1.19691 1.23237 1.34647 1.52545 1.67265 1.86356 2.08997 2.21412 2.35064 2.66935 2.83954 3.00761 3.17712 3.3253 3.4605 3.60868 4.10795 4.35568 4.83092 
35 0.01532 0.11338 0.17415 0.18543 0.32864 0.34105 0.52172 0.55034 0.66041 0.82298 0.83897 0.85619 1.00735 1.18294 1.20117 1.34895 1.5225 1.67442 1.86484 2.08683 2.21538 2.35216 2.6556 2.84212 3.00964 3.17824 3.32753 3.4625 3.60938 3.78887 4.1095 4.35739 4.52422 4.66874 4.83339 
39 0.01674 0.10327 0.1714 0.17997 0.1997 0.32721 0.33817 0.51943 0.54321 0.65979 0.8043 0.83256 0.84186 0.87718 1.00489 1.02694 1.17976 1.19138 1.21897 1.34607 1.5241 1.67194 1.86352 2.09268 2.21331 2.35047 2.65757 2.83836 3.00827 3.17773 3.32495 3.45988 3.4879 3.61218 4.10757 4.35409 4.52525 4.67417 4.83103 
27 0.01861 0.11105 0.16693 0.1793 0.32026 0.33285 0.51585 0.66189 0.81525 0.83205 0.85103 0.99912 1.17668 1.20555 1.34462 1.66547 1.85548 1.89066 2.21022 2.3455 2.83887 3.18777 3.32191 3.45857 4.10339 4.34849 4.82634 
29 0.01916 0.10504 0.1651 0.1765 0.31909 0.33284 0.51262 0.57451 0.65827 0.81095 0.829 0.84261 0.99717 1.17533 1.20072 1.341 1.66548 1.85419 2.08262 2.20853 2.34354 2.83242 3.00481 3.17284 3.31954 3.45651 4.10046 4.34665 4.82293 
29 0.0118 0.10037 0.16242 0.17285 0.31599 0.32843 0.50952 0.6554 0.79831 0.82452 0.83487 0.99399 1.17271 1.20013 1.33588 1.54437 1.66061 1.85149 2.2021 2.341 2.82843 3.0004 3.17599 3.31702 3.45369 3.60874 4.09816 4.34384 4.82 
44 0.01627 0.10706 0.168 0.17748 0.20267 0.32155 0.33089 0.35997 0.51312 0.53114 0.6525 0.82089 0.83473 0.85088 1.00025 1.01542 1.17499 1.18633 1.21489 1.33914 1.36022 1.5146 1.66536 1.68594 1.85711 1.87583 2.07751 2.20403 2.24374 2.34534 2.65005 2.83163 2.85819 2.99801 3.17173 3.31999 3.45578 3.6015 3.78019 4.10348 4.34915 4.52002 4.82512 4.85626 
35 0.02031 0.10967 0.17174 0.18292 0.32684 0.34089 0.51937 0.54848 0.65823 0.81479 0.83427 0.84637 1.00573 1.1805 1.19877 1.34631 1.52217 1.67569 1.86451 2.0903 2.21396 2.35071 2.65708 2.83973 3.00709 3.1768 3.32485 3.46026 3.61222 3.79109 4.10713 4.35767 4.52574 4.67319 4.8326 
34 0.01519 0.11351 0.1758 0.18642 0.33073 0.34294 0.52356 0.55062 0.66417 0.82225 0.8399 0.85411 1.00914 1.18454 1.20081 1.34973 1.52661 1.67613 1.86653 1.90774 2.09309 2.21937 2.35406 2.66038 2.84282 3.01006 3.18134 3.32909 3.46416 3.61885 4.11182 4.35826 4.52988 4.83455 
39 0.00968 0.1004 0.16806 0.1767 0.19434 0.32304 0.33228 0.36524 0.51612 0.53886 0.65625 0.81079 0.83203 0.84169 1.00102 1.01457 1.17687 1.18813 1.21559 1.34198 1.37595 1.52365 1.6671 1.68923 1.85876 1.87892 2.08569 2.20702 2.24172 2.3476 2.83594 3.00319 3.17454 3.32271 3.45821 3.6126 4.10515 4.35121 4.82713 
23 0.01767 0.10243 0.16576 0.17751 0.32023 0.33452 0.5273 0.79475 0.82581 0.83586 0.99702 1.17829 1.21282 1.35114 1.66768 1.8558 2.22837 2.85832 3.32237 3.45995 4.10305 4.35013 4.82793 
31 0.0205 0.11305 0.17277 0.18392 0.32678 0.33867 0.5191 0.54466 0.66369 0.82113 0.83743 0.8538 1.00507 1.03662 1.1822 1.20269 1.34767 1.53501 1.67132 1.86263 2.21886 2.35076 2.83754 3.00886 3.17985 3.32702 3.46427 3.62493 4.10869 4.3547 4.83046 
39 0.01617 0.10633 0.16918 0.178 0.19735 0.3249 0.33545 0.5174 0.54185 0.65794 0.81094 0.83281 0.84293 1.00298 1.02355 1.17897 1.19279 1.22613 1.34455 1.52283 1.67008 1.86042 1.88935 2.08732 2.21261 2.34795 2.65737 2.83656 3.00386 3.17471 3.32367 3.45824 3.48796 3.6057 3.79317 4.10578 4.3532 4.53043 4.82915 
37 0.00784 0.10316 0.17066 0.18036 0.20765 0.32593 0.33679 0.51859 0.54383 0.65886 0.82112 0.83664 0.85186 1.00464 1.04187 1.17975 1.19415 1.34509 1.5233 1.66995 1.7067 1.86151 1.89174 2.09095 2.21113 2.34968 2.66444 2.837 3.00669 3.17682 3.32533 3.46051 3.60975 4.10768 4.35353 4.53246 4.8298 
27 0.00809 0.11636 0.17427 0.18785 0.32831 0.34227 0.52193 0.57174 0.6672 0.83361 0.84734 1.00714 1.18335 1.20843 1.34869 1.67234 1.86334 1.90031 2.21716 2.35155 2.84051 3.01772 3.3281 3.46544 4.11132 4.35508 4.83354 
26 0.01271 0.1094 0.17226 0.18388 0.32765 0.34222 0.52507 0.66817 0.81153 0.834 0.8457 1.00515 1.18244 1.20643 1.35151 1.67299 1.8647 2.21815 2.35443 2.84428 3.18383 3.32813 3.46297 4.10865 4.35829 4.83938 
34 0.00856 0.10724 0.16867 0.17879 0.21457 0.3243 0.33759 0.51767 0.55209 0.65751 0.8214 0.83553 0.8545 1.00262 1.17934 1.20045 1.34454 1.52343 1.67021 1.86042 2.09259 2.21588 2.34828 2.65598 2.83708 3.00569 3.17438 3.32326 3.45884 3.61117 4.10575 4.3531 4.5279 4.82932 
36 0.00943 0.04532 0.12777 0.17621 0.18599 0.21803 0.33063 0.34111 0.52364 0.5486 0.66562 0.82991 0.84295 0.86225 1.00907 1.03023 1.18483 1.19956 1.35018 1.53155 1.67424 1.69968 1.86544 1.88691 2.21764 2.35399 2.66423 2.8425 3.01431 3.1843 3.33024 3.46634 3.61738 4.11255 4.35847 4.83361 
27 0.01877 0.11006 0.16733 0.17831 0.32129 0.33399 0.51543 0.56951 0.66446 0.8191 0.83384 0.8551 1.0003 1.17679 1.20099 1.34246 1.6656 1.85762 2.21077 2.34656 2.83615 3.00692 3.32148 3.45753 4.10587 4.35667 4.82822 
42 0.01914 0.1043 0.16826 0.17697 0.19643 0.3229 0.33246 0.51414 0.53244 0.65465 0.80648 0.83088 0.84054 1.0006 1.01488 1.17653 1.18815 1.21613 1.34042 1.36248 1.51981 1.6673 1.69528 1.85825 1.87982 2.08047 2.20756 2.34586 2.65466 2.83269 2.8553 2.99966 3.17214 3.32047 3.4562 3.47669 3.60248 3.78655 4.10371 4.35037 4.52658 4.82626 
45 0.01151 0.10011 0.17235 0.18066 0.19709 0.32719 0.33585 0.35612 0.51951 0.53827 0.65905 0.81219 0.83559 0.84498 1.00502 1.01713 1.18049 1.19071 1.21416 1.34493 1.3647 1.52156 1.67067 1.68812 1.86217 1.87813 2.08524 2.20996 2.23525 2.35012 2.65726 2.83742 2.85961 3.0049 3.17683 3.32556 3.46086 3.47937 3.60669 3.78864 4.10834 4.35428 4.52499 4.83082 4.8589 
31 0.01442 0.10482 0.16664 0.17731 0.32118 0.33382 0.51591 0.6582 0.80388 0.82869 0.83947 0.99927 1.17664 1.1982 1.34253 1.53162 1.66684 1.85684 2.08909 2.21115 2.34551 2.66142 2.83438 3.01045 3.17388 3.32137 3.45707 3.60874 4.10256 4.34918 4.82535 
32 0.01808 0.10701 0.16775 0.17912 0.32321 0.33815 0.51633 0.5531 0.6571 0.81323 0.83124 0.84494 1.00251 1.17646 1.19441 1.34262 1.52114 1.67141 1.86098 2.0871 2.20901 2.34674 2.65534 2.83529 3.00817 3.17352 3.32115 3.45612 3.60585 4.10438 4.35631 4.82814 
39 0.01846 0.10602 0.16871 0.17789 0.2017 0.3239 0.33504 0.51592 0.53901 0.65491 0.81149 0.83203 0.84249 1.00174 1.02219 1.17763 1.19133 1.22487 1.34239 1.51667 1.66851 1.85997 2.08237 2.20811 2.3477 2.65171 2.83563 3.00084 3.17358 3.3227 3.45705 3.48612 3.60333 3.78602 4.10446 4.35091 4.5202 4.6585 4.82731 
39 0.01632 0.10432 0.16678 0.17625 0.20303 0.32093 0.33146 0.5127 0.53427 0.65284 0.81115 0.83033 0.84129 0.9991 1.0183 1.17436 1.18657 1.21659 1.33916 1.51409 1.66498 1.69761 1.85712 2.08417 2.20344 2.23724 2.34522 2.65076 2.83195 2.99871 3.17103 3.31986 3.45459 3.60198 3.78322 4.10229 4.3485 4.51962 4.82437 
42 0.01437 0.10245 0.16886 0.17756 0.19676 0.32278 0.33161 0.35296 0.5161 0.53832 0.65713 0.80961 0.83192 0.84143 1.00121 1.01445 1.17748 1.18915 1.21743 1.34234 1.37577 1.5201 1.66749 1.68945 1.85836 1.87688 2.08284 2.20788 2.24218 2.34756 2.65424 2.83513 3.00299 3.1745 3.32222 3.45789 3.49013 3.60392 4.10497 4.35109 4.53222 4.82751 
50 0.01584 0.09951 0.1664 0.17422 0.1851 0.32202 0.32966 0.34129 0.51416 0.52878 0.65311 0.67342 0.80574 0.83102 0.83992 0.86885 1.00098 1.01236 1.17539 1.18449 1.20197 1.34035 1.35743 1.51271 1.53127 1.66603 1.68195 1.85813 1.87365 2.07773 2.20388 2.22218 2.34588 2.64936 2.83223 2.85098 2.99885 3.17238 3.32061 3.45583 3.46872 3.60135 3.77695 4.10362 4.11848 4.34985 4.51644 4.64992 4.82592 4.84389 
45 0.01637 0.10146 0.16756 0.17589 0.19185 0.32307 0.33206 0.36127 0.5148 0.53319 0.65497 0.8067 0.831 0.84029 1.00109 1.01507 1.17653 1.18734 1.21311 1.34063 1.36266 1.51574 1.66697 1.68752 1.85894 1.88346 2.08295 2.20457 2.22797 2.34646 2.65073 2.83298 2.85807 2.9998 3.17332 3.32113 3.45706 3.60231 3.78296 4.10381 4.3501 4.51939 4.65887 4.82582 4.84888 
35 0.01557 0.10055 0.16212 0.17151 0.19649 0.31642 0.32822 0.50862 0.53357 0.64961 0.80718 0.82626 0.83725 0.99444 1.01884 1.17106 1.18714 1.33529 1.52345 1.65995 1.85157 2.075 2.20157 2.34017 2.65099 2.82767 2.99428 3.16751 3.31519 3.45105 3.59813 3.78235 4.09777 4.34362 4.8197 
35 0.0085 0.09943 0.16938 0.17828 0.19896 0.32475 0.33517 0.51777 0.54312 0.6588 0.808 0.83216 0.84186 1.00254 1.01994 1.18046 1.19857 1.34735 1.52758 1.66918 1.85977 1.8831 2.09569 2.22069 2.34967 2.66029 2.83768 3.01089 3.17733 3.32653 3.46098 3.61318 4.10691 4.35306 4.82926 
46 0.0126 0.10271 0.17063 0.17895 0.19473 0.32542 0.33397 0.35197 0.51733 0.53368 0.65781 0.81171 0.83447 0.84393 1.00321 1.01439 1.17897 1.18928 1.21307 1.34315 1.36152 1.51958 1.66914 1.68638 1.86055 1.87645 2.08476 2.20885 2.23524 2.34912 2.65364 2.83624 2.85967 3.00347 3.17587 3.3234 3.45946 3.47796 3.60614 3.78549 4.10704 4.35341 4.52116 4.67482 4.82925 4.85461 
37 0.01737 0.10584 0.16957 0.17845 0.19949 0.324 0.33347 0.5159 0.53639 0.65863 0.80949 0.83232 0.84223 1.00198 1.01708 1.17789 1.19016 1.21959 1.342 1.36773 1.66834 1.69278 1.85906 1.87794 2.09084 2.20585 2.23021 2.34801 2.83548 3.00646 3.17561 3.32172 3.45849 3.60591 4.10598 4.35215 4.82786 
31 0.02109 0.11588 0.17016 0.18146 0.3241 0.33657 0.51734 0.54952 0.65916 0.82463 0.83804 1.00285 1.17804 1.19431 1.3465 1.5241 1.6682 1.86054 2.08844 2.2087 2.3482 2.66403 2.83638 3.00983 3.17835 3.32602 3.46125 3.60914 4.10667 4.35226 4.82901 
42 0.01459 0.0983 0.16282 0.17163 0.19065 0.31702 0.32619 0.35587 0.50913 0.52892 0.64964 0.80432 0.82639 0.83592 0.99515 1.00973 1.17166 1.18358 1.21263 1.3359 1.36402 1.51186 1.66153 1.69229 1.85224 1.87428 2.07418 2.20126 2.23947 2.34098 2.64709 2.82788 2.85342 2.99555 3.16791 3.3161 3.4521 3.5977 4.09871 4.34424 4.51908 4.82034 
39 0.01938 0.10661 0.1683 0.1782 0.2128 0.32237 0.33296 0.51347 0.53302 0.65332 0.81479 0.83224 0.84457 1.00089 1.02475 1.17531 1.18755 1.21809 1.33953 1.3649 1.51569 1.66646 1.8579 1.88652 2.08078 2.20537 2.34546 2.65083 2.8325 2.99824 3.17171 3.32009 3.45526 3.60192 3.78211 4.10309 4.34952 4.52069 4.82511 
39 0.01708 0.10288 0.17158 0.17986 0.19756 0.3274 0.33766 0.51872 0.5387 0.65922 0.80279 0.83271 0.8419 0.86809 1.00517 1.02476 1.18046 1.19222 1.21975 1.346 1.52415 1.67181 1.86281 1.88926 2.08699 2.21308 2.34986 2.65638 2.83797 3.0071 3.17682 3.32511 3.46069 3.60708 3.78984 4.10769 4.3539 4.52568 4.83027 
33 0.01562 0.11348 0.17691 0.18862 0.33214 0.34625 0.52669 0.60408 0.66445 0.82175 0.83982 0.85344 1.01021 1.18507 1.20242 1.35217 1.53154 1.67843 1.87066 2.0983 2.22048 2.35819 2.66483 2.84889 3.01719 3.18315 3.33131 3.46628 3.61475 4.11317 4.3621 4.53945 4.83956 
32 0.02251 0.11577 0.17391 0.18489 0.32934 0.34262 0.5221 0.55208 0.66261 0.82499 0.84 0.86035 1.00789 1.18245 1.19903 1.34687 1.52958 1.6735 1.86555 2.21472 2.35378 2.66183 2.84108 3.00981 3.18158 3.32812 3.46376 3.61776 4.11056 4.35716 4.53469 4.8331 
18 0.01614 0.10222 0.16185 0.17531 0.31682 0.36047 0.79363 0.82347 0.83433 0.99345 1.17812 1.47547 1.66274 1.85082 2.34254 4.09889 4.34181 4.81944 
37 0.01585 0.10427 0.17193 0.181 0.20538 0.32689 0.33745 0.51841 0.53993 0.65977 0.80729 0.83305 0.84252 1.00528 1.18 1.19232 1.22041 1.34409 1.36973 1.5286 1.67214 1.86255 1.89199 2.08916 2.21175 2.34898 2.66339 2.83718 3.00632 3.17564 3.3239 3.4594 3.48306 3.60666 4.10749 4.35444 4.8301 
25 0.0122 0.10218 0.16186 0.17399 0.31491 0.33001 0.50878 0.79879 0.82425 0.83574 0.99269 1.17174 1.20331 1.33891 1.65863 1.84919 2.2048 2.33898 2.82694 3.17141 3.31506 3.4538 4.09705 4.34129 4.81776 
34 0.01162 0.11152 0.17477 0.18582 0.32894 0.34063 0.52212 0.54977 0.66319 0.82306 0.83941 0.85571 1.00746 1.1842 1.20408 1.34935 1.52975 1.67417 1.86479 1.90003 2.09621 2.2165 2.35361 2.66187 2.84251 3.01354 3.18176 3.32859 3.4639 3.61219 4.11111 4.35792 4.53196 4.83718 
28 0.01101 0.09907 0.16638 0.17566 0.20224 0.3215 0.33351 0.51997 0.66201 0.79717 0.82724 0.8367 0.87172 0.99896 1.02972 1.17774 1.20293 1.34583 1.66807 1.85741 2.21621 2.34625 2.84545 3.32221 3.4573 4.10318 4.34948 4.82855 
25 0.01224 0.10581 0.16874 0.18137 0.32442 0.3449 0.52929 0.66369 0.8061 0.82989 0.84103 1.00213 1.17944 1.20748 1.34708 1.67178 1.86635 2.21709 2.35748 2.84587 3.3308 3.46142 4.10695 4.35376 4.84436 
21 0.01871 0.10662 0.16608 0.1853 0.32019 0.35955 0.53706 0.80432 0.8272 0.8402 0.99797 1.17926 1.22944 1.3542 1.67118 1.85844 3.32345 3.4626 4.10398 4.35224 4.83384 
35 0.0126 0.09982 0.15989 0.16957 0.19715 0.31455 0.32598 0.50607 0.53019 0.64646 0.80933 0.82535 0.83957 0.99309 1.16835 1.18379 1.33218 1.50686 1.65885 1.84968 2.0714 2.19653 2.23326 2.33797 2.64277 2.82449 2.9908 3.16504 3.31251 3.44834 3.59375 3.77126 4.09541 4.34187 4.81724 
24 0.01881 0.10972 0.16955 0.18125 0.32387 0.33765 0.53213 0.80695 0.83153 0.84347 1.0018 1.18095 1.21185 1.35118 1.67018 1.85994 2.22003 2.34904 2.85055 3.32783 3.46252 4.10593 4.35316 4.83849 
34 0.01389 0.10763 0.17078 0.18061 0.2145 0.32575 0.33753 0.51838 0.54625 0.66158 0.81616 0.8344 0.84597 1.0041 1.17982 1.19599 1.34584 1.52733 1.67038 1.86129 2.08731 2.21226 2.34953 2.66263 2.83754 3.00684 3.17572 3.32479 3.46011 3.60681 4.10642 4.35284 4.53212 4.82943 
38 0.01619 0.10478 0.17319 0.18213 0.20544 0.32818 0.33856 0.51941 0.5394 0.66078 0.80782 0.83417 0.84357 1.00611 1.02738 1.18166 1.19462 1.224 1.34665 1.52761 1.67327 1.86374 1.89111 2.09431 2.2146 2.35083 2.6585 2.83872 3.009 3.1779 3.32579 3.46121 3.49245 3.6115 4.10873 4.35572 4.5333 4.8312 
47 0.01338 0.09989 0.16874 0.1765 0.18671 0.22888 0.32606 0.33427 0.35111 0.51735 0.53307 0.65913 0.80367 0.83288 0.84166 0.86074 1.0034 1.01379 1.17882 1.18827 1.208 1.34353 1.3632 1.53387 1.66811 1.68206 1.86063 1.87525 2.08728 2.20962 2.23958 2.34899 2.6636 2.83561 2.85574 3.00279 3.17657 3.32405 3.45955 3.4782 3.61216 4.10657 4.12468 4.35194 4.39503 4.82811 4.84328 
27 0.02012 0.10296 0.16665 0.17772 0.32069 0.33345 0.51643 0.65958 0.79837 0.82708 0.83703 0.99817 1.17606 1.19582 1.34348 1.6666 1.85649 2.20915 2.34513 2.83498 3.0063 3.17528 3.32064 3.45643 4.10182 4.34901 4.82514 
42 0.01864 0.10311 0.16399 0.17323 0.19582 0.31775 0.32735 0.36766 0.50955 0.53173 0.64929 0.81471 0.82989 0.84328 0.99641 1.01192 1.17151 1.18379 1.21526 1.33554 1.36263 1.51166 1.66134 1.682 1.85338 1.87519 2.07543 2.20121 2.34174 2.64748 2.82823 2.99406 3.16866 3.31631 3.45189 3.4771 3.59865 3.77915 4.09985 4.34556 4.51829 4.82127 
46 0.00659 0.09559 0.16421 0.17254 0.18719 0.31916 0.32766 0.34404 0.51174 0.52967 0.65135 0.80288 0.82824 0.83742 0.88885 0.99776 1.0099 1.17376 1.18427 1.20926 1.3376 1.35788 1.51321 1.66349 1.68262 1.85481 1.87203 2.07553 2.20257 2.22718 2.34362 2.64821 2.83014 2.85286 2.99636 3.17008 3.31853 3.4537 3.47363 3.59931 3.77883 4.10099 4.34666 4.51671 4.82312 4.8475 
38 0.01918 0.10379 0.16385 0.17307 0.19524 0.31805 0.32837 0.51026 0.53821 0.65211 0.81204 0.82912 0.84183 0.99651 1.01295 1.17171 1.18479 1.21856 1.3368 1.52059 1.66153 1.68674 1.85345 1.87628 2.07865 2.20402 2.34207 2.65457 2.82964 2.99757 3.1703 3.31724 3.45325 3.59991 3.7858 4.10032 4.34609 4.82217 
35 0.01191 0.10503 0.17505 0.18459 0.21175 0.33032 0.34149 0.52257 0.54658 0.66685 0.82133 0.83911 0.8511 1.00855 1.04106 1.18399 1.19845 1.23698 1.35023 1.5369 1.67579 1.8659 1.89741 2.09836 2.22012 2.3534 2.8419 3.0133 3.18094 3.32881 3.46476 3.62041 4.11044 4.35738 4.8344 
25 0.01454 0.11307 0.16756 0.18113 0.32095 0.33515 0.52001 0.81323 0.83184 0.85054 0.99913 1.04789 1.17681 1.2108 1.3435 1.66573 1.85679 2.21363 2.34732 2.85053 3.32277 3.46099 4.10589 4.35149 4.83047 
39 0.01076 0.09482 0.17388 0.18274 0.20365 0.3296 0.34003 0.52109 0.54172 0.66308 0.813 0.83649 0.8463 1.0077 1.02953 1.1826 1.1948 1.22366 1.34696 1.37361 1.52769 1.67441 1.86551 1.89608 2.09253 2.21341 2.25122 2.35251 2.66255 2.84068 3.00742 3.17964 3.32748 3.46275 3.61876 4.10958 4.35615 4.52991 4.83252 
42 0.01428 0.10238 0.16788 0.17627 0.19237 0.32327 0.33247 0.36536 0.51563 0.53621 0.65762 0.80948 0.8318 0.8413 1.00165 1.01645 1.17694 1.18833 1.21612 1.34281 1.5212 1.66741 1.68902 1.85894 1.87992 2.08434 2.20698 2.23745 2.34697 2.65507 2.83514 3.00432 3.17394 3.32228 3.45805 3.60442 3.79051 4.10464 4.35031 4.52317 4.82691 4.85856 
19 0.01618 0.12001 0.1742 0.19528 0.33014 0.54187 0.81533 0.83573 0.85472 1.0101 1.18499 1.22368 1.68256 1.87297 2.23833 3.46754 4.11382 4.3869 4.8412 
25 0.05425 0.12567 0.16299 0.17459 0.31646 0.33064 0.51418 0.80005 0.82479 0.83658 0.99425 1.17186 1.19545 1.33748 1.66058 1.8515 2.20237 2.34053 2.8299 3.17315 3.31639 3.45279 4.09837 4.34382 4.81978 
37 0.01855 0.10313 0.17215 0.18158 0.21168 0.32703 0.33838 0.52036 0.54802 0.65978 0.8035 0.83205 0.84133 0.87446 1.00521 1.18075 1.19565 1.22857 1.34721 1.53097 1.67253 1.86372 2.0921 2.21156 2.24894 2.35042 2.66831 2.84188 3.00817 3.17676 3.32563 3.46114 3.60712 4.10721 4.35406 4.54058 4.83047 
42 0.01866 0.10562 0.16871 0.17805 0.20383 0.32322 0.33358 0.51488 0.53642 0.65376 0.8105 0.83162 0.84192 1.00106 1.01916 1.17696 1.19018 1.22236 1.34097 1.37043 1.51514 1.66746 1.85911 1.89523 2.08231 2.20666 2.24203 2.34744 2.64985 2.83439 2.99994 3.17333 3.32158 3.45649 3.48239 3.60273 3.78082 4.10406 4.35118 4.51816 4.6588 4.82695 
50 0.01653 0.10072 0.16926 0.17685 0.18762 0.32646 0.33509 0.3615 0.51761 0.53345 0.65702 0.68957 0.80358 0.83274 0.84151 0.86057 1.00395 1.01575 1.17955 1.18931 1.21127 1.34395 1.36432 1.51814 1.5534 1.67026 1.68959 1.86263 1.88561 2.08517 2.20982 2.23636 2.34963 2.653 2.83646 2.85758 3.00288 3.17552 3.32427 3.45909 3.47378 3.60539 3.7857 4.10665 4.12847 4.3533 4.52096 4.66163 4.82924 4.8508 
31 0.02005 0.10677 0.16858 0.17796 0.2031 0.3233 0.33405 0.51702 0.5503 0.65968 0.81354 0.83261 0.84362 1.00149 1.02188 1.17995 1.20239 1.3456 1.66746 1.85852 1.88539 2.21374 2.34726 2.83559 3.00713 3.17986 3.32477 3.45985 4.10565 4.35036 4.82694 
32 0.01653 0.0948 0.16321 0.17132 0.18461 0.32045 0.33036 0.51718 0.65885 0.78994 0.82526 0.83408 0.84878 0.99701 1.01113 1.1765 1.19383 1.34573 1.47101 1.53502 1.66535 1.85546 1.88357 2.21799 2.34439 2.84437 3.17684 3.3214 3.45741 4.10188 4.34648 4.82479 
39 0.01171 0.09714 0.16823 0.17604 0.19025 0.32445 0.33339 0.51706 0.53925 0.65815 0.79505 0.82935 0.83807 0.85304 1.00212 1.01679 1.17969 1.19426 1.22367 1.34554 1.52531 1.67002 1.85993 1.88254 2.09319 2.21649 2.34764 2.65452 2.83648 3.0081 3.17567 3.32388 3.45926 3.60746 3.7893 4.10504 4.35188 4.52388 4.8281 
49 0.01539 0.08976 0.15385 0.1637 0.17156 0.1886 0.31374 0.32093 0.33168 0.50571 0.52142 0.64527 0.78884 0.82163 0.83016 0.84489 0.99189 1.00163 1.16749 1.17715 1.19706 1.3313 1.3469 1.50492 1.65675 1.67202 1.84836 1.86133 2.06728 2.19433 2.21137 2.33729 2.6406 2.82264 2.84323 2.98919 3.16355 3.3117 3.44763 3.462 3.59295 3.76762 4.09524 4.11076 4.3404 4.50853 4.64839 4.81646 4.83367 
35 0.00722 0.09534 0.16917 0.17796 0.19612 0.32487 0.33465 0.5179 0.54223 0.66169 0.81209 0.83347 0.84368 1.0027 1.01759 1.17977 1.19468 1.23368 1.34563 1.6681 1.68805 1.8611 1.88954 2.09591 2.21268 2.35012 2.83735 3.00816 3.17852 3.32655 3.46077 3.61534 4.10667 4.3525 4.82899 
41 0.01201 0.10627 0.16826 0.17728 0.19745 0.32286 0.33265 0.51517 0.5379 0.65536 0.81488 0.83322 0.84474 1.00086 1.01478 1.17705 1.18994 1.22214 1.34144 1.37017 1.51913 1.66716 1.69379 1.85836 1.88041 2.08065 2.20776 2.34625 2.6545 2.83417 3.00238 3.17344 3.32174 3.45706 3.48756 3.60292 3.78711 4.10453 4.35097 4.52492 4.82687 
43 0.01179 0.08843 0.15365 0.16269 0.17169 0.19694 0.31102 0.31858 0.32984 0.50389 0.5311 0.64451 0.78854 0.82015 0.82878 0.845 0.98981 1.0007 1.16579 1.17658 1.20267 1.33003 1.50395 1.65444 1.67196 1.84581 1.8605 2.06506 2.19299 2.23266 2.33539 2.64319 2.82094 2.9878 3.16253 3.31009 3.44613 3.59173 3.76688 4.09345 4.33789 4.50926 4.81413 
40 0.01056 0.09967 0.16837 0.17683 0.19415 0.32371 0.33305 0.51612 0.53729 0.65673 0.80229 0.83069 0.83997 0.87401 1.00143 1.01507 1.17831 1.19115 1.22096 1.34333 1.52001 1.66857 1.70273 1.85934 1.88412 2.08889 2.21049 2.3482 2.65334 2.8363 3.00352 3.1744 3.32285 3.45819 3.60685 3.78896 4.10513 4.35163 4.52628 4.82775 
19 0.02114 0.11388 0.1697 0.18377 0.32608 0.80309 0.83085 0.84375 1.00491 1.18106 1.21373 1.369 1.67874 1.86664 2.22555 2.37488 3.46555 4.10948 4.362 
35 0.00782 0.09951 0.17085 0.18032 0.20589 0.3258 0.33637 0.51854 0.54318 0.66328 0.81759 0.83547 0.84736 1.00401 1.02303 1.17959 1.19284 1.22608 1.34546 1.67042 1.86066 1.88213 2.09173 2.21121 2.34928 2.83834 3.00529 3.17811 3.32463 3.46079 3.60804 4.10697 4.35234 4.82875 4.86346 
40 0.00821 0.09321 0.16048 0.16915 0.18373 0.31541 0.32371 0.33738 0.50905 0.54266 0.65071 0.79437 0.82446 0.8334 0.85361 0.99421 1.00681 1.1711 1.18325 1.21276 1.33507 1.51612 1.65974 1.6797 1.85087 1.87142 2.0782 2.19999 2.34036 2.65012 2.82751 2.99421 3.16807 3.31606 3.45163 3.59905 4.09829 4.3429 4.52825 4.81942 
21 0.01259 0.10949 0.16879 0.19133 0.3238 0.52841 0.80437 0.82891 0.84263 1.00196 1.17973 1.21766 1.35484 1.67657 1.86449 2.2311 3.33033 3.46282 4.10831 4.36497 4.83373 
36 0.01627 0.10612 0.16605 0.17692 0.31924 0.33019 0.51135 0.53543 0.65229 0.81258 0.83038 0.84438 0.99782 1.0195 1.17383 1.18841 1.33842 1.51551 1.66434 1.85456 1.88542 2.0786 2.20584 2.34338 2.64938 2.83056 2.99909 3.17019 3.31837 3.45463 3.60211 3.77938 4.10129 4.34739 4.51724 4.82308 
30 0.00968 0.10847 0.17065 0.18134 0.32533 0.3378 0.5194 0.55659 0.66082 0.81786 0.83509 0.84984 1.00417 1.18023 1.1996 1.3469 1.52691 1.67137 1.86151 2.21627 2.34882 2.66833 2.83764 3.01067 3.18029 3.32588 3.46042 4.1079 4.35335 4.83033 
28 0.01139 0.10733 0.16945 0.18079 0.32316 0.33528 0.51642 0.54937 0.67759 0.81474 0.83279 0.84637 1.00151 1.17947 1.20428 1.34512 1.66884 1.85849 1.89549 2.21449 2.3468 2.83574 3.18411 3.32343 3.45966 4.10471 4.35058 4.82657 
42 0.01074 0.09684 0.16658 0.17463 0.18998 0.32349 0.3335 0.51508 0.53539 0.65443 0.79575 0.82816 0.83713 0.85561 1.00211 1.17651 1.18775 1.21348 1.34113 1.36756 1.51664 1.66976 1.85966 1.90167 2.08242 2.20702 2.23595 2.34613 2.65154 2.83413 3.00131 3.17177 3.32038 3.45606 3.48321 3.60262 3.7846 4.10335 4.35111 4.51929 4.65972 4.82588 
30 0.00878 0.11096 0.16972 0.18069 0.32418 0.33625 0.51805 0.55531 0.68364 0.82386 0.83753 0.87671 1.00293 1.05111 1.17847 1.19627 1.34309 1.66812 1.8598 1.89145 2.20931 2.34937 2.83683 3.00518 3.18778 3.32354 3.46022 4.10628 4.35323 4.82778 
39 0.01263 0.10473 0.16684 0.17567 0.19448 0.32106 0.3305 0.36406 0.51423 0.5389 0.65545 0.81609 0.83238 0.84414 0.99943 1.01296 1.17582 1.18864 1.22099 1.34125 1.52028 1.66457 1.68393 1.85669 1.87631 2.08398 2.20772 2.34539 2.65918 2.8332 3.00152 3.17369 3.32161 3.45657 3.60655 4.10347 4.34923 4.5322 4.82536 
46 0.01576 0.10101 0.16552 0.17393 0.19004 0.31933 0.32747 0.34088 0.51192 0.53022 0.65195 0.80719 0.8295 0.83901 0.99795 1.00921 1.17308 1.18302 1.20431 1.33769 1.35923 1.51364 1.66303 1.67929 1.85455 1.86882 2.07683 2.2018 2.22634 2.34393 2.64888 2.83023 2.8557 2.99713 3.17048 3.31828 3.45442 3.4758 3.60033 3.78136 4.10214 4.34719 4.51758 4.66883 4.82352 4.85133 
48 0.01209 0.09912 0.16988 0.1777 0.19048 0.32616 0.33447 0.35243 0.5182 0.53563 0.65756 0.80142 0.83258 0.84145 0.85996 1.00417 1.01653 1.17943 1.18914 1.21043 1.34392 1.36372 1.51915 1.67033 1.68901 1.86173 1.87916 2.08282 2.20819 2.22898 2.34923 2.65293 2.83651 2.8579 3.00305 3.17541 3.32403 3.45943 3.47532 3.60448 3.78087 4.10664 4.12523 4.35308 4.52158 4.6624 4.82908 4.8486 
28 0.02135 0.11765 0.17814 0.19254 0.3338 0.35385 0.53019 0.67253 0.82236 0.84068 0.85654 1.01182 1.18815 1.21709 1.35459 1.5482 1.68114 1.87258 2.22772 2.36538 2.85565 3.01615 3.18735 3.33425 3.46988 4.11459 4.36801 4.84271 
35 0.01986 0.11235 0.17359 0.18323 0.21098 0.32949 0.34177 0.52329 0.5561 0.66295 0.82224 0.83852 0.85237 1.00752 1.18236 1.19671 1.23387 1.34894 1.5317 1.67385 1.86494 1.90462 2.09833 2.21459 2.3538 2.66481 2.84833 3.01549 3.18102 3.32919 3.46511 4.11046 4.35742 4.5352 4.83511 
30 0.01157 0.10858 0.17158 0.18171 0.21985 0.32679 0.33901 0.52139 0.66634 0.81568 0.835 0.84724 1.00497 1.18152 1.20133 1.34624 1.6717 1.86216 1.89549 2.21576 2.35006 2.83869 3.01435 3.17939 3.32471 3.46208 3.61639 4.10689 4.35403 4.83092 
43 0.01005 0.10447 0.16903 0.17805 0.19869 0.32305 0.33224 0.36014 0.51558 0.53663 0.65609 0.81808 0.83431 0.84613 1.00185 1.01705 1.17762 1.19006 1.22125 1.342 1.37022 1.51915 1.66773 1.69157 1.8589 1.87909 2.08146 2.20853 2.34697 2.65332 2.83385 2.85912 3.00306 3.17465 3.32221 3.45754 3.48307 3.60394 3.78496 4.10512 4.35144 4.52354 4.82772 
30 0.00711 0.10327 0.16849 0.1785 0.21572 0.3227 0.33384 0.51884 0.66654 0.8101 0.83154 0.84257 1.00066 1.02088 1.17878 1.19914 1.34687 1.54215 1.66818 1.85834 1.89818 2.21367 2.34754 2.83799 3.18108 3.32371 3.46028 4.10627 4.35148 4.83049 
26 0.01019 0.11007 0.16566 0.17884 0.31984 0.33374 0.51426 0.81123 0.83008 0.84819 0.99842 1.17494 1.19982 1.34107 1.66547 1.85506 2.20957 2.34374 2.83191 3.00301 3.17292 3.31931 3.45632 4.10157 4.34771 4.82315 
43 0.01313 0.10288 0.17226 0.18072 0.19853 0.3279 0.33759 0.51982 0.5402 0.65949 0.80704 0.83444 0.84378 0.88808 1.00557 1.02087 1.18095 1.19203 1.21855 1.34589 1.3725 1.52137 1.67234 1.70762 1.86357 1.88954 2.08583 2.21317 2.35067 2.65676 2.83889 3.0052 3.17767 3.32604 3.461 3.48306 3.60736 3.79307 4.10817 4.35508 4.52595 4.67495 4.83092 
28 0.02285 0.11481 0.17252 0.18582 0.32802 0.34451 0.52574 0.66586 0.81871 0.83626 0.85339 1.00637 1.18292 1.2114 1.35299 1.55286 1.67609 1.86758 2.22164 2.35952 2.8504 3.18191 3.32858 3.46303 3.61617 4.1105 4.3671 4.83959 
31 0.01646 0.11108 0.1719 0.1841 0.32734 0.34276 0.51998 0.55356 0.66781 0.81942 0.83583 0.85199 1.00619 1.1812 1.20281 1.34622 1.55332 1.67435 1.86349 2.0993 2.21653 2.35118 2.83947 3.00641 3.1775 3.3251 3.46153 3.62132 4.10755 4.35759 4.83056 
39 0.00741 0.09486 0.15901 0.16822 0.18987 0.31285 0.3226 0.50483 0.53097 0.64649 0.79758 0.82251 0.83209 0.99106 1.00661 1.16736 1.18062 1.21323 1.33156 1.50975 1.65649 1.84744 1.87447 2.06753 2.19569 2.23625 2.33679 2.64392 2.82291 2.98995 3.16478 3.3119 3.44864 3.59437 3.77152 4.09486 4.33973 4.51603 4.81591 
26 0.01165 0.11478 0.17259 0.19048 0.3276 0.35614 0.52487 0.66349 0.82253 0.83734 0.8756 1.00647 1.1835 1.22139 1.35282 1.67868 1.87315 2.2226 2.36204 2.84816 3.1843 3.33083 3.46353 3.62219 4.11153 4.84077 
24 0.01384 0.09764 0.16427 0.17313 0.19324 0.31999 0.332 0.53474 0.79218 0.82555 0.83488 0.85641 0.99683 1.01587 1.17602 1.19676 1.66323 1.85503 2.23106 2.34754 3.46055 4.10319 4.34772 4.83213 
30 0.0153 0.10335 0.16742 0.17803 0.32125 0.33323 0.51416 0.54018 0.65751 0.80349 0.82868 0.83868 0.99914 1.17628 1.19324 1.34107 1.52737 1.66762 1.85692 2.20852 2.34546 2.83369 3.00463 3.17315 3.31981 3.45639 3.61475 4.10322 4.35031 4.82614 
37 0.01831 0.10711 0.17044 0.17945 0.20175 0.32491 0.3349 0.51661 0.53776 0.65981 0.81157 0.83335 0.84347 1.00289 1.01942 1.17879 1.19133 1.22145 1.3435 1.53127 1.66927 1.70469 1.86033 1.88466 2.09504 2.2119 2.34787 2.83501 2.86348 3.00523 3.17601 3.32376 3.45956 3.60923 4.10578 4.35169 4.82834 
33 0.0199 0.10568 0.16616 0.17571 0.20221 0.32116 0.33307 0.51409 0.54335 0.65489 0.81429 0.83103 0.8442 0.99936 1.17462 1.18908 1.22742 1.33999 1.51845 1.66569 1.8576 2.20471 2.3451 2.65577 2.83392 3.00212 3.17291 3.31973 3.45554 3.60772 4.10331 4.35175 4.82604 
27 0.02269 0.10682 0.16637 0.17981 0.31994 0.33369 0.51475 0.65694 0.80881 0.82889 0.84233 0.99844 1.17592 1.20369 1.34142 1.66581 1.85549 2.20808 2.34481 2.83646 3.01112 3.17612 3.3196 3.45654 4.10304 4.35031 4.82441 
42 0.00792 0.03152 0.11298 0.17401 0.18269 0.20319 0.3286 0.33814 0.52048 0.54031 0.66048 0.81487 0.83648 0.84611 1.00631 1.02095 1.18233 1.19426 1.22278 1.34668 1.3732 1.52478 1.6734 1.86405 1.88588 2.08832 2.21363 2.35176 2.65752 2.83888 2.86368 3.00878 3.17863 3.32624 3.46214 3.48812 3.6082 3.78929 4.10957 4.35637 4.52673 4.83201 
46 0.01104 0.09746 0.16552 0.17338 0.18476 0.32072 0.32839 0.33999 0.51298 0.52919 0.65397 0.79906 0.82919 0.83813 0.85835 0.99923 1.00944 1.1752 1.18547 1.20929 1.33931 1.35728 1.51936 1.66412 1.67977 1.85617 1.87057 2.0825 2.20419 2.23042 2.34455 2.36849 2.65565 2.83097 2.85127 2.99904 3.17234 3.31992 3.45545 3.47389 3.60178 4.10347 4.34851 4.53067 4.82502 4.85341 
36 0.02016 0.10183 0.16259 0.17186 0.1954 0.31675 0.32739 0.50855 0.53938 0.65003 0.80895 0.82712 0.83873 0.99495 1.01741 1.17126 1.18816 1.33494 1.51673 1.66038 1.68981 1.85182 1.87705 2.07552 2.20091 2.34033 2.65513 2.82732 2.99433 3.16803 3.31552 3.45183 3.59838 4.09831 4.34406 4.81976 
37 0.01622 0.10177 0.16345 0.17314 0.20229 0.31785 0.32916 0.51019 0.53656 0.65066 0.80844 0.82751 0.83852 0.99576 1.01758 1.17293 1.19076 1.33703 1.51604 1.6628 1.85255 1.89797 2.07756 2.20544 2.34161 2.64694 2.82913 2.99745 3.16824 3.31664 3.45273 3.5994 3.77741 4.09948 4.34536 4.51532 4.82133 
24 0.02457 0.11327 0.16758 0.18162 0.32205 0.33675 0.51646 0.81124 0.83099 0.84745 1.00087 1.17749 1.20692 1.34311 1.6681 1.85809 2.20808 2.34632 2.84112 3.32198 3.46069 4.10342 4.34911 4.82649 
27 0.09457 0.15577 0.17065 0.30889 0.32821 0.50089 0.64396 0.8082 0.82358 0.98757 1.16384 1.20802 1.32803 1.65356 1.84402 2.06517 2.19356 2.33291 2.81979 2.98737 3.1615 3.3084 3.44544 3.596 4.09112 4.3365 4.81228 
37 0.00961 0.09505 0.16858 0.17635 0.18929 0.32567 0.33484 0.51877 0.5421 0.66176 0.79768 0.83072 0.83961 0.85687 1.00275 1.01537 1.17998 1.19263 1.22029 1.34435 1.67002 1.69427 1.86073 1.87941 2.09935 2.21302 2.3497 2.83865 3.00585 3.17764 3.3238 3.45955 3.48987 3.61012 4.10635 4.35453 4.82954 
46 0.01145 0.09677 0.1624 0.17066 0.1856 0.31633 0.32468 0.33884 0.50864 0.52502 0.64816 0.69678 0.80768 0.82722 0.83662 0.99518 1.00681 1.17105 1.18168 1.20715 1.33518 1.36872 1.50989 1.6604 1.67824 1.85188 1.86846 2.07167 2.20004 2.23693 2.34072 2.64451 2.82688 2.84885 2.9937 3.16722 3.31556 3.45139 3.47856 3.59703 3.77203 4.09869 4.34408 4.51291 4.82001 4.84054 
32 0.01468 0.10452 0.16934 0.17856 0.20368 0.32372 0.33427 0.51822 0.55181 0.6844 0.80853 0.83154 0.84141 1.00151 1.01958 1.17949 1.19818 1.34648 1.66837 1.85924 1.8897 2.21367 2.34829 2.83804 3.01034 3.17961 3.32403 3.45966 3.61595 4.10566 4.35259 4.8289 
41 0.01722 0.10243 0.16618 0.17486 0.19384 0.32018 0.32932 0.35838 0.51193 0.53159 0.65327 0.80996 0.82988 0.83979 0.99847 1.01285 1.17436 1.18641 1.21608 1.33856 1.51691 1.66396 1.68416 1.85534 1.87326 2.07931 2.20465 2.34383 2.64994 2.83025 2.85704 2.99697 3.1713 3.31851 3.45485 3.60256 3.78222 4.10178 4.34747 4.51888 4.8235 
37 0.0126 0.1007 0.16146 0.17084 0.19458 0.315 0.32479 0.50666 0.53243 0.64747 0.80865 0.82648 0.83841 0.99349 1.0087 1.16905 1.18298 1.22089 1.33335 1.51011 1.65878 1.68752 1.85019 1.87399 2.07125 2.19814 2.23418 2.33907 2.82518 2.99196 3.16666 3.31392 3.45006 3.59645 4.09694 4.34219 4.81791 
34 0.00722 0.10139 0.16591 0.17535 0.20171 0.32133 0.33362 0.51537 0.65495 0.80404 0.82846 0.83865 0.99961 1.17472 1.18878 1.22164 1.33972 1.52195 1.66564 1.85681 2.08369 2.20655 2.34525 2.66107 2.8356 3.0024 3.17198 3.32 3.45522 3.603 4.10221 4.34988 4.52122 4.82645 
52 0.01386 0.09846 0.1671 0.17499 0.18906 0.32204 0.33016 0.34467 0.51346 0.52821 0.65175 0.66585 0.80469 0.83018 0.83908 0.86701 1.00047 1.01252 1.17531 1.18486 1.20503 1.33942 1.35534 1.51152 1.52834 1.66598 1.68327 1.85737 1.87296 2.07666 2.10631 2.20506 2.22862 2.34521 2.64742 2.83161 2.85075 2.9983 3.17111 3.19077 3.31977 3.45514 3.46811 3.60046 3.77585 4.10306 4.12031 4.34947 4.5145 4.6498 4.82546 4.84745 
24 0.02396 0.11951 0.17555 0.1949 0.33288 0.53121 0.67352 0.8187 0.83744 0.85581 1.01227 1.18463 1.21566 1.36508 1.68581 1.8765 2.22471 2.86141 3.19573 3.34381 3.46856 4.11395 4.39338 4.84594 
34 0.0195 0.10621 0.17117 0.18023 0.20407 0.32564 0.33562 0.52113 0.55714 0.66116 0.80884 0.83303 0.84272 1.0036 1.02109 1.18092 1.19741 1.34802 1.53661 1.67062 1.86104 1.88582 2.09598 2.21553 2.34935 2.84093 3.01252 3.17762 3.32736 3.46213 3.6212 4.10738 4.35351 4.83184 
48 0.01939 0.10508 0.16756 0.17606 0.19276 0.32158 0.33023 0.34778 0.51335 0.52868 0.65255 0.68357 0.81784 0.83335 0.84435 1.00046 1.01401 1.17517 1.18539 1.20885 1.33962 1.35822 1.51398 1.66564 1.68411 1.85724 1.87399 2.07644 2.20408 2.22759 2.34544 2.64945 2.83179 2.85247 2.99791 3.17138 3.31996 3.45552 3.47126 3.60191 3.77754 4.1033 4.12703 4.3495 4.5174 4.66555 4.82543 4.84958 
33 0.00744 0.10411 0.16582 0.17558 0.20478 0.32008 0.33173 0.51269 0.54393 0.65861 0.81591 0.83144 0.84654 0.99844 1.01997 1.1759 1.19721 1.34216 1.53234 1.66435 1.85582 2.0878 2.20611 2.3445 2.83206 3.00807 3.17836 3.32065 3.4577 3.61152 4.10235 4.3474 4.82389 
31 0.01352 0.10104 0.1673 0.17739 0.30162 0.324 0.33816 0.5159 0.5462 0.65565 0.80389 0.82856 0.83817 1.00065 1.17703 1.19485 1.34236 1.67035 1.85849 2.08702 2.21095 2.34669 2.83438 3.00334 3.17206 3.32042 3.45595 3.60371 4.10292 4.35114 4.8262 
30 0.00958 0.10684 0.16901 0.1788 0.20881 0.32454 0.33669 0.5177 0.55147 0.81428 0.83319 0.84585 1.00343 1.17773 1.19253 1.23127 1.34361 1.66954 1.86008 1.89554 2.20916 2.34709 2.83508 3.01092 3.18416 3.3223 3.45867 4.1051 4.35111 4.82784 
30 0.01667 0.09724 0.16737 0.17618 0.19909 0.32392 0.33654 0.52095 0.79135 0.82687 0.83589 0.85188 1.00065 1.17773 1.1932 1.22319 1.34387 1.47432 1.67115 1.86031 2.21327 2.34849 2.84786 3.00705 3.17665 3.32204 3.4583 4.10419 4.35388 4.82821 
48 0.01664 0.09749 0.16258 0.17082 0.18547 0.31657 0.32456 0.33707 0.50872 0.52498 0.64777 0.67782 0.80698 0.82731 0.83661 0.99541 1.00684 1.17065 1.18064 1.20248 1.33488 1.36083 1.50839 1.66039 1.67712 1.85217 1.86762 2.07159 2.19895 2.22542 2.34091 2.64445 2.82678 2.8486 2.99319 3.16715 3.31558 3.45106 3.47298 3.59656 3.77206 4.09881 4.11992 4.34453 4.51213 4.64886 4.8204 4.84062 
41 0.01122 0.10065 0.1651 0.17368 0.1914 0.32016 0.32952 0.36895 0.51158 0.53127 0.6532 0.8097 0.82928 0.83925 0.99867 1.01605 1.17392 1.18675 1.21844 1.33845 1.51773 1.66414 1.6868 1.85548 1.87476 2.07784 2.20344 2.23827 2.3436 2.651 2.83096 2.99794 3.17023 3.31831 3.45366 3.59991 3.7845 4.10116 4.34712 4.53062 4.82339 
31 0.00873 0.10804 0.17103 0.18256 0.32546 0.33835 0.51816 0.54599 0.65988 0.81818 0.83509 0.85034 1.00425 1.17993 1.19882 1.3447 1.52821 1.67172 1.86327 2.09326 2.21119 2.35029 2.8378 3.00599 3.17741 3.32465 3.45965 3.60861 4.1066 4.35449 4.82963 
36 0.01649 0.10141 0.16533 0.17445 0.19846 0.32059 0.3321 0.51279 0.53773 0.65272 0.80377 0.82759 0.83734 0.9988 1.17472 1.19017 1.22766 1.33904 1.51625 1.66558 1.85632 2.08424 2.20689 2.34394 2.64959 2.83185 2.99853 3.17024 3.31847 3.45385 3.60211 3.78104 4.10108 4.34823 4.52232 4.82365 
24 0.02143 0.10646 0.16699 0.17809 0.32157 0.33509 0.51769 0.79952 0.8284 0.8392 0.99884 1.17795 1.20529 1.34884 1.6667 1.85676 2.21456 2.34733 2.84278 3.32305 3.4604 4.1043 4.34992 4.82851 
37 0.00855 0.09976 0.16378 0.173 0.19632 0.31873 0.3293 0.51094 0.5342 0.65251 0.80445 0.82704 0.83701 0.99661 1.01992 1.17362 1.18957 1.33783 1.5155 1.66393 1.85367 1.8821 2.07824 2.20468 2.34235 2.6473 2.83035 2.99785 3.16973 3.31733 3.45413 3.60008 3.78122 4.09991 4.34556 4.51614 4.822 
35 0.01852 0.10609 0.16843 0.18031 0.32219 0.33505 0.51504 0.54535 0.65421 0.81035 0.83059 0.84219 1.00034 1.17615 1.19225 1.34118 1.51681 1.66769 1.85882 2.08512 2.20761 2.3462 2.65203 2.835 3.00288 3.17274 3.32103 3.45653 3.60403 3.7868 4.10354 4.35152 4.52103 4.66321 4.8266 
40 0.01038 0.10132 0.16864 0.17759 0.19961 0.32276 0.33203 0.36587 0.51465 0.53518 0.65583 0.81156 0.83181 0.84165 1.001 1.0163 1.17707 1.18972 1.22037 1.34176 1.52024 1.66655 1.6877 1.85794 1.87643 2.08764 2.2074 2.34658 2.65209 2.83363 3.00239 3.17295 3.3216 3.45742 3.60384 3.78567 4.10513 4.35017 4.52511 4.82664 
32 0.01941 0.10756 0.17098 0.18107 0.22176 0.32641 0.3393 0.52269 0.66073 0.8086 0.83255 0.84286 1.00478 1.18076 1.19966 1.34895 1.52869 1.67266 1.8636 2.09124 2.2177 2.35025 2.65726 2.84488 3.01704 3.17917 3.32589 3.46261 3.61287 4.10721 4.35589 4.83287 
44 0.01093 0.10032 0.17093 0.17926 0.1948 0.3265 0.33529 0.35787 0.51853 0.5368 0.66035 0.8125 0.83501 0.84449 1.00448 1.01739 1.18046 1.19145 1.21784 1.34472 1.36809 1.5283 1.67063 1.69035 1.86256 1.88295 2.08873 2.21034 2.23997 2.35034 2.65936 2.83653 2.85832 3.00593 3.17734 3.32496 3.46063 3.48724 3.60634 4.10795 4.35409 4.5325 4.82982 4.85428 
24 0.01092 0.11874 0.1682 0.1832 0.32081 0.33508 0.51603 0.81927 0.83475 0.99906 1.0332 1.17612 1.19994 1.34177 1.66543 1.856 2.2103 2.34516 2.83441 3.32086 3.45827 4.10391 4.34848 4.82595 
35 0.01123 0.10619 0.16982 0.17969 0.21429 0.32512 0.3373 0.51752 0.54428 0.65636 0.81518 0.83335 0.84501 1.00396 1.17856 1.19378 1.34489 1.51848 1.67084 1.86109 2.08914 2.21422 2.34869 2.65429 2.83634 3.00489 3.17501 3.32349 3.45868 3.60633 4.10609 4.3551 4.5279 4.6632 4.82916 
48 0.01444 0.10076 0.16936 0.17712 0.18746 0.31673 0.32851 0.33746 0.51766 0.53242 0.65731 0.68372 0.8048 0.83352 0.84231 0.86186 1.00396 1.01448 1.17979 1.18927 1.20949 1.34476 1.36694 1.51975 1.66924 1.6844 1.86162 1.87725 2.08563 2.21097 2.24004 2.34975 2.65476 2.83613 2.85549 3.00376 3.1761 3.32518 3.45986 3.47532 3.60575 3.78806 4.10758 4.3534 4.52321 4.67047 4.82964 4.84964 
36 0.01097 0.09077 0.17569 0.18543 0.21867 0.33124 0.34301 0.5229 0.54608 0.66353 0.81757 0.83821 0.84863 1.00956 1.18376 1.19668 1.22686 1.34855 1.39652 1.52835 1.67644 1.86744 2.1012 2.21678 2.35423 2.66313 2.84264 3.0122 3.18117 3.32855 3.46492 3.61486 4.11123 4.35976 4.53598 4.83495 
30 0.02287 0.11939 0.17554 0.18868 0.32954 0.34305 0.52424 0.66571 0.82467 0.84065 0.86285 1.00776 1.18567 1.21407 1.35184 1.54112 1.67501 1.86492 2.10525 2.22109 2.35316 2.67144 2.84382 3.01301 3.19853 3.33077 3.46683 4.11181 4.35768 4.83533 
44 0.01638 0.10216 0.16867 0.17749 0.19894 0.32321 0.33283 0.51476 0.53392 0.65384 0.80416 0.83034 0.83977 1.00124 1.01861 1.1766 1.188 1.21512 1.34049 1.36242 1.51503 1.66794 1.70372 1.8584 1.87846 2.07974 2.20666 2.23811 2.34599 2.6514 2.83343 2.86032 2.99955 3.17234 3.32051 3.45653 3.48043 3.60153 3.77829 4.10361 4.3502 4.51744 4.8261 4.85786 
40 0.01462 0.10027 0.16742 0.17564 0.19145 0.32262 0.33171 0.3634 0.51464 0.53346 0.65576 0.8052 0.83042 0.83961 0.89615 1.00062 1.01395 1.17706 1.18906 1.21793 1.34205 1.5276 1.66613 1.68603 1.85815 1.87769 2.08406 2.20835 2.34657 2.65693 2.83431 3.00271 3.17318 3.32192 3.45722 3.60592 4.10404 4.34943 4.52742 4.82613 
40 0.00846 0.10247 0.16699 0.17596 0.19594 0.32153 0.33152 0.51355 0.5354 0.65408 0.81092 0.83124 0.84175 0.99954 1.01359 1.17514 1.18732 1.21745 1.33973 1.37083 1.5194 1.66516 1.68623 1.85731 1.88055 2.08163 2.20579 2.34538 2.65544 2.83264 2.99872 3.17288 3.32067 3.45621 3.6024 3.7927 4.10342 4.34878 4.82501 4.85597 
44 0.0193 0.10493 0.16691 0.17589 0.19684 0.32092 0.33019 0.36058 0.51227 0.52917 0.65171 0.81521 0.83177 0.84331 0.99933 1.01387 1.17442 1.18553 1.2129 1.33848 1.35977 1.51407 1.66493 1.68622 1.85664 1.87848 2.07792 2.20286 2.22776 2.34486 2.65041 2.83085 2.85389 2.99746 3.17091 3.31928 3.4544 3.47608 3.60016 3.78429 4.10233 4.3481 4.52071 4.82426 
35 0.00912 0.10837 0.16901 0.17962 0.25959 0.32392 0.33633 0.51579 0.54393 0.65589 0.82279 0.83608 0.86043 1.00248 1.17829 1.19817 1.34297 1.52153 1.66774 1.85933 1.90122 2.08751 2.20985 2.34718 2.6554 2.83503 3.00345 3.17552 3.32364 3.45841 3.60873 4.10579 4.35154 4.52948 4.82727 
26 0.01176 0.11889 0.173 0.19189 0.32887 0.52353 0.66625 0.8214 0.83746 0.87846 1.00924 1.18357 1.22079 1.35198 1.68209 1.87029 2.22713 2.35896 2.84696 3.01405 3.18089 3.32809 3.46653 4.11087 4.36996 4.83432 
33 0.00695 0.0315 0.11512 0.1765 0.18838 0.3314 0.34513 0.52394 0.55411 0.66288 0.81586 0.83697 0.84728 1.00981 1.18495 1.20394 1.3506 1.53076 1.67904 1.86988 2.10065 2.21994 2.35494 2.66323 2.84439 3.01495 3.18166 3.32895 3.46411 4.11161 4.36249 4.54066 4.83646 
28 0.01691 0.10687 0.17116 0.18243 0.32682 0.34265 0.52564 0.66676 0.80447 0.83141 0.8416 1.00532 1.18071 1.20136 1.3512 1.53866 1.67621 1.86423 2.21831 2.35373 2.85017 3.01261 3.18105 3.33005 3.46294 4.10777 4.35994 4.83623 
31 0.02214 0.11467 0.16903 0.18232 0.3231 0.33721 0.51604 0.55192 0.65889 0.82254 0.83588 1.00202 1.17662 1.19443 1.34282 1.52801 1.66901 1.85925 2.08846 2.21106 2.34793 2.65999 2.83607 3.00738 3.17523 3.32207 3.45879 3.61802 4.1046 4.35255 4.82734 
32 0.02058 0.113 0.17227 0.1847 0.32571 0.33817 0.51904 0.54836 0.66108 0.82182 0.83719 0.85629 1.00432 1.18094 1.20101 1.34555 1.53051 1.67197 1.86168 2.09926 2.21471 2.34995 2.66319 2.83896 3.00631 3.17799 3.32523 3.46134 3.61465 4.1081 4.35575 4.83121 
39 0.00948 0.10286 0.16464 0.17396 0.19739 0.31817 0.32786 0.50896 0.53165 0.65136 0.8116 0.82951 0.84134 0.99663 1.01048 1.17234 1.1853 1.21846 1.33647 1.36809 1.51732 1.66193 1.68241 1.8535 1.8744 2.07631 2.20185 2.23852 2.34217 2.65296 2.82866 2.99604 3.16955 3.31723 3.45332 3.59886 4.10033 4.34559 4.8214 
40 0.00674 0.09519 0.16232 0.17087 0.18772 0.31672 0.32529 0.34276 0.50848 0.53461 0.64982 0.80183 0.82589 0.83519 0.99495 1.00743 1.17077 1.1833 1.21452 1.33482 1.51252 1.66016 1.67789 1.85175 1.86785 2.07425 2.19932 2.34035 2.64885 2.82649 2.99258 3.16718 3.31481 3.45122 3.59703 3.7742 4.09847 4.34362 4.81952 4.84719 
37 0.01136 0.10432 0.17139 0.18036 0.20122 0.32684 0.3374 0.51907 0.54184 0.66068 0.81348 0.8349 0.8451 1.00503 1.02613 1.18029 1.19283 1.22296 1.34567 1.52503 1.67209 1.86242 1.89099 2.09306 2.21387 2.35008 2.66064 2.83741 3.00741 3.17831 3.32493 3.46091 3.61021 4.10743 4.35377 4.52741 4.82983 
36 0.01614 0.11165 0.17195 0.18157 0.20759 0.3262 0.33646 0.51806 0.53952 0.66103 0.82371 0.83855 0.85535 1.00447 1.02125 1.18038 1.19431 1.23354 1.34493 1.53367 1.67053 1.69953 1.86178 1.88587 2.09425 2.21282 2.34956 2.83705 3.00902 3.17822 3.32477 3.46157 3.60947 4.10775 4.35344 4.83017 
32 0.01694 0.10315 0.16871 0.17775 0.20156 0.32396 0.33519 0.51714 0.54686 0.66417 0.80551 0.83042 0.84 1.00171 1.03205 1.17787 1.19259 1.22726 1.34309 1.66895 1.85984 2.20874 2.3474 2.83671 3.00612 3.17595 3.3224 3.4578 3.61873 4.10419 4.35084 4.82751 
42 0.00923 0.10367 0.16828 0.17733 0.19777 0.32207 0.33096 0.35101 0.51447 0.53526 0.65601 0.81763 0.83379 0.84567 1.00071 1.01424 1.17573 1.18683 1.21421 1.3402 1.36367 1.51885 1.66569 1.68398 1.8575 1.8743 2.08083 2.20585 2.24267 2.34631 2.65252 2.83279 3.00024 3.17424 3.32094 3.45721 3.60277 3.78928 4.10446 4.34983 4.52324 4.82628 
34 0.00858 0.10155 0.17062 0.18002 0.20621 0.32567 0.33634 0.51983 0.55175 0.66279 0.81417 0.83394 0.84464 1.00397 1.02833 1.17933 1.19301 1.22661 1.34659 1.53145 1.67092 1.86135 1.89239 2.21204 2.34909 2.66359 2.83837 3.01762 3.17857 3.3248 3.46042 4.10726 4.35265 4.83042 
40 0.01927 0.10333 0.16649 0.17531 0.19521 0.32079 0.33011 0.36462 0.51261 0.53669 0.65461 0.81117 0.83037 0.84044 0.99905 1.01409 1.17552 1.19003 1.22833 1.3395 1.52112 1.66494 1.687 1.85589 1.8735 2.08446 2.20598 2.34391 2.65478 2.83085 2.99902 3.17237 3.31954 3.45587 3.60282 3.78892 4.1023 4.34755 4.5265 4.82358 
30 0.0197 0.10949 0.16984 0.17957 0.20827 0.32458 0.33552 0.51835 0.5477 0.66285 0.81946 0.83528 0.84991 1.00355 1.18064 1.20118 1.34663 1.66931 1.86123 2.21345 2.34931 2.83736 3.00915 3.1801 3.32498 3.46052 3.61621 4.10778 4.35633 4.83016 
43 0.00895 0.10026 0.16672 0.17527 0.19265 0.32221 0.33186 0.51402 0.53441 0.65319 0.80576 0.83006 0.83975 1.00063 1.01998 1.17551 1.18724 1.21563 1.34004 1.366 1.51537 1.66602 1.68877 1.85783 1.88042 2.08051 2.20497 2.23441 2.34581 2.6499 2.83343 2.99898 3.17194 3.32047 3.45567 3.48033 3.60167 3.78063 4.10346 4.35043 4.51829 4.65711 4.82575 
32 0.00954 0.10592 0.17373 0.18425 0.26229 0.32965 0.34326 0.52192 0.55055 0.66381 0.82569 0.83985 0.85865 1.00763 1.18449 1.20715 1.3503 1.54271 1.67681 1.86685 2.09899 2.21985 2.35345 2.66615 2.84204 3.01393 3.17979 3.32843 3.46425 4.11081 4.35863 4.83357 
31 0.0159 0.09862 0.16533 0.17374 0.19046 0.32094 0.33096 0.51552 0.55178 0.65982 0.79821 0.82766 0.83688 0.86577 0.99857 1.01381 1.17736 1.19672 1.34556 1.6657 1.8559 1.88585 2.21234 2.34503 2.83603 3.17444 3.32192 3.45823 4.10227 4.34793 4.82479 
31 0.01979 0.11171 0.1716 0.18357 0.32585 0.33876 0.5181 0.54536 0.65938 0.81971 0.83593 0.85255 1.00429 1.18042 1.20037 1.34549 1.52619 1.6715 1.86197 2.09038 2.21508 2.34997 2.83755 3.00599 3.17671 3.32467 3.46009 3.6086 4.10688 4.35397 4.82913 
36 0.0167 0.10669 0.16702 0.17672 0.20467 0.32069 0.33097 0.51286 0.53856 0.65664 0.81662 0.83254 0.84699 0.99905 1.01457 1.17607 1.19394 1.34041 1.52623 1.66478 1.69056 1.85597 1.88352 2.08289 2.20818 2.34462 2.66404 2.83219 3.00225 3.17306 3.32029 3.457 3.60429 4.10258 4.34792 4.82415 
59 0.01185 0.07711 0.13813 0.17278 0.18003 0.19312 0.32482 0.33152 0.34078 0.51691 0.5284 0.54929 0.65608 0.66933 0.8104 0.8347 0.84322 0.86295 1.0036 1.01253 1.17872 1.18704 1.20142 1.23133 1.34307 1.35571 1.51649 1.53685 1.66853 1.68122 1.86035 1.8721 2.07988 2.09797 2.20747 2.22438 2.34924 2.36908 2.65252 2.83477 2.85103 3.00142 3.02116 3.17511 3.18871 3.3236 3.3371 3.45907 3.47012 3.60459 3.77983 4.10719 4.11961 4.35278 4.39442 4.52043 4.67401 4.82855 4.84183 
37 0.01809 0.10063 0.1675 0.17567 0.19109 0.32306 0.33234 0.51694 0.54532 0.65897 0.79995 0.82987 0.83905 0.86485 1.00096 1.01473 1.17748 1.18991 1.21895 1.3425 1.5403 1.66773 1.69653 1.85843 1.87907 2.0871 2.20699 2.23831 2.34708 2.8356 3.00794 3.17573 3.32242 3.45821 4.10423 4.34993 4.82712 
30 0.00898 0.10117 0.16742 0.17681 0.20368 0.32249 0.33439 0.51626 0.55049 0.66199 0.80709 0.8297 0.83965 1.00079 1.17762 1.19675 1.34396 1.66786 1.8579 2.10006 2.2124 2.3479 2.83865 3.00786 3.17576 3.32174 3.45812 4.10438 4.35095 4.82743 
26 0.01465 0.10445 0.16626 0.1763 0.21438 0.32071 0.33295 0.51699 0.80284 0.82847 0.83899 0.99815 1.02531 1.17821 1.20826 1.35122 1.66533 1.85617 2.23833 2.34783 2.84471 3.32339 3.4643 4.10452 4.35054 4.82766 
38 0.01038 0.10608 0.16876 0.17779 0.19797 0.32429 0.33442 0.51706 0.54281 0.65792 0.81559 0.8338 0.84541 1.00281 1.02345 1.17845 1.19302 1.23408 1.3433 1.52257 1.66838 1.69701 1.85949 1.88179 2.09156 2.20802 2.3472 2.65706 2.83599 3.00478 3.17531 3.32315 3.45921 3.60773 4.10563 4.35193 4.5302 4.82893 
46 0.01882 0.10589 0.16681 0.17582 0.19602 0.32114 0.33051 0.36194 0.51311 0.53374 0.65147 0.67953 0.82185 0.8344 0.85146 0.99991 1.01644 1.17433 1.18536 1.21301 1.33884 1.36143 1.51281 1.66545 1.68853 1.85674 1.87665 2.07672 2.20376 2.23335 2.34487 2.64839 2.83122 2.85554 2.99885 3.17101 3.31924 3.45478 3.47504 3.60031 3.77648 4.10268 4.34873 4.51584 4.65553 4.8251 
36 0.00702 0.09704 0.16922 0.17819 0.19877 0.32444 0.33457 0.51813 0.54488 0.65969 0.81137 0.83286 0.84305 1.00226 1.01824 1.17954 1.19507 1.34625 1.53179 1.66873 1.69708 1.85995 1.88784 2.09216 2.21454 2.34836 2.66212 2.83824 3.01176 3.17696 3.32529 3.46166 3.61931 4.10623 4.35205 4.82866 
36 0.01048 0.10136 0.16423 0.17333 0.19473 0.31821 0.32825 0.51071 0.53738 0.65298 0.80642 0.82798 0.83815 0.99644 1.01088 1.17297 1.18818 1.33687 1.51852 1.66106 1.68314 1.85327 1.87365 2.08467 2.20353 2.34224 2.82942 2.99555 3.17066 3.31768 3.45401 3.60302 4.10037 4.34528 4.52488 4.82152 
28 0.01726 0.10555 0.16872 0.17935 0.32369 0.33704 0.51931 0.66239 0.80305 0.82986 0.84007 1.00182 1.17881 1.19954 1.34463 1.53519 1.66962 1.8605 2.21405 2.35082 2.84053 3.0096 3.17974 3.32429 3.45986 4.10564 4.35508 4.8309 
31 0.00751 0.10213 0.16466 0.17465 0.21116 0.31863 0.32945 0.51052 0.53504 0.80676 0.82791 0.83905 0.99668 1.01844 1.17292 1.18827 1.33754 1.66211 1.6942 1.85367 1.88003 2.20394 2.34219 2.82899 2.99669 3.17169 3.31668 3.45369 4.10041 4.34571 4.82153 
24 0.0123 0.10449 0.16455 0.17555 0.31789 0.33078 0.51242 0.80135 0.82697 0.83836 0.99564 1.0133 1.17674 1.22034 1.6623 1.85214 1.88745 2.34205 2.83162 3.31932 3.46529 4.10097 4.34459 4.82069 
38 0.0084 0.09296 0.17088 0.17958 0.201 0.3265 0.33754 0.51856 0.54268 0.65781 0.80103 0.83134 0.8405 0.86453 1.00471 1.18078 1.19699 1.34553 1.52491 1.67253 1.8621 1.89305 2.09183 2.21448 2.34868 2.65525 2.83834 3.00608 3.17565 3.32406 3.45968 3.60683 3.79259 4.10708 4.35462 4.52501 4.6705 4.83063 
29 0.02072 0.10609 0.16794 0.17768 0.20932 0.32306 0.33519 0.51751 0.67712 0.8078 0.83065 0.84121 1.0009 1.17731 1.19445 1.34234 1.66868 1.85797 1.89688 2.20972 2.34627 2.83458 3.01018 3.17683 3.32154 3.45832 4.10423 4.35002 4.82761 
44 0.02029 0.1045 0.16602 0.17505 0.19577 0.31963 0.32896 0.35871 0.51164 0.53009 0.65129 0.81472 0.83119 0.84279 0.99829 1.01281 1.17388 1.18532 1.21391 1.33798 1.36297 1.51283 1.66387 1.68595 1.85544 1.87562 2.07734 2.2033 2.23891 2.34403 2.6476 2.83028 2.85853 2.9965 3.17037 3.31886 3.45424 3.59955 3.77901 4.10171 4.34736 4.5179 4.66518 4.82342 
41 0.0105 0.10093 0.16411 0.17267 0.18962 0.31916 0.3285 0.36273 0.51095 0.53144 0.65258 0.81065 0.82907 0.83941 0.99747 1.01192 1.17267 1.18433 1.21336 1.33752 1.51784 1.66254 1.68127 1.85421 1.87268 2.07627 2.20121 2.22932 2.34262 2.6502 2.82937 2.99665 3.16941 3.31742 3.45369 3.59956 3.78527 4.10054 4.34589 4.52316 4.82218 
31 0.01741 0.10163 0.1635 0.17268 0.19488 0.3176 0.32866 0.51156 0.65319 0.80147 0.82655 0.83657 0.99538 1.00937 1.17319 1.19173 1.33863 1.66044 1.68464 1.85253 1.88688 2.20669 2.34224 2.83026 3.0048 3.17442 3.31846 3.45417 4.10102 4.34534 4.82241 
38 0.01562 0.10806 0.1676 0.17729 0.20408 0.32215 0.33286 0.51383 0.53613 0.65355 0.81978 0.83436 0.85195 1.00044 1.02015 1.176 1.19012 1.23299 1.34038 1.51556 1.66664 1.85751 1.88436 2.07973 2.20622 2.34536 2.6498 2.83242 2.99893 3.17194 3.32027 3.45593 3.60224 3.77886 4.10334 4.34956 4.51826 4.82522 
28 0.02042 0.10315 0.16311 0.1734 0.21721 0.31721 0.3297 0.51232 0.80153 0.82616 0.83701 0.99471 1.0166 1.17286 1.1976 1.3419 1.66047 1.85145 1.8844 2.20549 2.34154 2.83204 3.17373 3.3177 3.45676 4.09986 4.34409 4.82076 
41 0.00658 0.02953 0.11079 0.17358 0.18266 0.20796 0.32808 0.33831 0.51986 0.54127 0.66127 0.81084 0.83464 0.84399 1.00604 1.02662 1.18125 1.19317 1.22125 1.34603 1.38474 1.52483 1.67279 1.8632 1.88808 2.08761 2.2142 2.35109 2.65793 2.83917 3.00544 3.17704 3.32569 3.46108 3.48824 3.60744 3.79828 4.10808 4.35562 4.52625 4.83077 
39 0.01412 0.10401 0.16876 0.17733 0.19442 0.32379 0.33295 0.36312 0.5175 0.5437 0.65737 0.81293 0.83314 0.84298 1.00206 1.01617 1.17889 1.19303 1.22842 1.34425 1.523 1.6669 1.6853 1.85927 1.87746 2.09098 2.21199 2.34862 2.65751 2.83731 3.00506 3.17594 3.3243 3.45975 3.60967 3.79179 4.1068 4.35304 4.82784 
42 0.00872 0.09786 0.16562 0.17401 0.18986 0.321 0.33033 0.51326 0.53369 0.65304 0.80057 0.8287 0.838 0.87387 0.99916 1.01361 1.17544 1.18713 1.21523 1.34052 1.51486 1.6654 1.69232 1.85646 1.87549 2.08057 2.2076 2.34514 2.64834 2.83284 2.99954 3.17141 3.31999 3.45555 3.482 3.60122 3.78028 4.10276 4.34869 4.51681 4.66833 4.82506 
27 0.01971 0.10398 0.16782 0.17772 0.216 0.32364 0.33744 0.52254 0.79831 0.82846 0.83826 1.0006 1.17833 1.19881 1.34601 1.66922 1.86099 2.21357 2.3483 2.84928 3.03321 3.1785 3.32368 3.46 4.10482 4.35414 4.82919 
27 0.01555 0.10253 0.16341 0.17345 0.20971 0.3181 0.32971 0.51173 0.8006 0.82626 0.83678 0.99572 1.01595 1.17525 1.2132 1.33809 1.66078 1.69106 1.8529 2.21389 2.34195 2.82928 3.31737 3.45895 4.10022 4.34508 4.82059 
34 0.02111 0.10939 0.17095 0.18107 0.21975 0.32561 0.33748 0.51875 0.54709 0.66201 0.81837 0.83503 0.84829 1.00359 1.03134 1.18002 1.19755 1.34617 1.53316 1.67103 1.86201 2.09362 2.21365 2.34917 2.66705 2.83875 3.01061 3.17719 3.32464 3.4617 3.61674 4.10708 4.35462 4.83079 
28 0.0098 0.11567 0.16851 0.18235 0.32164 0.3348 0.51534 0.65984 0.82214 0.83603 1.00051 1.17755 1.2046 1.34359 1.53246 1.66612 1.85722 1.89657 2.21361 2.34717 2.83493 3.01127 3.18877 3.32248 3.45993 4.10495 4.35095 4.82729 
34 0.02033 0.09625 0.15637 0.16645 0.2038 0.31004 0.32168 0.5018 0.64261 0.79716 0.81994 0.83051 0.98798 1.16423 1.17893 1.21631 1.32851 1.50466 1.65361 1.84434 2.06414 2.19213 2.33341 2.64373 2.81965 2.98661 3.16125 3.30864 3.44511 3.59109 3.77104 4.09164 4.33654 4.81252 
40 0.01916 0.10151 0.16485 0.17335 0.19011 0.3193 0.3287 0.36506 0.51191 0.53442 0.65426 0.80777 0.82896 0.83862 0.99751 1.01054 1.17393 1.18567 1.21439 1.3384 1.51911 1.66308 1.68359 1.85442 1.87459 2.07936 2.20564 2.34322 2.65251 2.83017 2.85921 3.00079 3.17058 3.31846 3.45446 3.60084 4.10127 4.34642 4.52126 4.82269 
44 0.06048 0.13063 0.16151 0.17125 0.20168 0.31349 0.32312 0.5039 0.52068 0.64273 0.67004 0.81348 0.82709 0.84375 0.99229 1.00626 1.16677 1.1783 1.20775 1.33096 1.35558 1.50366 1.65731 1.67603 1.84901 1.87061 2.06798 2.19554 2.22937 2.33723 2.64045 2.82312 2.84714 2.98923 3.16337 3.31182 3.4472 3.47129 3.59319 3.76819 4.09554 4.34144 4.50921 4.81675 
34 0.0151 0.1089 0.17114 0.18297 0.32455 0.3363 0.51678 0.54412 0.65831 0.81545 0.83394 0.84704 1.00308 1.1794 1.19867 1.34427 1.5228 1.66969 1.85991 1.89465 2.08566 2.21268 2.34781 2.65799 2.83597 3.00525 3.17562 3.32343 3.45992 3.6106 3.7924 4.10574 4.35204 4.82778 
34 0.01871 0.10222 0.16865 0.17711 0.19549 0.32491 0.33611 0.51698 0.54028 0.65772 0.80313 0.83046 0.8398 0.88551 1.00367 1.17741 1.18909 1.21652 1.34274 1.52649 1.6703 1.86113 2.0893 2.20861 2.34781 2.83686 3.00363 3.17417 3.32197 3.45747 3.61493 4.10461 4.35232 4.82761 
29 0.02043 0.10529 0.16513 0.17602 0.31874 0.3308 0.51179 0.55977 0.80572 0.82802 0.83981 0.99702 1.17418 1.19416 1.33859 1.66384 1.85368 1.88696 2.08504 2.20533 2.34287 2.83131 3.00187 3.17193 3.31832 3.45438 4.10097 4.34677 4.82231 
39 0.01441 0.09828 0.16532 0.17378 0.1913 0.31978 0.32911 0.51185 0.53207 0.65261 0.79818 0.82737 0.8366 0.8667 0.99763 1.0103 1.17367 1.18443 1.21001 1.33827 1.36574 1.52152 1.66318 1.68273 1.85563 1.88475 2.07993 2.20351 2.24775 2.3439 2.83099 2.99835 3.17023 3.31857 3.45417 3.59977 4.10154 4.34747 4.8232 
41 0.01394 0.09485 0.15867 0.16725 0.1842 0.31349 0.32318 0.50525 0.53205 0.64419 0.79595 0.82197 0.8314 0.99138 1.00592 1.16703 1.17797 1.20417 1.33118 1.35689 1.5044 1.65722 1.67864 1.84868 1.86964 2.0697 2.19548 2.22787 2.33717 2.64195 2.8236 2.98945 3.16326 3.31173 3.44725 3.59284 3.76848 4.09497 4.34079 4.50902 4.8166 
37 0.01377 0.10402 0.16506 0.17414 0.19488 0.3188 0.32824 0.35958 0.51126 0.53562 0.65308 0.81702 0.83157 0.84614 0.99754 1.01206 1.17291 1.18658 1.22483 1.33715 1.66212 1.68038 1.85446 1.87294 2.08016 2.20249 2.34312 2.82951 2.9955 3.17101 3.31753 3.45383 3.60195 4.10128 4.34695 4.82232 4.84925 
42 0.01283 0.10703 0.17156 0.18038 0.19876 0.32624 0.33543 0.36389 0.51826 0.53657 0.65923 0.82085 0.83725 0.84893 1.00491 1.01996 1.18054 1.19237 1.22177 1.34522 1.37361 1.52347 1.67029 1.69077 1.86224 1.88278 2.09307 2.21111 2.35051 2.6573 2.83763 3.00595 3.17749 3.32542 3.46085 3.49534 3.60824 3.79909 4.1087 4.35449 4.53216 4.83131 
35 0.01541 0.10037 0.16643 0.17481 0.19123 0.32227 0.332 0.51495 0.53978 0.65902 0.80135 0.82916 0.83847 0.87609 1.00077 1.02257 1.17586 1.18807 1.2173 1.34311 1.52949 1.66729 1.85783 1.88291 2.20946 2.34606 2.83428 3.00458 3.17353 3.32168 3.45732 3.60887 4.10378 4.3497 4.82597 
47 0.0116 0.09387 0.16023 0.16841 0.18211 0.31433 0.32244 0.33528 0.50675 0.52483 0.64547 0.68201 0.80123 0.82471 0.83374 0.99307 1.00403 1.1687 1.17885 1.20145 1.33258 1.35049 1.50584 1.6582 1.6746 1.84993 1.86557 2.06905 2.19638 2.22208 2.33888 2.64286 2.82462 2.85121 2.99057 3.16514 3.31346 3.44905 3.46811 3.59486 3.76954 4.09686 4.11719 4.34234 4.51095 4.81831 4.84229 
25 0.02168 0.11347 0.1714 0.18231 0.32673 0.34034 0.52377 0.81164 0.83452 0.84762 1.00496 1.18251 1.20803 1.35165 1.67118 1.86359 2.22189 2.35445 2.84393 3.01712 3.33117 3.46574 4.10917 4.35602 4.83202 
56 0.01548 0.09313 0.15969 0.16748 0.17751 0.21375 0.31491 0.32212 0.33247 0.50658 0.51834 0.54059 0.64478 0.65777 0.80658 0.82571 0.83441 0.99373 1.00352 1.16847 1.17726 1.19312 1.33256 1.34515 1.50455 1.52328 1.65817 1.67248 1.85016 1.86322 2.06846 2.08738 2.19626 2.21403 2.33894 2.35923 2.64081 2.82431 2.84065 2.99062 3.01077 3.1646 3.17853 3.31331 3.32708 3.4489 3.46088 3.59419 3.76905 4.09723 4.11233 4.34291 4.50853 4.64306 4.81843 4.83273 
36 0.00978 0.09225 0.15354 0.16274 0.19075 0.30706 0.31661 0.49818 0.63652 0.79212 0.81696 0.82705 0.98529 1.00051 1.16019 1.17338 1.2108 1.32433 1.49704 1.65015 1.84169 2.05945 2.18739 2.33026 2.63382 2.81565 2.9818 3.15662 3.30449 3.44042 3.58593 3.76027 4.08833 4.33366 4.50212 4.80935 
18 0.07712 0.16108 0.17411 0.31764 0.35908 0.80029 0.82552 0.84072 0.99506 1.17619 1.22226 1.66563 1.85402 2.23635 2.35411 4.10158 4.34725 4.82374 
24 0.02139 0.11474 0.17177 0.18413 0.32704 0.34195 0.52613 0.81418 0.83497 0.8501 1.00637 1.18263 1.21114 1.35543 1.67298 1.86341 2.23419 2.35657 2.85128 3.3288 3.46508 4.10957 4.36104 4.83781 
50 0.01596 0.10259 0.17289 0.18072 0.1954 0.32826 0.33685 0.35967 0.51898 0.53358 0.65819 0.68204 0.8088 0.83518 0.84403 0.86729 1.00609 1.01865 1.18125 1.19096 1.21255 1.3456 1.36503 1.51905 1.54215 1.67288 1.69595 1.86386 1.88204 2.08529 2.21183 2.23956 2.35104 2.65339 2.83741 2.85682 3.00434 3.17673 3.32578 3.4608 3.475 3.60589 3.78447 4.10846 4.12778 4.35458 4.52127 4.65869 4.83093 4.85129 
40 0.01419 0.10356 0.17068 0.17915 0.19655 0.32652 0.3365 0.51816 0.53794 0.65782 0.80716 0.83335 0.84277 1.00422 1.01998 1.18018 1.19224 1.22042 1.34535 1.52056 1.67158 1.86172 1.88296 2.08509 2.21306 2.34951 2.65486 2.83721 3.00345 3.17616 3.32475 3.46007 3.49143 3.60725 3.788 4.10715 4.35395 4.52221 4.65924 4.8295 
28 0.02308 0.10479 0.16421 0.17405 0.2049 0.31864 0.33098 0.51213 0.80418 0.82735 0.83875 0.99624 1.0163 1.17515 1.20257 1.33925 1.66182 1.69264 1.85429 2.20609 2.34336 2.8309 3.00504 3.31984 3.45514 4.10052 4.34569 4.82161 
28 0.02265 0.11144 0.17096 0.18297 0.32534 0.33878 0.5203 0.6787 0.81433 0.83393 0.8479 1.00387 1.18009 1.20094 1.34674 1.54957 1.67203 1.86143 2.21576 2.34907 2.84723 3.0146 3.1902 3.3257 3.46199 4.10665 4.35331 4.83033 
35 0.01529 0.10416 0.16805 0.17802 0.21639 0.32311 0.33547 0.51559 0.54332 0.65393 0.80971 0.83035 0.84077 1.00156 1.1766 1.19214 1.34123 1.51571 1.66829 1.85913 2.08295 2.20798 2.34619 2.65001 2.83468 3.00099 3.17157 3.32073 3.45598 3.60266 3.78073 4.10338 4.35175 4.51832 4.82658 
39 0.01899 0.10181 0.1643 0.17358 0.19838 0.31823 0.32878 0.51049 0.53325 0.65013 0.80597 0.82744 0.83764 0.99623 1.0132 1.17261 1.18596 1.21874 1.33709 1.51265 1.66211 1.85345 1.88439 2.07688 2.20355 2.34216 2.6466 2.8295 2.99622 3.16869 3.31677 3.45281 3.59902 3.7784 4.09992 4.34602 4.51449 4.65443 4.82206 
40 0.01129 0.09825 0.17243 0.18083 0.19689 0.32858 0.33801 0.52025 0.53941 0.66225 0.81079 0.83597 0.84552 1.00561 1.01794 1.18209 1.19355 1.22086 1.34737 1.52655 1.67112 1.68836 1.86411 1.88501 2.09342 2.2148 2.35152 2.65918 2.83946 3.00672 3.17938 3.32769 3.46231 3.48916 3.61357 4.10926 4.35473 4.53302 4.83166 4.86045 
47 0.009 0.09657 0.16412 0.17203 0.18373 0.31815 0.32548 0.33583 0.51106 0.5274 0.65134 0.80074 0.82827 0.83733 0.86604 0.99739 1.00721 1.17322 1.18343 1.2067 1.33759 1.36029 1.51376 1.66194 1.6758 1.85371 1.86645 2.07451 2.20115 2.22628 2.34297 2.64891 2.82879 2.85043 2.99593 3.17003 3.31812 3.4541 3.47633 3.60031 3.78114 4.10123 4.34595 4.51765 4.66248 4.82232 4.8409 
41 0.01187 0.09804 0.16728 0.17518 0.18906 0.32352 0.33296 0.51638 0.53888 0.65646 0.79694 0.82939 0.83835 0.85671 1.00044 1.01186 1.17774 1.18946 1.21663 1.34239 1.5202 1.66693 1.68652 1.85868 1.87775 2.08769 2.20964 2.3473 2.65282 2.83638 3.00233 3.17411 3.32288 3.45814 3.60487 3.78822 4.10468 4.35069 4.52068 4.66103 4.82732 
32 0.01185 0.10644 0.17017 0.18046 0.2274 0.32473 0.33626 0.51823 0.54984 0.66075 0.81558 0.83339 0.84534 1.00352 1.17824 1.19307 1.23184 1.34418 1.54021 1.6699 1.8603 1.89507 2.21068 2.34824 2.83756 3.03667 3.1799 3.32353 3.45888 4.10603 4.35213 4.83085 
38 0.01584 0.10514 0.1702 0.17922 0.20231 0.32513 0.33552 0.51878 0.54616 0.6585 0.80863 0.83239 0.84215 1.0035 1.03156 1.17923 1.19283 1.22456 1.34657 1.52617 1.67113 1.86091 1.89255 2.085 2.2135 2.34919 2.6578 2.8398 3.008 3.17601 3.32456 3.45982 3.61318 4.1061 4.3529 4.52845 4.67416 4.82987 
33 0.0189 0.09473 0.1597 0.16824 0.18424 0.31541 0.32591 0.50915 0.65106 0.79053 0.82251 0.83175 0.85404 0.99296 1.01673 1.17048 1.18875 1.33501 1.65871 1.84965 1.88123 2.07625 2.20006 2.33909 2.82696 2.9954 3.16693 3.31455 3.45106 3.59799 4.09699 4.34188 4.81842 
36 0.01515 0.10121 0.16563 0.17497 0.20152 0.31994 0.33036 0.51161 0.53493 0.65226 0.8038 0.82763 0.83738 0.99805 1.02096 1.17394 1.18764 1.22048 1.33818 1.51726 1.6641 1.85524 1.88414 2.08267 2.20696 2.34343 2.65342 2.83065 2.99742 3.17005 3.31815 3.45386 3.60436 4.10091 4.34702 4.82262 
35 0.01738 0.11295 0.17717 0.18873 0.33091 0.34259 0.52436 0.55255 0.66408 0.81851 0.8389 0.85042 1.00926 1.1841 1.19799 1.23129 1.3503 1.53078 1.67614 1.86618 1.89571 2.1001 2.21931 2.35509 2.66363 2.84381 3.01408 3.18291 3.32935 3.46504 3.61249 4.11217 4.35772 4.54017 4.83543 
46 0.01178 0.09538 0.16235 0.1703 0.18241 0.31703 0.32478 0.33641 0.50998 0.52844 0.64937 0.68222 0.80203 0.82673 0.83567 0.86749 0.99601 1.00673 1.17173 1.18196 1.2059 1.33636 1.3602 1.51195 1.66113 1.67851 1.85253 1.86752 2.07355 2.20108 2.22704 2.34146 2.64639 2.8283 2.85207 2.99602 3.16855 3.31661 3.452 3.4686 3.5974 3.77389 4.0996 4.34505 4.51371 4.82147 
28 0.01959 0.10593 0.16944 0.17995 0.32288 0.33371 0.51804 0.66247 0.8026 0.83019 0.84027 1.00116 1.02775 1.17984 1.20496 1.34671 1.66852 1.85841 1.88915 2.21371 2.34782 2.84481 3.18236 3.32466 3.46079 4.10579 4.35032 4.82758 
16 0.02046 0.10946 0.16958 0.18374 0.32461 0.34433 0.80241 0.83008 0.84163 1.002 1.18228 1.22034 1.6703 1.86151 3.48215 4.35499 
41 0.0092 0.06929 0.13751 0.17431 0.18375 0.21351 0.32735 0.33681 0.52022 0.54201 0.66052 0.81572 0.83602 0.84586 1.00542 1.02092 1.18151 1.19376 1.22315 1.34819 1.52376 1.67131 1.69346 1.86289 1.88481 2.08849 2.21552 2.35166 2.65558 2.83925 3.00885 3.17834 3.3269 3.46278 3.60793 3.78731 4.10916 4.35636 4.52436 4.67307 4.83192 
42 0.01736 0.10466 0.16791 0.17634 0.19257 0.32267 0.33157 0.35371 0.5148 0.53275 0.65549 0.81272 0.83253 0.84246 1.00103 1.01405 1.17689 1.18826 1.21617 1.34072 1.36209 1.52168 1.66662 1.6861 1.85867 1.87801 2.0854 2.20699 2.34689 2.65406 2.83352 2.85779 3.00185 3.17495 3.32127 3.45728 3.4978 3.60553 4.10481 4.35091 4.52317 4.82683 
34 0.01551 0.10466 0.16914 0.17791 0.19719 0.3244 0.33458 0.51918 0.55186 0.65913 0.808 0.83214 0.84184 1.00247 1.02051 1.17976 1.1966 1.3472 1.52715 1.66883 1.85993 1.88492 2.21308 2.34944 2.66183 2.8399 3.01291 3.17867 3.32532 3.46103 3.61348 4.10719 4.3521 4.83024 
27 0.00806 0.10799 0.17198 0.18456 0.32682 0.34121 0.523 0.66519 0.81473 0.83448 0.84829 1.00539 1.1821 1.20917 1.34719 1.67183 1.86355 2.21145 2.35565 2.85112 3.0096 3.18443 3.32728 3.4616 4.10843 4.36222 4.83356 
39 0.01624 0.10182 0.17 0.17824 0.19498 0.32594 0.33576 0.51934 0.54449 0.65783 0.80149 0.83166 0.84084 0.86579 1.0035 1.01894 1.18028 1.19381 1.22384 1.34601 1.5233 1.67171 1.86159 1.88827 2.08667 2.21403 2.34926 2.65709 2.8379 3.00832 3.1768 3.32518 3.45952 3.49081 3.60765 4.1066 4.35378 4.52563 4.831 
43 0.01761 0.09619 0.16219 0.17036 0.18528 0.31712 0.32615 0.35462 0.50978 0.53463 0.64927 0.79963 0.82552 0.83466 0.87135 0.99536 1.01071 1.17165 1.18324 1.21166 1.33654 1.51026 1.66104 1.68408 1.85257 1.87214 2.077 2.20147 2.34116 2.64627 2.82815 2.99552 3.16825 3.31628 3.45178 3.48088 3.5983 3.77765 4.09952 4.34528 4.51503 4.66014 4.82114 
26 0.01191 0.10632 0.16886 0.17933 0.32309 0.33598 0.52119 0.80201 0.83014 0.84073 1.00168 1.18 1.2085 1.34583 1.67042 1.85966 2.2135 2.34919 2.8415 3.00994 3.18133 3.32372 3.46098 4.10544 4.35408 4.83053 
36 0.01339 0.10226 0.16695 0.17692 0.21769 0.32158 0.3332 0.51395 0.54195 0.65447 0.8061 0.82876 0.8387 0.99987 1.1751 1.18944 1.22321 1.33979 1.52166 1.66647 1.85756 2.0843 2.20638 2.34493 2.65447 2.83369 3.00184 3.172 3.31979 3.45548 3.6022 3.7851 4.10218 4.34968 4.52379 4.82509 
38 0.01274 0.10088 0.16321 0.17205 0.19092 0.31673 0.3255 0.34401 0.50878 0.53507 0.65072 0.81033 0.82816 0.83877 0.99541 1.00888 1.17108 1.18497 1.22295 1.33504 1.53454 1.66056 1.67994 1.85189 1.86931 2.0725 2.19961 2.34079 2.82662 2.99309 3.16777 3.31517 3.45167 3.59783 3.77292 4.09879 4.34391 4.81972 
36 0.01905 0.09543 0.16028 0.16865 0.18452 0.3144 0.32337 0.34768 0.50674 0.64887 0.79449 0.82329 0.83254 0.86393 0.99282 1.00677 1.16866 1.18206 1.21535 1.33264 1.65758 1.67678 1.8493 1.86747 2.07343 2.19585 2.33845 2.82391 2.99037 3.16624 3.31271 3.44949 3.59622 4.09664 4.34127 4.81725 
24 0.0189 0.11213 0.16784 0.18511 0.32202 0.34726 0.5227 0.81113 0.83051 0.8476 0.99993 1.17937 1.21839 1.35023 1.67212 1.85908 2.229 2.34939 2.84509 3.32392 3.46199 4.10439 4.35263 4.82955 
32 0.02279 0.10988 0.16849 0.17931 0.3226 0.33415 0.51566 0.54772 0.65672 0.81695 0.83348 0.84941 1.00128 1.17708 1.19584 1.34227 1.52575 1.6673 1.85828 1.90169 2.08954 2.21074 2.34642 2.83349 3.00587 3.17597 3.32168 3.45827 3.60696 4.10421 4.35091 4.82659 
34 0.01798 0.1108 0.17751 0.18741 0.22372 0.33308 0.34556 0.52729 0.56272 0.66725 0.81713 0.839 0.84912 1.01132 1.18655 1.2034 1.35224 1.53281 1.67825 1.8699 2.22014 2.35734 2.6643 2.84931 3.01478 3.18403 3.33213 3.46863 3.62433 4.11382 4.36202 4.53604 4.67682 4.83758 
31 0.01325 0.11685 0.17738 0.19065 0.33167 0.34547 0.52595 0.57787 0.66817 0.83124 0.84442 1.01032 1.18727 1.21331 1.35425 1.54403 1.67686 1.8693 2.10084 2.21884 2.35825 2.67612 2.84948 3.02448 3.18501 3.33402 3.46783 3.61646 4.11475 4.36175 4.83964 
32 0.02762 0.10531 0.16331 0.17443 0.31658 0.32943 0.50993 0.65121 0.80543 0.82667 0.83911 0.99479 1.01829 1.17329 1.20188 1.33814 1.51828 1.6624 1.85177 2.07928 2.2071 2.34103 2.65725 2.82998 3.00238 3.16904 3.31741 3.45369 3.60877 4.09885 4.34426 4.8206 
48 0.01609 0.10058 0.16699 0.17509 0.18925 0.3217 0.32977 0.34319 0.51377 0.53006 0.65323 0.6868 0.80969 0.83135 0.84052 1.00021 1.01154 1.17581 1.18602 1.20963 1.33982 1.3589 1.51518 1.66553 1.68189 1.85695 1.87194 2.07698 2.20489 2.22966 2.34542 2.65036 2.83185 2.85208 2.99875 3.17204 3.32032 3.4559 3.47199 3.60209 3.77986 4.10326 4.12071 4.34904 4.51982 4.66772 4.82557 4.84833 
32 0.00682 0.10249 0.16678 0.17628 0.20247 0.32183 0.33316 0.51399 0.53891 0.6585 0.81281 0.8311 0.84264 1.00002 1.17692 1.19479 1.34113 1.53422 1.66621 1.8576 2.09587 2.20974 2.34601 2.83346 3.00383 3.17379 3.32078 3.45619 3.61214 4.10265 4.34907 4.8251 
39 0.00711 0.1033 0.16611 0.17521 0.19592 0.32068 0.33051 0.51194 0.53151 0.6532 0.81358 0.83131 0.84332 0.99909 1.01511 1.17416 1.18623 1.21641 1.33828 1.36353 1.51685 1.66438 1.68645 1.85604 1.87575 2.07872 2.20361 2.23806 2.34433 2.65191 2.83092 2.99679 3.17148 3.31899 3.4552 3.60085 4.10228 4.34828 4.82391 
34 0.01691 0.10995 0.16763 0.17796 0.21654 0.32121 0.33181 0.5126 0.5362 0.66052 0.82269 0.83561 0.86862 0.9998 1.01771 1.17508 1.19028 1.33945 1.66441 1.68517 1.85632 1.87842 2.08391 2.2055 2.34499 2.83103 2.99895 3.17319 3.31977 3.45586 3.60563 4.1031 4.34792 4.8239 
29 0.01214 0.11003 0.16972 0.18231 0.3237 0.33705 0.51906 0.65953 0.81534 0.83342 0.84959 1.00184 1.17925 1.20383 1.34603 1.53668 1.66938 1.86029 2.21828 2.34889 2.83785 3.00976 3.17797 3.32532 3.46147 3.61619 4.10829 4.35796 4.831 
33 0.0131 0.10564 0.16803 0.17856 0.32241 0.33421 0.51502 0.54148 0.65658 0.81039 0.83083 0.84229 1.00151 1.17663 1.19255 1.34129 1.52087 1.66787 1.85831 1.89639 2.08428 2.2099 2.34598 2.66076 2.83353 3.00494 3.17478 3.32059 3.45701 3.60464 4.10327 4.35106 4.82606 
32 0.01718 0.11258 0.1726 0.18546 0.32673 0.3402 0.51863 0.54593 0.65868 0.82209 0.83734 0.85686 1.00601 1.18044 1.19891 1.34502 1.52901 1.67173 1.86308 2.08685 2.21176 2.34996 2.67301 2.83819 3.00496 3.17689 3.32485 3.45979 3.61372 4.10759 4.35474 4.83014 
31 0.00978 0.1091 0.16742 0.17861 0.32161 0.33336 0.5156 0.56971 0.65872 0.82032 0.83454 0.86002 1.00057 1.17653 1.1963 1.34127 1.53091 1.66587 1.85701 1.88671 2.20856 2.34653 2.83414 3.00775 3.17573 3.32122 3.45869 4.10474 4.35044 4.53569 4.82647 
41 0.01937 0.11422 0.17679 0.18573 0.20524 0.33198 0.34161 0.52411 0.54384 0.66639 0.82278 0.84163 0.85278 1.01036 1.02679 1.18533 1.19693 1.22542 1.34955 1.37243 1.53276 1.67581 1.6977 1.86764 1.88952 2.10077 2.21403 2.24133 2.35531 2.6662 2.84298 3.01048 3.18309 3.32996 3.46562 3.48987 3.6148 4.11335 4.35962 4.53693 4.83591 
37 0.00902 0.09941 0.16524 0.1744 0.19883 0.31986 0.33016 0.51196 0.53814 0.65259 0.80348 0.82752 0.83724 0.99778 1.02168 1.17391 1.18785 1.2214 1.33846 1.51773 1.66477 1.85505 1.88318 2.08588 2.20469 2.34318 2.65286 2.83082 3.00032 3.17069 3.31789 3.4543 3.60245 4.10125 4.34709 4.52557 4.82329 
50 0.07897 0.14479 0.15915 0.16727 0.18503 0.30872 0.31573 0.32615 0.50058 0.51254 0.54266 0.63871 0.65359 0.79862 0.81991 0.82876 0.98815 0.99798 1.16251 1.17157 1.19044 1.32659 1.34032 1.49855 1.65256 1.66645 1.84439 1.85725 2.06213 2.18981 2.20911 2.33309 2.35301 2.6346 2.81821 2.83587 2.98443 3.15879 3.30698 3.31957 3.44273 3.4548 3.58815 3.76215 4.09117 4.33652 4.50233 4.63616 4.81231 4.82836 
25 0.01005 0.11528 0.17624 0.19331 0.33286 0.52926 0.81635 0.83822 0.85542 1.01141 1.18598 1.21622 1.35485 1.68222 1.87518 2.22304 2.36178 2.8535 3.03256 3.18738 3.33526 3.46761 4.11234 4.36346 4.84091 
33 0.01229 0.1065 0.17084 0.18354 0.32504 0.3386 0.51767 0.54687 0.65757 0.81123 0.83209 0.84336 1.00391 1.17923 1.19845 1.34504 1.52402 1.67239 1.86144 2.08682 2.21459 2.34918 2.65606 2.83786 3.00475 3.17476 3.32365 3.45881 3.6083 4.1055 4.35352 4.52529 4.82887 
37 0.01605 0.11077 0.1738 0.18337 0.21112 0.32878 0.33976 0.52076 0.54375 0.66196 0.81996 0.83773 0.84975 1.00738 1.18177 1.19464 1.22569 1.34666 1.52628 1.67347 1.86409 1.89157 2.09171 2.21322 2.35196 2.66106 2.83885 3.00859 3.17942 3.32644 3.46251 3.61058 4.10958 4.35661 4.5352 4.67543 4.83197 
35 0.01276 0.10848 0.16925 0.1792 0.21211 0.32425 0.33654 0.51686 0.54562 0.65703 0.82058 0.83542 0.85224 1.00234 1.0305 1.17936 1.19938 1.34583 1.52384 1.669 1.8603 2.08886 2.21254 2.34857 2.65711 2.83795 3.00614 3.17559 3.32522 3.45924 3.61239 4.10614 4.35255 4.52817 4.82907 
32 0.01632 0.10574 0.16662 0.17734 0.32036 0.33209 0.5132 0.54233 0.65485 0.81138 0.83023 0.84289 0.99875 1.02435 1.17615 1.19701 1.33967 1.52651 1.66617 1.857 2.09075 2.20652 2.34561 2.83283 2.99991 3.17203 3.32067 3.45529 3.60877 4.10217 4.34898 4.82436 
22 0.01116 0.1066 0.1666 0.18062 0.32221 0.34985 0.54873 0.80587 0.82848 0.84168 1.00042 1.18047 1.35504 1.67232 1.86068 2.22676 2.35033 3.32811 3.4843 4.10538 4.36559 4.83227 
42 0.01735 0.09875 0.16592 0.17375 0.18571 0.32218 0.3306 0.34869 0.51471 0.53565 0.65674 0.79953 0.82933 0.83829 0.85914 0.9999 1.01111 1.17588 1.18636 1.21113 1.34014 1.36373 1.52425 1.66532 1.68172 1.85736 1.87334 2.09528 2.20755 2.34557 2.65657 2.8329 2.85845 3.0026 3.17433 3.32038 3.45636 3.61151 4.10368 4.34962 4.52611 4.8261 
32 0.01615 0.11582 0.17929 0.1921 0.33388 0.34757 0.52774 0.56613 0.66763 0.82633 0.84269 0.85902 1.01286 1.18898 1.21413 1.35467 1.53637 1.67997 1.87042 2.10428 2.22378 2.35749 2.66622 2.85066 3.01652 3.18692 3.33336 3.46968 4.11467 4.36293 4.53804 4.83823 
36 0.00847 0.09809 0.16078 0.17008 0.19365 0.31573 0.32786 0.50822 0.54743 0.64906 0.80279 0.82452 0.83464 0.9936 1.01846 1.17002 1.18623 1.33426 1.51368 1.65969 1.85054 2.07486 2.19867 2.33915 2.64759 2.82654 2.99302 3.16595 3.31431 3.45021 3.59732 3.78319 4.09702 4.34271 4.5234 4.8187 
25 0.00856 0.10879 0.16608 0.17878 0.32026 0.33452 0.51462 0.67591 0.81574 0.83177 0.85356 0.99907 1.17678 1.21132 1.34532 1.66569 1.85612 2.21485 2.34471 2.83328 3.3213 3.45717 4.10355 4.34918 4.82423 
46 0.01678 0.10078 0.16744 0.17547 0.18924 0.32155 0.32933 0.34112 0.51407 0.52971 0.65468 0.80479 0.83106 0.84016 0.87332 1.0003 1.01075 1.17591 1.18564 1.20634 1.34034 1.35836 1.51652 1.66564 1.68163 1.85703 1.87163 2.08031 2.20538 2.23068 2.34576 2.6516 2.83239 2.85309 2.99954 3.17273 3.32072 3.45648 3.47249 3.60247 3.7842 4.10445 4.34927 4.52012 4.82573 4.84548 
37 0.01878 0.10641 0.16793 0.17763 0.20742 0.32222 0.33279 0.51487 0.54412 0.65641 0.81452 0.83211 0.84428 1.0004 1.02097 1.17786 1.19793 1.34157 1.52134 1.66721 1.85752 1.88642 2.08827 2.20768 2.34578 2.65382 2.83466 3.00439 3.17382 3.32126 3.45731 3.60878 3.79163 4.10336 4.3501 4.52287 4.82593 
25 0.00814 0.10178 0.17226 0.18369 0.32878 0.3482 0.5322 0.80124 0.83181 0.84197 1.0083 1.18281 1.20822 1.37001 1.55893 1.68243 1.86999 2.23533 2.36783 2.86297 3.33544 3.46902 4.11181 4.37405 4.83642 
42 0.01729 0.10597 0.16787 0.17733 0.20333 0.32175 0.33172 0.51372 0.53366 0.65308 0.81326 0.83197 0.84324 0.99989 1.01496 1.17539 1.18718 1.21636 1.33989 1.36617 1.51416 1.66635 1.69862 1.85751 1.88312 2.07862 2.20549 2.24076 2.34576 2.65002 2.83312 2.99837 3.17197 3.32053 3.45611 3.60171 3.78272 4.10336 4.34959 4.51878 4.6536 4.8255 
32 0.02368 0.11384 0.16794 0.17905 0.32128 0.33265 0.51345 0.5468 0.67766 0.82191 0.83556 0.87512 1.00036 1.02625 1.17583 1.19291 1.33966 1.66531 1.69574 1.85686 1.88344 2.08805 2.20652 2.34509 2.83207 3.00264 3.18243 3.32094 3.4583 4.10359 4.34863 4.82517 
38 0.01095 0.10258 0.16773 0.17659 0.19705 0.32261 0.3324 0.5158 0.54278 0.6556 0.80761 0.83066 0.84055 1.0008 1.01816 1.17648 1.18947 1.22061 1.34318 1.51921 1.66694 1.69426 1.85789 1.87968 2.0846 2.20668 2.34677 2.65651 2.83533 3.00649 3.17394 3.32195 3.45754 3.60523 4.10408 4.34992 4.52224 4.82677 
45 0.01568 0.10503 0.16768 0.17626 0.19338 0.32268 0.33177 0.35979 0.51444 0.53322 0.65394 0.81428 0.83263 0.84303 1.00084 1.01407 1.17643 1.18797 1.21653 1.3408 1.36816 1.51673 1.66637 1.68578 1.85772 1.87506 2.07989 2.20696 2.34598 2.65045 2.83233 2.85631 2.99959 3.17259 3.32101 3.4566 3.48166 3.60281 3.7801 4.10425 4.34951 4.51914 4.67126 4.82551 4.84893 
31 0.01187 0.10839 0.16919 0.18094 0.32317 0.33551 0.5164 0.55141 0.65901 0.81736 0.83355 0.85019 1.00213 1.17733 1.19495 1.34299 1.54506 1.66843 1.85889 2.0923 2.21028 2.3471 2.835 3.0095 3.17788 3.32177 3.45721 3.61432 4.1045 4.35201 4.82895 
34 0.01519 0.10672 0.16869 0.17754 0.19647 0.32272 0.33189 0.35802 0.51574 0.53971 0.81354 0.83325 0.844 1.00089 1.01389 1.17797 1.19217 1.22913 1.34276 1.66615 1.6844 1.85779 1.87454 2.2088 2.34688 2.83363 3.00696 3.17818 3.32235 3.45944 3.6156 4.10619 4.35048 4.82806 
33 0.01539 0.11232 0.176 0.18589 0.21967 0.33089 0.34216 0.52525 0.55702 0.66723 0.82349 0.84025 0.85337 1.00895 1.03355 1.18553 1.20295 1.35035 1.53982 1.67623 1.8668 1.90267 2.21942 2.35468 2.84377 3.0189 3.18296 3.32979 3.46572 3.61924 4.11218 4.36043 4.83582 
33 0.01633 0.0996 0.16075 0.17114 0.31314 0.32413 0.50723 0.64766 0.79696 0.82331 0.83361 0.99203 1.16916 1.18338 1.21688 1.33433 1.51055 1.65886 1.84891 2.07226 2.19884 2.33851 2.82603 2.99536 3.16618 3.31368 3.45002 3.59638 3.77742 4.09647 4.34136 4.51466 4.81813 
25 0.02007 0.11427 0.17456 0.18977 0.3304 0.35737 0.52845 0.81322 0.83561 0.84907 1.0095 1.18429 1.21236 1.3557 1.67964 1.8698 2.22133 2.36444 2.85583 3.19142 3.3312 3.47003 4.11245 4.36695 4.83842 
35 0.00848 0.10473 0.17198 0.18218 0.22166 0.32649 0.33763 0.51873 0.54328 0.6614 0.82204 0.83729 0.85305 1.00466 1.02744 1.18031 1.1949 1.34642 1.52828 1.67111 1.86178 1.8905 2.21423 2.34992 2.66113 2.83859 3.01315 3.17879 3.32531 3.46131 3.61445 4.10865 4.35508 4.54198 4.83183 
29 0.0137 0.1094 0.16735 0.18167 0.32091 0.33546 0.51444 0.65911 0.81443 0.83149 0.84973 0.9995 1.17735 1.20706 1.34295 1.532 1.66724 1.85716 2.21427 2.347 2.6594 2.8368 3.00973 3.18254 3.32238 3.45787 4.10241 4.34872 4.82491 
31 0.01128 0.11326 0.17276 0.18438 0.32783 0.34196 0.52084 0.55621 0.66355 0.82602 0.83983 0.87463 1.00607 1.18257 1.20552 1.34674 1.53306 1.67319 1.86463 2.10052 2.21634 2.3514 2.66658 2.84149 3.01078 3.18301 3.32728 3.46368 4.10889 4.35673 4.83181 
38 0.0083 0.1013 0.17073 0.18014 0.20546 0.32502 0.33478 0.51744 0.53897 0.65968 0.81675 0.83505 0.84658 1.00321 1.0188 1.17906 1.19174 1.22305 1.34376 1.38406 1.53325 1.66926 1.6941 1.86041 1.88155 2.08942 2.2116 2.34904 2.66741 2.83666 3.00786 3.17922 3.32381 3.45999 3.61613 4.10642 4.3529 4.82871 
46 0.01861 0.10565 0.16651 0.17554 0.19588 0.32116 0.33058 0.36412 0.51273 0.53133 0.65158 0.68647 0.82165 0.83414 0.8514 0.99988 1.01639 1.17399 1.18492 1.21212 1.33871 1.36754 1.51243 1.55694 1.66541 1.68959 1.85703 1.88208 2.07833 2.20309 2.23469 2.34487 2.64789 2.8313 2.99801 3.17048 3.31923 3.45486 3.48808 3.60018 3.7758 4.10247 4.34878 4.51589 4.65176 4.82447 
46 0.00729 0.09144 0.16487 0.17348 0.18431 0.32188 0.32963 0.34158 0.51412 0.53006 0.65613 0.80549 0.83112 0.84027 0.87951 1.00041 1.01103 1.17642 1.18679 1.21116 1.34048 1.36037 1.52144 1.66557 1.68073 1.8571 1.87115 2.08162 2.20536 2.23441 2.34632 2.6535 2.83258 2.85367 3.00024 3.17356 3.32077 3.45704 3.48038 3.60369 3.78452 4.10459 4.35003 4.52135 4.82607 4.84861 
30 0.0092 0.08619 0.17725 0.19067 0.33343 0.35507 0.53045 0.66519 0.81581 0.83815 0.84995 1.01321 1.18681 1.21083 1.35501 1.53204 1.68535 1.87615 2.22195 2.36561 2.66335 2.86146 3.18458 3.33264 3.46864 3.62555 4.1153 4.39079 4.53639 4.84998 
44 0.01437 0.10015 0.16219 0.17079 0.18812 0.31571 0.32392 0.33767 0.50703 0.52316 0.64644 0.80911 0.82717 0.83767 0.99445 1.00615 1.16896 1.18023 1.20793 1.33308 1.35222 1.50643 1.65925 1.67512 1.85102 1.8667 2.06948 2.19692 2.22429 2.33946 2.64386 2.8249 2.845 2.99133 3.16604 3.31373 3.44978 3.59471 3.77002 4.09746 4.34307 4.51765 4.81863 4.83781 
42 0.01182 0.09771 0.16825 0.1762 0.19141 0.32388 0.33279 0.36628 0.51649 0.53774 0.65729 0.79829 0.82974 0.83858 0.85657 1.00167 1.01505 1.17801 1.18922 1.21549 1.34233 1.36805 1.52768 1.66935 1.85921 1.87927 2.08694 2.21089 2.34712 2.6573 2.83507 3.00311 3.17361 3.32204 3.45763 3.48458 3.60513 4.10443 4.35096 4.5237 4.82726 4.86083 
34 0.02032 0.10878 0.1714 0.18202 0.32471 0.33531 0.51742 0.54123 0.65915 0.81212 0.83352 0.84455 1.00343 1.0279 1.17952 1.19468 1.34388 1.52903 1.66969 1.86083 1.89215 2.09248 2.21101 2.34929 2.66153 2.83702 3.00506 3.17592 3.32392 3.45913 3.60551 4.10679 4.3542 4.82941 
37 0.01057 0.09909 0.16027 0.16952 0.19186 0.31421 0.32527 0.50641 0.53152 0.64687 0.80653 0.82507 0.83643 0.99248 1.02576 1.16873 1.18325 1.22479 1.33344 1.50842 1.65776 1.84919 2.0723 2.19795 2.33822 2.64551 2.82496 2.99201 3.16537 3.31315 3.44939 3.59634 3.77458 4.09631 4.34146 4.5132 4.8177 
37 0.01705 0.09938 0.16769 0.17584 0.19198 0.32295 0.33222 0.51578 0.53812 0.65775 0.7981 0.82926 0.83834 0.85929 1.0006 1.01432 1.17761 1.1901 1.21853 1.34297 1.55573 1.66703 1.68947 1.85836 1.8794 2.08966 2.2115 2.34665 2.83506 3.00823 3.17472 3.32195 3.45775 3.6072 4.1043 4.35037 4.82692 
31 0.0149 0.10348 0.16359 0.17291 0.19612 0.31728 0.32705 0.50951 0.53994 0.80812 0.82804 0.83981 0.99551 1.01094 1.17114 1.18606 1.33566 1.65997 1.67914 1.8521 1.86984 2.19867 2.34094 2.82734 2.99487 3.17152 3.31557 3.45374 4.09981 4.3442 4.82021 
23 0.0241 0.11902 0.16906 0.18398 0.32459 0.34772 0.52589 0.81602 0.83355 0.85566 1.00298 1.18116 1.22453 1.35599 1.673 1.8615 2.21562 2.36588 3.32781 3.4638 4.108 4.36417 4.8383 
27 0.02405 0.12138 0.17554 0.18943 0.33067 0.34737 0.52382 0.57915 0.68307 0.82993 0.84282 1.00894 1.18419 1.20641 1.35139 1.67598 1.86796 2.21655 2.35523 2.84347 3.02403 3.18392 3.32983 3.46608 4.11068 4.35884 4.83628 
30 0.01358 0.10128 0.16242 0.17311 0.31668 0.33005 0.50993 0.65211 0.80039 0.82477 0.83567 0.9947 1.17182 1.19909 1.33669 1.5287 1.66323 1.85238 2.08322 2.20558 2.34121 2.82948 2.99874 3.16935 3.31553 3.45286 3.60061 4.09833 4.34483 4.82061 
27 0.01673 0.1108 0.17052 0.18381 0.32472 0.33891 0.5187 0.66488 0.81492 0.83361 0.84886 1.00313 1.17985 1.20627 1.34756 1.55093 1.67108 1.86129 2.2149 2.34934 2.83981 3.18212 3.32466 3.46251 4.10673 4.35299 4.83012 
37 0.0111 0.09993 0.16946 0.17861 0.20427 0.32602 0.33942 0.51902 0.54959 0.65754 0.80244 0.83031 0.83962 0.8773 1.00396 1.17928 1.19552 1.34584 1.52165 1.67475 1.86285 2.08937 2.21663 2.34946 2.6535 2.83921 3.0082 3.17487 3.32384 3.45925 3.60943 3.78986 4.10493 4.35325 4.52207 4.66896 4.82948 
35 0.01015 0.06436 0.13723 0.17634 0.18617 0.22108 0.33165 0.34393 0.52287 0.54627 0.66532 0.82653 0.84109 0.85578 1.00878 1.03119 1.18522 1.20206 1.34997 1.53263 1.67542 1.86713 2.09894 2.21896 2.3539 2.66541 2.84184 3.01229 3.18139 3.32948 3.46576 3.61436 4.11194 4.35798 4.83399 
24 0.00733 0.10563 0.16606 0.18034 0.32033 0.33744 0.52161 0.80564 0.82825 0.84152 0.99833 1.17671 1.20903 1.34816 1.66584 1.85598 2.22046 2.34656 2.85013 3.32379 3.46267 4.10371 4.3501 4.8269 
33 0.01885 0.10243 0.167 0.17556 0.19311 0.32219 0.3322 0.51679 0.54759 0.65958 0.80396 0.82991 0.83935 0.99961 1.01403 1.17758 1.19258 1.22789 1.34245 1.53913 1.66717 1.85787 1.88827 2.20989 2.3469 2.837 3.01183 3.17627 3.32231 3.45817 4.10456 4.35027 4.82709 
27 0.01266 0.10498 0.16957 0.17992 0.32448 0.33707 0.52207 0.7981 0.82949 0.83948 1.00313 1.17945 1.20024 1.34595 1.67026 1.86049 1.90036 2.21371 2.34903 2.8412 3.02036 3.17897 3.32377 3.46078 4.10497 4.3538 4.82896 
24 0.01578 0.10859 0.16411 0.18077 0.31807 0.3436 0.51854 0.80776 0.8274 0.84397 0.9957 1.17603 1.21919 1.34654 1.66598 1.8541 2.21781 2.34544 2.84298 3.3215 3.45891 4.10214 4.3477 4.82378 
40 0.01212 0.09721 0.15955 0.1689 0.19326 0.31393 0.32528 0.50624 0.5312 0.64532 0.80114 0.82309 0.83319 0.99167 1.01392 1.16792 1.18033 1.21064 1.33231 1.50678 1.65837 1.84896 2.0722 2.19705 2.228 2.33787 2.64358 2.82554 2.99117 3.16456 3.31279 3.44794 3.47594 3.59501 3.77299 4.09572 4.34166 4.51081 4.65483 4.81802 
38 0.01405 0.10611 0.16884 0.17781 0.19827 0.32314 0.3328 0.51596 0.53944 0.6582 0.81248 0.83283 0.84333 1.00125 1.01539 1.17795 1.19136 1.22437 1.34281 1.52148 1.66736 1.69147 1.85858 1.8791 2.09018 2.21026 2.34743 2.65566 2.83604 3.00525 3.17622 3.32301 3.45937 3.60793 4.10494 4.35058 4.52965 4.82707 
36 0.01339 0.10379 0.17014 0.17946 0.20588 0.32599 0.33816 0.51917 0.54819 0.658 0.80787 0.83182 0.84156 1.00514 1.17933 1.19435 1.22872 1.34496 1.52554 1.67267 1.86274 2.09201 2.21352 2.35012 2.65604 2.8396 3.01066 3.1769 3.3234 3.45952 3.61199 4.10695 4.35759 4.5248 4.66914 4.82932 
26 0.01009 0.11573 0.17012 0.18365 0.32489 0.34127 0.51903 0.66707 0.82342 0.83747 1.00362 1.17812 1.19806 1.34252 1.66916 1.86032 2.20999 2.34948 2.83741 3.00777 3.1845 3.32303 3.46027 4.10633 4.35341 4.83072 
32 0.01784 0.11052 0.16643 0.17721 0.31726 0.32764 0.36703 0.51317 0.54897 0.65627 0.82322 0.83544 0.99938 1.17443 1.19117 1.34 1.52061 1.66497 1.85599 1.88794 2.08681 2.20713 2.34469 2.83198 3.00297 3.17328 3.31972 3.45753 3.61181 4.10243 4.34901 4.82405 
30 0.01692 0.11665 0.17303 0.18965 0.32721 0.34436 0.52239 0.66048 0.82276 0.83797 0.86832 1.00624 1.18154 1.20678 1.34849 1.52477 1.67346 1.86681 2.09861 2.21667 2.36282 2.66038 2.84639 3.01161 3.18244 3.33004 3.46272 4.11033 4.35973 4.83427 
30 0.01244 0.10612 0.16587 0.17555 0.20224 0.3214 0.33364 0.51413 0.5476 0.81297 0.83096 0.84475 0.99992 1.17448 1.18877 1.22581 1.34059 1.66538 1.85647 1.88622 2.20452 2.34465 2.83247 3.00238 3.17192 3.31991 3.45571 4.10226 4.34894 4.82478 
30 0.02284 0.11953 0.17972 0.19557 0.33411 0.34983 0.52652 0.56031 0.66963 0.82968 0.84402 0.86857 1.0135 1.18794 1.21109 1.35361 1.54186 1.68146 1.87194 2.22151 2.35875 2.67056 2.85189 3.02135 3.1862 3.33274 3.46937 4.11493 4.36275 4.84026 
43 0.01517 0.10048 0.1639 0.17269 0.19165 0.31857 0.32819 0.51062 0.53074 0.64977 0.8027 0.82708 0.83675 0.99655 1.0124 1.1724 1.18379 1.2113 1.33666 1.39214 1.51167 1.66247 1.68815 1.85443 1.89771 2.078 2.20193 2.23628 2.34295 2.64641 2.83003 2.99627 3.16893 3.31784 3.4523 3.47678 3.59824 3.77842 4.10009 4.34664 4.51501 4.65731 4.82256 
42 0.02049 0.11176 0.17336 0.18275 0.20784 0.32725 0.33684 0.38027 0.51925 0.53868 0.65983 0.82539 0.83951 0.85504 1.00591 1.02273 1.18145 1.19427 1.22725 1.34577 1.37474 1.52428 1.67136 1.69446 1.86268 1.88276 2.08764 2.21415 2.35104 2.65925 2.83759 2.86372 3.00668 3.17874 3.32606 3.4623 3.60891 3.78885 4.10923 4.35554 4.52739 4.83136 
43 0.01678 0.09818 0.16594 0.17378 0.18521 0.32289 0.33144 0.35268 0.51475 0.53306 0.65775 0.79801 0.82926 0.83812 0.85641 1.00089 1.01352 1.17611 1.1859 1.20761 1.34183 1.53693 1.66695 1.68617 1.85778 1.87351 2.09311 2.20735 2.23984 2.34592 2.66237 2.83291 2.85576 3.00073 3.17405 3.32122 3.45654 3.47588 3.61775 4.1042 4.34988 4.82558 4.845 
33 0.01955 0.10301 0.16932 0.17847 0.20376 0.32463 0.3357 0.51875 0.5498 0.65843 0.80453 0.83054 0.83998 1.00331 1.17908 1.19576 1.34437 1.53208 1.67061 1.86051 2.0913 2.21136 2.34811 2.66031 2.83862 3.00635 3.17654 3.3232 3.45808 3.61125 4.10505 4.35309 4.82906 
38 0.01703 0.10137 0.16895 0.17726 0.19424 0.32482 0.33457 0.51721 0.54043 0.65792 0.80106 0.83076 0.83997 0.86744 1.00242 1.01734 1.17876 1.19174 1.22151 1.34334 1.52709 1.66975 1.86007 1.88463 2.08896 2.21057 2.34774 2.66054 2.83609 3.00501 3.17444 3.323 3.45879 3.60619 4.10556 4.35174 4.82739 4.85241 
30 0.02024 0.11155 0.17111 0.18129 0.21878 0.32605 0.3382 0.5194 0.55187 0.6681 0.82356 0.83765 0.85666 1.00436 1.18054 1.19834 1.34665 1.67077 1.86197 2.21218 2.34968 2.83751 3.01028 3.17951 3.32601 3.4617 3.61558 4.10826 4.3538 4.82977 
47 0.01257 0.09949 0.16962 0.17733 0.18973 0.32643 0.33496 0.35856 0.51842 0.53724 0.65818 0.80106 0.83223 0.8411 0.85957 1.00487 1.02052 1.17976 1.18997 1.21357 1.34441 1.36779 1.51965 1.67058 1.6905 1.8615 1.87805 2.08483 2.21139 2.24444 2.34894 2.6533 2.83696 2.86077 3.00435 3.17559 3.32398 3.45941 3.47718 3.60597 3.78537 4.10665 4.35356 4.52176 4.67024 4.82936 4.85521 
41 0.0127 0.09921 0.16506 0.17355 0.18961 0.31943 0.32818 0.34692 0.51238 0.53381 0.6535 0.80503 0.82895 0.83828 0.99785 1.01006 1.17404 1.18503 1.21156 1.33969 1.51801 1.66274 1.68021 1.85475 1.87101 2.08136 2.2028 2.23455 2.34451 2.65273 2.83151 3.00094 3.17179 3.31951 3.45567 3.60167 3.79179 4.10261 4.34672 4.52095 4.82398 
31 0.0103 0.10449 0.16238 0.1732 0.31642 0.32864 0.50914 0.56795 0.6506 0.81405 0.82898 0.84938 0.99553 1.17068 1.18823 1.33484 1.53434 1.66136 1.85226 2.08929 2.1998 2.34052 2.82774 2.99439 3.16758 3.31539 3.4511 3.59866 4.09834 4.34466 4.81988 
33 0.01484 0.10666 0.17123 0.18096 0.21417 0.32605 0.3372 0.51899 0.54552 0.66244 0.81243 0.83348 0.84378 1.00453 1.17938 1.19303 1.22492 1.34459 1.67018 1.86208 1.8984 2.2092 2.2427 2.35016 2.84251 3.01734 3.17849 3.3243 3.46148 3.61522 4.10838 4.35483 4.83292 
23 0.00853 0.10493 0.16831 0.17924 0.32403 0.33985 0.52629 0.80147 0.82956 0.84015 1.00236 1.18104 1.21298 1.35767 1.67223 1.86196 2.22547 2.36637 2.85262 3.46206 4.10697 4.35285 4.83473 
24 0.02056 0.12367 0.17423 0.19492 0.32959 0.52528 0.81559 0.83621 0.85649 1.00849 1.18564 1.22736 1.3527 1.67987 1.8739 2.23867 2.3608 2.84727 3.01834 3.3442 3.46539 4.11209 4.36639 4.83824 
33 0.01106 0.10471 0.16628 0.17574 0.20098 0.32115 0.33241 0.51337 0.54072 0.65651 0.81406 0.83122 0.84387 0.9992 1.01922 1.17578 1.19267 1.33983 1.66543 1.85596 1.88228 2.08319 2.20566 2.34494 2.83248 3.0002 3.17184 3.31985 3.45575 3.60468 4.10236 4.34901 4.82432 
24 0.01469 0.10267 0.16313 0.17361 0.31498 0.32775 0.51767 0.79811 0.82531 0.83609 0.99431 1.17437 1.20698 1.3485 1.66028 1.85158 2.21323 2.34169 2.83563 3.32172 3.45958 4.1 4.34392 4.82086 
37 0.01292 0.1047 0.16768 0.17746 0.21065 0.32254 0.33398 0.51489 0.54192 0.65501 0.81234 0.83115 0.84231 1.00096 1.17612 1.19011 1.22415 1.34096 1.51933 1.66791 1.85781 1.88824 2.08042 2.20839 2.34579 2.65244 2.83366 3.00276 3.17276 3.32045 3.45581 3.60162 3.78467 4.10302 4.34944 4.51886 4.82609 
30 0.02108 0.11465 0.17103 0.18585 0.32534 0.34109 0.51969 0.6588 0.81902 0.83529 0.85622 1.00477 1.17941 1.20174 1.34655 1.53355 1.67263 1.86261 2.09164 2.21447 2.34944 2.83795 3.0217 3.17841 3.32516 3.45947 3.60871 4.1082 4.35968 4.83433 
39 0.00719 0.09562 0.16864 0.17719 0.19552 0.32482 0.33553 0.51734 0.54171 0.65724 0.80462 0.83098 0.84038 1.00264 1.02559 1.17832 1.19125 1.22078 1.3429 1.52184 1.67011 1.86127 2.08504 2.20757 2.23586 2.34913 2.65475 2.83756 3.00571 3.17454 3.32273 3.45767 3.48561 3.60521 3.79312 4.105 4.35309 4.52359 4.82949 
36 0.01019 0.1031 0.17105 0.18006 0.20223 0.32644 0.33709 0.52054 0.55095 0.6622 0.81283 0.83414 0.84438 1.00456 1.02678 1.18114 1.1977 1.34644 1.53072 1.6712 1.86172 1.8886 2.09319 2.21356 2.35062 2.66079 2.84232 3.0129 3.17954 3.32595 3.46206 3.61762 4.1077 4.35442 4.52882 4.83087 
36 0.01937 0.11008 0.17456 0.18474 0.22871 0.33004 0.34279 0.52151 0.5458 0.66135 0.81619 0.83651 0.84704 1.00921 1.18263 1.19706 1.23108 1.34769 1.52493 1.67621 1.86706 2.09052 2.21553 2.35258 2.65763 2.84127 3.00994 3.1794 3.32687 3.463 3.61238 3.79331 4.10963 4.35762 4.52743 4.83333 
37 0.01347 0.10375 0.17084 0.17942 0.19743 0.32706 0.33766 0.52021 0.54613 0.66026 0.80826 0.83364 0.84316 1.00489 1.02509 1.18123 1.19554 1.22827 1.34632 1.52489 1.67142 1.86212 1.88526 2.0913 2.2136 2.35086 2.66155 2.83942 3.00741 3.17834 3.32673 3.46086 3.61225 4.10814 4.35517 4.52968 4.83175 
28 0.00716 0.10857 0.1722 0.18513 0.32704 0.34192 0.5199 0.55427 0.66494 0.82347 0.83786 0.86164 1.00606 1.18142 1.20364 1.34836 1.67352 1.86443 2.21549 2.35283 2.83955 3.00825 3.18035 3.32732 3.46071 4.10817 4.35587 4.8314 
26 0.02067 0.10506 0.16802 0.17942 0.32214 0.33672 0.52378 0.79757 0.82819 0.83834 0.99883 1.17975 1.21042 1.34627 1.6692 1.85777 2.21508 2.34986 2.85359 3.03296 3.18465 3.32524 3.46132 4.10496 4.35252 4.82922 
20 0.01835 0.10324 0.16621 0.18149 0.32143 0.52693 0.79351 0.82519 0.83559 0.99721 1.17793 1.21226 1.38017 1.86483 2.23236 3.32336 3.45963 4.10449 4.39278 4.83894 
27 0.01079 0.10497 0.16929 0.17874 0.20511 0.32435 0.33575 0.52019 0.80312 0.83124 0.84128 1.00133 1.0187 1.17991 1.19888 1.34802 1.66804 1.85921 1.88869 2.22277 2.34846 2.83821 3.32553 3.46194 4.10655 4.35065 4.83034 
36 0.02049 0.10337 0.16467 0.17373 0.19461 0.31866 0.32805 0.36015 0.51143 0.54353 0.65451 0.8137 0.82996 0.84173 0.99726 1.01214 1.17412 1.19035 1.3385 1.53307 1.66191 1.68056 1.85381 1.87096 2.08208 2.20649 2.34301 2.83008 2.99883 3.17244 3.31878 3.45477 3.6112 4.10091 4.34602 4.8222 
40 0.01033 0.10177 0.16829 0.17688 0.19409 0.32238 0.33116 0.35033 0.51548 0.53624 0.65836 0.81315 0.83281 0.84277 1.00094 1.01378 1.17735 1.18915 1.21812 1.34207 1.37295 1.53233 1.66654 1.68541 1.85786 1.87483 2.08763 2.20789 2.34727 2.83441 3.00097 3.17439 3.32193 3.45754 3.48744 3.60507 4.10482 4.351 4.82665 4.85586 
45 0.01256 0.09756 0.16321 0.17148 0.18609 0.31845 0.32701 0.34486 0.51 0.52806 0.65051 0.80266 0.82728 0.83653 0.99658 1.00922 1.17231 1.1839 1.21255 1.33605 1.36019 1.51098 1.66159 1.67898 1.8534 1.86929 2.07414 2.19972 2.22771 2.34192 2.64736 2.82769 2.85218 2.99429 3.16827 3.31648 3.45245 3.47618 3.59807 3.77383 4.09997 4.34553 4.51622 4.82139 4.84656 
38 0.01047 0.10132 0.16949 0.17796 0.19447 0.32625 0.33696 0.51854 0.54172 0.65813 0.8079 0.83296 0.84253 1.00409 1.0242 1.17969 1.19226 1.22154 1.3451 1.52384 1.67183 1.86214 1.89423 2.09045 2.21423 2.34941 2.66035 2.83688 3.00532 3.1763 3.32412 3.45919 3.48428 3.60828 4.10684 4.3539 4.53 4.82924 
40 0.0131 0.09494 0.15903 0.16757 0.18418 0.31266 0.32097 0.33691 0.50448 0.53698 0.64465 0.80018 0.8231 0.83252 0.99141 1.0027 1.16676 1.17953 1.21207 1.3308 1.50635 1.65619 1.67571 1.84772 1.86621 2.06594 2.19421 2.33647 2.64431 2.82187 2.9884 3.16311 3.31112 3.44716 3.59239 3.76744 4.09444 4.3396 4.51249 4.81542 
47 0.00675 0.08885 0.15867 0.17063 0.17966 0.2048 0.32265 0.33132 0.3594 0.51448 0.53369 0.65323 0.79994 0.82898 0.83777 0.85716 1.00091 1.01724 1.17605 1.18648 1.21121 1.34001 1.36069 1.51465 1.66627 1.68544 1.85793 1.87571 2.08133 2.20499 2.22991 2.3455 2.64921 2.83351 2.99888 3.17191 3.32034 3.45551 3.47186 3.60101 3.77982 4.10348 4.35073 4.51816 4.66858 4.82582 4.85942 
43 0.01538 0.09557 0.1613 0.16942 0.18305 0.31554 0.32359 0.33639 0.50826 0.53148 0.64918 0.79915 0.82524 0.83435 0.86859 0.99446 1.00548 1.17004 1.1807 1.20619 1.3347 1.36212 1.51548 1.65904 1.67664 1.85107 1.86699 2.07179 2.19892 2.23821 2.34005 2.65194 2.82649 2.99329 3.16701 3.31504 3.45057 3.59644 4.09797 4.34298 4.52046 4.81931 4.8445 
45 0.01371 0.10194 0.16373 0.17285 0.19483 0.31774 0.32714 0.36013 0.50899 0.52586 0.64747 0.81333 0.82906 0.84153 0.99623 1.01241 1.17105 1.18227 1.21015 1.3351 1.35509 1.50828 1.66197 1.68464 1.85317 1.87278 2.07262 2.1999 2.23191 2.34116 2.64494 2.8275 2.85072 2.99355 3.16695 3.31551 3.45119 3.47353 3.59655 3.77193 4.09904 4.34523 4.51347 4.82069 4.84813 
35 0.0202 0.10985 0.17286 0.182 0.20538 0.32748 0.3376 0.5213 0.54756 0.6677 0.81545 0.83616 0.84655 1.00479 1.01882 1.18337 1.20124 1.34845 1.54424 1.67178 1.70057 1.86329 1.89096 2.09408 2.218 2.35183 2.84132 3.01086 3.18286 3.32801 3.46319 3.6175 4.10942 4.35543 4.83208 
46 0.01276 0.099 0.16565 0.17378 0.18809 0.32001 0.3278 0.33987 0.5117 0.52694 0.65195 0.80398 0.82938 0.83857 0.8922 0.99862 1.00938 1.17378 1.18365 1.2049 1.33812 1.35787 1.51419 1.66375 1.67913 1.85522 1.86941 2.07914 2.20282 2.23095 2.34375 2.64908 2.82964 2.84974 2.99739 3.17092 3.31841 3.4544 3.4724 3.60094 3.78006 4.1029 4.34797 4.5183 4.66678 4.82371 
36 0.01704 0.10832 0.16959 0.18037 0.32364 0.33527 0.51548 0.53915 0.65522 0.81435 0.83298 0.84593 1.0023 1.17787 1.19404 1.34233 1.51757 1.66888 1.85929 1.89367 2.08314 2.21062 2.34764 2.6509 2.83482 3.00146 3.17324 3.32203 3.45728 3.60426 3.78294 4.10477 4.35196 4.51975 4.66807 4.8274 
32 0.00648 0.09584 0.16442 0.1731 0.19144 0.31934 0.32904 0.51315 0.55061 0.65715 0.799 0.82692 0.83622 0.87302 0.99743 1.01449 1.17567 1.19574 1.34288 1.66423 1.85424 1.87781 2.20896 2.3438 2.83223 3.00849 3.17363 3.31986 3.45659 4.10158 4.3462 4.82325 
26 0.00798 0.10501 0.16476 0.17759 0.31854 0.33437 0.5152 0.65544 0.80982 0.82852 0.84376 0.9966 1.17507 1.20369 1.34858 1.6654 1.85396 2.21193 2.34402 2.84167 3.17406 3.32106 3.45688 4.10097 4.34672 4.82345 
15 0.02806 0.11504 0.16578 0.18078 0.32083 0.80039 0.82717 0.84082 0.99759 1.17974 1.66637 1.85624 4.10398 4.34783 4.83829 

59
