# Supplementary material for: Deciphering the Contribution of Oriens-Lacunosum/Moleculare (OLM) Cells to Intrinsic θ Rhythms Using Biophysical Local Field Potential (LFP) Models
Source: eNeuro. 2018 Sep 4;5(4):ENEURO.0146-18.2018. doi: 10.1523/ENEURO.0146-18.2018 (PMC6140113; doi:10.1523/ENEURO.0146-18.2018)
Supplement: Supplementary file 2 — Supplementary Code. Download supplement 2, GZ file [file sup_enu-eN-NWR-0146-18-s02.gz › LFP_microcircuit-master/BC-380-gi-0-gi_SD-0-PV12913020-dSD6.6ms-gnSD0.21-gpv-3.0-gsb2.5-csb0.21-gbs3.5-cbs0.1344-spiketimes.txt]

16245

339


79 0.14389 0.14822 0.15166 0.30009 0.3039 0.30801 0.48661 0.49147 0.49472 0.6193 0.62393 0.62805 0.80939 0.81324 0.81651 0.82226 0.98174 0.98525 0.99047 1.14629 1.15071 1.15764 1.31109 1.31642 1.32127 1.47922 1.48377 1.48703 1.64053 1.64801 1.83647 1.83938 1.84412 2.04973 2.0529 2.1751 2.18142 2.32134 2.32463 2.32951 2.45807 2.46469 2.46856 2.61389 2.61865 2.62193 2.80491 2.80951 2.81288 2.96871 2.97412 2.97828 3.14149 3.14489 3.14923 3.2907 3.29542 3.30011 3.42353 3.42948 3.43576 3.57057 3.57518 3.58007 3.74519 3.74927 3.75263 4.07864 4.08161 4.32763 4.33013 4.48185 4.48559 4.4891 4.60601 4.61307 4.80077 4.80396 4.80698 
88 0.14442 0.14831 0.15162 0.30051 0.30426 0.30813 0.48729 0.49137 0.49446 0.49935 0.61885 0.62318 0.62695 0.63287 0.80976 0.81348 0.81691 0.81973 0.98256 0.98539 0.99028 1.14662 1.15072 1.15702 1.31154 1.31528 1.32011 1.47958 1.48378 1.48735 1.49284 1.64081 1.64837 1.65226 1.83726 1.83982 1.84379 2.0505 2.0531 2.05661 2.17567 2.18134 2.32215 2.32506 2.32883 2.45744 2.46423 2.46833 2.61409 2.61874 2.62225 2.80574 2.80987 2.81315 2.96924 2.97348 2.97733 3.14208 3.14529 3.14938 3.15401 3.29121 3.29479 3.30013 3.42394 3.4304 3.43443 3.5713 3.57526 3.57891 3.74602 3.74908 3.75284 4.07947 4.08211 4.08583 4.3283 4.33055 4.33385 4.48241 4.48557 4.48978 4.60644 4.61292 4.61928 4.8017 4.80459 4.80723 
30 0.16753 0.32452 0.51127 0.64357 0.64979 0.83436 1.00417 1.17296 1.33662 1.667 1.86221 2.07068 2.20206 2.34264 2.34897 2.48503 2.63837 2.82919 2.99311 3.16678 3.31859 3.45259 3.5934 3.59965 3.77052 4.09913 4.34709 4.50703 4.6338 4.8239 
0 
64 0.16525 0.16975 0.32101 0.32561 0.33998 0.51091 0.51591 0.64108 0.6471 0.83153 0.83641 1.0044 1.00898 1.16792 1.1744 1.33223 1.3384 1.50072 1.506 1.52947 1.6657 1.67153 1.85565 1.86047 1.86493 2.06989 2.07619 2.09905 2.19623 2.20659 2.34188 2.34645 2.3546 2.48379 2.49053 2.6363 2.64127 2.8272 2.83197 2.85086 2.9915 2.99662 3.16197 3.16681 3.17522 3.31208 3.31758 3.44826 3.45312 3.59265 3.59823 3.76775 3.77129 4.0991 4.10626 4.34625 4.35298 4.50163 4.50694 4.62797 4.63824 4.82161 4.8254 4.83531 
0 
20 0.17179 0.32696 0.51367 0.83332 1.00487 1.34123 1.67297 1.86153 2.35109 2.63935 2.8324 2.99952 3.16784 3.31809 3.45413 3.59683 3.77005 4.3474 4.50689 4.82517 
80 0.1541 0.15802 0.16293 0.31087 0.31455 0.31832 0.49647 0.50077 0.50449 0.62959 0.63352 0.6375 0.81944 0.82321 0.82666 0.99136 0.99574 0.99989 1.15702 1.16172 1.16733 1.32075 1.32597 1.33052 1.48926 1.49375 1.49909 1.64987 1.65672 1.66039 1.84609 1.84979 1.85412 2.05935 2.06265 2.1842 2.18995 2.33144 2.33492 2.34003 2.4693 2.47436 2.47921 2.62513 2.62877 2.63258 2.81466 2.81891 2.82236 2.97843 2.98357 2.98913 3.15159 3.15541 3.1587 3.30065 3.30526 3.30971 3.43557 3.43944 3.44399 3.58062 3.58469 3.58964 3.75454 3.75886 3.76191 4.08838 4.09163 4.33708 4.33974 4.49176 4.49619 4.49976 4.61506 4.62265 4.62676 4.81074 4.8135 4.81777 
0 
53 0.15904 0.16406 0.31505 0.31939 0.50285 0.50799 0.63589 0.64033 0.82556 0.83018 0.99506 1.00028 1.16343 1.32748 1.33255 1.49498 1.50012 1.65953 1.66465 1.84854 1.85475 2.06196 2.06769 2.19261 2.33491 2.34016 2.47717 2.48268 2.63006 2.63411 2.82133 2.82543 2.98533 2.99045 3.15769 3.16234 3.30649 3.31171 3.44142 3.446 3.58603 3.5911 3.75989 3.76345 4.09052 4.09638 4.3393 4.34693 4.49815 4.50302 4.62531 4.81469 4.81939 
88 0.14468 0.14925 0.15252 0.30115 0.30486 0.30859 0.31278 0.48762 0.49266 0.49567 0.62032 0.62513 0.62892 0.81009 0.81398 0.81733 0.8222 0.98275 0.9863 0.99095 1.14715 1.15154 1.15687 1.312 1.31762 1.32128 1.47986 1.48462 1.48789 1.64104 1.64891 1.65293 1.83747 1.84031 1.84456 2.05074 2.05398 2.05908 2.17603 2.18244 2.32238 2.32563 2.33002 2.45831 2.46512 2.46887 2.61452 2.61952 2.62255 2.80585 2.81066 2.81367 2.81907 2.96968 2.97536 2.97885 3.14264 3.14596 3.14997 3.15419 3.29173 3.29662 3.30047 3.424 3.4303 3.43469 3.57159 3.57634 3.58044 3.74617 3.75053 3.75346 4.07965 4.08258 4.08778 4.32862 4.33104 4.33678 4.4829 4.48678 4.48994 4.60695 4.61431 4.6189 4.80176 4.80491 4.80773 4.81195 
49 0.17657 0.18145 0.33286 0.33712 0.5199 0.52406 0.65333 0.65867 0.8416 0.84614 1.01288 1.01765 1.18294 1.3458 1.35157 1.51243 1.51747 1.67645 1.68373 1.86779 1.8724 2.07904 2.08718 2.20988 2.35218 2.35763 2.49439 2.50475 2.64704 2.83832 2.84413 3.00211 3.17517 3.181 3.32609 3.45946 3.46462 3.60354 3.61004 3.77781 3.78453 4.10809 4.11535 4.35622 4.36281 4.51479 4.64394 4.83121 4.83599 
0 
130 0.14186 0.14515 0.14787 0.15014 0.15426 0.29798 0.30156 0.30411 0.30654 0.30962 0.48482 0.48828 0.49092 0.49306 0.49604 0.6158 0.61968 0.62272 0.62537 0.62825 0.80725 0.81061 0.81344 0.81556 0.81906 0.98006 0.98241 0.98543 0.98817 1.14408 1.14795 1.15125 1.15486 1.15907 1.30905 1.31229 1.31595 1.31868 1.32231 1.47708 1.48076 1.48368 1.48601 1.48993 1.63825 1.64433 1.64752 1.65064 1.65573 1.83478 1.83701 1.83956 1.84203 1.84628 2.04802 2.05024 2.05275 2.05569 2.17317 2.1772 2.18069 2.18718 2.31967 2.3223 2.3248 2.32753 2.45482 2.46069 2.46406 2.46673 2.4705 2.61158 2.61595 2.61858 2.6208 2.80327 2.80687 2.80933 2.81149 2.81505 2.96674 2.97034 2.9736 2.97588 3.13956 3.14239 3.14482 3.1474 3.15011 3.28861 3.29176 3.29493 3.29795 3.30089 3.42145 3.42711 3.42951 3.43292 3.43622 3.5688 3.57232 3.57486 3.57786 3.74351 3.74588 3.74872 3.75095 3.75371 4.07699 4.07928 4.08168 4.08449 4.32579 4.32785 4.33002 4.33322 4.47991 4.48273 4.48597 4.48803 4.49213 4.60393 4.60855 4.61208 4.61581 4.79924 4.80183 4.80389 4.80605 4.80962 
0 
59 0.15515 0.1595 0.16564 0.31264 0.31826 0.49904 0.50269 0.50778 0.63189 0.63678 0.82092 0.82582 0.9931 0.99862 1.15891 1.16737 1.32401 1.33094 1.49069 1.49567 1.65404 1.65885 1.66525 1.84755 1.85406 2.06055 2.06896 2.18679 2.19721 2.33291 2.33897 2.47179 2.47699 2.62692 2.63111 2.81756 2.82186 2.82704 2.98023 2.98519 3.15365 3.15911 3.30337 3.30996 3.43809 3.44444 3.58305 3.58851 3.75709 3.76222 4.0897 4.33852 4.34509 4.4937 4.49905 4.61807 4.62496 4.81249 4.81668 
63 0.16648 0.1719 0.32232 0.32578 0.33158 0.50987 0.51328 0.64201 0.64579 0.83117 0.83459 0.84068 1.00129 1.0061 1.01408 1.1674 1.17393 1.33532 1.33944 1.50209 1.50551 1.66598 1.67143 1.85609 1.86059 1.86559 2.06898 2.07319 2.19748 2.20654 2.34193 2.34624 2.35183 2.48392 2.48833 2.63676 2.64005 2.82745 2.83123 2.83651 2.99261 2.99803 3.1624 3.16687 3.31465 3.31848 3.4486 3.45319 3.59312 3.59896 3.76643 3.76986 4.09799 4.10223 4.34649 4.35249 4.50358 4.50688 4.62994 4.63518 4.82101 4.82442 4.82899 
37 0.14936 0.15506 0.30628 0.49298 0.49832 0.62587 0.81453 0.82031 0.9863 1.15255 1.31654 1.48448 1.49037 1.65254 1.8411 2.05437 2.18184 2.32655 2.46929 2.62126 2.81131 2.81748 2.97534 3.14687 3.15331 3.29642 3.43376 3.57704 3.74989 3.75572 4.08344 4.33209 4.48709 4.49339 4.61491 4.80592 4.81104 
2 1.00934 4.82791 
2 0.82919 4.82243 
0 
17 0.17046 0.32596 0.5127 0.64666 0.8354 1.0089 1.1767 1.50468 1.86158 2.34906 2.63889 2.83271 3.16829 3.59762 3.76943 4.5079 4.82432 
26 0.1588 0.31791 0.50273 0.63696 0.82341 0.99738 1.16336 1.32863 1.49488 1.66021 1.85246 2.06484 2.33861 2.47801 2.63121 2.8216 2.98605 3.15945 3.30769 3.44376 3.5888 3.76217 4.34163 4.49888 4.62911 4.81506 
70 0.15415 0.15875 0.31117 0.31524 0.31983 0.49809 0.5014 0.50501 0.63103 0.63529 0.81895 0.8232 0.82573 0.99115 0.99622 1.15749 1.16353 1.16808 1.32118 1.32659 1.33048 1.489 1.49376 1.49796 1.65437 1.65863 1.66613 1.84588 1.85095 1.8557 2.05926 2.06355 2.18526 2.19066 2.33142 2.33551 2.47185 2.47605 2.48167 2.62601 2.6295 2.81623 2.81996 2.82462 2.9804 2.98408 3.15191 3.15653 3.16077 3.30127 3.30667 3.30991 3.43698 3.44195 3.58211 3.5861 3.75475 3.75921 3.76256 4.0883 4.09279 4.33692 4.34139 4.49195 4.49655 4.61533 4.62315 4.6299 4.8108 4.81398 
5 0.51971 2.64571 3.32617 3.77711 4.51292 
32 0.1686 0.32388 0.51057 0.51656 0.64517 0.83298 0.83854 1.00286 1.01015 1.17237 1.33694 1.50401 1.66735 1.85694 1.86256 2.07232 2.20443 2.34295 2.48519 2.63883 2.8291 2.99326 3.166 3.31688 3.45067 3.59435 3.76819 4.09938 4.34748 4.50587 4.63425 4.82325 
33 0.15895 0.31306 0.3184 0.50119 0.63353 0.82495 0.99285 1.15896 1.16831 1.32766 1.49602 1.65919 1.84742 1.85423 2.06134 2.19123 2.33279 2.47662 2.62831 2.81973 2.98456 3.15369 3.15923 3.30743 3.4386 3.58524 3.75956 4.08988 4.33799 4.49693 4.62465 4.81254 4.81861 
57 0.15012 0.15469 0.30676 0.31129 0.493 0.49805 0.6257 0.63076 0.81611 0.82052 0.98802 0.9954 1.15329 1.16288 1.31767 1.32547 1.48561 1.49108 1.64647 1.65475 1.84287 1.84768 2.05607 2.05991 2.18144 2.18944 2.3278 2.33179 2.46583 2.47252 2.62152 2.62624 2.81113 2.81638 2.97519 2.9816 3.14814 3.15289 3.29698 3.30486 3.42971 3.43576 3.44249 3.57691 3.58187 3.75132 3.75666 4.08504 4.08858 4.33393 4.33704 4.4884 4.49433 4.61238 4.62176 4.80707 4.81046 
98 0.15399 0.15785 0.16094 0.16532 0.31073 0.31367 0.31713 0.32055 0.49686 0.50136 0.50461 0.50833 0.62958 0.63351 0.63709 0.82006 0.82361 0.82638 0.83021 0.99189 0.99621 0.99945 1.1569 1.16081 1.16539 1.16942 1.3214 1.32628 1.32972 1.48938 1.49357 1.49678 1.50079 1.64964 1.65641 1.65962 1.6645 1.8467 1.84977 1.85378 2.05997 2.06347 2.06742 2.18496 2.19017 2.19511 2.33178 2.33484 2.33831 2.46728 2.47309 2.47675 2.48113 2.62462 2.6285 2.63121 2.81495 2.81913 2.82211 2.82619 2.97901 2.98402 2.98677 3.15205 3.15522 3.15847 3.16229 3.30085 3.30507 3.30882 3.31296 3.43261 3.43861 3.44308 3.44784 3.58077 3.58484 3.58825 3.75521 3.7591 3.76202 4.08898 4.09226 4.09702 4.33799 4.34108 4.34589 4.49241 4.49674 4.49957 4.6155 4.62191 4.62555 4.63205 4.81117 4.81411 4.81719 4.82077 
25 0.17015 0.32565 0.51103 0.64328 0.83393 1.00384 1.17327 1.507 1.67088 1.86287 2.06973 2.19987 2.34209 2.48422 2.83236 2.99135 3.16694 3.31884 3.45419 3.59601 3.77009 4.09954 4.34617 4.50951 4.82315 
58 0.16592 0.17044 0.32526 0.33058 0.51079 0.51484 0.64332 0.64785 0.83157 0.83538 1.00218 1.00736 1.17 1.17676 1.33706 1.50243 1.50654 1.66682 1.67285 1.85704 1.86163 1.87401 2.07021 2.07548 2.19665 2.20367 2.34269 2.34776 2.35742 2.48415 2.48802 2.63717 2.64117 2.82889 2.83279 2.99196 2.99578 3.16413 3.16829 3.31356 3.31875 3.44983 3.45385 3.59337 3.59805 3.76767 3.7718 4.09952 4.1119 4.34753 4.35544 4.50375 4.50819 4.63079 4.63597 4.82247 4.82608 4.84014 
41 0.16087 0.16759 0.31779 0.32418 0.50492 0.51017 0.63778 0.82465 0.82885 0.99647 1.00247 1.16307 1.17077 1.3302 1.49588 1.50112 1.66122 1.67096 1.85107 1.85734 2.06478 2.19484 2.33682 2.34364 2.47982 2.63333 2.82365 2.83034 2.98727 3.16019 3.31002 3.44552 3.58788 3.59933 3.76336 4.09359 4.34219 4.50056 4.62684 4.81711 4.82251 
91 0.17715 0.18025 0.18412 0.3333 0.33665 0.33995 0.3535 0.52094 0.52359 0.52672 0.53281 0.65439 0.65783 0.66268 0.84247 0.84589 0.84924 0.8619 1.01352 1.01765 1.02154 1.18068 1.18496 1.18911 1.34636 1.34958 1.35345 1.51284 1.51615 1.51986 1.67803 1.68144 1.68626 1.86829 1.87202 1.87542 1.8837 2.08103 2.08438 2.08928 2.21013 2.21473 2.35336 2.35679 2.36096 2.36802 2.49549 2.49884 2.50416 2.6487 2.65176 2.66025 2.83872 2.84188 2.84581 2.85268 3.00307 3.00614 3.01089 3.17511 3.17865 3.18168 3.18969 3.32535 3.32917 3.33271 3.45988 3.46366 3.4675 3.60495 3.60846 3.61331 3.77874 3.78187 3.78524 3.79766 4.10977 4.11291 4.11718 4.35838 4.36116 4.36575 4.51543 4.51875 4.52303 4.64465 4.64998 4.83282 4.83559 4.8387 4.84348 
78 0.15297 0.15725 0.16296 0.30893 0.31247 0.31658 0.49546 0.50025 0.5043 0.62772 0.63257 0.63651 0.81861 0.82298 0.82595 0.9904 0.99473 1.0001 1.15531 1.1604 1.1673 1.32012 1.3253 1.33225 1.48832 1.49307 1.4985 1.64901 1.65617 1.65989 1.84521 1.84917 1.85391 2.05845 2.06223 2.18397 2.18972 2.33024 2.33372 2.34034 2.46604 2.4725 2.4761 2.62211 2.62685 2.63008 2.81374 2.81819 2.82291 2.97756 2.98283 3.15046 3.15406 3.15794 3.29947 3.3043 3.30895 3.43202 3.43769 3.44208 3.57933 3.58379 3.58997 3.75379 3.75836 3.76322 4.0874 4.09116 4.33629 4.34007 4.49075 4.49552 4.61459 4.62115 4.62937 4.80959 4.81293 4.81779 
54 0.1538 0.15821 0.31041 0.31584 0.49771 0.5022 0.63017 0.63542 0.81785 0.82242 0.82763 0.9907 0.99711 1.15713 1.16815 1.32159 1.32768 1.48896 1.49375 1.65537 1.66332 1.84532 1.85107 2.05875 2.06621 2.18734 2.3307 2.33649 2.47195 2.4778 2.62586 2.62997 2.81559 2.81999 2.9799 2.98483 3.15121 3.15685 3.30091 3.30734 3.43645 3.44318 3.58123 3.58673 3.75437 3.7594 4.08768 4.33634 4.49153 4.49636 4.61863 4.62577 4.81032 4.81453 
32 0.15462 0.30999 0.49738 0.63043 0.82014 0.98973 1.15714 1.32188 1.49085 1.65493 1.84416 2.05745 2.18755 2.32982 2.47266 2.62537 2.81527 2.9797 3.15062 3.15861 3.30083 3.43625 3.58093 3.75321 3.759 4.08656 4.33505 4.49082 4.49722 4.62188 4.80926 4.81507 
31 0.16462 0.32 0.32593 0.50926 0.6411 0.82818 0.83375 1.00004 1.1676 1.33352 1.5 1.6645 1.8547 1.86146 2.06748 2.19722 2.34047 2.48183 2.63532 2.82609 2.98988 3.16144 3.3121 3.44754 3.59127 3.76477 4.09657 4.34539 4.50133 4.63108 4.82024 
83 0.14527 0.14956 0.15324 0.30147 0.3051 0.30907 0.48806 0.49272 0.49618 0.50094 0.62067 0.62509 0.6293 0.81081 0.81468 0.81822 0.82431 0.9832 0.987 0.99171 1.14767 1.15176 1.15744 1.31255 1.31756 1.32175 1.48066 1.48521 1.48894 1.64189 1.64847 1.6523 1.83793 1.84096 1.8453 2.05118 2.05455 2.1765 2.18237 2.18982 2.32279 2.32611 2.33056 2.45959 2.46508 2.46951 2.61529 2.61963 2.62306 2.80637 2.81078 2.8143 2.97012 2.97507 2.97883 3.14293 3.14627 3.15041 3.29211 3.29658 3.30096 3.42491 3.43037 3.43519 3.572 3.57644 3.58096 3.74661 3.75077 3.7541 4.08008 4.08315 4.32906 4.33174 4.48332 4.48711 4.49063 4.60742 4.61418 4.61877 4.80223 4.80546 4.80855 
142 0.13728 0.14047 0.14316 0.14537 0.14822 0.29339 0.29682 0.29931 0.30167 0.30394 0.48019 0.48349 0.48621 0.48825 0.49058 0.49465 0.61148 0.61516 0.61814 0.62068 0.62287 0.62746 0.80265 0.80588 0.80866 0.81076 0.8132 0.81653 0.97545 0.97784 0.98069 0.98331 0.98663 1.1395 1.14317 1.14635 1.14934 1.15283 1.30444 1.30756 1.31121 1.31359 1.31647 1.47248 1.47596 1.47891 1.4811 1.48393 1.63368 1.63936 1.64248 1.6449 1.64887 1.83016 1.8324 1.83477 1.83725 1.83979 2.0434 2.04564 2.04801 2.05082 2.16857 2.17232 2.17595 2.17979 2.31504 2.31764 2.32003 2.32266 2.32592 2.45028 2.45568 2.45894 2.46152 2.46417 2.60698 2.61108 2.61374 2.6159 2.61896 2.79864 2.80206 2.80462 2.80667 2.80942 2.81316 2.96213 2.96554 2.96887 2.97093 2.97474 3.13496 3.13776 3.14008 3.14263 3.14466 3.14823 3.28406 3.28714 3.29029 3.29306 3.29548 3.41684 3.42217 3.42454 3.42731 3.42988 3.56419 3.56755 3.57016 3.57284 3.57632 3.7389 3.74133 3.74404 3.74621 3.74819 4.07236 4.07467 4.07693 4.07964 4.32119 4.32324 4.32529 4.32841 4.4753 4.47808 4.48123 4.48325 4.48578 4.59933 4.60339 4.60712 4.6102 4.61496 4.7946 4.79717 4.79917 4.80131 4.80392 4.99802 
35 0.1536 0.15859 0.31045 0.49672 0.50172 0.62982 0.8183 0.82357 0.99059 1.1568 1.32073 1.48904 1.49419 1.65387 1.84537 2.0586 2.18592 2.33078 2.47075 2.47663 2.6251 2.81523 2.97901 2.98462 3.15108 3.30056 3.3094 3.43645 3.58089 3.75404 4.08767 4.33636 4.49136 4.61881 4.81015 
0 
59 0.17477 0.17897 0.33074 0.33494 0.34949 0.51853 0.52284 0.6513 0.655 0.84101 0.84556 1.01083 1.01595 1.17953 1.18516 1.34416 1.3489 1.51168 1.51641 1.67539 1.68196 1.86635 1.87065 1.88042 2.078 2.08361 2.20706 2.35091 2.35646 2.36451 2.493 2.49839 2.64532 2.64977 2.83695 2.84208 3.00131 3.00878 3.17312 3.17672 3.3236 3.32733 3.45778 3.46232 3.60209 3.60775 3.77567 3.77989 4.10638 4.11088 4.3547 4.35961 4.51292 4.51744 4.64197 4.65188 4.83006 4.8337 4.84044 
92 0.17662 0.17966 0.18382 0.33316 0.3364 0.34027 0.35544 0.52058 0.52377 0.5278 0.54684 0.6527 0.6565 0.66014 0.84315 0.84574 0.84972 1.01251 1.01681 1.02137 1.1795 1.18454 1.1881 1.34535 1.34899 1.35348 1.51332 1.51638 1.5203 1.67694 1.68084 1.68538 1.86636 1.87075 1.87466 1.88198 2.07956 2.08346 2.08793 2.20879 2.21406 2.22122 2.35257 2.35684 2.3622 2.36919 2.49593 2.50017 2.50591 2.64814 2.65096 2.65634 2.83938 2.84256 2.84662 3.00286 3.0061 3.01029 3.17361 3.17744 3.18047 3.18629 3.32374 3.32772 3.33077 3.33888 3.45916 3.46301 3.46779 3.60374 3.6082 3.61351 3.77835 3.78136 3.78543 3.79711 4.10863 4.11193 4.1164 4.35719 4.36039 4.36653 4.5156 4.51843 4.52329 4.64286 4.64771 4.6571 4.83175 4.83447 4.83814 4.84333 
5 0.83623 1.00396 1.50612 1.86039 4.50702 
2 0.84077 3.77515 
55 0.1584 0.16198 0.31444 0.31873 0.5022 0.5056 0.6343 0.63851 0.82293 0.82694 0.83134 0.99459 0.99967 1.16076 1.16786 1.32574 1.33061 1.49314 1.49753 1.65907 1.66442 1.84931 1.85457 2.06269 2.18943 2.19825 2.33456 2.33977 2.47601 2.47991 2.62957 2.63288 2.82001 2.82329 2.82894 2.98363 2.98746 3.15526 3.15979 3.30501 3.31007 3.44015 3.44491 3.58573 3.59022 3.75882 3.76291 4.09182 4.34014 4.49592 4.49997 4.62119 4.62725 4.81418 4.81727 
80 0.14496 0.14925 0.15272 0.3015 0.30507 0.30882 0.48798 0.49258 0.49576 0.62058 0.62499 0.62885 0.81053 0.81429 0.8176 0.98295 0.98677 0.99123 1.14787 1.1519 1.15688 1.31258 1.31773 1.32149 1.48034 1.48477 1.48817 1.64168 1.64872 1.65284 1.83769 1.84084 1.84478 2.05094 2.05437 2.17653 2.18232 2.32263 2.32596 2.33015 2.45951 2.46509 2.46903 2.61546 2.61965 2.62284 2.80625 2.81065 2.81385 2.97016 2.97539 2.97903 3.14289 3.14627 3.14995 3.29204 3.29651 3.30045 3.42472 3.43017 3.43492 3.57192 3.57633 3.58037 3.74633 3.75052 3.75354 4.07985 4.08299 4.32879 4.33157 4.48324 4.48743 4.49042 4.60745 4.614 4.61895 4.802 4.80517 4.8082 
0 
28 0.17021 0.32612 0.51384 0.64816 0.83459 1.008 1.17641 1.34044 1.50778 1.67616 1.8616 2.07585 2.2089 2.3473 2.48906 2.63947 2.83378 2.9974 3.169 3.31874 3.45335 3.60072 3.77071 4.11369 4.35375 4.50777 4.63583 4.82549 
28 0.15876 0.31605 0.50172 0.63508 0.8238 0.9954 1.1642 1.32749 1.49507 1.65916 1.84987 2.06161 2.19215 2.33402 2.47627 2.62912 2.81987 2.98398 3.15686 3.30743 3.44175 3.58473 3.75945 4.09037 4.33822 4.49631 4.62607 4.81344 
56 0.15268 0.15778 0.30899 0.31406 0.49516 0.50026 0.62827 0.63376 0.81806 0.82298 0.98963 0.99573 1.15533 1.16245 1.31957 1.32567 1.488 1.49318 1.65018 1.6564 1.84436 1.84966 2.05761 2.06245 2.18369 2.19076 2.32965 2.33492 2.46818 2.47432 2.62332 2.62823 2.81344 2.81853 2.97725 2.98292 3.14981 3.15532 3.29928 3.30561 3.43279 3.43777 3.57913 3.58449 3.75304 3.75848 4.08663 4.09146 4.33539 4.34045 4.49013 4.49564 4.61419 4.62282 4.809 4.81305 
30 0.16586 0.32217 0.33039 0.50937 0.64288 0.83098 1.00342 1.17245 1.33485 1.50186 1.66683 1.85703 1.86264 2.0692 2.20349 2.34289 2.48543 2.63645 2.82722 2.99076 3.164 3.31466 3.44958 3.5942 3.76725 4.09922 4.34638 4.50453 4.63284 4.82183 
94 0.17666 0.1796 0.18335 0.33277 0.33599 0.33897 0.34535 0.52079 0.52364 0.52731 0.53617 0.65317 0.65698 0.66085 0.84223 0.84506 0.84865 0.85577 1.01295 1.01673 1.02099 1.02944 1.18045 1.18447 1.1881 1.34593 1.3494 1.35453 1.51286 1.51586 1.51934 1.67705 1.68079 1.68599 1.86743 1.87102 1.87436 1.88112 2.07952 2.08286 2.08775 2.21031 2.21549 2.35309 2.35634 2.3613 2.36718 2.49469 2.4982 2.50298 2.64708 2.65002 2.65466 2.83827 2.84142 2.84524 2.85204 3.0028 3.00594 3.0102 3.17377 3.17734 3.18047 3.1851 3.32595 3.32885 3.33253 3.4588 3.4625 3.46659 3.60425 3.60822 3.61331 3.77692 3.78017 3.78348 3.78908 4.10878 4.11199 4.11729 4.35709 4.36007 4.36475 4.51395 4.51714 4.52086 4.52974 4.64331 4.64768 4.66893 4.83198 4.83472 4.83802 4.84387 
70 0.15686 0.16117 0.16573 0.31434 0.3183 0.3231 0.5019 0.50524 0.50934 0.63435 0.63857 0.82247 0.82639 0.82926 0.99427 0.99878 1.00219 1.16061 1.1656 1.17122 1.32492 1.3303 1.49234 1.49684 1.50069 1.65881 1.66235 1.66889 1.84909 1.85365 1.85732 2.06215 2.06588 2.1901 2.19456 2.33427 2.33844 2.34464 2.47562 2.47918 2.62926 2.6328 2.81978 2.82334 2.82839 2.98368 2.98734 3.15522 3.15994 3.16515 3.30528 3.31046 3.44042 3.44508 3.58502 3.58868 3.59635 3.75866 3.76323 4.09114 4.09513 4.33965 4.34372 4.4954 4.49989 4.61985 4.62617 4.81388 4.81714 4.8222 
31 0.16645 0.32291 0.50911 0.51395 0.64158 0.83306 1.00442 1.16841 1.33454 1.50307 1.66744 1.85711 2.07006 2.19858 2.34145 2.48336 2.63598 2.82863 2.99103 3.16229 3.16746 3.31381 3.44896 3.59229 3.76604 3.7717 4.09861 4.34636 4.50411 4.63135 4.82197 
15 0.16435 0.83102 1.00181 1.50321 1.66387 2.48132 2.63426 2.82663 3.44919 3.59373 3.76527 4.09675 4.34411 4.5031 4.81964 
40 0.15475 0.15976 0.31133 0.31879 0.49868 0.50542 0.63224 0.82086 0.82594 0.99126 1.1577 1.32137 1.49156 1.4974 1.65612 1.84592 2.05912 2.18539 2.33137 2.47315 2.62675 2.81788 2.98011 2.98657 3.15209 3.15901 3.30138 3.30962 3.43766 3.44489 3.58181 3.75469 3.76135 4.08812 4.33684 4.49194 4.49998 4.61571 4.81079 4.81772 
111 0.14474 0.14852 0.15129 0.15418 0.30086 0.30426 0.30743 0.3102 0.48747 0.49147 0.49396 0.49657 0.50073 0.61983 0.62364 0.62655 0.6294 0.81008 0.81348 0.81665 0.81914 0.98268 0.98548 0.989 0.99297 1.14695 1.1507 1.15456 1.15828 1.31182 1.31537 1.3189 1.3221 1.47992 1.48383 1.48685 1.48969 1.64126 1.6476 1.65049 1.65389 1.83739 1.83991 1.84312 1.84642 2.05064 2.05324 2.05606 2.17593 2.18099 2.18432 2.32227 2.32507 2.32808 2.33164 2.45819 2.46373 2.46714 2.46985 2.4748 2.61446 2.61867 2.62162 2.62419 2.80584 2.80985 2.8125 2.81525 2.82033 2.9695 2.97363 2.97662 2.97995 3.14233 3.14537 3.14858 3.15106 3.29155 3.29503 3.29865 3.30147 3.42422 3.42991 3.43301 3.43602 3.57146 3.57533 3.57804 3.58128 3.74616 3.74935 3.75221 3.7545 4.07958 4.08217 4.08517 4.32854 4.33073 4.33374 4.48267 4.48565 4.48905 4.4916 4.60677 4.61241 4.61641 4.62056 4.80175 4.80457 4.80688 4.80969 
33 0.151 0.30736 0.49335 0.62661 0.81638 0.82389 0.98799 1.1535 1.31766 1.32645 1.4863 1.49369 1.65214 1.84266 2.0559 2.1816 2.32796 2.4664 2.47368 2.62161 2.81157 2.9754 3.14809 3.29749 3.43378 3.57747 3.75135 3.75914 4.08495 4.33366 4.48835 4.61252 4.80726 
41 0.15399 0.30925 0.31735 0.49679 0.50208 0.62962 0.81897 0.82347 0.98929 1.15548 1.1649 1.32005 1.32734 1.48963 1.49461 1.65522 1.84383 1.85185 2.05709 2.18648 2.32933 2.47223 2.62455 2.81461 2.82065 2.97924 3.1501 3.15709 3.29955 3.30712 3.4367 3.58038 3.75303 3.75857 4.08617 4.33479 4.48994 4.4957 4.61727 4.8088 4.81424 
6 0.82823 1.00101 1.50034 1.66508 1.85641 4.62982 
64 0.14388 0.14826 0.30019 0.30425 0.30884 0.4864 0.49081 0.49506 0.61946 0.62372 0.62981 0.80927 0.81378 0.81879 0.98096 0.98578 1.14661 1.15225 1.31087 1.31652 1.47912 1.48397 1.64215 1.64802 1.8357 1.83979 2.04892 2.0527 2.17509 2.18156 2.32089 2.32471 2.45964 2.46558 2.61458 2.61886 2.80464 2.80907 2.81448 2.96862 2.97379 3.14112 3.14528 3.14917 3.29052 3.296 3.42544 3.43059 3.57038 3.57468 3.74432 3.74879 3.75223 4.07794 4.08165 4.32676 4.33014 4.48141 4.48619 4.60598 4.61406 4.80018 4.80339 4.80766 
31 0.17734 0.33368 0.52012 0.65197 0.84165 1.01696 1.18324 1.3465 1.51265 1.68106 1.86932 2.07689 2.09414 2.21297 2.3572 2.49798 2.64456 2.8397 2.99926 3.17476 3.32343 3.4591 3.60973 3.77656 4.10569 4.11835 4.35372 4.51345 4.6431 4.8312 4.84135 
33 0.1696 0.17589 0.32642 0.51303 0.51806 0.64598 0.83577 1.005 1.17148 1.18098 1.33894 1.50597 1.66964 1.86016 2.07315 2.20079 2.34521 2.48783 2.64161 2.83138 2.83983 2.99569 3.16847 3.31902 3.45309 3.59686 3.77299 4.10159 4.11007 4.34969 4.50841 4.63546 4.82506 
28 0.1575 0.31398 0.50008 0.63361 0.82181 0.99512 1.16242 1.32593 1.49266 1.65813 1.84723 2.06062 2.19014 2.33405 2.47487 2.62828 2.81841 2.98332 3.15453 3.3056 3.4405 3.5842 3.75799 4.08906 4.33705 4.49534 4.62483 4.81223 
32 0.16362 0.16949 0.32001 0.32572 0.50738 0.64037 0.83086 1.00072 1.16753 1.33277 1.4999 1.66415 1.85387 2.06643 2.19682 2.33914 2.48114 2.63447 2.82532 2.83129 2.98947 3.16226 3.31268 3.44588 3.58992 3.7655 4.09526 4.34397 4.50262 4.63094 4.81906 4.82528 
2 0.83011 1.00141 
25 0.16415 0.32084 0.50753 0.64307 1.16919 1.33385 1.50162 1.85742 2.06664 2.19668 2.33896 2.48348 2.63366 2.82511 2.98886 3.16151 3.3123 3.44777 3.59063 3.76438 4.09523 4.34228 4.50085 4.62939 4.81812 
29 0.16236 0.31882 0.50619 0.51131 0.64001 0.82712 0.99931 1.16894 1.33428 1.49812 1.66087 1.85186 1.85778 2.06574 2.19885 2.33789 2.48026 2.6327 2.82403 2.98781 3.16155 3.31258 3.44672 3.58837 3.76379 4.09458 4.34239 4.50083 4.8173 
57 0.17677 0.18201 0.3333 0.33728 0.51963 0.52406 0.65158 0.65589 0.84246 0.84675 1.01408 1.01914 1.18237 1.18696 1.34621 1.35145 1.51228 1.51652 1.67641 1.68344 1.86686 1.87133 1.88151 2.07875 2.08342 2.20874 2.35255 2.35846 2.49327 2.49868 2.64597 2.64917 2.83771 2.8425 3.00127 3.00615 3.1743 3.17764 3.32446 3.32828 3.45879 3.46325 3.60351 3.60859 3.77737 3.78081 4.10767 4.11229 4.3561 4.36199 4.51345 4.51697 4.64236 4.64963 4.83093 4.83469 4.84023 
79 0.15511 0.15829 0.16213 0.31181 0.31554 0.3197 0.49892 0.50174 0.50541 0.63177 0.63482 0.63893 0.8196 0.82272 0.82515 0.82883 0.99137 0.9953 0.99942 1.15785 1.16257 1.16785 1.32145 1.32644 1.33075 1.48995 1.49373 1.49672 1.65612 1.65889 1.66544 1.8462 1.85009 1.85416 2.05943 2.06282 2.18587 2.19047 2.33184 2.3354 2.34172 2.47233 2.47576 2.48112 2.62672 2.6297 2.81699 2.8201 2.82548 2.98011 2.984 2.99003 3.15251 3.15698 3.16062 3.30138 3.30579 3.30914 3.4378 3.44143 3.44757 3.58245 3.58538 3.59117 3.75487 3.75894 3.76185 4.08856 4.09186 4.33733 4.34014 4.49228 4.49647 4.49972 4.61641 4.62401 4.81124 4.81411 4.81841 
36 0.16843 0.32537 0.51226 0.64288 0.64806 0.83427 1.00226 1.00813 1.17298 1.17955 1.33704 1.50486 1.66676 1.67351 1.8569 1.86308 2.07208 2.19962 2.3445 2.35514 2.4859 2.63927 2.83018 2.8375 2.9941 3.1659 3.31706 3.44996 3.59477 3.76964 4.10081 4.34788 4.50627 4.63514 4.82245 4.82793 
74 0.16232 0.16505 0.17094 0.3177 0.32118 0.32446 0.50551 0.50856 0.5139 0.63799 0.64176 0.82724 0.83024 0.83375 0.99737 1.00196 1.00567 1.16391 1.16923 1.1728 1.32819 1.33245 1.33632 1.49757 1.50078 1.50492 1.6621 1.66596 1.67278 1.8522 1.85619 1.85957 2.06569 2.0692 2.19463 2.19957 2.33771 2.34144 2.34597 2.4791 2.48253 2.49348 2.63287 2.6356 2.82326 2.82617 2.83107 2.98765 2.99024 3.15884 3.16276 3.16648 3.30969 3.3134 3.31863 3.44395 3.44828 3.45605 3.58814 3.59198 3.60027 3.76248 3.76601 4.09443 4.09852 4.34296 4.34644 4.49881 4.50245 4.62498 4.63 4.81734 4.81987 4.8244 
3 1.84759 4.33738 4.81368 
100 0.1467 0.15113 0.15395 0.15871 0.30295 0.30685 0.31013 0.31372 0.4894 0.49429 0.49708 0.50056 0.62225 0.627 0.63051 0.81238 0.81646 0.81919 0.82317 0.98442 0.98841 0.99195 1.14918 1.15368 1.15789 1.16198 1.31387 1.31949 1.32276 1.48208 1.48699 1.4898 1.49484 1.64288 1.65037 1.65359 1.65897 1.83916 1.84209 1.84558 1.85026 2.05242 2.0556 2.05926 2.17782 2.1841 2.19031 2.32406 2.32738 2.33097 2.46034 2.4671 2.47022 2.47468 2.61676 2.62161 2.62429 2.80758 2.81237 2.81504 2.81927 2.97153 2.97711 2.97997 3.14438 3.14777 3.15137 3.15473 3.29345 3.29854 3.30185 3.30545 3.42585 3.43201 3.4359 3.43957 3.57332 3.57808 3.58171 3.74785 3.75218 3.75486 3.75968 4.08134 4.08418 4.08778 4.3303 4.33262 4.33708 4.48467 4.48915 4.49167 4.49787 4.60872 4.61537 4.61942 4.80346 4.80664 4.80931 4.813 
1 0.83474 
56 0.14723 0.15244 0.30342 0.30841 0.48962 0.49471 0.62269 0.62805 0.81267 0.81799 0.98439 0.99163 1.14998 1.1572 1.31429 1.32093 1.48243 1.48811 1.64605 1.65301 1.83913 1.84463 2.05235 2.05709 2.17823 2.18912 2.32422 2.32893 2.46373 2.47018 2.61808 2.62294 2.8078 2.81303 2.97188 2.97784 3.14449 3.14982 3.29381 3.30052 3.42936 3.43611 3.57356 3.57866 3.74774 3.75326 4.08133 4.086 4.33018 4.33438 4.48483 4.49051 4.6091 4.61938 4.8035 4.80719 
93 0.16085 0.16409 0.16797 0.31755 0.32086 0.32423 0.50251 0.5069 0.50943 0.51275 0.6363 0.63955 0.64287 0.82625 0.8297 0.83245 0.83654 0.99747 1.001 1.00463 1.16316 1.16705 1.17085 1.17458 1.32749 1.33229 1.3355 1.33987 1.49628 1.50003 1.50317 1.66024 1.66362 1.66837 1.85228 1.85491 1.85845 2.06552 2.06873 2.07224 2.19083 2.19565 2.19977 2.33744 2.34034 2.3437 2.47728 2.48115 2.48427 2.63176 2.63467 2.63725 2.82046 2.82481 2.82751 2.83135 2.98517 2.98939 2.99182 3.15778 3.16128 3.16431 3.16776 3.30737 3.31171 3.31477 3.31811 3.44333 3.44663 3.44967 3.58702 3.59049 3.59406 3.76094 3.7646 3.76741 3.77139 4.09448 4.09704 4.10071 4.34332 4.34572 4.35089 4.49816 4.50235 4.50491 4.62247 4.62743 4.63081 4.63724 4.81719 4.8197 4.82329 
62 0.15573 0.16033 0.3125 0.31728 0.49829 0.50293 0.50678 0.6318 0.63695 0.8216 0.8257 0.83018 0.99246 0.99794 1.15846 1.16437 1.32218 1.32801 1.49039 1.4955 1.50036 1.65504 1.65947 1.84722 1.8524 2.06039 2.0651 2.18663 2.19251 2.33249 2.33765 2.47195 2.47764 2.62661 2.6313 2.81568 2.82091 2.82657 2.97992 2.98534 3.15317 3.15827 3.16338 3.30191 3.30825 3.4385 3.44331 3.58155 3.58621 3.75591 3.76142 4.08955 4.09425 4.33836 4.34346 4.49272 4.49818 4.62098 4.62592 4.81213 4.81549 4.82095 
47 0.16043 0.16404 0.31593 0.32023 0.50406 0.50799 0.63648 0.64144 0.82482 0.82829 0.99548 1.00068 1.16191 1.16859 1.32844 1.33257 1.49622 1.49938 1.66068 1.66541 1.8508 1.85513 2.06478 2.19261 2.33709 2.34242 2.47793 2.48419 2.63172 2.82247 2.82704 2.98664 3.15747 3.16195 3.30858 3.31222 3.44228 3.44898 3.58758 3.76152 3.76505 4.09319 4.3414 4.49983 4.62678 4.81588 4.8191 
9 0.17517 0.5204 1.5091 1.86358 2.07463 2.35026 2.83652 3.77137 4.50785 
64 0.18043 0.18484 0.33677 0.34077 0.5233 0.52713 0.53423 0.65576 0.65999 0.67019 0.84652 0.85094 1.01757 1.0223 1.18426 1.18956 1.34866 1.3531 1.51626 1.5206 1.68027 1.68612 1.87146 1.87592 1.88525 2.08294 2.08718 2.21325 2.22355 2.3576 2.36332 2.37963 2.49806 2.5029 2.65033 2.65386 2.84225 2.84693 3.00575 3.0107 3.17747 3.18123 3.18753 3.32762 3.33152 3.46236 3.4667 3.60755 3.61288 3.78174 3.78538 3.80071 4.11164 4.11591 4.36023 4.36507 4.51764 4.52114 4.52866 4.64623 4.65303 4.83497 4.83901 4.84481 
35 0.16446 0.3205 0.32639 0.50829 0.64126 0.83077 0.99982 1.01085 1.16746 1.17588 1.33394 1.50134 1.66479 1.85499 1.86167 2.06728 2.34021 2.3508 2.4829 2.63579 2.82623 2.99064 3.16132 3.17027 3.31337 3.44881 3.59188 3.76558 3.77137 4.09631 4.34459 4.50321 4.63156 4.81952 4.82472 
57 0.16674 0.17 0.32193 0.32578 0.51036 0.51408 0.64265 0.64644 0.83071 0.8346 0.84088 1.00196 1.00658 1.16859 1.17371 1.33479 1.33872 1.50179 1.50515 1.66693 1.67146 1.85677 1.86088 2.06919 2.07318 2.19802 2.20262 2.34256 2.34698 2.48487 2.48852 2.63774 2.64068 2.82782 2.83155 2.83718 2.99308 2.99765 3.163 3.16702 3.31381 3.31813 3.44827 3.45334 3.59413 3.59839 3.76693 3.77041 4.09883 4.10246 4.34713 4.35211 4.50277 4.50698 4.6347 4.8227 4.82631 
0 
26 0.16467 0.32155 0.50831 0.64109 0.83079 1.00104 1.17301 1.33446 1.50155 1.66475 1.85564 2.06835 2.34033 2.48273 2.63557 2.82661 2.99065 3.16313 3.31435 3.4476 3.59138 3.76594 4.097 4.34538 4.50309 4.81996 
28 0.16515 0.32178 0.50898 0.64056 0.8312 0.99975 1.16743 1.33306 1.50147 1.66449 1.85446 2.06808 2.19624 2.33937 2.48228 2.63582 2.82626 2.99043 3.16355 3.31345 3.44749 3.59151 3.76684 4.09629 4.34447 4.50343 4.63096 4.81981 
47 0.16209 0.16637 0.31841 0.32236 0.50515 0.50987 0.63798 0.64261 0.82787 0.83292 0.99921 1.00485 1.16484 1.17163 1.33027 1.33643 1.49808 1.50329 1.66271 1.67216 1.85224 1.85666 2.06533 2.19517 2.33781 2.34273 2.47999 2.63301 2.82343 2.82987 2.98779 2.99589 3.15953 3.16358 3.30968 3.31482 3.44496 3.5887 3.59428 3.76302 3.76877 4.09396 4.34209 4.50037 4.62795 4.81683 4.82046 
56 0.15865 0.16326 0.31494 0.31892 0.50229 0.50626 0.63463 0.63879 0.82289 0.82667 0.99434 0.99981 1.16148 1.16673 1.32723 1.33118 1.49495 1.49853 1.65891 1.6639 1.84928 1.85363 2.06224 2.06659 2.1913 2.20017 2.33478 2.33916 2.47645 2.4811 2.62984 2.63305 2.82032 2.82426 2.98491 2.98921 3.15547 3.15948 3.3063 3.31031 3.44081 3.44523 3.58579 3.59035 3.75979 3.7631 4.09124 4.09576 4.33935 4.34414 4.49739 4.50077 4.6217 4.62653 4.8142 4.8177 
95 0.14999 0.15388 0.15726 0.30616 0.30949 0.31328 0.31739 0.49269 0.49678 0.49964 0.50318 0.62533 0.62914 0.63298 0.6383 0.81539 0.81884 0.82239 0.82647 0.98789 0.99076 0.99512 1.15227 1.15594 1.161 1.31709 1.32081 1.32497 1.32981 1.48522 1.48917 1.49261 1.49756 1.64631 1.65305 1.65617 1.8426 1.84514 1.84915 1.85381 2.05591 2.05853 2.0622 2.18114 2.18652 2.32747 2.33027 2.33388 2.46336 2.46906 2.47266 2.47694 2.61974 2.62387 2.62729 2.81099 2.81502 2.81813 2.82331 2.97476 2.97893 2.98242 3.1476 3.15065 3.15461 3.15845 3.29682 3.30039 3.30493 3.30876 3.42925 3.43528 3.43884 3.44351 3.57668 3.58049 3.58404 3.75135 3.75478 3.75813 4.08482 4.08739 4.09137 4.33388 4.33602 4.48792 4.49097 4.49479 4.61191 4.61806 4.62207 4.80694 4.80977 4.81232 4.81761 
21 0.16118 0.31916 0.50657 0.63939 0.82598 0.99699 1.49785 1.66279 1.85093 2.06439 2.3369 2.6326 2.82363 2.98756 3.16215 3.58798 3.76353 4.09293 4.34106 4.50073 4.81562 
56 0.14893 0.1543 0.30522 0.31057 0.49145 0.49694 0.62435 0.63029 0.81451 0.82024 0.98617 0.99316 1.1518 1.16135 1.31612 1.32393 1.48427 1.49028 1.6475 1.65322 1.84096 1.84627 2.05418 2.05927 2.18018 2.19081 2.32597 2.33095 2.46489 2.47098 2.61981 2.62528 2.80972 2.81538 2.97372 2.98011 3.14628 3.15195 3.29551 3.30324 3.43096 3.43653 3.57539 3.58115 3.74951 3.75528 4.08311 4.08803 4.33203 4.33662 4.48666 4.49256 4.61108 4.61995 4.80527 4.80921 
56 0.14938 0.15544 0.30586 0.31155 0.49194 0.49762 0.62454 0.63113 0.81524 0.8211 0.98693 0.99367 1.15236 1.16051 1.31666 1.32398 1.48482 1.49134 1.64677 1.65346 1.84177 1.84743 2.05494 2.05984 2.18052 2.18946 2.32672 2.33188 2.46517 2.47181 2.62038 2.62575 2.81011 2.81607 2.9742 2.98078 3.14702 3.15289 3.29608 3.30358 3.43271 3.4392 3.5759 3.58172 3.75023 3.75607 4.08391 4.0887 4.33285 4.33678 4.48734 4.49332 4.6115 4.62126 4.80601 4.80996 
24 0.16001 0.31623 0.50487 0.63789 0.8256 0.99771 1.4962 1.66094 1.85193 2.06313 2.33658 2.47767 2.63082 2.82413 2.98571 3.15894 3.3094 3.4444 3.58719 3.76145 4.09208 4.34033 4.49835 4.81533 
28 0.15823 0.31296 0.50103 0.63374 0.82323 0.99409 1.16194 1.32647 1.49466 1.65855 1.84772 2.06163 2.19088 2.33332 2.4761 2.62842 2.81887 2.98401 3.15375 3.30501 3.4393 3.58467 3.75759 4.0899 4.33843 4.49456 4.62674 4.81277 
6 0.16886 0.51514 0.64745 1.00536 2.34547 4.34902 
65 0.17261 0.1768 0.32968 0.33305 0.34446 0.51552 0.5192 0.52399 0.64811 0.65275 0.83893 0.84296 1.0099 1.01453 1.17734 1.18188 1.34081 1.34541 1.50817 1.51188 1.67211 1.67632 1.86176 1.86661 1.87127 2.07522 2.07987 2.20495 2.21244 2.34757 2.35199 2.35753 2.4898 2.49482 2.64309 2.64737 2.83376 2.83821 2.84262 2.99784 3.00265 3.17068 3.17435 3.18082 3.32137 3.32522 3.45497 3.45899 3.59854 3.60399 3.61256 3.77375 3.77686 3.78221 4.10408 4.10832 4.35203 4.35653 4.51082 4.51498 4.64012 4.65329 4.82755 4.83103 4.8353 
87 0.16781 0.1708 0.17472 0.32386 0.32723 0.33017 0.51136 0.51415 0.51711 0.52341 0.64454 0.64777 0.65277 0.83358 0.8364 0.84021 1.00407 1.00809 1.01267 1.17155 1.17603 1.18013 1.33636 1.33982 1.34341 1.5047 1.50777 1.51222 1.66759 1.67124 1.67587 1.85832 1.86211 1.86551 1.87359 2.07143 2.07466 2.08154 2.20075 2.20663 2.34406 2.34728 2.35152 2.35813 2.48609 2.48938 2.49415 2.63893 2.64179 2.65384 2.82876 2.83192 2.83514 2.83967 2.99444 2.99828 3.00959 3.16471 3.16843 3.17128 3.31543 3.31886 3.32219 3.44984 3.45382 3.4579 3.59585 3.59942 3.60483 3.76965 3.77239 3.77878 4.10019 4.10357 4.1093 4.34848 4.35147 4.3565 4.50671 4.50951 4.51888 4.63555 4.64119 4.82277 4.82548 4.8287 4.83336 
77 0.16405 0.16867 0.17337 0.32107 0.32483 0.32821 0.50724 0.51099 0.51435 0.52215 0.64104 0.64527 0.65153 0.83034 0.8342 0.83829 1.00118 1.00557 1.00962 1.16818 1.17281 1.17746 1.33175 1.33639 1.34016 1.50048 1.50406 1.50791 1.66603 1.66956 1.67587 1.85595 1.85997 1.86349 1.87923 2.06941 2.07284 2.19619 2.20076 2.34132 2.34515 2.3506 2.48324 2.48661 2.63623 2.63941 2.82728 2.83062 2.83519 2.98979 2.99397 3.16241 3.16644 3.17021 3.31226 3.31695 3.32107 3.44769 3.452 3.59228 3.59582 3.60506 3.76458 3.76907 3.7716 4.09888 4.10223 4.34729 4.35068 4.50192 4.50637 4.51173 4.63071 4.63579 4.82069 4.82349 4.82706 
63 0.15689 0.16064 0.31237 0.31677 0.50049 0.50389 0.63193 0.63659 0.8217 0.82593 0.99266 0.99746 1.15892 1.1642 1.32369 1.32854 1.33367 1.49291 1.49672 1.65565 1.66 1.84703 1.85131 2.06023 2.06413 2.18913 2.19664 2.3324 2.33653 2.47256 2.47729 2.62695 2.63066 2.81798 2.82179 2.82789 2.98193 2.98584 3.15319 3.15805 3.16252 3.30297 3.30829 3.31269 3.43821 3.44266 3.58299 3.58773 3.75644 3.76091 3.76474 4.08914 4.09326 4.3379 4.34207 4.49322 4.49791 4.50287 4.62043 4.62674 4.81199 4.81578 4.82024 
59 0.14808 0.15304 0.3043 0.3089 0.31504 0.49072 0.49616 0.50089 0.62354 0.62873 0.81374 0.81832 0.82252 0.98581 0.99225 1.15074 1.15975 1.31538 1.32322 1.48349 1.4895 1.64455 1.65279 1.84056 1.84509 2.05383 2.05812 2.17924 2.32541 2.32966 2.46332 2.47086 2.61847 2.62343 2.80893 2.81451 2.97292 2.97964 3.1457 3.15028 3.15501 3.29483 3.30313 3.42759 3.43379 3.57466 3.57992 3.7492 3.75503 4.08272 4.08678 4.33176 4.33528 4.48602 4.49187 4.6101 4.61981 4.80479 4.80853 
0 
112 0.14965 0.15368 0.15655 0.15992 0.30586 0.3093 0.31278 0.31575 0.4925 0.49649 0.49917 0.50181 0.50744 0.62464 0.62862 0.63163 0.63432 0.81495 0.81843 0.82156 0.82389 0.82786 0.98775 0.99056 0.99414 0.99784 1.15192 1.15578 1.15975 1.16354 1.31673 1.32047 1.32402 1.32717 1.48477 1.48882 1.49192 1.4948 1.6463 1.65279 1.65572 1.65942 1.84252 1.84513 1.84887 1.85222 2.05581 2.05853 2.06146 2.18091 2.18624 2.1898 2.32738 2.33019 2.33334 2.33756 2.46297 2.46881 2.47229 2.47489 2.48062 2.61942 2.62366 2.6268 2.62947 2.81087 2.81484 2.81773 2.82075 2.825 2.97447 2.97869 2.98177 2.98547 3.14741 3.15048 3.15406 3.15657 3.29654 3.30013 3.30401 3.30705 3.42928 3.43522 3.43835 3.44156 3.57652 3.58035 3.58324 3.58665 3.75125 3.75459 3.75753 3.75983 4.08472 4.08739 4.09084 4.33374 4.33596 4.3395 4.48765 4.4907 4.49426 4.49691 4.61175 4.6176 4.62176 4.62606 4.80684 4.80981 4.81216 4.8156 
66 0.15301 0.15744 0.30919 0.31426 0.31825 0.49513 0.50001 0.50507 0.62834 0.63271 0.63921 0.81842 0.82345 0.98998 0.99616 1.15559 1.16279 1.16862 1.31973 1.32623 1.48812 1.4931 1.50033 1.64865 1.65562 1.6635 1.84471 1.84999 2.05797 2.06211 2.18323 2.19015 2.32975 2.33397 2.46826 2.47325 2.48006 2.62414 2.62802 2.81299 2.81814 2.82461 2.97747 2.98281 3.15021 3.156 3.29942 3.30686 3.43186 3.43709 3.44311 3.57912 3.58369 3.75331 3.75888 4.08693 4.09098 4.33582 4.33932 4.49047 4.496 4.61412 4.62307 4.80912 4.8127 4.81869 
2 0.8303 3.76805 
17 0.16523 0.31938 0.50521 0.6388 0.82926 1.17149 1.33207 1.50118 1.85527 2.82376 3.15988 3.31315 3.44569 3.76334 4.09583 4.50146 4.81937 
39 0.17059 0.3221 0.32783 0.51393 0.64234 0.8352 0.84008 1.00233 1.01025 1.16787 1.17732 1.33242 1.34189 1.50686 1.66725 1.67617 1.86088 1.86565 2.08006 2.19709 2.20778 2.34263 2.34952 2.48988 2.82849 2.83608 2.99908 3.16336 3.1769 3.31349 3.44814 3.60132 3.76685 3.77901 4.10248 4.35336 4.50316 4.51302 4.82577 
38 0.16906 0.32688 0.51231 0.51735 0.64461 0.6492 0.83517 1.00761 1.17435 1.33742 1.34191 1.50506 1.51128 1.6695 1.86187 2.07195 2.20163 2.34469 2.35117 2.48659 2.63935 2.83089 2.99402 3.16595 3.17072 3.31748 3.32359 3.45049 3.45494 3.59535 3.60015 3.77042 4.10016 4.10499 4.34927 4.50702 4.63539 4.82392 
13 0.17361 0.32947 0.51962 0.83715 1.0101 1.67843 2.34976 2.83656 3.17159 3.77875 4.11157 4.3508 4.82688 
29 0.16614 0.32364 0.51042 0.64248 0.83085 1.00042 1.0055 1.17297 1.33591 1.50143 1.66701 1.85952 2.06864 2.20078 2.34126 2.4832 2.63588 2.8268 2.9909 3.16449 3.31531 3.4496 3.59367 3.76716 4.09835 4.34743 4.50391 4.63627 4.82067 
0 
65 0.16277 0.1658 0.31915 0.32237 0.33099 0.50614 0.50906 0.51398 0.63907 0.64276 0.82759 0.83064 0.83478 0.99859 1.00263 1.01218 1.16457 1.17002 1.33156 1.33632 1.49889 1.50176 1.50651 1.66255 1.66553 1.67352 1.85313 1.85656 1.86067 2.06611 2.0695 2.19528 2.3383 2.34176 2.34896 2.48046 2.48425 2.63377 2.63693 2.82458 2.82743 2.83277 2.98854 2.99183 3.15985 3.16344 3.31064 3.31447 3.44627 3.45058 3.58985 3.59396 3.76333 3.76671 4.09493 4.0985 4.34354 4.34734 4.50044 4.50361 4.62701 4.63155 4.81812 4.82061 4.82515 
117 0.17602 0.17901 0.18246 0.18902 0.33126 0.33479 0.33745 0.34153 0.35677 0.51943 0.52232 0.52501 0.5289 0.65262 0.6556 0.65875 0.66552 0.8408 0.84421 0.8471 0.85058 1.01152 1.01583 1.01931 1.02492 1.17751 1.1818 1.18526 1.18845 1.3423 1.34595 1.34889 1.35263 1.36971 1.51121 1.51426 1.51721 1.52158 1.67605 1.67906 1.68293 1.68975 1.86593 1.86985 1.87277 1.8762 1.88374 2.07899 2.08194 2.08503 2.09264 2.20707 2.211 2.21589 2.35171 2.3552 2.35871 2.36319 2.37319 2.49359 2.49635 2.49971 2.50425 2.6464 2.64939 2.6529 2.66026 2.83725 2.84038 2.84342 2.84665 3.00127 3.00401 3.00739 3.01329 3.17264 3.17635 3.17889 3.18237 3.32358 3.32681 3.32951 3.33393 3.45779 3.46125 3.46392 3.46912 3.60296 3.606 3.60912 3.61485 3.77631 3.77949 3.7821 3.78639 3.79663 4.10787 4.11085 4.1143 4.12376 4.35667 4.35919 4.3627 4.37351 4.51297 4.51631 4.51903 4.52347 4.63987 4.64383 4.64761 4.65499 4.83125 4.83387 4.83648 4.83934 4.84522 
72 0.17019 0.17443 0.32611 0.32979 0.33547 0.51292 0.51651 0.52156 0.64604 0.6492 0.65493 0.83547 0.83857 0.84207 1.00399 1.00948 1.01456 1.17154 1.17743 1.18276 1.33861 1.34252 1.50637 1.50995 1.66964 1.67391 1.68123 1.85941 1.86438 1.86802 2.07345 2.07702 2.202 2.20754 2.34557 2.34931 2.35545 2.48825 2.4924 2.64123 2.6445 2.83121 2.83528 2.83918 2.99577 2.99934 3.16578 3.17051 3.17522 3.31819 3.32191 3.45251 3.45635 3.5968 3.60071 3.60723 3.7715 3.77429 3.77945 4.10194 4.10532 4.11642 4.35034 4.35397 4.36639 4.50865 4.51208 4.6358 4.64148 4.82445 4.82765 4.83097 
28 0.17402 0.33096 0.51613 0.64842 0.83724 1.01275 1.1802 1.34286 1.51033 1.67776 1.86675 2.07499 2.20672 2.35148 2.49111 2.64166 2.83528 2.99724 3.16999 3.32118 3.45622 3.59874 3.77266 4.10449 4.35207 4.50951 4.6419 4.82912 
92 0.15186 0.15599 0.15904 0.3084 0.31169 0.31518 0.31931 0.49469 0.49908 0.50183 0.5055 0.62751 0.63167 0.63542 0.81749 0.82103 0.82409 0.82878 0.98971 0.99348 0.99788 1.15488 1.15872 1.16412 1.31921 1.32429 1.32775 1.48717 1.49155 1.49474 1.64857 1.65512 1.65822 1.66381 1.84449 1.84741 1.85174 2.05778 2.06089 2.06554 2.18305 2.18869 2.19717 2.32946 2.33253 2.33682 2.46703 2.47211 2.47549 2.48047 2.62266 2.62646 2.62944 2.8129 2.81707 2.81986 2.82437 2.97687 2.98174 2.9846 3.14974 3.15289 3.15654 3.16055 3.29882 3.30323 3.30695 3.43167 3.43682 3.44095 3.4453 3.57866 3.58275 3.58657 3.75309 3.75727 3.76004 4.08671 4.08949 4.09488 4.33565 4.33816 4.49 4.49401 4.49675 4.61399 4.62026 4.62444 4.80884 4.81184 4.81453 4.81937 
50 0.15611 0.16102 0.3115 0.31767 0.49825 0.50239 0.63174 0.63653 0.82091 0.82538 0.99146 1.15753 1.16734 1.3215 1.32807 1.49178 1.49591 1.65602 1.66125 1.84614 1.8526 2.05923 2.1869 2.33162 2.4726 2.47685 2.62635 2.63047 2.81664 2.82092 2.98008 2.98501 3.15219 3.15764 3.30154 3.30842 3.43811 3.4453 3.58191 3.58799 3.75518 3.76061 4.08831 4.33697 4.49238 4.49769 4.61925 4.62679 4.81128 4.8152 
26 0.17031 0.32435 0.50997 0.64388 0.83302 1.17682 1.33643 1.50349 1.66902 1.8601 2.06878 2.34264 2.63662 2.83089 2.99183 3.16667 3.31643 3.44993 3.59386 3.76842 4.09703 4.34503 4.50517 4.63567 4.82012 4.82773 
80 0.14689 0.15132 0.15496 0.30366 0.30773 0.31147 0.48994 0.49433 0.49773 0.6227 0.62717 0.63113 0.81247 0.81673 0.81987 0.98455 0.9892 0.99433 1.15011 1.15523 1.16107 1.31446 1.31984 1.32438 1.48224 1.48695 1.49053 1.64512 1.65077 1.65493 1.83928 1.84318 1.84724 2.05252 2.05619 2.17862 2.18417 2.32442 2.3281 2.33264 2.46272 2.46822 2.47197 2.61806 2.62233 2.62619 2.8082 2.81251 2.81609 2.97215 2.97721 2.98224 3.14465 3.14874 3.15209 3.294 3.29909 3.30297 3.42883 3.4333 3.43731 3.5739 3.5782 3.58275 3.7479 3.75228 3.75541 4.08151 4.08506 4.33036 4.33357 4.485 4.48968 4.49338 4.60951 4.61658 4.62162 4.80383 4.80694 4.81039 
1 0.82539 
45 0.15304 0.15838 0.3099 0.31614 0.49603 0.50098 0.62985 0.63603 0.81812 0.8233 0.98963 0.99636 1.15612 1.31976 1.32635 1.48797 1.49345 1.65572 1.84462 1.85151 2.05775 2.1854 2.33004 2.47329 2.62502 2.62904 2.81491 2.81973 2.97802 2.98328 3.15048 3.15673 3.29984 3.3065 3.43676 3.58051 3.75325 3.75903 4.08685 4.33556 4.49053 4.49609 4.61588 4.80944 4.81509 
34 0.17155 0.32801 0.51439 0.64769 0.83608 0.84098 1.00798 1.17951 1.33944 1.50722 1.67111 1.86165 1.8673 2.07449 2.20509 2.34904 2.35801 2.49016 2.64042 2.83223 2.83913 2.99585 3.16951 3.3199 3.45416 3.59677 3.60643 3.77234 4.10379 4.35068 4.50851 4.63707 4.82588 4.83186 
39 0.17476 0.1843 0.33073 0.33577 0.51827 0.52432 0.65247 0.84047 0.84625 1.01135 1.01657 1.17984 1.18751 1.3443 1.51124 1.67563 1.86477 1.87056 2.07866 2.20799 2.35041 2.35939 2.49352 2.64587 2.83679 2.84343 3.00106 3.17434 3.32388 3.45856 3.60399 3.77685 4.10659 4.35471 4.36239 4.5137 4.64261 4.82964 4.83481 
8 0.16964 0.32438 0.83155 1.00561 1.50358 1.67238 1.85965 4.82592 
77 0.16309 0.16651 0.17209 0.31857 0.32232 0.3271 0.50689 0.51061 0.51659 0.63938 0.64295 0.82839 0.83114 0.83521 0.99891 1.00278 1.00787 1.16453 1.17009 1.17466 1.33172 1.33574 1.49859 1.50154 1.50576 1.66288 1.66649 1.67252 1.85315 1.85703 1.86072 1.86909 2.06614 2.06956 2.1953 2.20171 2.33833 2.34225 2.3469 2.35234 2.48062 2.4841 2.49084 2.63394 2.63702 2.82436 2.82786 2.83154 2.98905 2.99249 3.16004 3.1638 3.16768 3.31051 3.3146 3.44457 3.44892 3.45651 3.5895 3.59332 3.59908 3.76396 3.76715 3.77421 4.09513 4.09971 4.12025 4.34383 4.34817 4.35714 4.50092 4.50418 4.62943 4.63506 4.81837 4.82158 4.825 
1 0.82177 
77 0.16988 0.17299 0.17828 0.32482 0.32855 0.33179 0.51286 0.51575 0.51926 0.64621 0.65038 0.83443 0.83799 0.84249 1.00589 1.01024 1.01757 1.17251 1.17726 1.18209 1.3384 1.34187 1.35063 1.50586 1.50909 1.51493 1.66985 1.67377 1.68102 1.85966 1.86335 1.86678 1.88453 2.07335 2.0776 2.20303 2.20977 2.34519 2.34897 2.35334 2.48823 2.4922 2.50437 2.64119 2.64428 2.83131 2.83464 2.83956 2.99612 2.99991 3.16676 3.17073 3.17498 3.31769 3.32168 3.34477 3.45267 3.45693 3.59738 3.60149 3.6089 3.77 3.77376 3.77817 4.10221 4.10694 4.35059 4.35424 4.36425 4.50843 4.51149 4.51894 4.63447 4.63945 4.82489 4.82763 4.83149 
0 
78 0.16928 0.17291 0.32411 0.32771 0.33131 0.51144 0.51454 0.51799 0.64374 0.64725 0.6515 0.83496 0.83797 0.84272 1.00466 1.00962 1.01869 1.17111 1.17598 1.17955 1.33687 1.34082 1.34755 1.50531 1.50873 1.66852 1.67248 1.68166 1.85834 1.86251 1.86636 2.07156 2.07463 2.08363 2.19954 2.20443 2.34396 2.34754 2.3522 2.48568 2.48841 2.49406 2.63852 2.64112 2.64754 2.82916 2.83222 2.83649 2.99421 2.9976 3.16453 3.1684 3.17185 3.31526 3.31896 3.32288 3.44949 3.45341 3.45767 3.59464 3.59835 3.60325 3.76849 3.77164 3.77504 3.78231 4.10034 4.10381 4.34875 4.35242 4.50517 4.50807 4.51223 4.63377 4.63731 4.82321 4.82582 4.82941 
84 0.14627 0.15062 0.1537 0.30238 0.30623 0.31005 0.48903 0.49385 0.49679 0.62106 0.62583 0.62952 0.81167 0.81553 0.81873 0.82314 0.98423 0.98772 0.99271 1.14841 1.1527 1.158 1.31343 1.31847 1.32228 1.48151 1.48603 1.48923 1.49386 1.64248 1.65007 1.65376 1.83894 1.84188 1.84628 2.0522 2.0554 2.17747 2.18365 2.32381 2.32714 2.33161 2.45921 2.46627 2.47 2.47576 2.61578 2.62086 2.62398 2.80738 2.81192 2.81502 2.97104 2.97622 2.97928 3.14389 3.14739 3.15172 3.29308 3.29747 3.30185 3.30607 3.42549 3.43184 3.43606 3.57301 3.57756 3.58159 3.74769 3.7516 3.75511 4.08112 4.08413 4.33011 4.33259 4.48427 4.48796 4.49152 4.60833 4.61492 4.61978 4.80326 4.80648 4.80953 
68 0.16659 0.1704 0.17445 0.32295 0.32695 0.33036 0.51223 0.51554 0.64674 0.65226 0.83091 0.83567 0.83926 1.0024 1.00767 1.01191 1.1708 1.17679 1.18079 1.33315 1.33875 1.34262 1.50495 1.50894 1.66835 1.67207 1.67702 1.8575 1.86198 1.86593 2.07256 2.076 2.20234 2.21019 2.34399 2.34742 2.35205 2.48723 2.49153 2.64059 2.64451 2.82937 2.83213 2.8369 2.99502 2.99942 3.16496 3.17023 3.31535 3.31985 3.32385 3.451 3.45446 3.59595 3.60014 3.77113 3.77402 4.10089 4.10417 4.34917 4.35269 4.50776 4.51293 4.6292 4.63638 4.82357 4.82642 4.83048 
37 0.15956 0.16907 0.31533 0.32578 0.50375 0.63623 0.82494 0.82873 0.99565 1.00157 1.16312 1.32863 1.49531 1.50298 1.66036 1.84992 1.85655 2.06332 2.19144 2.33557 2.4772 2.63048 2.82108 2.9861 3.15686 3.16222 3.30739 3.44213 3.44866 3.58713 3.75973 3.76559 4.09217 4.34062 4.49656 4.62688 4.81456 
60 0.15101 0.15608 0.30742 0.31233 0.4931 0.49842 0.50252 0.62635 0.63141 0.6379 0.81647 0.82156 0.98786 0.99339 1.15372 1.16074 1.31762 1.32407 1.48609 1.49176 1.64657 1.65387 1.84265 1.84738 2.05587 2.05967 2.18155 2.18886 2.32792 2.33218 2.46631 2.47218 2.62177 2.62645 2.81112 2.81671 2.97531 2.98143 3.1481 3.1531 3.29719 3.30383 3.42987 3.43538 3.44016 3.57711 3.58236 3.75111 3.75633 3.75939 4.08494 4.0886 4.33374 4.33733 4.4883 4.49367 4.6123 4.62119 4.80715 4.81048 
25 0.16101 0.31861 0.50522 0.63847 0.82464 0.99804 1.16833 1.33073 1.49709 1.66154 1.85124 2.33733 2.48178 2.6319 2.82377 3.15912 3.31008 3.44509 3.58918 3.76195 4.09254 4.34105 4.49922 4.62753 4.81507 
82 0.16464 0.16778 0.17182 0.31965 0.32343 0.32627 0.50811 0.51161 0.516 0.6398 0.64332 0.64692 0.82857 0.83218 0.83552 0.99926 1.00355 1.00765 1.16525 1.17182 1.17603 1.32912 1.33442 1.33799 1.49918 1.50252 1.50669 1.6644 1.6679 1.6733 1.85436 1.85836 1.86228 2.06739 2.07083 2.0758 2.19355 2.19875 2.2067 2.3398 2.34365 2.34783 2.48192 2.48542 2.4909 2.63566 2.63858 2.82548 2.82869 2.83246 2.99064 2.99368 2.99984 3.16097 3.16504 3.1679 3.30944 3.31487 3.31787 3.44578 3.45023 3.45384 3.59006 3.59416 3.59748 3.76305 3.76751 3.77004 3.77671 4.09645 4.09988 4.34518 4.34834 4.50038 4.50481 4.50799 4.62479 4.63197 4.63609 4.8201 4.82292 4.82652 
28 0.15062 0.30689 0.49326 0.62699 0.81597 0.98708 1.15333 1.3173 1.48637 1.65237 1.84177 2.05491 2.18195 2.32711 2.4686 2.622 2.81151 2.97542 3.14758 3.29724 3.4335 3.57722 3.75059 4.08396 4.33266 4.48781 4.6151 4.80651 
0 
71 0.16625 0.17018 0.17645 0.3229 0.32705 0.33244 0.51073 0.5146 0.51988 0.64325 0.64766 0.65603 0.83083 0.83506 0.83968 1.00282 1.00757 1.01533 1.17054 1.17636 1.33558 1.33995 1.35051 1.50119 1.50558 1.51137 1.66727 1.67186 1.85724 1.86155 1.86608 2.07082 2.0751 2.19943 2.20684 2.34299 2.34742 2.35406 2.48542 2.48925 2.63827 2.64183 2.82853 2.83223 2.83718 2.99299 2.99691 3.16364 3.1684 3.17332 3.31483 3.31938 3.44878 3.4537 3.59454 3.59925 3.60931 3.76694 3.77118 3.7762 4.09991 4.10498 4.34841 4.35423 4.50372 4.50816 4.51402 4.63449 4.82217 4.82544 4.82958 
29 0.16927 0.32506 0.51134 0.64535 0.83451 1.0056 1.17249 1.33666 1.50477 1.66944 1.85998 1.86679 2.07243 2.20005 2.34444 2.48619 2.63936 2.82989 2.99431 3.16693 3.31689 3.45208 3.59524 3.76907 4.10027 4.34828 4.50647 4.63543 4.82323 
19 0.16692 0.32248 0.5095 0.83044 1.17079 1.50129 1.66848 1.85704 2.06674 2.342 2.48227 2.83103 2.99078 3.16525 3.31525 3.44864 3.76765 4.0963 4.34467 
0 
29 0.16466 0.32276 0.50912 0.64334 0.83252 1.00442 1.17209 1.33489 1.50234 1.66524 1.85919 2.06867 2.19774 2.34079 2.48425 2.63614 2.82778 2.99077 3.16501 3.31544 3.44926 3.59204 3.76708 4.09673 4.34563 4.50374 4.63165 4.82017 4.82666 
1 1.50232 
74 0.17396 0.17783 0.18396 0.3303 0.33382 0.3398 0.51713 0.52085 0.52679 0.65016 0.65465 0.83966 0.84304 0.84797 1.01139 1.01588 1.17882 1.18375 1.34245 1.34681 1.37003 1.5102 1.51414 1.52419 1.67404 1.67914 1.86396 1.86847 1.87229 2.07665 2.08051 2.09762 2.20667 2.21402 2.35022 2.35444 2.36112 2.49145 2.49578 2.5097 2.64389 2.64729 2.83499 2.83896 2.84304 2.99971 3.00427 3.17154 3.17487 3.17918 3.32285 3.32684 3.4565 3.46071 3.46917 3.60055 3.60505 3.61196 3.7748 3.77786 3.78365 4.1057 4.10927 4.11704 4.35385 4.35751 4.36377 4.51186 4.51587 4.63992 4.64616 4.82896 4.83262 4.83675 
40 0.1677 0.32218 0.33013 0.51017 0.51668 0.64315 0.83145 0.83959 1.00888 1.17243 1.33665 1.50213 1.66761 1.85674 1.86349 2.06973 2.20105 2.34226 2.34868 2.48484 2.63876 2.82872 2.83563 2.99392 3.16297 3.17142 3.31454 3.32177 3.44816 3.45593 3.59451 3.76763 3.77332 4.09904 4.34746 4.50486 4.51145 4.63314 4.82203 4.82816 
117 0.14166 0.14535 0.14812 0.15091 0.29776 0.30119 0.30431 0.30706 0.4844 0.48821 0.49083 0.49343 0.49714 0.61667 0.62045 0.62335 0.62628 0.63113 0.80699 0.81037 0.81352 0.81591 0.8207 0.97963 0.98234 0.98593 0.98937 1.14386 1.14762 1.15154 1.15538 1.30873 1.31219 1.31588 1.31916 1.47682 1.48064 1.48376 1.48656 1.63816 1.64433 1.64748 1.65102 1.83433 1.83679 1.83992 1.84293 2.04758 2.05009 2.05278 2.05839 2.17285 2.17748 2.18106 2.31921 2.32198 2.32489 2.32817 2.45501 2.46055 2.46404 2.46687 2.47148 2.61135 2.61559 2.61852 2.62109 2.80278 2.80663 2.80941 2.81213 2.81616 2.96641 2.97035 2.97354 2.97707 3.13926 3.14226 3.14538 3.14784 3.15196 3.28847 3.29187 3.2956 3.29841 3.42113 3.42677 3.42989 3.43311 3.5684 3.57214 3.57493 3.57825 3.74311 3.74612 3.74907 3.75136 4.07653 4.07906 4.08191 4.32547 4.32762 4.33033 4.33693 4.47959 4.48253 4.48596 4.48842 4.60368 4.60901 4.6133 4.61773 4.7987 4.80147 4.80368 4.80641 4.81064 
20 0.15831 0.31608 0.50099 0.63628 0.82271 0.99652 1.49352 1.84672 2.06122 2.33603 2.62943 2.81913 3.15704 3.44435 3.58824 3.75962 4.08934 4.33702 4.49673 4.81239 
23 0.17681 0.3342 0.52027 0.8421 1.01713 1.18533 1.34709 1.51305 1.67621 1.86982 2.07955 2.35597 2.64753 2.84012 3.00286 3.17686 3.32686 3.46186 3.77829 4.10816 4.35632 4.51622 4.83156 
29 0.16301 0.3186 0.50635 0.63779 0.82691 0.83068 0.99724 1.16289 1.33128 1.49795 1.66201 1.85149 2.06561 2.19477 2.33757 2.48039 2.63281 2.8238 2.98809 3.15918 3.31049 3.44275 3.58863 3.76395 4.09447 4.34268 4.50107 4.62712 4.81818 
65 0.16462 0.16802 0.3198 0.32347 0.32766 0.50822 0.51165 0.64073 0.64409 0.64874 0.82941 0.83267 0.83895 0.99952 1.00453 1.16784 1.1727 1.17759 1.33276 1.33706 1.50064 1.5049 1.66468 1.66873 1.85443 1.8589 2.06758 2.07089 2.19651 2.2039 2.34 2.34369 2.48247 2.48583 2.63535 2.63825 2.82594 2.82924 2.83352 2.9909 2.99569 3.16217 3.16569 3.31264 3.31641 3.44602 3.45048 3.59107 3.59456 3.60027 3.76514 3.76842 3.77365 4.09642 4.09976 4.34497 4.34782 4.50203 4.50514 4.51013 4.63091 4.63663 4.8197 4.82277 4.82657 
25 0.17222 0.32684 0.5153 0.64943 0.83485 1.00727 1.17708 1.34233 1.50742 1.67143 1.86142 2.3482 2.49196 2.64471 2.83598 3.00188 3.1714 3.32287 3.45635 3.60182 3.77284 4.10871 4.35348 4.51158 4.82626 
0 
137 0.14264 0.14591 0.14861 0.15086 0.15381 0.29879 0.30234 0.30463 0.30697 0.30938 0.48571 0.48902 0.4917 0.49366 0.49608 0.61599 0.62034 0.62337 0.6257 0.62813 0.63293 0.80809 0.81141 0.8141 0.81626 0.81879 0.9809 0.98321 0.98596 0.9885 0.99197 1.14486 1.14868 1.15157 1.15459 1.15858 1.30991 1.31309 1.31661 1.31899 1.32213 1.47793 1.48147 1.48435 1.4866 1.4896 1.63903 1.64489 1.64801 1.65046 1.65417 1.83567 1.8379 1.84021 1.84258 1.84539 2.0489 2.05112 2.05352 2.05597 2.17403 2.1778 2.18116 2.18495 2.32055 2.32317 2.32552 2.32791 2.33126 2.45555 2.46123 2.46444 2.467 2.4699 2.61242 2.61669 2.61922 2.62139 2.62446 2.80418 2.80763 2.81004 2.81208 2.81474 2.96757 2.97097 2.97412 2.97614 2.97995 3.14035 3.14316 3.1454 3.14795 3.15005 3.28928 3.29247 3.29547 3.29832 3.30073 3.42231 3.42779 3.43001 3.43289 3.43561 3.56966 3.57301 3.57554 3.57803 3.581 3.74435 3.74664 3.74937 3.75149 3.7535 4.07787 4.08015 4.08237 4.08478 4.32663 4.32875 4.33074 4.33348 4.48077 4.48359 4.48659 4.48857 4.49104 4.60476 4.60873 4.61217 4.61572 4.62274 4.80016 4.80272 4.80472 4.80667 4.80933 
99 0.14618 0.15028 0.15339 0.30238 0.30581 0.30927 0.31288 0.48887 0.49323 0.49597 0.49962 0.62171 0.62582 0.62951 0.81165 0.81526 0.81865 0.8229 0.98401 0.98704 0.9912 1.14851 1.15229 1.15724 1.16229 1.31323 1.31742 1.32106 1.32546 1.48144 1.4857 1.48894 1.49341 1.64263 1.6493 1.65262 1.83873 1.84138 1.845 1.84982 2.05199 2.05475 2.05794 2.17728 2.18286 2.1906 2.32361 2.32651 2.32992 2.45994 2.46576 2.46952 2.47418 2.61609 2.62025 2.62343 2.80713 2.81134 2.81436 2.81905 2.97095 2.97538 2.97853 3.14382 3.14697 3.15076 3.15418 3.29298 3.29698 3.30107 3.30483 3.42559 3.43129 3.43507 3.43967 3.57285 3.5769 3.58046 3.74748 3.75107 3.75418 3.75768 4.08093 4.08358 4.08693 4.32991 4.33212 4.33576 4.48411 4.48735 4.49077 4.49576 4.60814 4.61442 4.61922 4.80307 4.806 4.80841 4.8122 
44 0.17038 0.17645 0.32628 0.33105 0.5137 0.51916 0.64759 0.83594 0.84168 1.00784 1.01695 1.17724 1.34037 1.50673 1.67139 1.86192 1.86799 2.07297 2.20564 2.34685 2.35418 2.48796 2.49836 2.6403 2.83186 2.83775 2.99526 3.00393 3.16832 3.17487 3.31889 3.45319 3.59764 3.60761 3.77073 3.7771 4.10192 4.35001 4.3582 4.50788 4.5141 4.63696 4.82489 4.82939 
0 
56 0.15542 0.15997 0.31218 0.31678 0.49803 0.50245 0.63113 0.6361 0.8205 0.82525 0.99223 0.99812 1.15821 1.16493 1.32224 1.32864 1.49054 1.49539 1.65499 1.65929 1.8472 1.85206 2.06048 2.06485 2.18644 2.19225 2.33261 2.33722 2.47198 2.47726 2.62688 2.63087 2.81617 2.82104 2.98018 2.98535 3.15285 3.15833 3.30198 3.30923 3.4379 3.44235 3.58207 3.5868 3.75576 3.7613 4.08938 4.09351 4.3382 4.34242 4.49283 4.49819 4.61737 4.62548 4.81199 4.81539 
37 0.16692 0.32376 0.50961 0.5139 0.64336 0.8318 0.83621 1.00184 1.00818 1.17415 1.33531 1.50251 1.50911 1.66681 1.85789 2.06984 2.19924 2.34195 2.34988 2.48401 2.48946 2.63777 2.82794 2.83359 2.99243 3.16507 3.31557 3.44887 3.59375 3.76803 3.77321 4.09879 4.34663 4.50555 4.633 4.82138 4.82555 
0 
54 0.14974 0.15563 0.30583 0.31066 0.49255 0.49877 0.62443 0.63051 0.81514 0.82157 0.98773 0.99572 1.1518 1.15783 1.16529 1.31701 1.32496 1.48498 1.49147 1.64598 1.65439 1.84247 1.85058 2.05573 2.18102 2.19096 2.32732 2.33468 2.46266 2.47139 2.61919 2.62571 2.81092 2.81752 2.97455 2.98167 3.14741 3.1546 3.29657 3.30477 3.42895 3.43604 3.57652 3.58358 3.75117 3.75843 4.08462 4.33363 4.48781 4.49509 4.6119 4.62102 4.80676 4.81153 
77 0.16008 0.16425 0.17051 0.31691 0.32137 0.32651 0.50351 0.50757 0.51134 0.63583 0.63954 0.64359 0.8254 0.82978 0.83516 0.99694 1.00209 1.16309 1.16835 1.17671 1.32697 1.33213 1.33713 1.49488 1.49944 1.50354 1.6603 1.66391 1.67113 1.85171 1.85604 1.86057 2.06558 2.06935 2.19157 2.19666 2.33772 2.34162 2.34892 2.47484 2.48012 2.48401 2.63158 2.63534 2.82185 2.82558 2.83027 2.98504 2.98969 2.99539 3.15775 3.16249 3.16596 3.30703 3.3126 3.31647 3.44207 3.44577 3.4498 3.58762 3.59126 3.59695 3.76057 3.76558 3.77188 4.09448 4.09854 4.34328 4.34755 4.49791 4.50237 4.62233 4.62905 4.63641 4.81717 4.82009 4.82444 
53 0.14812 0.15339 0.30457 0.31029 0.4907 0.49546 0.62418 0.63033 0.81351 0.81868 0.98497 1.1511 1.31498 1.32501 1.48345 1.4893 1.64896 1.65465 1.83971 1.84578 2.05292 2.05825 2.17934 2.32499 2.33118 2.46632 2.47157 2.61947 2.62442 2.80898 2.814 2.97293 2.97899 3.14524 3.15146 3.29471 3.30348 3.4313 3.4377 3.57465 3.5807 3.74835 3.75398 4.08196 4.08719 4.3307 4.33586 4.48554 4.49161 4.61025 4.61964 4.80424 4.80787 
101 0.17587 0.17888 0.18249 0.33112 0.33506 0.33799 0.34346 0.51952 0.52252 0.5255 0.5311 0.65247 0.65581 0.65939 0.84142 0.84446 0.84783 0.85437 1.01167 1.01621 1.02022 1.02872 1.17985 1.18427 1.18786 1.34301 1.3467 1.34982 1.35655 1.51235 1.51537 1.51886 1.53143 1.67616 1.67995 1.68441 1.86595 1.87009 1.87323 1.87914 2.07908 2.08245 2.08689 2.10409 2.20814 2.21328 2.22024 2.35162 2.3553 2.35915 2.3651 2.4938 2.49729 2.50154 2.64636 2.64935 2.65357 2.8377 2.8411 2.8446 2.85082 3.00195 3.0047 3.00885 3.1726 3.17638 3.17904 3.18294 3.3231 3.32679 3.32962 3.33655 3.45755 3.46162 3.46499 3.47481 3.60316 3.60711 3.61204 3.77685 3.78006 3.78318 3.78888 4.10792 4.11111 4.11599 4.13767 4.35659 4.35971 4.36393 4.51307 4.51634 4.51939 4.52697 4.64213 4.64625 4.65293 4.83098 4.83384 4.83702 4.84079 
57 0.15918 0.16251 0.31539 0.31874 0.50297 0.50647 0.63498 0.63871 0.82358 0.82672 0.83026 0.99469 0.99931 1.16199 1.16671 1.32733 1.33101 1.49528 1.49812 1.65911 1.6628 1.84978 1.85379 2.06299 2.067 2.1908 2.19636 2.33516 2.33924 2.47668 2.4806 2.62977 2.63277 2.82067 2.82421 2.98501 2.98907 3.15681 3.16008 3.30707 3.31071 3.44092 3.44498 3.58591 3.59003 3.75988 3.76317 4.09162 4.09556 4.33972 4.34452 4.49773 4.50076 4.62542 4.62952 4.81448 4.81758 
0 
22 0.16376 0.50644 0.64089 0.83032 1.00254 1.17385 1.33385 1.50084 2.4816 2.6345 2.82567 2.99043 3.16261 3.31299 3.44879 3.59058 3.76486 4.09635 4.34371 4.50199 4.63062 4.81977 
57 0.15327 0.15769 0.30952 0.3139 0.49559 0.50025 0.50511 0.62924 0.6336 0.81907 0.82363 0.99017 0.99557 1.15597 1.16184 1.32004 1.32583 1.48844 1.49328 1.65453 1.65955 1.84494 1.84951 2.0581 2.06218 2.1841 2.19111 2.33028 2.33442 2.47091 2.47541 2.62424 2.62852 2.81369 2.81862 2.97783 2.98307 3.15056 3.15543 3.29969 3.30559 3.4368 3.44216 3.57982 3.58419 3.7534 3.75858 4.08712 4.09115 4.33602 4.33962 4.49054 4.49561 4.61501 4.62363 4.80945 4.81302 
24 0.15839 0.31243 0.50162 0.6356 0.82507 0.99612 1.32785 1.4943 1.84695 2.06045 2.33239 2.47674 2.62884 2.81999 2.98428 3.15303 3.30788 3.44293 3.58579 3.75933 4.08884 4.33717 4.49626 4.81188 
67 0.16858 0.1722 0.1784 0.32361 0.32756 0.33146 0.51267 0.51628 0.64447 0.64831 0.83234 0.83645 0.84089 1.00332 1.00821 1.01424 1.17019 1.17507 1.17954 1.33408 1.3389 1.34306 1.50523 1.50977 1.66794 1.67199 1.67705 1.8585 1.86282 1.86632 2.07206 2.07598 2.19818 2.20336 2.34375 2.34758 2.35268 2.48635 2.49064 2.63961 2.64303 2.83089 2.83498 2.99453 2.99853 3.16725 3.17051 3.31433 3.31943 3.32323 3.44999 3.4549 3.59541 3.59988 3.77085 3.77397 4.1011 4.10511 4.34954 4.35472 4.50785 4.51163 4.63265 4.63698 4.82427 4.82711 4.83088 
59 0.16532 0.16894 0.32192 0.32541 0.50877 0.51306 0.64199 0.64563 0.83057 0.83338 0.83917 1.00051 1.00506 1.17037 1.17503 1.33457 1.33883 1.50173 1.50596 1.6655 1.66994 1.85556 1.86009 1.86788 2.06924 2.07398 2.19727 2.20399 2.34128 2.34527 2.3538 2.48356 2.488 2.63676 2.6412 2.82704 2.83147 2.99174 2.9963 3.16378 3.16681 3.31485 3.31844 3.44845 3.45212 3.59266 3.59685 3.76672 3.76942 4.09767 4.10231 4.34575 4.35015 4.50397 4.50716 4.63151 4.63993 4.82062 4.82451 
4 0.50464 0.82518 4.34159 4.81561 
4 0.52437 0.8504 1.51729 3.78151 
48 0.15298 0.15869 0.30872 0.3143 0.49657 0.50159 0.62887 0.63665 0.81738 0.82234 0.98915 0.99663 1.15581 1.16362 1.32097 1.32684 1.48778 1.49316 1.65298 1.8436 1.85032 2.05703 2.18581 2.32906 2.33729 2.47002 2.47668 2.62405 2.81425 2.81954 2.97914 3.14951 3.15502 3.29991 3.3056 3.43445 3.44114 3.58 3.58848 3.75323 3.75825 4.08589 4.33421 4.49004 4.49548 4.61739 4.80865 4.81422 
72 0.16395 0.16762 0.17305 0.31911 0.32316 0.32693 0.50733 0.51048 0.51437 0.63971 0.64315 0.64889 0.82892 0.832 0.83593 0.99884 1.00371 1.0086 1.1656 1.17218 1.33188 1.33603 1.50072 1.5051 1.6637 1.66786 1.6738 1.85331 1.85815 1.86175 2.06644 2.06959 2.19544 2.19969 2.3389 2.3429 2.34814 2.48147 2.48558 2.63465 2.63741 2.82548 2.82863 2.83235 2.98906 2.99313 3.16066 3.16425 3.16844 3.31216 3.31554 3.32175 3.44489 3.44971 3.45601 3.58946 3.59405 3.59954 3.76544 3.76806 4.09536 4.09911 4.34389 4.34711 4.50228 4.50511 4.6274 4.63136 4.63817 4.81861 4.82179 4.82516 
24 0.15418 0.31051 0.49706 0.63074 0.81893 0.99151 1.32301 1.49009 1.84338 2.05733 2.32945 2.4727 2.62511 2.81536 2.98009 3.15048 3.30293 3.43788 3.58105 3.7547 4.08579 4.33364 4.49215 4.80828 
29 0.17285 0.32988 0.51655 0.65224 0.83825 1.01105 1.18102 1.34253 1.50893 1.67327 1.86571 2.07566 2.20337 2.34762 2.35462 2.64313 2.83724 2.99707 3.17141 3.32284 3.45648 3.60001 3.77505 4.10481 4.35135 4.51183 4.63997 4.82665 4.83133 
49 0.16843 0.17298 0.32442 0.32862 0.51245 0.51725 0.64519 0.6503 0.83498 0.83974 1.00564 1.01062 1.17304 1.17856 1.33726 1.34301 1.50554 1.51174 1.66938 1.67764 1.85954 1.86509 2.07244 2.20085 2.34504 2.35027 2.48686 2.49445 2.64073 2.83032 2.83584 2.99541 3.1659 3.17088 3.31721 3.32265 3.4521 3.46094 3.59602 3.60618 3.77128 4.10099 4.10801 4.34949 4.35538 4.50775 4.63442 4.82392 4.82866 
67 0.16039 0.16393 0.31558 0.32001 0.32317 0.50371 0.50694 0.51012 0.63599 0.63992 0.82501 0.82843 0.8324 0.99589 1.00024 1.16227 1.16763 1.32678 1.33078 1.33457 1.49577 1.49898 1.50308 1.66021 1.66436 1.85027 1.85475 1.85886 2.06327 2.06693 2.19026 2.19479 2.33585 2.33975 2.4776 2.48083 2.63095 2.63419 2.82121 2.82433 2.82787 2.98514 2.98828 3.15669 3.16119 3.30756 3.31196 3.31514 3.44165 3.44644 3.58661 3.59 3.75962 3.76364 3.76663 4.0923 4.09614 4.34099 4.34468 4.49684 4.50093 4.50576 4.62131 4.62749 4.81524 4.81816 4.82159 
3 0.32825 1.68005 4.82961 
6 0.16692 0.51415 1.17425 1.6677 1.86249 3.31551 
31 0.16542 0.32369 0.50951 0.64265 0.83074 0.83668 1.00306 1.17191 1.33479 1.50159 1.66404 1.85759 1.86238 2.06878 2.19829 2.34298 2.48285 2.63605 2.82707 2.83356 2.99052 3.16465 3.31498 3.4484 3.5924 3.7675 4.09747 4.34527 4.5036 4.63275 4.81964 
36 0.1595 0.31658 0.32109 0.50352 0.50937 0.6368 0.8249 0.82875 0.99923 1.16171 1.16856 1.32985 1.49558 1.50079 1.65991 1.85035 1.85566 2.06417 2.19378 2.33575 2.34108 2.47822 2.63154 2.82197 2.98665 3.15658 3.16157 3.3096 3.44371 3.58726 3.76226 4.09262 4.34055 4.49906 4.62578 4.81516 
47 0.15044 0.15488 0.30669 0.31384 0.49301 0.49783 0.62617 0.63233 0.81589 0.82066 0.98698 1.153 1.31697 1.32494 1.48603 1.4907 1.64988 1.65646 1.84171 2.05498 2.18182 2.32711 2.46677 2.47254 2.62132 2.62576 2.81139 2.81663 2.97512 2.98038 3.14746 3.15449 3.29679 3.30473 3.43259 3.57716 3.58393 3.75046 3.75707 4.08408 4.33276 4.48748 4.49371 4.61331 4.62143 4.80651 4.81163 
103 0.14719 0.1508 0.15355 0.15825 0.30324 0.30678 0.30999 0.31398 0.48989 0.49388 0.49635 0.50018 0.62226 0.62612 0.62886 0.63297 0.81246 0.81583 0.81897 0.82232 0.98521 0.98795 0.99217 1.14931 1.15323 1.1583 1.16287 1.31421 1.31774 1.32171 1.3261 1.48226 1.48606 1.48934 1.49366 1.64356 1.65013 1.65332 1.66008 1.83989 1.84233 1.8459 1.85054 2.05315 2.05565 2.05854 2.1783 2.18318 2.18976 2.32477 2.32758 2.33075 2.46036 2.46622 2.47005 2.47368 2.61677 2.62123 2.62415 2.80824 2.81225 2.815 2.81949 2.9719 2.97601 2.97914 3.14481 3.14788 3.15118 3.15466 3.29404 3.29754 3.30214 3.30549 3.42657 3.43245 3.43613 3.44085 3.5739 3.57777 3.58047 3.58694 3.74868 3.75178 3.755 3.75825 4.0821 4.08463 4.0879 4.33107 4.33314 4.33663 4.48512 4.48811 4.49174 4.49619 4.60912 4.61479 4.61983 4.80425 4.80707 4.80925 4.81409 
28 0.16125 0.31736 0.50502 0.63875 0.82488 0.83093 0.99695 1.16718 1.33033 1.49663 1.66376 1.8516 2.06704 2.19482 2.33797 2.48095 2.63297 2.82292 2.98722 3.1595 3.30959 3.44831 3.5884 3.76233 4.09609 4.49985 4.62749 4.81874 
76 0.14733 0.15227 0.15612 0.30348 0.30736 0.31184 0.49005 0.49529 0.49886 0.62262 0.62758 0.63188 0.81271 0.81715 0.82061 0.98524 0.98914 0.99493 1.14961 1.15415 1.16134 1.31443 1.32062 1.32562 1.48255 1.48812 1.49192 1.64395 1.65143 1.65481 1.83995 1.84303 1.84807 2.05321 2.05655 2.17853 2.18593 2.32483 2.32825 2.46129 2.46693 2.47099 2.61719 2.62184 2.6255 2.80841 2.81342 2.8171 2.9721 2.97821 3.14492 3.1485 3.15287 3.29414 3.29954 3.30386 3.42692 3.43312 3.43833 3.57404 3.57899 3.74871 3.75351 3.75683 4.08214 4.08527 4.33112 4.33375 4.48526 4.48918 4.49296 4.60939 4.61826 4.8043 4.80763 4.81128 
52 0.15431 0.15966 0.31147 0.31798 0.49966 0.50422 0.63073 0.6373 0.81997 0.82482 0.82926 0.9914 0.99758 1.15754 1.16716 1.32166 1.33014 1.4899 1.49558 1.65578 1.66243 1.8461 1.85265 2.05938 2.1891 2.33146 2.3381 2.47236 2.47944 2.62585 2.63115 2.81723 2.82272 2.98023 2.98564 3.15196 3.15833 3.30146 3.30891 3.4374 3.44427 3.58156 3.58857 3.75523 3.7613 4.08841 4.33734 4.49209 4.49827 4.62151 4.8112 4.81578 
27 0.16038 0.31722 0.50513 0.63695 0.82482 0.99986 1.16692 1.3316 1.49712 1.66197 1.85276 2.06371 2.33678 2.47803 2.6314 2.823 2.98814 3.15848 3.30955 3.44402 3.58844 3.76166 4.09217 4.34005 4.4985 4.62797 4.81538 
52 0.15092 0.15656 0.30725 0.3133 0.49362 0.49887 0.6268 0.63278 0.81629 0.82197 0.98786 0.99551 1.15371 1.16361 1.31789 1.32515 1.4864 1.49242 1.65083 1.65702 1.84246 1.84948 2.05571 2.18267 2.32776 2.33435 2.46751 2.47369 2.62175 2.62699 2.81204 2.81756 2.9759 2.98222 3.14804 3.15411 3.2976 3.30488 3.43339 3.43997 3.5777 3.58428 3.75129 3.75708 4.08474 4.33346 4.48834 4.49444 4.61407 4.6233 4.80711 4.81153 
46 0.15796 0.31461 0.49992 0.50929 0.63323 0.64165 0.8248 0.99527 1.16103 1.16842 1.32524 1.33642 1.49368 1.65303 1.66331 1.8504 2.06532 2.18833 2.20056 2.33524 2.34137 2.47106 2.48052 2.62838 2.63446 2.81906 2.82545 2.98229 2.99078 3.15546 3.1623 3.30513 3.31308 3.4355 3.44568 3.58499 3.5916 3.7587 3.76472 4.09425 4.34153 4.4957 4.50181 4.61913 4.62994 4.81612 
81 0.15534 0.1589 0.16181 0.31207 0.31547 0.31883 0.49769 0.50161 0.50509 0.6309 0.63441 0.63799 0.81965 0.82303 0.8261 0.83076 0.99226 0.99612 1.0002 1.15785 1.16254 1.16776 1.32193 1.32732 1.33128 1.49014 1.49446 1.49716 1.65176 1.65763 1.66095 1.84722 1.85125 1.85518 2.06033 2.06349 2.18568 2.19133 2.1991 2.33247 2.33553 2.34507 2.47079 2.47525 2.47876 2.62643 2.62973 2.63299 2.81578 2.81957 2.82341 2.97974 2.98444 2.98884 3.15271 3.15583 3.15952 3.30171 3.306 3.30969 3.43628 3.43972 3.44434 3.58171 3.58534 3.58961 3.75577 3.75956 3.76249 4.08943 4.09232 4.33822 4.34092 4.49303 4.49753 4.50066 4.61651 4.62457 4.81169 4.81445 4.81807 
25 0.16016 0.31674 0.50292 0.63965 0.8248 1.00122 1.16828 1.33117 1.49686 1.65994 1.85322 2.06235 2.33864 2.47731 2.63065 2.82112 3.15816 3.3095 3.44471 3.58998 3.76146 4.09092 4.3391 4.49872 4.81374 
4 0.17286 0.83779 1.50908 1.86223 
79 0.14743 0.15152 0.15518 0.30376 0.30755 0.31173 0.48979 0.49405 0.49752 0.62283 0.62687 0.63089 0.81285 0.81716 0.8208 0.98448 0.98895 1.15019 1.15492 1.16193 1.31445 1.3195 1.32518 1.48264 1.48716 1.49138 1.64444 1.65025 1.65528 1.83922 1.8431 1.84759 2.05243 2.05601 2.17827 2.18392 2.32443 2.32801 2.33453 2.46303 2.46805 2.47248 2.61813 2.62208 2.6255 2.80787 2.81213 2.8153 2.97206 2.97692 2.9847 3.14463 3.14857 3.15204 3.29405 3.29875 3.3037 3.42842 3.43227 3.4371 3.57374 3.57788 3.58404 3.74779 3.7521 3.75547 4.08144 4.08492 4.33024 4.33335 4.485 4.48952 4.49486 4.6091 4.61565 4.62129 4.80364 4.80671 4.80981 
0 
40 0.15729 0.3117 0.31828 0.5 0.50562 0.63311 0.82038 0.82578 0.99178 0.99939 1.1585 1.16768 1.32153 1.32828 1.49312 1.65724 1.84612 1.85452 2.05949 2.18967 2.33156 2.47515 2.6282 2.81802 2.98329 3.15222 3.15844 3.30175 3.30914 3.43891 3.58372 3.75497 3.76051 4.08847 4.33697 4.49206 4.49769 4.62318 4.81098 4.81578 
23 0.15367 0.30942 0.49698 0.62988 0.81804 0.98921 1.48991 1.84331 2.05681 2.32889 2.47254 2.62512 2.8154 2.98034 3.14961 3.30615 3.43627 3.58086 3.75432 4.08565 4.33395 4.49211 4.80849 
99 0.16652 0.17012 0.17341 0.17908 0.32355 0.32732 0.33031 0.33661 0.51059 0.5138 0.51677 0.52048 0.64369 0.64753 0.65093 0.83231 0.83613 0.83904 0.84263 1.00288 1.0071 1.0107 1.01665 1.16973 1.17571 1.1792 1.33371 1.33911 1.34223 1.34915 1.50349 1.50666 1.51044 1.66851 1.67164 1.67639 1.85825 1.86194 1.86562 1.87238 2.07156 2.07451 2.07955 2.19712 2.20329 2.20869 2.34421 2.34751 2.35115 2.35658 2.48496 2.48834 2.49217 2.49821 2.63847 2.64168 2.64533 2.82916 2.83211 2.83564 2.8395 2.99178 2.99601 2.99915 3.16414 3.16849 3.17102 3.17503 3.31448 3.31913 3.32207 3.45015 3.4539 3.4577 3.59376 3.59713 3.60082 3.6053 3.76746 3.77183 3.77445 3.77942 4.10045 4.10345 4.10772 4.34939 4.35206 4.35631 4.50432 4.50865 4.51198 4.51882 4.63085 4.63642 4.64093 4.82344 4.82602 4.82951 4.83338 
0 
0 
26 0.15776 0.31529 0.50266 0.63535 0.82362 0.99676 1.16454 1.32663 1.49382 1.6632 1.84605 2.06194 2.33509 2.47529 2.62834 2.81982 2.9838 3.15645 3.30687 3.44121 3.58714 3.75877 4.08794 4.336 4.49567 4.81203 
30 0.16522 0.32243 0.5085 0.51399 0.64171 0.83097 1.00269 1.17184 1.33401 1.50124 1.66553 1.85759 2.06854 2.19935 2.34155 2.48333 2.63585 2.82653 2.99066 3.16336 3.31463 3.44893 3.59227 3.76686 4.09686 4.34505 4.50322 4.6317 4.8199 4.82577 
68 0.15804 0.16149 0.31392 0.31777 0.32091 0.50182 0.50517 0.63435 0.63781 0.82283 0.82616 0.82932 0.99407 0.99841 1.16016 1.16455 1.17086 1.32524 1.32904 1.33243 1.49343 1.49672 1.50035 1.65814 1.66207 1.8484 1.85236 1.85608 2.06151 2.06505 2.18948 2.19398 2.33401 2.33757 2.47505 2.47877 2.48424 2.62892 2.63185 2.81946 2.82298 2.82795 2.98403 2.98694 3.15478 3.15907 3.16316 3.30439 3.30914 3.31294 3.44001 3.44439 3.58501 3.58841 3.75856 3.76204 4.09052 4.09428 4.33895 4.3429 4.49512 4.49855 4.50215 4.62174 4.62601 4.81357 4.81643 4.81996 
28 0.1593 0.31682 0.50367 0.63601 0.82473 0.99933 1.16448 1.32816 1.49483 1.65942 1.85038 2.06398 2.19304 2.33727 2.47631 2.63115 2.82139 2.98564 3.15723 3.3073 3.44137 3.58688 3.76235 4.09238 4.3407 4.49834 4.62571 4.81569 
78 0.15479 0.15876 0.16253 0.31192 0.31592 0.3196 0.49839 0.50203 0.50551 0.63155 0.63547 0.639 0.82076 0.82507 0.83026 0.99204 0.99671 1.0011 1.15842 1.16393 1.16856 1.32208 1.32707 1.33119 1.49026 1.49459 1.49787 1.65468 1.65898 1.66396 1.84685 1.8511 1.85537 2.05983 2.06339 2.18645 2.19178 2.33219 2.33604 2.34216 2.47161 2.47614 2.48092 2.62614 2.62997 2.81683 2.8205 2.82442 2.97994 2.98461 2.98998 3.1531 3.15722 3.16121 3.3021 3.30739 3.31073 3.43755 3.44181 3.44587 3.58187 3.58572 3.59028 3.7558 3.75983 3.76281 4.08886 4.09223 4.3376 4.34061 4.49284 4.49721 4.50085 4.61882 4.62558 4.8117 4.81463 4.819 
24 0.16633 0.32226 0.50909 0.6419 0.83362 1.00186 1.17559 1.33513 1.50282 1.66725 1.85552 2.06939 2.3415 2.4846 2.6387 2.82784 2.99267 3.31856 3.59262 3.7719 4.09798 4.34626 4.63205 4.82192 
0 
127 0.16851 0.1711 0.1733 0.17629 0.32418 0.32731 0.32978 0.33227 0.33754 0.51105 0.5136 0.51597 0.51843 0.52223 0.64491 0.64756 0.64973 0.65257 0.8329 0.83625 0.83836 0.8411 0.84544 1.00433 1.00795 1.01068 1.01381 1.02236 1.1714 1.17536 1.17825 1.18094 1.33527 1.33901 1.34152 1.34429 1.35254 1.50511 1.50758 1.51009 1.51326 1.66939 1.6719 1.67496 1.67933 1.85911 1.86201 1.86431 1.86667 1.87007 2.07177 2.07435 2.07681 2.0805 2.1989 2.20287 2.20684 2.21123 2.34453 2.34725 2.34973 2.35264 2.35645 2.48586 2.48851 2.49119 2.49436 2.49981 2.63911 2.64161 2.64372 2.64818 2.82926 2.83201 2.83415 2.83691 2.83973 2.99363 2.99647 2.99937 3.00274 3.16567 3.16898 3.17109 3.17359 3.1782 3.31525 3.31884 3.32109 3.3235 3.33096 3.45055 3.45363 3.45609 3.45913 3.59548 3.59794 3.60063 3.6036 3.60811 3.76881 3.77171 3.77399 3.77685 3.78185 4.10079 4.10306 4.10546 4.1098 4.34956 4.35154 4.35414 4.35799 4.5054 4.50874 4.51074 4.51351 4.63393 4.63707 4.64048 4.64541 4.82362 4.82581 4.82792 4.83031 4.83302 4.86225 
58 0.16333 0.16657 0.32029 0.32391 0.50709 0.51144 0.63953 0.64354 0.82933 0.83245 0.9981 1.00237 1.00679 1.16449 1.17113 1.33261 1.33743 1.4998 1.50386 1.66351 1.66854 1.85303 1.85756 1.86192 2.0664 2.06988 2.19417 2.20192 2.33832 2.34241 2.48114 2.48877 2.63426 2.63722 2.8251 2.83041 2.98947 2.99488 3.1617 3.16641 3.31292 3.3179 3.44493 3.44986 3.59016 3.59545 3.76498 3.76778 4.09528 4.09931 4.34352 4.34873 4.50206 4.50777 4.62865 4.63336 4.81863 4.82282 
8 0.3191 0.505 1.66351 1.85345 3.15882 3.31009 4.62657 4.81498 
87 0.17874 0.18236 0.19215 0.33421 0.33808 0.34307 0.52014 0.5238 0.52742 0.53499 0.65313 0.65746 0.66154 0.84286 0.84646 0.85147 1.01359 1.01886 1.02427 1.17964 1.18609 1.19045 1.3438 1.34903 1.35288 1.51438 1.51787 1.52248 1.67913 1.68449 1.86835 1.87303 1.87733 2.08144 2.08499 2.09236 2.20762 2.21344 2.22202 2.3535 2.35779 2.36389 2.49471 2.49863 2.50383 2.64862 2.65172 2.65743 2.83894 2.84232 2.84709 2.87908 3.00198 3.00612 3.01088 3.1739 3.17837 3.18185 3.18778 3.32388 3.32913 3.33286 3.45917 3.46402 3.46883 3.60328 3.60833 3.61327 3.77698 3.78137 3.78431 3.79167 4.11039 4.11424 4.12935 4.35911 4.36313 4.38221 4.51387 4.51846 4.52209 4.64162 4.64658 4.65308 4.83357 4.83664 4.84064 
30 0.1689 0.32579 0.51239 0.64428 0.83481 1.00646 1.1721 1.17718 1.33854 1.50726 1.6699 1.86231 2.07121 2.19925 2.34466 2.34935 2.48907 2.6395 2.83206 2.99482 3.1679 3.31793 3.45321 3.59669 3.77086 4.10113 4.34959 4.50669 4.63681 4.82439 
0 
33 0.15351 0.30909 0.49652 0.50488 0.62913 0.81859 0.82559 0.98955 1.15587 1.32058 1.48894 1.65422 1.84397 2.05726 2.18634 2.32935 2.47101 2.62449 2.81433 2.97879 3.15001 3.15806 3.29983 3.30936 3.43555 3.57996 3.75342 3.75938 4.08627 4.33474 4.49024 4.62184 4.80872 
30 0.15885 0.3142 0.50196 0.63449 0.82296 0.82834 0.99467 1.16522 1.33002 1.49467 1.65886 1.84912 1.85702 2.06141 2.19421 2.33403 2.47642 2.6294 2.81988 2.98547 3.15483 3.31064 3.44013 3.58543 3.75886 4.09065 4.3391 4.49557 4.62757 4.81366 
81 0.15311 0.15756 0.16174 0.30922 0.31334 0.31695 0.49589 0.50084 0.50465 0.62844 0.63345 0.63741 0.81845 0.82259 0.82624 0.99145 0.99565 1.00006 1.15528 1.15981 1.16437 1.32025 1.32544 1.32897 1.48829 1.49299 1.49668 1.64952 1.65624 1.65955 1.84627 1.84967 1.8545 2.0595 2.06332 2.18435 2.18996 2.19626 2.33098 2.33441 2.33928 2.46636 2.47255 2.47647 2.62285 2.62783 2.63132 2.81418 2.81907 2.82301 2.97795 2.98336 2.98992 3.15099 3.15461 3.15856 3.30002 3.30498 3.30933 3.43253 3.4388 3.44338 3.57988 3.58473 3.58871 3.75478 3.7591 3.76266 4.08837 4.0918 4.33756 4.34101 4.49122 4.49544 4.4989 4.6149 4.62083 4.6259 4.8106 4.81395 4.81957 
57 0.15077 0.15505 0.30706 0.31194 0.49383 0.49791 0.50329 0.62693 0.63202 0.81604 0.82048 0.98718 0.9929 1.15359 1.16273 1.31736 1.32404 1.48628 1.49092 1.65178 1.65666 1.84187 1.84661 2.05499 2.05906 2.18274 2.32728 2.33192 2.46826 2.47275 2.6219 2.62597 2.81204 2.8164 2.97593 2.98055 3.14788 3.15291 3.29755 3.30392 3.43322 3.43887 3.5777 3.58339 3.75066 3.75541 4.08407 4.08815 4.33271 4.33661 4.48803 4.49289 4.61491 4.62239 4.80667 4.80993 4.81482 
0 
81 0.16625 0.16975 0.17358 0.32202 0.32589 0.32929 0.34562 0.51048 0.51367 0.51677 0.64317 0.64734 0.65326 0.83345 0.8367 0.84067 1.00264 1.00691 1.01113 1.16738 1.17298 1.17706 1.33218 1.33717 1.34083 1.50329 1.50707 1.52412 1.66685 1.67111 1.67646 1.85655 1.86057 1.86398 1.87232 2.07078 2.0748 2.19802 2.20214 2.20848 2.34245 2.34653 2.35032 2.35704 2.4849 2.48962 2.50027 2.63812 2.64285 2.82812 2.83133 2.83554 2.99254 2.99746 3.16308 3.16726 3.17217 3.31343 3.31786 3.32271 3.44961 3.45334 3.59313 3.59797 3.60348 3.76714 3.77066 3.7809 4.09976 4.10417 4.34785 4.35207 4.36852 4.50322 4.50728 4.51228 4.63004 4.63505 4.82269 4.8262 4.82988 
36 0.16573 0.32237 0.32722 0.5095 0.51443 0.64259 0.83254 0.83925 1.00298 1.17259 1.33624 1.50292 1.66626 1.85583 1.86198 2.06976 2.20322 2.34164 2.34719 2.48465 2.63719 2.82851 2.83557 2.99216 3.16576 3.3153 3.45002 3.59302 3.5989 3.76725 3.7717 4.09816 4.34624 4.50568 4.63492 4.82177 
65 0.16144 0.16423 0.31683 0.32007 0.32343 0.50508 0.50819 0.63755 0.64096 0.82589 0.82905 0.99583 1.00056 1.00643 1.16248 1.16774 1.17208 1.32648 1.33123 1.3358 1.49726 1.50047 1.66164 1.66532 1.85066 1.85482 1.85866 2.06429 2.06726 2.19353 2.19985 2.33682 2.34012 2.34513 2.47889 2.48161 2.6326 2.63498 2.82296 2.82554 2.98766 2.99043 3.15762 3.16148 3.16496 3.30641 3.3114 3.31448 3.4427 3.44662 3.58814 3.5915 3.76228 3.76499 4.09337 4.09639 4.3417 4.34449 4.49995 4.50233 4.62463 4.62909 4.81664 4.81921 4.82376 
28 0.16089 0.31728 0.50546 0.63904 0.82703 0.99653 1.16625 1.33025 1.49795 1.66088 1.85022 1.85663 2.06446 2.1944 2.33805 2.47824 2.63227 2.82262 2.9871 3.15947 3.31006 3.44352 3.58953 3.76229 4.09449 4.34106 4.49951 4.81561 
89 0.15122 0.1556 0.15833 0.16519 0.30751 0.3111 0.31497 0.49377 0.49883 0.50173 0.50744 0.62605 0.63079 0.63437 0.81698 0.82132 0.82392 0.8277 0.98889 0.99266 0.99669 1.15384 1.15766 1.16249 1.16865 1.31833 1.32439 1.32809 1.48667 1.49156 1.49415 1.4985 1.64726 1.65509 1.6595 1.8436 1.84651 1.85047 2.05689 2.06008 2.18226 2.18891 2.32855 2.33177 2.33616 2.46372 2.4712 2.47472 2.48185 2.62124 2.62591 2.62879 2.81198 2.8169 2.81956 2.8248 2.9759 2.98189 2.98683 3.14884 3.15212 3.15614 3.16215 3.2979 3.30297 3.30639 3.43007 3.43638 3.44102 3.57777 3.58253 3.58673 3.75224 3.75673 3.75939 4.0858 4.08862 4.33484 4.33717 4.48918 4.49398 4.49643 4.61322 4.62108 4.62502 4.8079 4.81094 4.8143 4.819 
73 0.15374 0.15843 0.16472 0.31025 0.31483 0.31879 0.49648 0.50123 0.5056 0.62896 0.63398 0.63874 0.819 0.82395 0.82922 0.99133 0.99688 1.15673 1.16244 1.16781 1.32114 1.32678 1.33167 1.48886 1.49427 1.49999 1.65064 1.65734 1.66215 1.8461 1.85106 1.85625 2.05932 2.06367 2.18515 2.19114 2.33119 2.3355 2.46817 2.47447 2.47934 2.62447 2.62912 2.8147 2.81951 2.82387 2.97871 2.98415 3.15143 3.15614 3.16002 3.3006 3.30612 3.31004 3.43297 3.43878 3.4449 3.58046 3.58522 3.75466 3.75945 3.76354 4.08829 4.09276 4.33731 4.34368 4.4918 4.49682 4.61618 4.62222 4.62816 4.81046 4.81392 
39 0.16659 0.17364 0.32298 0.32655 0.51068 0.51624 0.64426 0.8321 0.83694 1.00234 1.00732 1.17246 1.33553 1.50248 1.5076 1.66597 1.6723 1.85636 1.86081 2.06951 2.19959 2.34144 2.34581 2.48446 2.63745 2.82802 2.83329 2.99229 3.1652 3.31542 3.45053 3.59315 3.76836 4.09838 4.34592 4.50466 4.63267 4.82132 4.8254 
9 0.51901 0.64853 0.8411 1.17901 1.86352 2.3487 2.83733 4.10863 4.83031 
56 0.14614 0.15113 0.30223 0.30685 0.48874 0.49416 0.62151 0.62685 0.81169 0.81637 0.98388 0.98893 1.14845 1.15442 1.31325 1.3195 1.48153 1.48727 1.64288 1.6506 1.83861 1.84198 2.05186 2.05558 2.17725 2.18441 2.32347 2.32742 2.4607 2.46758 2.61616 2.62145 2.80706 2.81244 2.97084 2.97704 3.14359 3.14751 3.29285 3.29883 3.42592 3.43208 3.57271 3.57803 3.74733 3.75227 4.08077 4.08421 4.32979 4.33252 4.48398 4.48923 4.60816 4.6181 4.8029 4.80653 
44 0.15871 0.16322 0.31436 0.32078 0.50261 0.5072 0.63517 0.82272 0.82785 0.99491 1.16107 1.32657 1.33345 1.49317 1.49811 1.65914 1.84915 1.85562 2.06252 2.19111 2.33457 2.47634 2.62991 2.63436 2.82041 2.82505 2.9849 3.15558 3.16144 3.30541 3.31165 3.44047 3.44701 3.58554 3.75884 3.76371 4.0913 4.09589 4.34002 4.49564 4.5011 4.6231 4.81444 4.81868 
59 0.17428 0.17829 0.33059 0.33465 0.51757 0.52178 0.6506 0.65528 0.83959 0.84313 1.01007 1.01502 1.1777 1.18319 1.34286 1.34791 1.50978 1.51464 1.6744 1.68026 1.86353 1.86774 1.87338 2.07634 2.0809 2.20611 2.21406 2.34926 2.35417 2.36479 2.4912 2.49609 2.64417 2.64846 2.83567 2.84001 2.99959 3.0065 3.17274 3.17727 3.32305 3.32802 3.45513 3.45962 3.60037 3.60475 3.77565 3.77899 4.10534 4.1102 4.35403 4.35899 4.51193 4.51596 4.64023 4.64734 4.829 4.83282 4.83927 
61 0.15371 0.15827 0.31053 0.31501 0.31888 0.4965 0.50102 0.50558 0.62961 0.63434 0.81888 0.82357 0.82883 0.99096 0.99718 1.15678 1.16383 1.32093 1.32685 1.48884 1.49374 1.65088 1.6573 1.84572 1.85099 2.05881 2.0636 2.18496 2.1933 2.33102 2.33578 2.46982 2.47553 2.62492 2.62917 2.81474 2.81942 2.82651 2.97875 2.98397 3.15121 3.15684 3.30076 3.30741 3.43601 3.44041 3.58058 3.58507 3.75436 3.75919 3.76263 4.08784 4.0917 4.33666 4.34084 4.49152 4.49688 4.61528 4.62463 4.81022 4.81362 
31 0.16472 0.32147 0.508 0.64012 0.83082 0.99893 1.00784 1.1645 1.17248 1.33202 1.50022 1.66398 1.85383 2.06736 2.19605 2.33905 2.48155 2.63536 2.82577 2.99047 3.16289 3.31366 3.44676 3.59036 3.76604 4.09587 4.3442 4.50283 4.62992 4.8191 4.82497 
55 0.15207 0.15735 0.30893 0.31476 0.49503 0.50066 0.62749 0.63453 0.81723 0.8215 0.82477 0.83068 0.98973 0.99675 1.15535 1.16472 1.31961 1.32715 1.48743 1.49306 1.64876 1.65643 1.84455 1.8513 2.05776 2.18349 2.32967 2.33685 2.46688 2.47484 2.62323 2.62879 2.81324 2.81914 2.97717 2.98392 3.14991 3.1562 3.29912 3.30691 3.43164 3.43704 3.44383 3.57901 3.58692 3.75305 3.75919 4.08675 4.33561 4.49027 4.49632 4.61432 4.6256 4.80887 4.8127 
50 0.16365 0.16725 0.31991 0.32357 0.33055 0.50758 0.51375 0.64184 0.82851 0.83215 0.83709 0.99858 1.00362 1.00935 1.16703 1.1728 1.33268 1.34044 1.49998 1.50489 1.66363 1.66885 1.8535 1.85857 1.86228 2.06684 2.197 2.33919 2.34497 2.3517 2.48192 2.4915 2.63484 2.82546 2.83205 2.98979 3.1628 3.17003 3.31334 3.44783 3.5905 3.59939 3.76553 3.77669 4.09593 4.344 4.50234 4.63084 4.81917 4.8245 
56 0.14835 0.15322 0.30458 0.30907 0.49099 0.49618 0.62367 0.6287 0.81402 0.81864 0.98606 0.99212 1.15096 1.15681 1.3156 1.32236 1.48377 1.48903 1.64524 1.65307 1.84084 1.84561 2.05407 2.0584 2.17953 2.18777 2.3257 2.32989 2.46348 2.47034 2.6187 2.6236 2.80922 2.81448 2.97317 2.97926 3.14594 3.15039 3.29507 3.30165 3.42844 3.43401 3.57493 3.57998 3.74942 3.75498 4.08298 4.087 4.33197 4.33538 4.4863 4.49203 4.61048 4.6199 4.80506 4.80872 
34 0.16458 0.32066 0.50799 0.64067 0.82979 0.8358 1.00063 1.00721 1.17487 1.33358 1.50074 1.50586 1.66448 1.85455 1.8611 2.06752 2.34054 2.48328 2.63525 2.6387 2.82626 2.99053 3.16392 3.31376 3.44712 3.5917 3.76593 3.76937 4.09614 4.34443 4.50315 4.63117 4.81967 4.82466 
27 0.16982 0.32675 0.51586 0.64856 0.84105 1.01136 1.17716 1.34062 1.50696 1.67212 1.86308 2.07529 2.20716 2.3471 2.49345 2.6445 2.83568 2.99903 3.16876 3.32014 3.45373 3.59978 3.77154 4.10252 4.34978 4.50967 4.826 
0 
2 3.77392 4.51133 
53 0.17496 0.17986 0.3322 0.33752 0.51842 0.52403 0.65261 0.65998 0.84105 0.84834 1.01105 1.01744 1.1817 1.3446 1.35129 1.51113 1.51619 1.67491 1.68052 1.86795 1.87607 2.07873 2.08618 2.20823 2.35158 2.35902 2.49241 2.4995 2.64574 2.6572 2.83704 2.84381 3.00114 3.00805 3.17329 3.17807 3.32452 3.33132 3.45817 3.46393 3.60141 3.60748 3.77636 3.78355 4.10711 4.11454 4.35486 4.36061 4.51396 4.52509 4.64138 4.83026 4.83636 
57 0.16044 0.16405 0.31544 0.32024 0.503 0.5066 0.63549 0.64013 0.82557 0.8291 0.99526 1.00113 1.16126 1.16715 1.32589 1.33111 1.49682 1.50052 1.65971 1.66378 1.85032 1.85443 2.06312 2.06664 2.19031 2.19622 2.3355 2.33931 2.47624 2.48055 2.63082 2.63404 2.82085 2.82435 2.98491 2.98864 3.15624 3.16119 3.30542 3.31148 3.44109 3.4473 3.58645 3.59109 3.75899 3.7633 3.7668 4.09211 4.09558 4.34065 4.34365 4.49592 4.50047 4.62299 4.62845 4.81519 4.81778 
55 0.16079 0.16417 0.31652 0.3213 0.50485 0.50931 0.63693 0.64158 0.82527 0.82888 0.99648 1.00121 1.16278 1.16937 1.3293 1.33464 1.49631 1.49971 1.66099 1.66606 1.85091 1.85647 2.06409 2.0687 2.19179 2.19567 2.33647 2.34149 2.47859 2.48426 2.63175 2.63507 2.82261 2.82642 2.98664 2.99056 3.15748 3.16202 3.30821 3.31316 3.44257 3.44751 3.58774 3.59302 3.76108 3.76449 4.09309 4.0985 4.34159 4.34716 4.49783 4.50134 4.62561 4.81699 4.82118 
88 0.14397 0.14815 0.15129 0.30012 0.30375 0.30728 0.48669 0.49102 0.49382 0.49991 0.61918 0.62341 0.62717 0.80936 0.81316 0.81647 0.82064 0.98189 0.98509 0.98899 1.14622 1.15026 1.15512 1.31108 1.31532 1.31916 1.47919 1.4835 1.48684 1.64052 1.64695 1.65078 1.83659 1.83941 1.84287 2.04985 2.05284 2.05604 2.17517 2.18045 2.32148 2.32461 2.32789 2.45761 2.46337 2.46749 2.61375 2.61819 2.62156 2.80505 2.80925 2.81232 2.81914 2.96874 2.97324 2.97661 3.14156 3.1449 3.14852 3.15462 3.29078 3.29476 3.29906 3.42348 3.42916 3.43341 3.57068 3.57482 3.57834 3.74536 3.74894 3.75202 4.07879 4.08167 4.085 4.32776 4.33018 4.33375 4.48191 4.48531 4.48876 4.60603 4.61183 4.61897 4.80094 4.80402 4.80652 4.81102 
1 4.81296 
0 
0 
1 0.82785 
26 0.17216 0.32987 0.51516 0.64835 0.83808 1.17891 1.34158 1.51002 1.67211 1.8663 2.07412 2.20664 2.34854 2.48903 2.64183 2.83393 2.99712 3.17025 3.32119 3.45519 3.60526 3.7727 4.10324 4.35096 4.50965 4.82653 
0 
26 0.1741 0.33161 0.51889 0.84118 1.01241 1.18388 1.34344 1.51074 1.67517 1.86784 2.08006 2.22019 2.35547 2.49608 2.64569 2.83783 3.00252 3.17351 3.32361 3.46163 3.60878 3.77797 4.10578 4.35373 4.51455 4.83172 
13 0.32673 0.5119 0.64385 1.85808 2.34614 2.63793 2.83251 3.16704 3.31931 3.76814 4.3459 4.50475 4.82485 
83 0.16654 0.1698 0.17489 0.32212 0.32624 0.33018 0.51057 0.51413 0.52255 0.64289 0.64654 0.65127 0.83234 0.83567 0.83954 1.002 1.00689 1.0109 1.16906 1.17436 1.17857 1.33448 1.33759 1.34172 1.50232 1.50607 1.50992 1.6671 1.67211 1.68262 1.85695 1.86127 1.86549 2.07018 2.0737 2.08102 2.19883 2.20293 2.34223 2.34628 2.35188 2.36136 2.48464 2.48787 2.49335 2.63759 2.64066 2.8276 2.8312 2.83552 2.99193 2.99518 3.00009 3.16321 3.16749 3.17109 3.31343 3.31781 3.32176 3.44858 3.4529 3.45834 3.59377 3.59776 3.60362 3.76743 3.77107 3.77482 4.09924 4.10298 4.1114 4.34742 4.35157 4.361 4.5031 4.50744 4.51162 4.63301 4.638 4.82146 4.82435 4.82797 4.84013 
88 0.16488 0.16742 0.17051 0.32046 0.32372 0.32631 0.50833 0.51062 0.51343 0.64093 0.64412 0.64754 0.82937 0.8326 0.83512 0.83875 1.0005 1.00415 1.00705 1.16707 1.17105 1.175 1.33328 1.33597 1.3392 1.50048 1.50344 1.5069 1.66468 1.66749 1.67147 1.85492 1.85853 1.86156 2.06781 2.07109 2.07615 2.19587 2.19944 2.20737 2.34009 2.34321 2.3463 2.35403 2.48255 2.48529 2.48923 2.63556 2.63816 2.64328 2.82621 2.82875 2.83195 2.83613 2.99081 2.99314 2.99789 3.16157 3.16497 3.16744 3.31222 3.31544 3.3182 3.44661 3.44998 3.45291 3.59158 3.59424 3.59779 3.76458 3.76765 3.77019 4.09673 4.09969 4.1036 4.34551 4.34817 4.35266 4.50172 4.50487 4.50759 4.62884 4.63277 4.63698 4.81964 4.82205 4.82468 4.82786 
88 0.15639 0.15963 0.1622 0.16731 0.31305 0.31701 0.31963 0.49938 0.50281 0.50554 0.50899 0.63291 0.63583 0.63865 0.82156 0.82549 0.82781 0.8318 0.99306 0.99711 1.00042 1.15961 1.16405 1.1677 1.32335 1.32798 1.33108 1.4916 1.49582 1.49862 1.65717 1.65988 1.66376 1.84787 1.85128 1.85445 1.85816 2.06092 2.064 2.06771 2.18747 2.19193 2.19852 2.3333 2.33633 2.33992 2.4746 2.47777 2.48086 2.62776 2.63088 2.63342 2.81723 2.82111 2.8237 2.82856 2.98173 2.98549 2.98868 3.15353 3.15781 3.16039 3.30331 3.30775 3.31035 3.43935 3.44286 3.44591 3.58327 3.5864 3.58972 3.7563 3.76046 3.76285 4.08991 4.09272 4.09804 4.33885 4.3416 4.4937 4.49791 4.50024 4.61862 4.62451 4.62736 4.81245 4.81518 4.818 
107 0.17221 0.17555 0.17856 0.18331 0.32842 0.33178 0.33481 0.3394 0.51596 0.51851 0.52116 0.52422 0.64984 0.65293 0.6565 0.8376 0.84107 0.84374 0.84703 1.00834 1.01225 1.01536 1.02092 1.17577 1.1806 1.1843 1.33966 1.34377 1.34701 1.35351 1.50703 1.51128 1.51475 1.51993 1.67245 1.6754 1.67904 1.69821 1.86287 1.86709 1.87024 1.87444 1.88512 2.07658 2.07939 2.08432 2.10274 2.20225 2.20724 2.21172 2.3486 2.35175 2.35516 2.36069 2.49107 2.49375 2.49813 2.51363 2.64443 2.64698 2.65278 2.83457 2.83735 2.84067 2.84388 2.86532 2.99974 3.00207 3.00673 3.16989 3.17391 3.17648 3.18066 3.31976 3.32394 3.32681 3.33352 3.45467 3.45886 3.46194 3.59944 3.60262 3.60642 3.61277 3.77319 3.77676 3.77919 3.78557 4.10571 4.10854 4.11224 4.12776 4.35395 4.35641 4.36031 4.50999 4.51364 4.51651 4.52313 4.633 4.64044 4.64438 4.82797 4.83047 4.83321 4.83604 4.84583 
26 0.16473 0.32114 0.50888 0.64179 0.83052 1.00286 1.33495 1.50092 1.66538 1.85597 2.06862 2.34249 2.48321 2.63578 2.82707 2.99039 3.16396 3.31474 3.44885 3.59303 3.7664 4.09701 4.34399 4.50371 4.63589 4.81983 
24 0.15868 0.31613 0.50181 0.63663 0.82472 1.16754 1.32998 1.49469 1.66102 1.85101 2.06069 2.3375 2.47611 2.629 2.81996 2.98477 3.15775 3.30819 3.44447 3.75976 4.08905 4.33708 4.49689 4.81247 
0 
64 0.1444 0.1489 0.30069 0.30489 0.30981 0.48681 0.49138 0.49583 0.62004 0.62456 0.80981 0.81451 0.98142 0.9862 1.1471 1.15265 1.31136 1.317 1.4796 1.48458 1.64244 1.64799 1.8362 1.84021 1.84644 2.04943 2.05318 2.1755 2.18182 2.32132 2.32507 2.46017 2.46554 2.61513 2.61953 2.80498 2.80953 2.81472 2.96906 2.97432 3.14165 3.14596 3.15053 3.29095 3.29644 3.30178 3.42599 3.43061 3.57077 3.57523 3.74476 3.74931 3.75325 4.07842 4.08205 4.32729 4.33053 4.48191 4.48677 4.6064 4.61434 4.80059 4.80382 4.80827 
61 0.15748 0.16153 0.16589 0.31434 0.31799 0.50248 0.50518 0.63415 0.63793 0.82328 0.827 0.83017 0.99457 0.99892 1.00467 1.16148 1.16762 1.32555 1.32975 1.33434 1.49253 1.49685 1.50053 1.65931 1.66265 1.84909 1.85312 2.06236 2.0661 2.19015 2.19544 2.33438 2.33853 2.47598 2.47922 2.62866 2.63225 2.81951 2.82296 2.98381 2.98718 3.15546 3.15992 3.30541 3.31 3.44069 3.44469 3.58489 3.5884 3.75822 3.76236 4.09139 4.09504 4.34013 4.34389 4.49511 4.4996 4.62292 4.62815 4.81437 4.81751 
27 0.1632 0.32137 0.50859 0.64313 0.82912 1.00117 1.1718 1.33404 1.49936 1.66308 1.85573 2.06768 2.34092 2.4812 2.63454 2.82794 2.9904 3.16301 3.31322 3.44902 3.59217 3.76561 4.09679 4.34522 4.50232 4.63106 4.81889 
18 0.1582 0.31475 0.50084 0.63516 0.99536 2.06103 2.33367 2.47648 2.62865 2.81985 2.98436 3.1559 3.58598 3.7593 4.09 4.33801 4.49655 4.81234 
37 0.16506 0.1715 0.32296 0.50967 0.64121 0.83081 0.83501 1.00039 1.00487 1.17167 1.33387 1.50093 1.50687 1.6649 1.67087 1.85531 1.86017 2.06889 2.19863 2.34126 2.34741 2.48347 2.63618 2.82696 2.83222 2.99124 3.16493 3.315 3.44817 3.59204 3.7672 4.09733 4.34503 4.50422 4.63216 4.82067 4.82583 
58 0.1559 0.16058 0.1664 0.31267 0.31735 0.49998 0.50369 0.63301 0.63748 0.82091 0.82561 0.83021 0.99269 0.99889 1.15923 1.16635 1.32346 1.32858 1.49119 1.49593 1.50171 1.65738 1.66476 1.84722 1.85283 2.06051 2.06581 2.18877 2.33266 2.33899 2.47416 2.47919 2.62767 2.63158 2.81778 2.82192 2.98188 2.98624 3.15347 3.15842 3.30305 3.30901 3.4388 3.44421 3.58317 3.58852 3.75662 3.76136 4.08953 4.09494 4.33819 4.34479 4.49353 4.49848 4.62082 4.62646 4.81245 4.81638 
40 0.16984 0.17946 0.32531 0.33051 0.51356 0.52181 0.64713 0.83372 0.83932 1.00617 1.02438 1.17525 1.19853 1.33959 1.50543 1.51623 1.67133 1.86041 1.87009 2.07363 2.20261 2.34602 2.35256 2.48892 2.63977 2.83192 2.83667 2.9963 3.16801 3.31834 3.45358 3.59847 3.77061 4.10264 4.1437 4.35151 4.50805 4.63482 4.82443 4.8302 
68 0.15839 0.16171 0.16645 0.31479 0.31861 0.32242 0.50136 0.50457 0.50835 0.6346 0.63842 0.82381 0.82761 0.83187 0.99462 0.99951 1.16085 1.16651 1.1721 1.32493 1.33023 1.33439 1.49411 1.4975 1.50207 1.65868 1.66225 1.84963 1.8539 2.06268 2.06647 2.18918 2.19461 2.33506 2.33894 2.47535 2.47905 2.48422 2.62972 2.63271 2.81944 2.82288 2.82722 2.98299 2.98715 3.15583 3.15978 3.16369 3.30475 3.31 3.31384 3.44081 3.44542 3.58515 3.58849 3.75836 3.76243 3.76593 4.09176 4.09562 4.34033 4.34409 4.49533 4.49977 4.62079 4.62721 4.8147 4.8173 
27 0.17472 0.32978 0.51703 0.65179 0.83853 1.01006 1.18117 1.3437 1.51009 1.67406 1.86585 2.07662 2.35033 2.49253 2.64388 2.83514 3.00089 3.17202 3.32341 3.45738 3.60107 3.77463 4.10533 4.35421 4.51187 4.64259 4.82853 
62 0.16913 0.17257 0.32365 0.32731 0.33402 0.51264 0.51676 0.64606 0.64987 0.83345 0.83612 0.84017 1.00266 1.00802 1.16854 1.17522 1.17959 1.33271 1.33903 1.50472 1.50741 1.66898 1.67388 1.85807 1.86261 1.86812 2.07197 2.07598 2.19871 2.20697 2.34404 2.3475 2.35567 2.4868 2.49187 2.64026 2.83037 2.83441 2.99491 2.99962 3.16446 3.16858 3.31272 3.31851 3.32472 3.45007 3.45387 3.59515 3.59998 3.77027 3.77285 4.10045 4.10422 4.34864 4.35339 4.50339 4.50803 4.6353 4.64183 4.82402 4.82767 4.83211 
0 
58 0.16373 0.1666 0.31924 0.3231 0.32706 0.50757 0.51051 0.63971 0.64321 0.8298 0.83318 0.99937 1.00494 1.16841 1.17393 1.33282 1.33655 1.50017 1.50388 1.66386 1.66768 1.85443 1.85961 2.06669 2.06988 2.19573 2.20289 2.3397 2.34344 2.48152 2.4846 2.63456 2.63714 2.8255 2.82848 2.99008 2.9929 3.16079 3.16479 3.31157 3.31515 3.44534 3.45 3.5907 3.59401 3.7647 3.76739 3.77125 4.09566 4.09877 4.34448 4.34758 4.50154 4.50458 4.6307 4.63492 4.81933 4.82207 
10 0.31983 0.50632 0.82717 1.00062 1.49845 1.85771 3.16201 3.31423 3.76458 4.82022 
65 0.15741 0.16136 0.31327 0.31739 0.32169 0.50162 0.50489 0.51094 0.63391 0.63761 0.82262 0.82658 0.83071 0.99407 0.99847 1.16074 1.16553 1.326 1.32938 1.49292 1.49667 1.50136 1.65817 1.66247 1.84842 1.85277 1.85787 2.06176 2.06555 2.18988 2.19559 2.33388 2.3376 2.47504 2.47882 2.62869 2.6317 2.81937 2.82279 2.82852 2.9839 2.98684 3.15467 3.15898 3.16369 3.30491 3.30912 3.43946 3.4439 3.5848 3.58849 3.75824 3.76198 3.76679 4.09073 4.095 4.33915 4.34374 4.49502 4.49866 4.6226 4.62738 4.81332 4.81641 4.8212 
57 0.16141 0.16464 0.31634 0.3203 0.50435 0.50739 0.63721 0.6407 0.82777 0.83169 0.99573 1.00197 1.16241 1.16862 1.32684 1.33123 1.33529 1.49753 1.50136 1.66119 1.66688 1.85085 1.85531 2.06439 2.06863 2.19371 2.33627 2.34142 2.47885 2.48214 2.63212 2.635 2.82252 2.82575 2.9872 2.99102 3.15715 3.1614 3.30675 3.31154 3.44214 3.44677 3.58754 3.59196 3.75969 3.76393 3.76734 4.09302 4.09693 4.34165 4.34595 4.49756 4.50128 4.62613 4.63018 4.81676 4.82001 
74 0.16232 0.16584 0.16959 0.31917 0.32347 0.5071 0.51082 0.63908 0.64307 0.64793 0.82772 0.83152 0.83502 0.99885 1.00331 1.00796 1.16547 1.17212 1.33203 1.33682 1.49817 1.50209 1.50651 1.66342 1.66787 1.67388 1.85351 1.85822 1.86223 2.06647 2.07051 2.19171 2.19904 2.33899 2.34323 2.34826 2.48012 2.4843 2.48998 2.63335 2.6368 2.64701 2.82385 2.82733 2.83243 2.98811 2.99119 2.99648 3.15988 3.16436 3.16877 3.30949 3.31474 3.31961 3.4448 3.44964 3.58982 3.5942 3.59965 3.76264 3.76669 3.77028 4.09559 4.09995 4.34412 4.34796 4.49942 4.50376 4.5083 4.62364 4.63166 4.8183 4.82185 4.82545 
2 0.32681 0.51453 
102 0.18081 0.18397 0.18775 0.20096 0.33659 0.34027 0.34332 0.34969 0.52359 0.52659 0.5296 0.53398 0.65695 0.66053 0.66415 0.68137 0.84594 0.84937 0.85273 0.85875 1.01728 1.02141 1.02534 1.03905 1.18371 1.18829 1.19222 1.34901 1.35242 1.35599 1.36876 1.51623 1.51964 1.52323 1.53385 1.68116 1.68509 1.68989 1.8714 1.87512 1.8784 1.8839 2.08412 2.0874 2.09201 2.21322 2.21765 2.22485 2.35667 2.36031 2.36401 2.36969 2.49903 2.50231 2.50645 2.52104 2.65145 2.65449 2.65902 2.84216 2.84525 2.84878 2.85267 3.00638 3.00949 3.01377 3.1775 3.18129 3.18403 3.18853 3.32763 3.33174 3.33476 3.34434 3.46295 3.46693 3.47055 3.60798 3.61169 3.61574 3.62351 3.78115 3.78478 3.78753 3.79292 4.11315 4.11639 4.12153 4.36172 4.36459 4.36953 4.51757 4.52142 4.52444 4.53067 4.64581 4.64999 4.65533 4.83598 4.8387 4.8417 4.84552 
24 0.16502 0.32154 0.50915 0.64132 0.83048 1.00284 1.33434 1.50144 1.66451 1.8545 2.06777 2.34044 2.48232 2.63556 2.82611 2.99075 3.44717 3.591 3.76697 4.09611 4.34451 4.50329 4.6304 4.82008 
59 0.16135 0.16504 0.31605 0.32074 0.32912 0.50478 0.50886 0.63645 0.64132 0.82795 0.83249 0.99613 1.00186 1.16233 1.16924 1.32618 1.33169 1.49751 1.50201 1.66077 1.66706 1.85057 1.8554 1.86043 2.06379 2.06843 2.19093 2.1964 2.33618 2.34166 2.47723 2.48136 2.48744 2.63186 2.63676 2.8227 2.82745 2.98711 2.99587 3.15736 3.16267 3.30587 3.31218 3.44231 3.4479 3.5869 3.59193 3.75952 3.76457 4.09281 4.09697 4.34148 4.34922 4.49653 4.50188 4.62386 4.63123 4.8171 4.82223 
96 0.15082 0.15511 0.15778 0.30733 0.31087 0.31411 0.49375 0.49846 0.50096 0.50502 0.6257 0.63028 0.63355 0.6382 0.81628 0.81994 0.82288 0.8268 0.9888 0.99229 0.99628 1.15367 1.1576 1.16176 1.16724 1.31841 1.32338 1.32638 1.48614 1.49046 1.49325 1.49811 1.64791 1.65391 1.65709 1.66368 1.84365 1.84643 1.85034 1.85567 2.05687 2.06006 2.06461 2.18231 2.18805 2.19212 2.32846 2.33164 2.3354 2.46561 2.47087 2.47426 2.47964 2.62145 2.62576 2.6284 2.81195 2.81644 2.8191 2.8239 2.97594 2.98098 2.98347 3.14867 3.15188 3.15563 3.15975 3.29784 3.30228 3.30593 3.43106 3.43612 3.43996 3.4453 3.57769 3.58214 3.58551 3.75221 3.75619 3.75896 4.08577 4.08863 4.09234 4.33485 4.33723 4.34194 4.48906 4.49276 4.49563 4.61328 4.61923 4.62304 4.8078 4.81097 4.81362 4.81753 
11 0.83592 1.34154 2.07927 2.49053 2.64132 2.99672 3.45543 3.77251 4.11757 4.51289 4.6373 
70 0.15373 0.15834 0.16489 0.31012 0.31389 0.31975 0.49683 0.50175 0.50597 0.62928 0.63389 0.63987 0.81925 0.82303 0.82673 0.99213 0.99706 1.15629 1.16081 1.32178 1.32942 1.48906 1.49343 1.49788 1.65016 1.65731 1.66345 1.84703 1.85095 2.06036 2.06598 2.18528 2.19518 2.33171 2.33529 2.4672 2.47356 2.47948 2.62359 2.62852 2.63315 2.81509 2.81973 2.82449 2.97901 2.9849 3.15195 3.15552 3.16021 3.30097 3.30556 3.31088 3.43297 3.43918 3.44528 3.58076 3.58557 3.75553 3.76196 4.0893 4.09441 4.33833 4.34223 4.49237 4.4986 4.61626 4.62446 4.81118 4.81476 4.82038 
63 0.14778 0.15226 0.30418 0.30836 0.31387 0.49029 0.49457 0.49963 0.62351 0.62784 0.81319 0.81785 0.98468 0.98958 1.15055 1.15621 1.31463 1.32023 1.4831 1.48796 1.4933 1.64712 1.65247 1.83941 1.84358 2.05262 2.05626 2.17876 2.18535 2.32468 2.32861 2.46395 2.46921 2.61865 2.62288 2.80848 2.81283 2.81944 2.9725 2.97751 3.14491 3.14927 3.15376 3.29438 3.30004 3.42984 3.43492 3.57423 3.57847 3.74804 3.75247 3.75584 4.08166 4.08524 4.33041 4.33361 4.48522 4.49 4.60956 4.61817 4.80395 4.80708 4.81121 
37 0.17253 0.32817 0.3332 0.51499 0.5197 0.64929 0.8377 1.01052 1.17791 1.34083 1.50898 1.67175 1.86304 1.86761 2.0753 2.20425 2.34812 2.35895 2.49051 2.50116 2.6429 2.83327 2.83887 2.99798 3.17096 3.32163 3.45635 3.60037 3.77371 4.10339 4.11238 4.35144 4.35767 4.5105 4.63754 4.82678 4.83101 
1 0.82922 
0 
140 0.14372 0.14709 0.14976 0.1522 0.15554 0.29981 0.30325 0.30606 0.30873 0.31159 0.48653 0.49006 0.49267 0.49509 0.49752 0.5032 0.61843 0.6221 0.62495 0.62794 0.63081 0.80904 0.81234 0.81529 0.81749 0.82046 0.98178 0.98432 0.98753 0.99051 0.9961 1.14591 1.14965 1.1531 1.15635 1.15989 1.3108 1.31406 1.31766 1.32037 1.32366 1.47887 1.48252 1.48551 1.48798 1.49114 1.64014 1.64611 1.64931 1.65222 1.65646 1.83648 1.83881 1.84164 1.84433 1.84735 2.04973 2.05208 2.05462 2.05812 2.17494 2.17912 2.18264 2.18717 2.32136 2.32403 2.32669 2.3297 2.33446 2.45683 2.46243 2.46581 2.46844 2.47162 2.47907 2.61338 2.6176 2.6203 2.62262 2.62824 2.80494 2.80859 2.81117 2.81358 2.8166 2.82086 2.96851 2.97217 2.97538 2.97797 2.98267 3.14135 3.14423 3.14695 3.14955 3.15207 3.15806 3.29053 3.29373 3.29703 3.29984 3.30262 3.4232 3.42879 3.43148 3.43447 3.43766 3.57053 3.57409 3.57669 3.57978 3.58435 3.74525 3.74793 3.75073 3.75304 3.75582 4.07869 4.08109 4.08366 4.08736 4.32757 4.32964 4.33202 4.336 4.48168 4.48452 4.4878 4.49009 4.49371 4.60573 4.61062 4.6147 4.61763 4.62252 4.80089 4.80355 4.80566 4.80809 4.81098 
65 0.17256 0.17605 0.32847 0.33238 0.34027 0.51618 0.51985 0.64879 0.65301 0.8379 0.84166 1.00864 1.014 1.1743 1.17946 1.18874 1.34174 1.346 1.50896 1.51289 1.6727 1.67759 1.86284 1.86731 1.87257 2.07579 2.08047 2.2028 2.20989 2.34756 2.3516 2.35856 2.49048 2.49499 2.64347 2.6473 2.83417 2.83833 2.9984 3.00332 3.16921 3.17321 3.17848 3.32007 3.3237 3.33315 3.45429 3.45889 3.5991 3.60439 3.77391 3.77728 3.78543 4.10443 4.10875 4.35281 4.35756 4.51123 4.51506 4.63508 4.64006 4.65454 4.82786 4.8313 4.83539 
5 2.35679 2.64538 3.17325 4.10829 4.3523 
72 0.16571 0.169 0.32173 0.32525 0.32953 0.50995 0.51375 0.52377 0.64261 0.64692 0.83166 0.83459 0.83873 1.00045 1.0055 1.01262 1.16799 1.17454 1.18027 1.33532 1.33992 1.50219 1.50619 1.66556 1.6706 1.85568 1.86076 1.86738 2.06878 2.07322 2.19848 2.20663 2.34141 2.34646 2.35197 2.4833 2.48727 2.49224 2.63678 2.64022 2.8275 2.83071 2.83556 2.99306 2.99798 3.16252 3.16646 3.17124 3.31476 3.31808 3.44784 3.45232 3.45868 3.59198 3.59662 3.60299 3.76559 3.76982 3.77743 4.09799 4.10238 4.1289 4.3464 4.35119 4.50208 4.5065 4.51046 4.6293 4.63575 4.82167 4.82543 4.83348 
33 0.17042 0.3267 0.51399 0.64751 0.83587 1.00671 1.01428 1.17674 1.3393 1.50652 1.67181 1.862 1.86918 2.07291 2.20424 2.34616 2.35263 2.48795 2.64037 2.83187 2.83735 2.99589 3.16866 3.31912 3.45354 3.59793 3.77131 4.10184 4.34973 4.50749 4.64065 4.82576 4.83078 
2 1.50127 4.3452 
41 0.17604 0.18314 0.33323 0.34195 0.52008 0.65372 0.84194 0.84826 1.01428 1.18141 1.19675 1.34615 1.51288 1.5209 1.67608 1.68868 1.86804 1.87326 2.07956 2.21089 2.35339 2.36212 2.49589 2.64626 2.83641 2.84328 3.00236 3.17469 3.32514 3.34666 3.4591 3.46497 3.60475 3.77773 4.10798 4.11645 4.35585 4.3623 4.51512 4.83039 4.83524 
62 0.1508 0.15665 0.30778 0.31232 0.49369 0.49919 0.50283 0.62637 0.63146 0.63596 0.8166 0.82194 0.82787 0.98913 0.99462 1.15424 1.16002 1.31842 1.3246 1.48614 1.49233 1.49808 1.64779 1.65515 1.66049 1.84389 1.84861 2.05709 2.06157 2.1822 2.1888 2.329 2.33353 2.46607 2.47232 2.62182 2.62683 2.81193 2.81738 2.97587 2.98225 3.14908 3.15397 3.29789 3.304 3.43088 3.43676 3.44185 3.57769 3.58282 3.75232 3.75753 4.0861 4.09049 4.33497 4.33913 4.48948 4.49487 4.61314 4.62113 4.80823 4.81165 
21 0.16313 0.32009 0.50601 0.82874 0.99995 1.17133 1.33178 1.49783 1.66377 1.85881 2.48175 2.63539 2.82474 2.98912 3.16265 3.31492 3.44806 3.59256 3.76572 4.63189 4.81981 
1 4.33432 
89 0.17241 0.17567 0.17976 0.32689 0.33079 0.33434 0.34046 0.51553 0.51952 0.52362 0.64791 0.65232 0.65971 0.83772 0.84078 0.84464 0.85585 1.00691 1.01219 1.01769 1.03371 1.17416 1.17998 1.18416 1.34026 1.34499 1.35106 1.50943 1.5139 1.52307 1.67184 1.6767 1.6817 1.86171 1.86635 1.87 1.8771 2.07477 2.07965 2.09113 2.20535 2.21207 2.34707 2.35157 2.35774 2.36801 2.48998 2.49542 2.50534 2.64362 2.64742 2.6641 2.83427 2.83849 2.84223 2.85838 2.99861 3.00361 3.01791 3.16791 3.17308 3.17786 3.31909 3.32318 3.3274 3.45328 3.45854 3.46318 3.59861 3.60417 3.61047 3.7712 3.77557 3.78136 4.10368 4.10751 4.11316 4.35237 4.35585 4.36178 4.50803 4.51234 4.51714 4.63877 4.64525 4.82726 4.83025 4.83451 4.84085 
0 
31 0.16273 0.3199 0.50583 0.64001 0.82824 0.997 1.00415 1.16811 1.33157 1.49847 1.66209 1.85406 2.06655 2.19657 2.33936 2.34769 2.48021 2.6335 2.8235 2.98847 3.16113 3.31221 3.4472 3.59067 3.76385 4.09594 4.34361 4.50068 4.62978 4.81696 4.82158 
55 0.16186 0.16542 0.31723 0.32147 0.50553 0.50917 0.63809 0.64196 0.82826 0.83305 0.99678 1.00239 1.16344 1.16806 1.32889 1.33241 1.4983 1.50305 1.66204 1.67018 1.85122 1.8558 2.06457 2.06987 2.1932 2.19776 2.33692 2.34216 2.47988 2.48511 2.63249 2.63591 2.82351 2.82852 2.9882 3.15805 3.16223 3.30795 3.31225 3.44273 3.44802 3.58843 3.59343 3.76105 3.76521 4.09342 4.09719 4.3422 4.34658 4.49789 4.50183 4.62789 4.63543 4.81691 4.82018 
0 
27 0.16508 0.32266 0.50953 0.64382 0.83041 1.00037 1.006 1.17368 1.33574 1.50106 1.66497 1.85608 1.86203 2.06936 2.34147 2.48422 2.63664 2.82764 2.99122 3.16437 3.31511 3.44991 3.76726 4.09851 4.34535 4.50425 4.82083 
52 0.16527 0.1702 0.32155 0.32555 0.50809 0.51225 0.6407 0.64473 0.83047 0.83491 0.99985 1.00529 1.17066 1.33332 1.3382 1.50143 1.50704 1.66481 1.67226 1.85488 1.85945 2.06795 2.07375 2.19799 2.34055 2.34588 2.48306 2.49049 2.63532 2.63958 2.82645 2.83189 2.99089 3.16253 3.16587 3.31419 3.31849 3.44841 3.45489 3.5916 3.59721 3.76583 3.76979 4.09657 4.10241 4.34488 4.35078 4.50309 4.50823 4.63123 4.81989 4.82461 
103 0.14978 0.15357 0.1567 0.16202 0.30629 0.30959 0.31316 0.31629 0.49279 0.49709 0.49972 0.50315 0.62513 0.62899 0.6325 0.63592 0.81514 0.81844 0.82174 0.82436 0.98793 0.99125 0.99487 0.99964 1.15245 1.15616 1.16071 1.16563 1.31728 1.32134 1.32481 1.33115 1.48498 1.48865 1.49194 1.49563 1.6467 1.65245 1.65585 1.66082 1.84267 1.84557 1.84908 1.85357 2.05591 2.05918 2.06245 2.18128 2.18646 2.19249 2.32755 2.33061 2.33406 2.34152 2.46375 2.46904 2.4727 2.47614 2.62005 2.62407 2.62734 2.81107 2.81526 2.81814 2.82359 2.97489 2.97922 2.9824 3.14769 3.15086 3.1546 3.15763 3.2969 3.30085 3.30476 3.30921 3.4297 3.43495 3.43873 3.44298 3.57676 3.58084 3.58422 3.58984 3.75137 3.75559 3.75824 4.08487 4.08779 4.09111 4.33388 4.33632 4.34014 4.48804 4.4915 4.4948 4.6122 4.61803 4.62234 4.80698 4.81005 4.81264 4.8182 
28 0.16734 0.32435 0.51086 0.64365 0.83344 1.0051 1.17412 1.33612 1.50516 1.6685 1.86094 2.07014 2.20419 2.34315 2.48418 2.63645 2.82888 2.99184 3.16592 3.31652 3.45243 3.59402 3.76805 4.09992 4.3462 4.50544 4.63591 4.82205 
0 
55 0.15648 0.16133 0.31244 0.31785 0.4986 0.50356 0.63261 0.63778 0.82154 0.82648 0.99304 0.99946 1.15908 1.1655 1.32309 1.32879 1.49137 1.49654 1.65656 1.66195 1.84755 1.85306 2.06084 2.06636 2.18717 2.3329 2.33859 2.47315 2.47841 2.62713 2.63147 2.81685 2.82197 2.98116 2.98621 3.15343 3.15907 3.30282 3.30892 3.43879 3.4445 3.58312 3.58892 3.7562 3.76166 4.08987 4.09652 4.33847 4.34566 4.49334 4.4989 4.61885 4.62668 4.81211 4.8161 
14 0.32112 0.82673 1.17009 1.49861 1.66302 1.85537 2.63311 2.98868 3.16286 3.31228 3.76469 4.34237 4.50158 4.81745 
27 0.17091 0.32836 0.51535 0.64836 0.83729 1.00833 1.17931 1.34175 1.50804 1.67259 1.86332 2.07538 2.34783 2.49075 2.64204 2.83372 2.99904 3.16998 3.32122 3.45498 3.5997 3.7729 4.10394 4.35086 4.5095 4.64192 4.82618 
22 0.1715 0.51448 0.64763 0.83681 1.01183 1.34221 1.867 2.07626 2.20438 2.48958 2.64105 2.83194 2.99966 3.17114 3.3219 3.45603 3.59913 3.77228 4.10359 4.35021 4.50963 4.82597 
37 0.17172 0.32727 0.33095 0.51445 0.51903 0.64864 0.83686 0.84222 1.00725 1.01146 1.17813 1.34024 1.50838 1.67074 1.68134 1.86163 1.86612 2.0741 2.20465 2.34727 2.35241 2.48942 2.64219 2.83327 2.997 3.16982 3.32053 3.45522 3.59803 3.77304 4.10272 4.35073 4.3579 4.50983 4.63809 4.82597 4.83099 
46 0.16842 0.32418 0.51028 0.51433 0.64262 0.64747 0.83418 1.00214 1.00808 1.16799 1.17507 1.3363 1.50395 1.66748 1.85731 1.86295 2.06938 2.0742 2.19751 2.20602 2.34191 2.34701 2.48475 2.49316 2.6383 2.82878 2.83557 2.99316 3.16293 3.168 3.31686 3.44878 3.45446 3.59377 3.60024 3.76831 3.77192 4.09915 4.10525 4.34707 4.35267 4.50605 4.63018 4.6357 4.82188 4.82586 
58 0.15369 0.15842 0.31031 0.31488 0.49623 0.50079 0.50602 0.62945 0.63348 0.81855 0.8232 0.8305 0.99079 0.99654 1.15676 1.16293 1.32077 1.32623 1.4882 1.49358 1.65035 1.65661 1.8455 1.8506 2.05872 2.06305 2.18431 2.19045 2.3308 2.33567 2.4692 2.47446 2.62467 2.62879 2.81435 2.81903 2.97849 2.9836 3.15103 3.15609 3.30048 3.30598 3.43601 3.4404 3.58027 3.58453 3.75409 3.75903 4.08776 4.09236 4.33651 4.34083 4.49136 4.49642 4.61478 4.6227 4.80997 4.8134 
6 0.16804 0.32738 0.8341 1.00834 1.86295 4.82624 
15 0.16551 0.32215 0.5095 0.64438 0.82978 1.00322 1.33672 1.50138 1.66604 1.85855 2.63679 2.83182 3.76699 4.34536 4.81976 
25 0.16426 0.3187 0.5065 0.64087 0.8284 0.99986 1.33232 1.49965 1.66488 1.8538 2.06768 2.33969 2.48129 2.63412 2.8247 2.98959 3.16239 3.31229 3.4458 3.59016 3.76549 4.09733 4.34431 4.50323 4.81888 
88 0.14767 0.15187 0.15507 0.30383 0.30747 0.31127 0.31524 0.49037 0.49495 0.49807 0.62254 0.62701 0.63055 0.63445 0.81308 0.81676 0.82008 0.82341 0.98557 0.98883 0.99303 1.14992 1.15397 1.15915 1.3148 1.3194 1.32307 1.48293 1.48717 1.4905 1.4947 1.64404 1.65111 1.65402 1.84027 1.84306 1.84735 2.05353 2.05651 2.0615 2.17886 2.18484 2.19159 2.32514 2.32827 2.33237 2.46072 2.46713 2.47079 2.47574 2.6174 2.622 2.62519 2.80866 2.81302 2.81633 2.97245 2.97724 2.98044 3.14524 3.14859 3.15284 3.29449 3.29867 3.30296 3.4269 3.43303 3.43685 3.44159 3.57436 3.57864 3.58277 3.74902 3.75271 3.7562 4.08247 4.0853 4.33154 4.33384 4.48561 4.48908 4.4927 4.60975 4.6167 4.62127 4.80458 4.80766 4.81052 
42 0.15367 0.15828 0.31015 0.49771 0.50149 0.63062 0.81867 0.82367 0.99034 1.15675 1.32065 1.32655 1.4886 1.49349 1.65568 1.84485 2.05801 2.18555 2.33032 2.47261 2.62502 2.62918 2.81537 2.81948 2.97931 2.98381 3.1511 3.15833 3.30041 3.30664 3.43704 3.58081 3.75372 3.75895 4.08705 4.3358 4.49096 4.49605 4.61538 4.62569 4.80978 4.81443 
59 0.15466 0.15986 0.31125 0.31599 0.49729 0.50192 0.50585 0.62995 0.6345 0.64002 0.82019 0.8252 0.99187 0.9982 1.15771 1.16436 1.32185 1.32816 1.48992 1.49536 1.65122 1.65798 1.84662 1.85209 2.05985 2.06541 2.18567 2.19214 2.33188 2.33734 2.46976 2.4756 2.62563 2.63051 2.81555 2.82026 2.97948 2.98489 3.15207 3.1574 3.30154 3.30817 3.43314 3.43885 3.44461 3.58134 3.58616 3.75519 3.76062 4.08888 4.09366 4.33771 4.34185 4.49244 4.49791 4.61637 4.6247 4.81123 4.81476 
28 0.15358 0.30867 0.4964 0.62948 0.81856 0.98836 1.15588 1.32072 1.48954 1.6557 1.84298 2.05625 2.1874 2.32853 2.47311 2.62428 2.81434 2.97917 3.14911 3.29957 3.43557 3.57997 3.75183 4.08532 4.33396 4.48914 4.62114 4.80789 
62 0.15308 0.15755 0.30988 0.31532 0.49576 0.50035 0.62939 0.63441 0.81792 0.82233 0.8256 0.98988 0.99598 1.15609 1.16338 1.32 1.32595 1.33069 1.48779 1.4925 1.49775 1.65421 1.65846 1.84471 1.84994 1.85408 2.05794 2.06203 2.18386 2.19132 2.33008 2.33471 2.47093 2.47523 2.62443 2.62867 2.81371 2.81847 2.82497 2.978 2.9832 3.15032 3.15596 3.29984 3.30622 3.31018 3.43622 3.44188 3.57975 3.58434 3.75315 3.75848 4.08704 4.09123 4.33581 4.33952 4.49059 4.49561 4.61449 4.62284 4.80922 4.81273 
15 0.17084 0.32543 0.51063 0.64796 0.83285 1.00529 1.66864 2.48768 2.82844 2.99576 3.16612 3.31829 4.10117 4.34966 4.8218 
118 0.17655 0.17991 0.18242 0.1861 0.33339 0.33659 0.3393 0.34271 0.5193 0.52275 0.52509 0.52774 0.53241 0.65314 0.65602 0.65878 0.66239 0.84235 0.84579 0.84804 0.85141 1.01331 1.01671 1.01995 1.02431 1.18047 1.18433 1.18804 1.19184 1.34376 1.34786 1.35067 1.35376 1.51248 1.51593 1.51851 1.52194 1.67677 1.68002 1.68367 1.68882 1.8684 1.87123 1.87406 1.87704 1.88485 2.08116 2.08393 2.08686 2.09516 2.20758 2.21209 2.21659 2.35366 2.35649 2.35967 2.36384 2.36989 2.4944 2.49745 2.49998 2.50373 2.64748 2.65056 2.65287 2.6584 2.83756 2.84104 2.84343 2.84655 2.85034 3.00212 3.00574 3.00849 3.01359 3.17409 3.17695 3.1797 3.18234 3.1866 3.32363 3.32733 3.33023 3.33315 3.45931 3.46236 3.46545 3.46945 3.60423 3.60701 3.6101 3.61388 3.63091 3.77739 3.78075 3.7831 3.78579 3.79135 4.10991 4.11239 4.1153 4.12178 4.35882 4.36099 4.36419 4.37237 4.51416 4.51785 4.52012 4.52356 4.6423 4.64621 4.64996 4.83241 4.83502 4.8372 4.84001 4.84372 
34 0.1653 0.32149 0.32621 0.50837 0.51273 0.64223 0.83163 1.0035 1.17312 1.33414 1.50184 1.66579 1.85701 2.06835 2.19888 2.34027 2.34728 2.48284 2.63567 2.82729 2.83282 2.99035 3.16362 3.3143 3.449 3.59242 3.60213 3.76635 4.09677 4.34473 4.50327 4.63183 4.81988 4.82477 
31 0.16914 0.32528 0.51262 0.64583 0.83507 1.00581 1.17391 1.18214 1.33866 1.50531 1.66862 1.86019 2.07287 2.20173 2.34527 2.35379 2.4867 2.6397 2.83109 2.83746 2.99471 3.16782 3.31781 3.45255 3.59712 3.77041 4.10141 4.3481 4.50741 4.6379 4.82503 
29 0.16321 0.31986 0.50583 0.63901 0.82825 0.99762 1.16786 1.33206 1.50031 1.66213 1.85528 2.06542 2.19506 2.33796 2.48059 2.63295 2.82401 2.98885 3.16057 3.31225 3.4459 3.58878 3.764 4.09412 4.34203 4.50101 4.62822 4.81718 4.82329 
0 
1 0.8264 
19 0.1648 0.6427 0.83193 1.00464 1.17232 1.5013 1.6653 2.06858 2.34243 2.4825 2.63606 2.9913 3.16634 3.44894 3.59277 3.76671 4.0972 4.34547 4.50338 
22 0.17197 0.33 0.5172 0.65208 0.83797 1.01096 1.18114 1.34344 1.51144 1.67242 1.86677 2.07595 2.49376 2.64352 2.83646 3.00095 3.17258 3.32269 3.77511 4.10402 4.35158 4.83033 
0 
81 0.18129 0.18468 0.1902 0.33646 0.34058 0.34556 0.52452 0.52785 0.53187 0.65729 0.66074 0.66579 0.84667 0.84986 0.85427 1.01711 1.02166 1.02851 1.1859 1.19068 1.34959 1.35354 1.36107 1.51712 1.52051 1.52602 1.68156 1.68594 1.69332 1.87137 1.87575 1.87974 2.08444 2.08803 2.09691 2.21447 2.22045 2.3566 2.36162 2.36776 2.49914 2.50333 2.51077 2.65173 2.65477 2.66276 2.84276 2.84641 2.85064 3.00705 3.01067 3.02009 3.17814 3.18176 3.18572 3.32915 3.33264 3.33876 3.46348 3.46716 3.47298 3.60811 3.61293 3.61951 3.78211 3.78535 3.79137 4.11302 4.11667 4.12361 4.36129 4.36543 4.375 4.51943 4.52253 4.52797 4.64784 4.65342 4.83656 4.83972 4.84339 
22 0.16694 0.32417 0.51394 0.64527 0.83211 1.00618 1.1744 1.33814 1.50545 1.66613 2.06955 2.34444 2.6363 2.9945 3.31633 3.59435 3.76811 4.09959 4.3462 4.50455 4.63534 4.82276 
40 0.16611 0.17129 0.32274 0.51008 0.51595 0.6431 0.64908 0.83209 1.00477 1.171 1.3351 1.34082 1.50209 1.66627 1.85649 1.86055 2.06898 2.19814 2.34154 2.34793 2.4837 2.63677 2.82737 2.83339 2.99171 3.16412 3.16829 3.31552 3.44996 3.5927 3.59912 3.76705 3.77008 4.09772 4.34566 4.50433 4.50939 4.63178 4.82112 4.8262 
95 0.15815 0.16168 0.16437 0.31497 0.3184 0.3212 0.50117 0.50472 0.50777 0.51322 0.63428 0.63779 0.6405 0.82321 0.82676 0.82916 0.83302 0.99484 0.99845 1.00147 1.00528 1.16082 1.16511 1.16904 1.17472 1.3249 1.32993 1.33307 1.49299 1.49713 1.50007 1.65525 1.66053 1.66339 1.66809 1.84953 1.85256 1.85555 1.85913 2.06281 2.0659 2.18907 2.19414 2.33493 2.33812 2.34184 2.34723 2.47461 2.4788 2.48143 2.48734 2.62986 2.63291 2.63581 2.8191 2.8229 2.82545 2.82992 2.98275 2.98746 2.99123 3.15557 3.15913 3.16198 3.1693 3.30455 3.30959 3.31244 3.44073 3.44437 3.44727 3.58504 3.58836 3.59171 3.59767 3.75832 3.76253 3.76492 3.77231 4.0918 4.09467 4.10172 4.34059 4.34303 4.34925 4.49561 4.49994 4.50244 4.61964 4.62595 4.62939 4.81433 4.81714 4.81992 4.82308 
33 0.15829 0.31417 0.5009 0.50636 0.63453 0.82386 0.99526 1.16159 1.32596 1.49377 1.65847 1.84807 1.85432 2.06146 2.18998 2.33378 2.47542 2.62874 2.81912 2.82604 2.98344 3.15559 3.3061 3.44081 3.58435 3.59282 3.75871 4.08975 4.33754 4.49581 4.62399 4.81272 4.81873 
66 0.16655 0.17017 0.17718 0.3237 0.32698 0.33377 0.51095 0.51465 0.64312 0.64712 0.83372 0.837 0.84269 1.00304 1.00733 1.01305 1.17306 1.17799 1.33624 1.34109 1.50374 1.50751 1.66751 1.67241 1.85868 1.86237 1.86672 2.0702 2.07452 2.2006 2.20729 2.34251 2.34662 2.35286 2.48513 2.49014 2.6377 2.64101 2.82933 2.83308 2.83842 2.99319 2.99871 3.16551 3.16914 3.31517 3.31861 3.45046 3.45419 3.59359 3.598 3.6049 3.76745 3.77094 3.77801 4.09914 4.10311 4.34727 4.3511 4.50497 4.50786 4.63287 4.63818 4.82241 4.82538 4.82928 
69 0.1709 0.17495 0.32646 0.33023 0.33914 0.51346 0.51751 0.52375 0.64558 0.6493 0.83681 0.84127 1.00534 1.01047 1.0209 1.1719 1.17666 1.18088 1.33782 1.34119 1.3502 1.50702 1.51137 1.67006 1.67442 1.85999 1.86455 1.86843 2.07298 2.07821 2.20161 2.20598 2.34524 2.34914 2.35402 2.36717 2.48809 2.49251 2.64132 2.64485 2.83153 2.83535 2.84104 2.99613 3.00105 3.1668 3.17074 3.17629 3.31746 3.32131 3.32679 3.45183 3.45589 3.59701 3.60099 3.60906 3.77178 3.77519 4.10203 4.10644 4.35045 4.35566 4.50896 4.51238 4.63566 4.6405 4.82551 4.83057 4.83705 
35 0.16101 0.31689 0.32098 0.50406 0.63719 0.82442 0.82803 0.99564 1.00102 1.16192 1.17082 1.32971 1.496 1.50102 1.66018 1.84991 1.85572 2.06424 2.19387 2.33563 2.47838 2.63171 2.82257 2.98624 3.15866 3.31003 3.44264 3.58672 3.76182 4.09226 4.3408 4.49887 4.62713 4.81603 4.8215 
51 0.16914 0.17422 0.32596 0.33325 0.51212 0.51662 0.64583 0.65316 0.83433 0.83858 1.00662 1.012 1.1742 1.17922 1.3376 1.34642 1.50535 1.51361 1.66875 1.67645 1.85954 1.86455 2.07195 2.08757 2.20085 2.34511 2.35081 2.48633 2.49328 2.6398 2.83013 2.83515 2.99451 3.16726 3.17284 3.31762 3.32418 3.45161 3.45859 3.59557 3.60282 3.77096 4.10074 4.11125 4.34903 4.35755 4.50722 4.5148 4.63499 4.82378 4.82855 
5 0.51675 0.64888 1.51043 2.34771 4.82821 
25 0.16613 0.32378 0.51166 0.64895 0.83382 1.00951 1.33955 1.50168 1.66723 1.86121 2.07074 2.34643 2.48477 2.63715 2.82891 2.99245 3.16868 3.31763 3.45418 3.59565 3.76906 4.10052 4.34748 4.50583 4.82097 
111 0.16219 0.16519 0.16769 0.1717 0.31826 0.32109 0.32388 0.32638 0.50477 0.50817 0.5101 0.51266 0.63761 0.64083 0.6434 0.64608 0.828 0.83096 0.83324 0.83652 0.99903 1.00202 1.00519 1.01088 1.16398 1.16732 1.17138 1.17508 1.3286 1.33259 1.33516 1.33812 1.49701 1.5003 1.50288 1.50554 1.65785 1.66313 1.66614 1.66951 1.85382 1.85603 1.85909 1.86202 2.06691 2.06965 2.07231 2.1919 2.19601 2.19875 2.20323 2.3395 2.34201 2.3453 2.35148 2.478 2.48154 2.48439 2.48775 2.63337 2.63618 2.6383 2.8227 2.82592 2.82813 2.83075 2.83569 2.98671 2.99009 2.99238 2.99631 3.15943 3.16204 3.16492 3.167 3.30826 3.31191 3.31499 3.31748 3.44377 3.44686 3.44977 3.45285 3.58791 3.59137 3.59365 3.59704 3.76234 3.7656 3.76807 3.7704 4.09581 4.09825 4.10097 4.14637 4.34467 4.34672 4.34988 4.4999 4.50312 4.50538 4.50811 4.62276 4.62822 4.63207 4.63528 4.81809 4.82034 4.82229 4.82472 4.82776 
0 
0 
0 
46 0.17045 0.17618 0.3261 0.33033 0.51362 0.51838 0.64768 0.83435 0.83901 1.00576 1.01098 1.17424 1.18036 1.33945 1.50648 1.66975 1.67625 1.85952 1.86514 2.07346 2.20288 2.34577 2.35091 2.48888 2.64101 2.83155 2.83767 2.99565 3.16812 3.17263 3.31882 3.32421 3.45266 3.45887 3.59761 3.77135 3.78026 4.10233 4.10916 4.35032 4.35638 4.50778 4.5142 4.63675 4.82507 4.82947 
179 0.18203 0.18542 0.18759 0.18954 0.1921 0.19557 0.33874 0.3414 0.34407 0.34625 0.34833 0.35174 0.3596 0.5253 0.52858 0.53059 0.53251 0.5345 0.53699 0.54132 0.65873 0.66174 0.664 0.66608 0.66854 0.67202 0.848 0.85075 0.85331 0.85511 0.85757 0.86021 0.86837 1.01995 1.02231 1.0251 1.02743 1.03008 1.03434 1.18571 1.18843 1.1914 1.19405 1.19671 1.20022 1.3497 1.353 1.35574 1.35793 1.36027 1.36407 1.37316 1.51784 1.52111 1.52361 1.52568 1.52824 1.53252 1.54678 1.68139 1.68478 1.68723 1.68973 1.69253 1.69616 1.87481 1.87692 1.87954 1.88167 1.88389 1.88709 1.89266 2.08792 2.09009 2.09222 2.09483 2.09892 2.11227 2.21355 2.21748 2.22015 2.2238 2.22794 2.35998 2.36216 2.36455 2.36701 2.36977 2.37332 2.37815 2.50077 2.50358 2.5059 2.50842 2.51125 2.51558 2.65398 2.65657 2.65876 2.66064 2.66413 2.67048 2.84324 2.84671 2.84907 2.85104 2.85346 2.85596 2.86079 3.00773 3.01095 3.01337 3.01549 3.01831 3.02396 3.18048 3.18292 3.18558 3.18748 3.18963 3.1925 3.19826 3.32936 3.33224 3.33507 3.33724 3.33932 3.34209 3.35164 3.46463 3.46744 3.47012 3.47252 3.475 3.479 3.60944 3.61262 3.61478 3.61737 3.62012 3.62384 3.63236 3.78375 3.78672 3.78904 3.79083 3.79305 3.7966 3.80233 4.11655 4.11883 4.12107 4.12351 4.12745 4.13888 4.36578 4.36758 4.36967 4.37241 4.37645 4.52079 4.52342 4.52598 4.52783 4.53041 4.53423 4.64525 4.64982 4.65314 4.65596 4.65957 4.68087 4.83912 4.84141 4.84325 4.84515 4.84737 4.8497 4.85427 
1 0.83014 
0 
68 0.15568 0.16025 0.16539 0.31295 0.31773 0.49885 0.50316 0.50717 0.63121 0.63537 0.63923 0.82121 0.82588 0.82964 0.99315 0.99805 1.00292 1.15919 1.16438 1.32339 1.32859 1.49089 1.49583 1.50117 1.65497 1.65996 1.6671 1.84794 1.85277 2.06104 2.06559 2.18798 2.19308 2.33316 2.33795 2.47179 2.47738 2.48298 2.62657 2.63124 2.81774 2.82211 2.82697 2.98063 2.98542 3.15384 3.15882 3.16371 3.3033 3.30887 3.43832 3.44294 3.58241 3.58657 3.59244 3.75715 3.76245 4.0901 4.09485 4.33879 4.34329 4.49378 4.4989 4.62031 4.62579 4.81288 4.8166 4.82142 
14 0.17012 0.32542 0.5151 0.83543 1.00809 1.50672 1.67178 1.86104 2.83417 3.17423 3.77219 4.35335 4.51311 4.82604 
44 0.16656 0.1716 0.32272 0.32682 0.50972 0.51414 0.64295 0.83159 0.83526 1.00282 1.00669 1.17127 1.17792 1.3343 1.33895 1.50339 1.66652 1.67248 1.85587 1.86064 2.07044 2.19889 2.34325 2.34881 2.48404 2.49114 2.63811 2.82736 2.83186 2.99295 3.16482 3.17047 3.31483 3.31917 3.44929 3.4554 3.59363 3.76803 4.09854 4.3476 4.50509 4.63264 4.8212 4.82557 
51 0.17141 0.17775 0.32765 0.33247 0.51564 0.52241 0.64818 0.65274 0.83687 0.84124 1.00866 1.01625 1.17816 1.34046 1.34702 1.50669 1.5112 1.67192 1.68099 1.86367 1.86759 2.075 2.08429 2.20602 2.34782 2.35601 2.49005 2.50579 2.64196 2.83537 2.84369 2.99653 3.00253 3.17055 3.1762 3.32127 3.45511 3.4632 3.60015 3.60867 3.77308 3.77978 4.10416 4.11317 4.35187 4.35783 4.5104 4.64013 4.82631 4.83019 4.84006 
1 0.8334 
3 0.82936 1.00171 1.50201 
0 
14 0.1622 0.31989 0.50513 0.63969 0.82597 0.99963 1.49697 1.66684 1.85635 2.82361 3.15957 3.76328 4.09409 4.34227 
74 0.16896 0.17198 0.17742 0.32503 0.32865 0.33301 0.51277 0.51661 0.52178 0.64552 0.6497 0.83445 0.83753 0.84145 1.00405 1.00804 1.01204 1.17544 1.17996 1.33814 1.34187 1.50559 1.50931 1.52071 1.66939 1.67313 1.6792 1.85969 1.86392 1.8678 1.87683 2.07242 2.07607 2.20216 2.20894 2.34465 2.34846 2.35422 2.36592 2.48703 2.49146 2.64022 2.6446 2.83098 2.83564 2.85128 2.99531 3.00027 3.1673 3.17046 3.17668 3.31852 3.32192 3.45114 3.45503 3.46431 3.59608 3.60071 3.60814 3.77021 3.77331 3.77908 4.10082 4.1044 4.11351 4.34937 4.35266 4.36071 4.50786 4.51114 4.63609 4.8243 4.82834 4.8322 
122 0.17007 0.17286 0.17601 0.17999 0.32557 0.32871 0.33112 0.33399 0.34064 0.51345 0.51587 0.51824 0.52081 0.52996 0.64581 0.64886 0.65194 0.65685 0.8355 0.83798 0.84061 0.84316 0.84951 1.00514 1.00908 1.01185 1.01561 1.02526 1.17422 1.17813 1.18107 1.18588 1.3391 1.34212 1.34487 1.35018 1.50696 1.5095 1.5122 1.51698 1.6702 1.67271 1.67574 1.6798 1.86008 1.86367 1.86617 1.86843 1.87357 2.07245 2.07534 2.07854 2.08489 2.10211 2.20238 2.20578 2.20985 2.34505 2.3479 2.35079 2.35417 2.35867 2.48721 2.48993 2.49339 2.49791 2.64062 2.64302 2.6458 2.65335 2.83156 2.83416 2.837 2.83976 2.85457 2.99529 2.99755 3.00051 3.00538 3.16703 3.17031 3.17304 3.17605 3.31795 3.32079 3.32314 3.32645 3.45199 3.45524 3.45767 3.46108 3.59658 3.59919 3.60255 3.60628 3.61418 3.77118 3.77396 3.77634 3.78121 4.10169 4.10412 4.10685 4.11094 4.12445 4.1528 4.35026 4.3527 4.35591 4.36033 4.50788 4.51047 4.51332 4.51803 4.63629 4.63956 4.64547 4.82432 4.82677 4.82946 4.83183 4.836 
18 0.1661 0.32474 0.51065 0.64384 1.00502 1.66805 2.07016 2.34147 2.63628 2.83168 2.99185 3.1684 3.59286 3.76791 4.10167 4.34632 4.50477 4.8213 
32 0.1762 0.33225 0.51928 0.65228 0.84091 0.84895 1.01239 1.18309 1.34531 1.51118 1.67574 1.8683 2.07931 2.21347 2.35277 2.4939 2.64536 2.83693 2.84315 3.0017 3.17335 3.32527 3.45937 3.60425 3.77627 3.78427 4.10748 4.35512 4.51316 4.64442 4.8304 4.8362 
5 0.82403 0.99584 2.06575 2.33753 4.3409 
105 0.15418 0.15813 0.16083 0.16437 0.31057 0.31399 0.31726 0.32016 0.49683 0.50155 0.50406 0.50771 0.6297 0.6338 0.63714 0.64216 0.8193 0.82277 0.82603 0.82833 0.99218 0.9954 0.99892 1.00532 1.15637 1.16035 1.16424 1.16765 1.32118 1.32575 1.32864 1.33246 1.48934 1.49319 1.49607 1.49901 1.65065 1.65666 1.65977 1.66374 1.84738 1.84989 1.85334 1.85772 2.06068 2.06358 2.06696 2.1852 2.19034 2.19346 2.33211 2.33506 2.3387 2.46813 2.47328 2.47669 2.47924 2.62408 2.6286 2.63141 2.81504 2.81947 2.82223 2.82579 2.97895 2.9837 2.98633 2.99113 3.15233 3.15534 3.15909 3.16258 3.30096 3.30509 3.30853 3.31196 3.4335 3.43919 3.44248 3.44545 3.58085 3.58519 3.58793 3.59381 3.75568 3.75924 3.76194 3.76452 4.08958 4.09217 4.09581 4.33856 4.34079 4.34543 4.49212 4.4956 4.49868 4.50238 4.61611 4.6217 4.62585 4.8114 4.81452 4.81712 4.8214 
41 0.17382 0.33045 0.3365 0.51707 0.5224 0.6501 0.65961 0.83939 0.846 1.0117 1.02397 1.17985 1.34378 1.51027 1.6755 1.86539 1.87171 2.07659 2.20606 2.35095 2.35793 2.49199 2.64414 2.83531 2.84168 2.99948 3.17249 3.18265 3.32318 3.45737 3.60062 3.60912 3.77529 3.78473 4.10494 4.35294 4.36471 4.51163 4.64113 4.82875 4.83355 
118 0.17663 0.17917 0.18207 0.18612 0.33204 0.33526 0.3378 0.34154 0.35333 0.51997 0.52241 0.52486 0.52805 0.53838 0.65323 0.65623 0.65935 0.66575 0.8417 0.84463 0.84741 0.85064 1.01215 1.01577 1.01864 1.02323 1.1799 1.1837 1.18691 1.19145 1.34544 1.34816 1.35113 1.35742 1.51251 1.51504 1.51791 1.52217 1.67683 1.67974 1.68342 1.68957 1.86653 1.87013 1.87286 1.87599 1.88254 2.07959 2.08241 2.08574 2.0935 2.20868 2.21224 2.21675 2.35236 2.35559 2.35905 2.36346 2.3706 2.49427 2.49722 2.50064 2.50591 2.64704 2.64977 2.65314 2.66022 2.8382 2.8407 2.84349 2.84648 2.85794 3.00253 3.00488 3.0083 3.01644 3.17347 3.17669 3.17897 3.18209 3.18899 3.32463 3.32756 3.33013 3.33503 3.45906 3.46218 3.46498 3.47005 3.60391 3.60732 3.61075 3.61566 3.77724 3.78003 3.78228 3.78635 3.79426 4.10823 4.11094 4.11403 4.11973 4.35697 4.35947 4.36286 4.36985 4.51411 4.51689 4.51955 4.52404 4.6428 4.64621 4.65113 4.83151 4.83395 4.83645 4.83912 4.84495 
9 0.32575 1.67151 3.16759 3.31836 3.45461 3.77195 4.10176 4.34774 4.82385 
58 0.15301 0.15786 0.3093 0.31405 0.4954 0.50039 0.62868 0.63372 0.81872 0.82359 0.99015 0.99602 1.156 1.16287 1.16841 1.32 1.32598 1.48826 1.49333 1.6516 1.65656 1.84487 1.84975 2.05804 2.06243 2.184 2.19038 2.33003 2.33475 2.46962 2.47492 2.62413 2.62872 2.8135 2.81868 2.97772 2.98328 3.15041 3.15571 3.29958 3.3058 3.31005 3.43526 3.4402 3.57945 3.58437 3.7534 3.75847 4.08697 4.0913 4.33594 4.33972 4.49058 4.49581 4.61482 4.62331 4.80928 4.81295 
21 0.16632 0.32413 0.51378 0.83152 1.0032 1.33712 1.50543 1.66885 1.86319 2.34529 2.4862 2.63687 2.83083 2.99468 3.16734 3.31798 3.59293 3.76878 4.3491 4.5089 4.82236 
20 0.16799 0.32557 0.51478 0.64613 1.33719 2.07231 2.34755 2.48793 2.63756 2.83238 2.99469 3.16718 3.31723 3.45271 3.59564 3.7681 4.09988 4.34734 4.50536 4.63748 
66 0.16989 0.17304 0.17909 0.32602 0.32974 0.33664 0.5142 0.518 0.64649 0.65098 0.83489 0.83783 0.84216 1.00445 1.00877 1.01322 1.17444 1.17902 1.33946 1.3435 1.50662 1.51071 1.66991 1.6746 1.86103 1.86501 1.87014 2.07329 2.07743 2.20248 2.20933 2.3456 2.3503 2.35728 2.48812 2.49321 2.64162 2.64667 2.83149 2.83599 2.84223 2.9962 3.00133 3.16883 3.17247 3.3198 3.32376 3.45303 3.45761 3.59698 3.60157 3.60986 3.77247 3.77605 4.10193 4.10542 4.35024 4.35363 4.36336 4.50936 4.51341 4.63632 4.64233 4.82515 4.82838 4.83251 
30 0.16618 0.32252 0.50979 0.64347 0.83096 1.00211 1.17157 1.33473 1.50258 1.66631 1.8561 1.8621 2.07303 2.19861 2.3414 2.4841 2.63711 2.82764 2.9918 3.1647 3.31505 3.45062 3.59275 3.76732 4.10088 4.34584 4.5048 4.63187 4.82159 4.82722 
74 0.15707 0.1619 0.16646 0.31399 0.31884 0.32385 0.50054 0.50511 0.509 0.63365 0.63872 0.82249 0.82689 0.82988 0.99389 0.99914 1.00257 1.16016 1.16624 1.17109 1.3241 1.32989 1.33402 1.49244 1.49773 1.502 1.6548 1.65997 1.66392 1.84897 1.8538 1.85801 2.06183 2.0667 2.18724 2.19399 2.3342 2.33891 2.34426 2.4742 2.4795 2.62868 2.63274 2.81882 2.82319 2.82789 2.98284 2.98733 3.1546 3.15997 3.16391 3.30396 3.31002 3.31396 3.43999 3.44583 3.58445 3.58883 3.7577 3.76268 3.76704 4.09151 4.09638 4.34032 4.34676 4.4949 4.49983 4.5051 4.61752 4.62608 4.63213 4.81407 4.81745 4.82245 
29 0.17064 0.32695 0.51424 0.64783 0.83599 1.01069 1.17671 1.34059 1.51016 1.67993 1.86455 2.07353 2.20187 2.34646 2.48876 2.64076 2.83195 2.83809 2.99595 3.16884 3.31924 3.45467 3.59889 3.77157 4.10294 4.34982 4.50777 4.63534 4.8258 
27 0.17365 0.33025 0.51661 0.6479 0.83718 1.18043 1.34192 1.50886 1.67294 1.86285 2.07515 2.21109 2.34742 2.48869 2.64196 2.83579 2.99763 3.17088 3.32173 3.45446 3.59885 3.77313 4.10344 4.35202 4.51218 4.63865 4.82672 
101 0.17534 0.17837 0.18228 0.33064 0.33431 0.33727 0.34324 0.51858 0.52142 0.52429 0.52926 0.65143 0.65495 0.65857 0.83978 0.84342 0.8469 0.85248 1.01087 1.01537 1.01933 1.02785 1.17736 1.18237 1.18622 1.20013 1.34312 1.34651 1.34996 1.35843 1.51093 1.51414 1.51762 1.52823 1.67555 1.67924 1.68356 1.86576 1.86964 1.87306 1.87912 2.07838 2.08169 2.08642 2.2051 2.20997 2.21604 2.35089 2.35462 2.35827 2.36395 2.49299 2.49648 2.50097 2.51459 2.64535 2.64867 2.65384 2.83602 2.8393 2.84264 2.84682 3.00014 3.00338 3.00751 3.17229 3.17592 3.17874 3.18354 3.32224 3.32615 3.32924 3.33728 3.45723 3.46117 3.46467 3.60217 3.60593 3.60983 3.61988 3.77545 3.77877 3.78134 3.78699 4.10735 4.11062 4.11494 4.35605 4.3591 4.36339 4.51257 4.51585 4.51922 4.5282 4.63867 4.6436 4.64853 4.83064 4.8334 4.83664 4.84124 
29 0.16874 0.32591 0.51292 0.64652 0.83486 1.00664 1.17663 1.33924 1.50548 1.67052 1.86155 2.0724 2.20199 2.34543 2.48724 2.6401 2.83095 2.99483 3.16746 3.31855 3.45312 3.5971 3.7706 4.10104 4.3495 4.50745 4.63772 4.8238 4.83034 
61 0.16751 0.1704 0.32225 0.32638 0.51083 0.51421 0.64335 0.64737 0.83131 0.8349 0.84038 1.00204 1.00775 1.1692 1.17517 1.33584 1.33984 1.50372 1.50644 1.66726 1.67172 1.8568 1.86159 1.86616 2.0702 2.07393 2.19975 2.20628 2.34202 2.34667 2.48482 2.48815 2.63861 2.6411 2.8286 2.83189 2.8384 2.99382 2.99888 3.16385 3.16811 3.31562 3.3192 3.44876 3.45323 3.59481 3.59875 3.76724 3.77111 4.09933 4.10261 4.34791 4.35128 4.5033 4.50759 4.51319 4.63246 4.6371 4.82283 4.82549 4.83078 
16 0.16401 0.32167 0.50819 0.83358 1.00338 1.50388 1.85771 2.48117 2.63487 2.82483 3.16296 3.31411 3.44877 3.76492 4.50189 4.8196 
28 0.15132 0.30726 0.49451 0.62732 0.81587 0.98733 1.15361 1.31924 1.48633 1.65334 1.84196 2.05515 2.18365 2.32736 2.4701 2.62231 2.81251 2.9771 3.14801 3.29838 3.43382 3.57822 3.75158 4.08412 4.33257 4.48848 4.62073 4.80671 
35 0.16595 0.32327 0.50996 0.64371 0.83192 0.83641 1.00289 1.17198 1.33487 1.50173 1.50688 1.66608 1.85761 1.86284 2.06985 2.19859 2.34286 2.48405 2.49289 2.63721 2.8276 2.83243 2.99151 3.16495 3.31559 3.44995 3.59345 3.76754 3.7731 4.0979 4.34582 4.50479 4.6325 4.82123 4.82762 
35 0.17332 0.33032 0.51577 0.52396 0.65051 0.83941 1.01089 1.17854 1.34219 1.50821 1.67291 1.86335 1.86886 2.07586 2.20295 2.21371 2.34905 2.36019 2.49118 2.64388 2.8342 2.84171 2.99948 3.17153 3.18083 3.32259 3.45612 3.60064 3.7748 4.10458 4.35304 4.51141 4.64012 4.82769 4.834 

179
