# Supplementary material for: Deciphering the Contribution of Oriens-Lacunosum/Moleculare (OLM) Cells to Intrinsic θ Rhythms Using Biophysical Local Field Potential (LFP) Models
Source: eNeuro. 2018 Sep 4;5(4):ENEURO.0146-18.2018. doi: 10.1523/ENEURO.0146-18.2018 (PMC6140113; doi:10.1523/ENEURO.0146-18.2018)
Supplement: Supplementary file 2 — Supplementary Code. Download supplement 2, GZ file [file sup_enu-eN-NWR-0146-18-s02.gz › LFP_microcircuit-master/BSC-120-gi-0-gi_SD-0-PV12913020-dSD6.6ms-gnSD0.21-gpv3.0-gsb5.5-csb0.21-gbs5.0-cbs0.1344-spiketimes.txt]

2880

101


50 0.15806 0.30849 0.31392 0.49422 0.4989 0.62771 0.63303 0.98934 1.15472 1.16377 1.31869 1.32536 1.64935 1.65555 1.84348 1.85015 2.05675 2.06087 2.18238 2.18925 2.32889 2.33519 2.46782 2.47334 2.62255 2.62718 2.81248 2.81739 2.97635 2.98194 3.149 3.1543 3.2985 3.30521 3.43335 3.4392 3.57841 3.58324 3.75209 3.75766 4.08581 4.09054 4.33456 4.33895 4.48935 4.4947 4.61314 4.62159 4.8083 4.81165 
0 
17 0.51154 0.64285 1.33549 2.06952 2.19969 2.48358 2.63689 2.82773 2.99175 3.16562 3.31584 3.44958 3.59331 3.76827 4.09744 4.5049 4.63206 
24 0.3152 0.50148 0.63427 1.16432 1.327 1.65845 1.84915 2.0615 2.19114 2.33379 2.47589 2.62855 2.81975 2.98401 3.15575 3.30615 3.44085 3.58479 3.75895 4.09 4.33852 4.49606 4.6294 4.81348 
83 0.15851 0.16195 0.31322 0.31706 0.49912 0.50253 0.50567 0.50918 0.63209 0.63501 0.63829 0.64211 0.9936 1.15877 1.16243 1.16631 1.1718 1.32285 1.32748 1.33068 1.33466 1.49789 1.65536 1.65917 1.84803 1.85206 2.06074 2.06363 2.0679 2.18662 2.19093 2.19656 2.33311 2.33597 2.33974 2.4722 2.47617 2.47932 2.48323 2.62727 2.63027 2.63285 2.81736 2.82049 2.82347 2.82695 2.98074 2.98479 2.98766 3.15353 3.15633 3.15933 3.1622 3.3029 3.30692 3.30978 3.31307 3.43833 3.44117 3.44459 3.44891 3.5826 3.5858 3.58925 3.75669 3.76014 3.76281 3.76629 4.08988 4.09254 4.09631 4.33873 4.3414 4.49373 4.49765 4.50031 4.61755 4.6231 4.62624 4.63023 4.81241 4.81501 4.81814 
12 0.64559 2.07378 2.48659 2.63937 2.99333 3.16822 3.31899 3.45324 3.59664 3.77056 4.50663 4.63716 
73 0.15743 0.3093 0.3134 0.31806 0.49573 0.50053 0.50318 0.50701 0.62807 0.63246 0.63631 0.99141 1.15468 1.15883 1.16422 1.16864 1.32038 1.32573 1.32936 1.64899 1.65566 1.65949 1.84613 1.85072 2.05919 2.06236 2.18393 2.18933 2.33073 2.33395 2.33895 2.46597 2.47211 2.47587 2.47959 2.62205 2.6268 2.62985 2.81386 2.81847 2.82127 2.97783 2.98256 2.98521 3.15083 3.1542 3.15754 3.16129 3.29974 3.30435 3.30832 3.432 3.43792 3.44212 3.5796 3.58404 3.58782 3.75424 3.75857 3.76146 4.0882 4.09106 4.3371 4.33978 4.49117 4.49599 4.49879 4.61448 4.62048 4.62503 4.81021 4.81343 4.8167 
55 0.15794 0.31043 0.31493 0.49619 0.50048 0.50408 0.62982 0.6337 0.99123 1.15649 1.1623 1.32048 1.32587 1.65417 1.65796 1.84527 1.85007 2.05845 2.06208 2.18427 2.19024 2.33064 2.33429 2.47136 2.47554 2.62484 2.62846 2.81412 2.81859 2.97834 2.98315 3.15083 3.15525 3.15861 3.30023 3.30587 3.311 3.43664 3.44115 3.58024 3.58423 3.75369 3.7585 3.76226 4.08753 4.09118 4.33626 4.33936 4.49097 4.49583 4.61486 4.62316 4.80996 4.81276 4.8175 
16 0.51451 0.64409 1.33858 2.07148 2.48622 2.63782 2.996 3.1661 3.31663 3.45374 3.59503 3.60365 3.76804 4.09886 4.50503 4.63331 
23 0.64797 0.65215 1.34215 2.07494 2.07928 2.48954 2.49322 2.49794 2.64244 2.64504 2.83634 2.99794 3.17102 3.45602 3.59868 3.60528 3.77366 3.77631 3.7823 4.51036 4.51398 4.63669 4.64114 
26 0.50633 0.63875 0.64543 1.16973 1.33251 2.06593 2.19674 2.47994 2.48619 2.63428 2.82446 2.98966 3.15978 3.16458 3.31235 3.44438 3.44935 3.59 3.59619 3.76441 3.76843 4.09495 4.50199 4.62986 4.63699 4.81827 
4 2.49755 2.64777 3.78062 4.51635 
11 0.64379 2.07083 2.19905 2.48502 2.63803 2.99275 3.16884 3.59382 3.76941 4.50457 4.63589 
0 
1 2.5027 
30 0.50956 0.64083 0.64555 1.16796 1.3345 2.06847 2.07382 2.34226 2.48186 2.48581 2.63602 2.6394 2.82753 2.9906 3.16151 3.16614 3.31285 3.44626 3.45291 3.59163 3.59676 3.76613 3.76995 4.098 4.3466 4.50204 4.50636 4.63119 4.63756 4.82193 
10 0.50433 0.63763 2.06433 2.47892 2.63096 2.98633 3.15932 3.31156 3.76235 4.49845 
23 0.50842 0.64179 1.17283 1.33409 2.06825 2.33968 2.48201 2.48939 2.63535 2.82692 2.98997 3.16279 3.31379 3.44841 3.59095 3.60158 3.76675 3.77515 4.09584 4.50373 4.51057 4.63077 4.82056 
48 0.30736 0.31297 0.49337 0.49796 0.62642 0.63082 0.98827 1.15368 1.15994 1.31801 1.32449 1.65064 1.65534 1.84275 1.84837 2.05598 2.06053 2.18184 2.18946 2.32793 2.33255 2.46671 2.47198 2.62169 2.62604 2.81155 2.81626 2.97558 2.98106 3.14816 3.15311 3.29746 3.30382 3.43341 3.43781 3.57738 3.58197 3.7513 3.75653 4.08496 4.08945 4.33381 4.48851 4.49382 4.61258 4.62121 4.80718 4.81066 
6 0.64943 2.0759 2.4911 2.64263 3.77369 4.51058 
0 
72 0.15833 0.31168 0.31499 0.32029 0.49789 0.50204 0.50516 0.62991 0.63431 0.6378 0.99493 1.15704 1.161 1.16614 1.3221 1.32699 1.33074 1.65086 1.65823 1.8475 1.85125 2.06054 2.06375 2.18564 2.19099 2.19701 2.33248 2.33548 2.33998 2.4688 2.47464 2.47799 2.48246 2.62454 2.62895 2.63172 2.81553 2.81965 2.82255 2.8276 2.97927 2.98427 2.98693 3.15277 3.15574 3.15932 3.30163 3.30575 3.30953 3.43359 3.43952 3.44344 3.44911 3.58122 3.58545 3.58883 3.756 3.75972 3.7626 4.08953 4.09242 4.33858 4.34165 4.49313 4.4972 4.4998 4.61654 4.62178 4.62681 4.81197 4.81481 4.81766 
46 0.16318 0.31584 0.50272 0.50714 0.63483 0.63878 1.16055 1.16794 1.32756 1.33275 1.66404 1.84984 2.06198 2.06775 2.19119 2.33417 2.34035 2.47638 2.48008 2.62963 2.63315 2.8203 2.82425 2.98531 2.99019 3.15523 3.15983 3.30584 3.3103 3.44016 3.44515 3.58518 3.58981 3.7592 3.7626 3.76639 4.09102 4.09672 4.33964 4.49603 4.49968 4.50419 4.62263 4.62905 4.81417 4.81797 
4 2.4894 2.64156 3.76697 4.50494 
0 
11 0.64226 2.0671 2.48241 2.63435 2.99069 3.16233 3.59183 3.76532 4.09626 4.50199 4.63087 
0 
1 3.77608 
0 
12 0.6451 2.07335 2.4868 2.63843 2.99439 3.16749 3.45368 3.59393 3.60096 3.77028 4.50674 4.64018 
74 0.15293 0.30233 0.30605 0.30957 0.48859 0.49338 0.49635 0.50324 0.62167 0.62611 0.62974 0.98408 0.98907 1.14846 1.15279 1.15793 1.31344 1.31894 1.32373 1.6427 1.64948 1.65321 1.83841 1.84166 1.84548 2.05164 2.0552 2.17706 2.18331 2.32333 2.32682 2.33082 2.4608 2.46643 2.46997 2.61608 2.62038 2.62354 2.80685 2.81147 2.8144 2.82038 2.97074 2.9762 2.97969 3.1435 3.14694 3.15049 3.15673 3.29264 3.29742 3.30125 3.42572 3.43105 3.43549 3.57254 3.57718 3.58108 3.747 3.75142 3.75431 4.08051 4.08371 4.32949 4.33229 4.48398 4.48858 4.49155 4.60809 4.61508 4.61969 4.80263 4.80592 4.80885 
18 0.51101 0.64178 1.16689 1.33484 2.06849 2.19519 2.48286 2.6366 2.82715 2.99106 3.16248 3.31366 3.44732 3.59173 3.76511 4.09772 4.50249 4.62958 
42 0.3145 0.50078 0.50533 0.6341 0.6389 1.16057 1.16658 1.32562 1.3306 1.65761 1.84971 2.06266 2.06674 2.18855 2.19503 2.33478 2.47468 2.47979 2.62877 2.63285 2.81911 2.82338 2.98318 2.98811 3.15523 3.16001 3.30483 3.31001 3.44025 3.44532 3.58502 3.58915 3.75859 3.76304 4.09191 4.34045 4.49548 4.50019 4.61881 4.62692 4.81424 4.8185 
27 0.31925 0.50438 0.6367 1.1649 1.32993 1.85167 2.06356 2.19373 2.33624 2.47919 2.63172 2.82192 2.98708 3.15683 3.16231 3.30982 3.4422 3.44909 3.58782 3.76174 3.76684 4.09282 4.34162 4.49852 4.50241 4.6279 4.81549 
45 0.51458 0.51878 0.6456 0.64897 0.65245 1.17569 1.34034 2.07265 2.07565 2.07936 2.20244 2.2077 2.34903 2.48704 2.4898 2.49335 2.49946 2.64063 2.64304 2.64821 2.83297 2.83825 2.99603 2.99968 3.16643 3.17046 3.17473 3.32028 3.4516 3.45623 3.59635 3.60015 3.60547 3.77093 3.77343 3.7759 3.78075 4.10339 4.50746 4.51005 4.51318 4.51989 4.63594 4.63966 4.82619 
29 0.50721 0.51344 0.63982 0.64729 1.16774 1.17419 1.33317 2.06682 2.19599 2.33974 2.48169 2.63457 2.82487 2.83058 2.99043 3.15995 3.16513 3.31151 3.31696 3.44558 3.59127 3.59989 3.76347 3.76862 4.09605 4.5004 4.50558 4.63062 4.81879 
3 2.63511 3.7662 4.50312 
25 0.31018 0.49873 0.63053 1.15657 1.32127 1.65576 1.84472 2.05805 2.18718 2.33029 2.47245 2.62523 2.81556 2.98041 3.15085 3.30068 3.43649 3.58119 3.75386 3.75975 4.08711 4.3357 4.49103 4.62024 4.80975 
10 0.65403 2.08015 2.49557 2.6472 3.0065 3.17458 3.607 3.77768 4.51564 4.64534 
16 0.50141 0.6339 2.05962 2.33237 2.47542 2.62772 2.81907 2.98336 3.15391 3.43968 3.5839 3.7584 4.08842 4.33739 4.49584 4.81155 
7 0.50598 1.6608 2.63128 2.8248 2.98673 3.15885 4.81706 
2 3.76574 4.50285 
36 0.50684 0.51167 0.63908 0.6426 1.16374 1.17423 1.32766 1.33262 2.0662 2.07249 2.19478 2.33811 2.48081 2.48589 2.63404 2.63675 2.82481 2.9892 3.15934 3.16329 3.16796 3.30827 3.31341 3.44433 3.44943 3.58913 3.59396 3.76439 3.76699 4.09508 4.34413 4.50124 4.50374 4.62637 4.63077 4.81799 
0 
9 0.64877 2.07604 2.49132 2.64575 3.16934 3.60308 3.77308 4.50867 4.64044 
5 0.64271 2.63549 3.16412 3.59268 3.76704 
21 0.51125 0.64241 0.64673 1.16963 1.33569 2.07069 2.19853 2.48488 2.63764 2.8291 2.99265 3.1649 3.1688 3.31719 3.44908 3.59328 3.59941 3.76907 4.09961 4.50527 4.63217 
0 
28 0.52004 0.64938 0.65289 1.34668 2.0761 2.07946 2.20858 2.49132 2.495 2.4994 2.64369 2.64639 2.6564 2.84059 3.00073 3.17056 3.17402 3.45557 3.60025 3.60508 3.77492 3.7776 3.78266 4.51127 4.51386 4.51807 4.63959 4.6439 
13 0.51361 0.64534 1.33967 2.07201 2.48572 2.63815 2.99336 3.16721 3.45368 3.59698 3.7695 4.50654 4.63784 
26 0.50742 0.63971 1.16764 1.33317 2.06706 2.19782 2.33986 2.48064 2.48811 2.63449 2.82535 2.99005 3.15999 3.16611 3.30996 3.31652 3.44582 3.59098 3.76451 3.76938 4.09613 4.50012 4.50651 4.62811 4.6347 4.8191 
127 0.15134 0.15442 0.15709 0.3039 0.30733 0.3103 0.31261 0.31536 0.49043 0.49427 0.49673 0.49872 0.50116 0.50555 0.61994 0.62511 0.62819 0.63066 0.63304 0.63652 0.98614 0.9888 0.9924 1.14985 1.15369 1.15705 1.16027 1.16349 1.31475 1.31822 1.32177 1.32424 1.32706 1.49152 1.64412 1.6502 1.65305 1.65586 1.65929 1.8405 1.84273 1.84564 1.84812 1.85155 2.05372 2.05603 2.05851 2.06156 2.17883 2.18332 2.18645 2.19022 2.32535 2.32801 2.33068 2.33344 2.33877 2.46063 2.46637 2.46964 2.47196 2.47495 2.47901 2.6173 2.62163 2.62444 2.62632 2.63195 2.80879 2.81268 2.81526 2.81731 2.82011 2.82408 2.97243 2.97642 2.97949 2.98197 2.98545 3.14527 3.14821 3.15105 3.15325 3.15563 3.29452 3.29789 3.30116 3.30365 3.3061 3.42712 3.43269 3.43527 3.43799 3.44065 3.57446 3.57823 3.58072 3.58363 3.58735 3.74924 3.75217 3.75495 3.75696 3.7594 4.08273 4.08508 4.0876 4.09108 4.33177 4.33367 4.33604 4.33989 4.4856 4.48851 4.49191 4.49384 4.4971 4.60964 4.61471 4.61848 4.62106 4.62576 4.80484 4.80755 4.80957 4.81168 4.8145 
54 0.51409 0.51703 0.64547 0.64804 0.65092 0.65443 1.17732 1.34003 1.3443 2.07323 2.07634 2.07983 2.09822 2.20185 2.34651 2.48677 2.48977 2.49259 2.49726 2.64011 2.64297 2.64528 2.65169 2.83262 2.83592 2.84213 2.99546 2.9984 3.00272 3.16683 3.17064 3.17286 3.31925 3.32297 3.45213 3.45676 3.59618 3.59888 3.60223 3.60734 3.76938 3.77271 3.77502 3.77748 3.78557 4.103 4.50684 4.51037 4.51262 4.51666 4.63403 4.63808 4.6412 4.82797 
42 0.51082 0.51419 0.64261 0.64637 1.16932 1.17351 1.33532 1.34085 2.06972 2.07299 2.19741 2.20159 2.34289 2.48332 2.4865 2.49006 2.63725 2.64021 2.82855 2.83202 2.9923 2.99498 3.16329 3.16697 3.16955 3.31504 3.31929 3.44836 3.45244 3.59341 3.59725 3.76777 3.7708 3.77389 4.09897 4.34872 4.5032 4.50721 4.51155 4.63176 4.63498 4.82322 
31 0.50604 0.63802 0.64297 1.16398 1.32811 1.33397 2.06729 2.19602 2.33773 2.48026 2.63254 2.63639 2.82379 2.98651 2.99083 3.15886 3.16414 3.3077 3.3139 3.44472 3.45012 3.5884 3.76167 3.76746 4.09535 4.34494 4.49847 4.50397 4.62585 4.63242 4.81925 
16 0.50722 2.06625 2.34091 2.48047 2.63355 2.82563 3.16092 3.31333 3.44895 3.59268 3.76481 4.09511 4.34268 4.50137 4.63231 4.81715 
0 
19 0.50631 0.64075 1.16446 1.33262 2.06813 2.19571 2.3395 2.63444 2.82448 2.98923 3.16274 3.3135 3.44844 3.59138 3.76457 4.09564 4.50162 4.62957 4.81835 
0 
22 0.5064 0.64008 1.16969 1.33264 2.06545 2.19704 2.33764 2.48073 2.63421 2.82462 2.98915 3.16187 3.31266 3.44372 3.5895 3.76376 3.76865 4.09443 4.34374 4.50124 4.62997 4.81802 
25 0.5129 0.645 0.65104 1.174 1.33938 2.07205 2.07988 2.20432 2.48623 2.49326 2.63991 2.83158 2.99532 3.16548 3.17001 3.31923 3.45052 3.45511 3.59605 3.60276 3.76833 3.77247 4.50717 4.51261 4.63557 
17 0.50283 0.63449 1.84585 2.0598 2.33243 2.62725 2.81882 2.98635 3.15395 3.30629 3.44103 3.58521 3.75793 4.08818 4.33602 4.49533 4.8107 
60 0.15869 0.31158 0.31569 0.49721 0.50165 0.50541 0.63039 0.63472 0.63855 0.99338 1.15722 1.16308 1.32154 1.32742 1.33184 1.65295 1.65829 1.84665 1.85154 2.0598 2.06383 2.18552 2.19169 2.33186 2.33615 2.47043 2.4758 2.47984 2.62584 2.63013 2.81527 2.81973 2.82374 2.97931 2.98452 3.15208 3.15659 3.15972 3.30106 3.30687 3.3106 3.43642 3.44104 3.44491 3.58113 3.58563 3.75526 3.75982 3.7628 4.08881 4.09275 4.33774 4.34152 4.49238 4.49727 4.61624 4.62448 4.81144 4.81445 4.82013 
0 
41 0.3121 0.49911 0.50532 0.63153 0.6376 0.99365 1.15818 1.16831 1.32227 1.32884 1.65621 1.84693 2.06015 2.18648 2.33228 2.47241 2.47851 2.62645 2.63151 2.81591 2.8209 2.98001 2.98593 3.15249 3.15828 3.30195 3.30878 3.43833 3.44456 3.58182 3.58901 3.75553 3.76124 4.08922 4.33802 4.4928 4.49842 4.61711 4.62577 4.81169 4.81553 
2 2.06569 3.76494 
8 0.50763 2.0638 3.15582 3.4411 3.76341 4.09198 4.50099 4.8157 
86 0.15304 0.15686 0.30489 0.30809 0.31143 0.3151 0.49111 0.4956 0.4981 0.50137 0.62406 0.62821 0.63187 0.98697 0.99087 1.15087 1.15445 1.15952 1.31569 1.32008 1.32379 1.64479 1.65174 1.6545 1.84112 1.84349 1.84711 2.05444 2.05699 2.05999 2.17958 2.18518 2.19142 2.32604 2.32868 2.33177 2.4617 2.46794 2.47139 2.47586 2.61827 2.6225 2.62525 2.62909 2.80929 2.81363 2.81659 2.82114 2.97326 2.97794 2.98073 3.1462 3.14915 3.15308 3.15632 3.29539 3.29935 3.30385 3.42759 3.43354 3.43719 3.44161 3.57512 3.57926 3.5826 3.74979 3.7533 3.75661 3.75954 4.08338 4.08579 4.08908 4.33243 4.33439 4.33811 4.48646 4.48945 4.49289 4.49667 4.61048 4.61707 4.62076 4.80542 4.80813 4.81035 4.81476 
51 0.29942 0.30436 0.48498 0.4897 0.49689 0.61901 0.62439 0.97955 0.98569 1.14542 1.15287 1.30971 1.31592 1.64228 1.64828 1.83423 1.83899 2.04745 2.05179 2.17369 2.18453 2.3195 2.32403 2.45918 2.46479 2.61343 2.61809 2.80319 2.80795 2.96721 2.97265 3.13965 3.14458 3.28914 3.29531 3.42477 3.43049 3.56899 3.5737 3.74287 3.74782 4.07646 4.0808 4.32526 4.32929 4.48006 4.48525 4.60458 4.61383 4.7987 4.80218 
0 
18 0.50958 0.64128 1.17081 1.33463 2.06808 2.19779 2.48283 2.63592 2.82722 2.99091 3.16361 3.31562 3.44769 3.59217 3.76652 4.09719 4.50372 4.63215 
0 
0 
15 0.51735 0.64945 2.07591 2.20615 2.48986 2.64284 2.83527 2.998 3.17066 3.32461 3.45716 3.59873 3.77375 4.51031 4.63781 
0 
26 0.52576 0.65249 0.6568 2.0793 2.08349 2.09458 2.49381 2.49757 2.50257 2.64745 2.65069 2.84384 3.00281 3.00761 3.17626 3.18131 3.60385 3.60824 3.61474 3.77849 3.78151 3.78709 4.51604 4.52069 4.64289 4.65004 
39 0.31997 0.5068 0.51189 0.63949 0.6488 1.16471 1.17383 1.32916 1.33502 1.66613 1.85418 2.06692 2.1931 2.19886 2.33936 2.48041 2.48411 2.63417 2.82446 2.82847 2.98918 2.99309 3.16006 3.16671 3.30879 3.31675 3.44521 3.45419 3.58875 3.59269 3.76397 3.76993 4.09608 4.3453 4.50009 4.50677 4.62299 4.63086 4.81917 
50 0.15661 0.30899 0.31376 0.49511 0.49999 0.62821 0.63349 0.98986 1.1553 1.16141 1.31963 1.32538 1.6519 1.65695 1.8443 1.84925 2.05751 2.06192 2.18374 2.19039 2.32949 2.33389 2.46849 2.47404 2.62336 2.62794 2.81333 2.81832 2.97735 2.98267 3.14976 3.15473 3.29914 3.30496 3.43445 3.43933 3.57908 3.58383 3.75295 3.75799 4.0865 4.09125 4.33531 4.34015 4.49011 4.4952 4.61433 4.62196 4.80874 4.81239 
36 0.51758 0.64887 0.65291 0.66076 1.17866 1.34228 2.07572 2.07969 2.20542 2.21132 2.48954 2.49384 2.49941 2.643 2.64606 2.65567 2.83491 2.84051 2.99902 3.004 3.16933 3.17407 3.32229 3.45449 3.4594 3.59932 3.60475 3.77304 3.7765 3.78088 3.79103 4.51045 4.51362 4.51797 4.63844 4.64236 
2 4.08905 4.33674 
3 2.49539 2.64748 3.77764 
8 0.65289 2.07947 2.49337 2.64591 3.6058 3.7767 4.51333 4.64319 
20 0.50258 0.63629 1.16723 1.33015 2.06356 2.33617 2.47711 2.63001 2.82113 2.9857 3.15688 3.3083 3.44334 3.58677 3.76045 4.09254 4.34043 4.49741 4.62705 4.8143 
21 0.50211 0.63474 1.16307 1.32805 2.06208 2.19151 2.33402 2.47651 2.62931 2.8204 2.98432 3.1572 3.30825 3.44256 3.58494 3.75999 4.09093 4.33975 4.49711 4.62485 4.81421 
88 0.15376 0.30473 0.30818 0.31198 0.49101 0.49598 0.49876 0.50275 0.62391 0.62845 0.63189 0.63618 0.98686 0.9923 1.15084 1.15487 1.15936 1.16376 1.31565 1.32087 1.324 1.32967 1.64473 1.65163 1.65469 1.84088 1.8435 1.84744 2.05419 2.05705 2.06033 2.17952 2.18542 2.19104 2.32581 2.32873 2.33193 2.46185 2.46835 2.47158 2.47542 2.61833 2.62289 2.62559 2.80921 2.81378 2.81657 2.82049 2.97318 2.97845 2.98099 3.14599 3.14917 3.15289 3.15583 3.29519 3.29975 3.30347 3.3071 3.42752 3.43351 3.43731 3.44058 3.575 3.57945 3.58274 3.58815 3.74956 3.75346 3.75639 3.75936 4.08313 4.08576 4.08913 4.33219 4.33433 4.48631 4.48986 4.4928 4.49644 4.61042 4.61695 4.62088 4.62722 4.8052 4.8081 4.81054 4.81426 
37 0.31007 0.49717 0.5021 0.63004 0.63552 1.15746 1.32292 1.65522 1.84442 2.05726 2.18705 2.32983 2.33659 2.47165 2.47878 2.62475 2.62933 2.81492 2.82103 2.98009 3.15043 3.15543 3.30099 3.30689 3.43615 3.4419 3.58066 3.58726 3.75385 3.75855 4.08627 4.33458 4.49113 4.49604 4.62131 4.80888 4.81402 
18 0.50924 0.64294 1.17079 1.33472 2.06958 2.48348 2.63666 2.82759 2.99208 3.16407 3.31513 3.44943 3.59257 3.76689 4.09746 4.50393 4.63195 4.82174 
21 0.51058 0.64272 1.17239 1.33471 2.06942 2.1983 2.34179 2.48322 2.63641 2.82783 2.9912 3.16454 3.31509 3.44974 3.59463 3.76738 4.09783 4.34562 4.50411 4.63134 4.82027 
4 2.07906 2.64459 3.77583 4.51334 
15 0.50276 0.6371 2.06472 2.33745 2.47741 2.63096 2.82206 2.98664 3.15796 3.44304 3.58937 3.76222 4.09166 4.33919 4.81506 
22 0.5177 0.64799 0.65484 1.34377 2.07407 2.08005 2.48843 2.49448 2.64172 2.6475 2.99776 3.16943 3.17607 3.32404 3.45506 3.59769 3.77231 3.77617 4.50931 4.51397 4.63667 4.64486 
0 
40 0.31533 0.50107 0.50678 0.63427 0.64113 1.1607 1.16786 1.32515 1.33238 1.65843 1.85034 2.06333 2.1892 2.19579 2.33562 2.47428 2.48094 2.62914 2.63522 2.8193 2.82481 2.98334 2.98863 3.15553 3.16234 3.30473 3.31213 3.43994 3.44444 3.58507 3.59207 3.7587 3.76508 4.09257 4.34174 4.49588 4.50253 4.61984 4.62797 4.81502 
42 0.31085 0.31696 0.49878 0.50334 0.63102 0.637 0.99173 1.15713 1.16703 1.32198 1.32928 1.65472 1.84532 2.05862 2.18748 2.33077 2.33772 2.47175 2.47836 2.62552 2.63044 2.81649 2.82164 2.97999 2.98608 3.1516 3.15738 3.30117 3.3081 3.43656 3.44341 3.58126 3.58775 3.75526 3.76005 4.08763 4.33621 4.49174 4.49694 4.61893 4.81068 4.81534 
9 0.31327 1.16004 1.84807 2.06177 2.33348 3.15418 3.30419 3.76278 4.49451 
15 0.49645 0.63375 1.84317 2.05673 2.32934 2.6252 2.81492 3.15029 3.30444 3.58064 3.7535 4.08544 4.33349 4.49187 4.80797 
20 0.50416 0.63717 1.16469 1.32989 2.06396 2.19717 2.33658 2.47907 2.63118 2.82207 2.98634 3.15775 3.30935 3.44263 3.58764 3.76108 4.09299 4.4981 4.63063 4.81535 
17 0.50857 0.6421 1.33396 2.06848 2.4836 2.63587 2.82751 2.99081 3.1651 3.31633 3.44989 3.59205 3.76644 4.09659 4.50346 4.63109 4.82023 
0 
20 0.52639 0.65728 2.08339 2.49586 2.49911 2.50395 2.64948 2.65259 2.84284 3.00611 3.17968 3.60741 3.6151 3.77926 3.78241 3.78627 4.51745 4.52068 4.64385 4.64817 
3 2.63299 3.76383 4.50118 
10 0.64602 2.07268 2.48718 2.6393 2.99579 3.16758 3.59669 3.77077 4.50654 4.63592 
0 
41 0.16408 0.31651 0.50349 0.50814 0.63567 0.64033 1.16239 1.17034 1.32685 1.33198 1.66052 1.85185 2.06367 2.19083 2.33653 2.47634 2.48117 2.63021 2.63419 2.82064 2.82512 2.98504 2.98966 3.15658 3.16134 3.30605 3.3114 3.4418 3.44714 3.5866 3.59263 3.75941 3.76394 4.09289 4.34169 4.49655 4.50104 4.62401 4.62966 4.81517 4.82052 
44 0.16327 0.3165 0.50378 0.50742 0.6353 0.64 1.16174 1.16746 1.32589 1.33117 1.66017 1.85219 2.06423 2.06815 2.19034 2.19623 2.33651 2.3414 2.4758 2.48033 2.63052 2.63436 2.82124 2.82472 2.98466 2.98884 3.15649 3.16106 3.30559 3.31144 3.44116 3.44659 3.58676 3.59086 3.75945 3.76391 4.0933 4.34249 4.49665 4.50105 4.62094 4.62794 4.81589 4.81967 
78 0.15305 0.3047 0.30787 0.31158 0.49094 0.49555 0.49843 0.62394 0.62791 0.63164 0.98638 0.9906 1.15068 1.15425 1.1596 1.16509 1.3155 1.32038 1.32406 1.64493 1.65136 1.65431 1.8407 1.84331 1.84764 2.05397 2.05671 2.06082 2.17934 2.18511 2.32563 2.32855 2.33248 2.46279 2.46803 2.47142 2.47791 2.6184 2.62225 2.6254 2.80915 2.81334 2.81639 2.82343 2.9731 2.97783 2.98065 3.1459 3.14888 3.15293 3.15807 3.29504 3.29914 3.30343 3.42786 3.43329 3.43691 3.44278 3.57491 3.57907 3.58289 3.74946 3.75306 3.75633 4.08288 4.08547 4.08946 4.33185 4.33403 4.4862 4.48941 4.49296 4.61028 4.61673 4.62066 4.80502 4.80784 4.81039 
4 2.48759 2.63679 3.76825 4.50683 
36 0.50489 0.5094 0.63759 0.64114 1.16644 1.33051 1.33577 2.0648 2.06836 2.1943 2.33739 2.4798 2.48431 2.63261 2.63548 2.82292 2.82682 2.98774 2.99327 3.15856 3.16214 3.31029 3.314 3.44399 3.44761 3.58847 3.59269 3.7626 3.76592 4.09334 4.09742 4.34231 4.50068 4.50419 4.6281 4.81678 
48 0.15898 0.3122 0.31668 0.49972 0.50304 0.63155 0.6359 0.99427 1.15799 1.16578 1.32206 1.32802 1.6571 1.84711 1.8537 2.05978 2.06392 2.18644 2.19475 2.33206 2.33699 2.47273 2.47637 2.62644 2.62984 2.81669 2.8204 2.98046 2.98455 3.15276 3.15692 3.302 3.30793 3.43786 3.44281 3.58229 3.58606 3.75591 3.75993 4.08877 4.0933 4.33767 4.49265 4.49721 4.61918 4.62547 4.81161 4.81477 
29 0.50906 0.641 0.64692 1.1667 1.33214 2.06804 2.19309 2.1992 2.3403 2.48141 2.48751 2.63496 2.64332 2.82629 2.99078 3.16033 3.16621 3.31191 3.44588 3.59114 3.76606 3.77213 4.09612 4.34582 4.50288 4.50897 4.62642 4.63359 4.81909 
71 0.15505 0.30623 0.30956 0.31376 0.49262 0.49725 0.50036 0.62549 0.62959 0.63354 0.98841 0.99563 1.15215 1.15596 1.16158 1.31724 1.32183 1.32564 1.64652 1.65331 1.65773 1.84246 1.8452 1.84996 2.05571 2.05867 2.18112 2.18705 2.32739 2.33036 2.33503 2.46321 2.469 2.47346 2.61955 2.62381 2.62737 2.81092 2.81505 2.81832 2.97467 2.97909 2.98261 3.14744 3.15057 3.15467 3.29669 3.30063 3.30513 3.42942 3.43503 3.43977 3.5766 3.58065 3.58489 3.75116 3.75498 3.75826 4.08465 4.08738 4.33365 4.33598 4.48786 4.49118 4.49497 4.61205 4.61861 4.62477 4.80678 4.80973 4.8126 
27 0.16317 0.3168 0.50337 0.63635 1.16843 1.33066 1.65984 2.06341 2.19255 2.33883 2.47748 2.63094 2.822 2.98594 3.1583 3.16237 3.31063 3.44262 3.59005 3.76157 3.76576 4.09174 4.33974 4.49859 4.63071 4.81491 4.81937 
6 2.08606 2.49798 2.64897 3.78111 4.52068 4.6568 
11 0.64571 2.07189 2.48635 2.63935 2.83236 2.99877 3.16711 3.59839 3.7702 4.50737 4.63814 
21 0.50849 0.64235 1.16839 1.33327 2.06883 2.19699 2.34115 2.48338 2.63568 2.82677 2.99021 3.1635 3.31379 3.44891 3.59155 3.6028 3.76632 4.09762 4.50293 4.63073 4.82099 
23 0.50012 0.63308 1.16288 1.32547 1.84631 2.05885 2.18927 2.33143 2.47532 2.62746 2.81862 2.98273 3.15247 3.30535 3.43884 3.58355 3.75764 4.08793 4.33649 4.4933 4.49783 4.62313 4.81116 
0 
37 0.30877 0.49454 0.50025 0.62841 0.63473 0.98926 1.15483 1.31895 1.32629 1.65395 1.84351 2.05674 2.18318 2.3289 2.47001 2.62296 2.62828 2.81285 2.81859 2.97673 2.98444 3.14903 3.15576 3.29861 3.30585 3.43544 3.57858 3.75213 3.75852 4.08576 4.33453 4.48939 4.49578 4.61375 4.62363 4.80818 4.81255 
80 0.15757 0.16169 0.3104 0.31358 0.31852 0.49669 0.50102 0.50379 0.50753 0.62968 0.63382 0.63748 0.99206 1.15661 1.16047 1.16467 1.16979 1.32118 1.326 1.32957 1.64977 1.6565 1.66006 1.84647 1.84942 2.05975 2.06282 2.06771 2.18497 2.19066 2.19483 2.33135 2.33432 2.3381 2.46709 2.47291 2.47697 2.48165 2.62441 2.6283 2.63142 2.8148 2.81906 2.82216 2.82707 2.97879 2.98359 2.98666 3.15172 3.15473 3.15844 3.16322 3.3007 3.30496 3.30872 3.31268 3.43268 3.43864 3.4424 3.44639 3.58058 3.58461 3.58837 3.75517 3.75895 3.76201 4.08863 4.09148 4.09547 4.33767 4.34015 4.4921 4.4959 4.49875 4.61576 4.6221 4.6257 4.81064 4.81388 4.81688 
10 0.64661 2.07245 2.48685 2.63984 2.99538 3.16795 3.45336 3.5974 3.7713 4.5079 

127
