# Supplementary material for: Deciphering the Contribution of Oriens-Lacunosum/Moleculare (OLM) Cells to Intrinsic θ Rhythms Using Biophysical Local Field Potential (LFP) Models
Source: eNeuro. 2018 Sep 4;5(4):ENEURO.0146-18.2018. doi: 10.1523/ENEURO.0146-18.2018 (PMC6140113; doi:10.1523/ENEURO.0146-18.2018)
Supplement: Supplementary file 2 — Supplementary Code. Download supplement 2, GZ file [file sup_enu-eN-NWR-0146-18-s02.gz › LFP_microcircuit-master/BSC-120-gi-0-gi_SD-0-PV12913020-dSD6.6ms-gnSD0.21-gpv3.0-gsb4.25-csb0.21-gbs4.25-cbs0.1344-spiketimes.txt]

2970

101


49 0.15584 0.30845 0.31341 0.49422 0.499 0.62769 0.63308 0.9897 1.15471 1.16441 1.31866 1.32533 1.6489 1.65572 1.84356 1.85084 2.05675 2.06092 2.1824 2.18932 2.32887 2.33626 2.46775 2.47332 2.62255 2.62718 2.81248 2.81743 2.97635 2.98193 3.149 3.1543 3.2985 3.30521 3.4333 3.43915 3.57838 3.58321 3.75209 3.75766 4.08581 4.09081 4.33457 4.48933 4.49468 4.61314 4.62159 4.8083 4.81176 
0 
20 0.51002 0.64266 1.17386 1.33644 2.06955 2.20303 2.34241 2.48358 2.63646 2.82866 2.99195 3.16543 3.31656 3.44957 3.59258 3.76791 4.09749 4.34699 4.50428 4.63203 
24 0.31549 0.50164 0.63423 1.16439 1.32703 1.65882 1.85021 2.0615 2.19123 2.33385 2.4759 2.62855 2.81978 2.98401 3.15575 3.30616 3.44086 3.5848 3.75895 4.09 4.3387 4.49606 4.62878 4.81355 
85 0.15832 0.16183 0.31312 0.31686 0.32194 0.49909 0.5025 0.50541 0.50936 0.63224 0.63512 0.63826 0.64339 0.99387 1.15876 1.16244 1.16627 1.17027 1.32284 1.32759 1.33072 1.33465 1.49644 1.65577 1.6593 1.66391 1.84798 1.85203 1.85634 2.06075 2.06377 2.06812 2.18662 2.19107 2.19629 2.33319 2.33607 2.33949 2.4722 2.47617 2.47933 2.48324 2.62727 2.63027 2.63285 2.81741 2.82059 2.82337 2.82699 2.98074 2.98487 2.98785 3.15353 3.15633 3.15938 3.16238 3.3029 3.30698 3.30985 3.3131 3.43833 3.44117 3.44466 3.58262 3.58581 3.58932 3.75669 3.76015 3.76282 3.76742 4.08992 4.09258 4.09639 4.33873 4.34112 4.49373 4.49765 4.5003 4.61755 4.6231 4.62624 4.6299 4.81254 4.81507 4.81801 
16 0.51307 0.64562 1.33837 2.07234 2.20521 2.48665 2.63935 2.83176 2.99326 3.16763 3.31822 3.4522 3.59671 3.77041 4.50694 4.63685 
70 0.15703 0.16105 0.30939 0.31443 0.49606 0.50061 0.5039 0.62879 0.63311 0.63683 0.99173 1.15468 1.15883 1.16436 1.32036 1.32572 1.32935 1.49784 1.64901 1.6558 1.84625 2.05919 2.06236 2.18395 2.18934 2.33071 2.33392 2.34068 2.46599 2.47212 2.47588 2.47962 2.62205 2.6268 2.62985 2.81386 2.81847 2.82131 2.97782 2.98254 2.9852 3.15083 3.1542 3.15754 3.16158 3.29974 3.30435 3.30837 3.43199 3.43791 3.4421 3.5796 3.58404 3.58782 3.75424 3.75857 3.76146 4.0882 4.09106 4.33711 4.33993 4.49121 4.49605 4.49884 4.61447 4.62048 4.62503 4.81021 4.81342 4.81695 
58 0.15697 0.31034 0.31475 0.49619 0.50035 0.50406 0.62994 0.63379 0.99081 1.15649 1.1623 1.16816 1.32046 1.32586 1.49562 1.65408 1.65767 1.84525 1.8499 2.05845 2.06207 2.18427 2.19027 2.33063 2.33422 2.47137 2.47554 2.62484 2.62846 2.81412 2.81859 2.82341 2.97834 2.98315 3.15083 3.15525 3.15861 3.30024 3.30588 3.31071 3.43665 3.44118 3.58023 3.58422 3.75369 3.7585 3.76226 4.08753 4.09117 4.33626 4.33928 4.49097 4.49583 4.61485 4.62317 4.80996 4.81274 4.81717 
14 0.64414 1.33812 2.0726 2.48616 2.63788 2.82956 2.99391 3.16682 3.3175 3.45253 3.59593 3.76826 4.50562 4.63377 
34 0.64753 0.65138 0.65603 1.1739 1.34011 2.07428 2.07784 2.08373 2.20431 2.21243 2.48953 2.4932 2.4979 2.64221 2.64475 2.65149 2.83454 2.99726 3.00124 3.17027 3.17325 3.45425 3.45969 3.59805 3.6021 3.77306 3.77571 3.78024 3.79364 4.50782 4.51113 4.51511 4.6377 4.64243 
28 0.50646 0.63876 0.64384 1.16937 1.33242 2.0661 2.19681 2.34193 2.47993 2.48624 2.63428 2.8249 2.98961 3.16011 3.16478 3.31253 3.44447 3.45049 3.59005 3.59877 3.76443 3.76814 4.09502 4.34398 4.50202 4.62986 4.63746 4.81837 
4 2.4977 2.64925 3.77932 4.51751 
13 0.51205 0.64315 2.07067 2.48502 2.63734 2.99228 3.16795 3.593 3.76743 4.10146 4.50419 4.63552 4.82343 
0 
1 2.50256 
37 0.50851 0.51249 0.64078 0.64531 1.16776 1.33384 1.33946 2.06862 2.07293 2.19754 2.3404 2.48186 2.48584 2.63612 2.63945 2.82685 2.83106 2.99005 2.99499 3.16151 3.16595 3.17156 3.31244 3.31781 3.44626 3.45182 3.59162 3.59644 3.76707 3.77044 4.09766 4.34656 4.50236 4.50648 4.6316 4.63831 4.82107 
18 0.50362 0.63739 1.33118 1.84873 2.06345 2.33552 2.47896 2.63096 2.82182 2.98562 3.15884 3.30986 3.44451 3.76209 4.09374 4.33938 4.49845 4.81549 
22 0.50879 0.64194 1.17383 1.33413 2.06835 2.33928 2.48201 2.48939 2.63535 2.82733 2.98997 3.16302 3.31368 3.44827 3.59094 3.59902 3.767 4.09601 4.50319 4.50989 4.63081 4.82039 
50 0.15819 0.30738 0.3122 0.49383 0.49823 0.62658 0.63091 0.98852 1.15367 1.15993 1.31801 1.32449 1.6506 1.65519 1.84275 1.84807 2.05598 2.06052 2.18185 2.18945 2.32793 2.3324 2.46675 2.47199 2.62169 2.62604 2.81156 2.81626 2.97557 2.98106 3.14816 3.15311 3.29746 3.30382 3.43339 3.43778 3.57739 3.58198 3.75131 3.75654 4.08496 4.08942 4.33381 4.33967 4.4885 4.49381 4.61257 4.6212 4.80718 4.81064 
8 0.64897 2.07642 2.49108 2.64236 2.99926 3.17102 3.77309 4.51036 
1 4.51268 
71 0.15839 0.16222 0.31287 0.317 0.49717 0.50182 0.50451 0.50909 0.62996 0.63433 0.63782 0.99355 1.15703 1.161 1.1661 1.32206 1.32704 1.33072 1.49716 1.65086 1.65841 1.84768 1.85135 2.06056 2.06388 2.18565 2.19121 2.33263 2.33572 2.34041 2.46883 2.47466 2.47801 2.4825 2.62454 2.62895 2.63172 2.81553 2.81978 2.82271 2.97927 2.98434 2.987 3.15277 3.15574 3.15938 3.30163 3.30575 3.30955 3.4336 3.43953 3.44354 3.58124 3.58546 3.5889 3.756 3.75972 3.7626 4.08954 4.09252 4.33875 4.34174 4.49312 4.49718 4.49976 4.61653 4.62177 4.62681 4.81213 4.81497 4.81797 
51 0.16185 0.31459 0.31938 0.50238 0.50614 0.63487 0.63884 1.16056 1.16749 1.32764 1.33223 1.65976 1.84897 1.85527 2.06198 2.06692 2.19121 2.19787 2.33416 2.33981 2.47639 2.4801 2.62963 2.63315 2.82028 2.82414 2.98531 2.98966 3.15523 3.15987 3.30585 3.31026 3.44016 3.44516 3.58521 3.58983 3.7592 3.7626 3.7663 4.09102 4.09616 4.33943 4.34543 4.49602 4.49969 4.50431 4.62264 4.62903 4.81402 4.81768 4.82231 
7 0.51283 0.64658 2.48938 2.64237 3.16631 3.76692 4.5045 
0 
19 0.50829 0.64118 1.16934 1.33464 2.06702 2.33965 2.4824 2.63436 2.82657 2.9906 3.16245 3.31434 3.59172 3.76556 4.09594 4.3443 4.50207 4.63095 4.81934 
0 
0 
0 
16 0.51379 0.64516 1.34052 2.07289 2.4868 2.63851 2.83462 2.99391 3.16772 3.31896 3.45347 3.59437 3.77027 4.50675 4.63973 4.82482 
73 0.15197 0.30221 0.30591 0.30959 0.48918 0.49377 0.49704 0.62167 0.62611 0.62974 0.98428 0.99025 1.14845 1.15277 1.15789 1.31347 1.31898 1.32394 1.64265 1.64946 1.65318 1.83841 1.84166 1.84553 2.05164 2.0552 2.1771 2.18335 2.32329 2.32677 2.33074 2.46074 2.46638 2.46994 2.61608 2.62038 2.62354 2.80686 2.81148 2.81441 2.82039 2.97073 2.97619 2.97965 3.1435 3.14694 3.15049 3.15673 3.29264 3.29742 3.30125 3.4257 3.43104 3.43549 3.57254 3.57718 3.58108 3.747 3.75142 3.75431 4.08051 4.08371 4.32949 4.33229 4.48401 4.48863 4.49162 4.6081 4.6151 4.61972 4.80263 4.80592 4.80885 
20 0.50986 0.64185 1.1673 1.33613 2.0687 2.19479 2.34184 2.48286 2.6366 2.8278 2.99216 3.16244 3.31373 3.44731 3.5917 3.76512 3.7716 4.09792 4.50249 4.62957 
44 0.16134 0.31437 0.50083 0.50539 0.63412 0.63893 1.16057 1.16633 1.32557 1.33046 1.65747 1.8494 2.06266 2.06678 2.18859 2.19505 2.33477 2.33937 2.47467 2.47978 2.62877 2.63285 2.81911 2.82337 2.98318 2.98812 3.15523 3.16001 3.30483 3.31 3.44024 3.44529 3.58502 3.58916 3.75859 3.76304 4.09191 4.34048 4.49549 4.50024 4.61883 4.62694 4.81425 4.81781 
26 0.50518 0.63678 1.16497 1.33005 1.85133 2.06356 2.19372 2.33626 2.47917 2.63172 2.82218 2.98717 3.15683 3.16265 3.30992 3.4422 3.44954 3.58786 3.76176 3.76755 4.09276 4.34158 4.49873 4.503 4.6279 4.81553 
43 0.51478 0.64551 0.64874 0.6524 1.17361 1.33983 2.07281 2.07603 2.08067 2.20259 2.20785 2.48705 2.48981 2.49336 2.49949 2.64064 2.64299 2.64824 2.83244 2.83849 2.99617 2.99944 3.16643 3.17021 3.17365 3.31932 3.45128 3.45539 3.59617 3.59963 3.60578 3.77089 3.77345 3.77622 3.78162 4.1026 4.50726 4.51008 4.513 4.51982 4.63567 4.63929 4.64588 
26 0.50743 0.63969 0.64481 1.16777 1.17512 1.33264 2.06704 2.19643 2.34049 2.4817 2.63457 2.82539 2.99072 3.15994 3.16529 3.31168 3.31786 3.44558 3.59128 3.76347 3.7686 4.09633 4.50043 4.5056 4.62891 4.81964 
7 2.06623 2.63449 2.99113 3.44922 3.59502 3.76559 4.50225 
25 0.31048 0.49797 0.63117 1.15657 1.32119 1.65596 1.84489 2.05805 2.18726 2.33029 2.47245 2.62523 2.81556 2.98042 3.15085 3.30068 3.43649 3.5812 3.75386 3.75975 4.08711 4.33579 4.49115 4.62027 4.80975 
7 0.65439 2.08274 2.49535 2.64753 3.77782 4.51511 4.64415 
19 0.50118 0.63399 1.32675 1.84697 2.05962 2.33226 2.4754 2.62772 2.81899 2.9833 3.15391 3.31024 3.43969 3.58391 3.7584 4.08842 4.33719 4.49582 4.81157 
2 2.63128 3.15891 
2 3.76532 4.50351 
38 0.50702 0.51255 0.63914 0.64303 1.16374 1.17159 1.32765 1.33241 2.06603 2.07205 2.19485 2.33847 2.48081 2.48587 2.63404 2.63674 2.82473 2.82845 2.98913 2.9949 3.15934 3.16316 3.16762 3.30828 3.31319 3.44445 3.44917 3.58913 3.59381 3.76439 3.76707 4.09506 4.34403 4.5013 4.50375 4.62636 4.63081 4.81795 
0 
8 0.64764 2.49132 2.64566 3.17028 3.6016 3.77133 4.50841 4.64213 
9 0.51066 0.64514 2.63551 2.99213 3.16359 3.31599 3.59275 3.76666 4.50419 
19 0.5107 0.64276 0.64716 1.17099 1.33735 2.07087 2.19951 2.48488 2.63758 2.82941 2.99362 3.16494 3.31888 3.44986 3.5935 3.76933 4.10138 4.50526 4.6325 
0 
33 0.52034 0.64946 0.65282 0.65791 1.3457 2.076 2.07957 2.20836 2.49133 2.49502 2.49942 2.64349 2.64625 2.6529 2.83757 2.84413 3.00002 3.17136 3.17546 3.3264 3.4552 3.60025 3.60536 3.77426 3.7771 3.78156 3.78874 4.51057 4.51319 4.51716 4.63951 4.64359 4.6605 
15 0.51344 0.64494 1.33989 2.07281 2.48571 2.63797 2.9937 3.16702 3.31854 3.45302 3.59735 3.76821 4.10188 4.50653 4.6382 
32 0.50694 0.51261 0.63924 0.64552 1.16684 1.17425 1.33216 2.06677 2.19657 2.33939 2.48064 2.48814 2.63426 2.63934 2.82481 2.98895 3.15958 3.1654 3.30945 3.31566 3.44547 3.59034 3.59929 3.76347 3.76791 4.09585 4.34618 4.50006 4.50601 4.62811 4.63493 4.8188 
126 0.15088 0.15414 0.15654 0.16059 0.30385 0.3073 0.31027 0.31257 0.31517 0.49043 0.49428 0.49674 0.49876 0.50119 0.62019 0.62519 0.62828 0.63076 0.63316 0.63695 0.98617 0.98893 0.99255 1.14985 1.15369 1.15705 1.16028 1.1635 1.31475 1.31822 1.32177 1.32424 1.32707 1.49075 1.49595 1.64412 1.65021 1.65305 1.65587 1.65953 1.8405 1.84273 1.84564 1.84794 1.8508 2.05372 2.05603 2.05851 2.06156 2.17885 2.18337 2.18648 2.19028 2.32534 2.328 2.33067 2.33341 2.46063 2.46637 2.46964 2.47196 2.47495 2.47901 2.6173 2.62163 2.62444 2.62632 2.63195 2.80879 2.81268 2.81526 2.81731 2.82007 2.97243 2.97642 2.97949 2.98197 2.98545 3.14527 3.14821 3.15105 3.15325 3.15563 3.29453 3.2979 3.30117 3.30366 3.30611 3.42713 3.4327 3.43529 3.43801 3.44068 3.57447 3.57824 3.58073 3.58364 3.58737 3.74924 3.75217 3.75495 3.75696 3.7594 4.08273 4.08508 4.0876 4.09108 4.33177 4.33367 4.33604 4.33973 4.48559 4.48851 4.49191 4.49383 4.49708 4.60966 4.61475 4.61856 4.62113 4.62587 4.80484 4.80755 4.80957 4.81167 4.81449 
63 0.51172 0.51522 0.51829 0.64522 0.64779 0.65084 0.65411 1.17338 1.17819 1.33705 1.34037 1.34408 2.07301 2.0758 2.07899 2.08904 2.20046 2.20432 2.21105 2.34722 2.48678 2.48977 2.49258 2.49725 2.63987 2.64269 2.64488 2.6501 2.83022 2.83348 2.83647 2.84152 2.99481 2.99776 3.00098 3.16686 3.17022 3.17263 3.31673 3.32097 3.32463 3.45199 3.45537 3.4582 3.59612 3.5988 3.60207 3.60686 3.76919 3.77247 3.77483 3.77696 3.78206 4.10364 4.50666 4.51024 4.51238 4.51609 4.63169 4.63561 4.63893 4.64239 4.82802 
45 0.51054 0.5143 0.64233 0.64602 1.16888 1.17291 1.33323 1.33704 1.50367 2.06952 2.07263 2.19681 2.20083 2.34233 2.48333 2.48651 2.49007 2.63697 2.64002 2.82845 2.83159 2.99146 2.99445 3.16349 3.16707 3.16976 3.31421 3.31786 3.44824 3.4516 3.45478 3.59335 3.59704 3.76765 3.77082 3.77417 4.09879 4.10321 4.34797 4.50288 4.50702 4.51217 4.63144 4.6347 4.82235 
28 0.50767 0.63852 0.64395 1.16398 1.3281 1.66543 2.06775 2.19609 2.338 2.48025 2.63254 2.63642 2.82431 2.98653 3.15886 3.16441 3.30769 3.31438 3.44464 3.5884 3.76167 3.76708 4.09612 4.49847 4.50408 4.62584 4.63155 4.81964 
17 0.64156 1.33284 2.06541 2.34224 2.48048 2.63347 2.8265 2.98942 3.15996 3.31228 3.44618 3.5909 3.7641 4.09468 4.50139 4.63013 4.81683 
0 
12 0.50751 0.64124 1.16552 2.63444 2.82646 2.98987 3.16343 3.45001 3.76473 4.50166 4.62957 4.81951 
0 
21 0.5069 0.64015 1.17185 1.33252 2.06564 2.19862 2.33867 2.48073 2.63421 2.82449 2.98892 3.16198 3.31313 3.44375 3.58951 3.76377 4.09449 4.34417 4.50128 4.62997 4.81794 
16 0.51313 0.64519 1.33944 2.07351 2.48628 2.49375 2.64047 2.83209 2.99604 3.16743 3.1731 3.45297 3.59768 3.77068 4.5078 4.63516 
15 0.50044 0.63402 2.0598 2.33251 2.62725 2.81917 3.15395 3.30629 3.44076 3.58518 3.75793 4.08818 4.33629 4.4953 4.81075 
61 0.15795 0.16203 0.31143 0.31568 0.4972 0.50174 0.50536 0.63032 0.63467 0.6384 0.99403 1.15722 1.16309 1.32152 1.32743 1.3318 1.49673 1.65293 1.65842 1.84662 1.85125 2.0598 2.06383 2.18553 2.19178 2.33185 2.33613 2.47041 2.47579 2.47983 2.62584 2.63013 2.81527 2.8197 2.82394 2.97931 2.98452 3.15208 3.15659 3.15972 3.30106 3.30688 3.31062 3.43642 3.44104 3.44488 3.58113 3.58563 3.75526 3.75982 3.7628 4.08881 4.09275 4.33772 4.34163 4.49237 4.49727 4.61624 4.62448 4.81143 4.81444 
0 
43 0.16148 0.31232 0.49785 0.50263 0.63161 0.63766 0.99291 1.15818 1.16793 1.32225 1.32875 1.65632 1.84705 2.06015 2.18647 2.19762 2.33225 2.47239 2.47848 2.62645 2.63151 2.81591 2.82098 2.98001 2.98593 3.15249 3.15828 3.30195 3.30878 3.43831 3.44453 3.58181 3.589 3.75553 3.76124 4.08922 4.3381 4.49283 4.49844 4.61708 4.62574 4.81169 4.81584 
6 2.06427 2.82467 3.76416 4.09267 4.34082 4.81631 
11 0.5038 0.6354 2.06381 2.82516 3.15582 3.4411 3.76337 4.09201 4.3407 4.50091 4.81568 
86 0.15245 0.15577 0.30484 0.30805 0.31192 0.49112 0.49558 0.49814 0.5015 0.62456 0.62859 0.6324 0.98648 0.98974 1.15087 1.15445 1.15952 1.31569 1.32008 1.32379 1.49162 1.64478 1.65175 1.65457 1.84112 1.84349 1.84758 2.05444 2.05699 2.05999 2.17959 2.18519 2.19166 2.32603 2.32867 2.33176 2.46176 2.46796 2.4714 2.47589 2.61827 2.6225 2.62525 2.62909 2.80929 2.81363 2.81659 2.82239 2.97326 2.97794 2.98073 3.1462 3.14915 3.15308 3.15632 3.29539 3.29935 3.30386 3.4276 3.43354 3.43719 3.44161 3.57513 3.57927 3.58266 3.74979 3.7533 3.75661 3.75954 4.08338 4.08579 4.08908 4.33243 4.33439 4.33872 4.4865 4.48951 4.49294 4.49696 4.61046 4.61704 4.62074 4.80542 4.80813 4.81035 4.81527 
50 0.29913 0.30392 0.485 0.48971 0.61956 0.62532 0.98014 0.98713 1.14542 1.15286 1.30972 1.31593 1.64228 1.64828 1.83423 1.83899 2.04745 2.05179 2.17373 2.18478 2.31949 2.32401 2.45917 2.46479 2.61343 2.61809 2.80319 2.80795 2.96722 2.97265 3.13965 3.14458 3.28917 3.29536 3.4248 3.43055 3.56902 3.57373 3.74287 3.74782 4.07646 4.0808 4.32526 4.32929 4.48012 4.4853 4.60466 4.61391 4.7987 4.80218 
0 
21 0.50821 0.64177 1.16877 1.33396 2.06776 2.19724 2.34031 2.48284 2.63592 2.82646 2.99058 3.16348 3.31464 3.44755 3.59212 3.76645 4.0964 4.34547 4.50339 4.6321 4.82201 
0 
0 
11 0.64942 2.07508 2.48987 2.64268 2.99848 3.1701 3.4557 3.59892 3.77353 4.5101 4.63779 
0 
23 0.52431 0.65295 0.65786 2.07924 2.08328 2.49381 2.49757 2.50257 2.64679 2.65 2.84405 3.00401 3.1767 3.60407 3.61591 3.77802 3.78092 3.78753 4.51269 4.51667 4.5218 4.64235 4.64784 
42 0.3204 0.5066 0.50997 0.63941 0.6475 1.16455 1.17204 1.32894 1.33473 1.6647 1.85464 2.06679 2.07065 2.19298 2.19839 2.339 2.48041 2.48411 2.63417 2.63868 2.82394 2.82767 2.98767 2.99182 3.15996 3.16607 3.30871 3.31491 3.44508 3.45313 3.58875 3.59247 3.60295 3.76384 3.76827 4.09586 4.34526 4.50012 4.50631 4.62298 4.63085 4.81934 
50 0.15662 0.30896 0.31375 0.49557 0.50025 0.62843 0.63372 0.9903 1.1553 1.16141 1.31965 1.32539 1.65196 1.65699 1.84429 1.84936 2.05751 2.06191 2.18376 2.19038 2.32949 2.33389 2.46851 2.47405 2.62336 2.62794 2.81333 2.81832 2.97735 2.98267 3.14976 3.15473 3.29914 3.30496 3.43445 3.43933 3.57909 3.58384 3.75295 3.75799 4.0865 4.09124 4.33531 4.33999 4.49013 4.4952 4.61435 4.62197 4.80874 4.81239 
36 0.51798 0.64887 0.6526 0.65841 1.34204 2.07547 2.07893 2.08793 2.20506 2.48954 2.49383 2.4994 2.6426 2.6457 2.65205 2.83518 2.84444 2.99814 3.00337 3.16894 3.17392 3.31916 3.45364 3.45972 3.59872 3.60379 3.61204 3.77275 3.77617 3.77935 3.78502 4.5094 4.51285 4.51702 4.63809 4.64183 
2 4.08905 4.33701 
3 2.49542 2.64778 3.77794 
10 0.65233 2.07845 2.49337 2.6455 3.00241 3.17566 3.60411 3.77632 4.51283 4.64347 
22 0.31657 0.50197 0.63633 1.16435 1.32855 1.85061 2.06321 2.33568 2.47711 2.63001 2.82056 2.98533 3.15687 3.30789 3.44294 3.58669 3.76042 4.09205 4.33944 4.49742 4.62705 4.81401 
24 0.5021 0.63479 1.16308 1.32817 1.66059 1.85436 2.06208 2.19153 2.33399 2.47652 2.62931 2.8204 2.82803 2.98432 3.1572 3.30831 3.44255 3.58495 3.75999 4.09092 4.33905 4.49711 4.62484 4.8139 
90 0.15251 0.15603 0.30467 0.30815 0.31208 0.49101 0.49582 0.49845 0.50195 0.62397 0.6285 0.63194 0.63669 0.9867 0.99154 1.15083 1.15486 1.15934 1.16394 1.31563 1.32085 1.32398 1.49051 1.64471 1.65161 1.65484 1.84088 1.84356 1.84744 1.85235 2.05419 2.05705 2.06033 2.17954 2.18544 2.19131 2.32579 2.3287 2.33195 2.46191 2.46837 2.47159 2.47545 2.61833 2.62289 2.62559 2.80921 2.81378 2.81657 2.82096 2.97318 2.97845 2.98099 3.14599 3.14917 3.15289 3.15583 3.29519 3.29975 3.30347 3.30721 3.42751 3.4335 3.43729 3.44056 3.57501 3.57946 3.58276 3.58825 3.74956 3.75346 3.75639 3.75936 4.08313 4.08576 4.08914 4.33219 4.33434 4.34153 4.4863 4.48984 4.49279 4.49639 4.61044 4.61699 4.62092 4.8052 4.8081 4.81056 4.81436 
42 0.30956 0.31508 0.49723 0.5017 0.63001 0.63548 0.99162 1.15746 1.16563 1.32289 1.32946 1.65476 1.84421 1.85185 2.05726 2.18707 2.32982 2.33564 2.47165 2.47875 2.62475 2.62933 2.81492 2.82031 2.98009 3.15043 3.15542 3.30099 3.30666 3.43615 3.44175 3.58065 3.5871 3.75385 3.75855 4.08627 4.33458 4.49108 4.49601 4.62129 4.80888 4.81368 
20 0.50901 0.64285 1.17118 1.33498 2.06953 2.1997 2.34568 2.48348 2.63666 2.82734 2.99172 3.16403 3.31495 3.44963 3.59256 3.76703 4.09796 4.50393 4.63197 4.82092 
12 0.64275 2.06934 2.48321 2.6362 2.99126 3.16453 3.31521 3.45015 3.59292 3.76712 4.50347 4.63152 
4 0.65141 2.64544 3.77533 4.51314 
8 0.50439 0.63723 2.47743 2.63096 3.15796 3.44312 3.76221 4.33974 
16 0.64814 2.07509 2.48841 2.49449 2.64172 2.64823 2.99887 3.17085 3.4567 3.59999 3.77256 3.77861 4.50938 4.51393 4.63639 4.64511 
0 
38 0.31577 0.501 0.50948 0.63464 0.64196 1.1607 1.16764 1.32508 1.33195 1.66054 1.85117 2.06333 2.1892 2.19653 2.3355 2.47425 2.48088 2.62914 2.63522 2.8193 2.98334 2.98864 3.15553 3.16235 3.30474 3.31241 3.43994 3.44445 3.58508 3.59216 3.7587 3.76511 4.09246 4.49589 4.50259 4.61984 4.62798 4.81504 
42 0.15956 0.31088 0.31673 0.49943 0.50456 0.63104 0.63705 0.99168 1.15712 1.16697 1.32185 1.32921 1.65465 1.84532 2.05862 2.18749 2.33075 2.47174 2.47833 2.62552 2.63044 2.81649 2.8217 2.97999 2.98633 3.1516 3.15738 3.30116 3.3081 3.43654 3.44336 3.58125 3.58774 3.75526 3.76005 4.08763 4.33621 4.49172 4.49693 4.61892 4.81068 4.81533 
9 0.31331 1.16003 1.84811 2.06177 2.3335 3.15418 3.30419 3.76278 4.49464 
17 0.31076 0.50027 0.63447 0.99083 1.84317 2.05672 2.32933 2.6252 2.81492 3.15028 3.30445 3.58071 3.7535 4.08544 4.33349 4.49224 4.80797 
21 0.50352 0.6375 1.16464 1.32983 2.06396 2.19682 2.33651 2.47909 2.63118 2.82195 2.98635 3.15775 3.30936 3.44263 3.58764 3.76108 4.09299 4.34084 4.49812 4.63072 4.81533 
21 0.51005 0.64237 1.3341 1.50205 2.06852 2.19828 2.34253 2.4836 2.63589 2.82709 2.99062 3.16434 3.31455 3.44946 3.5917 3.76647 4.09632 4.34508 4.50341 4.63114 4.81948 
0 
24 0.65448 0.65807 2.08151 2.08489 2.49579 2.49904 2.50389 2.64855 2.6515 2.65883 2.84348 3.00605 3.1788 3.60608 3.61869 3.77855 3.78169 3.78478 3.79464 4.5156 4.51869 4.52253 4.64405 4.64833 
12 0.63977 1.33331 2.0649 2.63298 2.825 2.98935 3.16098 3.31197 3.76336 4.09405 4.50104 4.81793 
17 0.64469 1.17392 1.3382 2.07081 2.201 2.48716 2.63858 2.99414 3.16702 3.31743 3.45324 3.59379 3.59928 3.77018 4.10119 4.50619 4.63571 
0 
37 0.50365 0.50866 0.63553 0.64022 1.16242 1.1695 1.32717 1.33166 2.06403 2.1913 2.33651 2.47634 2.48117 2.63021 2.63419 2.8209 2.82488 2.98521 2.98933 3.15658 3.16189 3.30606 3.31141 3.44181 3.44784 3.58659 3.5926 3.75941 3.76403 4.0929 4.34178 4.49628 4.50083 4.62402 4.62924 4.81517 4.82104 
46 0.16253 0.31632 0.50228 0.50588 0.63521 0.63973 1.16165 1.16711 1.32577 1.33099 1.50072 1.65922 1.85138 2.06386 2.06803 2.19012 2.19596 2.3363 2.34074 2.47582 2.48034 2.63052 2.63426 2.82074 2.82438 2.98427 2.98857 3.15648 3.1608 3.30555 3.31113 3.44115 3.44617 3.5867 3.59048 3.75945 3.76369 4.09297 4.09726 4.34209 4.49664 4.50101 4.62094 4.62794 4.81574 4.81914 
81 0.15087 0.15506 0.30456 0.30775 0.31157 0.49094 0.49531 0.49799 0.50237 0.62398 0.628 0.63171 0.98611 0.98953 1.15066 1.15424 1.15958 1.16467 1.31546 1.3203 1.32396 1.64489 1.65134 1.65428 1.8407 1.84331 1.84744 2.05397 2.05671 2.06082 2.17935 2.18512 2.32562 2.32854 2.33246 2.4628 2.46804 2.47142 2.47789 2.6184 2.62225 2.6254 2.80915 2.81334 2.81639 2.82269 2.97309 2.97781 2.98063 3.1459 3.14888 3.15293 3.15808 3.29504 3.29913 3.30343 3.42785 3.43329 3.43691 3.4428 3.57491 3.57907 3.58288 3.74946 3.75306 3.75633 4.08288 4.08547 4.08946 4.33185 4.33403 4.33936 4.48618 4.48937 4.49293 4.61027 4.61671 4.62065 4.80502 4.80784 4.81039 
5 2.48773 2.63679 3.16696 3.768 4.50736 
41 0.16298 0.50489 0.50894 0.63771 0.64117 1.16623 1.17285 1.33055 1.33525 1.6631 1.85267 2.06483 2.06901 2.19441 2.33771 2.34265 2.47981 2.48434 2.63261 2.63556 2.82306 2.82736 2.98774 3.15856 3.16224 3.31032 3.31394 3.44411 3.44774 3.58849 3.59267 3.7626 3.76605 4.09335 4.09728 4.34221 4.50056 4.50393 4.6281 4.81681 4.82028 
51 0.15769 0.31179 0.31605 0.49844 0.50169 0.63154 0.63557 0.99249 1.15799 1.16529 1.32207 1.32775 1.6562 1.6605 1.84662 1.85138 2.05978 2.06362 2.18645 2.19361 2.332 2.33608 2.47274 2.47638 2.62644 2.62984 2.81668 2.82021 2.98046 2.98441 3.15276 3.15691 3.302 3.30775 3.43787 3.44263 3.58227 3.58603 3.75591 3.75993 3.76404 4.08877 4.09284 4.33742 4.34145 4.49262 4.49721 4.61919 4.62548 4.81151 4.8144 
28 0.50888 0.64028 0.64659 1.16718 1.33319 2.06764 2.19282 2.20219 2.34168 2.4814 2.4875 2.63496 2.64338 2.82736 2.99044 3.16041 3.16617 3.31351 3.44608 3.59114 3.76604 3.77349 4.09606 4.5029 4.50892 4.62646 4.63343 4.81995 
74 0.15347 0.15768 0.30616 0.30956 0.31392 0.49262 0.49692 0.49999 0.62535 0.62943 0.63345 0.9881 0.99363 1.15215 1.15596 1.16159 1.31722 1.32175 1.32555 1.49259 1.64652 1.65331 1.65769 1.84246 1.84518 1.85018 2.05571 2.05867 2.18114 2.18709 2.32738 2.33034 2.3349 2.46322 2.46901 2.47346 2.61955 2.62381 2.62737 2.81092 2.81505 2.81832 2.8261 2.97467 2.97909 2.98261 3.14744 3.15057 3.15467 3.29669 3.30064 3.30513 3.42939 3.43502 3.43975 3.57661 3.58066 3.5849 3.75116 3.75498 3.75826 4.08465 4.08738 4.33365 4.33598 4.48785 4.49117 4.49497 4.61201 4.61855 4.62464 4.80678 4.80973 4.8126 
25 0.16169 0.31661 0.50426 0.50917 0.63658 1.16862 1.33121 1.66029 2.06373 2.33937 2.47748 2.63094 2.82255 2.98616 3.15831 3.31095 3.44269 3.59029 3.76158 4.09198 4.33984 4.4986 4.63073 4.81509 4.81949 
7 0.65652 2.08304 2.498 2.64853 3.78102 4.51708 4.6481 
11 0.64601 1.34019 2.07216 2.48635 2.63948 2.83347 3.16761 3.31946 3.77059 4.50736 4.63692 
18 0.51028 0.64232 1.16854 1.33358 2.06901 2.1972 2.48338 2.63568 2.82692 2.99032 3.16348 3.31405 3.44907 3.59155 3.76617 4.5029 4.63074 4.82089 
25 0.31388 0.50025 0.63377 1.16226 1.32526 1.65648 1.84573 2.05885 2.18924 2.33141 2.4753 2.62746 2.81839 2.98271 3.15246 3.15837 3.30533 3.43881 3.58356 3.75764 4.08793 4.33636 4.4953 4.62314 4.81108 
0 
37 0.30858 0.49515 0.50101 0.62822 0.63457 0.98901 1.15482 1.31894 1.32626 1.65372 1.84351 2.05674 2.18318 2.32888 2.46999 2.62296 2.62828 2.81285 2.81859 2.97672 2.98442 3.14903 3.15576 3.29861 3.30585 3.43542 3.5786 3.75213 3.75852 4.08576 4.33453 4.48945 4.49582 4.61373 4.62359 4.80818 4.81251 
78 0.15712 0.16139 0.31048 0.31373 0.31851 0.4969 0.50125 0.50476 0.6297 0.63386 0.63754 0.99229 1.1566 1.16045 1.16478 1.32117 1.32599 1.33001 1.49471 1.50012 1.64976 1.65674 1.66052 1.84658 1.84974 1.85584 2.05975 2.06282 2.18497 2.19065 2.19516 2.33135 2.33439 2.33851 2.46708 2.47291 2.47698 2.48168 2.62441 2.6283 2.63142 2.8148 2.81907 2.8223 2.97879 2.98359 2.98677 3.15172 3.15473 3.15844 3.16388 3.3007 3.30496 3.3088 3.43268 3.43864 3.44239 3.44683 3.58058 3.58461 3.58836 3.75517 3.75895 3.76201 4.08863 4.09148 4.09598 4.33769 4.34017 4.49211 4.49593 4.49876 4.61576 4.62209 4.62569 4.81064 4.81394 4.81709 
5 0.64671 2.48684 2.6398 3.77189 4.50786 

126
