# Supplementary material for: Deciphering the Contribution of Oriens-Lacunosum/Moleculare (OLM) Cells to Intrinsic θ Rhythms Using Biophysical Local Field Potential (LFP) Models
Source: eNeuro. 2018 Sep 4;5(4):ENEURO.0146-18.2018. doi: 10.1523/ENEURO.0146-18.2018 (PMC6140113; doi:10.1523/ENEURO.0146-18.2018)
Supplement: Supplementary file 2 — Supplementary Code. Download supplement 2, GZ file [file sup_enu-eN-NWR-0146-18-s02.gz › LFP_microcircuit-master/SOM-350-SOM12915016-dSD3.5ms-shift5.32ms-gnSD0.12-gsb3.25-csb0.21-gbs3.75-cbs0.1344-spiketimes.txt]

8826

350


19 0.01373 0.10588 0.17651 0.20691 0.33323 0.55436 0.79708 0.83119 0.84099 0.87176 1.00856 1.18787 1.22456 1.4799 1.51957 2.26789 3.4783 4.11629 4.8498 
30 0.01237 0.10318 0.16294 0.17565 0.31582 0.33147 0.50931 0.65077 0.80619 0.82605 0.83977 0.994 1.17062 1.19307 1.33716 1.50706 1.6605 1.85204 2.08219 2.20191 2.34123 2.65697 2.82938 2.99746 3.16862 3.31561 3.45225 4.09871 4.34559 4.82072 
26 0.01931 0.11172 0.17293 0.18546 0.32651 0.3391 0.52018 0.80881 0.83406 0.84565 1.0041 1.03255 1.18191 1.20766 1.5159 1.55426 1.67118 1.86225 2.22135 2.35092 2.85227 3.32668 3.47319 4.10749 4.35372 4.83022 
51 0.01229 0.09073 0.15654 0.16515 0.1745 0.20461 0.31307 0.32039 0.3318 0.50532 0.52061 0.64367 0.66378 0.79509 0.82288 0.8315 0.84991 0.99214 1.00169 1.16712 1.17619 1.19427 1.33122 1.35015 1.50256 1.51597 1.65665 1.67092 1.84842 1.86305 2.06712 2.19445 2.21509 2.33744 2.64025 2.82263 2.84201 2.98894 3.16371 3.31172 3.44768 3.46162 3.59306 3.76765 4.09556 4.11413 4.34058 4.50819 4.64348 4.81666 4.83496 
20 0.00852 0.10573 0.17122 0.18565 0.32568 0.3402 0.79889 0.83026 0.84074 1.00131 1.02419 1.18421 1.22459 1.50893 1.5297 1.66981 1.87083 4.11058 4.3666 4.83889 
35 0.00792 0.09696 0.16228 0.17242 0.25605 0.31669 0.32769 0.50841 0.6496 0.79602 0.82423 0.83383 0.99369 1.00746 1.17059 1.1854 1.22162 1.33479 1.50392 1.52127 1.66025 1.85112 2.0853 2.20037 2.33982 2.65232 2.82719 2.99461 3.16753 3.31467 3.45113 3.59762 4.09791 4.34292 4.8191 
27 0.01809 0.09949 0.16601 0.1751 0.19869 0.32066 0.3305 0.51578 0.79377 0.82691 0.83624 0.85807 0.997 1.00913 1.17684 1.20963 1.50543 1.52808 1.66322 1.69163 1.85634 2.34542 3.32116 3.46734 4.1023 4.34735 4.82398 
39 0.01645 0.09657 0.16382 0.17196 0.18574 0.31758 0.32526 0.33637 0.51049 0.53436 0.65191 0.79735 0.82705 0.83601 0.85683 0.99663 1.00667 1.17246 1.1833 1.21049 1.3368 1.5068 1.52431 1.6612 1.67739 1.85322 1.86783 2.07555 2.20042 2.34252 2.82837 2.99486 3.16865 3.3168 3.45254 3.59887 4.10098 4.34653 4.82146 
32 0.01796 0.09351 0.16174 0.17045 0.18986 0.31744 0.32874 0.50935 0.7876 0.82242 0.83149 0.84845 0.9933 1.00844 1.17234 1.20067 1.33658 1.47373 1.50579 1.53691 1.66257 1.85236 2.20517 2.34031 2.828 3.16728 3.31553 3.45118 3.5987 4.09762 4.34346 4.81955 
36 0.01575 0.11026 0.17888 0.1921 0.33224 0.34453 0.52483 0.55112 0.66463 0.8145 0.83853 0.84881 1.00889 1.02771 1.18608 1.20291 1.35166 1.52123 1.54759 1.67713 1.86766 2.10001 2.21971 2.35618 2.66054 2.84691 3.01572 3.18299 3.33092 3.46615 3.62165 4.11269 4.36034 4.5334 4.67628 4.83629 
27 0.02023 0.10585 0.1714 0.18534 0.32456 0.33753 0.52225 0.79767 0.82984 0.83968 0.88219 1.00134 1.02593 1.17926 1.201 1.34927 1.51275 1.53711 1.6709 1.86005 2.21435 2.34777 3.32435 3.46289 4.10527 4.35203 4.82912 
15 0.01543 0.10116 0.16793 0.32021 0.78702 0.82356 0.83352 0.85872 0.99241 1.18365 1.46484 1.51611 1.85447 4.10224 4.3458 
22 0.012 0.10327 0.17301 0.19139 0.32746 0.35652 0.53663 0.79694 0.8297 0.8394 0.87214 1.00392 1.18317 1.2185 1.48376 1.51806 1.68316 1.87316 2.36092 4.10671 4.36127 4.83712 
23 0.01839 0.09932 0.16117 0.17464 0.31578 0.33625 0.51034 0.7916 0.82243 0.83248 0.99215 1.17514 1.34161 1.49222 1.51081 1.66034 1.85051 2.33936 2.82842 3.31566 4.09689 4.34157 4.81778 
38 0.01081 0.09377 0.16084 0.16941 0.18642 0.31506 0.324 0.50655 0.64641 0.79047 0.823 0.83217 0.85262 0.9929 1.00368 1.17017 1.18627 1.33294 1.50249 1.52087 1.65833 1.67803 1.84978 1.88594 2.07055 2.19741 2.33892 2.64463 2.82447 2.9906 3.16583 3.31401 3.44926 3.5949 3.78688 4.09657 4.3417 4.81766 
25 0.01494 0.11039 0.16971 0.1822 0.32358 0.33765 0.53342 0.80964 0.83216 0.84547 1.00057 1.01937 1.17926 1.21219 1.36305 1.51238 1.54042 1.6692 1.86108 2.21331 2.36451 3.46605 4.1084 4.35609 4.83555 
22 0.01944 0.10524 0.176 0.19496 0.33042 0.36627 0.56087 0.79764 0.83163 0.84114 0.86462 1.00668 1.18803 1.22395 1.47831 1.52143 1.68769 1.87467 3.47013 4.1107 4.38439 4.8518 
27 0.01532 0.11338 0.17365 0.18453 0.32817 0.34088 0.52224 0.81264 0.83641 0.84882 1.00422 1.01859 1.18243 1.20306 1.35974 1.52062 1.6715 1.70823 1.86402 2.22815 2.35315 2.85552 3.32976 3.47173 4.11083 4.35707 4.83431 
40 0.01674 0.10327 0.17082 0.17959 0.19998 0.32531 0.33453 0.37079 0.51721 0.53817 0.6583 0.8089 0.83318 0.84247 1.00222 1.01333 1.17955 1.192 1.22153 1.34478 1.51243 1.52784 1.66871 1.68845 1.861 1.88162 2.08627 2.21383 2.34882 2.66147 2.83644 3.0038 3.17569 3.32452 3.45965 3.60761 4.10606 4.35169 4.82799 4.84718 
14 0.01861 0.11105 0.17039 0.19747 0.32457 0.80048 0.82874 0.84128 0.99979 1.18716 1.51201 1.67899 1.86453 4.39495 
11 0.01916 0.10504 0.17515 0.32703 0.79112 0.82535 0.83596 0.97556 1.00061 1.46835 1.52251 
24 0.0118 0.10037 0.16224 0.17999 0.31471 0.33054 0.50856 0.79357 0.82382 0.83402 0.99246 1.01642 1.17292 1.338 1.50452 1.6583 1.84894 2.33899 2.82666 3.31568 3.45697 4.09724 4.34057 4.8169 
15 0.01627 0.10706 0.17289 0.1937 0.32882 0.79564 0.82943 0.83971 0.90198 1.00273 1.18603 1.22823 1.48588 1.5195 1.68039 
28 0.02031 0.10967 0.17301 0.18777 0.32636 0.33942 0.52822 0.6624 0.80918 0.83317 0.84425 1.00347 1.0273 1.18231 1.20992 1.35766 1.51597 1.55468 1.67306 1.86306 2.22066 2.36197 2.853 3.33363 3.46287 4.1087 4.35999 4.83635 
25 0.01519 0.11351 0.1781 0.19287 0.33231 0.34731 0.53243 0.8121 0.83781 0.84919 1.00843 1.03268 1.18781 1.21727 1.35623 1.52309 1.6779 1.87123 2.23265 2.36198 3.33254 3.47026 4.11215 4.3611 4.83902 
13 0.00968 0.1004 0.17493 0.20418 0.33123 0.79201 0.8289 0.83852 0.85785 1.00361 1.20192 1.46945 1.52328 
24 0.01767 0.10243 0.16642 0.18091 0.3189 0.33366 0.52007 0.79482 0.82582 0.83587 0.99537 1.01204 1.1767 1.21148 1.5079 1.53581 1.66421 1.85361 2.34338 3.32025 3.45829 4.10141 4.34627 4.82252 
11 0.0205 0.11305 0.17957 0.33441 0.79948 0.8331 0.84409 1.00801 1.2206 1.47842 1.53406 
29 0.01617 0.10633 0.17181 0.1834 0.32584 0.33758 0.52442 0.66123 0.80172 0.83143 0.84127 1.00279 1.02207 1.18171 1.20547 1.352 1.51055 1.52671 1.67067 1.86194 2.22094 2.34965 2.85926 3.18226 3.32671 3.46324 4.10615 4.35419 4.83237 
28 0.00784 0.10316 0.17284 0.18588 0.3264 0.3397 0.53153 0.67051 0.81102 0.83419 0.84556 1.00284 1.01822 1.18484 1.22116 1.35837 1.51565 1.54314 1.67108 1.86374 2.24487 2.36833 2.8567 3.18455 3.33049 3.46717 4.11268 4.83823 
9 0.00809 0.11636 0.18273 0.8068 0.83659 0.85225 1.01566 1.20868 1.52805 
34 0.01271 0.1094 0.17255 0.1845 0.32683 0.33951 0.51883 0.54666 0.65953 0.81685 0.83516 0.84847 1.00518 1.18093 1.20013 1.34591 1.51291 1.53278 1.6729 1.86322 2.08484 2.21589 2.35009 2.6605 2.83929 3.00698 3.17741 3.32642 3.46 3.6092 4.10674 4.35416 4.52921 4.83028 
14 0.00856 0.10724 0.17422 0.32674 0.3625 0.79847 0.8304 0.84128 1.00096 1.02329 1.18802 1.51838 1.67351 1.86981 
17 0.00943 0.04532 0.12777 0.18132 0.20632 0.33432 0.35265 0.81133 0.83831 0.8492 1.01092 1.19099 1.2254 1.5256 1.68338 1.87676 4.12445 
35 0.01877 0.11006 0.16724 0.17845 0.32006 0.33063 0.5115 0.53553 0.65445 0.81906 0.83383 0.85504 0.99889 1.01618 1.17473 1.19232 1.33899 1.50915 1.53095 1.66436 1.69925 1.85601 1.88463 2.07906 2.2061 2.34475 2.83161 3.00105 3.17261 3.31972 3.45519 3.60645 4.10256 4.34823 4.82385 
24 0.01914 0.1043 0.17008 0.18182 0.32625 0.34364 0.54793 0.79601 0.82933 0.83894 0.86793 1.00083 1.0151 1.18403 1.2213 1.51307 1.54373 1.67386 1.86733 2.2426 3.46797 4.11019 4.35453 4.83842 
20 0.01151 0.10011 0.17811 0.19608 0.33313 0.49047 0.79747 0.83325 0.84271 0.86205 1.00901 1.18936 1.22264 1.47561 1.52262 1.68904 1.88783 4.11443 4.39117 4.85987 
13 0.01442 0.10482 0.17201 0.32297 0.79145 0.8266 0.83688 0.87638 0.99749 1.21594 1.47024 1.51614 1.86067 
22 0.01808 0.10701 0.16833 0.18354 0.32141 0.33491 0.79892 0.82856 0.83945 0.9978 1.0133 1.18016 1.22076 1.51019 1.54795 1.66554 1.85631 2.34619 3.32416 4.10804 4.35003 4.8279 
30 0.01846 0.10602 0.17117 0.18385 0.32423 0.33585 0.51972 0.65899 0.80195 0.83051 0.84049 1.00159 1.04419 1.1814 1.21405 1.34865 1.51679 1.67019 1.86013 2.09864 2.21921 2.3492 2.66551 2.85188 3.18143 3.33773 3.4615 4.10535 4.3516 4.829 
31 0.01632 0.10432 0.16588 0.17617 0.22176 0.31932 0.32883 0.36199 0.51332 0.80566 0.82929 0.83964 0.99744 1.00936 1.17438 1.19109 1.33895 1.50946 1.53916 1.66236 1.6828 1.85415 1.87549 2.20318 2.34351 2.83052 3.31878 3.45655 4.10329 4.3467 4.82315 
39 0.01437 0.10245 0.16779 0.17632 0.19274 0.32137 0.32905 0.3405 0.51422 0.54343 0.65775 0.80965 0.83193 0.84144 1.00014 1.0108 1.1765 1.19044 1.22596 1.34143 1.51152 1.52942 1.66481 1.68284 1.85679 1.87297 2.09237 2.2055 2.34619 2.66085 2.83219 3.00475 3.17759 3.32205 3.45794 3.62197 4.10456 4.34866 4.82522 
33 0.01584 0.09951 0.17142 0.1817 0.32529 0.33691 0.52027 0.65829 0.79439 0.8293 0.83837 0.85531 1.001 1.01287 1.18062 1.19986 1.34675 1.48015 1.51619 1.54413 1.67072 1.86135 2.21634 2.35102 2.65943 2.85553 3.01005 3.17797 3.32394 3.46148 4.10631 4.35351 4.83053 
41 0.01637 0.10146 0.16782 0.17711 0.20021 0.32192 0.33058 0.34912 0.51583 0.54406 0.65637 0.80673 0.831 0.84029 1.00004 1.01115 1.17772 1.19097 1.22212 1.34257 1.51175 1.53057 1.66525 1.68447 1.85794 1.8838 2.08778 2.20513 2.23569 2.34754 2.65473 2.8361 3.0068 3.17606 3.32281 3.4582 3.60776 4.1045 4.35058 4.52677 4.82856 
26 0.01557 0.10055 0.16443 0.17801 0.31773 0.33356 0.51207 0.79303 0.82391 0.83398 0.99421 1.17316 1.20782 1.34037 1.50501 1.5323 1.66364 1.85305 2.20938 2.34133 3.17053 3.31731 3.45347 4.09871 4.34454 4.82132 
24 0.0085 0.09943 0.17086 0.1808 0.22185 0.32616 0.33841 0.53555 0.79975 0.83096 0.84059 0.87753 1.00381 1.18475 1.22196 1.51119 1.531 1.67145 1.8624 3.33433 3.48621 4.10858 4.35782 4.83519 
24 0.0126 0.10271 0.17464 0.18682 0.32753 0.33931 0.53864 0.79833 0.83249 0.84195 0.86411 1.0024 1.01302 1.18571 1.21596 1.48524 1.51971 1.67307 1.86624 2.36595 3.46825 4.10897 4.35403 4.83475 
38 0.01737 0.10584 0.16937 0.17853 0.20192 0.32379 0.33422 0.51565 0.5407 0.65625 0.80945 0.83232 0.84223 1.0005 1.01178 1.17772 1.18999 1.21958 1.34278 1.51257 1.53498 1.66615 1.68541 1.86012 2.09371 2.20721 2.34779 2.67368 2.83502 3.001 3.17461 3.32328 3.45772 3.60548 4.10471 4.35071 4.67311 4.82724 
12 0.02109 0.11588 0.17673 0.33635 0.80084 0.832 0.8444 1.00634 1.19019 1.49295 1.52798 3.49499 
29 0.01459 0.0983 0.16377 0.1743 0.31738 0.32743 0.50972 0.79036 0.82432 0.83381 0.857 0.99458 1.00701 1.17445 1.20718 1.33884 1.50399 1.53654 1.66194 1.85223 2.23752 2.34104 2.82844 3.17017 3.31675 3.45383 4.0988 4.34359 4.81995 
21 0.01938 0.10661 0.17056 0.18674 0.32362 0.33933 0.62261 0.80032 0.82963 0.84001 0.9996 1.01576 1.18392 1.23292 1.51478 1.67035 1.85967 2.35219 3.47587 4.10671 4.35989 
34 0.01708 0.10288 0.17004 0.17845 0.19451 0.32453 0.333 0.34948 0.519 0.55122 0.67168 0.80774 0.83336 0.84251 0.88139 1.00225 1.01234 1.18082 1.19536 1.23088 1.51706 1.54899 1.66766 1.688 1.86014 1.87875 2.21553 2.35036 2.84174 3.32753 3.4642 4.10841 4.35192 4.82862 
23 0.01562 0.11348 0.17896 0.19661 0.33247 0.348 0.54451 0.81174 0.83782 0.84902 1.00837 1.03285 1.19004 1.22585 1.52027 1.5482 1.68161 1.87192 3.33516 3.47382 4.1156 4.37119 4.84646 
24 0.02251 0.11577 0.17494 0.18714 0.33058 0.34713 0.53591 0.70221 0.8199 0.83831 0.85392 1.00708 1.18517 1.21206 1.51817 1.55105 1.67393 1.8708 2.2184 2.35851 3.46787 4.11241 4.36795 4.84068 
28 0.01614 0.10222 0.16127 0.17343 0.31412 0.32686 0.50588 0.79829 0.82419 0.83538 0.99233 1.00696 1.1682 1.33223 1.50281 1.65702 1.84872 2.06881 2.19551 2.33795 2.8233 2.99012 3.16806 3.31243 3.45027 4.0961 4.34082 4.81661 
22 0.01585 0.10427 0.17561 0.19316 0.32969 0.34649 0.55539 0.79767 0.83162 0.84112 0.86451 1.00684 1.18541 1.21629 1.47837 1.51994 1.68991 1.87813 3.33379 4.11096 4.38849 4.84696 
19 0.0122 0.10218 0.16167 0.18313 0.31473 0.79099 0.82298 0.83384 0.99118 1.00869 1.17328 1.49418 1.53529 1.65798 1.84916 2.33948 4.0988 4.34051 4.81699 
20 0.01162 0.11152 0.17667 0.19222 0.33137 0.35034 0.80851 0.83628 0.84778 1.00637 1.02613 1.19328 1.52001 1.5701 1.67841 1.87367 2.23336 4.11506 4.3667 4.85274 
21 0.01101 0.09907 0.16886 0.18287 0.32293 0.33708 0.79078 0.82608 0.83559 0.856 0.9985 1.03304 1.18118 1.46915 1.51446 1.67032 1.86005 2.34697 4.10396 4.34791 4.83089 
10 0.01224 0.10581 0.1771 0.79094 0.82723 0.83762 0.87324 1.00209 1.46761 1.53214 
17 0.01871 0.10662 0.16649 0.19115 0.31945 0.35478 0.79995 0.82641 0.83848 0.99617 1.1764 1.5062 1.66468 1.8547 4.10304 4.34606 4.82437 
18 0.0126 0.09982 0.16212 0.31407 0.78615 0.8209 0.83129 0.88206 0.98989 1.2072 1.46578 1.51235 1.66547 1.84761 2.3433 4.10177 4.33909 4.81724 
18 0.01881 0.10972 0.17174 0.19251 0.32505 0.34317 0.80271 0.83083 0.84222 1.0004 1.01916 1.18225 1.2171 1.51296 1.54569 1.67066 1.86237 4.11598 
29 0.01389 0.10763 0.17262 0.18573 0.3254 0.33717 0.51996 0.66949 0.80642 0.8326 0.84296 1.00237 1.01813 1.1809 1.2024 1.3473 1.51418 1.5394 1.6709 1.86194 2.24055 2.35063 2.85265 3.18051 3.32562 3.46158 4.10696 4.35336 4.82889 
39 0.01619 0.10478 0.17392 0.18399 0.2817 0.32814 0.33893 0.52028 0.54489 0.66005 0.80791 0.83419 0.84359 1.00446 1.0183 1.18166 1.19484 1.22474 1.34961 1.51536 1.53373 1.67325 1.86265 1.88532 2.08784 2.21608 2.35063 2.6626 2.8393 3.01191 3.17797 3.32684 3.46234 3.6094 4.10799 4.35474 4.52818 4.67932 4.83131 
44 0.01338 0.09989 0.17155 0.17956 0.19576 0.32756 0.33703 0.51858 0.53677 0.65671 0.68077 0.80086 0.8325 0.84133 0.85914 1.00378 1.0148 1.18099 1.19247 1.21914 1.34536 1.37342 1.51326 1.52727 1.67223 1.86422 2.08652 2.2113 2.24002 2.35069 2.652 2.83826 3.00289 3.17616 3.32503 3.45991 3.47814 3.60511 3.78252 4.10741 4.3548 4.51981 4.65604 4.83018 
18 0.02012 0.10296 0.16861 0.18622 0.32577 0.79072 0.82576 0.83565 0.86495 0.99915 1.17887 1.21193 1.47159 1.51122 1.55035 1.87071 4.10517 4.40802 
11 0.01864 0.10311 0.17202 0.33767 0.78926 0.82496 0.83504 0.8656 0.99807 1.46529 1.53112 
44 0.00659 0.09559 0.16387 0.1719 0.18457 0.31811 0.3257 0.33677 0.51005 0.53152 0.65036 0.803 0.82825 0.83743 0.8893 0.9971 1.00727 1.17158 1.18252 1.20931 1.33611 1.50732 1.52278 1.66187 1.67839 1.85395 1.86925 2.07255 2.19902 2.23252 2.34245 2.65478 2.82784 2.99418 3.16882 3.31644 3.45234 3.59866 3.77334 4.10031 4.34578 4.51998 4.82144 4.84509 
33 0.01918 0.10379 0.16468 0.17624 0.31786 0.32938 0.51068 0.65215 0.80233 0.82716 0.83787 0.99582 1.01186 1.1724 1.19548 1.33782 1.5057 1.52433 1.66158 1.85329 1.89127 2.07869 2.20402 2.34193 2.83031 3.00117 3.17091 3.31764 3.4538 3.60141 4.10078 4.34728 4.82236 
25 0.01191 0.10503 0.17882 0.19583 0.33307 0.34977 0.5317 0.8067 0.83652 0.84682 1.01059 1.18762 1.21383 1.37175 1.52264 1.68388 1.87286 2.23819 2.36459 3.19159 3.3356 3.47192 4.11537 4.37433 4.84561 
25 0.01454 0.11307 0.17005 0.19121 0.32398 0.35068 0.51664 0.81338 0.83188 0.85069 1.00146 1.17646 1.20742 1.34512 1.51128 1.67312 1.86279 2.21053 2.34916 3.17787 3.32242 3.45833 4.10451 4.35382 4.82752 
41 0.01076 0.09482 0.17539 0.18525 0.22204 0.32964 0.34023 0.52054 0.5399 0.66073 0.81302 0.83649 0.8463 1.00682 1.02291 1.1826 1.19521 1.22508 1.34717 1.37591 1.51668 1.5347 1.67402 1.86539 1.89687 2.08961 2.21384 2.3523 2.65742 2.84028 3.0052 3.17923 3.32709 3.46194 3.48344 3.60828 3.79234 4.10961 4.3574 4.52479 4.8326 
31 0.01428 0.10238 0.16881 0.17788 0.20039 0.32436 0.33486 0.51919 0.55442 0.66126 0.80527 0.83118 0.84062 1.00098 1.01373 1.18106 1.20602 1.34701 1.51193 1.53016 1.66875 1.86135 2.21589 2.35014 2.84571 3.17972 3.32735 3.45993 4.10633 4.35241 4.82948 
12 0.01618 0.12001 0.17658 0.33157 0.80547 0.83359 0.84823 1.0065 1.19203 1.51753 1.69116 1.89503 
27 0.05425 0.12567 0.16311 0.19297 0.315 0.33171 0.50769 0.80019 0.82481 0.83661 0.99296 1.01163 1.17027 1.33499 1.50455 1.54146 1.65876 1.8498 2.20284 2.3386 2.82626 3.17134 3.31459 3.45332 4.09673 4.34144 4.81748 
27 0.01855 0.10313 0.17431 0.18944 0.3275 0.33986 0.5229 0.79614 0.83085 0.8402 0.85986 1.00358 1.0216 1.18191 1.20156 1.3511 1.51624 1.551 1.6746 1.86505 2.24216 2.35086 3.32613 3.46588 4.10785 4.36371 4.84063 
19 0.01866 0.10562 0.17235 0.18988 0.32729 0.35948 0.57663 0.79782 0.82965 0.83953 0.89247 1.00375 1.18364 1.22153 1.51645 1.69014 1.87259 3.47505 4.10986 
31 0.01653 0.10072 0.17514 0.18689 0.32858 0.33975 0.52616 0.79267 0.8303 0.83932 0.85215 1.0037 1.01641 1.18314 1.20053 1.23734 1.35342 1.47584 1.51603 1.53372 1.67715 1.86809 2.23335 2.35337 2.85994 3.18266 3.32772 3.46359 4.10892 4.35944 4.83574 
19 0.02005 0.10677 0.17145 0.186 0.32493 0.3392 0.79677 0.82983 0.83987 0.89056 1.0011 1.02127 1.18337 1.2215 1.51807 1.67798 1.86148 4.11294 4.38788 
37 0.01653 0.0948 0.16346 0.17229 0.18975 0.31855 0.32782 0.51131 0.54219 0.65337 0.79181 0.82568 0.83446 0.85023 0.99608 1.0056 1.17428 1.19043 1.22836 1.33914 1.50656 1.52205 1.66192 1.85361 2.08977 2.20535 2.3429 2.64995 2.83129 3.00082 3.17178 3.31855 3.45494 3.6099 4.10209 4.34726 4.82286 
27 0.01171 0.09714 0.17212 0.18231 0.32636 0.33827 0.78807 0.8259 0.83511 0.84411 0.97388 1.00385 1.0605 1.18234 1.20975 1.46865 1.51328 1.53134 1.67397 1.86318 2.24409 2.3552 3.33272 3.4681 4.10657 4.36022 4.84428 
48 0.01539 0.08976 0.15385 0.16377 0.17256 0.19719 0.31229 0.31956 0.33021 0.50503 0.52271 0.6446 0.78888 0.82163 0.83016 0.84489 0.9914 1.00059 1.16687 1.17691 1.20267 1.33111 1.50098 1.5143 1.65552 1.6707 1.84756 1.86144 2.06668 2.19347 2.21533 2.33713 2.64107 2.82197 2.98868 3.16369 3.31135 3.44752 3.59283 3.76794 4.09508 4.11358 4.33987 4.3764 4.50965 4.64382 4.81615 4.83643 
22 0.00722 0.09534 0.17383 0.19051 0.32755 0.34125 0.79733 0.83116 0.841 0.87352 1.004 1.03152 1.18684 1.22835 1.51494 1.54261 1.67611 1.86477 2.36722 4.10954 4.35981 4.83571 
14 0.01201 0.10627 0.17596 0.33126 0.79374 0.82948 0.83959 0.87102 1.00143 1.02755 1.1976 1.47494 1.5194 4.36258 
31 0.01179 0.08843 0.15377 0.16391 0.18881 0.31037 0.31901 0.50409 0.7806 0.81808 0.8269 0.83848 0.9881 0.99895 1.16823 1.33152 1.45976 1.50169 1.52519 1.65425 1.84521 2.0649 2.19551 2.33538 2.82126 2.99105 3.31149 3.44908 4.09342 4.33723 4.81346 
44 0.01056 0.09967 0.16735 0.176 0.1925 0.3221 0.33067 0.34789 0.51554 0.53767 0.65661 0.80687 0.8313 0.84057 0.99981 1.01002 1.1759 1.18646 1.21124 1.34123 1.37361 1.51069 1.52651 1.6649 1.68033 1.85877 1.88765 2.08778 2.20531 2.23623 2.34727 2.65577 2.83524 3.00608 3.17438 3.32189 3.4583 3.61233 3.79818 4.10576 4.35249 4.51962 4.65593 4.82698 
13 0.02114 0.11388 0.17345 0.32536 0.36311 0.80351 0.83091 0.84386 1.00192 1.48609 1.52569 1.67949 1.8675 
19 0.00782 0.09951 0.17618 0.19893 0.33002 0.36244 0.80001 0.83242 0.84263 1.00538 1.18927 1.23025 1.48306 1.52263 1.69403 1.88265 2.25001 4.11625 4.39633 
44 0.00821 0.09321 0.16043 0.16899 0.18295 0.31486 0.3229 0.33626 0.50768 0.53633 0.64766 0.7944 0.82447 0.83341 0.85366 0.99399 1.00473 1.17022 1.18247 1.21404 1.33414 1.50475 1.52106 1.65848 1.67815 1.85057 1.86908 2.0707 2.19851 2.33975 2.64608 2.82539 2.85291 2.99208 3.16651 3.31463 3.45041 3.59592 3.77731 4.09777 4.34265 4.5134 4.81874 4.84165 
25 0.01259 0.10949 0.16669 0.18021 0.32003 0.33303 0.51208 0.81011 0.83016 0.84608 0.9981 1.17427 1.21878 1.33916 1.50848 1.66465 1.85537 2.23451 2.34371 2.83108 3.31865 3.45425 4.10177 4.34755 4.82328 
25 0.01627 0.10612 0.16859 0.18451 0.32176 0.3356 0.51474 0.80261 0.82834 0.83966 0.99976 1.17828 1.21715 1.34378 1.5123 1.66805 1.85774 2.2318 2.34497 2.83526 3.32022 3.45961 4.10212 4.34899 4.82438 
32 0.00968 0.10847 0.17077 0.182 0.32303 0.33351 0.51688 0.54769 0.67244 0.81795 0.83511 0.8499 1.00162 1.01649 1.1788 1.1993 1.34486 1.51177 1.5311 1.66769 1.85996 2.20982 2.34881 2.83662 3.01911 3.18301 3.32451 3.46006 3.61474 4.1079 4.35631 4.83129 
26 0.01139 0.10733 0.1727 0.19523 0.3273 0.52548 0.66637 0.80472 0.8308 0.84199 1.00411 1.18294 1.22196 1.36181 1.51298 1.53998 1.68075 1.87119 2.23203 2.36454 3.18187 3.32849 3.46491 4.10807 4.36454 4.83504 
41 0.01074 0.09684 0.1655 0.17383 0.18862 0.32043 0.329 0.34648 0.51298 0.53809 0.65522 0.79834 0.82852 0.83745 0.85739 0.99845 1.00837 1.17532 1.18856 1.2205 1.34027 1.50814 1.52345 1.66429 1.68505 1.85563 1.87341 2.08186 2.21001 2.34454 2.83151 3.00957 3.17256 3.31971 3.45536 3.60339 4.10249 4.34768 4.5294 4.82375 4.85275 
15 0.00878 0.11096 0.17413 0.20096 0.32927 0.80452 0.8324 0.84519 1.00498 1.18659 1.24088 1.51575 1.67459 1.87954 4.11535 
19 0.01263 0.10473 0.16961 0.18198 0.3251 0.34762 0.79549 0.82876 0.83872 0.87855 0.99939 1.0148 1.18579 1.48404 1.51334 1.53984 1.66947 1.86453 2.23139 
26 0.01576 0.10101 0.16947 0.18169 0.32258 0.33338 0.52309 0.79344 0.82746 0.83695 0.85982 0.99982 1.17977 1.20954 1.47379 1.51191 1.53818 1.66841 1.85862 2.23025 2.34651 3.32408 3.4638 4.10345 4.35064 4.82833 
39 0.01209 0.09912 0.17072 0.17872 0.19368 0.3254 0.33327 0.3463 0.51994 0.54707 0.66056 0.80152 0.83259 0.84146 0.86 1.00311 1.0135 1.18086 1.19282 1.22057 1.34682 1.51462 1.53155 1.6693 1.68871 1.86112 1.8782 2.21457 2.34965 2.66847 2.83772 3.01911 3.17817 3.3255 3.46187 4.10754 4.35408 4.5269 4.82955 
29 0.02135 0.11765 0.17738 0.19015 0.33237 0.34677 0.52626 0.67325 0.82244 0.8407 0.8566 1.009 1.03779 1.18768 1.21658 1.35431 1.51871 1.5429 1.67743 1.86949 2.23327 2.361 2.8476 3.18554 3.33155 3.46793 4.114 4.36225 4.83581 
26 0.01986 0.11235 0.17555 0.18769 0.32944 0.34185 0.53483 0.80793 0.83567 0.84634 1.00633 1.02681 1.18779 1.22345 1.3674 1.51771 1.5417 1.6744 1.8656 2.23577 2.3649 2.85907 3.47065 4.11254 4.35829 4.83629 
11 0.01157 0.10858 0.17796 0.33373 0.79686 0.83168 0.84209 0.89431 1.00553 1.47336 1.52728 
26 0.01005 0.10447 0.17165 0.18377 0.32529 0.33844 0.52983 0.79987 0.83108 0.84108 1.0009 1.01539 1.18097 1.20362 1.3494 1.5124 1.53226 1.67131 1.86224 2.22022 2.35254 3.32643 3.46311 4.10875 4.3551 4.83806 
12 0.00711 0.10327 0.17316 0.20432 0.32974 0.79507 0.82908 0.83929 0.89026 1.00128 1.47132 1.53843 
16 0.01019 0.11007 0.16761 0.20133 0.32082 0.80117 0.82785 0.84161 0.99743 1.17953 1.50689 1.66427 1.85533 2.3471 4.10523 4.34887 
24 0.01313 0.10288 0.1773 0.19486 0.32968 0.34186 0.53859 0.79871 0.83314 0.84255 0.86336 1.00645 1.02891 1.18721 1.21833 1.48309 1.52134 1.67988 1.86737 2.3629 3.47078 4.11028 4.35887 4.83639 
18 0.02285 0.11481 0.17497 0.20084 0.32786 0.35644 0.8084 0.83395 0.84684 1.00281 1.025 1.18721 1.51876 1.67451 1.86357 2.23933 4.11351 4.36277 
22 0.01646 0.11108 0.175 0.19807 0.32943 0.5285 0.80485 0.83272 0.84419 1.00619 1.18388 1.21805 1.35518 1.51591 1.5495 1.68281 1.87405 2.23488 3.32782 3.46667 4.11066 4.83939 
31 0.00741 0.09486 0.1589 0.16954 0.31201 0.32223 0.50466 0.64649 0.78997 0.82141 0.83096 0.8633 0.99078 1.00309 1.16724 1.331 1.50035 1.65521 1.84704 2.06788 2.19384 2.33657 2.82229 2.98838 3.16476 3.31169 3.44755 3.59587 4.09492 4.33933 4.81532 
15 0.01165 0.11478 0.17317 0.19953 0.3266 0.36376 0.81229 0.83418 0.85062 1.00217 1.19165 1.5139 1.55269 1.67198 1.87196 
20 0.01384 0.09764 0.16739 0.18374 0.3218 0.33869 0.78832 0.8247 0.8341 0.85213 0.99568 1.01225 1.18709 1.46657 1.50893 1.52904 1.67087 1.86581 4.10203 4.34882 
30 0.0153 0.10335 0.16766 0.17888 0.32241 0.33818 0.5184 0.65778 0.79898 0.82804 0.83794 0.99814 1.01662 1.17578 1.19359 1.35115 1.51016 1.53279 1.66768 1.86139 2.20852 2.34852 3.0037 3.17846 3.32529 3.45665 3.60691 4.10388 4.35514 4.82927 
28 0.01831 0.10711 0.17294 0.18651 0.32646 0.3394 0.52451 0.79924 0.83149 0.84131 0.88206 1.00209 1.01568 1.182 1.2057 1.35472 1.51428 1.53714 1.67147 1.86329 2.21738 2.35217 3.18078 3.32661 3.46451 4.10718 4.35557 4.83311 
27 0.0199 0.10568 0.16826 0.18179 0.32094 0.33392 0.51453 0.79999 0.82831 0.83886 0.99791 1.01564 1.17644 1.19849 1.34081 1.51196 1.55117 1.66621 1.85639 2.21848 2.34507 2.83293 3.31987 3.45599 4.10189 4.34749 4.82399 
19 0.02269 0.10682 0.16827 0.18937 0.32279 0.61645 0.79934 0.82712 0.83854 0.99912 1.18108 1.50632 1.53553 1.67913 1.86403 2.36634 4.10575 4.35388 4.83342 
35 0.00792 0.03152 0.11298 0.17482 0.18418 0.21281 0.32928 0.33932 0.5219 0.54616 0.664 0.81497 0.83649 0.84612 1.00591 1.01908 1.18314 1.19677 1.22873 1.35187 1.51688 1.53562 1.67368 1.86404 1.88434 2.21829 2.35291 2.84409 3.18303 3.32784 3.46398 4.10938 4.35535 4.83129 4.85353 
52 0.01104 0.09746 0.16551 0.17345 0.18513 0.32104 0.32891 0.34137 0.51295 0.53067 0.65112 0.66875 0.804 0.82983 0.8387 0.86398 0.99934 1.0095 1.17381 1.18292 1.20019 1.33896 1.35936 1.50887 1.52233 1.66411 1.67821 1.85657 1.87096 2.07495 2.09699 2.20206 2.21854 2.34457 2.36945 2.64846 2.83115 2.85426 2.99752 3.17129 3.3194 3.45469 3.46903 3.60013 3.77576 4.1024 4.11605 4.34847 4.51525 4.65071 4.82456 4.84278 
25 0.02016 0.10183 0.16375 0.17725 0.31719 0.33014 0.51201 0.7947 0.82464 0.83486 0.99393 1.0168 1.17445 1.34261 1.50332 1.52386 1.66113 1.85234 2.34219 2.83264 3.31739 3.45798 4.09919 4.3446 4.82061 
33 0.01622 0.10177 0.1639 0.17467 0.31687 0.32752 0.50874 0.65272 0.79897 0.82585 0.83602 0.99475 1.00863 1.17144 1.20111 1.33528 1.50632 1.52747 1.66084 1.85189 1.88352 2.07589 2.2013 2.34108 2.82738 2.99429 3.16796 3.31541 3.45185 3.59962 4.09873 4.34416 4.82011 
15 0.02457 0.11327 0.17009 0.19902 0.32398 0.80158 0.82897 0.84197 0.99938 1.18633 1.51103 1.68104 1.86045 4.10526 4.35147 
26 0.09457 0.15602 0.30833 0.4991 0.6406 0.79812 0.82043 0.83897 0.98726 1.16276 1.32685 1.49842 1.65304 1.8438 2.0634 2.19195 2.33266 2.8191 2.98558 3.1599 3.30745 3.44409 3.59125 4.09074 4.33636 4.81201 
42 0.00961 0.09505 0.16902 0.1772 0.19265 0.32514 0.33367 0.35667 0.51713 0.53892 0.65776 0.79979 0.83104 0.8399 0.8582 1.00215 1.01312 1.17892 1.19058 1.21822 1.34307 1.51293 1.52894 1.66914 1.68891 1.86012 1.87676 2.20917 2.24446 2.34776 2.65545 2.83462 3.00473 3.175 3.32249 3.45866 3.60508 4.10549 4.35153 4.53398 4.82772 4.84946 
27 0.01145 0.09677 0.16459 0.17518 0.31911 0.33095 0.51543 0.78995 0.82448 0.83385 0.85396 0.99525 1.0115 1.17434 1.19717 1.47355 1.50717 1.52756 1.66433 1.85493 2.21399 2.34331 3.31958 3.45903 4.10047 4.34577 4.82301 
30 0.01468 0.10452 0.17061 0.18169 0.3242 0.33549 0.52409 0.65873 0.79965 0.83025 0.83997 0.89499 1.00137 1.01706 1.17802 1.1953 1.34586 1.51225 1.53391 1.66935 1.8609 2.20756 2.24626 2.34998 2.85178 3.17871 3.32356 3.45992 4.10794 4.83303 
28 0.01722 0.10243 0.16899 0.18163 0.32211 0.33627 0.51665 0.79427 0.82744 0.83706 0.86642 0.99857 1.01704 1.17753 1.20181 1.34571 1.51074 1.53334 1.66836 1.8578 2.22877 2.34604 3.17335 3.32239 3.45794 4.10338 4.34978 4.82667 
20 0.0126 0.1007 0.16296 0.18113 0.31574 0.33691 0.79109 0.82343 0.83365 0.99184 1.00851 1.178 1.47508 1.51099 1.65828 1.85001 2.34045 4.09797 4.34133 4.81788 
23 0.00722 0.10139 0.16931 0.19215 0.32147 0.33585 0.79338 0.82683 0.83678 0.8758 0.99741 1.01802 1.17896 1.21785 1.51093 1.66793 1.85719 2.21749 2.34832 3.32833 4.10483 4.35276 4.83787 
43 0.01386 0.09846 0.16833 0.17701 0.19732 0.32244 0.33211 0.515 0.53779 0.65427 0.79706 0.82916 0.83816 0.85723 0.99959 1.01024 1.17698 1.18821 1.21468 1.3414 1.51131 1.52819 1.66707 1.6977 1.85788 1.87892 2.08049 2.21001 2.3462 2.64968 2.8349 3.00144 3.17267 3.32101 3.45679 3.48899 3.60251 3.78019 4.1037 4.35014 4.51726 4.66566 4.82679 
21 0.02396 0.11951 0.17622 0.19989 0.32971 0.35452 0.54256 0.81863 0.83742 0.85572 1.0066 1.18876 1.36542 1.5174 1.67578 1.86756 2.24045 2.365 3.34043 3.47832 4.11452 
37 0.0195 0.10621 0.17021 0.17921 0.20064 0.32551 0.33508 0.51858 0.54469 0.65877 0.80885 0.83303 0.84272 1.00284 1.01631 1.18016 1.19558 1.34441 1.51244 1.53033 1.66868 1.68796 1.86066 1.88033 2.21262 2.34947 2.65418 2.83684 3.0071 3.17692 3.32437 3.45945 3.60571 4.107 4.35274 4.52874 4.82886 
42 0.01939 0.10508 0.16833 0.17705 0.19623 0.32235 0.33127 0.35422 0.51433 0.53748 0.65524 0.81328 0.83231 0.84244 1.00049 1.01325 1.17605 1.18853 1.21976 1.34007 1.51025 1.52769 1.66635 1.68552 1.85757 1.87482 2.08065 2.20593 2.24649 2.3459 2.6526 2.83301 3.00188 3.17299 3.32096 3.45727 3.60439 3.78244 4.10422 4.34941 4.52002 4.82558 
29 0.00744 0.10411 0.16672 0.17894 0.31956 0.33216 0.51266 0.5484 0.80592 0.82903 0.84038 0.99755 1.0195 1.17595 1.20012 1.34049 1.50886 1.53188 1.66405 1.8556 2.20713 2.34493 2.83236 3.17337 3.32074 3.45575 4.10136 4.34667 4.82305 
18 0.01352 0.10104 0.16912 0.18531 0.3233 0.34375 0.79179 0.82666 0.83626 0.85891 0.99911 1.18419 1.46844 1.52542 1.67236 1.85949 4.10552 4.35122 
27 0.00958 0.10684 0.16892 0.17946 0.32154 0.33247 0.51684 0.80473 0.83138 0.84231 0.99963 1.01233 1.17892 1.20409 1.35098 1.51287 1.53879 1.66622 1.85871 2.22894 2.34787 2.83717 3.32485 3.46125 4.10546 4.35099 4.8274 
29 0.01667 0.09724 0.16638 0.17562 0.20071 0.32127 0.33239 0.51628 0.79133 0.82687 0.83589 0.85188 0.99687 1.00732 1.17712 1.19791 1.36296 1.47484 1.51026 1.52682 1.66474 1.85726 2.21284 2.34591 2.85474 3.45771 4.10342 4.3493 4.82562 
29 0.01664 0.09749 0.16442 0.17495 0.31733 0.32952 0.51198 0.78999 0.8247 0.83404 0.8535 0.99436 1.00836 1.1758 1.21496 1.34129 1.50415 1.52613 1.66279 1.85206 2.21974 2.34277 2.83342 3.17327 3.31919 3.45688 4.10052 4.34427 4.82147 
25 0.01122 0.10065 0.16829 0.18308 0.3227 0.33863 0.53677 0.7936 0.82677 0.83641 0.86647 0.99855 1.17905 1.20919 1.47732 1.51165 1.53937 1.6827 1.86242 2.22008 2.36492 3.32344 3.46174 4.10418 4.84598 
18 0.00873 0.10804 0.17268 0.18879 0.32749 0.3495 0.80389 0.83218 0.84345 1.00339 1.18557 1.22902 1.5165 1.67297 1.86532 4.11143 4.3575 4.83905 
18 0.01649 0.10141 0.16855 0.18986 0.32097 0.34707 0.79105 0.82561 0.83528 0.86044 0.99652 1.0132 1.21704 1.47166 1.51088 1.67389 1.85604 4.35006 
21 0.02143 0.10646 0.1694 0.19053 0.32235 0.33942 0.79715 0.82795 0.83858 0.99868 1.02383 1.1789 1.21016 1.51244 1.66902 1.85751 2.22192 3.32768 3.46163 4.10471 4.35053 
25 0.00855 0.09976 0.16365 0.17447 0.31806 0.33283 0.5366 0.79282 0.82531 0.83507 0.87115 0.99548 1.00996 1.17695 1.22143 1.50536 1.52571 1.66218 1.85432 2.34555 3.32061 3.46088 4.10316 4.34732 4.82838 
28 0.01852 0.10609 0.16662 0.17686 0.21906 0.32137 0.33506 0.51434 0.66807 0.81048 0.83061 0.84222 0.99803 1.01113 1.17595 1.19622 1.34601 1.51189 1.66395 1.85778 2.20944 2.34688 2.84399 3.32182 3.4564 4.10373 4.34995 4.82531 
29 0.01038 0.10132 0.16846 0.17774 0.20283 0.3242 0.33489 0.52013 0.7983 0.82979 0.83938 0.87355 1.00055 1.01342 1.1813 1.21508 1.34986 1.51135 1.53306 1.66957 1.86008 2.24821 2.34793 2.83982 3.32619 3.4618 4.10543 4.35041 4.82811 
27 0.01941 0.10756 0.17089 0.18129 0.3241 0.33554 0.51967 0.80025 0.8313 0.84135 1.00061 1.01274 1.18202 1.21099 1.36394 1.51337 1.53719 1.66851 1.85982 1.89178 2.23925 2.35222 3.3268 3.46697 4.10817 4.35359 4.82935 
38 0.01093 0.10032 0.17084 0.17928 0.19516 0.32572 0.33433 0.35255 0.51813 0.54265 0.66367 0.8126 0.83502 0.8445 1.00325 1.01386 1.17956 1.19123 1.2201 1.34524 1.51384 1.53177 1.66827 1.6841 1.8611 1.87719 2.20853 2.24633 2.34998 2.8374 3.00841 3.1797 3.32508 3.46115 4.10787 4.35284 4.82861 4.84877 
17 0.01092 0.11874 0.1694 0.19174 0.32236 0.34601 0.81399 0.83287 0.85634 0.99896 1.07844 1.2033 1.51198 1.66739 1.85886 4.10978 4.34888 
23 0.01123 0.10619 0.17284 0.19084 0.32658 0.34231 0.53292 0.80081 0.83085 0.84108 1.00326 1.18282 1.21714 1.35257 1.51309 1.53678 1.67284 1.86351 2.22807 3.46319 4.1097 4.35914 4.84025 
37 0.01444 0.10076 0.17172 0.17971 0.19528 0.32751 0.3363 0.36708 0.51966 0.54149 0.66396 0.80164 0.83309 0.84193 0.85992 1.00477 1.01689 1.18195 1.19478 1.22331 1.34744 1.51553 1.53228 1.67241 1.86312 1.8849 2.21487 2.35058 2.83948 3.17909 3.3267 3.46114 3.48799 4.10824 4.35422 4.82997 4.85375 
29 0.01097 0.09077 0.17701 0.18826 0.33098 0.34259 0.52571 0.56791 0.67044 0.8126 0.83736 0.84744 1.00706 1.02105 1.18607 1.2056 1.3584 1.51827 1.5398 1.67685 1.86725 2.23575 2.35583 2.8678 3.33168 3.46835 4.1125 4.36124 4.83609 
17 0.02287 0.11939 0.18006 0.22682 0.333 0.36871 0.81387 0.83772 0.85213 1.01036 1.19059 1.23462 1.52141 1.68316 1.87525 4.40394 4.84468 
33 0.01638 0.10216 0.16809 0.17744 0.20344 0.32242 0.33254 0.51683 0.58193 0.66077 0.80434 0.83036 0.83979 0.9994 1.0115 1.17802 1.19549 1.3468 1.51007 1.52672 1.66612 1.85769 1.88105 2.21101 2.34651 2.84225 3.17561 3.32299 3.45953 3.61681 4.10469 4.35102 4.82732 
22 0.01462 0.10027 0.17239 0.18806 0.32664 0.34234 0.79124 0.82807 0.83744 0.8547 1.0016 1.02194 1.1824 1.21303 1.47153 1.51457 1.53939 1.68365 1.87083 3.46744 4.10838 4.39913 
15 0.00846 0.10247 0.17328 0.20604 0.32883 0.79328 0.82832 0.83824 0.86836 1.00413 1.18527 1.22461 1.47483 1.5189 4.11232 
23 0.0193 0.10493 0.16995 0.18353 0.32445 0.34118 0.79481 0.82822 0.83816 0.87617 1.00001 1.01951 1.1801 1.21279 1.50758 1.52511 1.6736 1.86538 2.21982 3.46238 4.10696 4.35308 4.83246 
22 0.00912 0.10837 0.17067 0.18647 0.3235 0.33633 0.53473 0.80828 0.83194 0.8444 1.00059 1.01805 1.18466 1.51676 1.66738 1.85917 2.34885 2.85397 3.46502 4.10696 4.35048 4.83008 
14 0.01176 0.11889 0.17535 0.32763 0.80608 0.83337 0.84884 1.00289 1.04993 1.18832 1.51709 1.67327 1.86825 4.1149 
35 0.00695 0.0315 0.11512 0.17483 0.18456 0.21953 0.32898 0.3395 0.52137 0.54823 0.66277 0.82078 0.83799 0.84904 1.00576 1.01955 1.18229 1.19511 1.22677 1.34992 1.51702 1.53727 1.67288 1.86543 2.21518 2.3532 2.84125 3.00952 3.1799 3.3288 3.46375 3.61447 4.11104 4.35753 4.83232 
26 0.01691 0.10687 0.17205 0.1867 0.32531 0.33844 0.52347 0.79983 0.83072 0.84081 1.00139 1.0173 1.18131 1.20866 1.35807 1.51444 1.54112 1.67125 1.86235 2.22991 2.34995 3.32665 3.46275 4.10677 4.35677 4.83474 
26 0.02214 0.11467 0.16859 0.18252 0.32088 0.33231 0.51357 0.81339 0.8327 0.84989 0.99928 1.01724 1.17631 1.22149 1.34144 1.51297 1.66442 1.85633 1.89296 2.34515 2.83221 3.32079 3.45978 4.1063 4.34944 4.82504 
11 0.02058 0.113 0.17811 0.333 0.79929 0.8323 0.84354 1.00538 1.22354 1.47948 1.52819 
24 0.00948 0.10286 0.16581 0.17717 0.31943 0.33244 0.51533 0.79707 0.82696 0.83722 0.99632 1.01059 1.17694 1.22125 1.5064 1.52985 1.66288 1.85557 2.34656 3.32426 3.46761 4.10219 4.34739 4.82356 
37 0.00674 0.09519 0.16351 0.17258 0.19612 0.31949 0.33099 0.51152 0.54925 0.65219 0.79746 0.82529 0.8346 0.87188 0.99707 1.17439 1.1941 1.33839 1.50519 1.52112 1.66519 1.85508 2.08185 2.21344 2.34213 2.64868 2.83119 3.00106 3.16896 3.31693 3.45279 3.59898 3.78353 4.0996 4.34675 4.51663 4.82255 
30 0.01136 0.10432 0.17274 0.18262 0.21946 0.32776 0.33912 0.52111 0.57056 0.80868 0.83412 0.84408 1.00485 1.02274 1.18148 1.19772 1.34981 1.51564 1.54013 1.67264 1.86582 2.21816 2.35239 2.85163 3.18032 3.32656 3.4643 4.10857 4.35877 4.83159 
24 0.01614 0.11165 0.17431 0.18627 0.32901 0.34254 0.54883 0.80875 0.83501 0.84617 1.00554 1.02922 1.1847 1.21636 1.5144 1.5351 1.67333 1.86559 2.21842 2.35571 3.47438 4.11222 4.3567 4.84259 
22 0.01694 0.10315 0.17092 0.18415 0.32467 0.3382 0.55186 0.79537 0.82892 0.83849 0.86492 1.00041 1.01606 1.18216 1.22107 1.50976 1.53176 1.67375 1.86406 4.10724 4.36051 4.83805 
34 0.00923 0.10367 0.16917 0.17921 0.21918 0.32363 0.33437 0.51681 0.54782 0.65667 0.81337 0.83282 0.8436 1.00028 1.01244 1.17733 1.19088 1.22493 1.34475 1.51344 1.53919 1.66581 1.69592 1.86041 2.20791 2.34915 2.83709 3.00262 3.17699 3.32309 3.45808 4.10572 4.35264 4.8289 
29 0.00858 0.10155 0.17164 0.18239 0.32509 0.33634 0.5225 0.80052 0.83173 0.84173 1.00156 1.01483 1.18025 1.19964 1.34504 1.5143 1.54012 1.6694 1.70587 1.86041 1.89149 2.21469 2.35137 2.85251 3.32382 3.46328 4.10719 4.35435 4.83198 
24 0.01927 0.10333 0.16895 0.18231 0.32191 0.33594 0.52964 0.79481 0.82779 0.83745 0.86848 0.9988 1.01559 1.18245 1.2265 1.50956 1.6692 1.85894 2.35887 3.3265 3.46354 4.10393 4.34954 4.82798 
23 0.0197 0.10949 0.17332 0.19014 0.32771 0.34465 0.52858 0.80504 0.83225 0.84305 1.00416 1.18338 1.21498 1.35427 1.51466 1.54712 1.67782 1.86638 2.23139 2.35293 3.33015 3.46523 4.10924 
31 0.00895 0.10026 0.16927 0.17993 0.32313 0.33571 0.51778 0.65811 0.79767 0.82889 0.83852 0.87544 1.00023 1.01679 1.17814 1.19917 1.34287 1.50953 1.52649 1.66764 1.85874 2.20997 2.34616 2.83789 3.17489 3.32176 3.45755 3.60967 4.10385 4.35054 4.82752 
27 0.00954 0.10592 0.17747 0.19689 0.33166 0.3538 0.52673 0.68757 0.81576 0.83698 0.84944 1.0091 1.1859 1.2158 1.35228 1.52173 1.67951 1.87173 2.25098 2.35702 2.85706 3.19298 3.33138 3.46938 4.11139 4.36743 4.83742 
22 0.0159 0.09862 0.16799 0.18031 0.32192 0.3363 0.54551 0.79148 0.82651 0.83581 0.85454 0.9974 1.01121 1.18094 1.2163 1.47278 1.51645 1.66958 1.85917 3.46489 4.11481 4.83753 
17 0.01979 0.11171 0.17431 0.19449 0.33137 0.80076 0.83203 0.84322 1.00575 1.18418 1.2168 1.51052 1.53074 1.68992 1.87703 3.4798 4.1125 
34 0.0167 0.10669 0.1667 0.17611 0.20022 0.32057 0.33083 0.51358 0.55727 0.65786 0.81669 0.83256 0.84705 0.99878 1.01282 1.17641 1.19686 1.34065 1.50986 1.53072 1.66429 1.68592 1.85689 1.9002 2.21192 2.34589 2.83336 3.00826 3.1754 3.3205 3.45787 4.10348 4.349 4.82464 
35 0.01185 0.07711 0.13813 0.1755 0.18445 0.21009 0.32949 0.33951 0.52092 0.54288 0.66452 0.80025 0.83336 0.84204 0.85766 1.00519 1.01602 1.18224 1.19319 1.2184 1.3487 1.51543 1.53064 1.6746 1.8649 1.89019 2.2198 2.35159 2.8422 3.18057 3.32756 3.46309 4.10843 4.35535 4.83165 
32 0.01809 0.10063 0.17035 0.18037 0.32385 0.33449 0.51852 0.55014 0.65846 0.7973 0.82948 0.83869 0.86032 1.00147 1.01768 1.17995 1.19937 1.34511 1.51146 1.52931 1.66939 1.86034 2.21557 2.34851 2.65985 2.84105 3.17603 3.32293 3.45924 4.10531 4.35239 4.83336 
36 0.00898 0.10117 0.16816 0.1791 0.32176 0.33303 0.51417 0.54168 0.65417 0.8029 0.82907 0.83888 0.99945 1.0174 1.17723 1.19626 1.34208 1.51094 1.53447 1.66616 1.85752 2.08055 2.20736 2.34545 2.65023 2.8342 2.99966 3.17204 3.32071 3.45655 3.60333 3.7808 4.10254 4.34919 4.51777 4.82599 
21 0.01465 0.10445 0.17185 0.21377 0.3257 0.53345 0.79497 0.82728 0.83753 1.00075 1.17975 1.21659 1.47859 1.51614 1.87687 2.23131 3.18257 3.32548 3.46256 4.10723 4.83919 
14 0.01038 0.10608 0.17677 0.33461 0.79421 0.83001 0.84013 0.87179 1.00621 1.19133 1.47208 1.52495 3.48456 4.11772 
15 0.01882 0.10589 0.17284 0.20281 0.3274 0.79412 0.82839 0.83849 0.87717 1.00171 1.18379 1.22015 1.47843 1.51659 4.11106 
21 0.00702 0.09704 0.17552 0.20596 0.32976 0.54388 0.79673 0.83058 0.84042 0.87295 1.00522 1.18303 1.20996 1.39613 1.51692 1.68811 1.87095 2.22781 3.33161 3.47238 4.11391 
12 0.01048 0.10136 0.1729 0.33579 0.7876 0.82475 0.83463 0.85661 0.99475 1.21756 1.46562 1.51573 
23 0.01726 0.10555 0.17111 0.1889 0.32362 0.33935 0.53492 0.79839 0.82917 0.83927 0.9997 1.02558 1.18015 1.21109 1.36247 1.5181 1.67277 1.85991 2.3503 3.32458 4.10594 4.35311 4.82945 
30 0.00751 0.10213 0.16439 0.17565 0.31707 0.328 0.51007 0.65384 0.80184 0.82705 0.83768 0.99534 1.00891 1.17322 1.20498 1.3372 1.50827 1.66119 1.85239 2.07786 2.20795 2.34196 2.82864 2.99772 3.17053 3.31661 3.45403 4.09976 4.34478 4.82069 
34 0.0123 0.10449 0.16388 0.1748 0.31675 0.32643 0.36549 0.50878 0.57649 0.65082 0.81667 0.83082 0.84932 0.99597 1.01126 1.17145 1.19007 1.33485 1.50701 1.66069 1.68351 1.85258 1.88205 2.19835 2.34114 2.82677 2.99316 3.16885 3.31585 3.45175 3.59782 4.09951 4.34463 4.82011 
30 0.0084 0.09296 0.16863 0.17779 0.19775 0.32529 0.33557 0.52134 0.68436 0.7986 0.83098 0.84017 0.86115 1.00143 1.01259 1.18097 1.19935 1.5091 1.52307 1.66737 1.68891 1.86043 1.88526 2.21756 2.34851 3.32945 3.46471 4.10607 4.35251 4.83112 
17 0.02072 0.10609 0.17196 0.19294 0.32922 0.79392 0.82843 0.83851 0.87553 1.00115 1.18691 1.47255 1.51852 1.68942 4.11703 4.38592 4.84399 
29 0.02029 0.1045 0.16922 0.18276 0.32296 0.33897 0.51949 0.65693 0.80045 0.82861 0.83864 0.99925 1.02208 1.17794 1.19938 1.34533 1.51202 1.67406 1.85971 2.22828 2.34916 2.85055 3.17662 3.3231 3.45815 4.10368 4.35266 4.53359 4.82746 
29 0.0105 0.10093 0.16448 0.17414 0.20137 0.31798 0.32782 0.51069 0.79639 0.82676 0.8365 0.94927 0.99652 1.00795 1.1751 1.21418 1.33893 1.5076 1.53948 1.66089 1.85303 1.88348 2.3424 2.82894 3.31757 3.45592 4.10041 4.34465 4.82071 
13 0.01741 0.10163 0.16723 0.19079 0.32206 0.78946 0.8246 0.83448 0.86311 0.99518 1.18614 1.46681 1.51349 
34 0.01562 0.10806 0.16836 0.17863 0.21951 0.32218 0.33285 0.51417 0.57234 0.65652 0.81997 0.83442 0.85219 1.0005 1.01952 1.17702 1.20097 1.33978 1.51043 1.53649 1.66679 1.8582 2.20608 2.34584 2.65194 2.83332 2.99924 3.17439 3.32139 3.45727 3.60332 4.10537 4.35095 4.82634 
16 0.02042 0.10315 0.1662 0.19257 0.32046 0.79103 0.82448 0.83483 0.97941 0.99949 1.46794 1.51931 1.67752 1.85621 4.10632 4.34776 
27 0.00658 0.02953 0.11079 0.17656 0.19228 0.33073 0.34618 0.53442 0.66775 0.80247 0.83347 0.84284 0.87206 1.00652 1.18641 1.21753 1.36661 1.51936 1.55532 1.68013 1.87081 2.24413 3.18447 3.46601 4.11071 4.36555 4.84043 
22 0.01412 0.10401 0.17403 0.19139 0.32645 0.33818 0.79552 0.83037 0.83999 0.86319 1.00356 1.02945 1.18801 1.22904 1.48095 1.51547 1.54066 1.67526 1.86389 4.11119 4.35371 4.83744 
20 0.00872 0.09786 0.17069 0.18753 0.32723 0.54362 0.79065 0.82697 0.83639 0.85475 1.00095 1.18048 1.2093 1.46885 1.51534 1.87335 3.18158 3.4696 4.10846 4.85003 
22 0.01971 0.10398 0.16813 0.17919 0.32289 0.33689 0.79353 0.82766 0.83744 0.86766 0.99857 1.01266 1.18147 1.21766 1.50675 1.53515 1.66873 1.8585 2.35133 4.10533 4.3493 4.82643 
30 0.01555 0.10253 0.16487 0.17642 0.31838 0.33102 0.51083 0.65399 0.80073 0.82628 0.8368 0.99581 1.02036 1.17416 1.20905 1.33803 1.50857 1.53697 1.66382 1.85439 2.20586 2.3435 2.83022 2.99934 3.1698 3.31806 3.45317 4.09943 4.3455 4.82174 
19 0.02111 0.10939 0.17477 0.19581 0.32903 0.3654 0.80005 0.83166 0.84208 1.00427 1.18442 1.22047 1.4911 1.51892 1.67841 1.86763 3.33058 3.46643 4.11043 
10 0.0098 0.11567 0.18525 0.3409 0.80288 0.83057 0.84552 1.0037 1.49398 1.54386 
35 0.02033 0.09625 0.15659 0.16698 0.30941 0.31909 0.50102 0.64059 0.79306 0.81928 0.82958 0.98766 1.00225 1.16335 1.18911 1.32736 1.49825 1.52321 1.65332 1.84435 2.06304 2.19129 2.33321 2.63728 2.81911 2.98535 3.15966 3.30778 3.44383 3.5891 3.76363 4.09127 4.33654 4.50715 4.81247 
22 0.01916 0.10151 0.16915 0.19003 0.32269 0.35896 0.54987 0.79304 0.82674 0.83628 0.86137 0.99853 1.01906 1.18341 1.22578 1.50975 1.67289 1.86191 3.46521 4.10494 4.35174 4.85126 
29 0.06048 0.13063 0.16196 0.17721 0.31334 0.32779 0.5061 0.65239 0.79856 0.82335 0.8341 0.99157 1.01075 1.16891 1.20506 1.33454 1.5022 1.53384 1.65727 1.84856 2.20131 2.33774 2.82505 3.17384 3.31318 3.45176 4.09613 4.34017 4.81645 
21 0.0151 0.1089 0.17429 0.20022 0.32784 0.35276 0.80085 0.8313 0.84204 1.0034 1.18446 1.22618 1.51555 1.67297 1.86476 2.22514 2.35349 3.46917 4.11157 4.36082 4.84802 
27 0.01871 0.10222 0.17274 0.18967 0.32636 0.3412 0.53655 0.69398 0.79665 0.82952 0.83891 0.86258 1.00235 1.03246 1.1835 1.21693 1.51355 1.53637 1.67886 1.86613 2.24132 2.35394 3.32867 3.47025 4.10641 4.35919 4.84494 
23 0.02043 0.10529 0.16693 0.18532 0.32151 0.79332 0.82597 0.83665 0.99621 1.0178 1.17691 1.21079 1.34586 1.50753 1.53412 1.67568 1.85769 2.21817 2.35383 3.3253 3.45858 4.10399 4.36405 
37 0.01441 0.09828 0.1663 0.17521 0.19812 0.32088 0.33135 0.51304 0.54016 0.65324 0.7981 0.82736 0.83659 0.86658 0.99817 1.01326 1.17652 1.1946 1.34122 1.50739 1.52336 1.6658 1.85619 2.07974 2.21056 2.34402 2.65053 2.833 3.00269 3.17081 3.31949 3.45519 3.60896 4.10142 4.34759 4.51846 4.82402 
13 0.01394 0.09485 0.16305 0.31823 0.48839 0.78271 0.81963 0.82919 0.84764 0.98882 1.45883 1.50581 4.34308 
23 0.01377 0.10402 0.16874 0.18443 0.32263 0.3425 0.53728 0.79773 0.82756 0.83783 0.99923 1.17978 1.21854 1.34644 1.50905 1.53275 1.67305 1.86064 2.22716 2.35126 3.33169 3.46419 4.10883 
20 0.01283 0.10703 0.17912 0.22055 0.33302 0.55106 0.80018 0.83365 0.8436 0.88281 1.00923 1.18921 1.22473 1.48713 1.52103 3.47098 4.1146 4.44214 4.53891 4.84838 
14 0.01541 0.10037 0.17265 0.20475 0.32703 0.78921 0.82677 0.83627 0.85313 0.99772 1.01044 1.19782 1.46808 1.52456 
19 0.0116 0.09387 0.16397 0.18199 0.31822 0.78269 0.82082 0.83021 0.84382 0.9727 0.99654 1.18017 1.46172 1.50766 1.5387 1.85178 4.09895 4.34198 4.82151 
15 0.02168 0.11347 0.17687 0.22904 0.33003 0.80252 0.83296 0.84453 1.00601 1.18973 1.48899 1.52133 1.68663 1.87392 4.12078 
30 0.01548 0.09313 0.16154 0.17205 0.31422 0.32377 0.50814 0.65412 0.7867 0.82265 0.83163 0.84697 0.99273 1.00378 1.17151 1.20223 1.33573 1.4689 1.5094 1.65925 1.84971 2.20167 2.3397 2.82711 3.1705 3.31515 3.45392 4.0983 4.34149 4.81818 
30 0.00978 0.09225 0.15384 0.16755 0.30689 0.3196 0.4997 0.78456 0.81581 0.82573 0.96864 0.98713 1.16283 1.32641 1.49364 1.52567 1.6511 1.84121 2.06138 2.19181 2.33096 2.81757 2.98531 3.15932 3.30692 3.44382 3.5916 4.08909 4.33336 4.80964 
18 0.07712 0.16151 0.18635 0.3164 0.51307 0.80052 0.82556 0.84082 0.99392 1.17381 1.50515 1.66072 1.8514 2.34203 3.31881 4.10143 4.34325 4.82044 
30 0.02139 0.11474 0.17426 0.1945 0.3283 0.34873 0.52232 0.66084 0.81907 0.83624 0.8542 1.00491 1.18245 1.2125 1.3549 1.51477 1.54584 1.67687 1.86853 2.22293 2.36226 2.84859 3.01375 3.18339 3.32923 3.46175 3.61858 4.10974 4.36836 4.83341 
41 0.01596 0.10259 0.17591 0.18538 0.21873 0.32931 0.3385 0.52055 0.53988 0.66105 0.80171 0.83422 0.84317 0.86142 1.00661 1.02024 1.18364 1.197 1.22553 1.3485 1.51772 1.53653 1.67445 1.86573 1.90438 2.09321 2.21736 2.35233 2.65983 2.84021 3.00838 3.17858 3.32757 3.46199 3.48176 3.60803 4.10914 4.35649 4.52747 4.67052 4.83182 
35 0.01419 0.10356 0.17438 0.18621 0.32877 0.34218 0.52029 0.54939 0.65977 0.8026 0.83273 0.84217 0.87609 1.00534 1.03017 1.18202 1.19846 1.3472 1.5179 1.54722 1.67626 1.86602 2.09392 2.22117 2.3516 2.84035 3.00917 3.17645 3.32545 3.46123 3.60862 4.10752 4.35661 4.52987 4.83132 
15 0.02308 0.10479 0.16906 0.32073 0.79054 0.82508 0.83558 0.94055 0.99757 1.21055 1.47113 1.51536 1.85501 4.10712 4.34873 
11 0.02265 0.11144 0.17596 0.33802 0.7973 0.83084 0.84186 1.00105 1.2103 1.47639 1.52572 
28 0.01529 0.10416 0.16699 0.1775 0.32189 0.3333 0.51738 0.79663 0.82829 0.83821 0.94822 0.99903 1.01367 1.17867 1.21158 1.34709 1.50924 1.53029 1.66566 1.85759 2.21775 2.3458 2.84976 3.324 3.46158 4.10409 4.35024 4.82808 
33 0.01899 0.10181 0.16424 0.17571 0.31666 0.32735 0.50984 0.65451 0.79686 0.82605 0.83593 0.99483 1.00906 1.17277 1.19298 1.33746 1.508 1.53578 1.66071 1.85177 1.88424 2.07749 2.20653 2.34147 2.82889 2.99718 3.17007 3.31728 3.45446 3.60133 4.09964 4.34402 4.82046 
37 0.01129 0.09825 0.17535 0.18565 0.32884 0.33879 0.52343 0.55272 0.66149 0.80619 0.83534 0.84487 0.8971 1.00582 1.01911 1.18356 1.19813 1.23195 1.35301 1.51625 1.53378 1.67399 1.86483 1.8919 2.09357 2.21535 2.35341 2.84473 3.01412 3.18194 3.3311 3.46448 3.61333 4.11019 4.35794 4.53725 4.83642 
22 0.009 0.09657 0.17029 0.18712 0.326 0.54178 0.6791 0.79074 0.8266 0.8358 0.85291 0.99948 1.18227 1.21543 1.46833 1.5167 1.87347 3.33442 3.46294 4.10518 4.36275 4.8424 
22 0.01187 0.09804 0.17167 0.18377 0.32558 0.33761 0.78915 0.8271 0.83629 0.84916 0.983 1.00331 1.02673 1.18281 1.21696 1.47036 1.51551 1.55108 1.67298 1.86352 4.10976 4.40425 
38 0.01185 0.10644 0.17009 0.18074 0.32266 0.33304 0.51597 0.54642 0.65654 0.81052 0.83232 0.84321 1.00079 1.01512 1.17824 1.19717 1.34202 1.51184 1.53197 1.66773 1.8581 1.88122 2.09233 2.20881 2.34716 2.65178 2.83715 3.00267 3.17476 3.32186 3.45874 3.6054 3.78912 4.10656 4.35345 4.52371 4.66425 4.82969 
24 0.01584 0.10514 0.17169 0.18383 0.32648 0.33962 0.54139 0.79773 0.83078 0.84045 0.87151 1.00161 1.01426 1.18423 1.21995 1.51064 1.52769 1.67064 1.86504 2.23244 3.47117 4.11182 4.39982 4.84038 
20 0.0189 0.09473 0.16202 0.17604 0.31623 0.78246 0.82044 0.82989 0.84516 0.97508 0.99525 1.1768 1.46156 1.50666 1.53145 1.66069 1.8504 4.10267 4.34147 4.82137 
28 0.01515 0.10121 0.16585 0.17775 0.31903 0.33031 0.51215 0.7931 0.82604 0.8357 0.86652 0.99623 1.00841 1.17468 1.20377 1.34487 1.50924 1.66205 1.85401 1.8932 2.20517 2.3435 2.83262 3.31996 3.45945 4.10204 4.34752 4.82304 
17 0.01738 0.11295 0.18137 0.21583 0.3339 0.35398 0.80492 0.83663 0.84702 1.01069 1.19237 1.23018 1.52387 1.6849 1.87721 4.11876 4.37942 
37 0.01178 0.09538 0.16218 0.17131 0.18847 0.31689 0.32582 0.3601 0.51044 0.6516 0.7942 0.82568 0.83472 0.85469 0.99544 1.00549 1.17181 1.18491 1.21789 1.33638 1.50718 1.52928 1.66009 1.68259 1.85278 2.19923 2.34181 2.64984 2.82836 2.9946 3.16971 3.31682 3.45348 3.59842 4.10018 4.34518 4.82119 
39 0.01959 0.10593 0.16827 0.17839 0.22214 0.32177 0.3318 0.5153 0.54299 0.6538 0.81229 0.83182 0.84259 0.9993 1.01146 1.1755 1.18828 1.22027 1.34118 1.51024 1.52888 1.66495 1.68665 1.85762 2.08887 2.20338 2.24116 2.34674 2.65994 2.83453 3.00267 3.17406 3.32106 3.45685 3.60385 4.10421 4.35143 4.52022 4.82662 
12 0.02046 0.10946 0.17408 0.32995 0.79543 0.82892 0.83993 1.0021 1.19113 1.47433 1.51789 2.30193 
28 0.0092 0.06929 0.13751 0.17697 0.19236 0.33075 0.34474 0.52584 0.80249 0.83401 0.84361 0.87804 1.00727 1.18462 1.20633 1.35547 1.51856 1.54503 1.67758 1.86924 2.23178 2.35624 2.85462 3.32842 3.46981 4.11051 4.35893 4.83388 
31 0.01736 0.10466 0.17145 0.18258 0.32505 0.33645 0.51919 0.58534 0.79923 0.83046 0.84009 0.87722 1.00231 1.01967 1.17982 1.19813 1.34704 1.51373 1.53681 1.66951 1.86064 1.90198 2.21407 2.34889 2.85915 3.18975 3.32404 3.46415 4.10761 4.35765 4.83006 
25 0.01551 0.10466 0.17188 0.18353 0.32619 0.33934 0.53277 0.7974 0.83057 0.84021 0.87014 1.00279 1.02541 1.18258 1.21362 1.51282 1.5361 1.67333 1.86245 2.23848 2.35193 3.47179 4.10712 4.35537 4.83224 
23 0.00806 0.10799 0.1739 0.1935 0.32908 0.53722 0.66444 0.80915 0.83333 0.84547 1.00357 1.18373 1.21716 1.51826 1.68072 1.87792 2.23416 3.33284 3.46708 4.11146 4.38652 4.67406 4.83724 
39 0.01624 0.10182 0.16938 0.17771 0.19393 0.3241 0.33263 0.351 0.51699 0.53791 0.6636 0.80644 0.83231 0.84144 0.8774 1.00181 1.01268 1.17929 1.19163 1.22097 1.34409 1.51117 1.5251 1.66798 1.68676 1.86103 1.88718 2.21231 2.34856 2.83621 3.02281 3.1773 3.32381 3.46055 3.61108 4.10631 4.35355 4.82813 4.85696 
19 0.01761 0.09619 0.16423 0.17953 0.32073 0.34428 0.78601 0.82314 0.83248 0.84907 0.99374 1.01152 1.18279 1.46454 1.50967 1.5448 1.66837 4.10178 4.34723 
19 0.01191 0.10632 0.17118 0.18844 0.32502 0.34211 0.54339 0.80193 0.83013 0.84072 1.00204 1.18618 1.48847 1.51315 1.53711 1.67505 1.86422 3.46758 4.11275 
33 0.01339 0.10226 0.16531 0.17455 0.19739 0.31977 0.33115 0.51318 0.551 0.65519 0.80608 0.82876 0.8387 0.99732 1.00983 1.17527 1.19681 1.34123 1.50786 1.52658 1.66228 1.69538 1.8554 2.20778 2.34448 2.83335 3.00727 3.17376 3.32158 3.45559 4.10355 4.34808 4.82454 
25 0.01274 0.10088 0.16621 0.17994 0.32002 0.33672 0.5189 0.79307 0.82531 0.8351 0.87363 0.99683 1.1769 1.20541 1.35095 1.5048 1.52148 1.66843 1.86185 2.2287 3.32552 3.45692 4.10138 4.34878 4.82564 
35 0.01905 0.09543 0.16173 0.17205 0.31524 0.32807 0.50967 0.65044 0.78906 0.82248 0.83178 0.85292 0.99259 1.01481 1.17243 1.19528 1.33856 1.50321 1.524 1.66207 1.85048 2.08814 2.21263 2.34071 2.64568 2.83114 2.99951 3.16753 3.31664 3.45242 3.60257 4.09832 4.34284 4.51561 4.8206 
11 0.0189 0.11213 0.17096 0.32766 0.79677 0.82764 0.8401 0.99843 1.4754 1.51516 1.68201 
22 0.02279 0.10988 0.16993 0.18508 0.3237 0.33851 0.53642 0.80658 0.83111 0.84309 0.99977 1.0163 1.18097 1.21666 1.51217 1.54112 1.66766 1.86164 3.46234 4.11025 4.36762 4.83554 
31 0.01798 0.1108 0.17652 0.1858 0.21127 0.33025 0.33989 0.52857 0.67284 0.81257 0.83828 0.84819 1.00673 1.01797 1.18726 1.20719 1.35507 1.51905 1.53885 1.67336 1.69242 1.86673 1.89977 2.22282 2.35526 3.1955 3.33181 3.47066 4.11327 4.3582 4.83949 
27 0.01325 0.11685 0.17772 0.19236 0.32994 0.34172 0.52239 0.5527 0.82749 0.84295 0.86901 1.00794 1.02815 1.18624 1.21121 1.35482 1.52101 1.67445 1.86649 2.22623 2.35461 2.8445 3.33212 3.46894 4.11164 4.35877 4.8334 
22 0.02762 0.10531 0.16437 0.18112 0.31714 0.33261 0.79585 0.825 0.83606 0.9937 1.0174 1.17324 1.20994 1.50816 1.66152 1.85203 2.20094 2.34303 3.31965 4.09948 4.34394 4.82067 
27 0.01609 0.10058 0.17239 0.18582 0.32779 0.34609 0.52127 0.79382 0.82893 0.83821 0.8567 1.00415 1.18082 1.20226 1.36435 1.47465 1.51181 1.53251 1.6787 1.87443 2.2306 2.35584 3.3286 3.46086 4.10568 4.36034 4.83172 
22 0.00682 0.10249 0.16932 0.18196 0.3228 0.33505 0.79562 0.82815 0.8383 0.99746 1.01539 1.17835 1.20897 1.50773 1.5335 1.66831 1.85936 2.34748 3.32295 4.10407 4.3514 4.82946 
12 0.00711 0.1033 0.17373 0.33234 0.79181 0.82742 0.83759 0.87135 1.00205 1.19628 1.46991 1.51753 
12 0.01691 0.10995 0.17307 0.2204 0.32949 0.7994 0.82977 0.84132 1.00275 1.22243 1.48765 1.52128 
13 0.01214 0.11003 0.17215 0.19473 0.32981 0.80072 0.83049 0.84231 1.0029 1.19222 1.50745 1.53005 1.68269 
31 0.0131 0.10564 0.1681 0.17952 0.32077 0.33138 0.51295 0.53998 0.80517 0.82987 0.84065 0.99849 1.01393 1.17615 1.19556 1.34051 1.51029 1.53279 1.66543 1.856 1.88415 2.21383 2.34475 2.83265 3.00833 3.17308 3.32036 3.45681 4.10286 4.34785 4.82396 
17 0.01718 0.11258 0.17442 0.19289 0.32851 0.34666 0.807 0.83364 0.84571 1.00596 1.18765 1.23222 1.51707 1.67515 1.86677 4.11472 4.36118 
12 0.00978 0.1091 0.17473 0.32752 0.79684 0.829 0.8407 0.99933 1.04628 1.18974 1.51988 4.11285 
34 0.01937 0.11422 0.17987 0.19113 0.33416 0.34613 0.52855 0.56275 0.66948 0.81731 0.84056 0.85102 1.01143 1.03448 1.18995 1.21432 1.35688 1.52125 1.542 1.67936 1.86975 1.90884 2.22307 2.35958 2.66889 2.85707 3.01943 3.18774 3.33442 3.46971 3.62525 4.11528 4.36245 4.83981 
29 0.00902 0.09941 0.16562 0.17541 0.21247 0.31946 0.33038 0.51192 0.79533 0.82633 0.83597 0.8742 0.99672 1.01098 1.17485 1.20875 1.33867 1.50698 1.54801 1.66332 1.85523 2.20581 2.34431 2.83067 3.31893 3.45396 4.10052 4.34626 4.82218 
41 0.07897 0.14479 0.15965 0.1696 0.30683 0.31495 0.32796 0.50096 0.53438 0.64074 0.7864 0.81825 0.82725 0.8464 0.98781 0.99883 1.16354 1.17571 1.20686 1.32759 1.49807 1.51499 1.65286 1.6751 1.84426 2.06258 2.19071 2.23511 2.33332 2.63766 2.81871 2.98524 3.15964 3.30788 3.44371 3.58904 3.76348 4.09129 4.3362 4.50527 4.8122 
18 0.01005 0.11528 0.17856 0.20865 0.33413 0.81168 0.83718 0.85241 1.01046 1.18901 1.22886 1.52057 1.68864 1.87885 3.48745 4.12333 4.39953 4.84979 
30 0.01229 0.1065 0.17106 0.18553 0.32503 0.34009 0.52143 0.65877 0.806 0.83117 0.84185 1.00163 1.02489 1.18049 1.20999 1.3502 1.51081 1.53172 1.67096 1.86211 2.22146 2.35777 2.66567 2.85527 3.17777 3.32601 3.46055 4.10668 4.3569 4.83559 
23 0.01605 0.11077 0.17677 0.19221 0.33013 0.34399 0.56031 0.80545 0.83516 0.84547 1.00537 1.0205 1.19 1.23104 1.51587 1.53525 1.67625 1.8665 2.23988 3.47278 4.11749 4.35877 4.84054 
14 0.01276 0.10848 0.17683 0.33061 0.79584 0.83024 0.84084 0.97951 1.00591 1.21429 1.47715 1.52007 1.87491 4.12047 
18 0.01632 0.10574 0.16915 0.18722 0.32492 0.79412 0.82719 0.83773 0.99711 1.01488 1.18175 1.2258 1.50657 1.52819 1.67358 3.4685 4.11039 4.83293 
26 0.01116 0.1066 0.16509 0.17823 0.3185 0.33152 0.51186 0.8057 0.82845 0.84161 0.99664 1.01486 1.17336 1.2009 1.33913 1.50945 1.6622 1.85414 2.20437 2.34284 2.83161 3.31805 3.45468 4.1025 4.34683 4.82285 
36 0.01735 0.09875 0.16799 0.17656 0.19579 0.32314 0.3334 0.51606 0.5412 0.65817 0.79693 0.82895 0.83795 0.857 0.99956 1.01089 1.17699 1.18862 1.21587 1.34221 1.51245 1.53351 1.66693 1.85875 2.20853 2.24628 2.34705 2.83663 3.17492 3.32197 3.45667 3.48438 4.10511 4.35268 4.52168 4.82687 
33 0.01615 0.11582 0.17862 0.19051 0.33217 0.34405 0.52434 0.55133 0.66631 0.82637 0.84271 0.85909 1.00879 1.02446 1.18669 1.20528 1.35232 1.51988 1.54367 1.67639 1.86809 2.21787 2.35622 2.66748 2.8443 3.01798 3.18349 3.33103 3.46728 4.11314 4.36029 4.53614 4.83557 
26 0.00847 0.09809 0.16286 0.17886 0.3165 0.33386 0.51158 0.79052 0.82266 0.83247 0.87291 0.99318 1.17203 1.2119 1.3377 1.50363 1.52759 1.66276 1.85173 2.2063 2.34069 3.31556 3.4553 4.09785 4.34285 4.82012 
8 0.00856 0.10879 0.49154 0.7935 0.82682 0.83876 1.46709 1.53191 
27 0.01678 0.10078 0.17184 0.18248 0.32634 0.3384 0.52412 0.79399 0.82933 0.83857 0.85639 1.00387 1.18095 1.20362 1.47135 1.51439 1.53726 1.67254 1.86363 2.21671 2.34993 2.85254 3.32501 3.46558 4.10574 4.35376 4.83037 
13 0.01878 0.10641 0.17454 0.32819 0.79278 0.8282 0.83839 0.87313 1.00264 1.19552 1.47102 1.52772 4.11172 
24 0.00814 0.10178 0.17284 0.18734 0.32704 0.34205 0.53607 0.80124 0.83181 0.84197 1.00182 1.01604 1.18434 1.22032 1.5132 1.53475 1.67153 1.86376 2.24298 2.35019 3.46609 4.10853 4.35351 4.83909 
33 0.01729 0.10597 0.16977 0.18126 0.32319 0.33485 0.51693 0.55952 0.65922 0.80799 0.83092 0.84145 1.00091 1.02134 1.17741 1.1961 1.34236 1.51059 1.52958 1.66833 1.86086 2.20647 2.23937 2.34766 2.83895 3.01595 3.17502 3.32337 3.45799 3.60551 4.10595 4.354 4.8303 
11 0.02368 0.11384 0.17378 0.33119 0.79841 0.82971 0.84184 1.00322 1.22618 1.48508 1.52447 
19 0.01095 0.10258 0.17052 0.18307 0.32479 0.33882 0.79425 0.8286 0.83833 0.86644 1.00089 1.02228 1.18323 1.22259 1.50492 1.52401 1.67054 1.86489 4.11025 
25 0.01568 0.10503 0.1709 0.18365 0.32508 0.33858 0.53758 0.79727 0.82987 0.83962 0.87482 1.00105 1.01649 1.18196 1.21695 1.51265 1.5413 1.67068 1.86228 2.23795 2.35511 3.47349 4.10635 4.35264 4.83808 
15 0.01187 0.10839 0.17552 0.33105 0.79547 0.82915 0.84017 1.00149 1.18505 1.22565 1.48088 1.51873 2.23955 3.46851 4.11655 
28 0.01519 0.10672 0.17238 0.18609 0.32571 0.33816 0.52543 0.67 0.80398 0.83165 0.84173 1.00307 1.02611 1.18063 1.20651 1.34922 1.5117 1.5323 1.67108 1.86211 2.21996 2.35021 2.85554 3.3247 3.46138 4.10693 4.35396 4.83 
34 0.01539 0.11232 0.17843 0.19315 0.33024 0.34087 0.52413 0.55114 0.66476 0.81888 0.83919 0.85073 1.00743 1.02264 1.18658 1.20721 1.35105 1.51873 1.54042 1.67511 1.86775 2.22033 2.3555 2.66407 2.84502 3.01584 3.18301 3.3312 3.46548 3.62191 4.1122 4.36082 4.53845 4.83584 
31 0.01633 0.0996 0.16121 0.17359 0.31414 0.32559 0.5061 0.65007 0.79713 0.82333 0.83364 0.99205 1.00835 1.16955 1.21362 1.33344 1.50331 1.65787 1.84888 2.07049 2.19858 2.33805 2.82455 2.99163 3.16603 3.31334 3.44966 3.59671 4.09596 4.34092 4.81699 
26 0.02007 0.11427 0.17542 0.19452 0.32885 0.34593 0.5309 0.6655 0.81849 0.83685 0.8526 1.00526 1.18392 1.2129 1.3534 1.52024 1.67582 1.86621 2.35444 2.85237 3.18572 3.32924 3.46593 4.11063 4.35762 4.83919 
19 0.00848 0.10473 0.17556 0.19391 0.33065 0.36888 0.5457 0.80739 0.83399 0.84498 1.00632 1.18979 1.52117 1.68556 1.8788 3.467 4.11343 4.37686 4.84431 
18 0.0137 0.1094 0.16767 0.18874 0.32025 0.33678 0.80398 0.82903 0.8423 0.99774 1.0225 1.18014 1.51212 1.6629 1.85553 2.20943 4.10499 4.34811 
11 0.01128 0.11326 0.1795 0.33562 0.80245 0.83406 0.84608 1.00794 1.20737 1.48722 1.5323 
27 0.0083 0.1013 0.17239 0.18331 0.32708 0.33918 0.52714 0.80231 0.83257 0.84277 1.00415 1.02624 1.18359 1.21292 1.35361 1.51427 1.53681 1.67267 1.86293 2.22481 2.36165 2.85093 3.32902 3.4642 4.11224 4.36016 4.8332 
18 0.01861 0.10565 0.16855 0.18091 0.32406 0.34018 0.79588 0.82847 0.83861 0.99719 1.01179 1.18514 1.47774 1.51359 1.66806 1.86184 4.11226 4.84169 
19 0.00729 0.09144 0.16966 0.17904 0.2088 0.32568 0.33868 0.7942 0.82935 0.83863 0.85699 1.00036 1.01181 1.19087 1.47172 1.51604 1.67008 1.86757 4.36745 
27 0.0092 0.08619 0.17671 0.18906 0.33139 0.34477 0.52543 0.56313 0.81595 0.83818 0.85 1.00898 1.18516 1.20366 1.35384 1.51666 1.53608 1.67643 1.86815 2.21568 2.35468 3.18508 3.33055 3.46538 4.11088 4.35955 4.83626 
27 0.01437 0.10015 0.16318 0.17404 0.31639 0.32705 0.50963 0.79197 0.82437 0.83414 0.87093 0.99417 1.00706 1.17427 1.22037 1.33895 1.50508 1.65993 1.85113 2.34083 2.82845 3.17074 3.31638 3.45435 4.09929 4.34287 4.81968 
32 0.01182 0.09771 0.16905 0.17741 0.19595 0.32462 0.33427 0.52494 0.66189 0.79456 0.82908 0.83798 0.85399 1.00092 1.01234 1.17882 1.19284 1.22205 1.34596 1.50996 1.52551 1.66857 1.8603 2.21223 2.34842 2.85518 3.18518 3.32399 3.45919 4.10665 4.35364 4.83154 
14 0.02032 0.10878 0.17764 0.33284 0.79519 0.83064 0.84083 0.87553 1.00543 1.19263 1.47327 1.52177 4.11341 4.38534 
30 0.01057 0.09909 0.16148 0.17509 0.31422 0.32887 0.50826 0.65093 0.79699 0.82333 0.83362 0.99207 1.01274 1.1708 1.20149 1.33755 1.50466 1.52963 1.65912 1.84929 2.21166 2.33906 2.82905 3.00354 3.17139 3.31555 3.45517 4.09754 4.3412 4.81806 
32 0.01705 0.09938 0.16882 0.17739 0.19761 0.32347 0.33314 0.51572 0.55142 0.7959 0.82892 0.83803 0.85725 1.00037 1.01359 1.1779 1.1955 1.34348 1.51084 1.52912 1.66846 1.85903 1.89248 2.211 2.34666 2.83513 3.17469 3.32165 3.45813 4.10392 4.34997 4.8258 
19 0.0149 0.10348 0.16626 0.18768 0.31874 0.7918 0.82527 0.83565 0.99227 1.00629 1.17995 1.47375 1.51109 1.66177 1.85268 2.34327 4.10207 4.34419 4.82177 
23 0.0241 0.11902 0.1694 0.18866 0.32188 0.33773 0.51687 0.81627 0.83363 0.85608 0.99935 1.02049 1.17771 1.2139 1.51189 1.66508 1.85778 2.22035 2.3468 3.32209 4.10451 4.34988 4.82605 
14 0.02405 0.12138 0.17851 0.20585 0.33526 0.81047 0.83702 0.85111 1.00647 1.036 1.2042 1.5254 1.6814 1.89535 
28 0.01358 0.10128 0.16206 0.17573 0.31511 0.32959 0.50833 0.79614 0.8241 0.8347 0.99267 1.01049 1.17076 1.20569 1.33581 1.50494 1.65877 1.84961 2.20709 2.33895 2.82685 2.99792 3.31486 3.45258 3.60095 4.09733 4.34159 4.81812 
11 0.01673 0.1108 0.17652 0.33041 0.79747 0.83029 0.84157 1.00153 1.21792 1.47787 4.40904 
26 0.0111 0.09993 0.17066 0.1815 0.3256 0.33909 0.55003 0.79453 0.82906 0.83844 0.85878 1.00176 1.02415 1.18264 1.21549 1.35149 1.51258 1.53421 1.67337 1.86384 2.22215 3.3296 3.46345 4.10784 4.35475 4.83831 
36 0.01015 0.06436 0.13723 0.17759 0.18911 0.33049 0.34122 0.52414 0.55305 0.66534 0.82176 0.83963 0.85156 1.00825 1.02689 1.18581 1.2042 1.35039 1.51917 1.54277 1.67519 1.86624 1.89568 2.1038 2.22216 2.35568 2.66821 2.84475 3.18529 3.33024 3.46504 3.61975 4.11135 4.35755 4.53683 4.83375 
13 0.00733 0.10563 0.16697 0.1895 0.32276 0.79656 0.82667 0.8383 0.9973 1.20984 1.48988 1.51397 1.67356 
29 0.01885 0.10243 0.17015 0.18174 0.32436 0.33661 0.5183 0.55126 0.79646 0.82884 0.83831 0.86608 1.00119 1.02447 1.17938 1.20026 1.34428 1.51057 1.52855 1.6715 1.86272 2.21402 2.34815 2.84921 3.32396 3.45957 4.10494 4.35289 4.82912 
19 0.01266 0.10498 0.1725 0.19204 0.32909 0.54386 0.79576 0.8291 0.83906 0.87882 1.00381 1.18269 1.21539 1.48345 1.51615 1.89017 4.10878 4.38726 4.84072 
16 0.01578 0.10859 0.16639 0.31858 0.79361 0.82461 0.8369 0.99451 1.47189 1.50835 1.54854 1.66616 1.85416 4.10014 4.34484 4.82231 
18 0.01212 0.09721 0.16133 0.31352 0.50588 0.78539 0.82053 0.83034 0.85649 0.98965 1.4608 1.50693 1.65766 1.84703 2.33844 4.09685 4.33871 4.81543 
26 0.01405 0.10611 0.17067 0.18224 0.32383 0.33439 0.52867 0.79913 0.83072 0.84066 0.99908 1.01134 1.18109 1.20618 1.36658 1.51239 1.53433 1.66721 1.86004 2.2359 2.35093 3.3262 3.46745 4.10874 4.36075 4.83106 
28 0.01339 0.10379 0.17331 0.18916 0.32796 0.3453 0.53103 0.66299 0.79953 0.83062 0.84028 0.88001 1.00521 1.18408 1.21759 1.35386 1.5133 1.53377 1.68193 1.8697 2.22438 3.18196 3.32852 3.46275 4.10771 4.35898 4.53316 4.83785 
10 0.01009 0.11573 0.1748 0.3289 0.80403 0.83212 0.8467 1.00523 1.23091 1.51821 
21 0.01784 0.11052 0.16994 0.18984 0.32323 0.33987 0.52006 0.80986 0.83069 0.8457 1.00157 1.1801 1.22678 1.51266 1.67064 1.86046 2.34689 3.46391 4.1046 4.35319 4.82623 
18 0.01692 0.11665 0.17403 0.19525 0.32779 0.35301 0.81214 0.83483 0.85045 1.00363 1.20692 1.51086 1.53004 1.67163 1.87004 4.11265 4.357 4.84221 
18 0.01244 0.10612 0.1712 0.22097 0.32416 0.79523 0.82771 0.83845 0.99803 1.17998 1.21483 1.4834 1.51751 1.68278 1.86021 2.21966 4.10876 4.36116 
22 0.02284 0.11953 0.18096 0.20094 0.33494 0.35544 0.54036 0.81962 0.84096 0.85549 1.01232 1.19121 1.22727 1.52269 1.68272 1.87406 2.24028 2.36585 3.475 4.11585 4.36185 4.83855 
30 0.01517 0.10048 0.16514 0.17545 0.31821 0.33044 0.5116 0.65492 0.79466 0.82592 0.83553 0.87151 0.99613 1.01009 1.17542 1.19903 1.34132 1.50859 1.54523 1.66267 1.8536 2.21512 2.34345 2.83298 3.17254 3.31892 3.45517 4.10065 4.34542 4.82217 
27 0.02049 0.11176 0.17494 0.18608 0.329 0.34072 0.52366 0.80608 0.83531 0.84568 1.00472 1.01788 1.18313 1.20044 1.35214 1.5179 1.54459 1.6721 1.86713 2.22032 2.35311 2.85504 3.33111 3.46635 4.11066 4.3582 4.83477 
40 0.01678 0.09818 0.16594 0.17398 0.18629 0.32127 0.32888 0.34038 0.5148 0.54372 0.65636 0.798 0.82926 0.83812 0.85641 0.99968 1.01001 1.17582 1.18673 1.213 1.34094 1.51021 1.52603 1.66465 1.68438 1.85711 1.87428 2.08584 2.20483 2.23008 2.34581 2.83306 3.17548 3.3217 3.45738 3.60291 4.10358 4.34868 4.53066 4.82533 
26 0.01955 0.10301 0.1723 0.18745 0.32582 0.33855 0.52732 0.79505 0.82912 0.8386 0.86128 1.00365 1.18166 1.21481 1.36411 1.48338 1.51575 1.55458 1.67464 1.86432 2.35346 3.33038 3.46349 4.1075 4.3604 4.83485 
41 0.01703 0.10137 0.16866 0.17701 0.19375 0.32457 0.3342 0.51711 0.54083 0.65693 0.80104 0.83076 0.83997 0.86745 1.00137 1.0131 1.17848 1.19064 1.21897 1.34412 1.5123 1.52998 1.66881 1.86041 1.89154 2.0869 2.21371 2.34837 2.65757 2.83612 3.00697 3.17603 3.32422 3.45838 3.60455 3.78915 4.10563 4.35267 4.52257 4.6607 4.82794 
13 0.02024 0.11155 0.17759 0.3324 0.79803 0.83206 0.84282 1.00416 1.19655 1.47566 1.52487 1.87831 4.39658 
47 0.01257 0.09949 0.17134 0.17919 0.19481 0.32551 0.33356 0.34832 0.51756 0.53517 0.65916 0.80108 0.83224 0.84111 0.8596 1.00336 1.01461 1.17946 1.19009 1.21526 1.34306 1.36349 1.51319 1.52747 1.66902 1.68521 1.8604 1.87525 2.08361 2.2088 2.23407 2.34848 2.65625 2.83668 3.00647 3.17677 3.32476 3.45904 3.47662 3.60744 3.78887 4.10658 4.35243 4.52193 4.66857 4.82914 4.85505 
35 0.0127 0.09921 0.16579 0.17462 0.19389 0.32085 0.33131 0.51425 0.57452 0.66072 0.80089 0.82837 0.83769 0.87779 0.99815 1.01056 1.17539 1.19087 1.34266 1.50925 1.52703 1.66484 1.8568 1.88843 2.09332 2.20846 2.34501 2.8335 3.17483 3.32167 3.45747 4.10266 4.34784 4.53689 4.82449 
27 0.0103 0.10449 0.16293 0.17751 0.31606 0.33252 0.50995 0.80339 0.82598 0.83923 0.99392 1.01641 1.17107 1.21722 1.33847 1.50535 1.53197 1.66106 1.85154 2.20156 2.34075 2.83265 3.31625 3.45358 4.09864 4.34329 4.82013 
28 0.01484 0.10666 0.1717 0.18255 0.32562 0.33775 0.52624 0.79961 0.83149 0.84137 0.89393 1.00134 1.01356 1.18353 1.21609 1.3555 1.51591 1.54751 1.6716 1.86515 2.2313 2.35311 2.852 3.33031 3.46357 4.10804 4.3549 4.83154 
22 0.00853 0.10493 0.16782 0.17814 0.22705 0.32432 0.34012 0.80133 0.82953 0.84011 1.00031 1.0214 1.17938 1.2135 1.50832 1.5278 1.67046 1.86198 2.22613 2.3506 3.32966 4.10817 
15 0.02056 0.12367 0.17636 0.23472 0.33218 0.81143 0.83515 0.8525 1.0057 1.18705 1.522 1.89272 2.23446 3.48648 4.11641 
28 0.01106 0.10471 0.16707 0.17773 0.31978 0.33161 0.51326 0.79974 0.82857 0.83901 0.99731 1.01045 1.17495 1.19247 1.34024 1.50954 1.53197 1.66419 1.85558 2.20522 2.34483 2.83258 3.17496 3.31941 3.45757 4.10228 4.34779 4.82382 
25 0.01469 0.10267 0.16251 0.17575 0.31735 0.3308 0.51036 0.79813 0.82531 0.83609 0.99446 1.01074 1.17185 1.33604 1.50322 1.52121 1.66113 1.85235 2.20258 2.34057 2.82794 3.31514 4.09981 4.34405 4.8197 
19 0.01292 0.1047 0.17209 0.1963 0.32669 0.58812 0.79543 0.82833 0.8384 0.89534 1.00177 1.1842 1.22812 1.51123 1.53908 1.68344 1.87737 3.46682 4.10783 
22 0.02108 0.11465 0.17257 0.19293 0.32694 0.34901 0.53056 0.81391 0.83376 0.85017 1.00527 1.18487 1.36661 1.51408 1.55481 1.67829 1.86942 2.23174 3.46572 4.10846 4.36711 4.83852 
34 0.00719 0.09562 0.17133 0.18311 0.32471 0.33582 0.51967 0.65773 0.79739 0.82995 0.83938 0.86523 1.00145 1.01695 1.18071 1.20454 1.34924 1.51306 1.53409 1.67149 1.86204 2.21632 2.34933 2.65631 2.84948 3.01345 3.17703 3.32525 3.46008 3.61422 4.10599 4.3531 4.526 4.83095 
30 0.01019 0.1031 0.17141 0.18107 0.21274 0.32538 0.33543 0.51961 0.55735 0.80799 0.83335 0.84333 1.00236 1.01498 1.18184 1.20479 1.35112 1.51525 1.53796 1.66966 1.86034 1.87917 2.22042 2.35072 2.84154 3.32636 3.46399 4.10757 4.35299 4.82912 
24 0.01937 0.11008 0.17584 0.1879 0.33018 0.34314 0.55434 0.80292 0.83439 0.84434 1.007 1.0327 1.186 1.21455 1.51682 1.53789 1.67603 1.86664 2.24636 2.35513 3.33462 4.11266 4.36364 4.84208 
25 0.01347 0.10375 0.17383 0.18521 0.32978 0.34667 0.54244 0.67326 0.80059 0.83255 0.84207 0.87265 1.00402 1.01831 1.18691 1.22231 1.52033 1.67817 1.87125 2.35606 3.3325 3.46789 4.10917 4.36102 4.84079 
17 0.00716 0.10857 0.1739 0.1922 0.3283 0.34787 0.80806 0.83376 0.84649 1.00426 1.18828 1.51486 1.55649 1.6732 1.87042 4.3939 4.84725 
22 0.02067 0.10506 0.17062 0.18936 0.32459 0.34263 0.79499 0.82776 0.83786 0.93703 1.00184 1.18117 1.21788 1.50729 1.52569 1.67499 1.86501 2.23807 3.3325 4.10685 4.35829 4.83659 
25 0.01835 0.10324 0.16578 0.1804 0.31915 0.33414 0.79352 0.82519 0.83559 0.99493 1.01857 1.17605 1.21805 1.35583 1.50628 1.53009 1.66665 1.85522 2.21747 2.34706 3.32135 3.45893 4.10113 4.34679 4.8238 
17 0.01079 0.10497 0.17273 0.18923 0.3267 0.34188 0.79689 0.83026 0.84021 0.87926 1.00293 1.18603 1.22715 1.48453 1.52171 1.68071 1.87001 
21 0.02049 0.10337 0.16694 0.18013 0.32048 0.33638 0.79297 0.82632 0.83628 0.87596 0.99665 1.01141 1.18473 1.48189 1.51137 1.66427 1.85546 2.34595 4.10226 4.34557 4.82365 
30 0.01033 0.10177 0.17229 0.18471 0.32582 0.33844 0.5202 0.66015 0.79951 0.8307 0.84034 0.87823 1.00263 1.02163 1.18011 1.20079 1.34596 1.51385 1.53548 1.67199 1.86186 2.21591 2.34946 3.01136 3.32429 3.46112 3.61184 4.10689 4.35617 4.83262 
38 0.01256 0.09756 0.16359 0.17258 0.19133 0.31747 0.32654 0.35005 0.51045 0.54272 0.65329 0.80271 0.82728 0.83653 0.99596 1.00687 1.17317 1.19183 1.33736 1.50639 1.52282 1.66049 1.68084 1.85264 1.87235 2.07968 2.20209 2.34226 2.65261 2.82932 2.99718 3.16967 3.31759 3.45376 3.60218 4.10042 4.34512 4.82134 
25 0.01047 0.10132 0.17526 0.19416 0.32901 0.34629 0.54116 0.79785 0.83147 0.84103 0.867 1.00344 1.01944 1.18394 1.21159 1.36457 1.51687 1.54495 1.68208 1.87415 2.23911 3.32961 3.46466 4.11469 4.85062 
31 0.0131 0.09494 0.15908 0.16903 0.31195 0.32132 0.50453 0.78704 0.82115 0.83059 0.85237 0.99053 1.00115 1.16708 1.20719 1.3312 1.49921 1.5219 1.65586 1.84741 2.06711 2.19415 2.33665 2.82229 2.9884 3.16564 3.31209 3.44768 4.09475 4.33946 4.8153 
33 0.00675 0.08885 0.15893 0.17182 0.18398 0.32263 0.33217 0.51592 0.55777 0.65918 0.79508 0.82826 0.83713 0.85411 0.99961 1.01142 1.17799 1.19653 1.34222 1.51149 1.53317 1.66779 1.85778 1.89041 2.21223 2.34611 2.65898 3.17617 3.32156 3.45893 4.10369 4.34913 4.82644 
36 0.01538 0.09557 0.16301 0.17201 0.1954 0.31734 0.3269 0.50979 0.66083 0.79193 0.82424 0.83343 0.85446 0.99472 1.00668 1.17114 1.18628 1.22736 1.33555 1.50649 1.5247 1.66162 1.69042 1.85275 1.88473 2.20288 2.34098 2.82857 2.99647 3.16969 3.31534 3.45331 3.60143 4.09962 4.34477 4.82095 
28 0.01371 0.10194 0.16392 0.17463 0.31894 0.33112 0.5114 0.79482 0.82564 0.83572 0.99545 1.01075 1.17427 1.20853 1.33875 1.50663 1.5301 1.66356 1.85394 1.89511 2.22775 2.3425 2.83021 3.31747 3.45433 4.09956 4.34515 4.8212 
26 0.0202 0.10985 0.17481 0.18593 0.32886 0.34085 0.53075 0.80238 0.83411 0.84402 0.90361 1.00494 1.01909 1.1848 1.2092 1.51652 1.53776 1.6729 1.86504 2.219 2.35451 3.32797 3.46922 4.11015 4.35516 4.83307 
17 0.01276 0.099 0.17145 0.19015 0.32659 0.78831 0.82629 0.83575 0.85122 0.98153 1.00262 1.1864 1.22553 1.46871 1.52001 1.87665 4.11353 
23 0.01704 0.10832 0.17202 0.18948 0.32586 0.34534 0.53259 0.80452 0.83109 0.84208 1.00257 1.18325 1.22565 1.36772 1.51913 1.67284 1.86341 2.35598 3.32497 3.46609 4.10659 4.3546 4.8306 
44 0.00648 0.09584 0.16336 0.17208 0.18866 0.3184 0.32745 0.35324 0.51055 0.53825 0.6501 0.80335 0.82751 0.83681 0.99644 1.00757 1.17169 1.18351 1.21546 1.33694 1.50654 1.52212 1.66124 1.67814 1.85386 1.87111 2.07491 2.20055 2.22976 2.34215 2.64754 2.82918 2.9946 3.1686 3.31717 3.45178 3.4807 3.59832 3.77622 4.10014 4.34581 4.51523 4.66718 4.82206 
12 0.00798 0.10501 0.16879 0.32309 0.79228 0.8252 0.83649 0.99438 1.20722 1.4727 1.51563 4.35329 
10 0.02806 0.11504 0.16913 0.32293 0.79595 0.8264 0.83911 0.9956 1.47535 1.51939 

52
