# Supplementary material for: Deciphering the Contribution of Oriens-Lacunosum/Moleculare (OLM) Cells to Intrinsic θ Rhythms Using Biophysical Local Field Potential (LFP) Models
Source: eNeuro. 2018 Sep 4;5(4):ENEURO.0146-18.2018. doi: 10.1523/ENEURO.0146-18.2018 (PMC6140113; doi:10.1523/ENEURO.0146-18.2018)
Supplement: Supplementary file 2 — Supplementary Code. Download supplement 2, GZ file [file sup_enu-eN-NWR-0146-18-s02.gz › LFP_microcircuit-master/BSC-120-gi-0-gi_SD-0-PV12913020-dSD6.6ms-gnSD0.21-gpv3.0-gsb1.75-csb0.21-gbs3.5-cbs0.1344-spiketimes.txt]

3305

102


50 0.1544 0.30839 0.31346 0.49503 0.49935 0.62743 0.63277 0.98962 1.1547 1.16401 1.3186 1.3253 1.49177 1.64859 1.65552 1.84352 1.85078 2.05675 2.06092 2.18237 2.18929 2.32886 2.33546 2.46766 2.47329 2.62255 2.62718 2.81248 2.81741 2.97634 2.98193 3.149 3.1543 3.29849 3.30521 3.43326 3.43911 3.57836 3.5832 3.75209 3.75766 4.08581 4.09065 4.33457 4.48934 4.49469 4.61313 4.62159 4.8083 4.8117 
0 
23 0.16758 0.51083 0.64273 1.1729 1.33599 1.50288 2.06947 2.20116 2.34167 2.48358 2.63646 2.82873 2.99174 3.16543 3.31618 3.44954 3.59247 3.76791 4.09736 4.34595 4.50443 4.63206 4.82206 
26 0.15877 0.31446 0.5015 0.6342 1.16416 1.32697 1.49607 1.65814 1.84869 2.0615 2.19119 2.33378 2.47589 2.62855 2.81974 2.98401 3.15575 3.30616 3.44085 3.58479 3.75895 4.09 4.33847 4.49604 4.62886 4.81348 
88 0.15731 0.16072 0.16496 0.31304 0.31675 0.32032 0.49966 0.50268 0.50561 0.63213 0.63504 0.63813 0.64214 0.82735 0.99379 1.15875 1.16244 1.16625 1.17045 1.3228 1.32749 1.33074 1.49401 1.49719 1.50139 1.65526 1.65906 1.66324 1.84795 1.85142 1.85513 2.06075 2.06369 2.06803 2.18662 2.191 2.19661 2.33314 2.33592 2.33989 2.47217 2.47614 2.47929 2.48323 2.62727 2.63027 2.63285 2.81739 2.82049 2.82323 2.82681 2.98073 2.98483 2.98781 3.15353 3.15633 3.15936 3.16229 3.3029 3.30696 3.3098 3.31302 3.43832 3.44115 3.44461 3.44909 3.58257 3.58578 3.58926 3.75669 3.76014 3.76284 3.76695 4.0899 4.09252 4.09652 4.33868 4.34122 4.49372 4.49764 4.50029 4.61755 4.6231 4.62624 4.63021 4.81245 4.81499 4.81813 
14 0.51378 0.64872 2.07408 2.48637 2.63952 2.83323 2.99359 3.16869 3.31877 3.45297 3.59729 3.77064 4.50689 4.63711 
79 0.15448 0.15854 0.30925 0.31341 0.317 0.49608 0.50081 0.50375 0.62793 0.63231 0.63619 0.82575 0.9914 1.15467 1.15883 1.16418 1.1681 1.32028 1.32564 1.32931 1.49291 1.49653 1.64893 1.65544 1.65904 1.84607 1.84971 1.85447 2.05919 2.06236 2.18393 2.18933 2.19786 2.3307 2.33387 2.33812 2.46594 2.4721 2.47586 2.47962 2.62205 2.6268 2.62985 2.81386 2.81847 2.82115 2.82676 2.97782 2.98255 2.9852 3.15083 3.1542 3.15754 3.16144 3.29974 3.30435 3.30832 3.43198 3.43791 3.4421 3.57959 3.58403 3.5878 3.75424 3.75857 3.76146 4.0882 4.09106 4.33709 4.33963 4.49118 4.49599 4.49878 4.61446 4.62048 4.62503 4.81021 4.81337 4.81628 
61 0.15484 0.15859 0.31026 0.3145 0.49691 0.5007 0.50494 0.62981 0.6337 0.63853 0.82488 0.99073 1.15649 1.16228 1.1683 1.32043 1.32583 1.49311 1.65398 1.65749 1.84523 1.84964 2.05845 2.06208 2.18427 2.19025 2.33062 2.33423 2.47133 2.47551 2.62484 2.62846 2.81412 2.81859 2.82358 2.97834 2.98315 3.15083 3.15525 3.15861 3.30023 3.30587 3.31069 3.43663 3.44114 3.58021 3.58422 3.75369 3.7585 3.76226 4.08753 4.09117 4.33626 4.33912 4.49096 4.49582 4.61485 4.62316 4.80996 4.81275 4.81691 
17 0.51276 0.64403 1.33784 2.07275 2.48716 2.63781 2.83391 2.99539 3.16638 3.31723 3.45304 3.59556 3.76803 4.09992 4.50528 4.6333 4.82389 
36 0.51628 0.64808 0.65197 1.34203 1.5088 2.07496 2.07935 2.2063 2.34988 2.48959 2.49331 2.49824 2.64228 2.64484 2.6535 2.83484 2.99803 3.00306 3.17087 3.17469 3.32253 3.4559 3.59837 3.60293 3.77333 3.77596 3.78166 4.10488 4.35292 4.51044 4.51353 4.51952 4.63683 4.64068 4.64649 4.82776 
37 0.16352 0.32083 0.50653 0.6387 0.64309 1.16877 1.17459 1.33221 1.33837 1.5007 1.66379 1.85749 2.06601 2.19668 2.34051 2.48021 2.48652 2.63428 2.82472 2.83298 2.98959 3.15991 3.16441 3.31244 3.44436 3.45016 3.58996 3.59552 3.7644 3.76809 4.09488 4.34352 4.50198 4.50755 4.62985 4.63696 4.81807 
4 2.49682 2.64812 3.78038 4.51625 
15 0.51253 0.64373 2.07062 2.19882 2.48443 2.63734 2.83227 2.99229 3.16842 3.59346 3.76763 4.09788 4.50434 4.63577 4.82347 
0 
0 
44 0.16592 0.32285 0.50869 0.5124 0.64086 0.6455 1.16782 1.17562 1.33364 1.3393 1.50128 1.50531 1.66553 1.8557 2.06848 2.07248 2.19834 2.34049 2.34584 2.48185 2.48566 2.63612 2.63949 2.82712 2.99023 2.99406 3.16152 3.16601 3.31259 3.31815 3.4463 3.4516 3.59166 3.5961 3.76711 3.77055 4.09793 4.34596 4.50205 4.50628 4.63124 4.63754 4.82061 4.82489 
15 0.50459 0.63763 2.06372 2.33626 2.47898 2.63096 2.82224 2.98575 3.15888 3.3101 3.44468 3.7621 4.33964 4.49844 4.81582 
29 0.16713 0.32476 0.50886 0.64182 1.17123 1.33517 1.50209 1.66835 1.86047 2.06794 2.33884 2.48189 2.48938 2.63535 2.82706 2.83364 2.98982 3.16301 3.31347 3.44821 3.59089 3.60306 3.76695 4.09592 4.34484 4.50429 4.51183 4.63078 4.8201 
52 0.15383 0.30728 0.31163 0.49367 0.49822 0.62652 0.63088 0.98839 0.9958 1.15367 1.15993 1.31795 1.32442 1.49375 1.65047 1.65491 1.84275 1.84762 2.05598 2.06052 2.18185 2.1894 2.32791 2.33238 2.46665 2.47194 2.62169 2.62604 2.81155 2.81626 2.97557 2.98106 3.14816 3.15311 3.29745 3.3038 3.43335 3.43774 3.57736 3.58197 3.75131 3.75654 4.08496 4.08942 4.33381 4.33841 4.48848 4.49379 4.61259 4.62121 4.80718 4.81064 
8 0.64965 2.0781 2.49045 2.6426 3.1717 3.77325 4.51081 4.64274 
0 
82 0.15635 0.15992 0.1642 0.31145 0.31458 0.31838 0.49743 0.50185 0.50455 0.50839 0.62992 0.63431 0.6378 0.8275 0.99297 1.157 1.16097 1.16579 1.32201 1.32686 1.33007 1.49445 1.49782 1.65081 1.6579 1.66125 1.8474 1.85023 1.85477 2.06054 2.06375 2.06955 2.18564 2.19099 2.19632 2.3325 2.3354 2.33951 2.4688 2.47464 2.47799 2.48245 2.62454 2.62895 2.63172 2.81553 2.81964 2.82243 2.8275 2.97927 2.98427 2.98683 3.15277 3.15574 3.15932 3.30163 3.30575 3.30943 3.43358 3.43952 3.44344 3.44784 3.58123 3.58545 3.5888 3.756 3.75972 3.7626 4.08953 4.09237 4.0973 4.33853 4.34112 4.49314 4.49721 4.49981 4.61654 4.62178 4.62681 4.81197 4.81474 4.81738 
49 0.16077 0.31493 0.32064 0.50277 0.5068 0.63486 0.6388 1.16055 1.16777 1.32773 1.33237 1.49769 1.66149 1.84924 1.85642 2.06204 2.06727 2.19132 2.19863 2.33424 2.34032 2.47636 2.48003 2.62963 2.63315 2.82045 2.82432 2.98539 2.99002 3.15523 3.15991 3.30585 3.31038 3.44014 3.4452 3.58517 3.58986 3.7592 3.76262 3.7665 4.09107 4.09609 4.33954 4.496 4.49967 4.62266 4.62904 4.81418 4.81788 
5 2.48827 2.64169 3.16741 3.767 4.50758 
1 4.3445 
16 0.50886 0.64229 2.06733 2.34044 2.48238 2.63436 2.82662 2.99117 3.1626 3.59247 3.76565 4.09633 4.34408 4.50168 4.63087 4.81893 
0 
0 
0 
20 0.5155 0.64497 1.33959 2.07221 2.20121 2.34628 2.48678 2.63851 2.83208 2.99357 3.16733 3.31927 3.45306 3.59425 3.59957 3.77033 4.1023 4.50702 4.63904 4.8243 
77 0.14791 0.15223 0.30211 0.30579 0.30935 0.48902 0.49367 0.49697 0.62152 0.62598 0.62959 0.81884 0.9841 0.98914 1.1484 1.15267 1.15769 1.31335 1.31881 1.32338 1.48473 1.4889 1.64249 1.64937 1.65306 1.8384 1.84164 1.84539 2.05164 2.0552 2.17708 2.18333 2.32328 2.32675 2.33071 2.46066 2.46631 2.46988 2.61608 2.62038 2.62354 2.80685 2.81147 2.8144 2.82036 2.97073 2.97619 2.97965 3.1435 3.14694 3.15049 3.15673 3.29264 3.29741 3.30124 3.42563 3.43102 3.43546 3.57251 3.57716 3.58103 3.747 3.75142 3.75431 4.08051 4.08371 4.32949 4.33229 4.48394 4.48849 4.49143 4.60808 4.61507 4.61968 4.80263 4.80592 4.80885 
20 0.51115 0.64207 1.16723 1.33546 1.50562 2.06855 2.19518 2.34248 2.48274 2.6366 2.82716 2.99203 3.16245 3.31387 3.4473 3.59174 3.7651 4.09776 4.50253 4.62958 
46 0.15965 0.31441 0.50135 0.50596 0.6341 0.63887 0.99748 1.16056 1.16653 1.32542 1.33007 1.49784 1.65744 1.84946 2.06265 2.06684 2.18858 2.19507 2.33478 2.34033 2.47465 2.47977 2.62877 2.63285 2.81911 2.82338 2.98318 2.98809 3.15523 3.16001 3.30483 3.31001 3.44023 3.44526 3.585 3.58912 3.75859 3.76304 4.0919 4.34049 4.49547 4.50018 4.61886 4.62695 4.81424 4.81798 
31 0.16132 0.31649 0.5048 0.63665 1.16497 1.33044 1.49923 1.6617 1.85085 2.06356 2.19375 2.33625 2.47919 2.63172 2.82218 2.98717 3.15683 3.16266 3.30992 3.44221 3.44951 3.58785 3.76176 3.76767 4.09285 4.34154 4.49844 4.50231 4.62791 4.81554 4.81981 
64 0.17104 0.33066 0.51375 0.51735 0.64543 0.64859 0.65236 1.17351 1.17703 1.18244 1.33892 1.34226 1.50709 1.51035 1.67364 1.86357 1.86838 2.07271 2.07586 2.08022 2.20256 2.20739 2.34572 2.34934 2.48711 2.48985 2.49346 2.49919 2.6407 2.64312 2.6488 2.83146 2.83439 2.83914 2.99594 2.99893 3.00616 3.16648 3.17011 3.17281 3.31903 3.32221 3.4518 3.4556 3.45919 3.59638 3.6 3.60441 3.77137 3.77382 3.77702 3.78345 4.10213 4.10565 4.35046 4.35498 4.50765 4.51022 4.51345 4.63596 4.6397 4.82526 4.82817 4.83199 
27 0.50751 0.63975 0.64581 1.16762 1.17485 1.33267 2.06682 2.19597 2.34032 2.48167 2.63457 2.82489 2.99044 3.15994 3.16514 3.31152 3.31748 3.44559 3.59119 3.76347 3.76858 4.09603 4.34806 4.50038 4.50552 4.63063 4.81888 
4 2.63449 2.9918 3.76572 4.50266 
26 0.15823 0.31019 0.49867 0.63065 1.15656 1.32101 1.65573 1.84472 2.05805 2.18723 2.33028 2.4724 2.62523 2.81556 2.9804 3.15085 3.30068 3.43648 3.58118 3.75386 3.75975 4.08711 4.3357 4.491 4.62028 4.80975 
7 0.65615 2.49549 2.64765 3.17697 3.77804 4.51525 4.64342 
22 0.15949 0.31384 0.50091 0.63387 1.32645 1.65697 1.84641 2.05962 2.33206 2.47537 2.62772 2.8188 2.98329 3.15391 3.30949 3.43964 3.58389 3.7584 4.08842 4.33697 4.4958 4.81138 
3 0.63628 2.63128 3.1589 
2 3.76548 4.50279 
51 0.16419 0.31823 0.32303 0.50677 0.51086 0.63908 0.64279 1.16376 1.17083 1.32762 1.33257 1.33709 1.50008 1.663 1.85244 1.86067 2.0661 2.07055 2.19484 2.2022 2.33806 2.34221 2.48081 2.48576 2.63404 2.63676 2.82462 2.8278 2.98918 2.99487 3.15935 3.16323 3.16711 3.3083 3.31314 3.31755 3.44449 3.44917 3.58913 3.59384 3.7644 3.7671 4.095 4.10139 4.34349 4.50111 4.50366 4.62637 4.63085 4.8176 4.82063 
0 
7 0.65125 2.49123 2.6461 3.17094 3.77309 4.51016 4.64174 
8 1.33559 2.63551 2.99177 3.16366 3.31519 3.59353 3.76665 4.09876 
22 0.51074 0.64259 0.64738 1.17044 1.33632 1.50544 2.0708 2.19903 2.34334 2.48502 2.63763 2.82907 2.99294 3.16512 3.31726 3.44974 3.59366 3.76979 4.09976 4.50576 4.63217 4.82352 
1 2.49554 
51 0.51842 0.5239 0.64913 0.65264 0.65743 1.17813 1.34275 1.34751 1.51044 1.51537 1.87027 2.07601 2.07951 2.08528 2.20609 2.21569 2.352 2.4913 2.49511 2.49968 2.64357 2.64631 2.65255 2.83567 2.84005 2.99879 3.00298 3.17037 3.17388 3.17951 3.32298 3.32883 3.45473 3.45926 3.6001 3.60419 3.61168 3.77429 3.77717 3.78088 3.78738 4.10621 4.3556 4.51173 4.5143 4.51848 4.63932 4.64312 4.65161 4.82932 4.83526 
17 0.51435 0.64421 1.33945 1.50787 2.07299 2.48579 2.63797 2.83314 2.99368 3.16705 3.31877 3.4543 3.59622 3.76825 4.1005 4.50608 4.63781 
38 0.16457 0.32132 0.50713 0.51158 0.63919 0.64639 1.16731 1.17329 1.33247 1.33931 1.50162 1.66479 1.85483 2.06693 2.19708 2.33936 2.48063 2.4874 2.63426 2.64079 2.82465 2.82998 2.98966 3.15966 3.16565 3.30966 3.31541 3.44562 3.59058 3.76368 3.76824 4.09601 4.34475 4.50012 4.50621 4.62812 4.63468 4.81864 
131 0.14897 0.15261 0.155 0.15795 0.30377 0.30727 0.31023 0.3125 0.31506 0.49043 0.49434 0.49679 0.49892 0.50143 0.61989 0.62509 0.62817 0.63064 0.63303 0.63653 0.81989 0.8234 0.986 0.98865 0.99206 0.99624 1.14984 1.15368 1.15703 1.16025 1.16348 1.31471 1.31816 1.32173 1.32419 1.327 1.48625 1.48995 1.49262 1.64405 1.65016 1.65302 1.65581 1.65955 1.8405 1.84273 1.84564 1.84806 1.85124 2.05372 2.05603 2.05851 2.06155 2.17884 2.18335 2.18647 2.19026 2.32534 2.328 2.33067 2.33345 2.4606 2.46635 2.46962 2.47195 2.47494 2.47899 2.6173 2.62163 2.62444 2.62632 2.63195 2.80879 2.81268 2.81526 2.81731 2.82011 2.82417 2.97243 2.97642 2.97949 2.98197 2.98545 3.14527 3.14821 3.15105 3.15325 3.15563 3.29453 3.29789 3.30116 3.30365 3.3061 3.42711 3.43269 3.43526 3.43798 3.44064 3.57446 3.57823 3.58072 3.58363 3.58736 3.74924 3.75217 3.75495 3.75696 3.7594 4.08273 4.08508 4.0876 4.09108 4.33177 4.33367 4.33604 4.33974 4.48558 4.4885 4.4919 4.49382 4.49707 4.60967 4.61478 4.6186 4.62117 4.62593 4.80484 4.80755 4.80957 4.81168 4.8145 
72 0.17365 0.51258 0.51567 0.51891 0.64554 0.64818 0.65107 0.65547 1.17382 1.17844 1.33679 1.34049 1.34397 1.50724 1.51015 1.67316 1.86252 1.86861 2.073 2.07594 2.07903 2.09703 2.19967 2.20421 2.34604 2.35019 2.48655 2.4896 2.49249 2.49647 2.50719 2.63987 2.6427 2.64495 2.65139 2.8308 2.83404 2.83695 2.84227 2.99468 2.99778 3.00153 3.16672 3.17021 3.17264 3.31689 3.32107 3.32408 3.45204 3.45599 3.45922 3.5961 3.5989 3.60231 3.60747 3.76927 3.77283 3.77514 3.77797 4.10259 4.1076 4.35181 4.35711 4.50678 4.5103 4.51253 4.51813 4.63404 4.63801 4.64102 4.82595 4.82872 
59 0.16738 0.17176 0.32463 0.51061 0.51365 0.64274 0.64631 1.16871 1.17277 1.17722 1.33358 1.3368 1.34076 1.5036 1.50634 1.66752 1.85716 1.86159 2.06957 2.07263 2.1967 2.20096 2.3423 2.34571 2.48341 2.48666 2.49039 2.63696 2.63992 2.82825 2.83116 2.83794 2.99139 2.99434 3.16322 3.16695 3.16961 3.31389 3.31768 3.44815 3.45186 3.45567 3.59302 3.59642 3.60068 3.76736 3.77072 3.77342 4.09877 4.10264 4.34752 4.35106 4.50321 4.50703 4.51044 4.63185 4.63503 4.8221 4.82526 
36 0.16376 0.32017 0.5073 0.63789 0.64375 1.16407 1.17172 1.32827 1.33373 1.50074 1.66367 1.8535 2.06751 2.19593 2.33832 2.48021 2.63254 2.63642 2.82399 2.98687 2.99098 3.15889 3.16444 3.30778 3.31389 3.44487 3.58842 3.76167 3.76715 4.09537 4.34448 4.49848 4.50418 4.62585 4.63246 4.81888 
14 0.64112 2.06547 2.48045 2.63347 3.15997 3.31274 3.44629 3.59093 3.7641 4.0945 4.34581 4.5012 4.63177 4.81692 
0 
21 0.16451 0.50638 0.64086 1.16449 1.33151 2.06818 2.19576 2.33983 2.63444 2.8246 2.9892 3.16274 3.31367 3.44853 3.59131 3.76459 4.09569 4.34441 4.50162 4.62956 4.8184 
0 
22 0.16412 0.50665 0.64045 1.17182 1.33207 1.50076 2.06552 2.33782 2.48073 2.63421 2.82471 2.98899 3.16187 3.31271 3.44376 3.5895 3.76377 4.09449 4.3438 4.50122 4.62998 4.81803 
29 0.5129 0.64502 0.65045 1.17331 1.33826 1.50712 2.07259 2.07757 2.20294 2.34531 2.48622 2.49281 2.64027 2.83106 2.99543 3.16609 3.17087 3.3195 3.4507 3.45785 3.59617 3.76854 3.77253 4.10108 4.3514 4.50706 4.51313 4.63561 4.82502 
19 0.31523 0.50167 0.63387 1.32712 1.84603 2.0598 2.33218 2.62725 2.81882 2.98574 3.15395 3.30628 3.44049 3.5851 3.75793 4.08818 4.33602 4.49524 4.8107 
64 0.15713 0.16069 0.31146 0.31558 0.4977 0.50197 0.50572 0.63033 0.63465 0.63845 0.99207 1.15721 1.16306 1.32151 1.32739 1.33238 1.49427 1.49896 1.65275 1.65831 1.84665 1.85136 2.0598 2.06383 2.18553 2.19177 2.33185 2.33613 2.47039 2.47578 2.47981 2.62584 2.63013 2.81527 2.81973 2.82358 2.97931 2.98452 3.15208 3.15659 3.15971 3.30106 3.30688 3.31065 3.43639 3.44102 3.44484 3.58112 3.58563 3.75526 3.75982 3.7628 4.08881 4.09275 4.33774 4.34137 4.49238 4.49727 4.5018 4.61626 4.62449 4.81144 4.81445 4.81991 
1 3.76852 
45 0.15827 0.31215 0.31852 0.49875 0.50383 0.63149 0.63759 0.99266 1.15817 1.16807 1.32222 1.32884 1.6562 1.84699 2.06016 2.18647 2.19717 2.3323 2.33915 2.47231 2.47831 2.62645 2.63151 2.81591 2.82105 2.98001 2.98609 3.15249 3.15829 3.30195 3.30892 3.43831 3.44463 3.5818 3.58905 3.75553 3.76124 4.08922 4.33808 4.4928 4.49842 4.6171 4.62576 4.81175 4.8158 
7 2.06452 2.82606 3.76431 4.09283 4.34096 4.50139 4.81675 
12 0.50554 1.85039 2.06372 2.33596 2.82282 3.15582 3.44108 3.76338 4.09196 4.34029 4.5009 4.81521 
92 0.15002 0.1535 0.15726 0.30476 0.30801 0.31141 0.31479 0.4911 0.49562 0.4981 0.50146 0.62401 0.62816 0.6318 0.82017 0.98675 0.99017 0.99561 1.15085 1.15444 1.15951 1.31564 1.31994 1.32365 1.32818 1.48729 1.49103 1.64473 1.65172 1.65448 1.84112 1.84349 1.84709 2.05444 2.05699 2.05999 2.17958 2.18518 2.19165 2.32602 2.32867 2.33176 2.46166 2.46793 2.47138 2.47582 2.61827 2.6225 2.62525 2.62909 2.80929 2.81363 2.81659 2.82116 2.97326 2.97794 2.98073 3.1462 3.14915 3.15308 3.15632 3.29539 3.29935 3.30385 3.42758 3.43354 3.43719 3.4416 3.57512 3.57926 3.5826 3.74979 3.7533 3.75661 3.75954 4.08338 4.08579 4.08908 4.33243 4.33439 4.33812 4.48647 4.48947 4.4929 4.49672 4.61047 4.61707 4.62076 4.80542 4.80813 4.81035 4.81481 
50 0.14662 0.29892 0.30364 0.48496 0.48969 0.61865 0.6239 0.97989 1.14538 1.15261 1.30955 1.31571 1.64196 1.64792 1.83423 1.83899 2.04745 2.05179 2.1737 2.18459 2.31947 2.32398 2.45906 2.46469 2.61343 2.61809 2.80319 2.80795 2.96721 2.97265 3.13965 3.14458 3.28915 3.29533 3.42471 3.43036 3.56896 3.57367 3.74287 3.74782 4.07646 4.0808 4.32526 4.32929 4.48005 4.48524 4.60466 4.61391 4.7987 4.80218 
0 
21 0.50883 0.6416 1.16905 1.33431 2.06782 2.19736 2.34054 2.48283 2.63591 2.82666 2.99069 3.16356 3.31484 3.44766 3.59222 3.76652 4.09645 4.34513 4.50369 4.63212 4.82114 
0 
0 
14 0.65001 1.34425 1.51065 2.07634 2.2083 2.4901 2.64275 2.83608 2.99851 3.17207 3.59975 3.77404 4.51031 4.63766 
0 
25 0.52371 0.65299 0.65743 1.34979 2.07986 2.08392 2.21085 2.49384 2.4977 2.50316 2.64693 2.65011 2.84055 3.00292 3.00864 3.17589 3.6045 3.77864 3.78175 3.78835 4.51531 4.51853 4.64237 4.6479 4.83496 
43 0.16406 0.32006 0.5079 0.63945 1.00096 1.16466 1.1757 1.32901 1.33727 1.50012 1.66477 1.85421 2.06688 2.1932 2.19954 2.33933 2.48042 2.4842 2.63417 2.639 2.82429 2.82794 2.83572 2.98826 2.99253 3.16014 3.16637 3.30881 3.31586 3.44512 3.4541 3.58881 3.59265 3.60331 3.76399 3.76931 4.09599 4.345 4.50009 4.50642 4.62298 4.63085 4.81911 
53 0.15415 0.15861 0.30889 0.31374 0.4952 0.50015 0.62836 0.63363 0.99011 0.9971 1.15529 1.1614 1.31958 1.32534 1.49278 1.65188 1.65702 1.8443 1.84942 2.05751 2.06191 2.18376 2.19038 2.32948 2.33389 2.46847 2.47402 2.62336 2.62794 2.81333 2.81832 2.97735 2.98267 3.14976 3.15473 3.29914 3.30496 3.43444 3.43931 3.57907 3.58382 3.75295 3.75799 4.0865 4.09124 4.33531 4.34042 4.4901 4.49518 4.61437 4.62197 4.80874 4.81239 
51 0.5168 0.52191 0.64871 0.65247 0.6581 1.17722 1.3406 1.34454 1.51013 1.51506 2.07561 2.07915 2.08578 2.20524 2.21125 2.34818 2.35552 2.48974 2.49415 2.49985 2.64272 2.64581 2.65295 2.83392 2.83844 2.84514 2.99849 3.00224 3.16912 3.17346 3.1779 3.31999 3.32469 3.45419 3.45904 3.599 3.60264 3.60796 3.77295 3.7766 3.78054 3.78861 4.10503 4.35426 4.50953 4.51303 4.51704 4.63839 4.64206 4.82861 4.83341 
2 4.08905 4.33684 
2 2.49558 3.77936 
10 0.65234 2.07894 2.49317 2.64566 3.00149 3.17478 3.60379 3.77657 4.51319 4.64225 
24 0.16068 0.31686 0.50223 0.63624 1.16432 1.32853 1.66168 1.85057 2.06321 2.33567 2.47709 2.63001 2.82055 2.98533 3.15687 3.30789 3.44289 3.58665 3.76042 4.09205 4.33962 4.4974 4.62704 4.81401 
27 0.1603 0.31701 0.50219 0.63451 0.99874 1.16305 1.328 1.65956 1.85138 2.06208 2.19151 2.3339 2.47651 2.62931 2.8203 2.98432 3.1572 3.30825 3.44255 3.58494 3.75999 4.09092 4.33899 4.49709 4.62486 4.81382 4.81966 
99 0.15036 0.15424 0.15827 0.30462 0.3081 0.31151 0.31473 0.49101 0.49598 0.49877 0.50236 0.62395 0.62848 0.63192 0.63621 0.82153 0.98654 0.99065 0.99512 1.15082 1.15485 1.15932 1.16369 1.31558 1.32078 1.3239 1.32814 1.48817 1.49167 1.64466 1.65152 1.6545 1.65972 1.84088 1.84349 1.84698 1.85066 2.05419 2.05705 2.06033 2.17952 2.18543 2.19106 2.32579 2.32871 2.33191 2.3363 2.46178 2.46833 2.47156 2.47539 2.61833 2.62289 2.62559 2.80921 2.81378 2.81657 2.82034 2.97318 2.97844 2.98098 3.14599 3.14917 3.15289 3.15583 3.29519 3.29974 3.30347 3.3071 3.4275 3.4335 3.43729 3.44056 3.575 3.57945 3.58274 3.58815 3.74956 3.75346 3.75639 3.75936 4.08313 4.08576 4.08913 4.33219 4.33433 4.33927 4.48628 4.4898 4.49278 4.49634 4.61043 4.61697 4.6209 4.62772 4.8052 4.8081 4.81054 4.81405 
43 0.15646 0.30952 0.31533 0.49737 0.50183 0.62998 0.63543 0.99115 1.15743 1.16597 1.32287 1.32991 1.49575 1.65471 1.84421 2.05726 2.18705 2.32981 2.33562 2.4716 2.4787 2.62475 2.62933 2.81492 2.82031 2.98009 3.15043 3.15543 3.30099 3.30666 3.43613 3.44173 3.58064 3.58708 3.75385 3.75855 4.08627 4.33458 4.49113 4.49604 4.6213 4.80888 4.81367 
23 0.1672 0.50913 0.64308 1.17109 1.33579 1.50321 2.06988 2.20469 2.34331 2.48346 2.63667 2.82744 2.99197 3.16425 3.31522 3.45011 3.59274 3.76714 4.09744 4.34588 4.50393 4.63195 4.82092 
21 0.51134 0.64273 1.17175 1.33325 2.0687 2.19766 2.34364 2.48322 2.6362 2.82984 2.99091 3.16436 3.3147 3.44961 3.59247 3.76712 4.09684 4.34546 4.50387 4.63162 4.82082 
3 2.64473 3.77528 4.51243 
17 0.5031 0.63709 1.16542 1.85157 2.06461 2.33718 2.47738 2.63096 2.82215 2.98667 3.15796 3.443 3.58928 3.76221 4.09163 4.33925 4.81508 
29 0.51539 0.64787 0.65281 1.34104 1.50946 2.07457 2.08376 2.20388 2.48849 2.49444 2.64172 2.64647 2.83228 2.83948 2.99718 3.16945 3.17446 3.32039 3.45412 3.59761 3.60466 3.77224 3.7766 4.10466 4.50932 4.514 4.63661 4.64601 4.83134 
0 
43 0.1592 0.31517 0.50119 0.50704 0.63425 0.64119 0.99697 1.16069 1.16748 1.32505 1.33189 1.49879 1.65782 1.85025 2.06333 2.1892 2.19605 2.33548 2.4742 2.48069 2.62914 2.63522 2.8193 2.82755 2.98333 2.98864 3.15553 3.16244 3.30473 3.31222 3.4399 3.44443 3.58507 3.59233 3.7587 3.76514 4.09248 4.34214 4.49586 4.5025 4.61983 4.62797 4.81479 
42 0.15812 0.31079 0.31707 0.49955 0.631 0.63693 0.9956 1.15711 1.16695 1.3217 1.32908 1.49561 1.65457 1.84532 2.05862 2.18751 2.33074 2.47171 2.47828 2.62552 2.63044 2.81649 2.82168 2.97998 2.98632 3.1516 3.15738 3.30116 3.3081 3.43654 3.44339 3.58124 3.58773 3.75526 3.76005 4.08763 4.33621 4.49172 4.49693 4.61896 4.81068 4.81534 
10 0.31333 1.16002 1.84807 2.06177 2.33349 3.15418 3.30418 3.58671 3.76278 4.49452 
17 0.31018 0.49684 0.63331 1.32673 1.84317 2.05672 2.32932 2.6252 2.81492 3.15028 3.30443 3.58061 3.75349 4.08544 4.33349 4.49171 4.80797 
22 0.31941 0.50466 0.63713 1.16502 1.33019 1.85338 2.06423 2.33689 2.47897 2.63118 2.82253 2.98659 3.15775 3.30959 3.4426 3.5876 3.76108 4.09339 4.34182 4.49808 4.63071 4.81564 
21 0.1665 0.50953 0.64231 1.1748 1.33508 2.06854 2.34249 2.48359 2.63589 2.82711 2.99086 3.1647 3.31509 3.4498 3.59207 3.76651 4.09653 4.34509 4.50346 4.63108 4.81986 
0 
34 0.52421 0.65518 0.65874 1.34973 1.51757 1.87612 2.08162 2.08499 2.21341 2.35907 2.49573 2.499 2.50351 2.6489 2.65175 2.84222 2.84835 3.00501 3.01146 3.17724 3.18136 3.33145 3.4639 3.6057 3.61123 3.7791 3.78209 3.78575 4.51637 4.51916 4.52362 4.6439 4.64803 4.83607 
9 0.64001 2.06509 2.63298 3.16099 3.31229 3.76336 4.09431 4.50108 4.81904 
12 0.64527 2.07191 2.20497 2.48727 2.63859 2.99442 3.1676 3.45477 3.5962 3.77049 4.50625 4.63587 
0 
42 0.16065 0.31564 0.50359 0.50833 0.63564 0.6402 1.16238 1.1709 1.32685 1.33159 1.49798 1.66102 1.85112 2.06366 2.19086 2.33621 2.47635 2.48117 2.63021 2.63419 2.82058 2.82495 2.98504 2.98942 3.15658 3.16162 3.30605 3.31121 3.44181 3.44722 3.5866 3.59297 3.75941 3.76394 4.0927 4.34153 4.49655 4.50103 4.62405 4.62956 4.81497 4.81925 
46 0.16112 0.3167 0.5035 0.50737 0.6354 0.63984 1.16165 1.16719 1.32574 1.33118 1.4984 1.65951 1.85188 2.0639 2.06789 2.1901 2.19622 2.33623 2.34199 2.47579 2.48032 2.63052 2.63426 2.82076 2.82451 2.98427 2.98861 3.15648 3.16081 3.30555 3.31119 3.44113 3.44621 3.58669 3.59048 3.75945 3.76369 4.09296 4.09745 4.3422 4.49663 4.501 4.62095 4.62795 4.81558 4.81931 
85 0.14969 0.15375 0.16116 0.3045 0.3077 0.31138 0.49094 0.4955 0.49834 0.62401 0.62801 0.63175 0.82146 0.98632 0.99028 1.15065 1.15423 1.15958 1.16463 1.31542 1.32021 1.32386 1.48651 1.49102 1.64484 1.65131 1.65425 1.8407 1.84331 1.84745 2.05397 2.05671 2.06082 2.17935 2.18512 2.32561 2.32852 2.33241 2.46272 2.46798 2.47138 2.47766 2.6184 2.62225 2.6254 2.80915 2.81334 2.81639 2.82279 2.97309 2.97781 2.98063 3.1459 3.14888 3.15293 3.15807 3.29504 3.29913 3.30343 3.42783 3.43329 3.43691 3.44281 3.5749 3.57905 3.58284 3.74946 3.75306 3.75633 4.08288 4.08547 4.08946 4.33185 4.33403 4.33937 4.48617 4.48935 4.49292 4.61028 4.61673 4.62066 4.80502 4.80784 4.81039 4.8171 
6 2.07045 2.48728 2.63679 3.16611 3.76816 4.50603 
44 0.16207 0.32005 0.50504 0.50888 0.6376 0.64128 1.16661 1.17246 1.33051 1.33538 1.49855 1.66262 1.85244 2.0649 2.06843 2.19436 2.33762 2.34281 2.4798 2.48439 2.63261 2.63556 2.823 2.82718 2.98775 2.99419 3.15856 3.16226 3.31033 3.31376 3.44409 3.44768 3.58865 3.59303 3.7626 3.76607 4.09336 4.09716 4.34199 4.50067 4.50428 4.62811 4.81669 4.81987 
53 0.15687 0.16066 0.31197 0.31619 0.49908 0.50213 0.63153 0.63591 0.99222 1.15799 1.16534 1.32205 1.32776 1.4939 1.65632 1.66073 1.84667 1.85165 2.05978 2.06365 2.18644 2.19391 2.332 2.33617 2.47274 2.47637 2.62644 2.62984 2.81668 2.82023 2.98046 2.98441 3.15276 3.15691 3.302 3.30775 3.43786 3.44261 3.58228 3.58603 3.75591 3.75993 3.76404 4.08877 4.09287 4.33745 4.3421 4.49266 4.4972 4.61917 4.62546 4.81151 4.81444 
34 0.16543 0.50907 0.6411 0.64719 1.16777 1.33401 1.50181 1.85584 2.06791 2.19318 2.20014 2.34098 2.48134 2.48741 2.63496 2.64566 2.82678 2.99089 3.16043 3.16624 3.31399 3.44617 3.45544 3.59146 3.60009 3.76619 3.77334 4.09602 4.34497 4.50286 4.50897 4.62644 4.63346 4.81957 
75 0.15153 0.15607 0.30608 0.30949 0.31358 0.49267 0.49703 0.50026 0.62513 0.62921 0.63328 0.82327 0.98834 0.9942 1.15213 1.15594 1.16157 1.3171 1.32137 1.32534 1.48914 1.49378 1.64644 1.65335 1.6575 1.84248 1.84522 1.85003 2.05571 2.05867 2.18112 2.18705 2.32737 2.33033 2.33503 2.46318 2.46898 2.47344 2.61955 2.62381 2.62737 2.81092 2.81505 2.81836 2.97467 2.97909 2.98261 3.14744 3.15057 3.15467 3.29669 3.30064 3.30513 3.42937 3.43501 3.43974 3.57659 3.58064 3.58487 3.75116 3.75498 3.75826 4.08465 4.08738 4.33365 4.33601 4.48783 4.49115 4.49495 4.61202 4.61856 4.62465 4.80678 4.80973 4.81264 
31 0.1606 0.31659 0.50417 0.51007 0.6366 1.16803 1.33106 1.49927 1.6598 1.85383 2.06341 2.19264 2.33784 2.47747 2.63094 2.82173 2.82711 2.98594 3.1583 3.16332 3.3106 3.44266 3.44819 3.59004 3.76157 4.09174 4.33979 4.4986 4.63072 4.81495 4.81888 
7 0.65636 2.08293 2.49772 2.64862 3.7806 4.51765 4.64827 
17 0.51309 0.64622 1.33949 2.07176 2.48657 2.63946 2.83034 2.99524 3.1672 3.31861 3.4533 3.59783 3.77053 4.10124 4.34971 4.50738 4.82574 
20 0.50986 0.64225 1.174 1.33404 2.07004 2.19775 2.34121 2.48337 2.63568 2.82725 2.99039 3.16374 3.31447 3.44944 3.5916 3.76631 4.09996 4.50293 4.63073 4.82038 
28 0.15821 0.31402 0.50018 0.63301 0.99248 1.16222 1.3253 1.65657 1.84573 2.05885 2.18923 2.3314 2.47529 2.62746 2.81839 2.98271 3.15247 3.15837 3.30533 3.43878 3.58355 3.75764 4.08793 4.33636 4.49316 4.49765 4.62316 4.81108 
0 
41 0.15391 0.3085 0.31613 0.49453 0.50061 0.62819 0.63446 0.98889 1.15482 1.3189 1.32622 1.49465 1.65336 1.84351 2.05673 2.18318 2.32887 2.46981 2.47782 2.62296 2.62828 2.81285 2.81859 2.97672 2.98442 3.14903 3.15576 3.2986 3.30585 3.43538 3.57857 3.75213 3.75852 4.08576 4.33453 4.48937 4.49576 4.61374 4.62356 4.80818 4.81251 
85 0.15524 0.15904 0.16368 0.31038 0.31364 0.3174 0.49668 0.50109 0.50419 0.50823 0.62971 0.63384 0.63741 0.82579 0.99197 0.99611 1.15659 1.16044 1.16464 1.17017 1.32114 1.32595 1.32964 1.49129 1.49556 1.50004 1.64973 1.65662 1.66035 1.84652 1.84951 1.85312 2.05975 2.06282 2.06814 2.18498 2.19066 2.19503 2.33135 2.33435 2.33841 2.46704 2.4729 2.47698 2.48155 2.62441 2.6283 2.63142 2.8148 2.81906 2.82221 2.97879 2.98359 2.98666 3.15172 3.15473 3.15844 3.16328 3.3007 3.30496 3.30874 3.43267 3.43863 3.44238 3.44629 3.58058 3.58461 3.58837 3.75517 3.75895 3.76201 4.08863 4.09148 4.09568 4.3377 4.34015 4.4921 4.4959 4.49875 4.61578 4.62211 4.6257 4.81064 4.81391 4.81694 
5 0.64809 2.48692 2.63993 3.17185 4.50826 

131
