# Supplementary material for: Deciphering the Contribution of Oriens-Lacunosum/Moleculare (OLM) Cells to Intrinsic θ Rhythms Using Biophysical Local Field Potential (LFP) Models
Source: eNeuro. 2018 Sep 4;5(4):ENEURO.0146-18.2018. doi: 10.1523/ENEURO.0146-18.2018 (PMC6140113; doi:10.1523/ENEURO.0146-18.2018)
Supplement: Supplementary file 2 — Supplementary Code. Download supplement 2, GZ file [file sup_enu-eN-NWR-0146-18-s02.gz › LFP_microcircuit-master/SOM-350-SOM12915016-dSD3.5ms-shift5.32ms-gnSD0.12-gsb3.25-csb0.21-gbs0.25-cbs0.1344-spiketimes.txt]

17145

350


50 0.01373 0.10588 0.16937 0.17804 0.1957 0.32319 0.33161 0.34698 0.51442 0.52832 0.652 0.66483 0.82156 0.83589 0.84862 1.00202 1.01453 1.17639 1.18645 1.20858 1.34048 1.35597 1.51276 1.53109 1.66706 1.68431 1.85871 1.8746 2.07709 2.10077 2.20512 2.22772 2.34694 2.6487 2.83273 2.85218 2.99883 3.1725 3.19013 3.32122 3.45683 3.47148 3.60222 3.77679 4.10491 4.35089 4.51649 4.65064 4.82652 4.8448 
43 0.01237 0.10318 0.16173 0.17213 0.21489 0.31514 0.32555 0.50617 0.52498 0.64464 0.67116 0.8189 0.8307 0.99378 1.01261 1.16837 1.1808 1.21339 1.33267 1.35775 1.50556 1.54107 1.65967 1.8507 1.87791 2.07017 2.19807 2.24832 2.33886 2.64134 2.82522 2.99124 3.1646 3.31322 3.44891 3.47977 3.59462 3.76943 4.09675 4.34296 4.50923 4.64636 4.81856 
46 0.01931 0.11172 0.17094 0.18083 0.21102 0.32445 0.33426 0.51519 0.53177 0.65386 0.67655 0.82725 0.83935 0.87283 1.00337 1.02067 1.17765 1.18944 1.22016 1.34198 1.36442 1.51493 1.54339 1.6689 1.69579 1.86038 1.88463 2.07981 2.20736 2.24482 2.34833 2.6509 2.83463 2.86375 3.00094 3.17412 3.3227 3.45838 3.48533 3.60401 3.77914 4.10626 4.35268 4.51876 4.65569 4.82808 
61 0.01229 0.09073 0.1566 0.16492 0.17357 0.19525 0.31322 0.31997 0.32927 0.50492 0.51544 0.5344 0.64282 0.65254 0.79977 0.82349 0.83204 0.85317 0.99235 1.0016 1.16691 1.17524 1.18935 1.21878 1.33097 1.34245 1.50278 1.51675 1.65698 1.66977 1.84872 1.86059 2.06651 2.08273 2.19454 2.21007 2.33738 2.35462 2.63862 2.65285 2.82268 2.83771 2.98895 3.00524 3.16304 3.17446 3.31168 3.32337 3.44721 3.45795 3.59244 3.76665 3.78492 4.09549 4.10725 4.34108 4.5065 4.52398 4.63994 4.81694 4.83049 
48 0.00852 0.10573 0.16828 0.17775 0.2027 0.32192 0.33135 0.36214 0.51307 0.52938 0.65145 0.67324 0.82529 0.83687 0.86359 1.00084 1.01662 1.17529 1.1867 1.21618 1.33942 1.36012 1.51215 1.53748 1.66632 1.69044 1.85782 1.87966 2.07691 2.20466 2.23743 2.34571 2.64804 2.83185 2.85613 2.99803 3.17144 3.32008 3.45566 3.47661 3.6012 3.77614 4.10351 4.34978 4.51575 4.65191 4.82535 4.85739 
54 0.00792 0.09696 0.16108 0.1695 0.18553 0.31473 0.32265 0.33501 0.50609 0.51901 0.54792 0.64413 0.6568 0.81513 0.82825 0.84098 0.99387 1.00561 1.16821 1.17796 1.19822 1.33227 1.34693 1.50423 1.52165 1.65875 1.67496 1.85044 1.86562 2.06846 2.0888 2.19667 2.21722 2.33876 2.64017 2.66217 2.82444 2.84319 2.99057 3.02256 3.16443 3.18186 3.3132 3.44871 3.46259 3.59404 3.7684 4.0968 4.11689 4.3428 4.5082 4.64252 4.81841 4.83622 
56 0.01809 0.09949 0.16442 0.17253 0.18673 0.31812 0.32559 0.33643 0.50967 0.52182 0.54627 0.64778 0.65947 0.81396 0.83015 0.83982 0.99731 1.00802 1.17174 1.18102 1.19876 1.33582 1.34937 1.50781 1.52394 1.66208 1.67705 1.85383 1.86766 2.07181 2.09036 2.19995 2.21818 2.3423 2.36751 2.64392 2.66273 2.82794 2.84582 2.99417 3.01942 3.16808 3.18348 3.31677 3.33726 3.45239 3.46567 3.59775 3.77209 4.10047 4.11778 4.34636 4.5119 4.64644 4.82201 4.8386 
57 0.01645 0.09657 0.16326 0.17109 0.18228 0.31757 0.32466 0.33462 0.50939 0.52092 0.54245 0.64743 0.65803 0.80652 0.82835 0.83722 0.99678 1.00662 1.17129 1.17999 1.19533 1.33534 1.3476 1.50724 1.52188 1.66142 1.67489 1.85329 1.86597 2.07125 2.08808 2.19905 2.21524 2.34184 2.36094 2.64323 2.65865 2.82739 2.84401 2.99352 3.01126 3.16758 3.18062 3.31625 3.3302 3.45184 3.46353 3.5971 3.77152 4.1 4.1135 4.34574 4.5112 4.53228 4.64499 4.82158 4.83654 
58 0.01796 0.09351 0.15971 0.16758 0.17902 0.31353 0.32068 0.33062 0.50563 0.51702 0.53841 0.64363 0.65406 0.80347 0.82478 0.83365 0.99305 1.00291 1.16759 1.17637 1.1919 1.33166 1.34385 1.50356 1.51814 1.65766 1.67138 1.84951 1.86228 2.06748 2.08425 2.19539 2.2117 2.33821 2.3573 2.63961 2.65516 2.82366 2.8403 2.98988 3.00795 3.16395 3.17682 3.31259 3.32657 3.44815 3.45972 3.59348 3.7678 3.79154 4.09642 4.11029 4.34214 4.50765 4.52988 4.64133 4.81796 4.8332 
49 0.01575 0.11026 0.17542 0.1844 0.20514 0.32924 0.33823 0.36093 0.52029 0.53553 0.6585 0.67458 0.8297 0.84245 0.8585 1.00779 1.02161 1.18226 1.1928 1.21808 1.34645 1.3645 1.51867 1.53856 1.67323 1.69295 1.86478 1.88274 2.08356 2.2114 2.23733 2.35265 2.65428 2.83875 2.85986 3.00475 3.17816 3.20113 3.32703 3.46255 3.47927 3.60794 3.78265 4.11055 4.35681 4.5221 4.65651 4.83238 4.8544 
49 0.02023 0.10585 0.16786 0.17661 0.19519 0.32148 0.33004 0.34666 0.51278 0.52721 0.65082 0.66502 0.82011 0.83424 0.84731 1.00029 1.01306 1.17473 1.18492 1.20798 1.33892 1.35538 1.51122 1.53023 1.66546 1.68343 1.8571 1.87366 2.07566 2.20347 2.22665 2.34518 2.64705 2.8311 2.85113 2.99723 3.1709 3.19128 3.31959 3.45519 3.47068 3.6006 3.77522 4.10319 4.34916 4.51481 4.64935 4.82485 4.84432 
49 0.01543 0.10116 0.16263 0.1716 0.19146 0.31612 0.32486 0.34292 0.50747 0.52235 0.64552 0.66009 0.81637 0.82965 0.84446 0.99504 1.00828 1.16953 1.18006 1.20505 1.33368 1.35111 1.50594 1.52539 1.66024 1.67938 1.85178 1.86907 2.07029 2.19837 2.22375 2.34 2.64174 2.82583 2.84646 2.99199 3.16564 3.18686 3.31439 3.45001 3.46644 3.5954 3.76985 4.098 4.34394 4.50951 4.64421 4.81956 4.83961 
49 0.012 0.10327 0.16792 0.1766 0.19486 0.32176 0.33036 0.3478 0.51303 0.52766 0.65118 0.66573 0.81806 0.83346 0.84473 1.00043 1.01324 1.17502 1.18519 1.20832 1.33915 1.35568 1.51133 1.52992 1.6657 1.68376 1.85727 1.8739 2.0759 2.20383 2.227 2.34533 2.64698 2.83136 2.85132 2.99739 3.17092 3.18927 3.31974 3.45524 3.47012 3.60061 3.77532 4.10325 4.34931 4.51478 4.64922 4.82502 4.84422 
48 0.01839 0.09932 0.16024 0.16935 0.19058 0.31387 0.32289 0.3448 0.50515 0.52093 0.64333 0.66023 0.81441 0.8275 0.84359 0.99273 1.00699 1.16723 1.17814 1.20518 1.33137 1.35052 1.50374 1.5256 1.65808 1.67877 1.84954 1.8681 2.06818 2.19614 2.22479 2.33764 2.63953 2.82361 2.84603 2.98973 3.16332 3.31197 3.44759 3.46558 3.593 3.7675 4.09552 4.3415 4.50722 4.64232 4.81716 4.84003 
56 0.01081 0.09377 0.16003 0.16797 0.18064 0.31388 0.32114 0.33145 0.5056 0.5173 0.53979 0.64359 0.65446 0.80721 0.82552 0.83469 0.99317 1.00339 1.16761 1.17658 1.19291 1.33166 1.34427 1.50348 1.51846 1.65787 1.672 1.84964 1.86276 2.06753 2.08497 2.19556 2.21238 2.3382 2.35861 2.63954 2.65602 2.82372 2.84063 2.98991 3.00912 3.16391 3.17762 3.31259 3.32777 3.44817 3.46037 3.59344 3.76775 4.09637 4.11136 4.34217 4.50753 4.64092 4.81784 4.83306 
43 0.01494 0.11039 0.16843 0.17889 0.22137 0.32199 0.33244 0.51287 0.53128 0.65125 0.67721 0.82745 0.83912 1.00076 1.0205 1.17499 1.18745 1.22056 1.33929 1.36371 1.51227 1.54621 1.66646 1.85765 1.88399 2.07709 2.20462 2.25219 2.34561 2.64805 2.83192 2.99791 3.17135 3.31991 3.45553 3.48428 3.60134 3.77638 4.10351 4.34991 4.51601 4.65281 4.82534 
55 0.01944 0.10524 0.16954 0.17784 0.19327 0.32314 0.33087 0.3425 0.51473 0.52765 0.55608 0.65287 0.66533 0.8218 0.83601 0.84701 1.00227 1.0135 1.17667 1.18617 1.20508 1.34081 1.35504 1.51294 1.52978 1.66713 1.68274 1.85889 1.87351 2.0772 2.0972 2.20512 2.22438 2.34726 2.39387 2.64902 2.67199 2.83316 2.85209 2.9993 3.0321 3.17315 3.19076 3.32186 3.45743 3.47161 3.60271 3.77745 4.10544 4.12591 4.35145 4.5171 4.65155 4.82711 4.84511 
45 0.01532 0.11338 0.17294 0.18309 0.21838 0.32644 0.33651 0.51728 0.53434 0.65558 0.67787 0.83088 0.84257 1.00514 1.02235 1.17944 1.19137 1.2222 1.34371 1.36577 1.51624 1.54159 1.67073 1.69769 1.86218 1.88616 2.08118 2.20913 2.24581 2.35013 2.6524 2.83633 2.86343 3.00249 3.17585 3.32447 3.46014 3.48542 3.60588 3.78049 4.10807 4.3544 4.52048 4.65733 4.82989 
56 0.01674 0.10327 0.16949 0.17762 0.19236 0.32362 0.33141 0.34352 0.51484 0.52747 0.55393 0.65305 0.6653 0.81896 0.83504 0.84482 1.00241 1.01362 1.17688 1.18626 1.20478 1.34093 1.35489 1.51294 1.52916 1.66736 1.68291 1.85908 1.87363 2.07716 2.09593 2.20538 2.22454 2.3473 2.38424 2.64894 2.66902 2.83315 2.85151 2.99932 3.0276 3.17302 3.18876 3.32179 3.35782 3.45738 3.47091 3.6027 3.77729 4.10542 4.12396 4.35158 4.51692 4.65154 4.82712 4.84443 
39 0.01861 0.11105 0.16659 0.178 0.31941 0.33023 0.51052 0.52952 0.6492 0.6793 0.82392 0.83606 0.99848 1.02048 1.17297 1.18652 1.22535 1.33734 1.36548 1.51033 1.66438 1.85539 1.88537 2.07493 2.20284 2.34337 2.64574 2.82973 2.9958 3.16909 3.31766 3.45344 3.59905 3.77371 4.10117 4.34754 4.51364 4.65038 4.82306 
46 0.01916 0.10504 0.16412 0.17396 0.20368 0.31757 0.32735 0.50837 0.52511 0.64678 0.66618 0.81935 0.83189 0.85417 0.9964 1.01326 1.17081 1.18248 1.21264 1.33507 1.35729 1.50767 1.53253 1.66201 1.68914 1.85339 1.87754 2.07249 2.20042 2.23566 2.34139 2.64352 2.82764 2.85512 2.99377 3.16707 3.31578 3.45142 3.47513 3.59692 3.77178 4.09927 4.34557 4.51136 4.64685 4.8211 
48 0.0118 0.10037 0.16148 0.17067 0.19263 0.31498 0.32401 0.34546 0.50625 0.52198 0.64445 0.6616 0.81651 0.82902 0.84624 0.99391 1.00827 1.16835 1.17921 1.20601 1.33254 1.35203 1.50497 1.52781 1.65919 1.68 1.85071 1.86951 2.06938 2.19736 2.22567 2.33882 2.64083 2.82477 2.84739 2.99093 3.16453 3.31313 3.44881 3.46755 3.59426 3.76877 4.09673 4.34271 4.50855 4.64393 4.81836 4.84307 
48 0.01627 0.10706 0.16777 0.17698 0.19897 0.32128 0.33034 0.35206 0.51246 0.5278 0.65047 0.6661 0.82401 0.83597 0.85643 1.00027 1.01468 1.17456 1.18543 1.21233 1.3387 1.35715 1.51099 1.53195 1.66549 1.68552 1.85709 1.87555 2.07566 2.2035 2.23021 2.34507 2.64691 2.83104 2.85303 2.99713 3.17075 3.31933 3.45499 3.47247 3.60042 3.77496 4.10302 4.34911 4.51471 4.64933 4.8247 4.84752 
47 0.02031 0.10967 0.16993 0.17945 0.2051 0.3235 0.33299 0.36513 0.51469 0.53134 0.65292 0.67305 0.82708 0.83856 0.86977 1.00242 1.01861 1.17674 1.18809 1.21737 1.341 1.36216 1.51373 1.53868 1.66783 1.69156 1.85936 1.88096 2.07848 2.2062 2.23879 2.34723 2.64949 2.83355 2.85843 2.99964 3.17295 3.32161 3.45713 3.47736 3.60283 3.77771 4.1051 4.35144 4.51734 4.65312 4.82701 
45 0.01519 0.11351 0.17508 0.18504 0.21784 0.32858 0.33846 0.51964 0.53699 0.65815 0.68207 0.83061 0.84292 0.86887 1.00731 1.02452 1.18196 1.19402 1.2255 1.34607 1.36883 1.51908 1.54718 1.67302 1.70164 1.86446 1.88958 2.08427 2.21179 2.25573 2.35238 2.65477 2.8389 3.00494 3.17806 3.32678 3.46227 3.48661 3.60796 3.78299 4.11011 4.35658 4.52253 4.65901 4.8321 
52 0.00968 0.1004 0.16782 0.17626 0.19256 0.32192 0.33015 0.34433 0.51324 0.5271 0.63017 0.65308 0.6739 0.82094 0.83456 0.84643 1.00074 1.01281 1.17531 1.18518 1.20668 1.33939 1.355 1.51164 1.52969 1.66591 1.68309 1.85752 1.87337 2.07602 2.09951 2.20402 2.22605 2.3457 2.64758 2.83151 2.85071 2.9977 3.17137 3.19027 3.32007 3.4556 3.46983 3.60095 3.77568 4.10359 4.12421 4.34964 4.51535 4.65004 4.82535 4.84394 
48 0.01767 0.10243 0.16356 0.17259 0.19294 0.31704 0.32576 0.34358 0.5083 0.52331 0.64633 0.66117 0.81779 0.83079 0.84641 0.99598 1.00925 1.17036 1.1809 1.20597 1.33451 1.35189 1.50677 1.52677 1.66113 1.67997 1.85271 1.87007 2.07113 2.19914 2.2243 2.34086 2.64267 2.82666 2.84767 2.99279 3.16654 3.31512 3.45077 3.4673 3.59615 3.77059 4.0988 4.3447 4.51036 4.64476 4.82035 4.84088 
43 0.0205 0.11305 0.17205 0.18241 0.22391 0.32578 0.33632 0.51666 0.53515 0.65511 0.6816 0.82963 0.84128 1.00435 1.02425 1.17879 1.19127 1.22394 1.34301 1.36741 1.51587 1.54555 1.67034 1.86136 1.88851 2.08093 2.2088 2.34908 2.65148 2.83547 2.86446 3.00179 3.17482 3.32345 3.45908 3.48555 3.60487 3.7797 4.10698 4.35356 4.51944 4.65667 4.82897 
49 0.01617 0.10633 0.16894 0.17764 0.19584 0.32264 0.33118 0.34767 0.51395 0.52839 0.65207 0.66664 0.82102 0.8353 0.84819 1.00146 1.01423 1.17587 1.18603 1.20887 1.34009 1.35666 1.51257 1.53212 1.66654 1.68411 1.85832 1.87491 2.07699 2.20451 2.2272 2.34643 2.64838 2.83228 2.85223 2.99844 3.17209 3.19341 3.32079 3.45635 3.47182 3.60182 3.77639 4.1044 4.35043 4.51619 4.65077 4.82601 4.8453 
46 0.00784 0.10316 0.1704 0.17997 0.20531 0.32433 0.33392 0.3687 0.51551 0.53239 0.65395 0.67668 0.82866 0.83998 1.00311 1.01913 1.17754 1.18904 1.21843 1.34182 1.36313 1.51443 1.5388 1.66872 1.6937 1.86013 1.88176 2.07931 2.20711 2.24007 2.34804 2.65023 2.83431 2.85927 3.00049 3.17383 3.32246 3.45808 3.47982 3.60365 3.77842 4.10595 4.35221 4.51802 4.65365 4.82777 
35 0.00809 0.11636 0.17434 0.18805 0.3274 0.34021 0.51844 0.54128 0.65737 0.83357 0.84728 1.00649 1.18055 1.19622 1.345 1.38901 1.51836 1.67203 1.86321 2.08286 2.21031 2.35115 2.65376 2.83773 3.00399 3.177 3.32545 3.46133 3.60725 3.78228 4.10913 4.35586 4.52198 4.66112 4.83128 
46 0.01271 0.1094 0.17048 0.18026 0.20918 0.32406 0.33383 0.5149 0.53149 0.6534 0.67526 0.82542 0.83805 0.85944 1.00279 1.01935 1.17729 1.18901 1.21924 1.34153 1.3636 1.51428 1.5401 1.66849 1.69586 1.85993 1.88394 2.07928 2.20677 2.24123 2.34783 2.6502 2.83408 2.86043 3.00028 3.17346 3.3222 3.45776 3.48108 3.60345 3.77837 4.1056 4.35203 4.51804 4.65455 4.8275 
45 0.00856 0.10724 0.16868 0.17864 0.2108 0.3224 0.33245 0.51336 0.53078 0.65162 0.67434 0.82503 0.83709 0.8724 1.00121 1.01957 1.17558 1.18761 1.21911 1.33989 1.36342 1.5125 1.53952 1.66703 1.85812 1.88305 2.07728 2.20495 2.23938 2.34601 2.64807 2.83234 2.85963 2.99859 3.17165 3.32038 3.456 3.48054 3.60163 3.77633 4.10384 4.35029 4.51591 4.65195 4.82577 
47 0.00943 0.04532 0.12777 0.17637 0.18626 0.22105 0.32946 0.33913 0.52035 0.53694 0.65866 0.67933 0.83344 0.84478 1.00786 1.02324 1.18215 1.19331 1.22127 1.34653 1.36686 1.51896 1.5418 1.67341 1.69613 1.86486 1.88502 2.08388 2.21151 2.24151 2.35282 2.65491 2.83898 2.86249 3.00524 3.17848 3.3272 3.46277 3.48273 3.60832 3.78299 4.11074 4.35704 4.52265 4.65799 4.83256 4.86166 
43 0.01877 0.11006 0.16701 0.17755 0.22336 0.32038 0.33073 0.51121 0.52909 0.64958 0.67416 0.82596 0.83765 0.99917 1.01803 1.17346 1.18591 1.21905 1.33779 1.3621 1.51051 1.54062 1.66486 1.85604 1.8813 2.07515 2.2031 2.24389 2.34409 2.64641 2.83031 2.99637 3.16968 3.31834 3.45402 3.48061 3.59968 3.77449 4.10195 4.34827 4.51424 4.65082 4.82375 
53 0.01914 0.1043 0.16735 0.17583 0.19253 0.32114 0.32933 0.34315 0.51246 0.52605 0.57325 0.65074 0.66454 0.8214 0.83438 0.84748 1.00009 1.01223 1.17454 1.18445 1.20603 1.33865 1.35416 1.51079 1.52879 1.66513 1.68215 1.85676 1.8725 2.07516 2.09803 2.2033 2.22597 2.34498 2.64665 2.83073 2.84995 2.99687 3.03585 3.17065 3.18945 3.31943 3.45494 3.46949 3.60029 3.77489 4.10296 4.12602 4.34905 4.51457 4.64948 4.82467 4.84338 
55 0.01151 0.10011 0.1713 0.17953 0.19404 0.32587 0.33377 0.34631 0.5171 0.52991 0.55731 0.65527 0.66771 0.82235 0.83756 0.84766 1.00465 1.01604 1.17905 1.18849 1.20726 1.34315 1.35728 1.51517 1.53155 1.66961 1.68542 1.86135 1.87615 2.07949 2.09862 2.20757 2.22678 2.34952 2.38714 2.65109 2.67061 2.83542 2.85397 3.00153 3.0303 3.17521 3.19106 3.32402 3.45951 3.47284 3.6048 3.77936 4.10759 4.12556 4.35369 4.51895 4.6531 4.82932 4.84661 
48 0.01442 0.10482 0.16551 0.17491 0.19921 0.31899 0.32826 0.35545 0.5102 0.5264 0.64846 0.66785 0.82184 0.83369 0.85534 0.99796 1.01342 1.17237 1.18359 1.21223 1.33657 1.35715 1.50904 1.53301 1.66336 1.68594 1.85484 1.8753 2.07369 2.20169 2.23297 2.34284 2.64482 2.82892 2.85251 2.9951 3.16849 3.31718 3.4528 3.47272 3.59825 3.77291 4.10069 4.34686 4.51259 4.64868 4.82243 4.84888 
46 0.01808 0.10701 0.16637 0.1762 0.20578 0.31985 0.32965 0.51074 0.52753 0.6491 0.66981 0.82172 0.83422 0.85754 0.99867 1.01546 1.17305 1.18475 1.21502 1.33734 1.3597 1.50997 1.53571 1.66427 1.69116 1.85568 1.87928 2.07481 2.20254 2.2366 2.34362 2.64581 2.82987 2.85663 2.99607 3.16935 3.31801 3.45366 3.47762 3.59921 3.77398 4.10151 4.3478 4.51367 4.65008 4.82333 
48 0.01846 0.10602 0.168 0.17692 0.19681 0.32171 0.33055 0.35032 0.51303 0.52846 0.65113 0.66663 0.82139 0.83476 0.84934 1.00049 1.01422 1.17502 1.18555 1.2107 1.33919 1.35723 1.51161 1.53196 1.66579 1.68505 1.8574 1.87518 2.07623 2.20402 2.22997 2.3454 2.64737 2.83158 2.8531 2.99756 3.17108 3.31977 3.45534 3.47183 3.60073 3.77554 4.10327 4.34936 4.51519 4.64952 4.82504 4.84609 
49 0.01632 0.10432 0.16571 0.17468 0.19455 0.31922 0.32794 0.34581 0.51048 0.52519 0.64847 0.663 0.82006 0.83299 0.84875 0.99815 1.01139 1.17256 1.18306 1.20793 1.33671 1.35386 1.50891 1.52865 1.66333 1.68209 1.8549 1.87194 2.07332 2.20141 2.22638 2.34304 2.64477 2.82887 2.84929 2.995 3.16865 3.19094 3.3174 3.45301 3.46923 3.59842 3.77284 4.10102 4.34702 4.51255 4.64737 4.82263 4.84277 
53 0.01437 0.10245 0.16805 0.17638 0.19228 0.32199 0.33004 0.34323 0.51327 0.52654 0.55795 0.65166 0.66533 0.81989 0.83429 0.84531 1.00083 1.0126 1.17537 1.1851 1.2056 1.33937 1.35411 1.5117 1.52948 1.66591 1.68235 1.85756 1.87294 2.07585 2.09696 2.20395 2.22512 2.34571 2.6475 2.67487 2.83167 2.85098 2.99784 3.17146 3.18896 3.32012 3.45571 3.46963 3.6011 3.77565 4.10372 4.12333 4.34976 4.51532 4.6501 4.82542 4.84325 
58 0.01584 0.09951 0.1667 0.17455 0.1861 0.32072 0.32779 0.33765 0.51269 0.52407 0.54517 0.65082 0.6615 0.81029 0.83166 0.84053 1.0 1.00972 1.17467 1.18343 1.19904 1.33875 1.35105 1.51063 1.52524 1.66477 1.67849 1.85655 1.86919 2.07458 2.09121 2.2026 2.21902 2.34518 2.36427 2.64666 2.66224 2.83074 2.84717 2.99701 3.0152 3.17092 3.18381 3.31963 3.33385 3.45518 3.46684 3.6004 3.7748 3.79786 4.10334 4.11695 4.34917 4.51462 4.53651 4.64868 4.82499 4.84015 
56 0.01637 0.10146 0.16696 0.17507 0.18917 0.32074 0.32821 0.33908 0.51226 0.52415 0.5473 0.65024 0.66155 0.81673 0.83279 0.84251 0.99992 1.01062 1.17424 1.18339 1.20052 1.33835 1.35144 1.51026 1.52592 1.66467 1.67943 1.85642 1.87008 2.07426 2.09176 2.20242 2.22004 2.34484 2.36612 2.64628 2.66356 2.83051 2.84791 2.99666 3.01697 3.17054 3.18478 3.31928 3.3365 3.45483 3.46741 3.60016 3.77453 4.10298 4.11842 4.34893 4.51419 4.64811 4.82457 4.84033 
48 0.01557 0.10055 0.16169 0.17079 0.19182 0.31521 0.32416 0.34466 0.50653 0.52209 0.64465 0.66025 0.81598 0.82891 0.84472 0.99412 1.00796 1.16862 1.17939 1.20572 1.33277 1.35137 1.50521 1.5261 1.65939 1.67927 1.8509 1.86895 2.06961 2.19752 2.22447 2.33905 2.64102 2.825 2.84686 2.99112 3.16476 3.31339 3.44902 3.4662 3.59445 3.76901 4.09699 4.34292 4.50868 4.64325 4.8186 4.84047 
53 0.0085 0.09943 0.16822 0.17672 0.19295 0.32253 0.33083 0.34546 0.51368 0.52716 0.56952 0.65188 0.66523 0.82288 0.83571 0.84911 1.0014 1.01377 1.17575 1.18564 1.2071 1.33985 1.35517 1.51197 1.52959 1.66642 1.68349 1.85812 1.87401 2.07624 2.09763 2.20442 2.22627 2.34623 2.64777 2.6723 2.83219 2.85178 2.99819 3.17181 3.18901 3.32064 3.45611 3.47037 3.60147 3.77592 4.10414 4.12499 4.35025 4.51562 4.64987 4.8259 4.84429 
54 0.0126 0.10271 0.17028 0.17857 0.19368 0.32431 0.33214 0.34423 0.51589 0.52907 0.55929 0.65413 0.66704 0.82188 0.8366 0.84707 1.00333 1.01474 1.1779 1.18752 1.20728 1.34204 1.35679 1.51418 1.53122 1.66834 1.68441 1.86006 1.87508 2.07845 2.09887 2.20656 2.22711 2.34833 2.64995 2.67095 2.83428 2.85321 3.00033 3.0303 3.17411 3.1912 3.32288 3.45838 3.47223 3.60369 3.77829 4.10635 4.12493 4.35243 4.5179 4.65232 4.82811 4.84588 
51 0.01737 0.10584 0.16863 0.17727 0.19502 0.32225 0.33059 0.34534 0.51361 0.52758 0.65134 0.66438 0.81952 0.83451 0.84609 1.00108 1.01334 1.17554 1.18555 1.20735 1.33968 1.35523 1.51192 1.5301 1.66615 1.68333 1.85788 1.8739 2.07631 2.09992 2.20438 2.22729 2.3461 2.64777 2.83198 2.85159 2.998 3.17172 3.18989 3.32047 3.45599 3.47058 3.60136 3.77596 4.10407 4.13067 4.35021 4.51568 4.64984 4.8258 4.84493 
39 0.02109 0.11588 0.17042 0.18208 0.32332 0.33444 0.51446 0.53419 0.6531 0.68476 0.82866 0.84081 1.00234 1.02551 1.17683 1.19067 1.23449 1.34127 1.37198 1.51458 1.66828 1.85935 1.89132 2.07922 2.20683 2.34732 2.64991 2.83382 2.99986 3.17299 3.32162 3.45732 3.603 3.77801 4.10511 4.35166 4.51775 4.65581 4.82706 
54 0.01459 0.0983 0.1623 0.17064 0.18634 0.31595 0.3238 0.33588 0.5074 0.52024 0.54818 0.64549 0.65789 0.81434 0.82867 0.83963 0.99503 1.00659 1.16951 1.17915 1.19886 1.33355 1.3479 1.50554 1.52234 1.65995 1.67606 1.85163 1.86658 2.06977 2.08971 2.19794 2.21816 2.34 2.64145 2.6621 2.8257 2.84422 2.99184 3.02262 3.16566 3.18212 3.31445 3.44995 3.46362 3.59526 3.76965 4.09802 4.11622 4.34398 4.50941 4.64372 4.81963 4.83658 
48 0.01938 0.10661 0.16723 0.17648 0.19926 0.32078 0.32996 0.35487 0.51198 0.52768 0.65021 0.66759 0.823 0.83509 0.85452 0.99972 1.01465 1.17413 1.18516 1.21287 1.3383 1.35777 1.51074 1.53304 1.66514 1.68666 1.85658 1.8757 2.07547 2.20345 2.23354 2.34457 2.6465 2.83064 2.85305 2.99677 3.17022 3.31888 3.45452 3.47319 3.59998 3.77452 4.10247 4.34861 4.51423 4.64913 4.82416 4.84797 
56 0.01708 0.10288 0.16959 0.17762 0.19135 0.32352 0.33093 0.34168 0.51516 0.52733 0.55144 0.65326 0.66472 0.8175 0.83496 0.84427 1.00258 1.01308 1.17716 1.1863 1.20356 1.34124 1.35456 1.51322 1.52878 1.66742 1.68216 1.85917 1.8728 2.07735 2.09507 2.20539 2.22297 2.34765 2.37046 2.6491 2.66603 2.83345 2.8512 2.99955 3.02045 3.17333 3.18758 3.32216 3.3413 3.45769 3.47037 3.60297 3.77748 4.10576 4.12158 4.35174 4.51709 4.65116 4.82742 4.84357 
46 0.01562 0.11348 0.17522 0.18509 0.21623 0.32883 0.33871 0.51961 0.5363 0.65817 0.68101 0.8308 0.84305 0.86836 1.00752 1.02482 1.18183 1.1935 1.2236 1.34615 1.36828 1.51876 1.54401 1.67323 1.70221 1.86464 1.88954 2.08393 2.2115 2.2469 2.35239 2.6546 2.83874 2.86549 3.00486 3.17793 3.32678 3.46232 3.48559 3.60795 3.78281 4.11017 4.35672 4.52237 4.65882 4.83212 
43 0.02251 0.11577 0.17345 0.18398 0.22954 0.32706 0.33764 0.51796 0.53632 0.65634 0.68202 0.83241 0.84407 1.00575 1.02574 1.18001 1.19251 1.22572 1.34444 1.36955 1.5171 1.54653 1.67166 1.86276 1.89066 2.08218 2.20972 2.25074 2.35067 2.65284 2.83702 3.00315 3.17622 3.3249 3.46054 3.48824 3.60622 3.78106 4.10844 4.35503 4.52067 4.65643 4.83041 
46 0.01614 0.10222 0.16121 0.17097 0.19908 0.31463 0.32432 0.36219 0.50578 0.52284 0.644 0.66632 0.82003 0.83129 0.99347 1.00986 1.16783 1.17949 1.20962 1.33204 1.35342 1.50453 1.53018 1.65893 1.68389 1.8504 1.87301 2.06934 2.19715 2.23106 2.33845 2.6405 2.82451 2.85039 2.99066 3.16416 3.31279 3.44839 3.47108 3.59399 3.7686 4.09637 4.34258 4.50841 4.64436 4.81809 
54 0.01585 0.10427 0.16954 0.17786 0.19341 0.32333 0.33116 0.34324 0.51487 0.52807 0.55881 0.65321 0.66646 0.8218 0.836 0.847 1.00236 1.01379 1.17686 1.1865 1.20628 1.34104 1.35592 1.51332 1.53087 1.66729 1.68329 1.85901 1.87389 2.07739 2.09802 2.20549 2.22595 2.34736 2.64919 2.6768 2.83318 2.85206 2.99939 3.03323 3.17327 3.19252 3.32189 3.45743 3.47149 3.60281 3.77755 4.10546 4.12626 4.35153 4.51722 4.65209 4.82717 4.84541 
46 0.0122 0.10218 0.16122 0.17112 0.20178 0.31466 0.32451 0.5055 0.52196 0.64365 0.66213 0.81722 0.82948 0.86089 0.99353 1.01087 1.16786 1.17961 1.21017 1.33205 1.35362 1.50445 1.52875 1.65915 1.68672 1.85049 1.8748 2.06943 2.19737 2.23229 2.33845 2.64034 2.82459 2.85089 2.99071 3.16407 3.31278 3.44838 3.47155 3.5939 3.76855 4.0963 4.34262 4.50823 4.64352 4.81811 
44 0.01162 0.11152 0.17384 0.18406 0.22133 0.32751 0.33779 0.51846 0.53643 0.6569 0.68208 0.83136 0.84304 1.00609 1.02424 1.18052 1.19271 1.22428 1.34475 1.36778 1.51781 1.54717 1.67197 1.71131 1.8633 1.89061 2.08299 2.21055 2.35104 2.65345 2.8374 2.86604 3.00379 3.17691 3.32541 3.4611 3.48862 3.60676 3.78188 4.10893 4.35552 4.52156 4.65842 4.83092 
55 0.01101 0.09907 0.16425 0.17251 0.18755 0.31805 0.32584 0.33767 0.50955 0.52226 0.54947 0.64761 0.65993 0.81628 0.83072 0.84147 0.99719 1.00855 1.17154 1.18102 1.19984 1.33564 1.34972 1.50778 1.52488 1.66204 1.67783 1.85378 1.86846 2.07189 2.09139 2.19999 2.21939 2.34213 2.38112 2.64383 2.66789 2.82796 2.84664 2.99407 3.02473 3.16791 3.18539 3.31664 3.45216 3.46581 3.59754 3.772 4.10026 4.11981 4.34629 4.51172 4.64594 4.82189 4.83931 
48 0.01224 0.10581 0.16654 0.17607 0.20166 0.32005 0.3295 0.36039 0.51123 0.52765 0.64942 0.66834 0.82415 0.83556 0.87819 0.99902 1.01504 1.17341 1.18482 1.21434 1.33755 1.35828 1.50999 1.53355 1.66451 1.6885 1.85594 1.87749 2.07485 2.20271 2.23488 2.34388 2.64582 2.82999 2.85399 2.99615 3.16948 3.31819 3.4538 3.47461 3.59929 3.77395 4.10172 4.348 4.51352 4.64888 4.8235 4.85349 
44 0.01871 0.10662 0.16355 0.17387 0.21238 0.31691 0.32707 0.50775 0.52552 0.6459 0.66788 0.82216 0.83382 0.99568 1.01346 1.16984 1.18192 1.21346 1.33412 1.35656 1.50666 1.53278 1.66129 1.6905 1.8527 1.87877 2.07179 2.19956 2.24064 2.34066 2.64274 2.82683 2.99276 3.16629 3.31483 3.45057 3.47674 3.59616 3.77085 4.09858 4.34491 4.51059 4.64597 4.82035 
48 0.0126 0.09982 0.1596 0.1691 0.1942 0.31306 0.32241 0.35115 0.50419 0.52046 0.64228 0.65961 0.81693 0.82843 0.8588 0.99208 1.00766 1.16634 1.17762 1.20676 1.33053 1.35118 1.50287 1.52665 1.65738 1.68063 1.84888 1.86942 2.06747 2.19557 2.22747 2.33686 2.63878 2.82285 2.84665 2.98898 3.16251 3.31117 3.44678 3.46696 3.59227 3.76676 4.09476 4.34089 4.50651 4.64202 4.81644 4.84647 
45 0.01881 0.10972 0.16821 0.17818 0.2097 0.32177 0.33169 0.5126 0.52946 0.65079 0.6713 0.82561 0.83736 1.00044 1.01703 1.17466 1.18631 1.21603 1.33896 1.36038 1.51135 1.53559 1.666 1.69114 1.85746 1.88007 2.07633 2.20419 2.23787 2.34542 2.64738 2.83152 2.8567 2.99769 3.17107 3.31972 3.45537 3.47826 3.60093 3.77555 4.10334 4.34968 4.51527 4.65096 4.82513 
48 0.01389 0.10763 0.16956 0.17864 0.19959 0.32315 0.33211 0.35281 0.51437 0.52961 0.65256 0.66873 0.82462 0.83711 0.85443 1.00209 1.01625 1.17657 1.18738 1.21399 1.34064 1.35892 1.51306 1.53425 1.66738 1.68739 1.85896 1.87716 2.07776 2.20562 2.2335 2.34699 2.64891 2.83292 2.85442 2.99915 3.17269 3.3213 3.45686 3.47422 3.60233 3.777 4.10484 4.35095 4.51662 4.6518 4.82655 4.84862 
54 0.01619 0.10478 0.17082 0.17908 0.19443 0.32492 0.33286 0.34555 0.51621 0.5293 0.55861 0.65445 0.66729 0.82222 0.83692 0.8474 1.00373 1.01524 1.17829 1.18791 1.20778 1.34235 1.35705 1.51441 1.53121 1.66869 1.68473 1.86054 1.87575 2.07884 2.09942 2.20674 2.22684 2.3487 2.65026 2.67117 2.83453 2.85333 3.0006 3.03014 3.17436 3.19086 3.32318 3.45868 3.47251 3.60393 3.77854 4.10667 4.12542 4.3528 4.51825 4.65262 4.8284 4.84603 
61 0.01338 0.09989 0.16773 0.17574 0.18511 0.21225 0.3237 0.33057 0.3402 0.5152 0.52593 0.5453 0.65309 0.66291 0.81347 0.83418 0.84282 0.87598 1.00264 1.01206 1.17716 1.18557 1.20004 1.23204 1.34127 1.35303 1.51305 1.52692 1.66739 1.68052 1.85914 1.8713 2.07695 2.09291 2.2051 2.22099 2.34764 2.36524 2.64893 2.66335 2.83308 2.84825 2.99928 3.01572 3.17321 3.18458 3.32196 3.33408 3.45748 3.46836 3.60273 3.77699 3.79503 4.10574 4.11782 4.35149 4.51677 4.53454 4.65031 4.8273 4.84108 
49 0.02012 0.10296 0.16439 0.17325 0.19236 0.31787 0.32645 0.3429 0.50922 0.52385 0.64727 0.6618 0.81762 0.8312 0.84532 0.99681 1.00974 1.17122 1.18157 1.2055 1.33538 1.35204 1.50769 1.52743 1.66191 1.68033 1.85356 1.87046 2.07203 2.2 2.22391 2.34175 2.64358 2.82753 2.84779 2.99369 3.16747 3.1935 3.31608 3.45172 3.46776 3.59708 3.77171 4.09974 4.3457 4.51136 4.6457 4.82133 4.84123 
48 0.01864 0.10311 0.16388 0.173 0.19419 0.31754 0.32659 0.34879 0.50883 0.5248 0.64702 0.66435 0.81875 0.83139 0.84835 0.99645 1.01067 1.17081 1.18163 1.20822 1.33499 1.35414 1.50753 1.53017 1.66163 1.68184 1.85327 1.87217 2.07205 2.1998 2.2269 2.34134 2.64337 2.82731 2.84933 2.99342 3.16704 3.31564 3.45127 3.46958 3.59672 3.7714 4.09925 4.34532 4.51102 4.646 4.82092 4.84502 
55 0.00659 0.09559 0.16412 0.17226 0.18594 0.31834 0.32589 0.33696 0.51005 0.52268 0.54908 0.64827 0.6604 0.81276 0.8299 0.8393 0.99743 1.0082 1.17204 1.1813 1.19913 1.33615 1.34999 1.50821 1.52441 1.66237 1.67778 1.85401 1.86813 2.07227 2.09098 2.20044 2.2188 2.34249 2.36871 2.64412 2.66265 2.82836 2.84677 2.99453 3.0201 3.1683 3.18398 3.31707 3.45261 3.46579 3.59788 3.77237 4.1006 4.11731 4.3465 4.51197 4.64632 4.82223 4.83895 
48 0.01918 0.10379 0.16393 0.17322 0.19631 0.31743 0.3266 0.35093 0.5086 0.52412 0.64662 0.66249 0.82008 0.83203 0.8526 0.9964 1.01136 1.17074 1.18174 1.20933 1.33488 1.35373 1.50713 1.52836 1.66172 1.68301 1.85324 1.87248 2.0719 2.19988 2.22892 2.34124 2.64297 2.8272 2.84912 2.99328 3.16682 3.31551 3.45107 3.46887 3.59651 3.77114 4.09909 4.34523 4.51072 4.64525 4.82078 4.84365 
48 0.01191 0.10503 0.17382 0.18295 0.20369 0.32794 0.33704 0.36084 0.51898 0.53427 0.65709 0.67304 0.8305 0.84234 0.86263 1.00674 1.02129 1.18107 1.19188 1.21851 1.34522 1.36369 1.5174 1.53784 1.67209 1.69268 1.86357 1.88199 2.08214 2.2101 2.23713 2.3515 2.65321 2.83751 2.85904 3.00352 3.17703 3.32576 3.46131 3.47817 3.60677 3.78122 4.10936 4.35556 4.52085 4.65534 4.83107 4.85268 
39 0.01454 0.11307 0.16689 0.17877 0.31973 0.33099 0.5108 0.53071 0.64908 0.67671 0.82572 0.83809 0.99891 1.02503 1.17313 1.18699 1.33731 1.36447 1.5103 1.55149 1.6647 1.85582 1.88981 2.07549 2.20307 2.34375 2.64599 2.83017 2.99601 3.16934 3.31799 3.45361 3.59938 3.77431 4.10158 4.34815 4.51401 4.64961 4.82352 
52 0.01076 0.09482 0.17145 0.18005 0.19521 0.32652 0.33474 0.34872 0.51791 0.53165 0.58563 0.65625 0.67027 0.82745 0.84006 0.85403 1.00551 1.01784 1.17998 1.18996 1.21207 1.34411 1.35982 1.51635 1.53455 1.67067 1.68807 1.86225 1.87815 2.08075 2.10489 2.20875 2.23142 2.35042 2.65215 2.83635 2.85597 3.00243 3.17603 3.19368 3.32483 3.46031 3.47471 3.60569 3.78024 4.10834 4.13019 4.35444 4.5199 4.65445 4.83013 4.84891 
54 0.01428 0.10238 0.1677 0.17603 0.1916 0.32154 0.3294 0.34162 0.51302 0.52609 0.55542 0.65123 0.66395 0.81953 0.83399 0.84471 1.00057 1.01209 1.17509 1.18473 1.20457 1.33922 1.35401 1.51134 1.52841 1.66555 1.68176 1.85723 1.8722 2.07554 2.09579 2.20374 2.22437 2.34554 2.64713 2.66818 2.83139 2.85027 2.99753 3.02928 3.17128 3.18821 3.32005 3.45555 3.46936 3.60088 3.77544 4.10357 4.1227 4.34962 4.51509 4.64962 4.82528 4.84317 
36 0.01618 0.12001 0.17162 0.18497 0.32446 0.33681 0.51557 0.53792 0.65448 0.82923 0.84194 1.00343 1.17762 1.19258 1.34199 1.3751 1.51535 1.66906 1.8602 1.8976 2.08032 2.20774 2.34823 2.65086 2.83484 3.00109 3.17399 3.32251 3.45835 3.60422 3.77925 4.10608 4.35279 4.51897 4.65826 4.82818 
44 0.05425 0.12567 0.16266 0.17334 0.31376 0.32326 0.34886 0.50605 0.52379 0.64437 0.66966 0.81844 0.83033 0.99369 1.01075 1.16818 1.18039 1.2122 1.33248 1.35603 1.50503 1.53488 1.65946 1.6909 1.85084 1.87686 2.06995 2.19784 2.33872 2.64087 2.82489 2.85284 2.99109 3.16446 3.31311 3.44877 3.47567 3.59439 3.769 4.09667 4.34294 4.5089 4.64616 4.81846 
56 0.01855 0.10313 0.16868 0.17678 0.19081 0.32246 0.32994 0.34081 0.51412 0.52627 0.5505 0.65217 0.66367 0.8181 0.83443 0.84406 1.00164 1.01232 1.17613 1.18535 1.20289 1.34019 1.35353 1.51217 1.52791 1.66643 1.68126 1.85822 1.87204 2.0763 2.09418 2.20436 2.22223 2.34668 2.36962 2.64821 2.66619 2.83244 2.85027 2.99852 3.01943 3.17239 3.18703 3.32116 3.34069 3.45669 3.46945 3.60202 3.7765 4.10481 4.12101 4.35079 4.51624 4.65028 4.82644 4.84269 
48 0.01866 0.10562 0.16792 0.17687 0.19737 0.32152 0.33043 0.35123 0.51297 0.52894 0.65149 0.67149 0.82057 0.83433 0.84842 1.00027 1.01411 1.17508 1.18587 1.21232 1.33923 1.35873 1.51193 1.53431 1.6657 1.68585 1.85726 1.87576 2.07649 2.20432 2.23286 2.3453 2.64753 2.83159 2.85435 2.99778 3.1711 3.31975 3.45538 3.47355 3.6008 3.77575 4.10317 4.34925 4.51531 4.65093 4.82497 4.84892 
61 0.01653 0.10072 0.16808 0.17593 0.18561 0.21717 0.32376 0.33067 0.34043 0.51522 0.52623 0.5462 0.65314 0.66314 0.81316 0.834 0.84263 0.87483 1.00259 1.01209 1.17711 1.18555 1.20019 1.23319 1.34128 1.35328 1.51316 1.52734 1.66739 1.68072 1.85913 1.87148 2.07716 2.09339 2.20513 2.22108 2.34761 2.36595 2.64888 2.66337 2.83317 2.84894 2.99937 3.0165 3.17319 3.18493 3.322 3.33495 3.45745 3.46847 3.60272 3.77707 3.79615 4.10569 4.11823 4.35155 4.5167 4.53456 4.65024 4.82733 4.84156 
49 0.02005 0.10677 0.168 0.17695 0.1968 0.32166 0.33046 0.34943 0.51288 0.52773 0.65086 0.66547 0.82248 0.83533 0.85139 1.00054 1.01415 1.17487 1.18536 1.21024 1.33905 1.35641 1.51124 1.53068 1.66573 1.68472 1.85736 1.87477 2.07584 2.20363 2.22788 2.34538 2.64709 2.83127 2.85182 2.99743 3.17101 3.19412 3.31973 3.45534 3.47183 3.60069 3.77522 4.10334 4.34941 4.5149 4.64908 4.825 4.84547 
61 0.01653 0.0948 0.16152 0.16945 0.17871 0.20445 0.31736 0.32418 0.33371 0.50891 0.51963 0.53887 0.64682 0.65656 0.80476 0.82753 0.83612 0.86072 0.99631 1.00571 1.17085 1.1792 1.19344 1.22362 1.33494 1.34658 1.5068 1.52065 1.661 1.67399 1.85278 1.86489 2.07068 2.0866 2.19867 2.21428 2.34131 2.35899 2.64257 2.65668 2.82675 2.84194 2.99294 3.00927 3.16692 3.17819 3.31565 3.32762 3.45114 3.46183 3.59642 3.77067 3.78836 4.09942 4.11137 4.34513 4.51042 4.52772 4.64382 4.82096 4.83464 
62 0.01171 0.09714 0.16312 0.17205 0.18023 0.19867 0.32073 0.3274 0.33646 0.51251 0.52257 0.54042 0.65041 0.65985 0.80706 0.83103 0.83956 0.85979 0.99994 1.00897 1.1744 1.18252 1.19566 1.22231 1.33853 1.3496 1.51042 1.5239 1.6645 1.67688 1.85632 1.8677 2.07412 2.08956 2.20206 2.21698 2.34497 2.36105 2.6463 2.6601 2.83025 2.84368 2.99659 3.0122 3.17064 3.1815 3.31919 3.32989 3.45479 3.46511 3.60007 3.77426 3.79098 4.10312 4.11431 4.34871 4.38082 4.51412 4.53073 4.64776 4.82464 4.8377 
64 0.01539 0.08976 0.15385 0.16359 0.1713 0.18759 0.31216 0.31874 0.32722 0.35839 0.5045 0.51436 0.53199 0.64228 0.6514 0.79939 0.82298 0.83134 0.8497 0.99184 1.00061 1.16628 1.17423 1.18671 1.21211 1.33037 1.34105 1.50212 1.5151 1.65626 1.66815 1.84807 1.85905 2.06576 2.08076 2.19369 2.20823 2.33683 2.35221 2.63794 2.65087 2.82194 2.83415 2.98823 3.00289 3.16242 3.17258 3.31097 3.32086 3.44653 3.45634 3.59179 3.61304 3.76597 3.78184 4.09499 4.1055 4.34047 4.36261 4.50584 4.52164 4.63893 4.81642 4.82895 
49 0.00722 0.09534 0.16894 0.17775 0.19559 0.32345 0.33218 0.35096 0.51467 0.52959 0.65298 0.66899 0.82199 0.83599 0.84927 1.00212 1.01523 1.17671 1.18711 1.21158 1.34085 1.35817 1.51329 1.53351 1.66748 1.68622 1.85903 1.8762 2.07769 2.20563 2.23036 2.34705 2.64913 2.83305 2.85347 2.99916 3.17272 3.19943 3.32145 3.45705 3.47339 3.60248 3.77721 4.10494 4.35103 4.51687 4.65228 4.82675 4.84737 
48 0.01201 0.10627 0.16842 0.17752 0.19864 0.3221 0.33112 0.3529 0.5133 0.5286 0.65139 0.66733 0.82341 0.83594 0.85316 1.00101 1.01544 1.17534 1.18607 1.21228 1.33948 1.35755 1.51191 1.53324 1.66628 1.68634 1.85784 1.87606 2.07654 2.20445 2.23177 2.34581 2.64766 2.83182 2.85329 2.9979 3.17148 3.32012 3.4557 3.47293 3.60116 3.77576 4.1037 4.34979 4.51542 4.65005 4.82538 4.8469 
62 0.01179 0.08843 0.15366 0.16241 0.17064 0.1895 0.31081 0.31747 0.32643 0.50264 0.51258 0.53038 0.64045 0.64977 0.79637 0.82117 0.8297 0.84927 0.99012 0.9991 1.16457 1.17267 1.18569 1.21202 1.32868 1.33965 1.5004 1.51383 1.65465 1.66692 1.84643 1.85775 2.06411 2.0796 2.19211 2.20697 2.33515 2.35108 2.63625 2.64973 2.82034 2.83368 2.98661 3.0019 3.16073 3.17135 3.30934 3.3198 3.44489 3.45507 3.59014 3.76424 3.78114 4.09326 4.10418 4.3388 4.36445 4.50412 4.5208 4.63733 4.81473 4.82768 
54 0.01056 0.09967 0.16744 0.1756 0.19014 0.32189 0.32977 0.34226 0.51318 0.5262 0.5546 0.65141 0.6641 0.8169 0.83313 0.84284 1.00061 1.01191 1.1751 1.18449 1.20313 1.33923 1.35358 1.51123 1.52766 1.66563 1.68144 1.85734 1.87212 2.07553 2.09472 2.20353 2.22242 2.34552 2.64701 2.66556 2.83142 2.8499 2.99748 3.02248 3.17116 3.18651 3.32002 3.45546 3.46857 3.60074 3.77523 4.10351 4.12048 4.34959 4.5149 4.64905 4.82525 4.84224 
39 0.02114 0.11388 0.16857 0.18009 0.32151 0.3325 0.51261 0.53218 0.65121 0.68211 0.82651 0.8386 1.00059 1.0243 1.17491 1.18838 1.22705 1.33932 1.36796 1.51251 1.6665 1.85749 1.88838 2.07729 2.20475 2.3454 2.6479 2.83179 2.99793 3.17112 3.31965 3.45545 3.60107 3.77604 4.10327 4.3497 4.51572 4.65329 4.82515 
48 0.00782 0.09951 0.17007 0.17919 0.1995 0.32449 0.33368 0.36064 0.51557 0.53131 0.65369 0.67037 0.82637 0.83846 0.85748 1.00329 1.01834 1.17757 1.18842 1.21527 1.34175 1.36079 1.51402 1.53509 1.66864 1.68969 1.8602 1.87964 2.07899 2.20665 2.2342 2.34802 2.64976 2.83416 2.85647 3.00014 3.1736 3.3223 3.45789 3.47564 3.60328 3.77803 4.10588 4.35212 4.51752 4.65201 4.82765 4.85091 
59 0.00821 0.09321 0.16039 0.16825 0.17894 0.31426 0.32133 0.33085 0.50656 0.51735 0.53712 0.64449 0.65465 0.80351 0.82567 0.8345 0.8723 0.99426 1.00395 1.1687 1.17739 1.19271 1.33271 1.3447 1.50452 1.51892 1.65882 1.67219 1.85061 1.86302 2.06842 2.08497 2.19645 2.21257 2.33923 2.3577 2.6405 2.65546 2.82462 2.84039 2.99084 3.00833 3.16488 3.17727 3.31356 3.32651 3.44909 3.46033 3.59438 3.76862 3.78945 4.09739 4.11045 4.34312 4.50846 4.52829 4.6423 4.81891 4.83351 
40 0.01259 0.10949 0.16583 0.17717 0.3188 0.32971 0.50995 0.52931 0.64841 0.67599 0.82354 0.83566 0.99789 1.02066 1.17234 1.18583 1.22438 1.33665 1.36445 1.50948 1.54765 1.66403 1.85503 1.89175 2.07476 2.2024 2.34289 2.64508 2.82926 2.99537 3.16849 3.31715 3.45283 3.59837 3.77326 4.10061 4.3471 4.51292 4.64934 4.82253 
46 0.01627 0.10612 0.16528 0.17505 0.20308 0.31874 0.32841 0.36421 0.50987 0.52686 0.64816 0.66991 0.82441 0.83567 0.99762 1.01388 1.17188 1.18339 1.21296 1.33613 1.35739 1.50864 1.53303 1.66308 1.68765 1.85456 1.87659 2.07362 2.20139 2.2352 2.34255 2.64464 2.82865 2.85479 2.9948 3.16825 3.31684 3.45254 3.47568 3.59813 3.77282 4.10051 4.34675 4.51256 4.64836 4.82224 
43 0.00968 0.10847 0.1703 0.18058 0.22074 0.324 0.33444 0.515 0.53354 0.6535 0.68074 0.8263 0.83832 0.87369 1.00271 1.0232 1.17715 1.18963 1.22294 1.34146 1.36685 1.51451 1.55055 1.6689 1.85976 1.88941 2.07952 2.20706 2.34743 2.64976 2.83399 2.99988 3.17304 3.32174 3.45737 3.483 3.60295 3.77814 4.10518 4.35177 4.51765 4.65433 4.82722 
46 0.01139 0.10733 0.16793 0.1777 0.20616 0.32146 0.33117 0.37237 0.51259 0.52971 0.65088 0.67284 0.82666 0.83792 1.00025 1.0166 1.17452 1.186 1.2154 1.33883 1.3604 1.51136 1.53568 1.6658 1.69106 1.85724 1.87994 2.07628 2.20405 2.23708 2.34518 2.64718 2.83138 2.85669 2.99748 3.17088 3.31949 3.4552 3.47801 3.60069 3.77561 4.10307 4.34939 4.51509 4.65032 4.82493 
58 0.01074 0.09684 0.16476 0.1726 0.18368 0.31923 0.32632 0.3363 0.51109 0.52258 0.54382 0.64923 0.6601 0.8073 0.82978 0.83861 0.87786 0.99854 1.0085 1.17324 1.18208 1.19832 1.3372 1.34972 1.50918 1.52442 1.66333 1.67725 1.85505 1.86806 2.07311 2.0902 2.20116 2.2179 2.34354 2.36333 2.64497 2.66086 2.82918 2.84599 2.99536 3.01402 3.16926 3.1827 3.318 3.33259 3.45355 3.46541 3.59882 3.77323 4.10161 4.11521 4.34744 4.51292 4.53619 4.64716 4.82327 4.83832 
41 0.00878 0.11096 0.16981 0.18089 0.32266 0.33321 0.51389 0.53251 0.65239 0.67938 0.82771 0.83981 1.00189 1.02265 1.17624 1.18935 1.2255 1.34062 1.36716 1.51359 1.55368 1.6678 1.85899 1.88906 2.07842 2.20605 2.3469 2.64922 2.83323 2.99928 3.17258 3.32113 3.45685 3.49259 3.6026 3.77746 4.10479 4.35128 4.51726 4.65484 4.82671 
48 0.01263 0.10473 0.16719 0.1762 0.19686 0.32079 0.32974 0.35072 0.5121 0.52748 0.65027 0.66621 0.82084 0.83406 0.84922 0.9996 1.01343 1.1742 1.18489 1.21084 1.33836 1.35683 1.51072 1.53146 1.665 1.68498 1.85649 1.87461 2.07529 2.20323 2.22989 2.34455 2.6465 2.83063 2.85205 2.99677 3.17022 3.3189 3.4545 3.47147 3.59993 3.77447 4.1024 4.34847 4.51411 4.64879 4.82413 4.84523 
54 0.01576 0.10101 0.16545 0.17375 0.18925 0.31919 0.32702 0.3391 0.51058 0.52334 0.55076 0.64869 0.66105 0.81729 0.83175 0.84256 0.99823 1.00969 1.17271 1.18231 1.20187 1.33674 1.35108 1.50874 1.52547 1.66315 1.67908 1.85486 1.86973 2.07302 2.09299 2.20117 2.22093 2.34318 2.64457 2.6638 2.82888 2.84735 2.995 3.02102 3.16884 3.18501 3.31763 3.4531 3.46653 3.59845 3.77288 4.1012 4.11931 4.34718 4.51262 4.64706 4.82283 4.84002 
60 0.01209 0.09912 0.16828 0.17616 0.18607 0.22059 0.32408 0.33108 0.34105 0.5153 0.52632 0.54642 0.65318 0.66324 0.81507 0.8345 0.8432 1.00266 1.01223 1.17707 1.18551 1.19995 1.23104 1.34119 1.35294 1.51309 1.52719 1.66735 1.68049 1.85917 1.87143 2.07704 2.09313 2.20492 2.2206 2.34762 2.36524 2.64892 2.66352 2.83309 2.84847 2.99927 3.01585 3.17326 3.18508 3.32194 3.33426 3.45745 3.46837 3.60275 3.77707 3.79599 4.10577 4.11826 4.35151 4.51684 4.53546 4.65058 4.82736 4.84144 
41 0.02135 0.11765 0.17623 0.18726 0.32921 0.33975 0.52039 0.53903 0.65898 0.68657 0.8312 0.84388 0.89625 1.00831 1.03035 1.18284 1.19602 1.23303 1.3471 1.37404 1.52031 1.67424 1.86518 1.89339 2.08485 2.2129 2.35307 2.65553 2.83951 3.00576 3.17867 3.32735 3.46301 3.49165 3.60872 3.78385 4.11082 4.35747 4.52334 4.66031 4.83294 
48 0.01986 0.11235 0.17297 0.18238 0.20659 0.32648 0.33575 0.36262 0.51773 0.5338 0.65592 0.67383 0.83008 0.84163 0.86861 1.00549 1.02092 1.17988 1.19111 1.21986 1.34406 1.36421 1.51656 1.53956 1.67083 1.69274 1.86234 1.88209 2.0814 2.20937 2.24147 2.35031 2.65233 2.83647 2.85984 3.00263 3.17598 3.32467 3.46032 3.48022 3.60581 3.78038 4.10822 4.35441 4.52002 4.65499 4.82999 4.8568 
47 0.01157 0.10858 0.17046 0.17999 0.20543 0.32414 0.3336 0.36485 0.51531 0.53182 0.65366 0.67492 0.82827 0.8396 0.88229 1.00305 1.01907 1.17746 1.18891 1.21862 1.34169 1.363 1.51444 1.53974 1.66857 1.6933 1.85997 1.88128 2.07897 2.2069 2.23985 2.34783 2.65016 2.83415 2.859 3.00029 3.17367 3.32225 3.45784 3.47856 3.60345 3.77841 4.10573 4.35207 4.51789 4.65382 4.8276 
48 0.01005 0.10447 0.16881 0.17776 0.19744 0.32257 0.33135 0.35018 0.51388 0.52906 0.65213 0.66821 0.82281 0.83596 0.8511 1.0014 1.01477 1.17594 1.18652 1.21191 1.34017 1.35841 1.51256 1.53334 1.66669 1.68587 1.85826 1.87574 2.077 2.20495 2.23093 2.34632 2.64832 2.83234 2.8535 2.99847 3.17206 3.32071 3.45635 3.47327 3.60176 3.77635 4.10423 4.35022 4.516 4.65098 4.82594 4.84672 
48 0.00711 0.10327 0.16737 0.17656 0.19809 0.32103 0.33007 0.35158 0.51223 0.52747 0.65026 0.66578 0.82329 0.83543 0.8545 0.99999 1.01434 1.17429 1.18508 1.21157 1.33849 1.35695 1.5108 1.5319 1.66527 1.68563 1.85684 1.87535 2.07536 2.20334 2.23027 2.34485 2.64663 2.83079 2.85235 2.99687 3.17043 3.3191 3.4547 3.4718 3.60006 3.77461 4.10273 4.34884 4.51432 4.64904 4.82439 4.84598 
38 0.01019 0.11007 0.16517 0.177 0.31798 0.32906 0.50904 0.52891 0.64768 0.68137 0.82389 0.83615 0.99716 1.02107 1.17153 1.18565 1.33574 1.36396 1.5087 1.6627 1.85385 1.88397 2.07328 2.20115 2.34189 2.64433 2.82819 2.99426 3.1677 3.31621 3.452 3.59763 3.77229 4.09981 4.34615 4.51239 4.65023 4.82164 
55 0.01313 0.10288 0.17113 0.17933 0.19421 0.32542 0.33331 0.34582 0.5166 0.52935 0.55639 0.65482 0.66725 0.82161 0.83699 0.84698 1.00416 1.01548 1.17866 1.18812 1.20708 1.3427 1.35688 1.51467 1.53095 1.66914 1.68493 1.86086 1.87557 2.079 2.09805 2.20707 2.22617 2.34904 2.3874 2.65057 2.66957 2.83502 2.85377 3.00105 3.02972 3.17478 3.19082 3.32363 3.45905 3.4724 3.60429 3.77889 4.10707 4.12447 4.35313 4.5185 4.65247 4.82881 4.84603 
41 0.02285 0.11481 0.17116 0.1822 0.32383 0.33419 0.51515 0.53366 0.65375 0.68094 0.82741 0.8397 1.00294 1.02225 1.17755 1.19056 1.22559 1.34192 1.36808 1.51487 1.55142 1.66898 1.86013 1.88902 2.07955 2.20753 2.34802 2.6505 2.83452 3.00061 3.17377 3.32239 3.45804 3.48738 3.60377 3.77873 4.1059 4.35238 4.51834 4.65559 4.82787 
45 0.01646 0.11108 0.17015 0.18023 0.21447 0.32381 0.33392 0.51467 0.53194 0.65291 0.67565 0.82805 0.83969 1.00247 1.02016 1.17668 1.18851 1.21888 1.34094 1.36267 1.51356 1.53923 1.66812 1.69669 1.85948 1.88374 2.07844 2.20629 2.24161 2.34737 2.64954 2.83363 2.86057 2.99974 3.17301 3.32169 3.45731 3.48183 3.60298 3.7777 4.10525 4.35172 4.51734 4.65392 4.82716 
53 0.00741 0.09486 0.15887 0.16732 0.18364 0.31255 0.32055 0.33327 0.50396 0.51728 0.55153 0.64213 0.65536 0.8123 0.82582 0.83801 0.99164 1.0036 1.1661 1.17598 1.19726 1.33016 1.34556 1.50224 1.52019 1.6566 1.67349 1.84824 1.8637 2.06636 2.08836 2.1946 2.21605 2.33659 2.63816 2.66384 2.82234 2.84201 2.98849 3.16224 3.18007 3.31096 3.44653 3.46086 3.59187 3.76623 4.09457 4.11569 4.34052 4.50602 4.64057 4.81618 4.83453 
38 0.01165 0.11478 0.17045 0.18277 0.32345 0.33512 0.51467 0.53613 0.65313 0.68947 0.82932 0.8418 1.00266 1.05941 1.17688 1.19147 1.34115 1.37314 1.51456 1.66831 1.8594 1.89486 2.07942 2.20692 2.34726 2.64992 2.834 2.99994 3.17305 3.32166 3.45732 3.60305 3.77843 4.10513 4.35186 4.51793 4.65477 4.82724 
56 0.01384 0.09764 0.16299 0.17108 0.18502 0.31671 0.32412 0.33481 0.50827 0.52023 0.54378 0.64626 0.65745 0.81239 0.82877 0.83839 0.99594 1.0065 1.17029 1.17942 1.19644 1.33437 1.34743 1.50626 1.52184 1.66067 1.67531 1.85243 1.86599 2.07032 2.08831 2.19842 2.21589 2.3409 2.36267 2.64236 2.65996 2.8265 2.8441 2.99268 3.01368 3.16661 3.18097 3.31532 3.33229 3.45092 3.4637 3.59625 3.77058 4.09908 4.1154 4.34495 4.51033 4.64422 4.82061 4.83684 
50 0.0153 0.10335 0.16533 0.17406 0.19225 0.3189 0.32736 0.34285 0.51016 0.52417 0.64794 0.6613 0.81822 0.83205 0.84566 0.99782 1.01051 1.1721 1.1822 1.20443 1.33628 1.35213 1.50843 1.52693 1.6629 1.68044 1.85454 1.87066 2.07277 2.09775 2.20096 2.22488 2.34276 2.64448 2.82851 2.84823 2.99463 3.16833 3.18768 3.31705 3.45264 3.46792 3.59805 3.77251 4.10072 4.34669 4.51218 4.64642 4.82229 4.84083 
50 0.01831 0.10711 0.16953 0.17826 0.19673 0.3231 0.33158 0.34745 0.51438 0.52858 0.65235 0.6661 0.82157 0.83584 0.84876 1.00194 1.01461 1.17637 1.18652 1.2093 1.34052 1.35661 1.51272 1.53133 1.66704 1.68464 1.85869 1.87494 2.07711 2.10286 2.20524 2.22873 2.3469 2.64871 2.83273 2.85258 2.99887 3.17252 3.1919 3.32128 3.45686 3.4723 3.60226 3.77677 4.10484 4.35084 4.51636 4.6511 4.82647 4.84528 
48 0.0199 0.10568 0.16565 0.17496 0.19809 0.3191 0.32824 0.35138 0.51024 0.52577 0.64827 0.66423 0.82225 0.83404 0.85643 0.9981 1.0128 1.17236 1.18338 1.21106 1.33652 1.3554 1.50878 1.53014 1.66337 1.68415 1.85491 1.87378 2.07352 2.20149 2.2311 2.34291 2.64466 2.82885 2.85109 2.99492 3.16852 3.31715 3.45279 3.47102 3.59823 3.77272 4.10086 4.347 4.51247 4.64706 4.82249 4.84596 
44 0.02269 0.10682 0.16468 0.175 0.21524 0.31809 0.3283 0.50908 0.52728 0.64756 0.67301 0.82154 0.83337 0.99674 1.01441 1.17128 1.18359 1.21565 1.33554 1.35931 1.5083 1.53688 1.66253 1.69992 1.85388 1.88224 2.07326 2.20118 2.34177 2.64408 2.82806 2.864 2.99432 3.1676 3.31622 3.45183 3.47912 3.59747 3.7724 4.09969 4.34603 4.51214 4.64922 4.82156 
54 0.00792 0.03152 0.11298 0.1732 0.18163 0.19933 0.32678 0.3351 0.35046 0.5178 0.53141 0.58839 0.65617 0.67008 0.82838 0.8401 0.85422 1.00534 1.01745 1.1798 1.1896 1.21092 1.34399 1.35962 1.51617 1.53397 1.67044 1.68743 1.86211 1.87785 2.08051 2.10297 2.20861 2.23093 2.35018 2.65182 2.67741 2.83621 2.8558 3.00231 3.17582 3.19318 3.32465 3.46011 3.47422 3.60552 3.7801 4.10811 4.12847 4.35425 4.51964 4.65398 4.8299 4.84822 
59 0.01104 0.09746 0.16518 0.17305 0.18385 0.31962 0.32666 0.33646 0.51157 0.52276 0.54332 0.64956 0.65992 0.80822 0.83044 0.83927 0.87959 0.99915 1.00906 1.17363 1.18232 1.19781 1.33767 1.34988 1.50949 1.52399 1.66378 1.67741 1.85558 1.86822 2.07349 2.09001 2.20151 2.21775 2.34407 2.36261 2.64541 2.66068 2.82962 2.84574 2.99582 3.01335 3.16973 3.18222 3.31846 3.33189 3.45402 3.46551 3.59927 3.77367 3.79708 4.10223 4.1155 4.34807 4.51335 4.53403 4.64731 4.82386 4.83863 
48 0.02016 0.10183 0.16226 0.17143 0.19317 0.31576 0.32478 0.34606 0.50707 0.52324 0.64519 0.66299 0.81735 0.82983 0.84723 0.99471 1.00908 1.1691 1.17999 1.20693 1.3333 1.35268 1.50582 1.52996 1.65993 1.68025 1.85153 1.87001 2.0703 2.19817 2.22759 2.33963 2.64173 2.82559 2.84859 2.99171 3.16539 3.31394 3.44957 3.46878 3.59503 3.76965 4.09757 4.34359 4.50953 4.64529 4.81921 4.84581 
48 0.01622 0.10177 0.16287 0.17191 0.19234 0.3165 0.32536 0.34486 0.50775 0.52317 0.64587 0.66175 0.8173 0.83021 0.84623 0.99541 1.00923 1.16984 1.18053 1.20648 1.33397 1.35246 1.50636 1.52777 1.66059 1.68017 1.8522 1.87002 2.07091 2.19858 2.22412 2.34032 2.64224 2.82616 2.84804 2.99226 3.16601 3.31461 3.4502 3.46719 3.59567 3.77024 4.09822 4.3442 4.50998 4.64495 4.81981 4.84203 
40 0.02457 0.11327 0.16656 0.17797 0.31928 0.33003 0.51038 0.52928 0.64894 0.67913 0.82446 0.83656 0.99842 1.02009 1.17272 1.18596 1.22304 1.33714 1.36424 1.5102 1.6642 1.85531 1.8844 2.07471 2.20241 2.34327 2.64568 2.82957 2.99565 3.16898 3.31753 3.45329 3.49153 3.59905 3.77382 4.10123 4.34766 4.51375 4.65112 4.8231 
35 0.09457 0.15572 0.16828 0.30871 0.32055 0.49978 0.52183 0.63828 0.68101 0.81523 0.82841 0.98832 1.16222 1.17751 1.32649 1.36968 1.49923 1.65376 1.84488 2.0636 2.19163 2.33276 2.63493 2.81905 2.98501 3.1585 3.30704 3.44286 3.58847 3.76302 4.09076 4.33723 4.50308 4.64016 4.81264 
60 0.00961 0.09505 0.16377 0.17312 0.18173 0.203 0.3221 0.32898 0.33863 0.51367 0.52455 0.54437 0.65158 0.66154 0.81315 0.83288 0.84155 1.00096 1.01036 1.1755 1.18394 1.19832 1.22907 1.33965 1.35138 1.51155 1.52562 1.66567 1.67867 1.85748 1.8695 2.07539 2.09145 2.20332 2.21901 2.34606 2.36348 2.64741 2.66195 2.83156 2.84715 2.9978 3.01468 3.17176 3.18356 3.32039 3.33255 3.45594 3.46688 3.60127 3.77558 3.79455 4.10423 4.11659 4.34996 4.51534 4.53384 4.64895 4.82582 4.83995 
55 0.01145 0.09677 0.16237 0.17058 0.18527 0.31614 0.32379 0.33513 0.50773 0.52022 0.54635 0.6459 0.65789 0.81213 0.8282 0.83803 0.99526 1.00626 1.16981 1.17925 1.19787 1.33388 1.34784 1.50591 1.5222 1.66008 1.67561 1.85182 1.86618 2.06994 2.08857 2.19812 2.21703 2.3403 2.3726 2.64193 2.66147 2.82607 2.84464 2.99224 3.01955 3.16604 3.18161 3.31483 3.45033 3.46345 3.59567 3.77007 4.09839 4.11533 4.3443 4.50978 4.64398 4.81998 4.83678 
51 0.01468 0.10452 0.16772 0.17631 0.19353 0.32132 0.3295 0.34314 0.5127 0.52641 0.57995 0.65107 0.66518 0.82262 0.83512 0.84941 1.00041 1.01275 1.17487 1.18494 1.20752 1.33893 1.35459 1.51125 1.52983 1.66537 1.68236 1.85708 1.87295 2.0755 2.09941 2.20366 2.22686 2.34532 2.64721 2.83115 2.8509 2.99725 3.171 3.19 3.31965 3.45522 3.46973 3.60066 3.77525 4.10331 4.34922 4.51493 4.64939 4.82491 4.8433 
54 0.01722 0.10243 0.1655 0.17398 0.19075 0.31918 0.32733 0.34091 0.51043 0.52364 0.55509 0.64853 0.66136 0.81952 0.83252 0.84579 0.99816 1.01033 1.17253 1.18235 1.20328 1.33661 1.3516 1.50864 1.52586 1.6632 1.68009 1.85482 1.87038 2.07295 2.09382 2.20116 2.22254 2.34302 2.64448 2.66655 2.82886 2.84803 2.99496 3.03529 3.16867 3.186 3.31747 3.45299 3.46737 3.59832 3.77282 4.10103 4.12343 4.34713 4.51244 4.64673 4.82274 4.84118 
48 0.0126 0.1007 0.16148 0.1706 0.19184 0.31502 0.32402 0.34507 0.50617 0.52123 0.64413 0.65907 0.81697 0.82928 0.84773 0.99397 1.00832 1.16825 1.17895 1.20496 1.33241 1.35022 1.50455 1.52454 1.65922 1.67923 1.85077 1.86883 2.06919 2.1972 2.2232 2.33879 2.64039 2.82468 2.84597 2.99075 3.16436 3.31301 3.4486 3.46516 3.59401 3.76842 4.09667 4.34273 4.50812 4.64231 4.81832 4.8393 
49 0.00722 0.10139 0.16488 0.17376 0.19278 0.31853 0.32717 0.34422 0.50978 0.52423 0.64769 0.66171 0.81884 0.83208 0.847 0.99745 1.01049 1.1718 1.18213 1.20593 1.33594 1.3525 1.50811 1.52742 1.66254 1.6807 1.85421 1.87091 2.07255 2.20047 2.22365 2.34235 2.64398 2.82811 2.84805 2.99418 3.16791 3.18734 3.31666 3.45225 3.46781 3.59766 3.77208 4.10033 4.34631 4.51182 4.64631 4.82193 4.84136 
58 0.01386 0.09846 0.16594 0.17373 0.18513 0.32022 0.3273 0.33729 0.51192 0.52324 0.54413 0.65002 0.66067 0.80919 0.83088 0.83976 0.99933 1.00918 1.17388 1.18259 1.19802 1.33791 1.35 1.50982 1.52444 1.66407 1.67759 1.85583 1.86841 2.07371 2.09014 2.20179 2.21799 2.34434 2.36273 2.64579 2.66131 2.82993 2.84609 2.99614 3.01415 3.17004 3.18254 3.31875 3.33221 3.45434 3.4659 3.59964 3.77395 3.79632 4.10253 4.11612 4.34836 4.51372 4.53483 4.64767 4.82417 4.83901 
39 0.02396 0.11951 0.17276 0.1848 0.32564 0.33698 0.51661 0.53628 0.65524 0.68653 0.83125 0.84353 1.00479 1.03353 1.17909 1.19319 1.34322 1.37088 1.51615 1.55915 1.67074 1.86175 1.89747 2.08132 2.20927 2.34951 2.65178 2.83594 3.00205 3.1752 3.3238 3.45939 3.60506 3.78004 4.10721 4.35382 4.51982 4.65629 4.82922 
51 0.0195 0.10621 0.16972 0.17826 0.19566 0.32338 0.33168 0.34629 0.51475 0.52878 0.65283 0.66672 0.81881 0.83491 0.84547 1.00215 1.01435 1.17672 1.18666 1.20822 1.34088 1.35665 1.51323 1.53173 1.66735 1.68461 1.85891 1.87466 2.07761 2.10436 2.20567 2.22876 2.3472 2.64922 2.83314 2.85281 2.99932 3.17293 3.19356 3.32166 3.4571 3.47171 3.60255 3.77719 4.10511 4.12826 4.3512 4.51704 4.6526 4.82689 4.84584 
51 0.01939 0.10508 0.16779 0.17637 0.19384 0.32142 0.32969 0.34401 0.51275 0.52666 0.65044 0.66356 0.81786 0.83338 0.84444 1.00021 1.01228 1.1747 1.18463 1.20594 1.33886 1.35443 1.51116 1.5297 1.66535 1.68241 1.85698 1.87276 2.07535 2.09867 2.20351 2.22631 2.3452 2.64705 2.83108 2.85073 2.99719 3.17094 3.19028 3.31957 3.45518 3.46992 3.60058 3.77514 4.10318 4.12644 4.34921 4.51487 4.64973 4.82488 4.84372 
46 0.00744 0.10411 0.16555 0.17526 0.20287 0.3191 0.32872 0.36435 0.51039 0.52803 0.64886 0.67328 0.82339 0.83472 0.99787 1.01388 1.17237 1.18402 1.21397 1.33664 1.35909 1.5096 1.5369 1.66342 1.68851 1.85487 1.87764 2.07431 2.20192 2.23748 2.34291 2.64541 2.82923 2.85814 2.99539 3.16876 3.31736 3.45302 3.47766 3.59864 3.77371 4.10085 4.34706 4.5133 4.64976 4.82267 
52 0.01352 0.10104 0.16527 0.17381 0.19105 0.31907 0.32742 0.34242 0.51041 0.5245 0.64836 0.66155 0.81366 0.83042 0.84078 0.99777 1.01011 1.17242 1.18237 1.20401 1.33651 1.35214 1.50856 1.52598 1.66305 1.6805 1.85458 1.87055 2.07293 2.09472 2.20125 2.22408 2.34282 2.64437 2.66808 2.82885 2.84875 2.99495 3.16847 3.18649 3.31729 3.45282 3.46754 3.59812 3.7726 4.10075 4.12328 4.34684 4.51228 4.64677 4.82251 4.84122 
47 0.00958 0.10684 0.16856 0.17817 0.20444 0.32225 0.33184 0.36679 0.51336 0.53011 0.65158 0.67188 0.82683 0.83811 1.00099 1.01697 1.17532 1.18666 1.21541 1.33956 1.36021 1.51198 1.53509 1.66656 1.69069 1.85794 1.87897 2.07673 2.20477 2.23675 2.34585 2.64786 2.83201 2.85594 2.99815 3.17147 3.32019 3.4558 3.47615 3.60132 3.77598 4.10374 4.35005 4.51557 4.65093 4.82551 4.85445 
59 0.01667 0.09724 0.1645 0.17229 0.1836 0.31855 0.32557 0.33535 0.51048 0.52174 0.54242 0.64862 0.65925 0.8063 0.82926 0.83808 0.87558 0.99799 1.00783 1.17263 1.18136 1.19709 1.33662 1.34899 1.50858 1.52353 1.66273 1.67648 1.85443 1.86709 2.07244 2.08915 2.2005 2.21693 2.34298 2.36208 2.64444 2.66011 2.82857 2.84519 2.99479 3.0131 3.16869 3.18152 3.31743 3.33145 3.45298 3.46459 3.59825 3.7726 3.80304 4.10112 4.11468 4.34692 4.51239 4.53474 4.64647 4.82274 4.83781 
56 0.01664 0.09749 0.16267 0.1708 0.18515 0.31641 0.32395 0.33498 0.508 0.5203 0.54536 0.64612 0.65794 0.81172 0.82827 0.83787 0.99554 1.00631 1.17002 1.17928 1.19699 1.33408 1.3477 1.50614 1.52247 1.66039 1.67554 1.85208 1.86614 2.07012 2.08828 2.19824 2.21609 2.34055 2.36594 2.64215 2.6614 2.82628 2.84443 2.99244 3.01562 3.16629 3.18179 3.31503 3.33664 3.45066 3.46391 3.59593 3.7704 4.09868 4.11555 4.34462 4.5101 4.64425 4.8203 4.83709 
53 0.01122 0.10065 0.16458 0.17304 0.18938 0.31828 0.32636 0.33945 0.50965 0.52289 0.55493 0.64775 0.66071 0.81892 0.83183 0.8451 0.99738 1.00938 1.17171 1.18155 1.20244 1.33581 1.3508 1.50794 1.52554 1.6623 1.67881 1.854 1.86954 2.07222 2.0939 2.20034 2.22212 2.34228 2.64393 2.68196 2.82809 2.84738 2.99417 3.16791 3.1853 3.31664 3.45217 3.46633 3.59756 3.77201 4.10029 4.12209 4.34632 4.51182 4.64617 4.82192 4.83993 
45 0.00873 0.10804 0.16963 0.17962 0.21188 0.32317 0.33308 0.51419 0.53143 0.65243 0.67411 0.82633 0.83829 0.88047 1.00206 1.01948 1.17645 1.18843 1.21989 1.34076 1.36401 1.51332 1.53948 1.66775 1.69936 1.85912 1.88482 2.07851 2.20631 2.34693 2.64899 2.83323 2.86007 2.9994 3.17265 3.32134 3.45701 3.48245 3.60254 3.77731 4.10485 4.35128 4.51697 4.65272 4.82674 
50 0.01649 0.10141 0.1641 0.17278 0.19075 0.31771 0.32609 0.34104 0.50915 0.52369 0.64722 0.66153 0.81377 0.82958 0.84044 0.99652 1.00895 1.17123 1.18144 1.20464 1.33531 1.35166 1.5077 1.52727 1.66165 1.67916 1.85331 1.86964 2.07191 2.19978 2.22297 2.34157 2.6435 2.82739 2.84725 2.99353 3.16729 3.18816 3.31604 3.45156 3.46649 3.59699 3.77156 4.09952 4.12447 4.34547 4.51142 4.64666 4.82119 4.84046 
47 0.02143 0.10646 0.1658 0.17534 0.20076 0.31927 0.32866 0.35773 0.51043 0.52686 0.64855 0.66707 0.82369 0.83504 0.998 1.01298 1.17238 1.18358 1.21171 1.33658 1.35602 1.50909 1.53261 1.66341 1.68467 1.85501 1.87491 2.07389 2.20159 2.23185 2.34302 2.64519 2.82908 2.85296 2.99514 3.16876 3.31734 3.45299 3.47298 3.59855 3.77321 4.10101 4.34715 4.51311 4.64863 4.82269 4.85227 
48 0.00855 0.09976 0.16331 0.17205 0.19039 0.31713 0.32574 0.34296 0.50843 0.52335 0.64661 0.66195 0.8145 0.82942 0.84164 0.99589 1.0089 1.17048 1.18081 1.2048 1.33458 1.35166 1.50691 1.52735 1.66117 1.67945 1.8527 1.86941 2.07131 2.19912 2.22315 2.34082 2.64279 2.8267 2.84734 2.99283 3.16648 3.31514 3.45068 3.46602 3.59605 3.7707 4.0987 4.34461 4.51054 4.6455 4.8203 4.83965 
48 0.01852 0.10609 0.1663 0.17565 0.19928 0.31978 0.329 0.3544 0.511 0.52693 0.64913 0.66657 0.82293 0.83468 0.85738 0.99877 1.01392 1.17312 1.18426 1.21255 1.33729 1.35696 1.50979 1.5331 1.66413 1.68574 1.85561 1.87509 2.07448 2.20229 2.23223 2.34361 2.64562 2.82971 2.85321 2.99585 3.16936 3.31792 3.45363 3.47322 3.59911 3.77376 4.10154 4.34767 4.51345 4.64871 4.82328 4.85014 
53 0.01038 0.10132 0.16722 0.1757 0.19202 0.32113 0.32923 0.34252 0.51258 0.52629 0.57778 0.65074 0.66401 0.82125 0.83437 0.84708 1.00017 1.01233 1.1746 1.18446 1.20564 1.33874 1.35413 1.51095 1.52881 1.66513 1.68186 1.85686 1.87258 2.07531 2.09819 2.2034 2.22595 2.34508 2.64678 2.67452 2.8311 2.85102 2.99713 3.17085 3.18993 3.31959 3.45511 3.46972 3.60047 3.77512 4.1031 4.12824 4.34917 4.51468 4.64889 4.82483 4.84377 
48 0.01941 0.10756 0.16928 0.17826 0.19874 0.32299 0.33192 0.3529 0.51413 0.5293 0.65238 0.66863 0.82352 0.83643 0.85256 1.00177 1.01578 1.17615 1.18673 1.21217 1.34033 1.35835 1.51277 1.53353 1.66714 1.68697 1.85864 1.87652 2.07737 2.20511 2.23105 2.34658 2.64856 2.83259 2.8538 2.99875 3.17219 3.32089 3.45645 3.47292 3.60186 3.77652 4.10445 4.35053 4.51615 4.65049 4.82616 4.8473 
55 0.01093 0.10032 0.17045 0.17871 0.19324 0.32481 0.3326 0.34459 0.51618 0.52883 0.55563 0.65424 0.66638 0.8226 0.83717 0.84776 1.00378 1.0151 1.1781 1.18752 1.20606 1.3422 1.35607 1.51436 1.53091 1.66865 1.68427 1.86035 1.87481 2.07838 2.09709 2.20646 2.22516 2.34865 2.37592 2.65032 2.67059 2.83451 2.85296 3.00059 3.02555 3.17443 3.19052 3.32316 3.45862 3.47181 3.60398 3.7786 4.10674 4.12414 4.35281 4.51822 4.65219 4.82844 4.84547 
36 0.01092 0.11874 0.16793 0.18199 0.32051 0.33306 0.51153 0.53382 0.65019 0.82633 0.83957 0.99961 1.17365 1.18892 1.33796 1.37108 1.51104 1.66516 1.85625 1.89544 2.07577 2.20379 2.3443 2.64678 2.83079 2.99684 3.17005 3.31861 3.4544 3.60023 3.77509 4.10219 4.34884 4.51487 4.65284 4.82423 
48 0.01123 0.10619 0.16839 0.17746 0.1981 0.32203 0.33096 0.35122 0.51322 0.52825 0.65118 0.66615 0.82367 0.8361 0.85371 1.00096 1.01497 1.1753 1.18597 1.21184 1.33946 1.35741 1.51178 1.53248 1.66621 1.68578 1.85779 1.87569 2.07634 2.20424 2.23006 2.34583 2.64766 2.8317 2.85263 2.99785 3.17144 3.3201 3.45564 3.4721 3.6011 3.77571 4.10371 4.34978 4.51537 4.64978 4.82534 4.84613 
61 0.01444 0.10076 0.16852 0.17646 0.186 0.21569 0.32427 0.33113 0.34076 0.51572 0.52636 0.54553 0.65357 0.66332 0.81455 0.83483 0.84348 0.87987 1.00322 1.01268 1.17763 1.18602 1.20033 1.23174 1.34177 1.35342 1.51353 1.52732 1.6679 1.68097 1.85967 1.87177 2.07742 2.09328 2.20555 2.22131 2.34815 2.36545 2.64935 2.66342 2.83357 2.84847 2.99981 3.01615 3.17373 3.18501 3.32247 3.33447 3.45797 3.46876 3.60321 3.77746 3.79522 4.10625 4.11815 4.35202 4.51718 4.53422 4.65044 4.82781 4.84144 
49 0.01097 0.09077 0.17164 0.18054 0.19554 0.32774 0.33636 0.35364 0.51896 0.53335 0.65694 0.67097 0.82752 0.84093 0.85538 1.00653 1.01949 1.18084 1.19103 1.21404 1.34501 1.36116 1.51736 1.53631 1.67167 1.68959 1.86327 1.8797 2.08188 2.20955 2.23236 2.35131 2.65307 2.83725 2.85701 3.00334 3.17704 3.19654 3.32569 3.46128 3.47636 3.60669 3.78136 4.10936 4.35539 4.52085 4.65508 4.831 4.84984 
39 0.02287 0.11939 0.17478 0.18663 0.32769 0.33886 0.51878 0.53849 0.65746 0.68936 0.83315 0.84529 1.00669 1.0314 1.18112 1.19495 1.23812 1.34546 1.37475 1.51862 1.67267 1.86364 1.89515 2.08374 2.21133 2.35154 2.65387 2.83808 3.00419 3.17718 3.32582 3.46146 3.60716 3.78235 4.10933 4.35589 4.52171 4.65776 4.83139 
54 0.01638 0.10216 0.16693 0.17526 0.1909 0.32061 0.32842 0.34037 0.51221 0.52554 0.55797 0.65045 0.6633 0.81852 0.8331 0.84368 0.99965 1.01089 1.17425 1.18389 1.2037 1.33837 1.35313 1.51046 1.52745 1.66462 1.68074 1.8563 1.87116 2.07473 2.09521 2.20285 2.2235 2.34471 2.64631 2.6671 2.83057 2.84956 2.99674 3.03349 3.1705 3.18772 3.31926 3.45479 3.46886 3.60008 3.77473 4.10279 4.12261 4.3488 4.51435 4.64887 4.82449 4.84281 
56 0.01462 0.10027 0.16638 0.17442 0.18787 0.32019 0.32756 0.33813 0.51195 0.52395 0.54745 0.64999 0.66136 0.81509 0.83209 0.84152 0.99945 1.00988 1.17398 1.18313 1.20031 1.33805 1.3512 1.51008 1.52594 1.66419 1.67872 1.85595 1.86939 2.07406 2.0919 2.20211 2.21979 2.34453 2.36635 2.64613 2.66426 2.83021 2.8478 2.99641 3.01763 3.17028 3.18507 3.31901 3.33723 3.45455 3.46719 3.59995 3.77435 4.10268 4.11845 4.34858 4.51407 4.64842 4.82425 4.84018 
49 0.00846 0.10247 0.16687 0.17576 0.19495 0.32072 0.32947 0.34809 0.512 0.52698 0.65012 0.66532 0.82057 0.83393 0.8486 0.99952 1.01281 1.17405 1.18455 1.20951 1.33818 1.35555 1.51042 1.53009 1.66477 1.68344 1.85636 1.8737 2.07506 2.20296 2.22844 2.34446 2.64621 2.83038 2.85096 2.99648 3.17007 3.19218 3.31884 3.45445 3.47098 3.59984 3.77434 4.10241 4.34848 4.51397 4.64872 4.82407 4.84452 
49 0.0193 0.10493 0.16643 0.1753 0.19451 0.31992 0.32851 0.34509 0.51121 0.52569 0.64927 0.66366 0.82011 0.83342 0.84814 0.99884 1.01172 1.17325 1.18358 1.20742 1.33741 1.35405 1.50971 1.52922 1.66394 1.68201 1.85558 1.87219 2.07413 2.20199 2.22572 2.34375 2.64559 2.82955 2.84967 2.99574 3.16941 3.19002 3.31813 3.45375 3.46959 3.5992 3.77363 4.10178 4.3477 4.51336 4.64813 4.82335 4.84309 
44 0.00912 0.10837 0.16849 0.17876 0.21655 0.32205 0.33229 0.51298 0.53081 0.65133 0.67523 0.8265 0.83818 1.00077 1.01895 1.17507 1.18721 1.2188 1.33943 1.36271 1.512 1.53865 1.66657 1.70713 1.8579 1.88513 2.07733 2.20502 2.3457 2.64779 2.832 2.86217 2.99817 3.17142 3.32009 3.45576 3.48322 3.60138 3.77614 4.10366 4.35014 4.51584 4.6517 4.82555 
35 0.01176 0.11889 0.17133 0.18551 0.32412 0.33688 0.51523 0.53825 0.65412 0.82923 0.84219 1.00315 1.17734 1.19291 1.34162 1.37964 1.51491 1.669 1.85987 2.07976 2.20748 2.34763 2.65023 2.83428 3.00061 3.17343 3.32199 3.45787 3.60372 3.7788 4.10558 4.35231 4.51845 4.65683 4.82764 
49 0.00695 0.0315 0.11512 0.17407 0.18316 0.20698 0.32766 0.33682 0.36669 0.51853 0.53431 0.65688 0.67522 0.82962 0.84112 0.85906 1.00608 1.02077 1.18046 1.19106 1.21701 1.34464 1.36357 1.51702 1.53791 1.67159 1.69273 1.86293 1.88142 2.08196 2.20964 2.23653 2.35073 2.65254 2.83695 2.85856 3.00296 3.17626 3.32502 3.46055 3.47712 3.60598 3.78073 4.10848 4.35478 4.52013 4.65483 4.83038 4.85218 
49 0.01691 0.10687 0.16847 0.17744 0.19743 0.32198 0.33073 0.34898 0.51323 0.52793 0.65127 0.66603 0.82291 0.83577 0.8518 1.00091 1.01435 1.17524 1.18569 1.2103 1.33942 1.35656 1.51169 1.53138 1.66609 1.68476 1.8577 1.87485 2.07626 2.20403 2.22829 2.34579 2.64757 2.83164 2.85214 2.9978 3.17142 3.19598 3.32014 3.45578 3.4724 3.60115 3.77569 4.1038 4.3498 4.51539 4.64961 4.8254 4.84563 
38 0.02214 0.11467 0.16816 0.17983 0.32116 0.33243 0.51229 0.53248 0.6509 0.68452 0.82664 0.83883 1.00029 1.027 1.17468 1.18878 1.33893 1.36793 1.512 1.66588 1.85702 1.88766 2.07665 2.20438 2.34495 2.64746 2.83142 2.99755 3.1707 3.3193 3.455 3.60067 3.7755 4.10279 4.34927 4.51547 4.65352 4.82474 
43 0.02058 0.113 0.1709 0.18135 0.22426 0.32432 0.33467 0.51523 0.53321 0.65364 0.67838 0.82929 0.84094 1.00303 1.02168 1.17735 1.18963 1.22186 1.34175 1.36603 1.51447 1.54312 1.6689 1.85996 1.88503 2.07939 2.2071 2.24568 2.34798 2.65022 2.8344 3.00033 3.17365 3.32224 3.45793 3.48415 3.60355 3.77837 4.10588 4.35233 4.51819 4.6547 4.82779 
48 0.00948 0.10286 0.16473 0.17403 0.19749 0.31828 0.32753 0.3549 0.50958 0.526 0.64797 0.66831 0.81987 0.83226 0.85034 0.99717 1.01237 1.17174 1.18292 1.2113 1.33591 1.35676 1.5085 1.53207 1.6627 1.68555 1.85407 1.87421 2.07314 2.20107 2.23198 2.34212 2.64425 2.82825 2.85211 2.9944 3.16786 3.3165 3.45218 3.47249 3.59764 3.77227 4.09999 4.34607 4.51202 4.64792 4.82171 4.8487 
56 0.00674 0.09519 0.16172 0.16989 0.18413 0.31566 0.32323 0.33436 0.50722 0.51971 0.54591 0.64527 0.65701 0.81176 0.82768 0.83744 0.9948 1.00574 1.16926 1.17859 1.19661 1.33335 1.34725 1.50537 1.52194 1.65962 1.67489 1.85136 1.86546 2.06938 2.08793 2.19752 2.21579 2.33978 2.36445 2.64139 2.66127 2.82553 2.84408 2.9917 3.01647 3.16554 3.18125 3.3143 3.34833 3.44992 3.46337 3.59522 3.76971 4.09794 4.11558 4.34389 4.50946 4.64375 4.81955 4.83686 
50 0.01136 0.10432 0.17078 0.17952 0.19769 0.32469 0.33327 0.35021 0.51586 0.53005 0.65374 0.66726 0.82367 0.83757 0.85122 1.00346 1.0163 1.17783 1.18797 1.21072 1.34195 1.35789 1.51398 1.53198 1.66864 1.68651 1.86027 1.87674 2.07857 2.10295 2.20683 2.23064 2.34837 2.6499 2.83426 2.85417 3.0003 3.17388 3.19195 3.32267 3.45823 3.47322 3.60358 3.77808 4.10629 4.35237 4.51762 4.65175 4.82797 4.84691 
46 0.01614 0.11165 0.1721 0.18181 0.20916 0.32558 0.33517 0.36878 0.51675 0.53346 0.655 0.67538 0.83083 0.8421 1.00435 1.02007 1.17874 1.19019 1.21947 1.34298 1.36367 1.51548 1.53901 1.6699 1.69366 1.86135 1.88229 2.08048 2.20823 2.24052 2.34933 2.65138 2.83555 2.8603 3.00178 3.17505 3.32369 3.45937 3.48112 3.60487 3.77959 4.10728 4.35358 4.51919 4.65532 4.82912 
54 0.01694 0.10315 0.16679 0.17518 0.19114 0.32038 0.32826 0.34044 0.5119 0.52514 0.55684 0.65012 0.66306 0.82027 0.83371 0.84585 0.9995 1.01101 1.17392 1.18362 1.20363 1.33806 1.35297 1.51024 1.52761 1.66437 1.68036 1.85616 1.87133 2.07453 2.09579 2.2024 2.22253 2.3445 2.64619 2.67008 2.83031 2.84972 2.99645 3.03775 3.1703 3.18837 3.31901 3.45463 3.46922 3.59988 3.77446 4.10262 4.12874 4.34863 4.51426 4.64862 4.82428 4.84298 
48 0.00923 0.10367 0.16821 0.17713 0.19649 0.32201 0.3308 0.3497 0.51329 0.52817 0.65131 0.6662 0.82232 0.83544 0.85067 1.00089 1.0145 1.1753 1.1858 1.21075 1.33943 1.35661 1.51186 1.53214 1.66604 1.68471 1.85771 1.87509 2.0764 2.20425 2.22963 2.34579 2.6477 2.83175 2.85257 2.99776 3.17145 3.3201 3.45561 3.47139 3.60112 3.77565 4.1037 4.34977 4.51533 4.64987 4.82533 4.8452 
49 0.00858 0.10155 0.16931 0.17822 0.19735 0.32331 0.33211 0.35132 0.51448 0.52924 0.65253 0.66714 0.82358 0.83671 0.85213 1.0021 1.01555 1.1765 1.18694 1.21157 1.34069 1.35801 1.51282 1.53194 1.66732 1.68614 1.85893 1.87614 2.07736 2.20535 2.22969 2.34695 2.64857 2.83291 2.85342 2.99894 3.17252 3.19287 3.32134 3.45689 3.47291 3.60225 3.77686 4.1049 4.351 4.51634 4.65055 4.82659 4.84679 
49 0.01927 0.10333 0.16592 0.17456 0.19236 0.31948 0.32785 0.3427 0.51102 0.52562 0.64915 0.66354 0.81564 0.83135 0.84218 0.99828 1.01043 1.17297 1.1831 1.20576 1.3371 1.3533 1.50949 1.52846 1.66347 1.68114 1.85511 1.87138 2.07391 2.20166 2.22477 2.34339 2.64531 2.82926 2.84921 2.99538 3.16917 3.19051 3.31781 3.45343 3.46861 3.59878 3.77339 4.1014 4.34729 4.5131 4.64766 4.82299 4.84192 
48 0.0197 0.10949 0.16959 0.17914 0.20501 0.32308 0.33254 0.36365 0.51426 0.53066 0.65245 0.67146 0.82708 0.83848 0.87585 1.00207 1.01826 1.17636 1.18771 1.21703 1.34062 1.36157 1.51306 1.53657 1.66758 1.69222 1.85895 1.88016 2.07792 2.20585 2.23854 2.34683 2.64884 2.83307 2.85736 2.99922 3.17253 3.32122 3.45677 3.47693 3.60233 3.77699 4.10473 4.35098 4.51655 4.65192 4.82656 4.85821 
52 0.00895 0.10026 0.1664 0.17493 0.19168 0.32038 0.32868 0.34323 0.51172 0.52555 0.61818 0.65074 0.6669 0.82065 0.83356 0.84674 0.99932 1.01177 1.17375 1.18371 1.20566 1.33785 1.35344 1.51011 1.52862 1.66444 1.68179 1.85607 1.87218 2.07458 2.09888 2.20263 2.22578 2.34425 2.64591 2.83013 2.84983 2.9961 3.03785 3.16987 3.18904 3.3187 3.45416 3.46886 3.59954 3.77413 4.1022 4.34828 4.5137 4.64813 4.82386 4.84261 
45 0.00954 0.10592 0.17288 0.18277 0.21293 0.32666 0.33655 0.51763 0.5348 0.65604 0.6789 0.82918 0.84131 0.87353 1.00549 1.02317 1.18001 1.19207 1.22364 1.3442 1.36725 1.51681 1.54305 1.6712 1.70233 1.8625 1.88721 2.082 2.21001 2.35025 2.65243 2.83661 2.8628 3.00289 3.17598 3.32469 3.46036 3.4848 3.60594 3.78062 4.10815 4.3545 4.52024 4.65607 4.83008 
56 0.0159 0.09862 0.16443 0.1725 0.18636 0.31832 0.32577 0.3366 0.5099 0.52214 0.54678 0.64805 0.65973 0.8128 0.82997 0.83939 0.99742 1.00809 1.17195 1.18115 1.19861 1.33599 1.34941 1.50799 1.52393 1.66224 1.67709 1.85396 1.86767 2.07193 2.08967 2.20012 2.21789 2.34242 2.36495 2.64398 2.66185 2.82813 2.84605 2.99433 3.01598 3.1682 3.18332 3.31692 3.33615 3.45255 3.46544 3.59783 3.77224 4.10058 4.11676 4.34648 4.51194 4.64626 4.82217 4.83833 
43 0.01979 0.11171 0.17047 0.18087 0.22362 0.32406 0.33451 0.51496 0.53323 0.65342 0.67951 0.82847 0.84009 1.00267 1.02217 1.17706 1.18941 1.22161 1.34135 1.3657 1.51418 1.54403 1.66866 1.85968 1.88652 2.07932 2.20676 2.24491 2.34754 2.65001 2.83398 3.00013 3.17323 3.32179 3.45754 3.48534 3.60317 3.77821 4.10542 4.35189 4.51789 4.65484 4.82733 
48 0.0167 0.10669 0.16675 0.17619 0.20067 0.32027 0.32962 0.35809 0.51145 0.5275 0.64945 0.66619 0.82425 0.83568 0.86935 0.99929 1.01498 1.17358 1.18482 1.21365 1.33775 1.35781 1.51008 1.53247 1.66469 1.6875 1.85618 1.87695 2.07508 2.20284 2.2337 2.34411 2.64592 2.83018 2.8536 2.99628 3.16974 3.31841 3.45403 3.47386 3.59947 3.77412 4.10199 4.34823 4.51375 4.64855 4.82375 4.85178 
61 0.01185 0.07711 0.13813 0.17305 0.18037 0.19407 0.32526 0.33198 0.34139 0.51671 0.52751 0.54664 0.65477 0.66464 0.81035 0.83473 0.84325 0.86314 1.00387 1.01298 1.17852 1.18671 1.20047 1.22828 1.34268 1.35427 1.51455 1.52828 1.66865 1.68135 1.86052 1.87245 2.07854 2.09432 2.20633 2.22156 2.34893 2.366 2.6502 2.66405 2.83449 2.84948 3.00071 3.01682 3.17456 3.18574 3.32334 3.33531 3.4588 3.46942 3.60397 3.77841 3.79614 4.10702 4.11864 4.35285 4.51799 4.53474 4.65166 4.82866 4.84223 
57 0.01809 0.10063 0.16676 0.17474 0.18824 0.3207 0.32809 0.33879 0.51219 0.52399 0.54654 0.65013 0.66111 0.81449 0.83213 0.84144 0.99974 1.01021 1.17417 1.18319 1.19987 1.3382 1.35096 1.51009 1.52524 1.66453 1.67897 1.85627 1.8697 2.07417 2.09128 2.20223 2.21926 2.3447 2.36531 2.64603 2.66236 2.83039 2.84762 2.99645 3.01552 3.17034 3.18399 3.31911 3.33477 3.45463 3.46676 3.59997 3.77431 4.1028 4.11742 4.34875 4.51397 4.53862 4.6479 4.82451 4.84034 
48 0.00898 0.10117 0.16608 0.17486 0.19364 0.32002 0.32879 0.34812 0.51134 0.52677 0.64965 0.66592 0.81707 0.832 0.84397 0.99866 1.01168 1.17336 1.1838 1.2085 1.33752 1.35564 1.50994 1.53021 1.66408 1.68327 1.85557 1.87307 2.0744 2.2023 2.22759 2.34368 2.64559 2.8297 2.85044 2.99582 3.16932 3.31802 3.45362 3.46993 3.59899 3.77359 4.1015 4.34753 4.51324 4.64839 4.82323 4.84378 
48 0.01465 0.10445 0.16545 0.17477 0.19825 0.31906 0.32827 0.35454 0.51031 0.52662 0.64856 0.66688 0.82111 0.83326 0.85238 0.99799 1.01313 1.17246 1.18366 1.21213 1.33666 1.35729 1.50921 1.53225 1.66334 1.68557 1.85487 1.87503 2.07388 2.20169 2.23248 2.34289 2.645 2.82905 2.8531 2.99516 3.16858 3.31729 3.45285 3.47239 3.59838 3.77308 4.10073 4.3469 4.51269 4.6479 4.8225 4.85039 
48 0.01038 0.10608 0.16898 0.17811 0.19955 0.32262 0.33163 0.35319 0.51391 0.52956 0.65214 0.66913 0.82414 0.83658 0.85424 1.00149 1.01565 1.17595 1.18676 1.21337 1.34019 1.35938 1.51254 1.53393 1.66683 1.68714 1.85835 1.8766 2.07716 2.205 2.23225 2.3464 2.64834 2.83245 2.8543 2.99871 3.17208 3.32076 3.45636 3.47421 3.60175 3.77638 4.10429 4.3504 4.51593 4.65095 4.82605 4.84937 
48 0.01882 0.10589 0.16713 0.17628 0.19836 0.3207 0.3298 0.35344 0.51186 0.52735 0.65005 0.66698 0.82195 0.83451 0.85204 0.99957 1.0143 1.17394 1.18475 1.21134 1.33811 1.35688 1.51053 1.53241 1.66489 1.6856 1.85643 1.87526 2.07519 2.20306 2.23065 2.34441 2.64642 2.83046 2.85238 2.9965 3.17001 3.31872 3.45427 3.47206 3.59976 3.77441 4.10226 4.34836 4.51406 4.64927 4.82396 4.84608 
49 0.00702 0.09704 0.16835 0.1771 0.19462 0.3228 0.33148 0.3496 0.51401 0.52869 0.65211 0.66678 0.82149 0.83546 0.84886 1.00152 1.0146 1.17599 1.18627 1.20999 1.34015 1.35699 1.51239 1.53152 1.6668 1.68522 1.85837 1.87524 2.07682 2.2048 2.22865 2.34638 2.64817 2.83241 2.85275 2.99844 3.17207 3.19332 3.32079 3.45638 3.47209 3.6017 3.77634 4.1043 4.35034 4.51594 4.65035 4.82605 4.84578 
50 0.01048 0.10136 0.16387 0.1726 0.19069 0.31743 0.32587 0.34111 0.50879 0.52323 0.64682 0.66104 0.81634 0.83047 0.84356 0.99636 1.00898 1.17086 1.18116 1.20475 1.33499 1.3515 1.50727 1.52665 1.66141 1.67897 1.85307 1.86931 2.07142 2.09926 2.19967 2.22397 2.34138 2.64335 2.82718 2.84776 2.99338 3.16709 3.19004 3.3158 3.45139 3.4674 3.59684 3.77131 4.09936 4.34525 4.51108 4.64617 4.82092 4.84106 
48 0.01726 0.10555 0.16687 0.17585 0.19586 0.32038 0.32913 0.34731 0.51166 0.52655 0.64962 0.66439 0.8214 0.83422 0.85035 0.99933 1.01282 1.17367 1.18416 1.209 1.33783 1.35505 1.51028 1.53113 1.66448 1.6833 1.8561 1.87323 2.0747 2.20246 2.22703 2.34422 2.64623 2.8301 2.85076 2.99621 3.16992 3.31848 3.4541 3.4703 3.59956 3.77415 4.10216 4.34813 4.51395 4.64824 4.82377 4.84388 
48 0.00751 0.10213 0.16384 0.17316 0.1964 0.31745 0.32669 0.35327 0.5087 0.525 0.64693 0.66547 0.81978 0.83187 0.8518 0.99641 1.0119 1.17077 1.18187 1.20992 1.33497 1.35561 1.50761 1.53167 1.66172 1.68352 1.85331 1.87325 2.07231 2.1999 2.22979 2.3413 2.64343 2.82737 2.8512 2.99349 3.16702 3.31564 3.4513 3.47172 3.5968 3.77151 4.09919 4.34532 4.51117 4.64658 4.8209 4.84919 
44 0.0123 0.10449 0.16404 0.17403 0.20708 0.31752 0.32747 0.50852 0.5263 0.64695 0.67199 0.81972 0.83208 0.85863 0.99637 1.01426 1.17088 1.1831 1.21536 1.33518 1.3601 1.5081 1.545 1.66207 1.85321 1.87833 2.07248 2.20041 2.23959 2.34128 2.64387 2.82756 2.99365 3.16706 3.31563 3.45129 3.47775 3.59691 3.77178 4.09911 4.34534 4.51162 4.64945 4.82092 
56 0.0084 0.09296 0.16631 0.1747 0.18568 0.32237 0.32979 0.3406 0.51399 0.52628 0.55092 0.65216 0.66385 0.81566 0.83355 0.84277 1.00136 1.01188 1.17596 1.18511 1.20248 1.34007 1.35353 1.51208 1.52777 1.66622 1.68101 1.85799 1.87176 2.07609 2.09377 2.20421 2.2219 2.34637 2.36837 2.64796 2.66538 2.83227 2.85021 2.99834 3.01952 3.17212 3.18663 3.32095 3.34171 3.45645 3.46915 3.60173 3.77628 4.10446 4.11992 4.35046 4.5159 4.65012 4.82618 4.84234 
48 0.02072 0.10609 0.16719 0.17638 0.19878 0.32069 0.32974 0.35212 0.51201 0.52794 0.65023 0.66723 0.82176 0.83441 0.85115 0.99956 1.014 1.17412 1.18507 1.21235 1.33827 1.35768 1.51072 1.53238 1.66492 1.68581 1.85647 1.87535 2.07542 2.20334 2.23218 2.34447 2.64653 2.83063 2.85327 2.99673 3.1702 3.31884 3.45449 3.47274 3.5999 3.77477 4.10239 4.34851 4.51429 4.64945 4.82415 4.84849 
49 0.02029 0.1045 0.16584 0.17472 0.19402 0.31934 0.32795 0.34474 0.5106 0.52522 0.64866 0.66322 0.81957 0.83285 0.84769 0.99825 1.01124 1.1727 1.18315 1.20771 1.33683 1.3537 1.50912 1.52884 1.66338 1.68163 1.855 1.87166 2.07355 2.20147 2.22647 2.34316 2.645 2.82895 2.84958 2.99513 3.16884 3.19317 3.31754 3.45315 3.46955 3.59859 3.77308 4.10118 4.34713 4.51285 4.64765 4.82275 4.84352 
50 0.0105 0.10093 0.16416 0.17277 0.19006 0.31775 0.32597 0.33977 0.50912 0.52296 0.64635 0.65868 0.81521 0.83022 0.84177 0.99667 1.00865 1.1712 1.18129 1.20351 1.33527 1.35082 1.50748 1.52585 1.6617 1.67869 1.85335 1.86905 2.07169 2.09595 2.19986 2.22325 2.34175 2.64346 2.82743 2.84697 2.99357 3.16739 3.18615 3.31611 3.45162 3.46638 3.59706 3.7715 4.09969 4.34556 4.51124 4.64563 4.82121 4.83933 
50 0.01741 0.10163 0.1633 0.1721 0.19092 0.31681 0.32536 0.34168 0.50806 0.5225 0.64601 0.66005 0.81625 0.83006 0.8442 0.9957 1.00856 1.1701 1.18035 1.20368 1.33423 1.35048 1.50634 1.52574 1.66082 1.67893 1.85243 1.86885 2.07078 2.10237 2.19906 2.2235 2.34066 2.64239 2.82648 2.84689 2.99261 3.16628 3.18814 3.31502 3.45058 3.46628 3.59597 3.77046 4.09862 4.3446 4.51011 4.64496 4.82022 4.84004 
46 0.01562 0.10806 0.16776 0.17756 0.20643 0.32125 0.33096 0.3702 0.51239 0.52952 0.65075 0.67425 0.82685 0.83811 1.00009 1.01663 1.17447 1.18622 1.21665 1.3387 1.36053 1.51137 1.53778 1.66561 1.69095 1.85705 1.87952 2.07616 2.20387 2.23842 2.345 2.6474 2.83118 2.85745 2.99739 3.17073 3.31937 3.45504 3.48023 3.60068 3.77543 4.10291 4.34918 4.51522 4.65203 4.82471 
48 0.02042 0.10315 0.16292 0.17238 0.19721 0.31642 0.32573 0.35376 0.50758 0.52378 0.64583 0.66572 0.81964 0.83135 0.85502 0.99539 1.01095 1.16978 1.18121 1.21077 1.33395 1.35454 1.50644 1.53074 1.66076 1.6846 1.85223 1.87271 2.07099 2.19906 2.23213 2.34022 2.64234 2.82628 2.85099 2.99246 3.16593 3.31457 3.45018 3.47073 3.5957 3.77031 4.09809 4.34423 4.51004 4.64604 4.8198 4.85106 
56 0.00658 0.02953 0.11079 0.17155 0.17976 0.19594 0.32505 0.33294 0.34552 0.51618 0.52889 0.55648 0.65442 0.66695 0.82544 0.83802 0.84987 1.00374 1.01501 1.17821 1.18768 1.20679 1.34226 1.35642 1.51431 1.53077 1.66856 1.68409 1.8603 1.87479 2.07849 2.0976 2.20669 2.22617 2.34861 2.38751 2.65019 2.66954 2.83448 2.85302 3.00065 3.03163 3.17432 3.19003 3.32313 3.45866 3.47208 3.604 3.77838 4.10668 4.12436 4.35267 4.51803 4.65215 4.8283 4.84501 
53 0.01412 0.10401 0.16862 0.17706 0.19333 0.32232 0.33036 0.34328 0.51372 0.52689 0.55775 0.65198 0.66514 0.82258 0.83569 0.84841 1.00135 1.01311 1.17578 1.18554 1.206 1.33993 1.35496 1.51222 1.53005 1.66637 1.68295 1.85803 1.8734 2.07643 2.09799 2.20446 2.22574 2.34636 2.64809 2.68382 2.83215 2.85122 2.99836 3.17203 3.18952 3.32071 3.4563 3.47043 3.60169 3.77628 4.10438 4.12617 4.35039 4.51596 4.65053 4.82603 4.84419 
56 0.00872 0.09786 0.1651 0.17324 0.18724 0.31911 0.32666 0.33773 0.51066 0.52284 0.54732 0.64873 0.66053 0.81507 0.83109 0.84081 0.99825 1.00908 1.17269 1.18195 1.19966 1.33676 1.35019 1.50878 1.52517 1.66306 1.6782 1.8548 1.86877 2.07277 2.09103 2.20094 2.21911 2.34323 2.36687 2.64485 2.66411 2.82894 2.84676 2.99513 3.01815 3.16898 3.18425 3.3177 3.33804 3.45331 3.46657 3.59862 3.77307 4.10137 4.11799 4.34732 4.51278 4.64736 4.82299 4.8394 
50 0.01971 0.10398 0.1661 0.17481 0.19314 0.31964 0.32807 0.34347 0.51091 0.52491 0.64873 0.66197 0.81756 0.83223 0.84467 0.99849 1.01102 1.17291 1.18302 1.20548 1.33707 1.35291 1.50912 1.52708 1.66358 1.68123 1.85522 1.87138 2.07356 2.09745 2.20179 2.22521 2.34345 2.64514 2.82929 2.84911 2.99539 3.16904 3.18715 3.3178 3.45332 3.46804 3.59869 3.7732 4.1014 4.34738 4.51284 4.64716 4.82302 4.84159 
48 0.01555 0.10253 0.16315 0.17232 0.19413 0.31671 0.3258 0.34842 0.50789 0.52324 0.64589 0.66155 0.81883 0.83102 0.85002 0.99565 1.01028 1.16997 1.18077 1.20732 1.33415 1.3527 1.50637 1.52778 1.66095 1.68161 1.85246 1.87099 2.07096 2.19904 2.22622 2.34047 2.64221 2.82646 2.84816 2.99253 3.16607 3.31474 3.45032 3.46763 3.59576 3.77024 4.09833 4.34443 4.50989 4.64461 4.82003 4.84213 
48 0.02111 0.10939 0.17006 0.17958 0.20569 0.32362 0.33314 0.36709 0.5148 0.53158 0.65305 0.6735 0.8264 0.83812 0.86159 1.00252 1.01923 1.17695 1.1884 1.21796 1.34118 1.36293 1.51358 1.53709 1.66816 1.69473 1.85957 1.8831 2.07866 2.20646 2.23983 2.34734 2.64936 2.83364 2.85853 2.99975 3.17289 3.32173 3.45725 3.4782 3.60274 3.77762 4.10506 4.35145 4.51713 4.65206 4.827 4.86376 
35 0.0098 0.11567 0.16846 0.18217 0.32122 0.33374 0.51251 0.53636 0.65165 0.8261 0.83886 1.00017 1.17467 1.1905 1.33909 1.51241 1.66566 1.85673 1.89131 2.07715 2.2047 2.34502 2.64802 2.83169 2.99815 3.17103 3.31951 3.45536 3.60141 3.77664 4.10299 4.34957 4.51635 4.6572 4.82509 
48 0.02033 0.09625 0.15625 0.1654 0.18727 0.30968 0.31863 0.33976 0.50091 0.51638 0.63897 0.65514 0.81109 0.82373 0.84075 0.98864 1.00286 1.16302 1.17396 1.20144 1.32715 1.34606 1.49946 1.52231 1.65385 1.67458 1.84538 1.86397 2.0638 2.19187 2.2203 2.33349 2.63534 2.81934 2.84169 2.98547 3.15917 3.30778 3.44343 3.4612 3.58883 3.76325 4.09141 4.33735 4.50306 4.63796 4.81299 4.83615 
53 0.01916 0.10151 0.16484 0.17327 0.18968 0.31852 0.32662 0.33988 0.51003 0.52371 0.57318 0.64824 0.66171 0.8177 0.8314 0.84311 0.99757 1.00971 1.17202 1.18184 1.20279 1.33616 1.35147 1.50843 1.52644 1.66258 1.67967 1.85427 1.87007 2.07274 2.09521 2.20073 2.22253 2.34255 2.64423 2.82835 2.84769 2.99439 3.02644 3.16823 3.18614 3.31698 3.45248 3.46678 3.59787 3.77241 4.10054 4.1249 4.34665 4.5121 4.64672 4.82226 4.84116 
48 0.06048 0.13063 0.16159 0.17158 0.20731 0.31356 0.32281 0.34944 0.50471 0.52088 0.64285 0.6611 0.81643 0.82834 0.85 0.99252 1.00775 1.1669 1.17823 1.20745 1.33104 1.35155 1.5034 1.52719 1.65787 1.68015 1.84932 1.86981 2.06796 2.19601 2.22866 2.33735 2.63926 2.82332 2.84701 2.98945 3.16304 3.3117 3.44732 3.46743 3.59275 3.76727 4.09523 4.34131 4.50709 4.64256 4.8169 4.84426 
47 0.0151 0.1089 0.1691 0.17875 0.20528 0.32266 0.33221 0.36503 0.51385 0.53056 0.65209 0.67314 0.82756 0.83885 1.00147 1.01727 1.1758 1.18719 1.21618 1.34007 1.36078 1.51274 1.5372 1.66687 1.69013 1.85844 1.87945 2.07751 2.20521 2.23714 2.3464 2.64863 2.83261 2.85698 2.99879 3.17215 3.32081 3.45643 3.47817 3.60202 3.77677 4.10433 4.35056 4.51653 4.65233 4.82612 4.85963 
56 0.01871 0.10222 0.167 0.17516 0.18967 0.32073 0.3283 0.33943 0.51229 0.52462 0.55003 0.65034 0.66215 0.81744 0.83293 0.84288 0.99989 1.01077 1.17434 1.18371 1.20194 1.33836 1.35189 1.51042 1.5266 1.66462 1.67963 1.85646 1.87053 2.07455 2.09304 2.20253 2.22085 2.34489 2.36993 2.6465 2.6662 2.8306 2.84865 2.99679 3.02156 3.17066 3.18621 3.3194 3.3493 3.45495 3.46822 3.60031 3.77485 4.10305 4.12102 4.34903 4.51448 4.6487 4.82466 4.84161 
46 0.02043 0.10529 0.16435 0.17411 0.20245 0.31778 0.32751 0.37036 0.50896 0.52596 0.64719 0.668 0.82301 0.8343 0.9966 1.01306 1.17101 1.18262 1.21252 1.33524 1.35676 1.50774 1.53187 1.66219 1.68846 1.85357 1.87616 2.07253 2.20049 2.23415 2.34157 2.64364 2.82773 2.85293 2.99392 3.16727 3.31591 3.45155 3.47377 3.5971 3.77172 4.09945 4.34571 4.51145 4.64746 4.82124 
55 0.01441 0.09828 0.16416 0.17227 0.18641 0.31804 0.32565 0.33687 0.50972 0.52248 0.54951 0.648 0.66043 0.81275 0.82967 0.83913 0.99714 1.00791 1.17174 1.18109 1.1993 1.33585 1.34992 1.50802 1.52481 1.66195 1.67716 1.85373 1.86799 2.07205 2.09145 2.20002 2.21893 2.34221 2.37006 2.64406 2.66687 2.82807 2.84686 2.99421 3.0266 3.16805 3.18479 3.31678 3.45233 3.4659 3.59764 3.77228 4.10032 4.11827 4.34625 4.51203 4.64696 4.82196 4.83924 
53 0.01394 0.09485 0.15847 0.16675 0.1821 0.31206 0.31984 0.33171 0.50357 0.51657 0.54648 0.64167 0.65425 0.81022 0.82475 0.83538 0.99121 1.00261 1.16563 1.17522 1.19468 1.32972 1.34437 1.50176 1.51928 1.65606 1.67222 1.84776 1.86261 2.06581 2.08646 2.19401 2.21386 2.33617 2.63771 2.66169 2.82184 2.84096 2.98801 3.16181 3.17807 3.3105 3.44606 3.45963 3.59141 3.76572 4.09418 4.11253 4.34003 4.50554 4.6397 4.81573 4.83312 
48 0.01377 0.10402 0.16523 0.17446 0.19699 0.31875 0.32784 0.35054 0.51002 0.52576 0.64816 0.66476 0.82048 0.83283 0.85077 0.99767 1.01235 1.17213 1.18307 1.21031 1.33631 1.35559 1.5088 1.53124 1.66305 1.6844 1.85451 1.87329 2.07324 2.2013 2.23023 2.34255 2.64472 2.82861 2.85104 2.9948 3.16827 3.3169 3.45251 3.47074 3.59803 3.77265 4.10044 4.34651 4.51228 4.64762 4.82214 4.84608 
49 0.01283 0.10703 0.17187 0.18076 0.20016 0.32585 0.3347 0.35477 0.51703 0.53211 0.6551 0.67027 0.82586 0.83898 0.85411 1.00458 1.01827 1.17901 1.1895 1.21445 1.34315 1.36061 1.51529 1.53458 1.66991 1.68919 1.86142 1.87882 2.0801 2.20799 2.23313 2.34936 2.6511 2.8354 2.85606 3.00157 3.175 3.19795 3.32378 3.45935 3.4758 3.60467 3.77934 4.10732 4.35349 4.51882 4.65315 4.82903 4.84948 
55 0.01541 0.10037 0.16598 0.17414 0.18893 0.31995 0.32768 0.33948 0.51129 0.5239 0.55034 0.64943 0.66155 0.81571 0.8316 0.84141 0.99888 1.01009 1.17333 1.18271 1.20116 1.3374 1.3514 1.50941 1.52584 1.66381 1.67937 1.85548 1.86987 2.07349 2.09207 2.20165 2.22019 2.34378 2.37324 2.64536 2.66499 2.82966 2.84819 2.99576 3.02269 3.1695 3.18527 3.3183 3.45378 3.46699 3.5991 3.77354 4.10181 4.11872 4.34781 4.51324 4.64754 4.8235 4.84044 
56 0.0116 0.09387 0.16037 0.16832 0.18112 0.31427 0.32155 0.33193 0.50601 0.51783 0.54049 0.6441 0.65511 0.80674 0.82567 0.83479 0.99349 1.00378 1.16803 1.17697 1.19328 1.33209 1.34493 1.50397 1.51916 1.65828 1.67268 1.84999 1.86326 2.06793 2.08531 2.19604 2.21293 2.33854 2.35952 2.64004 2.6567 2.82415 2.84146 2.99035 3.01077 3.16427 3.17824 3.31298 3.32894 3.44855 3.46083 3.59382 3.76819 4.09666 4.11148 4.3425 4.50792 4.64166 4.81821 4.83369 
43 0.02168 0.11347 0.17098 0.18146 0.22522 0.32442 0.33487 0.51535 0.53346 0.65371 0.67848 0.82959 0.84125 1.00309 1.02172 1.17756 1.19007 1.22331 1.34186 1.36628 1.51448 1.54281 1.66892 1.86011 1.88649 2.07936 2.20731 2.25267 2.34815 2.65026 2.83446 3.00049 3.17367 3.32237 3.45803 3.48464 3.60368 3.77834 4.10595 4.35241 4.51804 4.65455 4.82783 
60 0.01548 0.09313 0.15971 0.16752 0.17765 0.21646 0.31478 0.32175 0.33156 0.50627 0.51714 0.53705 0.64415 0.65418 0.8065 0.8257 0.83441 0.99366 1.00321 1.16808 1.17655 1.19098 1.22223 1.33226 1.34408 1.50407 1.51827 1.65832 1.67157 1.85013 1.86234 2.06793 2.08411 2.19593 2.21177 2.33873 2.35655 2.63996 2.65465 2.8241 2.83956 2.99034 3.00723 3.16437 3.17618 3.31302 3.32528 3.44858 3.45962 3.59386 3.76806 3.78696 4.09688 4.1094 4.34258 4.50788 4.52652 4.64133 4.8184 4.8325 
49 0.00978 0.09225 0.15354 0.16238 0.18197 0.30703 0.31554 0.33284 0.49826 0.51294 0.63612 0.65069 0.80701 0.82049 0.83482 0.98597 0.99888 1.16028 1.17073 1.19612 1.32441 1.3419 1.49648 1.51685 1.65103 1.66962 1.84266 1.85959 2.06077 2.18883 2.21361 2.33082 2.63237 2.81649 2.83755 2.98261 3.15639 3.18032 3.30511 3.4407 3.45703 3.58607 3.76038 4.08879 4.33471 4.50012 4.63461 4.81033 4.83122 
37 0.07712 0.15991 0.17099 0.21247 0.31535 0.3272 0.50641 0.52826 0.6451 0.68959 0.8218 0.8345 0.99451 1.03964 1.16891 1.18383 1.33314 1.50605 1.65993 1.85101 1.88492 2.07056 2.19848 2.33915 2.64169 2.82556 2.99166 3.165 3.31347 3.44933 3.59502 3.76985 4.09709 4.34346 4.50975 4.64718 4.81896 
40 0.02139 0.11474 0.17103 0.18226 0.32391 0.33458 0.51505 0.53395 0.65364 0.68187 0.82769 0.83985 1.00293 1.024 1.17748 1.19078 1.2276 1.34175 1.36845 1.51486 1.56197 1.66912 1.86009 1.89077 2.0799 2.20751 2.34796 2.65055 2.83435 3.00065 3.17375 3.32223 3.45795 3.60356 3.77853 4.10571 4.35217 4.51829 4.65649 4.8277 
59 0.01596 0.10259 0.17087 0.17862 0.18941 0.32505 0.33202 0.34168 0.517 0.52795 0.5478 0.65514 0.66547 0.81302 0.83583 0.84464 0.88047 1.00453 1.01422 1.17907 1.18767 1.20283 1.34304 1.3549 1.51507 1.52948 1.66918 1.68247 1.86101 1.87341 2.07903 2.09534 2.2069 2.22287 2.34953 2.3678 2.65086 2.66567 2.83517 2.85135 3.00133 3.01879 3.17522 3.18751 3.32391 3.33702 3.4594 3.47061 3.60472 3.77908 3.79922 4.10768 4.12075 4.35353 4.51882 4.53807 4.65232 4.82934 4.84398 
55 0.01419 0.10356 0.16967 0.17791 0.19273 0.32362 0.33135 0.34303 0.51506 0.52761 0.55408 0.65306 0.66495 0.82151 0.83611 0.84667 1.00269 1.01392 1.17706 1.1865 1.20512 1.34113 1.35501 1.51315 1.52943 1.6675 1.68297 1.85927 1.87368 2.07733 2.09601 2.2054 2.22415 2.34763 2.37775 2.64927 2.66975 2.83344 2.85187 2.99954 3.025 3.17333 3.18895 3.32211 3.45757 3.47074 3.60298 3.77748 4.1057 4.12313 4.35174 4.51716 4.65121 4.82739 4.84451 
46 0.02308 0.10479 0.1641 0.17391 0.20384 0.31758 0.3274 0.50857 0.52574 0.64694 0.66928 0.81851 0.83148 0.85228 0.99636 1.01396 1.17089 1.18269 1.21314 1.33512 1.35781 1.50781 1.53467 1.66208 1.69198 1.85341 1.87884 2.07276 2.20057 2.2382 2.34135 2.64369 2.82767 2.86144 2.99386 3.16708 3.31577 3.45134 3.47686 3.59691 3.77187 4.09921 4.34556 4.51161 4.64803 4.82106 
45 0.02265 0.11144 0.16944 0.17959 0.21512 0.32287 0.33291 0.51373 0.53081 0.65198 0.67359 0.82695 0.83866 1.00158 1.01888 1.17586 1.18773 1.21832 1.34013 1.362 1.51261 1.53739 1.66721 1.6946 1.85864 1.88298 2.07765 2.2056 2.24243 2.34656 2.64859 2.83276 2.86001 2.999 3.17225 3.32088 3.45654 3.48127 3.60219 3.77681 4.10449 4.35086 4.51651 4.65229 4.82632 
48 0.01529 0.10416 0.16629 0.17514 0.19448 0.31994 0.3287 0.34745 0.51123 0.52622 0.64934 0.66439 0.81949 0.83303 0.84741 0.99877 1.01223 1.17327 1.18372 1.20844 1.33742 1.35481 1.50986 1.53009 1.66405 1.68301 1.85561 1.87287 2.07427 2.20205 2.22678 2.34369 2.64566 2.82963 2.8502 2.9958 3.1694 3.31799 3.45361 3.46979 3.59902 3.77368 4.10156 4.34757 4.51321 4.64728 4.82323 4.84306 
49 0.01899 0.10181 0.16344 0.17223 0.19089 0.31703 0.32556 0.34174 0.50833 0.52295 0.64642 0.66126 0.816 0.83002 0.84343 0.9959 1.00876 1.17034 1.18057 1.2038 1.3345 1.35137 1.50679 1.52671 1.66104 1.67894 1.85264 1.86903 2.07096 2.19901 2.22251 2.34079 2.64261 2.82661 2.84683 2.99276 3.1665 3.18888 3.31518 3.4508 3.46659 3.59619 3.77065 4.09878 4.34469 4.51034 4.64544 4.82037 4.84 
53 0.01129 0.09825 0.17181 0.18023 0.19541 0.32656 0.33473 0.34858 0.5179 0.53154 0.57935 0.65617 0.66969 0.82557 0.83919 0.85101 1.00538 1.01738 1.17989 1.18968 1.21062 1.34404 1.35939 1.51611 1.53347 1.67051 1.68733 1.86221 1.87789 2.08066 2.10282 2.2088 2.23116 2.35031 2.65198 2.67831 2.83637 2.85593 3.00248 3.17597 3.19338 3.3248 3.46027 3.47447 3.60564 3.7802 4.10829 4.13001 4.35447 4.51991 4.65453 4.83004 4.84831 
56 0.009 0.09657 0.16441 0.1724 0.18509 0.31876 0.3261 0.33667 0.51039 0.5224 0.54558 0.6485 0.65976 0.81087 0.8299 0.83903 0.99777 1.00812 1.17237 1.18138 1.19808 1.33644 1.34948 1.50832 1.52363 1.6626 1.67712 1.85434 1.86775 2.07234 2.08958 2.20046 2.21766 2.3428 2.36379 2.6443 2.66106 2.82853 2.84586 2.9947 3.01442 3.16848 3.18209 3.3173 3.33368 3.45283 3.46512 3.59809 3.77252 4.10091 4.11544 4.3468 4.51221 4.64623 4.82251 4.83783 
59 0.01187 0.09804 0.16565 0.17352 0.18407 0.31956 0.32662 0.33609 0.5121 0.52315 0.54335 0.65003 0.66014 0.80837 0.83093 0.83974 0.87384 0.99966 1.00943 1.1742 1.18286 1.1982 1.33818 1.35018 1.51006 1.52435 1.66424 1.67765 1.85609 1.86856 2.07409 2.09061 2.20202 2.21821 2.34465 2.36294 2.64602 2.66125 2.83017 2.84631 2.99636 3.01377 3.17035 3.1827 3.31906 3.33236 3.45453 3.4658 3.59984 3.77422 3.79526 4.10282 4.11601 4.34862 4.51398 4.53437 4.6477 4.82439 4.83898 
48 0.01185 0.10644 0.16854 0.17773 0.20002 0.32218 0.33134 0.35646 0.5133 0.52876 0.65131 0.66712 0.82408 0.8363 0.85526 1.00107 1.0159 1.17536 1.1862 1.21299 1.33953 1.35823 1.51187 1.53301 1.66634 1.68693 1.85793 1.87693 2.07662 2.2044 2.23163 2.34587 2.64764 2.83192 2.85386 2.99797 3.17141 3.32014 3.45569 3.47311 3.60118 3.77567 4.10371 4.34991 4.5153 4.64991 4.82547 4.84836 
49 0.01584 0.10514 0.16911 0.17778 0.19605 0.32273 0.33114 0.34662 0.51417 0.52888 0.65251 0.66769 0.81871 0.83445 0.84545 1.00143 1.01373 1.17616 1.18632 1.20935 1.34033 1.357 1.51275 1.53198 1.66667 1.68429 1.85833 1.87467 2.07715 2.20491 2.22797 2.34647 2.64846 2.83261 2.85311 2.99865 3.1722 3.19206 3.32101 3.45651 3.47181 3.6018 3.7766 4.10447 4.35049 4.51618 4.65106 4.8262 4.84596 
56 0.0189 0.09473 0.15969 0.16782 0.18191 0.31333 0.32079 0.3316 0.50507 0.51738 0.54278 0.64321 0.65494 0.80796 0.82519 0.83456 0.99259 1.00324 1.16711 1.17641 1.19418 1.33119 1.34474 1.50323 1.51959 1.65736 1.67246 1.84907 1.86296 2.06705 2.08541 2.19524 2.2138 2.33765 2.36296 2.63928 2.65778 2.82327 2.84131 2.98952 3.01279 3.16345 3.17883 3.31214 3.33409 3.44779 3.46102 3.5931 3.76745 4.09582 4.11255 4.34161 4.50723 4.64173 4.81733 4.8337 
52 0.01515 0.10121 0.16398 0.17248 0.18924 0.31756 0.32567 0.33895 0.50888 0.52211 0.55402 0.64704 0.66048 0.81836 0.83118 0.84484 0.99664 1.00884 1.17097 1.18085 1.20202 1.33507 1.35022 1.5072 1.52539 1.66162 1.67842 1.85328 1.8688 2.07147 2.09459 2.19957 2.22128 2.34152 2.64315 2.82719 2.84615 2.99332 3.16707 3.18478 3.31577 3.45137 3.46553 3.59674 3.77109 4.09947 4.12192 4.34544 4.51095 4.64548 4.82107 4.83905 
48 0.01738 0.11295 0.17495 0.18437 0.20933 0.3288 0.33831 0.37268 0.51981 0.53627 0.65819 0.67944 0.832 0.84342 0.87014 1.00752 1.02375 1.18187 1.19316 1.22207 1.34607 1.36684 1.5185 1.54155 1.67314 1.69823 1.8645 1.88606 2.08336 2.21129 2.24284 2.35222 2.65412 2.83852 2.8625 3.00456 3.17783 3.32659 3.46214 3.48197 3.60761 3.78235 4.11 4.3564 4.52172 4.65666 4.83196 4.8613 
58 0.01178 0.09538 0.16217 0.17003 0.1814 0.31633 0.32343 0.33336 0.50815 0.51943 0.54045 0.64611 0.65656 0.80699 0.82751 0.83644 0.99566 1.00554 1.17008 1.17878 1.19404 1.33416 1.34637 1.50597 1.52048 1.66029 1.67377 1.85209 1.86457 2.06988 2.08641 2.19791 2.21416 2.34067 2.35936 2.642 2.65753 2.82614 2.84224 2.99235 3.01018 3.16634 3.17902 3.31501 3.32844 3.45059 3.46212 3.59588 3.77012 3.79158 4.09888 4.11261 4.34467 4.50995 4.5312 4.64403 4.82043 4.83533 
48 0.01959 0.10593 0.16767 0.17669 0.1977 0.32117 0.33007 0.35045 0.51239 0.52753 0.65055 0.66625 0.82142 0.83455 0.85009 0.99998 1.01382 1.17447 1.18505 1.21047 1.33863 1.35665 1.51098 1.53182 1.66537 1.68515 1.85682 1.8746 2.07548 2.20349 2.22936 2.34485 2.64666 2.83088 2.85204 2.997 3.1705 3.31918 3.45475 3.47114 3.60018 3.77473 4.10271 4.34876 4.51443 4.64944 4.82441 4.84485 
43 0.02046 0.10946 0.16769 0.17802 0.21834 0.32115 0.33139 0.51208 0.53014 0.65059 0.6759 0.82522 0.8369 0.9998 1.01806 1.17427 1.18653 1.21843 1.33858 1.36297 1.51141 1.54089 1.66569 1.85675 1.88154 2.0761 2.20379 2.2403 2.34482 2.64718 2.83116 2.99728 3.17049 3.31909 3.45476 3.48063 3.60046 3.77524 4.10262 4.34894 4.51485 4.65107 4.82452 
53 0.0092 0.06929 0.13751 0.1735 0.18224 0.20345 0.32626 0.33481 0.35279 0.51716 0.53127 0.65524 0.66908 0.82569 0.8387 0.85172 1.0047 1.01739 1.17905 1.18896 1.21073 1.34311 1.35861 1.51536 1.53338 1.66978 1.68708 1.86136 1.87726 2.07983 2.10368 2.20787 2.23051 2.34944 2.65113 2.83537 2.85483 3.0014 3.04846 3.1751 3.19385 3.32388 3.45936 3.47396 3.60475 3.77932 4.10735 4.13065 4.35355 4.51902 4.65374 4.82916 4.84805 
52 0.01736 0.10466 0.16807 0.17656 0.1933 0.32169 0.32977 0.34293 0.51312 0.52671 0.57427 0.65139 0.66501 0.8222 0.83515 0.84843 1.00072 1.01272 1.17519 1.1851 1.20662 1.33924 1.35441 1.51165 1.53001 1.6657 1.68245 1.85737 1.87284 2.07587 2.09935 2.20387 2.22626 2.34565 2.64753 2.8314 2.85057 2.99761 3.17133 3.189 3.31999 3.45563 3.47019 3.601 3.77549 4.10366 4.12658 4.34965 4.5153 4.65009 4.82531 4.84364 
52 0.01551 0.10466 0.16854 0.17706 0.1939 0.32226 0.33044 0.34415 0.51371 0.52754 0.62388 0.65314 0.67107 0.82278 0.83565 0.84894 1.00134 1.01378 1.17587 1.18589 1.2083 1.34001 1.35607 1.51234 1.5311 1.66636 1.68359 1.85801 1.87384 2.07658 2.1025 2.20475 2.2281 2.34625 2.64815 2.83218 2.85188 2.99838 3.17192 3.19072 3.32069 3.45622 3.47109 3.60164 3.77619 4.10419 4.13028 4.35021 4.51604 4.65127 4.82593 4.84491 
45 0.00806 0.10799 0.17016 0.1804 0.21814 0.32382 0.33413 0.51464 0.53225 0.65296 0.67681 0.8278 0.83949 1.00247 1.02126 1.17677 1.18888 1.22019 1.341 1.36384 1.5137 1.54052 1.66824 1.70483 1.85958 1.88673 2.07891 2.20652 2.24491 2.34742 2.64963 2.83373 2.86771 2.99992 3.17303 3.32174 3.45734 3.48435 3.60309 3.77791 4.10528 4.35172 4.51753 4.654 4.8272 
56 0.01624 0.10182 0.16853 0.17652 0.18995 0.32274 0.33018 0.34108 0.51414 0.52613 0.54932 0.65223 0.66358 0.81615 0.83399 0.84331 1.00164 1.01217 1.17616 1.18525 1.20232 1.34017 1.35321 1.51216 1.52769 1.66647 1.68115 1.85826 1.87194 2.0762 2.09365 2.20428 2.22159 2.34659 2.36773 2.64815 2.66539 2.8323 2.84963 2.99846 3.01842 3.17233 3.18665 3.32107 3.338 3.45656 3.46886 3.60194 3.77646 4.10465 4.11933 4.35062 4.51609 4.65018 4.82629 4.84179 
56 0.01761 0.09619 0.16162 0.16964 0.183 0.31535 0.32268 0.33314 0.50707 0.51884 0.54155 0.64507 0.65617 0.80948 0.82711 0.83639 0.99464 1.005 1.1691 1.17819 1.19505 1.33316 1.34613 1.50504 1.5204 1.65932 1.67371 1.85111 1.86448 2.06904 2.08652 2.19711 2.21455 2.33967 2.36101 2.64105 2.65779 2.82524 2.84249 2.99144 3.0113 3.16539 3.17945 3.31412 3.33059 3.44965 3.46199 3.59495 3.7693 4.0978 4.11268 4.34364 4.50902 4.64267 4.81933 4.83472 
48 0.01191 0.10632 0.1675 0.1769 0.20105 0.32102 0.33033 0.35825 0.51225 0.52849 0.65064 0.671 0.82428 0.83596 0.85964 1.0 1.01533 1.17442 1.1857 1.21463 1.33861 1.35929 1.51127 1.53541 1.66537 1.68738 1.85686 1.87686 2.07597 2.2038 2.23617 2.34484 2.64704 2.83097 2.85497 2.99719 3.17066 3.31924 3.45495 3.47581 3.60044 3.77516 4.10281 4.34894 4.51484 4.65062 4.8245 4.85295 
51 0.01339 0.10226 0.16506 0.17372 0.19164 0.31868 0.32712 0.34257 0.51 0.52406 0.6479 0.66149 0.81611 0.83099 0.84272 0.99752 1.00994 1.17193 1.18195 1.20379 1.3361 1.35189 1.5083 1.52674 1.66264 1.6803 1.85426 1.87044 2.07259 2.09563 2.20077 2.22352 2.34251 2.64433 2.82836 2.84802 2.99448 3.16811 3.18647 3.31684 3.4524 3.46721 3.59771 3.77232 4.10044 4.13116 4.34655 4.51208 4.64656 4.82219 4.84142 
49 0.01274 0.10088 0.16328 0.17205 0.1906 0.3169 0.32544 0.34174 0.50827 0.52294 0.64626 0.66072 0.81499 0.82952 0.84205 0.99575 1.00863 1.17024 1.18047 1.20374 1.33438 1.35081 1.50664 1.52615 1.66093 1.67891 1.85252 1.86903 2.071 2.19893 2.22261 2.34069 2.64243 2.82655 2.84656 2.9926 3.16633 3.18687 3.31507 3.45061 3.4662 3.596 3.77052 4.09867 4.34459 4.51021 4.645 4.82027 4.83937 
56 0.01905 0.09543 0.16002 0.16819 0.18263 0.31367 0.32119 0.33219 0.50533 0.5178 0.544 0.64347 0.65538 0.80896 0.82561 0.83514 0.99289 1.00363 1.16737 1.1767 1.19464 1.33144 1.34521 1.50347 1.5197 1.65764 1.67294 1.84939 1.86353 2.06742 2.08619 2.19555 2.21394 2.33791 2.36438 2.6395 2.65804 2.82359 2.84196 2.98979 3.014 3.1637 3.17929 3.31241 3.34 3.44803 3.46135 3.59334 3.76777 4.09609 4.11394 4.34194 4.50752 4.64193 4.81764 4.83468 
39 0.0189 0.11213 0.166 0.17787 0.31873 0.32976 0.50982 0.52947 0.64841 0.67862 0.82418 0.83633 0.99785 1.02117 1.17221 1.186 1.22866 1.33667 1.36687 1.50971 1.66369 1.85473 1.88733 2.07417 2.20218 2.34269 2.64514 2.8291 2.99515 3.1684 3.31702 3.45273 3.59829 3.77315 4.10053 4.34695 4.513 4.64996 4.82245 
45 0.02279 0.10988 0.16794 0.17808 0.2137 0.32136 0.33139 0.51229 0.52958 0.65057 0.67284 0.82497 0.83678 1.00004 1.01704 1.17438 1.18623 1.21669 1.33866 1.36057 1.51133 1.53709 1.66575 1.69359 1.85713 1.88164 2.07638 2.20416 2.24111 2.34513 2.64734 2.83137 2.8593 2.99751 3.17084 3.31947 3.45512 3.48144 3.60083 3.77551 4.10306 4.34944 4.51519 4.65103 4.82487 
50 0.01798 0.1108 0.17539 0.18413 0.20299 0.32914 0.33778 0.35574 0.52024 0.5346 0.65836 0.67267 0.82739 0.84155 0.85455 1.0078 1.0208 1.18223 1.19241 1.21556 1.34635 1.36268 1.51862 1.53733 1.67308 1.69127 1.86463 1.88123 2.08309 2.11129 2.21121 2.23518 2.35263 2.65453 2.83863 2.85871 3.0048 3.17827 3.19814 3.32701 3.46257 3.47794 3.60789 3.78271 4.11055 4.35659 4.52231 4.65693 4.83227 4.85136 
40 0.01325 0.11685 0.17618 0.18765 0.3293 0.34033 0.52019 0.53898 0.65865 0.68566 0.83493 0.84715 1.00841 1.03203 1.18255 1.19598 1.23504 1.34691 1.3739 1.51974 1.55776 1.67439 1.86546 1.89889 2.08508 2.21278 2.35324 2.65544 2.83957 3.00568 3.17881 3.32744 3.46317 3.60879 3.7835 4.11107 4.35758 4.5232 4.65946 4.83291 
44 0.02762 0.10531 0.16269 0.17271 0.20629 0.31604 0.32599 0.50704 0.52492 0.64547 0.66953 0.81863 0.83087 0.85949 0.9949 1.01248 1.1694 1.18163 1.21405 1.33364 1.35825 1.50659 1.53779 1.66046 1.6953 1.8519 1.87956 2.07129 2.19913 2.33984 2.64243 2.82602 2.9921 3.16567 3.31414 3.44991 3.47739 3.59546 3.77024 4.09774 4.34386 4.51024 4.64716 4.81945 
56 0.01609 0.10058 0.16706 0.17513 0.18929 0.32102 0.32853 0.33959 0.5126 0.52525 0.55164 0.6508 0.66283 0.81497 0.83235 0.84171 0.99997 1.01067 1.1746 1.18389 1.20189 1.33865 1.35238 1.51076 1.52684 1.66489 1.68005 1.85657 1.87055 2.0748 2.09321 2.20291 2.22132 2.345 2.37088 2.64667 2.66533 2.83083 2.84908 2.99696 3.01987 3.1708 3.18619 3.31955 3.34942 3.45518 3.46857 3.60044 3.77501 4.10314 4.12008 4.34915 4.5146 4.64914 4.82483 4.84179 
48 0.00682 0.10249 0.16614 0.17526 0.19623 0.31981 0.32873 0.34886 0.51108 0.52653 0.64923 0.66527 0.82128 0.8338 0.85102 0.99875 1.01276 1.17317 1.18393 1.21026 1.33732 1.35569 1.50975 1.53114 1.664 1.68363 1.85557 1.87362 2.07426 2.20211 2.22873 2.34364 2.64558 2.82964 2.85157 2.99578 3.16931 3.31795 3.45359 3.47101 3.59899 3.7736 4.10155 4.34761 4.51325 4.64768 4.82325 4.84579 
48 0.00711 0.1033 0.16622 0.17535 0.19656 0.31985 0.32884 0.34982 0.51104 0.52628 0.64904 0.66444 0.82187 0.83412 0.85278 0.99879 1.01308 1.17308 1.18381 1.20999 1.33722 1.35507 1.50961 1.5305 1.66405 1.68392 1.85558 1.87354 2.07414 2.202 2.2281 2.34361 2.64556 2.82952 2.85092 2.99564 3.16924 3.31786 3.45345 3.47039 3.59895 3.77352 4.10154 4.3476 4.51318 4.64791 4.82318 4.84534 
42 0.01691 0.10995 0.16789 0.1785 0.24485 0.32136 0.33193 0.51223 0.53077 0.65074 0.67818 0.82638 0.83804 0.99998 1.01939 1.17447 1.1872 1.22147 1.33868 1.36333 1.51163 1.54603 1.66594 1.85694 1.88427 2.07637 2.20424 2.34484 2.64731 2.8312 2.99728 3.17055 3.31912 3.45486 3.48142 3.60059 3.77545 4.10278 4.34912 4.51519 4.65196 4.82467 
41 0.01214 0.11003 0.1685 0.17939 0.32121 0.33151 0.51266 0.53139 0.65109 0.67652 0.82412 0.83668 1.00038 1.01961 1.17499 1.18791 1.22225 1.33938 1.36542 1.51218 1.54371 1.66634 1.85754 1.88676 2.07713 2.20492 2.34544 2.64772 2.83198 2.99786 3.17116 3.31981 3.45554 3.48506 3.60113 3.77615 4.1034 4.34988 4.51581 4.65167 4.82536 
48 0.0131 0.10564 0.1665 0.17578 0.19846 0.32 0.32911 0.35164 0.51117 0.5268 0.64931 0.66583 0.82297 0.83483 0.85629 0.99899 1.01355 1.1733 1.1843 1.21189 1.33749 1.35683 1.50987 1.53174 1.66423 1.68475 1.85581 1.87451 2.07441 2.20236 2.23153 2.34383 2.64586 2.8298 2.85241 2.99597 3.16952 3.31814 3.45375 3.47221 3.59917 3.77382 4.10174 4.34783 4.51358 4.64863 4.82341 4.84777 
42 0.01718 0.11258 0.17112 0.18177 0.26514 0.32489 0.3357 0.51564 0.53455 0.65411 0.68174 0.82977 0.8414 1.00332 1.02378 1.17779 1.1906 1.22516 1.3421 1.36793 1.51501 1.54965 1.66931 1.86048 1.89101 2.07998 2.20784 2.34816 2.65045 2.83469 3.0005 3.17388 3.32245 3.45813 3.48563 3.60372 3.77891 4.10602 4.35257 4.51849 4.65422 4.82801 
42 0.00978 0.1091 0.16734 0.17811 0.31729 0.32688 0.34451 0.51173 0.53052 0.65024 0.67882 0.82695 0.83884 0.9997 1.02127 1.17388 1.18673 1.22222 1.33823 1.36456 1.51111 1.54905 1.66558 1.85664 1.88613 2.07622 2.20365 2.34444 2.64683 2.83069 2.99682 3.1701 3.31866 3.45446 3.49196 3.6001 3.77489 4.10236 4.34874 4.5147 4.65118 4.82417 
48 0.01937 0.11422 0.17721 0.18624 0.20723 0.33093 0.3399 0.36162 0.52204 0.53722 0.66029 0.67652 0.83182 0.84442 0.861 1.00965 1.0237 1.18409 1.19473 1.2205 1.34817 1.366 1.52052 1.54081 1.67502 1.69491 1.86656 1.88457 2.08538 2.21307 2.23894 2.35443 2.65619 2.8405 2.86161 3.00655 3.18004 3.32871 3.46435 3.481 3.60969 3.78438 4.1123 4.35843 4.52391 4.65841 4.83403 4.85466 
52 0.00902 0.09941 0.16383 0.17238 0.18928 0.31755 0.32573 0.33939 0.50894 0.5226 0.57279 0.6472 0.66108 0.81816 0.83106 0.84457 0.9966 1.00884 1.17104 1.18098 1.20269 1.33517 1.35074 1.50732 1.5256 1.66164 1.67874 1.85325 1.86903 2.07149 2.09345 2.19981 2.2226 2.34151 2.6432 2.82728 2.84657 2.99343 3.1671 3.18473 3.31586 3.45141 3.46575 3.59677 3.77122 4.09945 4.12107 4.34547 4.51092 4.64551 4.82112 4.83949 
58 0.07897 0.14479 0.15918 0.16741 0.18589 0.30883 0.31589 0.32582 0.50071 0.51184 0.5329 0.63864 0.64911 0.79836 0.81992 0.82884 0.98821 0.99798 1.16266 1.17137 1.18689 1.32673 1.33883 1.49848 1.51329 1.65284 1.66637 1.84462 1.85702 2.0624 2.0791 2.19041 2.20679 2.33328 2.35221 2.63452 2.65039 2.81869 2.83493 2.9849 3.00312 3.15892 3.1716 3.30759 3.32082 3.44317 3.45469 3.58844 3.76264 3.78882 4.09146 4.10489 4.3372 4.50249 4.52597 4.6362 4.81299 4.82784 
37 0.01005 0.11528 0.17427 0.18673 0.32733 0.33912 0.51841 0.53941 0.65706 0.69489 0.83384 0.84675 1.00653 1.18051 1.19482 1.34481 1.37368 1.51787 1.672 1.86311 1.89541 2.08293 2.2105 2.35101 2.65367 2.83753 3.00368 3.17673 3.32526 3.46106 3.60688 3.78194 4.10894 4.35564 4.5217 4.65878 4.831 
48 0.01229 0.1065 0.16798 0.17727 0.20033 0.32153 0.3307 0.3552 0.51269 0.52826 0.65078 0.66702 0.82409 0.83606 0.85647 1.00045 1.01516 1.17477 1.1857 1.21295 1.33895 1.35785 1.51131 1.53283 1.66586 1.68717 1.85729 1.87627 2.076 2.20401 2.23323 2.34529 2.64717 2.83128 2.85322 2.99743 3.17093 3.31956 3.45521 3.47363 3.60067 3.77521 4.10317 4.34934 4.51479 4.64983 4.8249 4.84848 
48 0.01605 0.11077 0.17297 0.1822 0.20509 0.32664 0.33583 0.36245 0.51772 0.53339 0.65601 0.67356 0.8283 0.84053 0.85911 1.00541 1.02022 1.17979 1.1907 1.21785 1.34403 1.36348 1.51651 1.53861 1.6709 1.69247 1.86228 1.88115 2.08123 2.20904 2.23791 2.35023 2.65243 2.83637 2.85874 3.00261 3.1759 3.32455 3.46015 3.47841 3.60554 3.78039 4.10807 4.35431 4.52003 4.65512 4.82992 4.85418 
45 0.01276 0.10848 0.16933 0.17925 0.21166 0.32298 0.33301 0.5138 0.53088 0.6522 0.6748 0.82446 0.83693 0.86023 1.00173 1.02021 1.17607 1.18793 1.21861 1.34036 1.36339 1.51298 1.53894 1.66759 1.85864 1.88333 2.07762 2.20549 2.23878 2.34648 2.64847 2.83282 2.85898 2.99895 3.17207 3.32082 3.45637 3.47872 3.60204 3.77684 4.10424 4.35066 4.51626 4.65203 4.82622 
47 0.01632 0.10574 0.16556 0.17512 0.20089 0.31904 0.32851 0.35935 0.51015 0.52663 0.64843 0.66995 0.82348 0.83481 0.99783 1.01313 1.17216 1.18348 1.21214 1.33635 1.3564 1.50894 1.53395 1.66327 1.68549 1.85474 1.87461 2.07351 2.20145 2.23273 2.34272 2.64492 2.8288 2.85257 2.99494 3.16845 3.31705 3.45271 3.47324 3.59825 3.7729 4.10067 4.34683 4.51278 4.64887 4.82239 4.85403 
42 0.01116 0.1066 0.16492 0.17557 0.25767 0.31859 0.32927 0.50922 0.52769 0.64768 0.67467 0.8237 0.8354 0.99705 1.01666 1.17146 1.18414 1.21822 1.33578 1.36132 1.50858 1.54342 1.66295 1.85399 1.8824 2.07327 2.20125 2.34189 2.64417 2.82817 2.99419 3.16755 3.31619 3.45186 3.4789 3.59751 3.7722 4.09976 4.34611 4.51204 4.64886 4.82161 
58 0.01735 0.09875 0.16569 0.1735 0.18489 0.31978 0.32685 0.33674 0.51163 0.52286 0.54356 0.64964 0.65999 0.80889 0.83061 0.83948 0.99906 1.00889 1.17359 1.18227 1.19755 1.33768 1.34978 1.50943 1.52363 1.66378 1.67737 1.85558 1.86817 2.07352 2.08997 2.20144 2.21754 2.34413 2.36261 2.64545 2.6604 2.82965 2.84578 2.99586 3.01337 3.1698 3.18221 3.31851 3.33197 3.45405 3.46545 3.59933 3.77372 3.79508 4.10231 4.1157 4.34813 4.51347 4.53346 4.64712 4.82391 4.83868 
45 0.01615 0.11582 0.17731 0.18762 0.22746 0.33089 0.3412 0.52167 0.53925 0.66007 0.68409 0.83436 0.8461 1.00941 1.02766 1.18374 1.19578 1.22685 1.34808 1.37117 1.52062 1.54658 1.67532 1.71441 1.8666 1.8935 2.08581 2.21366 2.25362 2.35443 2.65647 2.8407 2.87188 3.00694 3.17998 3.3287 3.46431 3.49099 3.60991 3.78495 4.1122 4.35882 4.52438 4.66042 4.8342 
49 0.00847 0.09809 0.1606 0.1694 0.18816 0.31417 0.32279 0.33973 0.50554 0.52049 0.64359 0.65823 0.81266 0.82706 0.84026 0.99303 1.00614 1.16754 1.17785 1.20157 1.3317 1.34877 1.50399 1.52395 1.65819 1.67652 1.84981 1.86679 2.06833 2.19621 2.22055 2.33802 2.63983 2.82384 2.84431 2.98994 3.16368 3.18904 3.31239 3.44797 3.46408 3.59341 3.76789 4.096 4.3419 4.50757 4.64196 4.81759 4.83796 
39 0.00856 0.10879 0.16552 0.17693 0.31841 0.32934 0.5096 0.52933 0.64815 0.67856 0.82371 0.83582 0.99756 1.02028 1.17202 1.18586 1.229 1.33638 1.36526 1.50965 1.66333 1.85446 1.88574 2.07421 2.20185 2.34247 2.64522 2.82885 2.99497 3.16832 3.31682 3.45257 3.59825 3.77328 4.10032 4.34671 4.51319 4.64992 4.82223 
56 0.01678 0.10078 0.16731 0.17529 0.18859 0.32126 0.32859 0.33913 0.51291 0.52489 0.54806 0.65106 0.66244 0.81461 0.83262 0.84182 1.00035 1.01071 1.17489 1.18391 1.20064 1.33898 1.35203 1.51093 1.52635 1.66514 1.67954 1.8569 1.87024 2.07492 2.09222 2.20301 2.2202 2.34537 2.36639 2.64685 2.66339 2.83112 2.84854 2.99727 3.01737 3.17109 3.18494 3.31989 3.33691 3.45541 3.46775 3.6007 3.77516 4.1035 4.11845 4.34938 4.51483 4.64887 4.82513 4.84078 
48 0.01878 0.10641 0.16727 0.17655 0.19988 0.32078 0.32996 0.35545 0.512 0.52808 0.65033 0.6692 0.82282 0.83498 0.85419 0.99968 1.01478 1.17414 1.18524 1.21329 1.3383 1.35831 1.51096 1.53463 1.66512 1.68676 1.85659 1.87625 2.07563 2.20342 2.23458 2.34456 2.64676 2.83064 2.85367 2.99687 3.17033 3.31891 3.45456 3.47426 3.60003 3.7748 4.10245 4.34855 4.51449 4.64978 4.82415 4.84944 
48 0.00814 0.10178 0.16905 0.17806 0.19747 0.32303 0.33188 0.35118 0.51433 0.52948 0.65257 0.66884 0.82431 0.83696 0.85372 1.00197 1.0157 1.17635 1.18699 1.21268 1.34057 1.35856 1.5131 1.53445 1.66717 1.68636 1.8588 1.87638 2.07756 2.20529 2.23145 2.34687 2.64892 2.83287 2.85431 2.99902 3.17255 3.32122 3.45683 3.47386 3.6022 3.77687 4.1048 4.35085 4.5166 4.65096 4.82648 4.84791 
48 0.01729 0.10597 0.16764 0.17682 0.19953 0.32125 0.33044 0.35755 0.51252 0.52879 0.65079 0.66909 0.8221 0.83481 0.85198 1.00007 1.01507 1.1746 1.1856 1.2131 1.3388 1.35883 1.5113 1.53365 1.6656 1.6878 1.85698 1.8765 2.07611 2.204 2.23441 2.34491 2.647 2.83124 2.85464 2.99733 3.17065 3.31933 3.45491 3.47373 3.60039 3.77523 4.10278 4.34903 4.51483 4.65023 4.82467 4.85153 
39 0.02368 0.11384 0.16838 0.1801 0.32129 0.3324 0.51231 0.5321 0.65115 0.68569 0.82631 0.83841 1.00033 1.02544 1.17468 1.18835 1.22831 1.33912 1.36978 1.51246 1.66635 1.85726 1.88933 2.07721 2.20466 2.34515 2.6477 2.83165 2.99783 3.17087 3.31942 3.4552 3.60093 3.77573 4.10296 4.34941 4.51564 4.6536 4.82491 
52 0.01095 0.10258 0.16674 0.17532 0.19234 0.32048 0.32873 0.34276 0.51178 0.5253 0.57169 0.64997 0.66353 0.82181 0.83427 0.84867 0.99956 1.01204 1.17389 1.18388 1.20586 1.33802 1.3536 1.51019 1.52854 1.66458 1.68186 1.85622 1.87211 2.07448 2.09742 2.20267 2.22534 2.34444 2.64617 2.83017 2.84952 2.99628 3.03728 3.17006 3.18855 3.31883 3.45437 3.46919 3.59978 3.7743 4.10245 4.34846 4.51393 4.64828 4.82402 4.8423 
51 0.01568 0.10503 0.16777 0.17638 0.1938 0.32135 0.32963 0.34386 0.51273 0.52651 0.58843 0.65092 0.66463 0.82291 0.83525 0.84999 1.00041 1.01282 1.17483 1.1849 1.20748 1.33891 1.35455 1.51102 1.52915 1.66545 1.68275 1.85717 1.87339 2.07558 2.10023 2.20365 2.22693 2.34533 2.64694 2.83116 2.85081 2.99719 3.17092 3.18877 3.31962 3.45523 3.46989 3.60054 3.77507 4.10331 4.34932 4.51475 4.64906 4.82491 4.84329 
43 0.01187 0.10839 0.16787 0.17815 0.21674 0.32142 0.33176 0.51238 0.53054 0.65084 0.67636 0.82525 0.83697 1.00008 1.01862 1.17458 1.18697 1.21936 1.33888 1.36326 1.51178 1.54254 1.66594 1.85711 1.88349 2.07659 2.20421 2.24225 2.34516 2.64752 2.83149 2.99762 3.17082 3.31942 3.45503 3.48174 3.60079 3.77559 4.10295 4.34935 4.51539 4.65233 4.82484 
50 0.01519 0.10672 0.16876 0.17764 0.1969 0.32232 0.33098 0.34829 0.51357 0.52796 0.65152 0.66558 0.82279 0.83592 0.85114 1.00122 1.01428 1.17561 1.18596 1.20997 1.33972 1.35611 1.5119 1.5308 1.66641 1.68473 1.85799 1.8747 2.07638 2.10637 2.20461 2.22945 2.34619 2.64796 2.8321 2.85262 2.99817 3.17177 3.19285 3.3205 3.4561 3.47207 3.60155 3.77614 4.10415 4.35021 4.51574 4.65012 4.82581 4.84594 
48 0.01539 0.11232 0.17527 0.1847 0.20981 0.32901 0.3385 0.37209 0.52007 0.53654 0.65841 0.67922 0.83146 0.84325 0.86542 1.00776 1.0239 1.18219 1.19351 1.22255 1.34636 1.3672 1.51879 1.54188 1.67335 1.69795 1.86472 1.88603 2.08393 2.21185 2.24505 2.35251 2.65441 2.83883 2.86296 3.0049 3.17813 3.32684 3.46242 3.48231 3.60792 3.78265 4.11033 4.35673 4.52212 4.65734 4.83221 4.86098 
48 0.01633 0.0996 0.16029 0.16941 0.19068 0.31378 0.32272 0.34305 0.505 0.52046 0.64307 0.65876 0.81515 0.82776 0.84462 0.99271 1.00671 1.16707 1.17785 1.20422 1.33124 1.34939 1.50348 1.52453 1.65793 1.67785 1.84949 1.86758 2.06796 2.19599 2.22323 2.33758 2.63938 2.82345 2.84508 2.98957 3.16322 3.31184 3.44746 3.46479 3.59287 3.76731 4.09549 4.34148 4.5071 4.64193 4.8171 4.83917 
43 0.02007 0.11427 0.17182 0.18229 0.225 0.32523 0.33556 0.51615 0.53401 0.65449 0.67879 0.83078 0.84247 1.00402 1.02278 1.17818 1.19041 1.22263 1.34258 1.36615 1.51559 1.54646 1.66974 1.86092 1.88604 2.08036 2.20766 2.2436 2.34893 2.65141 2.83525 3.00131 3.1747 3.32322 3.45888 3.48505 3.60474 3.77956 4.1069 4.35323 4.51929 4.65572 4.82874 
46 0.00848 0.10473 0.17094 0.18052 0.20606 0.32489 0.33456 0.37409 0.516 0.5329 0.65414 0.67423 0.82943 0.84072 1.0036 1.01974 1.17787 1.18923 1.21808 1.34212 1.36277 1.51456 1.53767 1.66907 1.69274 1.86058 1.8821 2.07958 2.20733 2.23908 2.34847 2.65037 2.8347 2.85904 3.00072 3.17412 3.3228 3.4584 3.47907 3.60389 3.77864 4.10636 4.35273 4.51812 4.65324 4.82821 
39 0.0137 0.1094 0.16625 0.1778 0.31909 0.33005 0.51033 0.53072 0.64911 0.6826 0.82295 0.8351 0.99808 1.02035 1.17279 1.18671 1.22938 1.33716 1.36914 1.51042 1.66419 1.85502 1.88654 2.0749 2.20305 2.34306 2.64566 2.8296 2.99577 3.16891 3.31748 3.45326 3.59887 3.77379 4.1009 4.34726 4.51352 4.65169 4.82284 
40 0.01128 0.11326 0.17245 0.18368 0.32555 0.33635 0.51666 0.53569 0.6552 0.68389 0.83029 0.84234 1.00461 1.02693 1.17891 1.19215 1.22884 1.34322 1.36952 1.51634 1.56001 1.67066 1.86165 1.89244 2.08139 2.20899 2.34944 2.6521 2.836 3.00203 3.17515 3.32373 3.45943 3.60511 3.78016 4.10728 4.35385 4.51979 4.65697 4.82928 
48 0.0083 0.1013 0.16998 0.17911 0.19989 0.32399 0.33304 0.35551 0.51531 0.53114 0.65357 0.67112 0.82524 0.83776 0.85498 1.00287 1.01732 1.1773 1.18811 1.21475 1.34155 1.36076 1.51422 1.53671 1.66825 1.68877 1.8598 1.87856 2.07898 2.20648 2.23434 2.34776 2.65006 2.83397 2.85647 3.00014 3.17351 3.32215 3.45772 3.47588 3.60317 3.77816 4.1057 4.35184 4.5179 4.65282 4.82749 4.85221 
48 0.01861 0.10565 0.16673 0.17591 0.19805 0.32046 0.32962 0.35529 0.51169 0.52758 0.64983 0.66689 0.82173 0.83419 0.85165 0.99931 1.01418 1.17368 1.18453 1.21134 1.3379 1.35729 1.51038 1.53245 1.66462 1.68546 1.8562 1.87555 2.07514 2.20281 2.23106 2.34415 2.64613 2.83031 2.8529 2.99633 3.1698 3.31849 3.45407 3.4723 3.59953 3.77437 4.10201 4.34818 4.5139 4.64865 4.82381 4.84856 
56 0.00729 0.09144 0.16492 0.17342 0.18401 0.32103 0.32838 0.33892 0.51281 0.52481 0.54815 0.651 0.66255 0.81535 0.83275 0.84207 1.00034 1.01082 1.17484 1.18395 1.20103 1.33888 1.352 1.51093 1.52664 1.66513 1.67963 1.85689 1.87041 2.07497 2.0929 2.20301 2.22064 2.34533 2.36716 2.64689 2.6641 2.831 2.84846 2.99723 3.01867 3.17112 3.18589 3.31978 3.33708 3.45543 3.46825 3.60074 3.77517 4.10348 4.11943 4.34937 4.51488 4.64906 4.82506 4.84092 
46 0.0092 0.08619 0.17231 0.1819 0.2022 0.32815 0.33788 0.38985 0.51952 0.53718 0.65825 0.68537 0.83322 0.84447 1.00686 1.02323 1.18141 1.19311 1.22327 1.34566 1.36773 1.51894 1.54796 1.67252 1.69813 1.864 1.88721 2.08383 2.21129 2.24849 2.35189 2.65455 2.83837 2.86602 3.00462 3.17777 3.3264 3.46203 3.48766 3.60784 3.78303 4.1098 4.35628 4.52244 4.65914 4.83179 
49 0.01437 0.10015 0.1623 0.171 0.18903 0.31595 0.32439 0.33983 0.50725 0.5218 0.64526 0.65962 0.81373 0.82854 0.84096 0.9948 1.00744 1.16923 1.17939 1.20211 1.33336 1.34973 1.50559 1.52517 1.65989 1.67746 1.85151 1.86774 2.0699 2.19775 2.2208 2.3397 2.64149 2.82543 2.84534 2.99155 3.16535 3.18635 3.31404 3.44964 3.46491 3.59504 3.76947 4.09769 4.34357 4.50925 4.64393 4.81924 4.83829 
61 0.01182 0.09771 0.16561 0.17344 0.18334 0.21781 0.32117 0.32811 0.33794 0.51251 0.52343 0.54323 0.65043 0.66044 0.81127 0.83159 0.84026 0.8966 1.0 1.00961 1.17443 1.18289 1.19758 1.23153 1.33853 1.35037 1.51041 1.52459 1.66471 1.67804 1.85652 1.86901 2.07441 2.09065 2.20241 2.21844 2.34491 2.36292 2.64618 2.66066 2.83043 2.84608 2.99659 3.01344 3.1705 3.18218 3.31927 3.33198 3.45473 3.46571 3.60002 3.77434 3.79332 4.10302 4.11549 4.34885 4.51406 4.5323 4.64774 4.82461 4.83865 
48 0.02032 0.10878 0.16966 0.17891 0.20179 0.32323 0.33239 0.35729 0.51441 0.53008 0.65257 0.66944 0.82521 0.83737 0.85631 1.00216 1.01716 1.17641 1.18726 1.21408 1.34068 1.35988 1.51299 1.53442 1.66758 1.68928 1.859 1.87797 2.07778 2.20555 2.23329 2.34693 2.64878 2.83306 2.85537 2.99912 3.17256 3.32124 3.45678 3.47432 3.60221 3.77691 4.10481 4.351 4.51649 4.651 4.82658 4.85011 
48 0.01057 0.09909 0.16028 0.16939 0.1905 0.31382 0.32271 0.3424 0.50503 0.52008 0.64301 0.65797 0.81514 0.82781 0.84481 0.99274 1.00669 1.16713 1.1778 1.20363 1.33127 1.34899 1.50345 1.5242 1.65795 1.67739 1.84953 1.86746 2.068 2.19598 2.22148 2.33762 2.6393 2.82349 2.84453 2.98958 3.16323 3.31189 3.44744 3.46402 3.59284 3.76732 4.0955 4.34151 4.507 4.64148 4.81713 4.83805 
58 0.01705 0.09938 0.16609 0.17397 0.18633 0.32031 0.32754 0.33789 0.51193 0.52374 0.54612 0.64994 0.6608 0.81166 0.83128 0.84031 0.99932 1.00949 1.17386 1.18274 1.19887 1.33791 1.35057 1.50976 1.52454 1.66412 1.67818 1.85586 1.86896 2.0739 2.09098 2.20186 2.21863 2.34433 2.3641 2.64569 2.66129 2.82996 2.84676 2.99616 3.01503 3.17005 3.18341 3.31876 3.33366 3.45438 3.46645 3.59961 3.77399 3.80145 4.10253 4.11727 4.34842 4.51373 4.53736 4.64786 4.8242 4.83994 
48 0.0149 0.10348 0.16359 0.17291 0.19612 0.31706 0.32625 0.35053 0.50819 0.52362 0.64614 0.66189 0.8205 0.83216 0.85626 0.99607 1.01095 1.1703 1.1813 1.2089 1.33445 1.35314 1.50671 1.52821 1.66134 1.68243 1.85286 1.872 2.07138 2.19937 2.22761 2.34085 2.64259 2.82678 2.84904 2.99287 3.16644 3.31508 3.45072 3.4686 3.59613 3.77067 4.09876 4.34489 4.51034 4.64486 4.82043 4.844 
37 0.0241 0.11902 0.16845 0.18167 0.32122 0.33339 0.51235 0.53457 0.65119 0.82531 0.83793 1.00013 1.0462 1.17469 1.19003 1.33892 1.3811 1.51223 1.66609 1.85704 1.89876 2.07697 2.20491 2.345 2.64762 2.83164 2.99775 3.17078 3.31935 3.45517 3.60097 3.77601 4.1028 4.34944 4.51571 4.65499 4.82489 
38 0.02405 0.12138 0.17464 0.1869 0.32749 0.33893 0.51864 0.53913 0.65733 0.69259 0.8332 0.84557 1.00662 1.03706 1.18097 1.19531 1.34522 1.37506 1.51826 1.67231 1.86339 1.89541 2.08318 2.21104 2.3513 2.65373 2.8378 3.00412 3.17702 3.32564 3.46131 3.60693 3.78209 4.10912 4.35586 4.52159 4.6578 4.83122 
47 0.01358 0.10128 0.16148 0.17092 0.19555 0.315 0.32442 0.35481 0.5062 0.52289 0.64443 0.66448 0.81829 0.83 0.85529 0.99396 1.01006 1.16837 1.17977 1.20923 1.33257 1.35393 1.50508 1.53008 1.6594 1.68305 1.85083 1.87196 2.06965 2.19768 2.23202 2.33881 2.64094 2.82493 2.85042 2.99109 3.16452 3.31318 3.4488 3.47002 3.59432 3.76892 4.09667 4.34282 4.50872 4.64508 4.81841 
44 0.01673 0.1108 0.16881 0.17927 0.22225 0.32224 0.33262 0.51314 0.53111 0.65152 0.67626 0.82738 0.83904 1.00096 1.0197 1.17529 1.18764 1.2202 1.33957 1.36329 1.51227 1.54031 1.66675 1.85794 1.884 2.07718 2.20491 2.24307 2.3459 2.64806 2.83212 2.86249 2.99847 3.17169 3.3203 3.45597 3.48669 3.60161 3.77654 4.10386 4.35031 4.51605 4.65213 4.82573 
54 0.0111 0.09993 0.16706 0.17523 0.18997 0.32145 0.32943 0.34235 0.51275 0.52592 0.55559 0.65101 0.66399 0.81698 0.83284 0.84274 1.0002 1.01174 1.17476 1.1843 1.20377 1.3388 1.35333 1.51108 1.52832 1.66523 1.68129 1.85691 1.87191 2.07534 2.09615 2.20318 2.22294 2.34512 2.64694 2.67385 2.83105 2.84992 2.99711 3.029 3.17087 3.18807 3.31961 3.45511 3.46889 3.6005 3.77514 4.10312 4.12218 4.34922 4.5148 4.64952 4.82485 4.84246 
48 0.01015 0.06436 0.13723 0.17606 0.18568 0.21591 0.32881 0.33809 0.36829 0.51976 0.5356 0.65788 0.67498 0.83346 0.84441 1.00734 1.02208 1.18156 1.19232 1.21865 1.34576 1.36421 1.51815 1.53911 1.67258 1.69293 1.86413 1.88254 2.08294 2.21075 2.23814 2.35204 2.65394 2.8381 2.85967 3.00425 3.17768 3.32636 3.46187 3.47872 3.6074 3.78209 4.10995 4.35609 4.52162 4.65628 4.83171 4.85398 
42 0.00733 0.10563 0.16458 0.17519 0.23921 0.31819 0.32891 0.50906 0.5283 0.64764 0.67716 0.8235 0.83517 0.99688 1.01759 1.17126 1.18421 1.21978 1.33562 1.36217 1.50861 1.5494 1.66277 1.85385 1.88328 2.07325 2.20114 2.34171 2.64428 2.82811 2.9941 3.16746 3.31601 3.45172 3.48304 3.59741 3.77239 4.09959 4.34598 4.51231 4.64887 4.82151 
54 0.01885 0.10243 0.16658 0.1749 0.19066 0.32029 0.32817 0.34046 0.51173 0.52486 0.55476 0.64995 0.66292 0.81826 0.83275 0.84353 0.99929 1.01084 1.17377 1.18337 1.20298 1.33783 1.35236 1.50998 1.52722 1.66423 1.68028 1.85592 1.87081 2.07414 2.09431 2.20221 2.22194 2.34424 2.6458 2.66655 2.83002 2.84879 2.99616 3.02744 3.16996 3.18689 3.31869 3.45428 3.46828 3.59961 3.77414 4.1023 4.12241 4.34829 4.51383 4.64821 4.82397 4.84183 
48 0.01266 0.10498 0.16754 0.1765 0.19681 0.3212 0.33009 0.35044 0.51243 0.52777 0.65068 0.66701 0.82114 0.83438 0.84947 0.99997 1.01376 1.17447 1.18506 1.21054 1.33857 1.35626 1.51105 1.53187 1.66536 1.685 1.85681 1.87448 2.07568 2.20348 2.22946 2.34481 2.64685 2.83089 2.85227 2.997 3.17054 3.31915 3.45477 3.47124 3.60021 3.7749 4.10274 4.3488 4.51449 4.64934 4.82447 4.84597 
39 0.01578 0.10859 0.16287 0.17433 0.31583 0.3268 0.50692 0.52722 0.64547 0.68116 0.82112 0.83326 0.99495 1.01945 1.16929 1.18311 1.22565 1.33368 1.36614 1.50672 1.66078 1.85182 1.88234 2.07117 2.19912 2.33972 2.64222 2.82611 2.99214 3.16545 3.31403 3.44972 3.59535 3.77006 4.09752 4.34394 4.51009 4.64902 4.81943 
49 0.01212 0.09721 0.15909 0.16786 0.18637 0.31261 0.32106 0.3365 0.50394 0.51857 0.64183 0.65586 0.8112 0.82553 0.83822 0.99154 1.00419 1.16593 1.17621 1.1997 1.33006 1.34675 1.50224 1.52201 1.65655 1.67433 1.84823 1.86483 2.06645 2.19443 2.21836 2.33646 2.63813 2.82212 2.8425 2.98825 3.16212 3.18466 3.31078 3.44637 3.46187 3.59178 3.76613 4.09446 4.3403 4.50592 4.6406 4.81596 4.8354 
48 0.01405 0.10611 0.16884 0.1778 0.19817 0.32248 0.33133 0.35128 0.51378 0.52923 0.65205 0.66872 0.82212 0.83552 0.85017 1.0013 1.01519 1.17594 1.18663 1.21261 1.34003 1.35848 1.51254 1.53384 1.66671 1.68677 1.85821 1.87617 2.07734 2.20503 2.23226 2.34619 2.64829 2.83228 2.85372 2.99851 3.17195 3.32058 3.45614 3.47303 3.60161 3.77639 4.10407 4.35013 4.51601 4.6511 4.82581 4.8474 
51 0.01339 0.10379 0.16809 0.17661 0.19331 0.32183 0.33001 0.34365 0.51332 0.52715 0.63397 0.65363 0.67618 0.82261 0.83537 0.84893 1.00088 1.01306 1.17536 1.18533 1.20727 1.33953 1.35536 1.51175 1.53005 1.66593 1.68307 1.85762 1.87349 2.0762 2.10181 2.20416 2.22706 2.34587 2.64764 2.83176 2.85142 2.99786 3.17148 3.18953 3.32022 3.45579 3.47049 3.60112 3.77578 4.10385 4.34985 4.51535 4.64962 4.82545 4.84374 
37 0.01009 0.11573 0.16991 0.18286 0.32274 0.33474 0.51377 0.53506 0.65237 0.68979 0.82945 0.84265 1.00202 1.17595 1.19053 1.34026 1.37031 1.51324 1.6675 1.85859 1.89463 2.07824 2.20592 2.34653 2.64909 2.83303 2.99908 3.17217 3.32081 3.45657 3.60232 3.77713 4.10443 4.35108 4.51711 4.65471 4.82642 
41 0.01784 0.11052 0.16666 0.17773 0.31959 0.33018 0.51073 0.52941 0.64913 0.67614 0.82356 0.83572 0.9987 1.02031 1.17308 1.18616 1.22167 1.33734 1.36312 1.51032 1.55206 1.66469 1.85584 1.88728 2.07531 2.2029 2.34364 2.64602 2.83 2.99595 3.16926 3.31789 3.45348 3.48454 3.59919 3.77423 4.10143 4.34794 4.51406 4.65096 4.82338 
38 0.01692 0.11665 0.17148 0.18368 0.32456 0.33624 0.51552 0.53591 0.65419 0.68945 0.83016 0.8425 1.00366 1.04978 1.17788 1.19222 1.34204 1.37093 1.51523 1.66935 1.86041 1.89472 2.08039 2.20799 2.34818 2.65056 2.83478 3.00089 3.17389 3.3225 3.45824 3.60396 3.77888 4.10603 4.35271 4.51843 4.65522 4.82804 
46 0.01244 0.10612 0.16598 0.17584 0.20568 0.31945 0.32921 0.38371 0.51074 0.52842 0.64905 0.67225 0.82498 0.83623 0.9983 1.01466 1.17272 1.18451 1.21512 1.33701 1.35942 1.50967 1.53555 1.66383 1.69045 1.85534 1.88006 2.07473 2.20231 2.2381 2.34335 2.64554 2.82962 2.86021 2.99571 3.16916 3.31775 3.4534 3.47875 3.59896 3.77389 4.10129 4.34763 4.51359 4.6499 4.82311 
42 0.02284 0.11953 0.17687 0.18759 0.27196 0.33061 0.34141 0.52134 0.53998 0.65976 0.68651 0.83624 0.84806 1.00909 1.02923 1.18338 1.19609 1.23073 1.34774 1.37286 1.5208 1.55663 1.67475 1.86615 1.89481 2.0859 2.21314 2.35395 2.6564 2.84038 3.00631 3.17967 3.32827 3.46393 3.49196 3.60969 3.78475 4.11192 4.35835 4.52447 4.66134 4.8338 
51 0.01517 0.10048 0.16362 0.17215 0.1892 0.31728 0.32553 0.33965 0.5087 0.52268 0.64648 0.6595 0.8127 0.82898 0.83951 0.9961 1.00824 1.17067 1.1806 1.20191 1.33478 1.35031 1.50699 1.52501 1.66118 1.6783 1.85284 1.86857 2.07123 2.09371 2.19937 2.22153 2.34118 2.64296 2.82696 2.8463 2.99311 3.16682 3.18526 3.31552 3.45112 3.46562 3.59648 3.77098 4.09913 4.12338 4.34514 4.51067 4.64504 4.82081 4.83973 
48 0.02049 0.11176 0.17344 0.18288 0.20857 0.32723 0.33679 0.37529 0.51833 0.53533 0.65669 0.67924 0.82947 0.84119 0.86267 1.0059 1.02245 1.1804 1.1918 1.22104 1.34461 1.36636 1.51718 1.54136 1.67163 1.69809 1.86292 1.88537 2.08219 2.21008 2.24387 2.3506 2.65276 2.8371 2.86215 3.00319 3.17632 3.32506 3.46065 3.48204 3.60613 3.78106 4.10837 4.35471 4.52051 4.65607 4.83038 4.86875 
60 0.01678 0.09818 0.16537 0.17314 0.18333 0.22399 0.32056 0.3275 0.33731 0.512 0.5231 0.54344 0.65004 0.66038 0.81135 0.83118 0.83987 0.99929 1.00879 1.17377 1.18225 1.19682 1.22838 1.33797 1.34989 1.50991 1.52432 1.66402 1.67725 1.85585 1.86822 2.07374 2.09014 2.20167 2.21766 2.34433 2.36237 2.64578 2.66075 2.82983 2.84568 2.99609 3.01353 3.17007 3.18233 3.31871 3.3314 3.45429 3.46552 3.59956 3.7739 3.79469 4.10254 4.11549 4.34832 4.51369 4.53311 4.64738 4.82409 4.83845 
54 0.01955 0.10301 0.16716 0.17547 0.1911 0.32083 0.32865 0.34066 0.51226 0.52504 0.55258 0.65041 0.6628 0.81888 0.83335 0.84404 0.99989 1.01131 1.17434 1.1839 1.20322 1.33843 1.35275 1.51042 1.52699 1.66476 1.68056 1.8565 1.87133 2.0746 2.09395 2.20283 2.22263 2.34484 2.64632 2.66571 2.83059 2.84913 2.99668 3.02095 3.17049 3.18625 3.31929 3.4548 3.4682 3.60014 3.77454 4.10286 4.12042 4.34885 4.5142 4.64835 4.8245 4.84148 
55 0.01703 0.10137 0.16796 0.17606 0.19065 0.32198 0.32965 0.34127 0.51348 0.52631 0.55339 0.65175 0.66422 0.81576 0.83304 0.8424 1.00079 1.0117 1.17546 1.18477 1.20303 1.33957 1.3537 1.51168 1.52806 1.6659 1.68155 1.85754 1.87197 2.07575 2.0945 2.20395 2.2228 2.3458 2.37293 2.64753 2.66704 2.83184 2.85049 2.99797 3.02748 3.17161 3.18752 3.32041 3.45589 3.46908 3.60114 3.77579 4.10384 4.1204 4.34992 4.51537 4.64955 4.8256 4.84255 
44 0.02024 0.11155 0.17093 0.18096 0.21511 0.32442 0.33438 0.51542 0.53296 0.65394 0.6787 0.82683 0.83901 0.87022 1.00325 1.02119 1.17769 1.18978 1.22153 1.34197 1.36566 1.51496 1.54499 1.66898 1.70284 1.86035 1.88682 2.08032 2.20773 2.3481 2.65043 2.83456 3.00049 3.17384 3.3224 3.45811 3.48281 3.60379 3.77879 4.10603 4.35237 4.51833 4.655 4.82791 
60 0.01257 0.09949 0.16798 0.17587 0.18589 0.2226 0.32361 0.3306 0.34052 0.51499 0.52612 0.5465 0.65296 0.66315 0.81467 0.83412 0.84281 1.00224 1.01175 1.17687 1.1854 1.20027 1.23391 1.341 1.35303 1.51282 1.52697 1.66709 1.68044 1.85882 1.87115 2.07668 2.0928 2.20485 2.22085 2.34732 2.36529 2.64859 2.66305 2.83287 2.84863 2.99908 3.01607 3.17295 3.1848 3.32171 3.33453 3.45721 3.46828 3.60247 3.77675 3.7956 4.10542 4.11785 4.35123 4.51647 4.53457 4.65007 4.82705 4.84122 
55 0.0127 0.09921 0.16495 0.17316 0.18786 0.31877 0.32645 0.33789 0.51035 0.52298 0.54964 0.64856 0.66089 0.81509 0.83079 0.84063 0.99791 1.00902 1.17237 1.18179 1.20033 1.33648 1.35055 1.50854 1.52499 1.66273 1.6783 1.85449 1.869 2.07265 2.09166 2.20073 2.21965 2.34291 2.64439 2.66257 2.8286 2.84681 2.99476 3.01841 3.1686 3.18414 3.31735 3.34845 3.45298 3.46646 3.59831 3.77277 4.10101 4.11907 4.34697 4.51241 4.64665 4.82264 4.83995 
42 0.0103 0.10449 0.1623 0.17287 0.2224 0.31572 0.32625 0.50662 0.52531 0.645 0.67095 0.82108 0.83278 0.99445 1.01421 1.16884 1.18157 1.21595 1.33314 1.35896 1.50591 1.53748 1.66025 1.85135 1.8797 2.07059 2.19851 2.3393 2.64162 2.82553 2.99156 3.16503 3.31357 3.44934 3.47689 3.59495 3.76962 4.09725 4.34349 4.50944 4.64544 4.819 
49 0.01484 0.10666 0.16936 0.17813 0.19666 0.32301 0.33159 0.34827 0.5143 0.52862 0.65225 0.66605 0.82227 0.83606 0.84979 1.00187 1.01472 1.17635 1.18661 1.21014 1.34045 1.35675 1.51256 1.53095 1.667 1.68489 1.85866 1.87515 2.07724 2.20503 2.22823 2.34679 2.64836 2.83264 2.85243 2.9987 3.17233 3.19033 3.3211 3.45669 3.47176 3.60205 3.7766 4.10478 4.3508 4.51617 4.6501 4.82639 4.84521 
48 0.00853 0.10493 0.1669 0.17631 0.20052 0.32046 0.32979 0.3582 0.51175 0.52826 0.6499 0.66806 0.82367 0.83536 0.85891 0.99943 1.01487 1.17384 1.18512 1.21407 1.33803 1.35847 1.51063 1.53441 1.66482 1.68708 1.85631 1.87678 2.07554 2.20311 2.23427 2.34434 2.64647 2.83055 2.85501 2.99663 3.17004 3.31872 3.45429 3.47425 3.59986 3.77459 4.10228 4.34848 4.5143 4.6497 4.82405 4.85698 
36 0.02056 0.12367 0.17206 0.18595 0.32472 0.33725 0.51581 0.53812 0.65416 0.69412 0.83141 0.84501 1.00407 1.17793 1.19326 1.34225 1.37876 1.51573 1.66968 1.86068 2.08009 2.20769 2.34844 2.65104 2.835 3.00097 3.17417 3.32274 3.45838 3.60433 3.7794 4.1063 4.35306 4.51903 4.65553 4.8284 
48 0.01106 0.10471 0.16601 0.17525 0.19774 0.31971 0.32896 0.35612 0.5109 0.52684 0.64895 0.66557 0.82228 0.83424 0.85539 0.99864 1.01384 1.17294 1.18396 1.21164 1.33712 1.35672 1.50955 1.53173 1.66403 1.68615 1.85552 1.87525 2.07434 2.2021 2.2313 2.34348 2.64536 2.82953 2.85228 2.9956 3.16909 3.31776 3.4533 3.47162 3.59876 3.77346 4.10132 4.34754 4.51306 4.64751 4.82307 4.84785 
48 0.01469 0.10267 0.16256 0.17209 0.19757 0.31601 0.32541 0.35491 0.50712 0.52312 0.64522 0.66343 0.8201 0.83157 0.87233 0.99502 1.01084 1.16926 1.18054 1.20957 1.33345 1.35347 1.50576 1.52934 1.66042 1.68392 1.85185 1.87244 2.07053 2.19859 2.23012 2.33979 2.64168 2.82583 2.84906 2.99194 3.16538 3.31407 3.44969 3.46935 3.59515 3.76968 4.09768 4.34387 4.50935 4.64465 4.8194 4.84716 
49 0.01292 0.1047 0.16637 0.17534 0.19516 0.31994 0.32868 0.34675 0.51117 0.52592 0.64908 0.66345 0.82105 0.83383 0.85012 0.9989 1.01235 1.1732 1.1837 1.20854 1.33736 1.35436 1.50959 1.52935 1.66398 1.68254 1.85566 1.87286 2.07413 2.20199 2.22663 2.34376 2.64561 2.82961 2.85022 2.99565 3.16937 3.19191 3.31812 3.45365 3.46985 3.59912 3.77367 4.10175 4.34778 4.51348 4.64828 4.82337 4.84398 
39 0.02108 0.11465 0.16939 0.18091 0.32212 0.33287 0.51324 0.53256 0.65195 0.68212 0.82726 0.83936 1.00123 1.02285 1.17569 1.18919 1.22812 1.34009 1.36836 1.51324 1.66706 1.8581 1.88692 2.07778 2.20561 2.34616 2.64884 2.83251 2.99874 3.17197 3.32049 3.45627 3.60189 3.77666 4.10404 4.35032 4.51663 4.65386 4.82585 
54 0.00719 0.09562 0.16698 0.17528 0.18979 0.32158 0.32949 0.34198 0.51297 0.52603 0.55512 0.65116 0.66404 0.81885 0.83369 0.84413 1.0005 1.01204 1.17505 1.18471 1.20471 1.33908 1.3536 1.51123 1.52831 1.66548 1.68158 1.85717 1.87214 2.07548 2.09585 2.2036 2.22413 2.34544 2.64704 2.66821 2.83132 2.85018 2.9974 3.0279 3.17116 3.18814 3.31997 3.45546 3.46923 3.60079 3.77525 4.10346 4.12236 4.34949 4.51497 4.64925 4.82515 4.84268 
50 0.01019 0.1031 0.16982 0.17857 0.19651 0.32374 0.33226 0.34844 0.51504 0.52933 0.65314 0.66749 0.82277 0.83669 0.85014 1.00256 1.01524 1.177 1.18719 1.21019 1.34112 1.35719 1.51359 1.53285 1.66775 1.68562 1.85932 1.87557 2.07781 2.10462 2.20585 2.22934 2.34756 2.64957 2.83345 2.85359 2.99975 3.17327 3.19506 3.32192 3.45755 3.47337 3.60302 3.77758 4.10555 4.35154 4.51717 4.65208 4.8272 4.84678 
48 0.01937 0.11008 0.17265 0.18158 0.20203 0.32633 0.33522 0.35601 0.51749 0.53269 0.6558 0.67219 0.82594 0.83924 0.85403 1.00499 1.01872 1.1795 1.19001 1.21511 1.34367 1.36164 1.51607 1.53641 1.67042 1.68996 1.86187 1.87937 2.08081 2.2085 2.23367 2.34981 2.65168 2.83589 2.85673 3.00209 3.17551 3.32415 3.45969 3.47567 3.6051 3.77988 4.10771 4.35373 4.51941 4.65408 4.82949 4.85018 
54 0.01347 0.10375 0.17001 0.17835 0.19391 0.32396 0.3319 0.34447 0.51527 0.52816 0.55639 0.65334 0.66571 0.82299 0.83681 0.84842 1.00294 1.01457 1.17737 1.18702 1.20687 1.34141 1.35585 1.51345 1.53024 1.66788 1.68402 1.8596 1.87466 2.07769 2.09732 2.20589 2.22607 2.34782 2.64927 2.66847 2.83366 2.85243 2.99975 3.02899 3.17355 3.19012 3.32225 3.45777 3.47132 3.6031 3.77767 4.10586 4.12435 4.35194 4.51729 4.65129 4.82756 4.84512 
41 0.00716 0.10857 0.17098 0.18193 0.32403 0.33463 0.51521 0.53381 0.65381 0.68144 0.82716 0.83949 1.0031 1.02419 1.17754 1.19053 1.2253 1.3419 1.36815 1.51508 1.56318 1.66924 1.86022 1.89026 2.07999 2.20771 2.34805 2.65046 2.83451 3.00053 3.17375 3.32234 3.45807 3.49579 3.60376 3.77886 4.10589 4.35244 4.51844 4.65651 4.82784 
49 0.02067 0.10506 0.16587 0.17489 0.19522 0.31936 0.32818 0.34708 0.51057 0.52523 0.64854 0.66317 0.82064 0.83332 0.84994 0.9983 1.01184 1.17266 1.18321 1.20838 1.33678 1.35386 1.50902 1.52892 1.66351 1.68256 1.85506 1.87234 2.07344 2.20148 2.22631 2.34316 2.64489 2.82901 2.84955 2.99514 3.16876 3.19137 3.31749 3.45308 3.4693 3.59855 3.77298 4.10113 4.34717 4.51268 4.6475 4.82277 4.8436 
48 0.01835 0.10324 0.16324 0.17259 0.19634 0.3168 0.32612 0.35446 0.50798 0.52399 0.64604 0.66325 0.81981 0.83159 0.85433 0.99576 1.0113 1.17005 1.18121 1.20958 1.33422 1.35394 1.50668 1.52939 1.66115 1.6837 1.85263 1.87278 2.07143 2.19925 2.22953 2.34061 2.64258 2.82671 2.85031 2.99268 3.16625 3.31491 3.45044 3.46954 3.59601 3.77057 4.09846 4.34466 4.51022 4.64487 4.82023 4.84728 
49 0.01079 0.10497 0.16838 0.17723 0.1962 0.32211 0.3308 0.34861 0.51335 0.52796 0.65137 0.66583 0.82229 0.83551 0.85044 1.001 1.01428 1.17529 1.1856 1.20935 1.3395 1.35624 1.5117 1.5309 1.66614 1.68446 1.85777 1.8746 2.07619 2.20401 2.22738 2.34586 2.64762 2.83167 2.8517 2.99779 3.17145 3.192 3.32021 3.45577 3.47144 3.60119 3.77568 4.10381 4.34983 4.51537 4.6497 4.82545 4.84504 
49 0.02049 0.10337 0.16452 0.17343 0.19294 0.31814 0.32689 0.34521 0.50941 0.52432 0.64742 0.66198 0.81844 0.83164 0.84681 0.99703 1.01038 1.17139 1.18182 1.20631 1.33555 1.35258 1.50782 1.52751 1.66221 1.68079 1.8538 1.8711 2.0723 2.20005 2.22391 2.34189 2.64368 2.82773 2.8485 2.99384 3.16754 3.19005 3.31622 3.45189 3.46819 3.59725 3.7718 4.09989 4.34589 4.51148 4.64564 4.82151 4.84217 
52 0.01033 0.10177 0.16816 0.17668 0.19333 0.32208 0.33029 0.34422 0.51339 0.52691 0.57229 0.65172 0.6655 0.82246 0.83537 0.84861 1.00106 1.01338 1.17549 1.1854 1.20701 1.3396 1.3551 1.51182 1.5298 1.66614 1.68329 1.85779 1.87366 2.07617 2.09943 2.20428 2.22676 2.34596 2.6476 2.6769 2.8319 2.85164 2.99803 3.17162 3.18994 3.32037 3.45595 3.47079 3.60129 3.77586 4.10394 4.34991 4.51532 4.64943 4.82555 4.84372 
56 0.01256 0.09756 0.16323 0.17132 0.18521 0.31699 0.32445 0.33524 0.50859 0.52056 0.54407 0.64661 0.65802 0.81258 0.82901 0.83861 0.99622 1.00686 1.17064 1.17985 1.19722 1.33469 1.34791 1.50663 1.52248 1.66096 1.67579 1.85271 1.86641 2.07062 2.08838 2.19878 2.21655 2.34121 2.3634 2.64267 2.66005 2.82684 2.84442 2.99302 3.01412 3.16691 3.18149 3.31563 3.3335 3.45122 3.46398 3.59656 3.77089 4.09936 4.11521 4.34526 4.51059 4.64468 4.82091 4.83691 
53 0.01047 0.10132 0.16922 0.17762 0.19341 0.32338 0.33147 0.34482 0.51471 0.52811 0.56273 0.65289 0.66608 0.8228 0.83628 0.84843 1.00231 1.01432 1.17677 1.18656 1.20741 1.34087 1.35599 1.51298 1.53048 1.66737 1.68414 1.85897 1.87434 2.07721 2.098 2.20546 2.22704 2.34716 2.64888 2.67552 2.83309 2.8523 2.99928 3.17284 3.1898 3.3216 3.45714 3.47118 3.60244 3.77691 4.10513 4.12438 4.35117 4.51667 4.65134 4.82683 4.84455 
54 0.0131 0.09494 0.1591 0.16739 0.18275 0.31273 0.32051 0.33233 0.50425 0.51697 0.54425 0.64236 0.6548 0.81012 0.82514 0.83547 0.99185 1.00329 1.16633 1.17587 1.19506 1.33041 1.34464 1.50242 1.51979 1.65678 1.67281 1.84841 1.86317 2.0665 2.08646 2.19469 2.21422 2.33684 2.63831 2.65957 2.82252 2.84113 2.98868 3.01931 3.16253 3.17915 3.31127 3.44683 3.46053 3.59213 3.7665 4.0949 4.11389 4.34079 4.50625 4.6405 4.81647 4.83364 
60 0.00675 0.08885 0.15807 0.16998 0.17817 0.19665 0.31988 0.32681 0.3366 0.51137 0.52248 0.54284 0.64934 0.65958 0.80995 0.83035 0.83901 0.87746 0.9988 1.00842 1.17336 1.18191 1.19699 1.33734 1.3493 1.50935 1.52395 1.66334 1.67643 1.85516 1.86737 2.07306 2.08932 2.20111 2.21707 2.34372 2.36176 2.64516 2.66037 2.82923 2.84498 2.99542 3.01258 3.16942 3.18158 3.31812 3.33093 3.45362 3.46475 3.59898 3.77328 3.79385 4.10185 4.11441 4.34756 4.51303 4.53284 4.64715 4.82342 4.83764 
54 0.01538 0.09557 0.16159 0.16968 0.1837 0.31545 0.32296 0.33392 0.5072 0.52011 0.54778 0.64548 0.65778 0.80889 0.8269 0.83621 0.99452 1.00538 1.16926 1.17861 1.19689 1.3333 1.34731 1.50545 1.52196 1.65946 1.67488 1.8511 1.86532 2.06945 2.08881 2.1975 2.21627 2.33964 2.6413 2.65995 2.82536 2.84426 2.99153 3.01637 3.16544 3.18132 3.31414 3.44971 3.46279 3.595 3.76947 4.09772 4.1149 4.34349 4.50925 4.64345 4.81927 4.8362 
48 0.01371 0.10194 0.16339 0.17238 0.19255 0.31696 0.32581 0.34522 0.50824 0.52354 0.64626 0.66143 0.81772 0.83067 0.84668 0.99588 1.00968 1.17022 1.18075 1.20581 1.33437 1.3519 1.50669 1.52721 1.66104 1.6802 1.85266 1.87031 2.07124 2.19904 2.22362 2.34075 2.64255 2.82664 2.84767 2.99271 3.16643 3.315 3.45063 3.46704 3.59604 3.77056 4.09869 4.34467 4.51023 4.64489 4.82032 4.84154 
48 0.0202 0.10985 0.17253 0.18144 0.20196 0.3262 0.3351 0.35639 0.51731 0.53255 0.65572 0.67277 0.82547 0.83892 0.8534 1.00472 1.01816 1.17933 1.18983 1.21489 1.34346 1.36129 1.51594 1.53642 1.67023 1.68975 1.86172 1.87938 2.08061 2.20841 2.23393 2.34966 2.65168 2.83576 2.85672 3.00193 3.17535 3.32398 3.45954 3.4757 3.60497 3.77972 4.1075 4.3536 4.51927 4.65422 4.82931 4.8501 
56 0.01276 0.099 0.16549 0.17359 0.18751 0.31943 0.32692 0.33783 0.51106 0.52331 0.54795 0.64927 0.66113 0.81402 0.83106 0.84048 0.99853 1.00912 1.17309 1.18232 1.19994 1.33722 1.35091 1.5092 1.52514 1.66339 1.67838 1.85511 1.86906 2.07326 2.09147 2.20137 2.21969 2.3436 2.36792 2.64515 2.66293 2.82937 2.84745 2.99551 3.01771 3.16934 3.1844 3.31813 3.34679 3.45372 3.46687 3.59902 3.7735 4.10173 4.11819 4.34767 4.51311 4.64748 4.82336 4.8399 
46 0.01704 0.10832 0.16849 0.17823 0.20679 0.32203 0.33179 0.51284 0.52934 0.65136 0.67374 0.82309 0.83588 0.85651 1.0008 1.01764 1.17521 1.18687 1.21686 1.33942 1.36113 1.51224 1.53878 1.66649 1.6938 1.85781 1.88106 2.07704 2.20481 2.23961 2.34572 2.64813 2.83199 2.85857 2.99821 3.17145 3.32006 3.45568 3.47816 3.60132 3.77631 4.10356 4.34988 4.51609 4.653 4.82547 
56 0.00648 0.09584 0.16331 0.17147 0.18557 0.31732 0.32488 0.33598 0.50883 0.52095 0.54513 0.64687 0.65835 0.81333 0.82931 0.83906 0.99645 1.0073 1.1709 1.18018 1.19801 1.33495 1.34837 1.50685 1.52255 1.6613 1.6765 1.85298 1.86695 2.0709 2.08863 2.19912 2.21705 2.34141 2.36477 2.64281 2.66012 2.82714 2.84505 2.99329 3.01492 3.16709 3.18166 3.31588 3.3352 3.45144 3.4643 3.59676 3.77112 4.09955 4.11595 4.34554 4.51076 4.6447 4.82115 4.83754 
41 0.00798 0.10501 0.16394 0.17479 0.31687 0.32738 0.50826 0.52735 0.64691 0.67611 0.81887 0.83181 0.8757 0.99622 1.01989 1.1708 1.18413 1.22208 1.33511 1.36344 1.50818 1.66221 1.85305 1.88395 2.07263 2.20061 2.34097 2.64339 2.82745 2.99357 3.16666 3.31531 3.45102 3.48254 3.59675 3.77157 4.09883 4.34526 4.51122 4.64948 4.82077 
38 0.02806 0.11504 0.165 0.17758 0.31768 0.32935 0.50892 0.53059 0.6477 0.68984 0.82327 0.83552 0.99677 1.04507 1.17135 1.18608 1.33563 1.37607 1.50903 1.66268 1.85355 1.8911 2.07341 2.20148 2.34157 2.64438 2.82824 2.99446 3.16742 3.31599 3.45175 3.59744 3.77257 4.09941 4.34591 4.51222 4.65018 4.82144 

64
