# Supplementary material for: Deciphering the Contribution of Oriens-Lacunosum/Moleculare (OLM) Cells to Intrinsic θ Rhythms Using Biophysical Local Field Potential (LFP) Models
Source: eNeuro. 2018 Sep 4;5(4):ENEURO.0146-18.2018. doi: 10.1523/ENEURO.0146-18.2018 (PMC6140113; doi:10.1523/ENEURO.0146-18.2018)
Supplement: Supplementary file 2 — Supplementary Code. Download supplement 2, GZ file [file sup_enu-eN-NWR-0146-18-s02.gz › LFP_microcircuit-master/SOM-350-SOM12915016-dSD3.5ms-shift5.32ms-gnSD0.12-gsb3.5-csb0.21-gbs1.25-cbs0.1344-spiketimes.txt]

14788

350


42 0.01373 0.10588 0.17113 0.18065 0.20957 0.32484 0.33455 0.51625 0.53511 0.65569 0.81115 0.83337 0.84344 1.00255 1.01688 1.17844 1.19035 1.21926 1.34267 1.36819 1.51702 1.66909 1.6951 1.86033 1.88492 2.08329 2.20951 2.34829 2.65157 2.83525 3.00196 3.17423 3.32286 3.45872 3.49114 3.6044 3.7806 4.10619 4.35261 4.51972 4.65806 4.82813 
41 0.01237 0.10318 0.16162 0.17183 0.20877 0.31507 0.32529 0.50615 0.52773 0.6451 0.81533 0.82893 0.85061 0.99376 1.01129 1.16815 1.18054 1.21308 1.33259 1.35899 1.50581 1.65934 1.68768 1.85074 1.87861 2.07068 2.19781 2.24517 2.33884 2.6421 2.82518 2.99101 3.16491 3.3132 3.44893 3.59454 3.76972 4.09684 4.34287 4.51052 4.81838 
39 0.01931 0.11172 0.17165 0.18207 0.22772 0.32546 0.3363 0.51705 0.53866 0.65685 0.82387 0.83793 0.85718 1.00391 1.02551 1.17885 1.19234 1.22948 1.34352 1.51909 1.67004 1.8612 1.89081 2.08402 2.20942 2.34876 2.65383 2.83574 3.00223 3.17529 3.32331 3.45938 3.60651 3.78426 4.10698 4.35324 4.52315 4.6675 4.8288 
50 0.01229 0.09073 0.15654 0.1652 0.17515 0.31069 0.3185 0.3278 0.50505 0.51911 0.64349 0.6578 0.79155 0.82241 0.8311 0.8482 0.99204 1.00153 1.16717 1.17688 1.19656 1.33124 1.34726 1.50418 1.52597 1.65651 1.67024 1.84838 1.86198 2.067 2.19442 2.21417 2.33746 2.64029 2.82257 2.84256 2.98906 3.16365 3.31176 3.44744 3.46033 3.59297 3.7675 4.09551 4.11176 4.34054 4.50817 4.6453 4.81659 4.8328 
40 0.00852 0.10573 0.16899 0.17889 0.21264 0.32284 0.33317 0.51477 0.53596 0.65398 0.8173 0.8337 0.84735 1.00147 1.02349 1.17656 1.18948 1.2224 1.34104 1.37959 1.51658 1.66739 1.85858 1.88671 2.08079 2.20661 2.34675 2.65046 2.83394 3.00039 3.17261 3.32114 3.45691 3.60296 3.77923 4.10452 4.35142 4.51766 4.65966 4.82682 
44 0.00792 0.09696 0.1614 0.17045 0.19075 0.31598 0.32514 0.35512 0.50751 0.52711 0.64713 0.80545 0.82569 0.83553 0.99426 1.00856 1.16945 1.18076 1.20866 1.33358 1.3604 1.50802 1.65989 1.68056 1.85121 1.87138 2.0717 2.19821 2.22836 2.3394 2.64337 2.8258 2.99203 3.16568 3.31402 3.44982 3.47609 3.59529 3.77127 4.09728 4.34312 4.5113 4.65039 4.819 
48 0.01809 0.09949 0.16449 0.17275 0.18767 0.31826 0.3258 0.33687 0.50999 0.52423 0.64875 0.66564 0.80933 0.82923 0.83859 0.99722 1.00789 1.17192 1.18177 1.20219 1.33603 1.35148 1.50927 1.53556 1.66205 1.67685 1.85383 1.86794 2.07287 2.1999 2.22049 2.34233 2.64576 2.82783 2.84736 2.99426 3.16867 3.31669 3.45262 3.46697 3.598 3.77311 4.10059 4.346 4.51384 4.64785 4.82178 4.83955 
50 0.01645 0.09657 0.16345 0.17148 0.18393 0.31757 0.32498 0.33554 0.51 0.52424 0.64901 0.67034 0.80217 0.82768 0.83657 0.864 0.99691 1.0076 1.17232 1.18227 1.20423 1.33638 1.35411 1.50941 1.53258 1.66188 1.67727 1.85354 1.8679 2.07293 2.20068 2.224 2.34222 2.64516 2.82798 2.84812 2.99452 3.1685 3.31683 3.4525 3.46616 3.59792 3.77267 4.10026 4.11907 4.34559 4.51312 4.65218 4.82161 4.83837 
49 0.01796 0.09351 0.15973 0.16765 0.17947 0.31462 0.3221 0.3331 0.50648 0.52169 0.64542 0.66765 0.79891 0.82414 0.83305 0.86235 0.99354 1.00403 1.16854 1.17815 1.19819 1.33268 1.35054 1.50581 1.53554 1.65842 1.67395 1.85018 1.86444 2.06889 2.19642 2.21555 2.33853 2.64192 2.82423 2.84475 2.99068 3.16454 3.31309 3.44851 3.46251 3.59385 3.76887 4.09645 4.34198 4.50947 4.66615 4.81786 4.83605 
45 0.01575 0.11026 0.17637 0.18576 0.21184 0.33032 0.34 0.52138 0.5389 0.6605 0.69066 0.82462 0.8406 0.85265 1.00858 1.02508 1.18369 1.19543 1.22463 1.34789 1.37172 1.52107 1.54989 1.67445 1.70016 1.86577 1.88832 2.08629 2.215 2.35341 2.65584 2.84026 2.86609 3.00686 3.17917 3.32797 3.46334 3.48389 3.60922 3.78504 4.11112 4.3576 4.52388 4.65976 4.83322 
45 0.02023 0.10585 0.16871 0.17782 0.20099 0.32271 0.33214 0.37058 0.51422 0.53229 0.65335 0.81513 0.83275 0.84353 1.00107 1.01646 1.17604 1.1872 1.21467 1.3404 1.36321 1.51434 1.66688 1.69063 1.85814 1.87836 2.07799 2.20556 2.23577 2.34605 2.64926 2.83293 2.85812 2.99886 3.17184 3.32059 3.45615 3.47798 3.60183 3.77761 4.10372 4.35011 4.51708 4.6587 4.82601 
40 0.01543 0.10116 0.16287 0.17214 0.19526 0.31724 0.32721 0.5091 0.531 0.64889 0.80693 0.82699 0.83759 0.99558 1.01197 1.17105 1.18443 1.21822 1.33533 1.51286 1.66098 1.68511 1.85262 1.87676 2.07545 2.20011 2.23617 2.34101 2.64687 2.82796 2.99408 3.16749 3.31574 3.45121 3.59752 3.77712 4.09876 4.34487 4.51477 4.82061 
47 0.012 0.10327 0.16797 0.17684 0.19636 0.32178 0.33068 0.35148 0.51381 0.53125 0.65309 0.6871 0.81811 0.83344 0.84465 1.00058 1.01424 1.17574 1.187 1.21529 1.34018 1.363 1.51468 1.66569 1.6846 1.85772 1.87655 2.07902 2.20496 2.2356 2.3459 2.64943 2.83253 2.85641 2.99912 3.17232 3.32063 3.45624 3.47862 3.60214 3.77808 4.10381 4.34994 4.51705 4.65445 4.8257 4.8554 
38 0.01839 0.09932 0.16055 0.17072 0.21457 0.31409 0.32434 0.50577 0.53333 0.64613 0.80549 0.82474 0.83566 0.99232 1.00999 1.16841 1.18396 1.33254 1.508 1.6575 1.6942 1.84888 1.87574 2.06926 2.19742 2.3377 2.64294 2.82417 2.99094 3.16448 3.31283 3.44887 3.59454 3.77037 4.0957 4.34102 4.51091 4.81702 
49 0.01081 0.09377 0.16 0.1681 0.18188 0.31399 0.32151 0.33241 0.50592 0.52 0.64408 0.65856 0.80156 0.82454 0.83361 0.99304 1.00339 1.16793 1.17779 1.19873 1.33203 1.34882 1.50423 1.52484 1.65789 1.67263 1.84965 1.86408 2.068 2.19579 2.21641 2.33828 2.64033 2.82371 2.84335 2.98995 3.16406 3.18568 3.31264 3.44823 3.46223 3.59359 3.768 4.09632 4.34173 4.50804 4.64621 4.81761 4.83672 
36 0.01494 0.11039 0.16931 0.18085 0.32258 0.33397 0.51416 0.53831 0.65427 0.82008 0.8351 0.85543 1.00136 1.03092 1.17689 1.19298 1.34131 1.51713 1.66727 1.85816 1.88881 2.08006 2.20836 2.34642 2.65086 2.83348 3.00063 3.17293 3.32115 3.45675 3.60344 3.78258 4.10425 4.35049 4.52143 4.8263 
44 0.01944 0.10524 0.17127 0.18019 0.20254 0.32533 0.33447 0.36596 0.51706 0.53516 0.65699 0.81166 0.83372 0.84327 1.00344 1.01763 1.17886 1.19 1.217 1.34339 1.3673 1.51911 1.66922 1.68964 1.86085 1.88056 2.08225 2.2088 2.23831 2.34861 2.65257 2.83597 2.86196 3.00252 3.1748 3.32363 3.4589 3.47969 3.60465 3.78444 4.10639 4.35291 4.52082 4.82918 
38 0.01532 0.11338 0.17401 0.18518 0.32755 0.33882 0.51892 0.54009 0.65848 0.82297 0.83897 0.8562 1.00608 1.03033 1.1814 1.1959 1.34518 1.37427 1.52045 1.67217 1.86366 1.89981 2.08509 2.21169 2.35123 2.65535 2.83781 3.00493 3.17749 3.32566 3.4611 3.60736 3.78515 4.10876 4.3554 4.52383 4.67145 4.83115 
48 0.01674 0.10327 0.17086 0.17935 0.19787 0.32486 0.3335 0.35332 0.51648 0.53355 0.65602 0.69345 0.8143 0.83405 0.84344 1.00281 1.01485 1.17844 1.18896 1.21403 1.34246 1.36282 1.51642 1.54385 1.66872 1.68711 1.8601 1.8767 2.08108 2.20767 2.23498 2.34817 2.65135 2.83482 2.85716 3.00125 3.17436 3.32282 3.45861 3.47835 3.60398 3.77979 4.10612 4.35225 4.51974 4.66832 4.82819 4.85439 
33 0.01861 0.11105 0.16697 0.17935 0.31989 0.33183 0.51186 0.54148 0.65418 0.81986 0.83376 0.86671 0.99889 1.17454 1.19337 1.33882 1.52527 1.66451 1.85546 1.89044 2.08028 2.20619 2.344 2.66067 2.83109 3.00136 3.17188 3.31924 3.45553 3.60627 4.10222 4.34806 4.82381 
35 0.01916 0.10504 0.16512 0.17676 0.31787 0.32899 0.51005 0.53743 0.65072 0.81083 0.82897 0.84253 0.99659 1.17262 1.18992 1.3368 1.51498 1.66216 1.85318 1.88639 2.07523 2.20349 2.34193 2.64775 2.82925 2.99614 3.16876 3.3171 3.45273 3.60029 3.7779 4.0998 4.34579 4.51644 4.82163 
41 0.0118 0.10037 0.16155 0.17106 0.19645 0.31554 0.32526 0.5068 0.52771 0.64586 0.80802 0.82631 0.83784 0.99389 1.00929 1.1689 1.18134 1.21305 1.33306 1.3588 1.50626 1.65949 1.68412 1.85075 1.87195 2.07032 2.19785 2.2422 2.33903 2.64185 2.82527 2.99145 3.16505 3.31349 3.44944 3.59467 3.76961 4.09696 4.34271 4.51006 4.81836 
47 0.01627 0.10706 0.16777 0.17698 0.19897 0.32191 0.33126 0.36147 0.51316 0.53011 0.65146 0.6778 0.82403 0.83598 0.85648 1.00097 1.01804 1.17501 1.18622 1.21477 1.33911 1.35943 1.51247 1.66592 1.68709 1.85765 1.87782 2.07672 2.20378 2.23209 2.34545 2.64845 2.83153 2.85485 2.99746 3.17113 3.31978 3.45517 3.4735 3.60092 3.77613 4.10328 4.34959 4.51621 4.65686 4.82507 4.85221 
35 0.02031 0.10967 0.17226 0.1846 0.32571 0.33782 0.51801 0.54348 0.65745 0.81477 0.83427 0.84637 1.00426 1.18007 1.19755 1.34438 1.51945 1.67153 1.8617 2.08547 2.21311 2.34908 2.65328 2.83708 3.0041 3.17517 3.32387 3.4597 3.60584 3.78575 4.10674 4.35407 4.52112 4.6671 4.82969 
37 0.01519 0.11351 0.17643 0.18773 0.32996 0.34109 0.52191 0.54453 0.66181 0.82218 0.83988 0.85405 1.00861 1.04379 1.18435 1.2004 1.34855 1.52393 1.67416 1.86534 1.89272 2.08853 2.21394 2.35341 2.65815 2.84209 3.01038 3.17997 3.32837 3.46365 3.61047 3.7888 4.11096 4.35799 4.52622 4.67681 4.8339 
45 0.00968 0.1004 0.16914 0.17794 0.19865 0.3234 0.33247 0.36205 0.51479 0.53304 0.65506 0.81076 0.83203 0.84169 1.00172 1.01702 1.17711 1.18861 1.21666 1.34118 1.36481 1.51703 1.66739 1.68784 1.8587 1.87752 2.08081 2.20671 2.23868 2.34651 2.65124 2.83347 2.86139 3.00057 3.17346 3.32136 3.45706 3.48091 3.60351 3.7821 4.10452 4.35029 4.51925 4.82618 4.85433 
42 0.01767 0.10243 0.16453 0.1746 0.21569 0.31824 0.3284 0.51003 0.53107 0.64934 0.80875 0.82811 0.83901 0.99652 1.01408 1.17199 1.18467 1.21622 1.33624 1.36686 1.51126 1.66245 1.69176 1.85391 1.88586 2.0753 2.20199 2.24034 2.34215 2.64571 2.82937 2.99508 3.1682 3.31683 3.45242 3.59836 3.77514 4.09976 4.346 4.51366 4.65316 4.82193 
42 0.0205 0.11305 0.17197 0.18222 0.22027 0.32578 0.33623 0.51667 0.53542 0.65602 0.82508 0.8389 0.86017 1.00443 1.02469 1.17873 1.19115 1.22358 1.34296 1.3675 1.51662 1.66999 1.70218 1.86127 1.88686 2.08114 2.20864 2.34902 2.65214 2.83541 2.86545 3.00235 3.17535 3.32353 3.45948 3.60514 3.78123 4.10724 4.35374 4.52105 4.66733 4.82889 
39 0.01617 0.10633 0.17049 0.18006 0.20998 0.32429 0.3343 0.51743 0.54384 0.65756 0.81097 0.83281 0.84293 1.00233 1.0197 1.17881 1.19273 1.2267 1.34319 1.52101 1.66884 1.85957 1.884 2.08724 2.21119 2.34776 2.65318 2.83622 3.00433 3.17495 3.32302 3.45849 3.60597 3.78945 4.10654 4.35291 4.52231 4.67977 4.82881 
37 0.00784 0.10316 0.17198 0.18277 0.32531 0.33591 0.51724 0.53874 0.65737 0.81648 0.83533 0.84803 1.00357 1.02211 1.17972 1.19439 1.34343 1.37279 1.52056 1.66989 1.86086 1.88655 2.08487 2.21016 2.34908 2.65461 2.83643 3.0027 3.17543 3.32351 3.45918 3.60605 3.78604 4.10696 4.35348 4.52365 4.82925 
33 0.00809 0.11636 0.17525 0.19134 0.32829 0.34234 0.52044 0.55049 0.661 0.83359 0.84731 1.00678 1.18284 1.20449 1.34748 1.52392 1.67302 1.86423 2.08812 2.21512 2.35281 2.65841 2.84016 3.009 3.17971 3.32721 3.46318 3.61117 3.79303 4.11037 4.35876 4.52878 4.83272 
39 0.01271 0.1094 0.17137 0.18191 0.32247 0.33206 0.35937 0.51663 0.53802 0.6565 0.82179 0.83671 0.85327 1.00334 1.02303 1.17928 1.19407 1.34333 1.51988 1.66928 1.70422 1.86045 1.88755 2.08258 2.21035 2.34876 2.65302 2.83557 3.00257 3.17503 3.32316 3.45877 3.6053 3.78572 4.10627 4.35294 4.52201 4.66933 4.82846 
41 0.00856 0.10724 0.16902 0.17937 0.22239 0.32256 0.33298 0.51399 0.53409 0.65378 0.82139 0.83553 0.8545 1.00089 1.01751 1.1762 1.1892 1.22367 1.34095 1.51549 1.6665 1.69229 1.85841 1.88702 2.08028 2.20659 2.34655 2.6512 2.83312 2.9994 3.17249 3.32099 3.45631 3.48887 3.60346 3.78088 4.10444 4.35083 4.52002 4.67466 4.82625 
38 0.00943 0.04532 0.12777 0.1776 0.1888 0.33127 0.34266 0.52322 0.5467 0.66282 0.82584 0.84146 0.85655 1.00971 1.18481 1.19928 1.23805 1.34915 1.52497 1.6758 1.86676 1.89673 2.08911 2.2166 2.35433 2.6576 2.84191 3.00887 3.18072 3.3288 3.46433 3.61113 3.79001 4.11198 4.35932 4.52681 4.66423 4.83461 
37 0.01877 0.11006 0.16727 0.17824 0.32023 0.33097 0.51187 0.53247 0.65134 0.81891 0.83378 0.8548 0.99932 1.02007 1.1745 1.18919 1.33879 1.51301 1.66454 1.69493 1.85626 1.88505 2.07791 2.20374 2.34468 2.64913 2.83124 2.99752 3.17096 3.31911 3.45485 3.60099 3.77771 4.10257 4.34873 4.5175 4.82416 
45 0.01914 0.1043 0.16781 0.17646 0.1948 0.32229 0.33125 0.35643 0.51447 0.53455 0.65434 0.81169 0.83175 0.84163 1.0005 1.01417 1.17596 1.18731 1.21522 1.34025 1.36407 1.51531 1.66609 1.68541 1.85753 1.87478 2.07902 2.20561 2.23666 2.34577 2.64913 2.83257 2.85888 2.9995 3.17244 3.32055 3.45649 3.48133 3.60197 3.77975 4.10403 4.35067 4.51763 4.65525 4.82598 
47 0.01151 0.10011 0.1726 0.18102 0.19834 0.32701 0.33561 0.3548 0.51859 0.53504 0.65819 0.69058 0.81799 0.83659 0.84617 1.00519 1.0178 1.18024 1.19045 1.21412 1.34493 1.36605 1.51998 1.67069 1.68856 1.86216 1.87833 2.08324 2.20933 2.23316 2.35017 2.65444 2.83728 2.85978 3.00382 3.17677 3.32502 3.46071 3.47921 3.60668 3.78394 4.10833 4.35462 4.52322 4.66982 4.83036 4.85326 
38 0.01442 0.10482 0.16667 0.17706 0.26329 0.32067 0.33178 0.51182 0.53428 0.65194 0.81387 0.83072 0.84373 0.99875 1.02451 1.17436 1.18921 1.33828 1.515 1.66497 1.85552 1.88588 2.07933 2.20481 2.34365 2.64837 2.83058 2.99743 3.17035 3.31828 3.45434 3.6004 3.77893 4.10178 4.34786 4.51714 4.66863 4.82362 
40 0.01808 0.10701 0.16654 0.17688 0.2202 0.31995 0.32996 0.51131 0.53189 0.65169 0.8182 0.83286 0.85012 0.99855 1.01619 1.1737 1.18749 1.22657 1.33818 1.38429 1.51459 1.66406 1.68982 1.85552 1.88295 2.07719 2.2038 2.34369 2.64919 2.8302 2.99717 3.17038 3.3187 3.45452 3.60075 3.77756 4.10187 4.34753 4.51763 4.82342 
44 0.01846 0.10602 0.16824 0.17742 0.20018 0.32181 0.33086 0.35411 0.51402 0.53376 0.65393 0.81626 0.83305 0.84439 1.00055 1.01511 1.17562 1.18698 1.21531 1.34012 1.36507 1.51642 1.66576 1.68534 1.85812 1.88222 2.08109 2.20461 2.23535 2.34623 2.65119 2.83289 2.99891 3.17272 3.32108 3.45628 3.48334 3.60308 3.78242 4.10413 4.35012 4.51899 4.65735 4.82596 
41 0.01632 0.10432 0.1664 0.17603 0.20444 0.32005 0.32983 0.51178 0.53259 0.65171 0.81115 0.83033 0.84129 0.99822 1.01309 1.17418 1.18703 1.21914 1.33821 1.36978 1.51323 1.66393 1.68574 1.85556 1.88016 2.07767 2.20426 2.34386 2.64798 2.83069 2.99716 3.17029 3.3185 3.45417 3.60045 3.77788 4.10187 4.34771 4.51619 4.66275 4.82362 
42 0.01437 0.10245 0.16984 0.17896 0.20385 0.32418 0.33409 0.51582 0.53569 0.65588 0.80528 0.83129 0.84074 1.00162 1.01573 1.17806 1.19054 1.21967 1.34269 1.39511 1.51885 1.66839 1.70011 1.85982 1.88765 2.08276 2.20944 2.34758 2.65195 2.83537 3.0032 3.17379 3.32223 3.45777 3.48475 3.60442 3.78383 4.10504 4.35152 4.51985 4.67371 4.82766 
56 0.01584 0.09951 0.1664 0.17422 0.1851 0.32041 0.32749 0.33724 0.51279 0.52438 0.54599 0.65111 0.66227 0.81031 0.83166 0.84053 1.00006 1.00987 1.1749 1.18386 1.20037 1.33893 1.35193 1.51125 1.52777 1.66469 1.67809 1.85654 1.86896 2.07532 2.09329 2.20251 2.21892 2.34534 2.36694 2.64726 2.66968 2.83101 2.84828 2.99726 3.01699 3.17124 3.18577 3.31978 3.33584 3.45541 3.46755 3.60069 3.77534 4.10357 4.11942 4.34939 4.51537 4.65013 4.82496 4.83969 
48 0.01637 0.10146 0.16692 0.17501 0.18899 0.32066 0.32811 0.3389 0.51312 0.52799 0.65193 0.66999 0.81214 0.83187 0.84126 0.99988 1.0106 1.17474 1.18459 1.20527 1.33872 1.35373 1.51221 1.53318 1.66446 1.67882 1.8565 1.87026 2.07711 2.20266 2.22217 2.345 2.6478 2.83093 2.85046 2.99712 3.17156 3.31955 3.45548 3.47027 3.60103 3.77666 4.10361 4.34895 4.51637 4.65065 4.82487 4.84254 
42 0.01557 0.10055 0.16203 0.17185 0.20337 0.31563 0.32561 0.50734 0.52994 0.64744 0.8071 0.82625 0.83724 0.99385 1.00855 1.16949 1.18241 1.21514 1.33382 1.36483 1.50895 1.65952 1.68728 1.85093 1.87476 2.07145 2.19933 2.23934 2.33958 2.6438 2.82616 2.99279 3.16637 3.31432 3.45056 3.59604 3.77237 4.09775 4.34341 4.51213 4.66592 4.81919 
48 0.0085 0.09943 0.16983 0.17875 0.20055 0.32379 0.33295 0.36337 0.51495 0.53153 0.65379 0.67865 0.81803 0.83406 0.84465 1.00223 1.0175 1.17713 1.18806 1.21496 1.34119 1.36185 1.51413 1.53908 1.66829 1.69295 1.85937 1.88032 2.07945 2.20661 2.23546 2.3471 2.64987 2.83394 2.85916 2.99994 3.17262 3.3215 3.45689 3.47427 3.60251 3.77892 4.10482 4.35124 4.51821 4.65887 4.82676 4.85081 
48 0.0126 0.10271 0.17123 0.17966 0.19686 0.32592 0.33456 0.35446 0.517 0.53246 0.65643 0.68369 0.81739 0.8355 0.84521 1.00421 1.01734 1.17878 1.18882 1.21149 1.34304 1.3608 1.51684 1.54155 1.66963 1.6879 1.8612 1.87821 2.08078 2.2076 2.23011 2.34892 2.6517 2.83522 2.85593 3.00154 3.17472 3.32329 3.45887 3.474 3.60487 3.78093 4.10681 4.35293 4.52006 4.65913 4.82881 4.8504 
45 0.01737 0.10584 0.16946 0.17855 0.20137 0.32295 0.33196 0.35584 0.51493 0.53339 0.65428 0.81484 0.83334 0.84368 1.00133 1.0147 1.17684 1.18811 1.21592 1.34112 1.36393 1.5152 1.6668 1.68566 1.85842 1.8767 2.07955 2.20662 2.24012 2.34667 2.64983 2.83375 2.86155 2.99969 3.17307 3.32149 3.45707 3.47804 3.60261 3.77952 4.10475 4.35096 4.51883 4.67143 4.82676 
35 0.02109 0.11588 0.17092 0.18348 0.32465 0.33723 0.51691 0.54477 0.65695 0.82459 0.83802 1.00345 1.17864 1.19632 1.3434 1.51937 1.66908 1.86015 1.89595 2.08348 2.21024 2.34861 2.65379 2.83678 3.00295 3.17553 3.32313 3.45857 3.60493 3.7858 4.10618 4.35386 4.5219 4.66947 4.82961 
43 0.01459 0.0983 0.16346 0.17273 0.19785 0.31715 0.32657 0.50848 0.52717 0.64829 0.79993 0.82575 0.83521 0.99498 1.00801 1.1711 1.18273 1.21099 1.33527 1.36023 1.50929 1.66115 1.6867 1.85213 1.87182 2.0728 2.20048 2.23104 2.34078 2.64403 2.82755 2.99379 3.16698 3.31562 3.45129 3.47279 3.5967 3.77225 4.09877 4.34449 4.51179 4.82026 4.85158 
38 0.01938 0.10661 0.16822 0.17826 0.21597 0.32216 0.33293 0.51401 0.53609 0.65412 0.81479 0.83224 0.84457 1.00081 1.02635 1.17578 1.18883 1.22177 1.34008 1.36918 1.5173 1.66683 1.85821 2.08083 2.20648 2.34575 2.651 2.83264 2.99913 3.17242 3.32042 3.45597 3.60239 3.78347 4.1037 4.35027 4.51993 4.82569 
48 0.01708 0.10288 0.1702 0.17839 0.19371 0.32495 0.33326 0.34902 0.51655 0.53174 0.6558 0.68031 0.81211 0.83398 0.84313 1.00312 1.01479 1.17887 1.18916 1.21322 1.34316 1.36355 1.51606 1.53812 1.66861 1.68542 1.86036 1.87622 2.08113 2.20816 2.23372 2.34862 2.65212 2.83533 2.85659 3.00188 3.17443 3.32332 3.45883 3.47541 3.60436 3.78047 4.10641 4.35231 4.51974 4.65753 4.82839 4.8487 
37 0.01562 0.11348 0.17663 0.18792 0.33021 0.34144 0.52209 0.54485 0.66115 0.82164 0.8398 0.85339 1.00892 1.184 1.19861 1.23673 1.34861 1.52247 1.67501 1.86585 1.89587 2.0876 2.21508 2.35319 2.6569 2.84138 3.00853 3.1794 3.32821 3.46363 3.60947 3.78635 4.11107 4.35823 4.52471 4.66651 4.83418 
39 0.02251 0.11577 0.17441 0.18603 0.32782 0.33932 0.51888 0.5394 0.65811 0.82486 0.83996 0.86018 1.00634 1.03207 1.18133 1.19567 1.34522 1.37327 1.51909 1.67261 1.86345 1.89492 2.08318 2.21085 2.3511 2.65398 2.83785 3.00417 3.17699 3.32545 3.46102 3.49724 3.60726 3.78273 4.10857 4.35537 4.52161 4.66109 4.83107 
41 0.01614 0.10222 0.16123 0.17122 0.2045 0.31481 0.32496 0.50608 0.52745 0.64478 0.81293 0.82772 0.84467 0.99341 1.01092 1.16824 1.18121 1.21573 1.33244 1.37758 1.50624 1.65873 1.6836 1.8505 1.87886 2.07063 2.19776 2.33866 2.64181 2.82495 2.9907 3.16453 3.31307 3.44868 3.59457 3.76969 4.0965 4.34251 4.50982 4.66194 4.8182 
48 0.01585 0.10427 0.17042 0.17882 0.19603 0.32482 0.3335 0.35349 0.51626 0.53233 0.6552 0.67947 0.81711 0.83473 0.8446 1.00325 1.01689 1.17825 1.18878 1.21393 1.34225 1.36105 1.51524 1.53718 1.66868 1.68728 1.86032 1.8777 2.08059 2.2077 2.23646 2.34816 2.65074 2.83478 2.85643 3.0005 3.17406 3.32248 3.45829 3.47601 3.6037 3.77939 4.10609 4.35249 4.51888 4.65325 4.82814 4.85187 
42 0.0122 0.10218 0.1611 0.17107 0.20331 0.31499 0.32519 0.50593 0.52688 0.64483 0.8139 0.82808 0.84686 0.99366 1.01119 1.16808 1.18094 1.21513 1.33224 1.35994 1.50585 1.65912 1.68414 1.85053 1.87495 2.07037 2.19715 2.24961 2.3385 2.64244 2.82467 2.99082 3.16449 3.31283 3.44858 3.59407 3.76923 4.09632 4.34251 4.51005 4.6585 4.81801 
34 0.01162 0.11152 0.17615 0.18948 0.32994 0.34298 0.52157 0.54674 0.66151 0.82299 0.83939 0.85564 1.00923 1.18348 1.20106 1.34823 1.52445 1.67561 1.86602 2.08869 2.21457 2.35251 2.65739 2.84116 3.00849 3.17893 3.32754 3.46318 3.61084 3.78955 4.11012 4.3585 4.5257 4.83326 
44 0.01101 0.09907 0.16477 0.17367 0.1928 0.31911 0.328 0.34954 0.51172 0.53235 0.65146 0.80617 0.82851 0.83802 0.99748 1.01049 1.17306 1.18406 1.2107 1.33744 1.36093 1.51335 1.66284 1.68261 1.85472 1.87454 2.07541 2.20267 2.23441 2.34313 2.64808 2.83 2.86079 2.99625 3.16984 3.31802 3.45379 3.48009 3.59951 3.77714 4.10119 4.3473 4.51544 4.82301 
39 0.01224 0.10581 0.16713 0.17749 0.22942 0.32062 0.33099 0.51256 0.53669 0.65269 0.81622 0.83218 0.84657 0.99899 1.01567 1.17474 1.18925 1.33898 1.51497 1.66452 1.69248 1.85578 1.87833 2.07817 2.20529 2.34421 2.64858 2.83158 2.99819 3.17133 3.31919 3.45508 3.60088 3.77902 4.10245 4.34847 4.51783 4.68076 4.82452 
38 0.01871 0.10662 0.1637 0.17448 0.31623 0.32686 0.50822 0.53108 0.64814 0.81477 0.83006 0.84947 0.99561 1.01689 1.17076 1.18592 1.33505 1.50975 1.66087 1.69168 1.85239 1.88242 2.07413 2.20043 2.34089 2.64531 2.82738 2.99403 3.16721 3.31538 3.45156 3.59786 3.77352 4.09899 4.34481 4.51354 4.66325 4.82066 
39 0.0126 0.09982 0.15981 0.16991 0.2137 0.31351 0.32362 0.50473 0.52566 0.6437 0.80923 0.82532 0.83949 0.99193 1.00958 1.16693 1.18086 1.22288 1.33126 1.50443 1.65742 1.68368 1.84873 1.8788 2.06809 2.19622 2.33698 2.64027 2.82337 2.98944 3.16302 3.31149 3.44717 3.59274 3.76744 4.09482 4.34068 4.50786 4.81642 
41 0.01881 0.10972 0.16821 0.17818 0.2097 0.32177 0.33179 0.51291 0.53168 0.65221 0.82181 0.83553 0.85648 1.00057 1.01807 1.17537 1.18809 1.22179 1.33978 1.37147 1.51367 1.66592 1.69078 1.85744 1.87962 2.07803 2.20524 2.34578 2.64969 2.83206 2.99839 3.17196 3.32016 3.45588 3.49129 3.60179 3.77789 4.10371 4.34967 4.51835 4.82531 
39 0.01389 0.10763 0.17091 0.1809 0.21827 0.32471 0.33526 0.51707 0.54012 0.65647 0.81609 0.83438 0.84593 1.00263 1.02015 1.17844 1.19157 1.22439 1.34374 1.51933 1.66952 1.86031 1.88891 2.08311 2.20885 2.34829 2.65285 2.83583 3.00235 3.17468 3.32316 3.45863 3.60476 3.78388 4.10621 4.35336 4.52059 4.67545 4.8288 
47 0.01619 0.10478 0.17249 0.1811 0.20077 0.32673 0.33582 0.36698 0.51819 0.53569 0.65716 0.68681 0.8176 0.83578 0.84547 1.00474 1.01871 1.18007 1.19084 1.21691 1.34422 1.36581 1.5188 1.67048 1.69023 1.86217 1.88128 2.08371 2.20907 2.23535 2.35005 2.65273 2.83664 2.85934 3.00359 3.17588 3.32453 3.46008 3.48049 3.60575 3.78276 4.10769 4.35425 4.52098 4.65597 4.8297 4.85538 
57 0.01338 0.09989 0.16889 0.17665 0.18713 0.3229 0.32985 0.33927 0.51561 0.52733 0.54889 0.65419 0.66571 0.8088 0.83352 0.84222 0.86462 1.00273 1.01233 1.17791 1.18673 1.20314 1.34177 1.35447 1.5142 1.52977 1.66767 1.68133 1.85928 1.8717 2.0782 2.09591 2.20649 2.22422 2.34789 2.36725 2.64971 2.66594 2.83371 2.8505 3.00003 3.01928 3.17379 3.18737 3.32247 3.3372 3.45814 3.47013 3.60343 3.77821 4.10613 4.1208 4.35183 4.51769 4.6523 4.8275 4.84171 
41 0.02012 0.10296 0.16518 0.17461 0.20082 0.31912 0.32889 0.51066 0.53071 0.651 0.80786 0.82858 0.83897 0.99718 1.01271 1.1727 1.18474 1.2144 1.33734 1.36947 1.51433 1.66331 1.68971 1.85461 1.8808 2.07815 2.20264 2.23872 2.34284 2.64821 2.82989 2.99696 3.16935 3.31767 3.45355 3.59947 3.77711 4.10071 4.34679 4.51599 4.82266 
34 0.01864 0.10311 0.16542 0.17644 0.31865 0.33013 0.51249 0.5635 0.65256 0.80476 0.82758 0.83815 0.9969 1.1746 1.19493 1.33933 1.51639 1.66324 1.85418 2.08109 2.20468 2.34329 2.64836 2.83259 2.99917 3.17055 3.31865 3.45421 3.60255 3.78287 4.10102 4.34731 4.51796 4.82366 
47 0.00659 0.09559 0.16454 0.1727 0.18717 0.31889 0.32685 0.33956 0.51086 0.52706 0.65028 0.67797 0.80758 0.82893 0.83813 0.99751 1.00903 1.17319 1.18368 1.20851 1.33721 1.35678 1.5112 1.66254 1.67868 1.85417 1.869 2.07441 2.20145 2.22507 2.3429 2.64628 2.82906 2.85057 2.99554 3.16909 3.31753 3.45307 3.47059 3.59887 3.77432 4.10087 4.34645 4.51446 4.65685 4.8225 4.84319 
38 0.01918 0.10379 0.16401 0.17367 0.20099 0.31826 0.32825 0.50985 0.53268 0.65031 0.81199 0.82911 0.8418 0.99669 1.01409 1.1721 1.18715 1.3364 1.51237 1.66185 1.68457 1.85348 1.87832 2.07566 2.20102 2.34171 2.64658 2.82832 2.99448 3.16833 3.31642 3.45217 3.59885 3.77706 4.09995 4.34585 4.51526 4.82131 
43 0.01191 0.10503 0.17553 0.1854 0.21946 0.32951 0.33974 0.52054 0.5396 0.65966 0.70038 0.82639 0.84069 0.85573 1.00791 1.02818 1.18275 1.19514 1.2265 1.34708 1.37465 1.52106 1.67365 1.70662 1.86527 1.89398 2.08743 2.21321 2.35275 2.65522 2.83969 3.00606 3.17849 3.32711 3.4626 3.48901 3.60858 3.7848 4.1102 4.35714 4.52414 4.66384 4.83239 
33 0.01454 0.11307 0.16744 0.18092 0.32021 0.33285 0.5125 0.54218 0.65334 0.82223 0.83522 0.99893 1.17503 1.19605 1.33936 1.51624 1.6644 1.85614 2.07972 2.20521 2.34478 2.64991 2.83186 2.99913 3.17178 3.31984 3.45515 3.60267 3.78293 4.10251 4.34927 4.51998 4.82463 
43 0.01076 0.09482 0.17376 0.18279 0.20507 0.32839 0.33792 0.51995 0.5383 0.66028 0.813 0.83649 0.8463 1.00566 1.01853 1.1821 1.19393 1.22237 1.34652 1.37181 1.52339 1.67258 1.69661 1.86392 1.88483 2.08691 2.21244 2.24716 2.35185 2.65674 2.83901 3.00627 3.17849 3.32637 3.46197 3.48593 3.60866 3.78841 4.10937 4.35612 4.52503 4.83133 4.85688 
45 0.01428 0.10238 0.16877 0.17734 0.19578 0.32309 0.33202 0.35791 0.5147 0.53289 0.65519 0.80939 0.83178 0.84128 1.00113 1.01422 1.17678 1.1879 1.21489 1.34134 1.36659 1.51722 1.66696 1.6868 1.85834 1.87586 2.08029 2.20711 2.24254 2.34662 2.65127 2.83352 2.85972 3.00089 3.1729 3.32156 3.45704 3.48107 3.60334 3.78197 4.10453 4.35038 4.5198 4.82627 4.85613 
29 0.01618 0.12001 0.17303 0.19097 0.32564 0.33991 0.52087 0.66048 0.82492 0.83896 1.00438 1.18088 1.2055 1.34608 1.53136 1.67008 1.86196 2.09296 2.21447 2.35083 2.6636 2.84242 3.01176 3.17946 3.32613 3.46167 4.1086 4.35692 4.83199 
39 0.05425 0.12567 0.16285 0.17504 0.3147 0.32516 0.50622 0.5288 0.64596 0.81016 0.82701 0.84231 0.99352 1.01148 1.16858 1.1822 1.21927 1.333 1.50675 1.65893 1.70129 1.8504 1.88385 2.07081 2.19875 2.33876 2.64227 2.82527 2.99161 3.16524 3.31334 3.44953 3.59493 3.77056 4.09689 4.34259 4.51058 4.65079 4.81847 
46 0.01855 0.10313 0.169 0.1772 0.19214 0.32295 0.33062 0.34221 0.51559 0.53258 0.65573 0.80808 0.83267 0.84193 1.0016 1.01228 1.17756 1.18803 1.21247 1.34174 1.36144 1.51754 1.66631 1.68077 1.85847 1.87278 2.08033 2.20648 2.23352 2.34729 2.65218 2.83365 2.85516 3.00106 3.17427 3.32224 3.45791 3.47622 3.60444 3.7825 4.10557 4.35114 4.51992 4.66967 4.82698 4.84824 
39 0.01866 0.10562 0.16904 0.17873 0.21127 0.323 0.3332 0.51502 0.53869 0.65593 0.81061 0.83164 0.84195 1.00109 1.01924 1.17721 1.19125 1.2263 1.34177 1.52212 1.6674 1.70158 1.85876 1.88997 2.08465 2.20952 2.34649 2.65299 2.83439 3.00194 3.17423 3.32141 3.45691 3.60419 3.79059 4.10453 4.35068 4.52445 4.82663 
56 0.01653 0.10072 0.16971 0.17743 0.1896 0.32416 0.33126 0.34142 0.51594 0.52855 0.55373 0.65483 0.66832 0.80853 0.83335 0.84205 0.8642 1.00281 1.01265 1.17826 1.18747 1.20591 1.34234 1.35708 1.51479 1.53212 1.66781 1.68178 1.85968 1.87306 2.07881 2.09786 2.20696 2.22699 2.34794 2.36913 2.65038 2.6828 2.8343 2.8526 3.00049 3.03067 3.17412 3.1908 3.32294 3.45839 3.4714 3.6036 3.77906 4.1061 4.12138 4.35205 4.51875 4.65626 4.82809 4.84532 
42 0.02005 0.10677 0.16941 0.17921 0.21304 0.32288 0.3328 0.5145 0.53432 0.65367 0.81334 0.83257 0.84355 1.00099 1.01682 1.17654 1.18868 1.21855 1.341 1.36814 1.51555 1.66738 1.69945 1.85835 1.88225 2.08062 2.20711 2.34639 2.6497 2.83352 2.99952 3.1725 3.32099 3.45671 3.48299 3.6022 3.7795 4.10411 4.35052 4.51781 4.65696 4.82626 
48 0.01653 0.0948 0.16339 0.17145 0.18492 0.31905 0.32735 0.34354 0.51094 0.52811 0.65047 0.68237 0.79599 0.82633 0.83505 0.85276 0.99713 1.00862 1.17295 1.18289 1.20555 1.33711 1.35758 1.51196 1.66308 1.68242 1.85414 1.87087 2.07593 2.20216 2.2268 2.3424 2.64618 2.82927 2.85142 2.99569 3.16879 3.31727 3.45294 3.46922 3.59806 3.77467 4.10027 4.34612 4.51352 4.6553 4.82216 4.84418 
55 0.01171 0.09714 0.16631 0.17402 0.18411 0.22419 0.32283 0.33054 0.3428 0.51402 0.52726 0.55561 0.65296 0.66755 0.80711 0.83104 0.83957 0.85984 1.00097 1.01141 1.17626 1.18534 1.20359 1.34 1.35418 1.51262 1.52914 1.66672 1.68283 1.85815 1.87303 2.07813 2.20481 2.2228 2.34595 2.64777 2.66845 2.83229 2.85071 2.99852 3.03108 3.17187 3.18816 3.32084 3.45592 3.46826 3.6011 3.7766 4.1039 4.11959 4.35015 4.51579 4.65017 4.82576 4.84194 
62 0.01539 0.08976 0.15388 0.16378 0.1717 0.18905 0.3126 0.31929 0.32828 0.50474 0.51515 0.5335 0.64277 0.65256 0.7945 0.82239 0.83084 0.84764 0.99185 1.00091 1.16666 1.17481 1.18824 1.21472 1.33079 1.342 1.50259 1.51677 1.65663 1.66934 1.84825 1.85985 2.06632 2.08269 2.19434 2.20931 2.33704 2.35371 2.6384 2.65336 2.82246 2.83678 2.98876 3.00547 3.16271 3.17387 3.31142 3.3227 3.44693 3.4574 3.59215 3.76638 3.78547 4.09518 4.10698 4.34065 4.3636 4.50621 4.52581 4.64038 4.81671 4.82975 
48 0.00722 0.09534 0.16881 0.17765 0.19542 0.32356 0.33241 0.35267 0.51504 0.531 0.6546 0.68566 0.82203 0.836 0.8493 1.00238 1.01651 1.17737 1.18843 1.21602 1.34138 1.36135 1.51554 1.55005 1.66778 1.68758 1.85951 1.87807 2.08015 2.20612 2.23362 2.34751 2.65129 2.83368 2.85607 3.00042 3.17366 3.32215 3.4577 3.47817 3.60379 3.78008 4.10538 4.3512 4.51934 4.65985 4.82704 4.85033 
41 0.01201 0.10627 0.16964 0.17951 0.21437 0.32326 0.33328 0.51513 0.53611 0.65478 0.81485 0.83321 0.84472 1.00147 1.01861 1.17729 1.1905 1.22365 1.34157 1.37182 1.51621 1.66752 1.70029 1.85873 1.88332 2.08067 2.20804 2.34678 2.65074 2.83427 3.00158 3.17298 3.32176 3.45742 3.60332 3.77971 4.10462 4.35121 4.51798 4.66554 4.82672 
55 0.01179 0.08843 0.15365 0.16256 0.17124 0.19369 0.31084 0.31781 0.32755 0.50321 0.51656 0.54953 0.64147 0.65639 0.79649 0.82115 0.82965 0.84875 0.99012 0.99991 1.16511 1.17401 1.19117 1.32915 1.34215 1.50156 1.52633 1.65461 1.66867 1.84637 1.85923 2.06477 2.19254 2.20993 2.33531 2.35765 2.6375 2.82072 2.83878 2.98705 3.16123 3.18199 3.3097 3.32472 3.44524 3.45706 3.59076 3.76514 4.09348 4.10946 4.33863 4.50513 4.64165 4.81467 4.83037 
45 0.01056 0.09967 0.16963 0.17847 0.20078 0.32366 0.33301 0.51482 0.53216 0.65456 0.80217 0.83068 0.83996 0.87389 1.00156 1.01575 1.17721 1.18831 1.21498 1.34142 1.36497 1.51595 1.66802 1.69349 1.85908 1.88077 2.08112 2.20789 2.24243 2.34685 2.65084 2.83384 2.85844 3.00079 3.17308 3.32148 3.45715 3.48093 3.60313 3.78138 4.1046 4.35082 4.51899 4.82642 4.85013 
34 0.02114 0.11388 0.17002 0.18527 0.32276 0.33583 0.51549 0.54719 0.65557 0.82231 0.83597 0.87735 1.00169 1.1776 1.19848 1.3422 1.51932 1.66825 1.85861 2.08161 2.20908 2.34669 2.65354 2.83526 3.00286 3.17311 3.32164 3.4577 3.60486 3.78535 4.1044 4.35141 4.52372 4.82716 
38 0.00782 0.09951 0.17266 0.18341 0.32641 0.33741 0.51764 0.53816 0.65795 0.81243 0.83439 0.84524 1.00482 1.0364 1.17988 1.19347 1.22671 1.3444 1.52182 1.67171 1.86203 1.89155 2.08546 2.20961 2.24454 2.34992 2.65478 2.83755 3.00381 3.17543 3.32396 3.45978 3.60706 3.78793 4.10709 4.35418 4.52369 4.82957 
49 0.00821 0.09321 0.16053 0.16879 0.18135 0.31488 0.32245 0.3334 0.5076 0.5246 0.64687 0.66888 0.79927 0.8251 0.83397 0.85926 0.99422 1.00526 1.16988 1.17996 1.20279 1.334 1.35313 1.50766 1.53145 1.65922 1.67587 1.85092 1.86668 2.07057 2.19824 2.2234 2.33978 2.64332 2.82559 2.84714 2.99202 3.16613 3.31445 3.45009 3.46539 3.59564 3.77067 4.09781 4.34297 4.511 4.64898 4.81908 4.83728 
35 0.01259 0.10949 0.16638 0.17915 0.31946 0.33182 0.51156 0.5391 0.6515 0.81939 0.8332 0.86847 0.99862 1.17391 1.19302 1.33819 1.51425 1.66383 1.85539 2.07745 2.20388 2.34368 2.64774 2.83091 2.99682 3.17008 3.31849 3.45427 3.60153 3.77862 4.10167 4.34851 4.51686 4.66342 4.82386 
35 0.01627 0.10612 0.16653 0.17777 0.3201 0.33163 0.5121 0.53664 0.65194 0.81255 0.83038 0.84437 0.99871 1.17446 1.19071 1.33881 1.51453 1.66493 1.85587 2.0787 2.20397 2.34398 2.6485 2.83078 2.9972 3.16995 3.31864 3.45393 3.60066 3.77985 4.10153 4.34831 4.5173 4.66197 4.82364 
38 0.00968 0.10847 0.17071 0.18135 0.32424 0.33522 0.51631 0.53802 0.65536 0.81776 0.83506 0.84976 1.0036 1.17824 1.19212 1.22757 1.34268 1.38325 1.51752 1.66955 1.86115 2.08313 2.20753 2.24347 2.34888 2.65169 2.83574 3.00137 3.17401 3.32301 3.45826 3.60458 3.78294 4.10603 4.35383 4.52017 4.65734 4.82847 
42 0.01139 0.10733 0.16824 0.17816 0.21055 0.32183 0.33178 0.51295 0.5318 0.65259 0.81953 0.83434 0.85126 1.0004 1.01777 1.17497 1.18706 1.21792 1.3392 1.36298 1.51412 1.66596 1.6907 1.8573 1.87897 2.07847 2.20447 2.24061 2.34529 2.64975 2.83174 2.99846 3.1717 3.3199 3.45579 3.60167 3.77785 4.1035 4.34936 4.51776 4.6589 4.82519 
49 0.01074 0.09684 0.16595 0.17399 0.18834 0.32076 0.32886 0.34276 0.51242 0.528 0.65191 0.68005 0.80316 0.82915 0.83801 0.86232 0.99912 1.01044 1.17464 1.18447 1.20638 1.339 1.35948 1.51313 1.54623 1.6646 1.68186 1.85624 1.87224 2.07672 2.20399 2.22865 2.34449 2.64838 2.83103 2.8534 2.99738 3.17071 3.31921 3.45456 3.46894 3.60015 3.77628 4.10225 4.34791 4.51571 4.66529 4.82407 4.844 
34 0.00878 0.11096 0.17155 0.18582 0.32464 0.33775 0.51707 0.54642 0.65703 0.82373 0.83748 0.87527 1.00323 1.17933 1.19959 1.34384 1.5205 1.66972 1.86039 2.08419 2.2106 2.34882 2.65356 2.83644 3.00578 3.17471 3.32322 3.45926 3.60776 3.7888 4.10628 4.35406 4.52275 4.82855 
44 0.01263 0.10473 0.16727 0.1763 0.19731 0.32133 0.33045 0.35735 0.51267 0.53063 0.65278 0.81604 0.83237 0.84411 0.99988 1.01449 1.17503 1.18687 1.21666 1.33921 1.36416 1.51377 1.66514 1.68467 1.85665 1.8743 2.07721 2.20459 2.23987 2.34486 2.64875 2.83152 2.99802 3.17093 3.31943 3.45516 3.48244 3.60125 3.77767 4.10289 4.34901 4.51729 4.82439 4.85201 
43 0.01576 0.10101 0.1667 0.17554 0.19629 0.32131 0.33111 0.51296 0.53232 0.65241 0.80283 0.82887 0.83832 0.99899 1.01422 1.17477 1.18617 1.21352 1.33922 1.36419 1.51394 1.66608 1.85651 1.87865 2.07774 2.2045 2.23523 2.3445 2.64821 2.8316 2.85669 2.99931 3.17084 3.31927 3.45504 3.48088 3.60084 3.77746 4.10227 4.34907 4.51566 4.65393 4.82452 
51 0.01209 0.09912 0.17062 0.17852 0.19291 0.32544 0.33327 0.34614 0.51703 0.53196 0.65581 0.67449 0.80502 0.83307 0.84188 0.86238 1.00335 1.01376 1.17887 1.18835 1.20829 1.34307 1.35964 1.51627 1.5371 1.66891 1.68469 1.86051 1.87522 2.08151 2.20772 2.22837 2.34855 2.65204 2.83523 2.85478 3.00111 3.03919 3.17452 3.19449 3.32333 3.45862 3.47174 3.60389 3.78067 4.10671 4.35299 4.51999 4.66002 4.82868 4.84801 
36 0.02135 0.11765 0.17708 0.18923 0.33081 0.34292 0.52257 0.54635 0.66146 0.82755 0.84243 0.86347 1.00944 1.18456 1.20056 1.34896 1.52199 1.67576 1.86622 1.89848 2.08771 2.21637 2.35412 2.65739 2.84136 3.0078 3.17957 3.32873 3.46399 3.61007 3.7864 4.11156 4.35906 4.52486 4.68459 4.83406 
41 0.01986 0.11235 0.1745 0.18497 0.29944 0.32909 0.3404 0.51959 0.54002 0.65944 0.82232 0.83855 0.85247 1.00626 1.02553 1.18203 1.19596 1.2333 1.34602 1.37634 1.52219 1.67299 1.86352 1.89073 2.08609 2.21323 2.35146 2.65542 2.83832 3.00565 3.17743 3.32579 3.46151 3.49204 3.60834 3.78564 4.10921 4.35556 4.52325 4.66729 4.83134 
41 0.01157 0.10858 0.17141 0.18146 0.21794 0.32582 0.33674 0.51682 0.53659 0.65629 0.82017 0.83616 0.85054 1.0041 1.02644 1.17918 1.19265 1.22784 1.34314 1.37043 1.51922 1.67059 1.86111 1.88951 2.08237 2.20884 2.25555 2.34888 2.65261 2.83568 3.00199 3.17482 3.32306 3.45892 3.60488 3.78274 4.1063 4.35309 4.52072 4.67609 4.82848 
44 0.01005 0.10447 0.16975 0.1791 0.20448 0.32363 0.33324 0.51517 0.53419 0.65435 0.69068 0.81827 0.83436 0.84626 1.00207 1.01854 1.17715 1.18885 1.21815 1.34157 1.36706 1.51573 1.66788 1.69369 1.85914 1.88068 2.07969 2.20675 2.23897 2.34706 2.65042 2.83414 3.00077 3.17307 3.32184 3.4575 3.48432 3.60318 3.77906 4.10491 4.35125 4.51806 4.65656 4.82737 
38 0.00711 0.10327 0.16923 0.17975 0.3233 0.3348 0.51526 0.53806 0.6538 0.81002 0.83153 0.84255 1.00202 1.17683 1.19046 1.2229 1.3416 1.51505 1.66905 1.85961 2.08107 2.20715 2.24531 2.34714 2.64918 2.83461 3.00088 3.17213 3.32125 3.45657 3.49024 3.60278 3.7786 4.10428 4.35212 4.51701 4.65535 4.82711 
35 0.01019 0.11007 0.16539 0.1784 0.31849 0.33069 0.51023 0.53831 0.65103 0.82026 0.83338 0.99722 1.02302 1.17255 1.19108 1.33714 1.51333 1.66281 1.85399 1.89155 2.07681 2.20355 2.34248 2.64808 2.82973 2.99682 3.16927 3.31745 3.4537 3.60043 3.77789 4.10066 4.34688 4.5167 4.82258 
48 0.01313 0.10288 0.1719 0.18023 0.19683 0.32688 0.33565 0.3584 0.51791 0.53338 0.65715 0.68273 0.81704 0.836 0.84551 1.00484 1.01756 1.17973 1.1898 1.21271 1.34399 1.36221 1.51739 1.54026 1.67053 1.68912 1.86211 1.87927 2.08289 2.20879 2.23291 2.34975 2.65244 2.83644 2.85741 3.00279 3.17591 3.32439 3.45988 3.47609 3.60512 3.78161 4.10749 4.35399 4.5204 4.6551 4.82962 4.84969 
38 0.02285 0.11481 0.17171 0.18338 0.32505 0.33655 0.51599 0.53661 0.6573 0.82378 0.83808 0.863 1.00384 1.03316 1.1783 1.19217 1.23292 1.34268 1.37438 1.52227 1.6698 1.86101 1.90199 2.08238 2.20836 2.34857 2.65631 2.83522 3.00184 3.17474 3.32278 3.45847 3.60906 3.78555 4.10625 4.35268 4.52439 4.82823 
37 0.01646 0.11108 0.17105 0.18204 0.32501 0.33653 0.51674 0.53953 0.65647 0.81932 0.83579 0.85187 1.00355 1.03133 1.17939 1.1959 1.3439 1.51822 1.6695 1.86092 1.89748 2.08337 2.20925 2.34919 2.6525 2.83606 3.00436 3.17497 3.32367 3.45867 3.60534 3.78449 4.10625 4.3533 4.52087 4.66531 4.82864 
42 0.00741 0.09486 0.15902 0.16829 0.19139 0.31274 0.32184 0.34982 0.50469 0.52666 0.64408 0.80246 0.82329 0.83301 0.99132 1.00523 1.16684 1.17878 1.20946 1.33101 1.36413 1.50547 1.65649 1.68235 1.84794 1.8679 2.06721 2.19544 2.23363 2.33672 2.64095 2.82271 2.98917 3.16318 3.31145 3.44737 3.59271 3.76784 4.09464 4.33988 4.50894 4.81579 
33 0.01165 0.11478 0.17163 0.18679 0.32467 0.33811 0.51684 0.54509 0.65713 0.82625 0.83902 1.00357 1.17856 1.1971 1.34343 1.52149 1.66981 1.86084 2.08364 2.20945 2.34884 2.65441 2.8368 3.00346 3.17492 3.32342 3.45895 3.60679 3.78647 4.10636 4.35361 4.52264 4.8291 
49 0.01384 0.09764 0.16309 0.17142 0.1865 0.31698 0.32478 0.33655 0.50903 0.52423 0.64747 0.66294 0.80764 0.82784 0.83717 0.99602 1.00749 1.17082 1.18079 1.20213 1.33493 1.35125 1.50782 1.52869 1.66078 1.67639 1.85279 1.86837 2.07138 2.19886 2.22001 2.34128 2.64393 2.82701 2.84704 2.99293 3.03365 3.16748 3.3158 3.45131 3.46559 3.59685 3.77187 4.09943 4.34513 4.51186 4.64723 4.8208 4.84108 
48 0.0153 0.10335 0.16557 0.17457 0.19499 0.31899 0.32762 0.34464 0.51064 0.52708 0.64927 0.67167 0.81822 0.83205 0.84566 0.99785 1.01074 1.17255 1.18329 1.20938 1.33669 1.35575 1.50968 1.53414 1.6632 1.68231 1.85464 1.8714 2.07359 2.20177 2.23275 2.34286 2.64588 2.82894 2.85083 2.99537 3.16903 3.31728 3.45324 3.47336 3.59861 3.77325 4.10101 4.34696 4.51295 4.64928 4.8225 4.84623 
39 0.01831 0.10711 0.17082 0.18021 0.20683 0.32466 0.3344 0.51693 0.53943 0.65838 0.81153 0.83335 0.84347 1.00279 1.01921 1.17921 1.19291 1.22622 1.34356 1.52326 1.66896 1.69482 1.86023 1.88524 2.08622 2.21166 2.34831 2.65696 2.83591 3.00456 3.17565 3.32363 3.4593 3.60808 3.79272 4.10642 4.35253 4.52865 4.82866 
42 0.0199 0.10568 0.16625 0.17613 0.20919 0.31984 0.32988 0.51131 0.53096 0.65067 0.81422 0.83102 0.84417 0.99832 1.01608 1.17352 1.18637 1.21934 1.33788 1.3684 1.51223 1.66393 1.69399 1.85541 1.88042 2.07658 2.20332 2.2403 2.34365 2.64782 2.83059 2.99701 3.17004 3.31825 3.45389 3.59989 3.77617 4.10141 4.34759 4.51495 4.65636 4.82347 
38 0.02269 0.10682 0.16499 0.17605 0.31806 0.32868 0.50978 0.53302 0.65041 0.81348 0.83009 0.84586 0.9969 1.01668 1.17224 1.18709 1.33663 1.51223 1.66218 1.69045 1.85399 1.88465 2.07674 2.2022 2.34216 2.64724 2.82933 2.99582 3.16913 3.31716 3.45291 3.59904 3.77849 4.10029 4.34656 4.51571 4.66356 4.82225 
49 0.00792 0.03152 0.11298 0.17407 0.18285 0.20436 0.32795 0.33702 0.36774 0.51943 0.5369 0.65828 0.6864 0.82491 0.83885 0.85025 1.00605 1.02006 1.1813 1.19216 1.21908 1.34554 1.36735 1.51923 1.54842 1.67195 1.69331 1.86318 1.88144 2.08323 2.21076 2.23989 2.35105 2.65387 2.83787 2.86106 3.00431 3.177 3.32581 3.46118 3.48005 3.60672 3.78209 4.10864 4.35504 4.52167 4.66001 4.83111 4.86023 
56 0.01104 0.09746 0.16498 0.17284 0.18325 0.31591 0.32443 0.33299 0.36031 0.51178 0.52385 0.5476 0.65064 0.66447 0.81383 0.83136 0.84022 0.99896 1.0086 1.17368 1.18267 1.19928 1.33752 1.35009 1.51052 1.53004 1.66349 1.67656 1.85529 1.86738 2.07372 2.0937 2.2014 2.21894 2.34396 2.36302 2.64683 2.82923 2.84497 2.99598 3.0186 3.17015 3.18725 3.31836 3.33279 3.45437 3.46759 3.59993 3.77438 4.10246 4.12081 4.34786 4.51452 4.6552 4.82361 4.83848 
43 0.02016 0.10183 0.16221 0.17139 0.19309 0.31577 0.32503 0.35184 0.5072 0.52564 0.64601 0.8136 0.82847 0.84249 0.99453 1.00942 1.16922 1.18055 1.209 1.33344 1.35633 1.50691 1.6595 1.67984 1.85133 1.86979 2.0707 2.19815 2.22965 2.33961 2.64327 2.82559 2.99175 3.16559 3.31397 3.44972 3.47188 3.59516 3.77065 4.09758 4.34346 4.51192 4.81899 
45 0.01622 0.10177 0.16354 0.17285 0.19737 0.31714 0.32678 0.50837 0.52621 0.64733 0.67914 0.8131 0.82868 0.8413 0.99565 1.01194 1.17064 1.18199 1.21038 1.33482 1.35679 1.50836 1.66133 1.68613 1.85256 1.87461 2.07232 2.19989 2.23025 2.34081 2.64372 2.82718 2.85258 2.99347 3.16662 3.31524 3.45097 3.47228 3.59675 3.77199 4.09893 4.34519 4.51139 4.65191 4.82056 
33 0.02457 0.11327 0.16832 0.18451 0.32109 0.33492 0.51356 0.55156 0.65435 0.8205 0.83409 0.87936 1.00012 1.17612 1.19958 1.34031 1.51905 1.66682 1.85747 2.08326 2.20797 2.3454 2.65324 2.83324 3.00233 3.17328 3.32024 3.45607 3.60538 4.10308 4.35025 4.52044 4.82518 
28 0.09457 0.15589 0.17621 0.30895 0.32537 0.50042 0.64144 0.80811 0.82355 0.98756 1.16296 1.32707 1.50661 1.65313 1.84404 2.06365 2.19218 2.33264 2.819 2.98573 3.15981 3.30762 3.44403 3.59075 3.77056 4.09085 4.33669 4.81216 
53 0.00961 0.09505 0.16739 0.17521 0.18595 0.32303 0.33039 0.34118 0.51494 0.5289 0.58024 0.65449 0.67861 0.80812 0.83213 0.84086 0.86586 1.00181 1.01237 1.17686 1.18607 1.20449 1.34094 1.35573 1.51472 1.53741 1.66692 1.68187 1.85871 1.87293 2.07911 2.20516 2.22426 2.34672 2.37084 2.6503 2.83315 2.85227 2.99944 3.17314 3.3214 3.35383 3.45708 3.47076 3.60266 3.77865 4.10487 4.12379 4.35078 4.51803 4.65799 4.82654 4.84315 
51 0.01145 0.09677 0.16224 0.17055 0.18546 0.31616 0.32392 0.33555 0.50794 0.52221 0.6464 0.66332 0.80759 0.82721 0.83661 0.99511 1.00613 1.16978 1.17983 1.20131 1.33388 1.34936 1.50674 1.53479 1.65989 1.67527 1.85173 1.86627 2.06996 2.09128 2.1981 2.22177 2.34032 2.64298 2.82589 2.84529 2.99211 3.16635 3.31457 3.34751 3.45055 3.46581 3.59593 3.77079 4.09836 4.12379 4.34406 4.5111 4.64964 4.81981 4.83765 
43 0.01468 0.10452 0.16834 0.17724 0.19746 0.32269 0.3318 0.36037 0.51405 0.53213 0.65447 0.81388 0.83253 0.84279 1.00102 1.01544 1.17614 1.1876 1.21603 1.34079 1.36785 1.51689 1.66642 1.68587 1.85814 1.87716 2.07915 2.20494 2.23203 2.34611 2.65126 2.83289 2.99969 3.17259 3.32076 3.45645 3.4798 3.60348 3.78002 4.10408 4.34998 4.51912 4.82591 
48 0.01722 0.10243 0.16568 0.17427 0.19187 0.31968 0.32821 0.34512 0.51121 0.52697 0.65002 0.67296 0.81465 0.83086 0.84136 0.99846 1.01198 1.17329 1.18391 1.20945 1.33732 1.35657 1.51107 1.54055 1.66359 1.68154 1.85541 1.87243 2.07497 2.20212 2.23034 2.34345 2.64664 2.82997 2.85318 2.99586 3.16964 3.31818 3.45354 3.47143 3.59911 3.77524 4.10138 4.3475 4.51501 4.65192 4.82309 4.84663 
38 0.0126 0.1007 0.16165 0.17149 0.20211 0.31537 0.32531 0.507 0.53504 0.64774 0.80862 0.82648 0.83841 0.99376 1.0091 1.16929 1.18396 1.33358 1.50879 1.6586 1.68134 1.85033 1.87077 2.07093 2.19867 2.33893 2.6451 2.82543 2.99212 3.16608 3.31389 3.44995 3.5954 3.7725 4.09711 4.3425 4.5133 4.81846 
46 0.00722 0.10139 0.16497 0.17415 0.19555 0.3193 0.32859 0.35883 0.5108 0.52928 0.65002 0.68518 0.81887 0.83209 0.84704 0.99802 1.01264 1.17304 1.18486 1.21515 1.33709 1.36187 1.51172 1.66316 1.68264 1.85484 1.87423 2.0755 2.20185 2.23391 2.34303 2.64691 2.82929 2.85628 2.99587 3.16924 3.31757 3.45338 3.48006 3.59916 3.77592 4.10102 4.34699 4.51565 4.65897 4.82274 
50 0.01386 0.09846 0.16574 0.17367 0.18522 0.3201 0.32721 0.33722 0.51252 0.52574 0.55456 0.65206 0.67383 0.80929 0.83081 0.83967 0.99925 1.00902 1.17436 1.18368 1.20188 1.33878 1.3542 1.51321 1.54037 1.66404 1.67781 1.85611 1.86968 2.07634 2.20231 2.22125 2.34467 2.64884 2.83053 2.84912 2.99684 3.17137 3.31921 3.45458 3.46708 3.60048 3.77613 4.10285 4.12079 4.34842 4.51617 4.65375 4.82433 4.84098 
34 0.02396 0.11951 0.17432 0.19018 0.32786 0.34235 0.52026 0.55306 0.65994 0.82767 0.84075 1.00634 1.18274 1.20732 1.34808 1.52273 1.67273 1.86423 2.08806 2.21688 2.35174 2.65566 2.84015 3.00885 3.17792 3.32688 3.46264 3.61219 3.78883 4.10916 4.35678 4.52534 4.6753 4.83401 
47 0.0195 0.10621 0.17077 0.17954 0.20007 0.3246 0.33358 0.36006 0.51597 0.53323 0.65517 0.68648 0.81883 0.83492 0.84549 1.00325 1.0184 1.17777 1.1884 1.21405 1.34206 1.36281 1.51652 1.66841 1.68778 1.86037 1.87992 2.08107 2.20719 2.23468 2.34807 2.65152 2.83463 2.85896 3.0002 3.17387 3.32243 3.45758 3.4744 3.60377 3.77969 4.10571 4.35215 4.51963 4.65991 4.82775 4.85544 
45 0.01939 0.10508 0.16888 0.17804 0.20227 0.32302 0.33266 0.51445 0.53325 0.6535 0.68534 0.81346 0.83234 0.84249 1.00092 1.01499 1.17681 1.18875 1.21802 1.34093 1.3665 1.51489 1.66733 1.69618 1.85875 1.88416 2.07915 2.20625 2.23704 2.34662 2.64997 2.83339 2.8654 3.00007 3.1724 3.32119 3.45645 3.4786 3.60243 3.7788 4.10392 4.35051 4.51826 4.66642 4.82637 
36 0.00744 0.10411 0.16683 0.17859 0.31971 0.33089 0.51176 0.5378 0.65245 0.81121 0.83013 0.84273 0.99819 1.01952 1.17462 1.19138 1.33916 1.51595 1.66427 1.85518 1.89617 2.0788 2.20639 2.34382 2.64889 2.83115 2.99925 3.17057 3.31896 3.45493 3.60196 3.78122 4.10175 4.34779 4.51889 4.82378 
45 0.01352 0.10104 0.16551 0.17431 0.19348 0.31945 0.32826 0.34841 0.51118 0.52891 0.6509 0.80872 0.82935 0.83913 0.99774 1.01039 1.17341 1.18459 1.21198 1.33755 1.36091 1.51182 1.66303 1.68091 1.85475 1.8721 2.07575 2.20218 2.23189 2.34329 2.64693 2.82996 2.85689 2.99659 3.16975 3.31825 3.45378 3.4761 3.59937 3.77555 4.10124 4.34706 4.51502 4.65861 4.82301 
39 0.00958 0.10684 0.16982 0.18072 0.32268 0.33286 0.51471 0.53622 0.65474 0.81438 0.83322 0.84594 1.00123 1.01931 1.17734 1.19196 1.23966 1.34141 1.51758 1.66732 1.6984 1.85853 1.88729 2.08114 2.20815 2.34694 2.65141 2.83409 3.00072 3.1737 3.32171 3.45726 3.60327 3.78404 4.10454 4.35107 4.52052 4.65984 4.82692 
49 0.01667 0.09724 0.16446 0.17251 0.18483 0.31931 0.32685 0.33795 0.51199 0.52828 0.65136 0.67671 0.80207 0.82857 0.83742 0.86037 0.99808 1.00883 1.17384 1.18365 1.20518 1.33825 1.35824 1.51223 1.54072 1.6633 1.67892 1.85555 1.87165 2.07705 2.20222 2.22468 2.34393 2.64742 2.83036 2.85212 2.99661 3.17038 3.31892 3.45408 3.46896 3.59968 3.77612 4.10184 4.34728 4.51533 4.65575 4.82363 4.8452 
51 0.01664 0.09749 0.16291 0.17114 0.18641 0.31692 0.32475 0.33691 0.50856 0.52279 0.64689 0.66303 0.80695 0.82731 0.83661 0.99564 1.00698 1.17049 1.18027 1.20083 1.33471 1.35096 1.50727 1.52831 1.66072 1.67661 1.85255 1.8682 2.07129 2.09496 2.19886 2.22 2.34091 2.64335 2.8267 2.84643 2.99266 3.02292 3.16676 3.31542 3.45081 3.46474 3.5963 3.77131 4.09886 4.12039 4.3448 4.51116 4.64777 4.82051 4.83992 
45 0.01122 0.10065 0.16497 0.17379 0.19271 0.31895 0.32762 0.34582 0.51067 0.52895 0.65027 0.80945 0.82923 0.83919 0.99749 1.0103 1.1729 1.18429 1.21251 1.33714 1.36078 1.51131 1.66262 1.68048 1.85433 1.87196 2.07498 2.20184 2.23228 2.34277 2.64667 2.82905 2.85632 2.99546 3.16913 3.31748 3.45321 3.47559 3.5991 3.77563 4.10089 4.34662 4.51537 4.66076 4.82252 
39 0.00873 0.10804 0.17065 0.18162 0.32387 0.33448 0.51584 0.53774 0.65531 0.81813 0.83507 0.85029 1.00266 1.0245 1.17792 1.19189 1.23007 1.34229 1.38632 1.51821 1.66902 1.86 1.89578 2.08398 2.20859 2.34796 2.65172 2.83539 3.00134 3.17425 3.32258 3.45813 3.60419 3.78362 4.10588 4.35273 4.52105 4.66868 4.82821 
48 0.01649 0.10141 0.1643 0.17313 0.19238 0.31849 0.3276 0.35513 0.51009 0.52811 0.6491 0.68107 0.81382 0.82955 0.84035 0.99708 1.01156 1.17219 1.18357 1.21222 1.33626 1.35917 1.50966 1.54104 1.66267 1.68572 1.85404 1.87478 2.07503 2.20162 2.23434 2.34215 2.64515 2.82857 2.86072 2.9949 3.16802 3.31665 3.45232 3.47789 3.59807 3.77402 4.10017 4.34618 4.51346 4.65501 4.82185 4.85566 
41 0.02143 0.10646 0.16638 0.17631 0.20976 0.32014 0.33029 0.51149 0.53249 0.65123 0.81611 0.83176 0.84674 0.99868 1.01797 1.17351 1.18638 1.21976 1.33799 1.36703 1.51296 1.66444 1.69603 1.8557 1.88055 2.07614 2.20323 2.34345 2.64772 2.83049 2.99693 3.17001 3.31817 3.45383 3.48255 3.59989 3.77653 4.10143 4.34758 4.51613 4.8234 
42 0.00855 0.09976 0.16344 0.1728 0.19662 0.31716 0.32664 0.36222 0.50939 0.53158 0.6496 0.80985 0.82808 0.83853 0.99566 1.01 1.17159 1.18426 1.21621 1.33588 1.51162 1.6608 1.68447 1.85234 1.87265 2.07451 2.20095 2.23861 2.34125 2.64616 2.82812 2.99481 3.16796 3.31623 3.45223 3.59773 3.77587 4.09931 4.34476 4.5141 4.66715 4.8209 
39 0.01852 0.10609 0.16717 0.17742 0.22162 0.32085 0.33152 0.51296 0.53594 0.65282 0.81497 0.83165 0.84487 0.99954 1.02203 1.17491 1.18863 1.22504 1.3395 1.51609 1.66528 1.85666 1.88821 2.08 2.20562 2.34497 2.64868 2.83255 2.99887 3.17131 3.31974 3.45516 3.60173 3.78269 4.10281 4.34923 4.51889 4.66466 4.82508 
48 0.01038 0.10132 0.16799 0.17654 0.19442 0.3226 0.33167 0.36027 0.51386 0.5301 0.65264 0.67697 0.81633 0.83279 0.84316 1.0014 1.01793 1.17552 1.18596 1.21073 1.3399 1.35972 1.51325 1.53727 1.66686 1.68875 1.85849 1.87919 2.07815 2.20478 2.2311 2.34592 2.64823 2.83243 2.85444 2.99872 3.17182 3.32043 3.45589 3.4744 3.60173 3.77702 4.10378 4.35025 4.51616 4.65032 4.82559 4.84883 
38 0.01941 0.10756 0.17096 0.18121 0.24585 0.32496 0.33589 0.5164 0.53775 0.65639 0.81422 0.83359 0.84448 1.00294 1.02504 1.17877 1.19281 1.22839 1.34301 1.51974 1.66932 1.86055 1.8955 2.08411 2.20885 2.34811 2.65294 2.8359 3.00294 3.17456 3.32298 3.45859 3.60447 3.7834 4.10562 4.35234 4.52129 4.82816 
48 0.01093 0.10032 0.17141 0.17998 0.19739 0.32646 0.33529 0.35866 0.51762 0.53331 0.65644 0.67874 0.81805 0.83603 0.84578 1.0043 1.01655 1.17957 1.18992 1.21428 1.3437 1.36231 1.51683 1.5387 1.66993 1.68811 1.86197 1.88038 2.08177 2.2086 2.2331 2.3495 2.65218 2.83599 2.85685 3.00221 3.17545 3.32411 3.45968 3.47653 3.6049 3.78115 4.10722 4.35394 4.51992 4.65465 4.82933 4.8503 
24 0.01092 0.11874 0.17002 0.19246 0.32299 0.34264 0.52026 0.8191 0.83469 1.00134 1.17934 1.21771 1.34801 1.66984 1.85937 2.22698 2.35038 2.84592 3.18025 3.3272 3.46265 4.10718 4.35495 4.83321 
37 0.01123 0.10619 0.17085 0.18209 0.32409 0.33519 0.51597 0.53848 0.65603 0.80999 0.83228 0.84301 1.0023 1.02732 1.17856 1.19425 1.34267 1.51894 1.66959 1.8596 1.88958 2.08188 2.21013 2.34773 2.65259 2.83555 3.00378 3.17377 3.32234 3.45807 3.60442 3.78238 4.10479 4.35198 4.51959 4.66978 4.82804 
52 0.01444 0.10076 0.17142 0.17914 0.19314 0.32625 0.33428 0.34859 0.51739 0.53129 0.58069 0.65671 0.6781 0.80968 0.83413 0.84284 0.86602 1.00451 1.01622 1.17941 1.18868 1.20777 1.34366 1.3598 1.5172 1.53902 1.67042 1.68789 1.86162 1.87715 2.08191 2.20825 2.22811 2.34932 2.6526 2.83585 2.85487 3.00233 3.17512 3.1935 3.32405 3.45929 3.47241 3.60501 3.78065 4.10716 4.12578 4.35329 4.52053 4.6609 4.82901 4.84567 
45 0.01097 0.09077 0.17414 0.18325 0.20456 0.32894 0.33828 0.37158 0.52046 0.53818 0.66029 0.8223 0.83921 0.85046 1.00709 1.02149 1.1826 1.19421 1.22301 1.34682 1.37032 1.52168 1.67255 1.69242 1.86421 1.88289 2.08519 2.21291 2.24809 2.35231 2.65664 2.83893 2.86267 3.00637 3.17859 3.32694 3.46285 3.48994 3.60908 3.78612 4.11006 4.35692 4.5247 4.66924 4.83232 
37 0.02287 0.11939 0.17508 0.1876 0.32796 0.33946 0.52019 0.54423 0.66144 0.82868 0.84215 1.00643 1.02924 1.18286 1.20049 1.34734 1.52529 1.67198 1.70631 1.8639 1.89757 2.08712 2.21415 2.3524 2.6583 2.84029 3.00847 3.17915 3.32752 3.46311 3.61218 3.79214 4.10983 4.35759 4.52683 4.67701 4.83306 
48 0.01638 0.10216 0.16721 0.17557 0.19176 0.32166 0.33008 0.34639 0.51334 0.52959 0.65241 0.67929 0.81399 0.83197 0.84172 1.00017 1.01279 1.17506 1.18521 1.2084 1.33937 1.35768 1.51317 1.54566 1.66546 1.68293 1.85701 1.87297 2.07664 2.20415 2.2288 2.34504 2.64813 2.8318 2.85368 2.99775 3.17139 3.3197 3.45524 3.47057 3.60057 3.7775 4.10321 4.34919 4.51727 4.65554 4.82513 4.84804 
42 0.01462 0.10027 0.16773 0.17625 0.19401 0.32213 0.33076 0.3503 0.51492 0.53617 0.65577 0.80519 0.83042 0.83961 0.89596 1.00061 1.01422 1.17706 1.18944 1.21919 1.34192 1.51997 1.66604 1.68454 1.85748 1.87508 2.08292 2.20706 2.2438 2.34622 2.65212 2.83433 3.00165 3.17338 3.32159 3.45704 3.60323 3.78606 4.10422 4.34988 4.52075 4.82642 
40 0.00846 0.10247 0.16823 0.17783 0.20742 0.32231 0.3324 0.51414 0.53648 0.65357 0.81081 0.83122 0.84172 1.00063 1.01916 1.1764 1.19005 1.22395 1.34066 1.51629 1.66648 1.69342 1.85796 1.88529 2.08083 2.20719 2.34615 2.65076 2.83357 2.99996 3.17245 3.32058 3.45613 3.60227 3.77952 4.10353 4.35003 4.51872 4.67207 4.82595 
40 0.0193 0.10493 0.16749 0.1771 0.2065 0.32157 0.3316 0.51378 0.53757 0.65335 0.81052 0.83075 0.84131 0.99969 1.01746 1.17558 1.189 1.2223 1.33992 1.51446 1.66563 1.69224 1.85673 1.88287 2.07998 2.20649 2.34485 2.64899 2.83207 2.99886 3.17168 3.31994 3.45602 3.60177 3.78114 4.10308 4.34902 4.51852 4.66342 4.82522 
34 0.00912 0.10837 0.17011 0.18286 0.32344 0.33592 0.51515 0.53955 0.65514 0.81867 0.83455 0.85202 1.0019 1.17772 1.19504 1.34218 1.51799 1.66829 1.85918 2.08185 2.20824 2.34721 2.65145 2.83452 3.00128 3.17319 3.32168 3.45746 3.60414 3.7825 4.1047 4.35109 4.51988 4.82693 
33 0.01176 0.11889 0.17136 0.1855 0.32464 0.33815 0.51672 0.54501 0.65674 0.82911 0.84202 1.00367 1.17882 1.19814 1.34392 1.51935 1.66968 1.86039 2.08255 2.20941 2.34897 2.6554 2.83627 3.00438 3.17549 3.32361 3.45884 3.60624 3.78458 4.10668 4.35478 4.52253 4.82937 
44 0.00695 0.0315 0.11512 0.17441 0.18367 0.2094 0.3282 0.33766 0.51976 0.5387 0.65976 0.82073 0.83798 0.84902 1.00645 1.02229 1.18178 1.19366 1.22297 1.34563 1.36835 1.52184 1.67178 1.69247 1.86312 1.88142 2.08608 2.21135 2.24386 2.35101 2.65651 2.8385 3.00537 3.17774 3.32562 3.46185 3.49014 3.60823 3.78749 4.10939 4.35571 4.52551 4.83116 4.86139 
43 0.01691 0.10687 0.16853 0.17769 0.19936 0.32203 0.33086 0.34998 0.51432 0.53321 0.65502 0.81857 0.83421 0.84683 1.00097 1.0149 1.17602 1.18752 1.21649 1.34054 1.36469 1.51813 1.66576 1.6837 1.85812 1.87698 2.07892 2.20541 2.24 2.3464 2.6522 2.83289 2.86001 2.9988 3.17305 3.32121 3.45678 3.60369 3.78258 4.1044 4.35052 4.52101 4.82619 
35 0.02214 0.11467 0.16857 0.18109 0.32148 0.33351 0.51302 0.53699 0.65253 0.82249 0.83586 1.0001 1.02844 1.17545 1.19143 1.33981 1.51505 1.66633 1.85701 1.89132 2.07917 2.20646 2.34547 2.65005 2.83233 2.9988 3.17188 3.31998 3.45585 3.60167 3.77887 4.10347 4.34988 4.51828 4.82536 
43 0.02058 0.113 0.17071 0.18099 0.21857 0.3243 0.33466 0.51537 0.53343 0.65405 0.6844 0.8293 0.84095 1.00343 1.02492 1.17775 1.19063 1.22555 1.34175 1.36645 1.516 1.66862 1.69917 1.86064 1.89183 2.08116 2.20698 2.2441 2.34851 2.65145 2.83467 3.00059 3.17433 3.32272 3.45795 3.48468 3.60405 3.78029 4.10605 4.35266 4.51991 4.66063 4.82781 
40 0.00948 0.10286 0.16523 0.17507 0.20814 0.31952 0.33032 0.51134 0.53462 0.65052 0.81138 0.82946 0.84122 0.99787 1.01945 1.17323 1.18655 1.22045 1.33759 1.51121 1.66386 1.85503 1.88872 2.07627 2.20267 2.24044 2.34315 2.6459 2.83002 2.99576 3.1694 3.31752 3.45345 3.59902 3.77492 4.10085 4.34724 4.51449 4.65813 4.82297 
47 0.00674 0.09519 0.16165 0.17009 0.18537 0.31572 0.32365 0.33583 0.50768 0.52328 0.64657 0.68243 0.80732 0.82679 0.83621 0.99467 1.00604 1.16963 1.18015 1.20478 1.33379 1.35261 1.50722 1.65927 1.67487 1.85113 1.86592 2.0696 2.19765 2.22337 2.3398 2.64354 2.82546 2.84575 2.99187 3.16612 3.31429 3.45005 3.46633 3.59544 3.77027 4.09786 4.34324 4.51048 4.65399 4.81917 4.83765 
41 0.01136 0.10432 0.1725 0.1819 0.20871 0.32666 0.33671 0.51801 0.53741 0.65787 0.81338 0.83489 0.84509 1.00476 1.02269 1.18071 1.19423 1.22694 1.34476 1.3754 1.52063 1.67122 1.86199 1.8858 2.08488 2.21243 2.34979 2.65403 2.83706 3.0047 3.17604 3.32453 3.46027 3.49359 3.60621 3.78394 4.10767 4.35447 4.52226 4.67314 4.83 
42 0.01614 0.11165 0.17255 0.18251 0.21602 0.32624 0.33621 0.51774 0.5372 0.65727 0.82362 0.83852 0.85525 1.00477 1.02208 1.1796 1.19187 1.22318 1.34405 1.37052 1.51858 1.67016 1.69391 1.86166 1.88475 2.08326 2.20957 2.25432 2.34993 2.65355 2.83696 3.00383 3.17625 3.32463 3.46047 3.60636 3.782 4.10809 4.35458 4.52093 4.65659 4.82984 
48 0.01694 0.10315 0.16717 0.17578 0.19339 0.32107 0.32954 0.34557 0.51267 0.528 0.6515 0.67287 0.81535 0.83219 0.84237 0.9997 1.01176 1.17459 1.18483 1.20838 1.33884 1.35623 1.51227 1.53571 1.66494 1.68301 1.85671 1.87316 2.07609 2.2034 2.22648 2.34488 2.6478 2.83099 2.85129 2.99756 3.17094 3.31943 3.45499 3.47077 3.60049 3.77607 4.10284 4.34867 4.51537 4.65202 4.8246 4.84466 
42 0.00923 0.10367 0.169 0.17822 0.20193 0.32302 0.3326 0.5143 0.53297 0.65406 0.81304 0.83277 0.84352 1.00123 1.01608 1.17692 1.18939 1.22014 1.34092 1.36769 1.51598 1.6669 1.68978 1.85839 1.87846 2.08015 2.20682 2.24403 2.34657 2.65039 2.83352 2.99991 3.17288 3.32105 3.45706 3.60271 3.77982 4.10455 4.35061 4.51878 4.66313 4.82627 
40 0.00858 0.10155 0.17103 0.181 0.21935 0.32503 0.33528 0.51689 0.5385 0.65663 0.81409 0.83393 0.84462 1.00269 1.01809 1.17916 1.19295 1.22727 1.34378 1.51806 1.66925 1.70089 1.8605 1.88746 2.08371 2.211 2.34888 2.65178 2.83609 3.00276 3.17444 3.32327 3.45898 3.60467 3.7818 4.10618 4.35273 4.51977 4.6601 4.82859 
50 0.01927 0.10333 0.16571 0.1743 0.19147 0.31925 0.3274 0.34081 0.51076 0.52477 0.64886 0.66321 0.81567 0.83136 0.8422 0.99815 1.01013 1.17275 1.18284 1.20499 1.33685 1.35272 1.50939 1.5302 1.66314 1.67978 1.85485 1.87023 2.07342 2.09779 2.20143 2.22386 2.34323 2.64588 2.82898 2.84869 2.99533 3.16907 3.19317 3.3177 3.4534 3.469 3.59883 3.77353 4.10133 4.34702 4.51346 4.6493 4.82284 4.84119 
37 0.0197 0.10949 0.1713 0.18249 0.32475 0.33604 0.51675 0.54007 0.65659 0.81484 0.83406 0.84641 1.00337 1.17853 1.19284 1.22886 1.34342 1.51888 1.6702 1.86052 1.89576 2.08567 2.21057 2.34838 2.65234 2.83619 3.00423 3.17453 3.32323 3.45867 3.60531 3.78371 4.10647 4.35278 4.5208 4.66992 4.82909 
44 0.00895 0.10026 0.16723 0.17615 0.19681 0.3214 0.33058 0.36089 0.51316 0.53197 0.65268 0.81113 0.83097 0.8409 0.99954 1.01322 1.17489 1.18582 1.21227 1.33912 1.3604 1.51609 1.66524 1.6855 1.85676 1.87568 2.07975 2.20463 2.23536 2.34479 2.64949 2.8317 2.85863 2.99791 3.17149 3.31937 3.45501 3.47348 3.60083 3.78257 4.10302 4.34923 4.51895 4.82473 
35 0.00954 0.10592 0.17451 0.18582 0.32882 0.34093 0.52079 0.54575 0.66095 0.8206 0.83811 0.85256 1.00764 1.18244 1.19838 1.34676 1.52396 1.6739 1.86476 2.08871 2.21292 2.3517 2.65762 2.83949 3.00785 3.17861 3.32634 3.46209 3.6095 3.79097 4.1097 4.35686 4.5264 4.6713 4.83228 
56 0.0159 0.09862 0.16429 0.17229 0.18559 0.31804 0.32536 0.33581 0.50966 0.5214 0.54402 0.64774 0.65903 0.8128 0.82994 0.83934 0.99731 1.00765 1.17165 1.18075 1.19756 1.33572 1.34863 1.50775 1.52396 1.66201 1.67621 1.85378 1.86695 2.07162 2.08899 2.19967 2.21715 2.34227 2.36195 2.64386 2.66397 2.82781 2.84503 2.994 3.01526 3.16807 3.18299 3.31667 3.33241 3.4523 3.46466 3.59769 3.77205 4.10045 4.11558 4.34628 4.51172 4.64565 4.82194 4.83737 
35 0.01979 0.11171 0.17177 0.18399 0.32509 0.33709 0.517 0.54256 0.6578 0.81969 0.83592 0.85252 1.00344 1.03458 1.17959 1.19773 1.34411 1.52221 1.67033 1.86092 2.08636 2.21237 2.34908 2.65427 2.83673 3.00513 3.17532 3.32348 3.45977 3.60775 3.78774 4.1068 4.35387 4.52575 4.82921 
43 0.0167 0.10669 0.16695 0.17665 0.20443 0.32056 0.33031 0.51189 0.53055 0.65132 0.69109 0.82104 0.83415 0.8528 0.99926 1.01563 1.17428 1.18661 1.21875 1.33881 1.37034 1.51349 1.66463 1.68743 1.85635 1.87855 2.07772 2.20343 2.24001 2.34483 2.64851 2.83143 2.99796 3.17085 3.31913 3.45499 3.60099 3.77759 4.10259 4.34861 4.51659 4.65589 4.82447 
59 0.01185 0.07711 0.13813 0.17312 0.18047 0.19438 0.32534 0.3321 0.3416 0.51701 0.52861 0.54973 0.65595 0.6683 0.81038 0.83469 0.84321 0.86289 1.00378 1.01281 1.17893 1.18739 1.20242 1.23635 1.343 1.35532 1.51578 1.53166 1.66872 1.68159 1.8605 1.87248 2.0791 2.09606 2.20724 2.22373 2.34907 2.36753 2.65172 2.6767 2.83477 2.85088 3.00146 3.02156 3.17497 3.18785 3.32359 3.33684 3.45925 3.4707 3.60461 3.77982 4.10718 4.11961 4.35292 4.51962 4.65493 4.82867 4.84243 
45 0.01809 0.10063 0.16836 0.17677 0.19467 0.3228 0.33162 0.35687 0.51459 0.53331 0.6539 0.80453 0.83048 0.83962 0.87654 1.0012 1.0157 1.17676 1.188 1.21536 1.34073 1.36346 1.51601 1.66699 1.68796 1.85828 1.87648 2.07979 2.20618 2.23771 2.34617 2.65016 2.83347 2.99978 3.17251 3.32081 3.45631 3.47576 3.60242 3.77847 4.10384 4.35031 4.51754 4.65761 4.82604 
46 0.00898 0.10117 0.1659 0.17466 0.19299 0.31997 0.32875 0.34806 0.51159 0.52815 0.65086 0.81241 0.83072 0.84114 0.99845 1.011 1.17345 1.18397 1.2087 1.33777 1.35709 1.51166 1.66357 1.68107 1.85534 1.87196 2.07491 2.20236 2.22688 2.34362 2.64774 2.83 2.85219 2.99614 3.16976 3.31822 3.45363 3.47044 3.59935 3.77543 4.1017 4.3476 4.51578 4.67142 4.82347 4.84693 
45 0.01465 0.10445 0.16556 0.17494 0.19929 0.3195 0.32916 0.51059 0.52801 0.6495 0.68053 0.81787 0.83202 0.84737 0.99816 1.01416 1.17288 1.18452 1.2141 1.33724 1.36126 1.51041 1.66357 1.68697 1.85508 1.87691 2.07439 2.20234 2.23535 2.34313 2.64599 2.82964 2.85666 2.99573 3.16895 3.31772 3.45318 3.47458 3.59873 3.77382 4.1009 4.34718 4.51391 4.65728 4.82297 
44 0.01038 0.10608 0.17007 0.17983 0.21198 0.32372 0.33365 0.51497 0.53348 0.65359 0.68028 0.82049 0.83523 0.8494 1.00221 1.02024 1.17707 1.18891 1.21877 1.34136 1.36563 1.51455 1.54564 1.6684 1.85935 1.88626 2.07965 2.20724 2.24457 2.34713 2.64892 2.83416 2.99954 3.17264 3.32159 3.457 3.47789 3.60246 3.77898 4.10502 4.35178 4.51784 4.65318 4.82704 
41 0.01882 0.10589 0.16757 0.17704 0.20323 0.32134 0.33115 0.51306 0.53382 0.65265 0.81323 0.83168 0.84313 0.99985 1.01629 1.17529 1.18811 1.22025 1.33941 1.36682 1.51502 1.66566 1.6966 1.8572 1.8827 2.08076 2.20683 2.34528 2.64937 2.83221 2.99882 3.17187 3.31992 3.45567 3.60166 3.77812 4.10338 4.35012 4.51705 4.65947 4.82518 
46 0.00702 0.09704 0.16882 0.1778 0.19761 0.32286 0.33173 0.35201 0.51447 0.53123 0.6543 0.81631 0.83387 0.8447 1.0013 1.0141 1.17662 1.18773 1.21506 1.34075 1.36217 1.51545 1.66675 1.6853 1.85825 1.87512 2.07896 2.20653 2.23849 2.3466 2.65093 2.83284 2.85496 2.99941 3.17284 3.32115 3.45709 3.47811 3.60334 3.77941 4.1049 4.35084 4.51928 4.66787 4.82662 4.85682 
39 0.01048 0.10136 0.1652 0.17488 0.20712 0.31907 0.32947 0.51089 0.53346 0.65058 0.8063 0.82796 0.83813 0.997 1.01547 1.17316 1.18665 1.21991 1.33745 1.51249 1.66359 1.85399 1.88339 2.07695 2.20319 2.34251 2.64652 2.82989 2.99622 3.16915 3.31715 3.45317 3.59888 3.77593 4.10041 4.34632 4.51436 4.65811 4.82244 
38 0.01726 0.10555 0.16813 0.17803 0.21397 0.32218 0.33275 0.51437 0.53752 0.65477 0.81262 0.83155 0.84265 1.0006 1.02406 1.17605 1.18985 1.22509 1.34037 1.51824 1.66654 1.85777 1.88841 2.08034 2.20695 2.34574 2.65164 2.83325 3.00016 3.17235 3.32056 3.45624 3.6033 3.78201 4.10348 4.35025 4.51848 4.82601 
43 0.00751 0.10213 0.16425 0.17393 0.20223 0.31785 0.32765 0.50921 0.52847 0.64852 0.81155 0.82896 0.84137 0.99622 1.01266 1.17135 1.18349 1.2141 1.33558 1.35989 1.50882 1.6618 1.68668 1.85322 1.87494 2.07276 2.20087 2.23766 2.34153 2.64447 2.828 2.9941 3.16763 3.31606 3.45188 3.47799 3.5974 3.77282 4.09942 4.3455 4.51266 4.65199 4.8213 
32 0.0123 0.10449 0.16579 0.1797 0.31903 0.33259 0.51216 0.57439 0.65542 0.81144 0.82905 0.84325 0.99753 1.17446 1.19832 1.33966 1.53063 1.66507 1.85456 2.20933 2.34325 2.65489 2.83238 3.00489 3.17109 3.31897 3.45557 3.61216 4.10103 4.34743 4.53006 4.82368 
47 0.0084 0.09296 0.16798 0.17627 0.19053 0.32376 0.33215 0.3489 0.51578 0.53327 0.65604 0.8058 0.83197 0.84108 0.87499 1.002 1.01392 1.17813 1.18899 1.21521 1.34228 1.36516 1.51831 1.66744 1.68461 1.85905 1.87508 2.082 2.20699 2.23349 2.34761 2.65203 2.83469 2.86021 3.00128 3.17394 3.32239 3.45785 3.47657 3.60406 3.78236 4.10534 4.35136 4.51967 4.66271 4.8273 4.85244 
41 0.02072 0.10609 0.16808 0.17784 0.21015 0.32176 0.33187 0.51338 0.53318 0.65278 0.81308 0.83171 0.84304 0.9999 1.01741 1.17559 1.18825 1.21967 1.33987 1.36709 1.51409 1.66628 1.85767 1.88765 2.07938 2.20528 2.24372 2.34563 2.64929 2.83246 2.99823 3.17158 3.32007 3.45559 3.60145 3.77803 4.10308 4.34938 4.51692 4.65626 4.8251 
38 0.02029 0.1045 0.16727 0.17732 0.21887 0.3211 0.33185 0.51291 0.53453 0.65283 0.81007 0.83018 0.84078 0.99914 1.01857 1.17517 1.18894 1.22355 1.33977 1.51539 1.66567 1.85632 1.88752 2.07849 2.20651 2.3445 2.64948 2.83205 2.99902 3.17086 3.31931 3.45496 3.60077 3.77941 4.10215 4.34835 4.51689 4.82449 
46 0.0105 0.10093 0.16472 0.1735 0.19271 0.31926 0.32859 0.36272 0.51057 0.52799 0.64963 0.68222 0.81523 0.83023 0.84179 0.99787 1.01387 1.17264 1.1842 1.21342 1.3369 1.36244 1.51064 1.66353 1.68717 1.85475 1.87524 2.07525 2.20196 2.23425 2.34253 2.6455 2.82907 2.85436 2.9954 3.16845 3.31712 3.45258 3.47326 3.5982 3.77366 4.10034 4.34659 4.51337 4.65043 4.82229 
38 0.01741 0.10163 0.16396 0.17362 0.203 0.3182 0.32871 0.51089 0.54429 0.65169 0.80644 0.82738 0.8377 0.99645 1.01927 1.17327 1.19056 1.33729 1.51639 1.66199 1.69653 1.85363 1.89055 2.07961 2.20397 2.34218 2.64934 2.82974 2.99757 3.16932 3.31745 3.45293 3.60047 3.78432 4.10003 4.346 4.51946 4.82188 
38 0.01562 0.10806 0.1681 0.17833 0.21782 0.32223 0.33297 0.5144 0.53831 0.65417 0.8198 0.83436 0.85195 1.00096 1.02351 1.17643 1.19155 1.34055 1.51659 1.66607 1.69346 1.85818 1.88995 2.08376 2.20634 2.34636 2.65108 2.83335 2.99983 3.1733 3.32104 3.45656 3.60273 3.78362 4.10427 4.35085 4.52079 4.8263 
38 0.02042 0.10315 0.16378 0.17401 0.21701 0.31734 0.32812 0.50884 0.53481 0.64933 0.81164 0.82826 0.84156 0.99564 1.01566 1.17155 1.18585 1.2268 1.33563 1.51126 1.66175 1.8525 1.88657 2.07469 2.20141 2.34093 2.64519 2.8276 2.99417 3.16739 3.31571 3.45144 3.59768 3.77583 4.09875 4.34458 4.51477 4.82052 
46 0.00658 0.02953 0.11079 0.17345 0.18251 0.20764 0.32712 0.33629 0.37803 0.51883 0.53744 0.65771 0.70402 0.82094 0.83651 0.84643 1.00547 1.02173 1.18062 1.19192 1.21987 1.34504 1.36983 1.51912 1.67133 1.69585 1.86329 1.8907 2.08377 2.21029 2.24018 2.35035 2.65287 2.83771 3.00355 3.176 3.32502 3.46002 3.47856 3.60567 3.78308 4.10766 4.35492 4.52104 4.65767 4.83055 
49 0.01412 0.10401 0.1693 0.17788 0.19589 0.32309 0.3316 0.34844 0.51417 0.52814 0.6529 0.67013 0.81773 0.83413 0.84452 1.00152 1.01363 1.17633 1.18642 1.20909 1.34029 1.35599 1.51334 1.53402 1.66702 1.68489 1.85856 1.87486 2.07769 2.20513 2.22813 2.34653 2.64905 2.83262 2.85222 2.99891 3.17244 3.32091 3.45656 3.47134 3.60193 3.77691 4.10437 4.1242 4.35061 4.51682 4.65315 4.82624 4.84462 
49 0.00872 0.09786 0.16568 0.17406 0.18997 0.3201 0.32846 0.34383 0.51171 0.52645 0.65042 0.67225 0.81049 0.83018 0.83957 0.99852 1.01029 1.17372 1.1838 1.20653 1.33784 1.35438 1.51054 1.53222 1.66406 1.68212 1.8556 1.87193 2.07478 2.20296 2.22866 2.3438 2.64656 2.82994 2.84947 2.99623 3.16954 3.1973 3.31832 3.45386 3.46947 3.59953 3.7745 4.10181 4.34792 4.51416 4.65182 4.8234 4.84142 
41 0.01971 0.10398 0.16668 0.17605 0.20148 0.32043 0.32961 0.35847 0.51237 0.53329 0.65329 0.81281 0.83085 0.84138 0.99876 1.0131 1.17471 1.18777 1.22074 1.33914 1.51593 1.66402 1.68378 1.85557 1.87484 2.07809 2.2045 2.24494 2.34405 2.64936 2.83119 2.9985 3.17138 3.31918 3.45502 3.60132 3.77925 4.10232 4.34777 4.51675 4.82381 
46 0.01555 0.10253 0.16307 0.17235 0.19504 0.31656 0.32578 0.35138 0.50794 0.52538 0.64668 0.67805 0.8188 0.83098 0.84976 0.99554 1.01019 1.17035 1.18207 1.21256 1.33425 1.35771 1.50766 1.66052 1.68018 1.85218 1.87194 2.07252 2.19872 2.22896 2.34066 2.64347 2.82645 2.85428 2.9928 3.16672 3.31503 3.45078 3.47338 3.5965 3.77181 4.09867 4.34445 4.51231 4.65201 4.8202 
42 0.02111 0.10939 0.17069 0.18078 0.21896 0.32438 0.33465 0.51565 0.53503 0.65524 0.81827 0.835 0.84821 1.00275 1.02172 1.17794 1.1907 1.22301 1.34239 1.37238 1.51731 1.66855 1.69756 1.85996 1.88814 2.08185 2.20872 2.34793 2.65129 2.8351 3.00126 3.1743 3.32246 3.45798 3.48489 3.6038 3.7812 4.10572 4.35204 4.51964 4.66725 4.82769 
33 0.0098 0.11567 0.16939 0.18603 0.32201 0.33586 0.51435 0.54762 0.65543 0.82613 0.83889 1.00099 1.17638 1.19729 1.34062 1.51977 1.66751 1.85781 2.0832 2.20759 2.34588 2.65677 2.83345 3.00241 3.17372 3.32077 3.45723 3.60681 3.79568 4.10455 4.35089 4.52723 4.82595 
45 0.02033 0.09625 0.15623 0.1654 0.19017 0.30967 0.31853 0.33957 0.50083 0.51875 0.63887 0.67372 0.81115 0.82373 0.84061 0.98863 1.00265 1.16292 1.17434 1.20577 1.32707 1.35146 1.49936 1.65356 1.6732 1.8452 1.86383 2.06335 2.19148 2.22171 2.33335 2.63517 2.81907 2.98507 3.15891 3.30746 3.4431 3.4646 3.58853 3.76281 4.09122 4.33711 4.50277 4.64212 4.81274 
44 0.01916 0.10151 0.16536 0.17421 0.1939 0.31974 0.32913 0.3705 0.51181 0.53257 0.65161 0.80767 0.82894 0.8386 0.99796 1.01194 1.1738 1.18567 1.21479 1.33836 1.36738 1.51355 1.66393 1.6886 1.85518 1.87696 2.07682 2.20406 2.23855 2.34354 2.64755 2.83067 2.9972 3.16975 3.31835 3.45389 3.47807 3.59963 3.77663 4.10123 4.34715 4.51575 4.66129 4.82333 
43 0.06048 0.13063 0.16169 0.1721 0.27707 0.31507 0.32562 0.50533 0.52607 0.64445 0.69003 0.81351 0.8271 0.84379 0.99262 1.01208 1.16763 1.18036 1.21407 1.332 1.50565 1.6578 1.68439 1.84939 1.87559 2.06904 2.19689 2.23845 2.33772 2.64143 2.82429 2.9903 3.16394 3.31233 3.44773 3.47568 3.59367 3.76907 4.09556 4.34157 4.50901 4.64985 4.81742 
36 0.0151 0.1089 0.17107 0.18289 0.32457 0.33622 0.51659 0.54087 0.65601 0.81539 0.83393 0.84701 1.00312 1.17856 1.19393 1.3432 1.51809 1.66952 1.86009 1.89299 2.08155 2.21 2.34812 2.65211 2.8361 3.00248 3.1741 3.32263 3.45834 3.60441 3.78266 4.10532 4.35251 4.5194 4.6725 4.82841 
47 0.01871 0.10222 0.168 0.17646 0.19384 0.32246 0.33122 0.35239 0.51424 0.53183 0.65344 0.69175 0.81309 0.83201 0.84153 1.00067 1.01335 1.17639 1.18727 1.21376 1.34056 1.36282 1.51475 1.66652 1.68627 1.85787 1.87529 2.07923 2.20635 2.23749 2.34608 2.64956 2.83273 2.85569 2.99893 3.17199 3.32069 3.45622 3.47463 3.60168 3.77788 4.10373 4.34984 4.51713 4.6608 4.82569 4.84902 
40 0.02043 0.10529 0.16445 0.17475 0.21725 0.31788 0.32795 0.50901 0.5287 0.64867 0.81584 0.83071 0.84743 0.99639 1.01197 1.17152 1.18526 1.22412 1.33579 1.51051 1.66173 1.68626 1.85307 1.87541 2.07316 2.20046 2.23709 2.3416 2.64665 2.82791 2.9943 3.16789 3.31621 3.45218 3.59787 3.77352 4.09954 4.3453 4.51497 4.82103 
48 0.01441 0.09828 0.16507 0.17334 0.18955 0.31932 0.32777 0.34454 0.51084 0.52726 0.65002 0.68076 0.80773 0.82872 0.83795 0.99761 1.00995 1.17276 1.18279 1.20533 1.33695 1.35679 1.51057 1.54019 1.66349 1.68204 1.85475 1.87135 2.07435 2.20149 2.22448 2.34285 2.64655 2.82905 2.85063 2.9957 3.16902 3.31727 3.45302 3.46974 3.59867 3.77382 4.10081 4.3465 4.51346 4.66456 4.82234 4.84208 
46 0.01394 0.09485 0.15863 0.1674 0.18597 0.31231 0.32078 0.33703 0.50406 0.52031 0.64297 0.67522 0.80572 0.82361 0.83338 0.99112 1.00347 1.16626 1.17725 1.20448 1.33031 1.35223 1.50349 1.65609 1.67429 1.84767 1.86545 2.0665 2.19443 2.22378 2.33631 2.63918 2.82206 2.84775 2.98843 3.1624 3.31082 3.44656 3.4688 3.592 3.76672 4.09431 4.33975 4.50721 4.64841 4.81569 
37 0.01377 0.10402 0.16602 0.17625 0.22251 0.31959 0.3302 0.5117 0.53696 0.65262 0.81211 0.83008 0.84189 0.99783 1.01624 1.17441 1.19042 1.33851 1.5169 1.66386 1.85454 1.88091 2.07895 2.20636 2.34325 2.65013 2.83049 2.99816 3.17105 3.31838 3.45484 3.60162 3.78478 4.10154 4.34687 4.52331 4.82305 
39 0.01283 0.10703 0.17397 0.18412 0.22733 0.32789 0.33842 0.52011 0.54282 0.65935 0.81623 0.83623 0.84687 1.00611 1.02782 1.18197 1.19627 1.23217 1.34712 1.52232 1.67271 1.86375 1.89515 2.08779 2.21357 2.35118 2.65649 2.83957 3.00649 3.17759 3.32631 3.46154 3.60766 3.78749 4.10891 4.35617 4.52472 4.66802 4.8318 
47 0.01541 0.10037 0.16688 0.17548 0.19378 0.32067 0.32907 0.34499 0.51225 0.52827 0.65198 0.68452 0.8112 0.83066 0.84009 0.99907 1.01088 1.17463 1.18541 1.21152 1.33857 1.35964 1.5128 1.66431 1.68107 1.85594 1.87182 2.07655 2.20384 2.23128 2.34429 2.64775 2.83063 2.85319 2.99695 3.1705 3.31894 3.45481 3.473 3.60022 3.77568 4.10238 4.34807 4.5157 4.65782 4.82399 4.84614 
49 0.0116 0.09387 0.16025 0.16839 0.18218 0.31419 0.32175 0.33267 0.50632 0.52085 0.64495 0.66601 0.8012 0.82471 0.83374 0.9931 1.00351 1.16833 1.17816 1.19877 1.33257 1.34933 1.50534 1.54256 1.65831 1.67419 1.84986 1.86441 2.06846 2.19628 2.21687 2.33858 2.64138 2.82411 2.8437 2.99055 3.16464 3.31299 3.44874 3.4635 3.59419 3.76862 4.0966 4.11707 4.34198 4.50932 4.65673 4.81794 4.83517 
36 0.02168 0.11347 0.17253 0.18536 0.3256 0.33768 0.51714 0.54015 0.65696 0.82223 0.83743 0.85719 1.00401 1.0462 1.17985 1.19675 1.3441 1.51878 1.67092 1.86159 2.08329 2.21052 2.34945 2.65246 2.83652 3.00358 3.17517 3.32377 3.45954 3.60607 3.78231 4.10683 4.35342 4.51996 4.66056 4.82904 
49 0.01548 0.09313 0.16032 0.16875 0.1831 0.31455 0.32214 0.33324 0.50705 0.52227 0.64642 0.67262 0.79653 0.82429 0.83311 0.85393 0.99373 1.00426 1.16924 1.17926 1.20155 1.33326 1.35207 1.50702 1.53649 1.65869 1.67471 1.8503 1.8657 2.06964 2.19754 2.22228 2.33913 2.64254 2.82484 2.84529 2.99146 3.16545 3.31373 3.4497 3.46509 3.59491 3.77002 4.09726 4.34229 4.50998 4.65702 4.8184 4.83668 
40 0.00978 0.09225 0.15357 0.16304 0.19438 0.3071 0.31642 0.49839 0.52045 0.63722 0.79738 0.81786 0.82831 0.98555 1.00022 1.16068 1.17286 1.20771 1.32479 1.49751 1.65068 1.67438 1.84204 1.86245 2.06053 2.18884 2.33066 2.63346 2.81643 2.98264 3.15674 3.3051 3.44106 3.58627 3.76058 4.08863 4.33397 4.50112 4.64075 4.80991 
34 0.07712 0.15987 0.17073 0.20671 0.3154 0.32733 0.50682 0.53204 0.64589 0.81939 0.832 0.99439 1.16858 1.18373 1.33298 1.5072 1.65928 1.851 1.88267 2.07119 2.19804 2.33927 2.64383 2.82586 2.99172 3.16555 3.31369 3.44921 3.59532 3.77109 4.09726 4.34382 4.51299 4.81913 
34 0.02139 0.11474 0.17275 0.18736 0.32662 0.34064 0.51961 0.55269 0.65822 0.82391 0.83802 0.86616 1.00563 1.18024 1.19942 1.3456 1.5216 1.67304 1.86411 2.08782 2.213 2.35094 2.65512 2.83887 3.00582 3.1759 3.32491 3.46 3.60819 3.78656 4.10802 4.35818 4.52316 4.83158 
55 0.01596 0.10259 0.17304 0.18079 0.19535 0.3275 0.33544 0.34913 0.51838 0.53167 0.56036 0.65731 0.67392 0.81302 0.83574 0.84454 0.87738 1.00576 1.01734 1.1803 1.18943 1.20758 1.3442 1.35825 1.51766 1.53752 1.67079 1.68632 1.86289 1.87832 2.0825 2.20828 2.22535 2.35025 2.38185 2.65292 2.83659 2.85498 3.00205 3.02302 3.17617 3.19354 3.32472 3.34807 3.45991 3.47183 3.60548 3.78194 4.10817 4.12434 4.35456 4.52146 4.66032 4.83006 4.84638 
48 0.01419 0.10356 0.17038 0.17877 0.19531 0.32452 0.33281 0.3478 0.51609 0.53082 0.65495 0.67472 0.81698 0.83498 0.84472 1.00286 1.01441 1.1781 1.18812 1.21061 1.34209 1.35875 1.51478 1.53425 1.66835 1.68526 1.86012 1.87621 2.07994 2.20663 2.2286 2.34828 2.65011 2.83425 2.8538 3.00033 3.17413 3.32266 3.4583 3.47353 3.60349 3.77897 4.10616 4.3521 4.51811 4.65256 4.82788 4.8465 
38 0.02308 0.10479 0.16452 0.1753 0.31733 0.32746 0.50919 0.53229 0.64937 0.80979 0.82853 0.84133 0.99609 1.01362 1.17129 1.1845 1.21845 1.3358 1.51104 1.66184 1.69313 1.85315 1.87891 2.07412 2.20137 2.34143 2.64638 2.82823 2.99456 3.16813 3.31605 3.45224 3.59779 3.7743 4.0997 4.3459 4.51439 4.82126 
37 0.02265 0.11144 0.17051 0.18186 0.32385 0.33516 0.51558 0.53811 0.65521 0.81896 0.8352 0.85178 1.00253 1.03142 1.17781 1.19269 1.34224 1.51621 1.66891 1.85943 1.88961 2.08099 2.20814 2.34744 2.65054 2.83477 3.00097 3.1738 3.32201 3.45806 3.60355 3.78087 4.10538 4.352 4.51935 4.66262 4.82776 
43 0.01529 0.10416 0.16707 0.17646 0.2024 0.32077 0.33014 0.36348 0.51267 0.53361 0.65208 0.81448 0.83137 0.84264 0.99915 1.0146 1.17478 1.1871 1.21793 1.33917 1.36988 1.51314 1.6649 1.68742 1.8562 1.8771 2.07725 2.20467 2.34434 2.64778 2.83127 2.99744 3.17058 3.31909 3.45488 3.48466 3.60057 3.77756 4.10238 4.34848 4.51656 4.66494 4.82448 
48 0.01899 0.10181 0.16376 0.1726 0.19215 0.31789 0.32692 0.35184 0.50918 0.52542 0.64744 0.67106 0.81601 0.82999 0.8433 0.99655 1.01148 1.17103 1.18166 1.20735 1.33524 1.35445 1.50791 1.53686 1.66216 1.68339 1.85362 1.87333 2.07307 2.19977 2.22428 2.34138 2.64355 2.82758 2.84981 2.99341 3.16701 3.31568 3.4511 3.46738 3.59665 3.77152 4.09917 4.3454 4.51121 4.64827 4.82097 4.84278 
45 0.01129 0.09825 0.17455 0.18363 0.20801 0.32876 0.33822 0.51983 0.53736 0.65933 0.81059 0.83595 0.8455 1.00649 1.02113 1.18189 1.19309 1.21978 1.3463 1.36959 1.52015 1.55467 1.67291 1.69792 1.86429 1.88737 2.08486 2.21196 2.24268 2.3515 2.65496 2.83902 2.86751 3.00523 3.1776 3.3264 3.46168 3.48231 3.60695 3.78392 4.10891 4.35598 4.52259 4.66648 4.83187 
47 0.009 0.09657 0.16585 0.17413 0.19051 0.32038 0.3289 0.34731 0.51222 0.5301 0.65189 0.80067 0.82826 0.83732 0.86584 0.99861 1.01129 1.17424 1.18468 1.20935 1.33845 1.35945 1.51368 1.66446 1.68339 1.85558 1.87267 2.07702 2.20399 2.23242 2.34383 2.64763 2.83077 2.85447 2.99747 3.16995 3.31858 3.45407 3.47044 3.59978 3.77685 4.10182 4.34774 4.51551 4.65764 4.82371 4.84799 
52 0.01187 0.09804 0.16694 0.17475 0.18761 0.32216 0.32999 0.34265 0.5133 0.5265 0.55462 0.65292 0.67764 0.80841 0.83093 0.83974 0.87379 1.00049 1.01142 1.17531 1.18459 1.20333 1.33925 1.35357 1.51354 1.53909 1.6659 1.68187 1.85736 1.87208 2.07817 2.2035 2.22175 2.34528 2.38467 2.64934 2.83129 2.84939 2.99805 3.17147 3.31977 3.35341 3.45553 3.46958 3.60151 3.77743 4.1034 4.34883 4.51723 4.65699 4.82491 4.84054 
43 0.01185 0.10644 0.16917 0.17879 0.20698 0.32349 0.3337 0.51508 0.53559 0.65408 0.81546 0.83336 0.84527 1.00186 1.02028 1.17688 1.18934 1.22033 1.34125 1.37017 1.51587 1.6677 1.6978 1.85927 1.88784 2.08118 2.20694 2.24721 2.34717 2.65057 2.83415 3.00035 3.17275 3.32155 3.45686 3.48534 3.60316 3.77947 4.10473 4.35133 4.51845 4.6597 4.82705 
47 0.01584 0.10514 0.16977 0.1786 0.19915 0.32385 0.33306 0.36438 0.51529 0.5327 0.65442 0.68445 0.81872 0.83438 0.84524 1.00237 1.01779 1.17754 1.18889 1.21722 1.34167 1.36431 1.51509 1.54894 1.66823 1.69253 1.85954 1.88149 2.0801 2.20826 2.34734 2.64991 2.83407 2.85846 3.0001 3.17326 3.32188 3.45726 3.47595 3.60282 3.77907 4.10504 4.35145 4.5176 4.65573 4.82706 4.85508 
55 0.0189 0.09473 0.15967 0.16765 0.18103 0.31331 0.32061 0.33102 0.50494 0.51664 0.53911 0.64303 0.65588 0.80799 0.8252 0.83457 0.99259 1.0029 1.16692 1.17587 1.1921 1.33099 1.34383 1.50315 1.52525 1.65728 1.67142 1.84905 1.86216 2.06685 2.08965 2.19494 2.21174 2.33756 2.35878 2.63948 2.82296 2.84038 2.98918 3.01638 3.16326 3.1819 3.31182 3.32754 3.44751 3.46032 3.59277 3.76717 4.09569 4.1142 4.34147 4.50715 4.64163 4.81713 4.83279 
45 0.01515 0.10121 0.16431 0.17302 0.19145 0.31856 0.32752 0.35073 0.51014 0.52834 0.64917 0.8092 0.82858 0.83862 0.99704 1.01059 1.1721 1.18336 1.21113 1.33595 1.35811 1.51056 1.66242 1.68174 1.85407 1.87254 2.07453 2.2005 2.23016 2.34224 2.64597 2.82837 2.85348 2.99443 3.16829 3.31679 3.45211 3.47201 3.59817 3.77385 4.1 4.34596 4.51421 4.65762 4.8217 
40 0.01738 0.11295 0.17576 0.18562 0.21872 0.32993 0.34026 0.52181 0.54289 0.66233 0.82312 0.83995 0.85302 1.00833 1.02879 1.18402 1.19803 1.23501 1.34885 1.52541 1.67396 1.70323 1.86559 1.89283 2.08937 2.21536 2.35355 2.65942 2.84086 3.00901 3.17985 3.32843 3.46324 3.49176 3.6112 3.7917 4.1109 4.3585 4.52761 4.83351 
47 0.01178 0.09538 0.16342 0.17178 0.1877 0.3185 0.32708 0.34636 0.51047 0.5289 0.64993 0.79705 0.82609 0.83509 0.85763 0.99659 1.00935 1.17211 1.18231 1.20589 1.33643 1.35686 1.51059 1.66253 1.68274 1.85377 1.87142 2.07464 2.20102 2.22665 2.34185 2.64564 2.82873 2.85152 2.99459 3.16809 3.31662 3.45217 3.4727 3.59773 3.77393 4.09982 4.3457 4.51362 4.65671 4.82175 4.85035 
42 0.01959 0.10593 0.16814 0.17754 0.20334 0.32207 0.33177 0.51366 0.53355 0.65343 0.81208 0.83179 0.84254 1.00003 1.01445 1.17577 1.18789 1.21776 1.33989 1.36521 1.51557 1.66616 1.68983 1.85766 1.88307 2.08035 2.20527 2.23887 2.34598 2.64963 2.83271 2.99918 3.17225 3.32078 3.45629 3.60188 3.77877 4.10348 4.34978 4.51781 4.66004 4.8258 
39 0.02046 0.10946 0.16807 0.17904 0.32076 0.33105 0.51242 0.53224 0.65287 0.817 0.83326 0.8498 0.99974 1.02022 1.17493 1.18935 1.339 1.36684 1.51436 1.66537 1.69647 1.85673 1.88469 2.07828 2.2058 2.34488 2.64908 2.8317 2.99887 3.1716 3.31968 3.45542 3.60208 3.7781 4.10325 4.34956 4.51647 4.66945 4.82495 
48 0.0092 0.06929 0.13751 0.17417 0.18346 0.21033 0.32727 0.3366 0.51833 0.53535 0.65741 0.68568 0.82057 0.83702 0.84741 1.00507 1.01893 1.18064 1.1918 1.2194 1.34456 1.3659 1.5182 1.5461 1.67137 1.69478 1.86253 1.88205 2.08234 2.21054 2.24237 2.3504 2.653 2.83709 2.86072 3.00323 3.17625 3.32485 3.46015 3.47801 3.60582 3.78142 4.10785 4.35447 4.52086 4.65813 4.83029 4.86168 
41 0.01736 0.10466 0.17029 0.17997 0.2141 0.32402 0.33412 0.51567 0.53619 0.65495 0.80731 0.83162 0.84131 1.00192 1.02069 1.17777 1.19019 1.21963 1.34213 1.37098 1.51632 1.66886 1.85953 1.88798 2.08118 2.20895 2.3473 2.65009 2.83477 3.00105 3.17316 3.32182 3.45738 3.48083 3.60296 3.77974 4.10478 4.35131 4.51802 4.65656 4.82724 
48 0.01551 0.10466 0.16992 0.17882 0.20058 0.32367 0.33272 0.36068 0.51464 0.53025 0.65347 0.67652 0.81799 0.83403 0.84462 1.00209 1.01672 1.17678 1.18731 1.21251 1.34091 1.35998 1.51365 1.53585 1.66799 1.69055 1.85917 1.87818 2.07805 2.20627 2.23393 2.34679 2.64938 2.83328 2.85499 2.99932 3.17229 3.32121 3.45662 3.47251 3.60226 3.77746 4.1044 4.3507 4.51692 4.65282 4.82645 4.84758 
37 0.00806 0.10799 0.17111 0.18242 0.32455 0.33584 0.51607 0.53823 0.65573 0.81942 0.83575 0.85212 1.00324 1.0343 1.17869 1.19405 1.34302 1.5167 1.66947 1.86015 1.89038 2.08154 2.20973 2.34805 2.65175 2.83523 3.00219 3.17416 3.32291 3.45819 3.60453 3.78183 4.10585 4.35225 4.51982 4.67156 4.82836 
48 0.01624 0.10182 0.16992 0.17813 0.19462 0.32421 0.33256 0.34919 0.51524 0.52984 0.65436 0.67593 0.81062 0.8329 0.84203 1.00238 1.01438 1.17741 1.18729 1.2091 1.34135 1.3576 1.51499 1.53755 1.668 1.68529 1.85938 1.87564 2.07928 2.2066 2.23123 2.3473 2.6504 2.83355 2.85335 2.99973 3.17339 3.32171 3.4574 3.47233 3.60274 3.7787 4.10515 4.35094 4.51852 4.65519 4.82683 4.84434 
43 0.01761 0.09619 0.16212 0.17087 0.1884 0.31604 0.32459 0.34043 0.50876 0.52886 0.64903 0.79965 0.82552 0.83466 0.87132 0.99473 1.00805 1.17091 1.18239 1.21088 1.33527 1.36315 1.51089 1.65994 1.68082 1.85149 1.86982 2.07266 2.1997 2.23231 2.34058 2.64528 2.82717 2.99395 3.16719 3.31553 3.45143 3.59722 3.77317 4.09843 4.3436 4.51272 4.81982 
33 0.01191 0.10632 0.17006 0.18279 0.32409 0.33722 0.51838 0.57311 0.65774 0.81187 0.83185 0.84357 1.00272 1.17889 1.20001 1.34517 1.52558 1.67037 1.86092 2.09163 2.21258 2.34843 2.65508 2.83966 3.00592 3.17494 3.32331 3.45862 3.61058 4.10512 4.35375 4.52661 4.82872 
48 0.01339 0.10226 0.16485 0.17343 0.19056 0.31864 0.32711 0.34274 0.51012 0.52447 0.64866 0.66568 0.81612 0.83099 0.84272 0.99753 1.0104 1.17202 1.18228 1.20565 1.33631 1.3536 1.50918 1.53172 1.6626 1.68044 1.85427 1.87058 2.0733 2.20079 2.22475 2.34249 2.64545 2.82857 2.84898 2.99491 3.16856 3.31696 3.45246 3.4687 3.59786 3.77295 4.10048 4.34645 4.51287 4.64734 4.82219 4.84402 
48 0.01274 0.10088 0.16345 0.17223 0.19115 0.31703 0.32565 0.34291 0.5083 0.52263 0.64641 0.66349 0.81503 0.82949 0.84191 0.99582 1.00879 1.17036 1.18077 1.20516 1.33449 1.35177 1.50675 1.52905 1.66112 1.67965 1.85261 1.86939 2.07099 2.19904 2.22334 2.34076 2.64284 2.82663 2.84637 2.99274 3.1663 3.31501 3.45056 3.46564 3.596 3.77057 4.09859 4.34453 4.51067 4.64698 4.82024 4.83945 
41 0.01905 0.09543 0.16069 0.16958 0.18869 0.3152 0.32477 0.50721 0.52964 0.64733 0.79429 0.82327 0.83253 0.86387 0.9932 1.00744 1.16989 1.18258 1.2131 1.33407 1.50889 1.65915 1.84989 1.87073 2.07155 2.19845 2.23365 2.33891 2.64312 2.82577 2.99253 3.16537 3.31397 3.44972 3.59548 3.77186 4.09673 4.34202 4.51083 4.66075 4.81839 
35 0.0189 0.11213 0.16621 0.17896 0.31888 0.33054 0.51041 0.53641 0.65071 0.82028 0.83367 0.99765 1.02336 1.173 1.18958 1.33744 1.51357 1.66311 1.85435 1.88763 2.07605 2.20273 2.34291 2.64844 2.82969 2.99681 3.16978 3.31785 3.45358 3.60028 3.7784 4.10098 4.34699 4.51665 4.82266 
34 0.02279 0.10988 0.1695 0.18187 0.32333 0.3363 0.51589 0.54518 0.65565 0.81689 0.83346 0.84934 1.00196 1.178 1.19787 1.34256 1.52037 1.66916 1.85897 2.08363 2.21032 2.34712 2.65365 2.83508 3.00289 3.17351 3.32165 3.45761 3.60471 3.7855 4.10432 4.3518 4.52142 4.82717 
46 0.01798 0.1108 0.1755 0.18429 0.20364 0.32944 0.33825 0.35856 0.52146 0.53856 0.66117 0.82212 0.84 0.85068 1.00796 1.02133 1.18299 1.1937 1.21934 1.34779 1.36982 1.52333 1.67297 1.69059 1.86509 1.88239 2.08694 2.21232 2.23846 2.35361 2.65709 2.84034 2.86432 3.00669 3.17938 3.32811 3.46335 3.48214 3.60965 3.7864 4.11119 4.35762 4.52539 4.66975 4.8334 4.86237 
33 0.01325 0.11685 0.17778 0.19204 0.33107 0.3442 0.52335 0.55109 0.66304 0.83118 0.84439 1.00944 1.18565 1.20574 1.35027 1.52571 1.67611 1.86741 2.09238 2.21766 2.35521 2.65937 2.84249 3.01031 3.18082 3.32997 3.46544 3.61275 3.79018 4.11261 4.36071 4.52824 4.8357 
43 0.02762 0.10531 0.16268 0.17283 0.20923 0.316 0.32599 0.50698 0.52519 0.64548 0.69147 0.8187 0.8309 0.86019 0.99489 1.01216 1.16952 1.18239 1.2181 1.33361 1.35973 1.50682 1.66012 1.68693 1.85167 1.87828 2.0712 2.19877 2.33981 2.64271 2.82576 2.86105 2.99202 3.16573 3.31431 3.44986 3.59537 3.77019 4.09762 4.34364 4.51096 4.81913 4.85404 
48 0.01609 0.10058 0.16769 0.17593 0.19173 0.32187 0.33005 0.34426 0.51362 0.53009 0.65336 0.68532 0.80967 0.83134 0.84051 1.00021 1.01189 1.17582 1.1862 1.21057 1.33993 1.36042 1.51439 1.54913 1.66559 1.68201 1.85736 1.87327 2.07923 2.20429 2.22788 2.34573 2.64929 2.83212 2.85561 2.99904 3.17216 3.32043 3.45614 3.47487 3.60198 3.77775 4.10388 4.34923 4.51727 4.66019 4.82525 4.84588 
40 0.00682 0.10249 0.16717 0.17693 0.2087 0.32093 0.33092 0.51295 0.53496 0.65268 0.81274 0.83108 0.8426 0.99943 1.01843 1.17468 1.18728 1.21871 1.33903 1.36726 1.51627 1.66535 1.85681 1.88506 2.0794 2.2052 2.34466 2.6499 2.83165 2.99802 3.17127 3.31937 3.45504 3.6018 3.77975 4.10263 4.34894 4.51663 4.66124 4.82455 
44 0.00711 0.1033 0.16622 0.17544 0.19744 0.31988 0.32894 0.35108 0.51159 0.53064 0.65106 0.81814 0.83273 0.84745 0.99864 1.0127 1.17372 1.18565 1.21617 1.33791 1.36233 1.5117 1.6637 1.68262 1.85534 1.87264 2.07542 2.20279 2.23597 2.34378 2.64785 2.83005 2.85759 2.99687 3.17055 3.31855 3.45462 3.60006 3.77564 4.10198 4.34776 4.51571 4.65273 4.82359 
34 0.01691 0.10995 0.16912 0.18187 0.32253 0.33472 0.51431 0.53938 0.65426 0.81898 0.83421 0.85381 1.00111 1.17666 1.19453 1.34125 1.51699 1.66726 1.85834 2.08175 2.20691 2.34611 2.65104 2.83371 3.00031 3.17224 3.32068 3.45655 3.60319 3.78247 4.10404 4.35117 4.52069 4.82633 
38 0.01214 0.11003 0.16876 0.18038 0.32152 0.3322 0.51374 0.53925 0.65406 0.82058 0.83522 0.85716 1.00031 1.01926 1.17661 1.19413 1.34107 1.5179 1.66568 1.69648 1.85738 1.88711 2.08143 2.20737 2.34623 2.65287 2.83354 3.00104 3.17368 3.32119 3.45712 3.60374 3.78308 4.10432 4.35097 4.52052 4.66922 4.82654 
38 0.0131 0.10564 0.16738 0.1776 0.22081 0.32139 0.33207 0.51416 0.54225 0.65396 0.81496 0.83187 0.84483 1.00001 1.02381 1.17607 1.19238 1.34057 1.51755 1.66513 1.6958 1.85716 1.8879 2.08132 2.2068 2.34533 2.65044 2.83393 3.00159 3.17234 3.32069 3.45615 3.60367 3.78436 4.10323 4.34954 4.52078 4.82605 
36 0.01718 0.11258 0.17135 0.18214 0.32504 0.3364 0.51732 0.54131 0.65727 0.82211 0.83735 0.85691 1.0047 1.17893 1.19339 1.23553 1.34355 1.52046 1.67025 1.86172 2.08444 2.20886 2.34914 2.65468 2.83656 3.00397 3.17613 3.32374 3.45901 3.60647 3.78598 4.10699 4.35399 4.52271 4.6631 4.82965 
36 0.00978 0.1091 0.16815 0.18047 0.32171 0.33401 0.51369 0.54052 0.65335 0.82023 0.83451 0.85968 1.00057 1.17595 1.19371 1.34005 1.51543 1.66647 1.85734 1.89818 2.08039 2.20635 2.34555 2.65009 2.83275 2.99995 3.1718 3.32011 3.45591 3.60246 3.78046 4.10315 4.3499 4.5183 4.66682 4.82564 
41 0.01937 0.11422 0.17933 0.1897 0.26371 0.33307 0.3436 0.52443 0.54467 0.66359 0.82274 0.84162 0.85277 1.01102 1.03094 1.18643 1.19944 1.23115 1.35094 1.38466 1.52452 1.67759 1.86856 1.8963 2.09085 2.2176 2.35597 2.65904 2.84358 3.0096 3.18152 3.33069 3.46573 3.48971 3.61131 3.78828 4.11326 4.36076 4.52665 4.66907 4.83608 
44 0.00902 0.09941 0.16404 0.17322 0.19475 0.3177 0.32641 0.34426 0.50972 0.52927 0.64976 0.80888 0.82845 0.83844 0.99624 1.00847 1.17175 1.18309 1.2112 1.33606 1.36091 1.51197 1.66144 1.67911 1.85313 1.87212 2.07459 2.20041 2.22754 2.34186 2.64671 2.8282 2.99422 3.16853 3.31662 3.4522 3.47495 3.59828 3.77509 4.09998 4.34561 4.51507 4.66954 4.82156 
48 0.07897 0.14479 0.15944 0.16818 0.1906 0.30889 0.31634 0.32746 0.50115 0.51725 0.63959 0.67007 0.79396 0.81926 0.82815 0.8562 0.9882 0.99901 1.16333 1.17347 1.19936 1.32734 1.34827 1.49995 1.65306 1.66938 1.8445 1.85907 2.0629 2.19091 2.21588 2.33341 2.63561 2.81882 2.84154 2.98523 3.15935 3.30769 3.44344 3.45903 3.58878 3.76306 4.0914 4.33653 4.50327 4.63842 4.81256 4.83315 
34 0.01005 0.11528 0.17487 0.18835 0.32873 0.34201 0.52083 0.54809 0.66036 0.83114 0.84377 1.00786 1.1823 1.19996 1.34647 1.5235 1.67315 1.86459 2.08663 2.21138 2.35234 2.65637 2.83983 3.00603 3.17819 3.32676 3.46248 3.60934 3.78874 4.10987 4.35823 4.52636 4.67272 4.83299 
35 0.01229 0.1065 0.16985 0.18079 0.32356 0.33499 0.51592 0.54072 0.65587 0.81123 0.8321 0.84338 1.00236 1.17754 1.1923 1.229 1.34258 1.52149 1.66878 1.85972 2.08328 2.20869 2.34756 2.65332 2.83594 3.00299 3.17382 3.32198 3.45777 3.60495 3.78604 4.10484 4.35184 4.52309 4.82778 
41 0.01605 0.11077 0.17394 0.18371 0.21565 0.32791 0.33794 0.51953 0.5394 0.65894 0.81992 0.83772 0.84973 1.00606 1.02307 1.18174 1.19489 1.22782 1.34599 1.37616 1.52031 1.6718 1.69678 1.86327 1.88808 2.08644 2.21208 2.35127 2.65418 2.83891 3.00478 3.17736 3.32593 3.46161 3.60726 3.78452 4.10924 4.35599 4.52246 4.66289 4.83138 
41 0.01276 0.10848 0.16922 0.17912 0.21086 0.32274 0.33272 0.51472 0.53576 0.65466 0.82059 0.83542 0.85224 1.00151 1.01962 1.17705 1.19072 1.22834 1.34098 1.37263 1.51803 1.66709 1.69566 1.85889 1.88724 2.08268 2.20731 2.34739 2.65194 2.83415 3.00116 3.17395 3.32194 3.45772 3.60371 3.78213 4.10505 4.35199 4.51986 4.66114 4.82701 
36 0.01632 0.10574 0.16639 0.17738 0.31933 0.33029 0.51197 0.53893 0.65308 0.81133 0.83022 0.84286 0.99808 1.02178 1.1749 1.1922 1.33942 1.5172 1.66415 1.85501 1.88717 2.07988 2.20744 2.34404 2.65129 2.83179 3.00066 3.17142 3.31938 3.45552 3.60206 3.78539 4.10189 4.34826 4.5227 4.82414 
40 0.01116 0.1066 0.16488 0.17545 0.22601 0.31844 0.32906 0.50949 0.5306 0.64851 0.81978 0.83271 0.86638 0.99713 1.01701 1.1719 1.18569 1.22862 1.33586 1.36513 1.50935 1.66287 1.85406 1.88316 2.07417 2.20129 2.34203 2.6449 2.82815 2.99421 3.16797 3.31632 3.45202 3.5976 3.77295 4.1001 4.34639 4.51362 4.66332 4.82163 
52 0.01735 0.09875 0.1658 0.17381 0.18632 0.3211 0.32874 0.3404 0.513 0.52759 0.65177 0.67087 0.80447 0.82996 0.83885 0.86635 0.99962 1.01034 1.17468 1.18403 1.20284 1.33878 1.35396 1.51133 1.53178 1.66472 1.68009 1.85635 1.87048 2.07572 2.20324 2.22307 2.34458 2.64699 2.83083 2.84967 2.99675 3.01913 3.17048 3.18781 3.31924 3.45489 3.46864 3.59999 3.77559 4.10282 4.12097 4.34898 4.51535 4.6522 4.82473 4.84392 
43 0.01615 0.11582 0.17711 0.18731 0.22415 0.33088 0.3412 0.52175 0.53961 0.66131 0.69919 0.83439 0.84612 1.00932 1.02709 1.18395 1.19625 1.22822 1.34821 1.37212 1.52321 1.67473 1.70013 1.86639 1.89079 2.0866 2.21349 2.24997 2.3544 2.65841 2.84104 3.00723 3.18069 3.32883 3.46439 3.49041 3.61007 3.78705 4.11204 4.3588 4.52619 4.66659 4.8343 
36 0.00847 0.09809 0.16133 0.17162 0.31386 0.3243 0.50733 0.54277 0.64876 0.79821 0.8238 0.83371 0.99265 1.01114 1.17016 1.18697 1.33447 1.51276 1.65884 1.84942 1.88677 2.0733 2.20063 2.3389 2.64524 2.82661 2.99418 3.16633 3.3143 3.45033 3.59661 3.77977 4.0969 4.342 4.51423 4.81855 
34 0.00856 0.10879 0.16681 0.1817 0.31992 0.33336 0.51167 0.53981 0.65239 0.81974 0.83326 0.88989 0.99882 1.17453 1.196 1.33924 1.51726 1.6658 1.85565 2.0787 2.20528 2.344 2.65091 2.83162 3.00005 3.17121 3.31866 3.45474 3.60322 3.78291 4.10141 4.34801 4.51851 4.82383 
48 0.01678 0.10078 0.16765 0.17583 0.19056 0.322 0.32985 0.34217 0.5144 0.53029 0.65388 0.68255 0.80902 0.83164 0.84073 1.00053 1.01156 1.17606 1.18594 1.20761 1.34052 1.35927 1.51415 1.53769 1.66582 1.68193 1.85751 1.87232 2.07715 2.2052 2.22874 2.34597 2.64912 2.83266 2.85351 2.99954 3.17238 3.32085 3.45664 3.47387 3.60216 3.77832 4.10408 4.34991 4.51719 4.65669 4.82594 4.84582 
47 0.01878 0.10641 0.16708 0.17635 0.1991 0.3208 0.33005 0.35749 0.51216 0.52886 0.65122 0.6882 0.82281 0.83495 0.85397 0.99974 1.01536 1.17428 1.18568 1.21498 1.33844 1.35883 1.51264 1.6649 1.68602 1.85647 1.87541 2.0761 2.20355 2.23602 2.34449 2.64828 2.83066 2.85323 2.99718 3.17056 3.31902 3.45475 3.4763 3.60054 3.77642 4.10256 4.34853 4.51654 4.6747 4.8243 4.85285 
45 0.00814 0.10178 0.16975 0.17911 0.20337 0.32376 0.33336 0.46441 0.51571 0.53415 0.65428 0.68367 0.82442 0.837 0.85387 1.00261 1.01929 1.17755 1.18948 1.22023 1.34168 1.36507 1.51608 1.66805 1.69272 1.85989 1.88627 2.08082 2.20763 2.34759 2.651 2.83421 2.85979 3.00037 3.17374 3.3221 3.45771 3.48106 3.60343 3.78023 4.10555 4.35194 4.5191 4.65763 4.82754 
38 0.01729 0.10597 0.16895 0.17918 0.22574 0.32286 0.33356 0.51477 0.53814 0.65459 0.81329 0.83198 0.84326 1.00119 1.02779 1.17709 1.19187 1.34167 1.51644 1.66727 1.85803 1.88741 2.08114 2.20725 2.34636 2.65018 2.83459 3.00175 3.17245 3.32132 3.45688 3.60308 3.78069 4.10382 4.35119 4.51801 4.65674 4.8267 
38 0.02368 0.11384 0.16827 0.18005 0.3211 0.33233 0.51262 0.53561 0.65244 0.82178 0.83551 0.87369 1.00012 1.02496 1.17534 1.19066 1.33959 1.51409 1.66544 1.70366 1.85707 1.8889 2.07814 2.20544 2.34546 2.64894 2.83216 2.99902 3.17137 3.3199 3.45566 3.60232 3.77841 4.10321 4.34957 4.5175 4.66079 4.8254 
42 0.01095 0.10258 0.16844 0.1779 0.20589 0.32218 0.33196 0.51441 0.53642 0.65318 0.80744 0.83064 0.84052 1.0002 1.01598 1.17632 1.1888 1.21871 1.34029 1.36692 1.51477 1.66646 1.69314 1.85821 1.88984 2.08183 2.20659 2.34615 2.64904 2.83326 2.99955 3.17214 3.32086 3.456 3.48071 3.60209 3.78112 4.10384 4.34999 4.51792 4.6575 4.82597 
46 0.01568 0.10503 0.16902 0.17813 0.20178 0.32276 0.33206 0.36501 0.51449 0.53342 0.65333 0.68354 0.819 0.83385 0.84562 1.00157 1.01875 1.17608 1.18706 1.21424 1.34071 1.36524 1.5145 1.55044 1.66743 1.6959 1.85878 1.88299 2.07979 2.20581 2.23693 2.34646 2.6492 2.8337 2.99961 3.17218 3.32101 3.45632 3.47712 3.60235 3.77823 4.10417 4.35079 4.51701 4.65209 4.82642 
41 0.01187 0.10839 0.16768 0.17792 0.21525 0.32111 0.33122 0.51277 0.53524 0.65227 0.82162 0.83513 0.85754 1.00003 1.01807 1.17492 1.18821 1.22507 1.33871 1.36389 1.5153 1.66509 1.68818 1.85727 1.8862 2.0801 2.2048 2.34529 2.64959 2.83156 2.99832 3.17219 3.31979 3.45556 3.60265 3.78081 4.1036 4.34964 4.51881 4.66291 4.82506 
40 0.01519 0.10672 0.17045 0.18041 0.21807 0.32431 0.3346 0.51621 0.53758 0.65564 0.81352 0.83325 0.844 1.00254 1.02134 1.17837 1.19204 1.226 1.34257 1.51883 1.66845 1.69913 1.86014 1.88919 2.08452 2.21002 2.34798 2.65184 2.83548 3.00275 3.17408 3.32278 3.45852 3.60442 3.78429 4.10572 4.35274 4.52037 4.66024 4.82819 
39 0.01539 0.11232 0.17625 0.18639 0.22558 0.3304 0.34107 0.5227 0.54566 0.66315 0.82344 0.84024 0.85334 1.00827 1.02679 1.18443 1.19886 1.23996 1.3497 1.52758 1.67427 1.70567 1.86614 1.89587 2.09381 2.21604 2.35449 2.65996 2.84185 3.01144 3.18105 3.32917 3.46432 3.6123 3.79524 4.11252 4.36027 4.52925 4.83468 
47 0.01633 0.0996 0.16023 0.16923 0.18937 0.3137 0.32246 0.34069 0.50486 0.52111 0.64295 0.68506 0.81522 0.82779 0.84473 0.99268 1.00619 1.16691 1.17797 1.20589 1.33106 1.35079 1.50319 1.6576 1.67564 1.84924 1.86581 2.06737 2.19543 2.22687 2.33739 2.63899 2.82311 2.84527 2.98919 3.16308 3.31157 3.44728 3.47144 3.59259 3.76688 4.09535 4.34127 4.50698 4.64789 4.81688 4.8433 
34 0.02007 0.11427 0.17359 0.18673 0.32655 0.3384 0.51857 0.54337 0.65954 0.82371 0.8386 0.85944 1.00528 1.18176 1.20208 1.34557 1.52344 1.67129 1.86246 2.0884 2.21452 2.3502 2.65644 2.83809 3.00625 3.17774 3.3252 3.46154 3.61039 3.78924 4.10875 4.35501 4.5264 4.83077 
41 0.00848 0.10473 0.17175 0.18186 0.21896 0.32611 0.337 0.51754 0.53834 0.65696 0.82197 0.83727 0.85299 1.00474 1.03149 1.17899 1.19153 1.22356 1.34377 1.37363 1.5191 1.67092 1.862 1.89561 2.0836 2.20885 2.24532 2.34944 2.65331 2.8374 3.00345 3.17549 3.32417 3.45959 3.60553 3.78403 4.107 4.35453 4.52134 4.66168 4.83003 
36 0.0137 0.1094 0.16622 0.17789 0.31901 0.33034 0.51083 0.53524 0.65132 0.8192 0.83325 0.86272 0.99799 1.02949 1.17415 1.19327 1.33811 1.51604 1.66364 1.85476 1.89053 2.07879 2.20459 2.3436 2.65049 2.83026 2.99747 3.17042 3.31845 3.45429 3.60126 3.78149 4.10135 4.34745 4.52082 4.82312 
35 0.01128 0.11326 0.17322 0.18561 0.3265 0.33853 0.51871 0.54461 0.6591 0.82598 0.83981 0.87427 1.00524 1.18129 1.19961 1.34568 1.52158 1.67087 1.86247 1.90291 2.08682 2.2131 2.35107 2.6555 2.83794 3.00611 3.17722 3.32567 3.46124 3.60776 3.79028 4.1084 4.35563 4.52949 4.83123 
40 0.0083 0.1013 0.1709 0.18042 0.20721 0.32542 0.3357 0.51699 0.53787 0.65704 0.81668 0.83504 0.84656 1.00338 1.02008 1.17873 1.19105 1.22154 1.3433 1.37148 1.52041 1.67012 1.86098 1.88692 2.08471 2.20939 2.34869 2.65407 2.83572 3.00358 3.17549 3.3231 3.459 3.6061 3.7831 4.10662 4.35324 4.52197 4.67299 4.82858 
38 0.01861 0.10565 0.1678 0.17777 0.21466 0.32149 0.33179 0.51325 0.5365 0.65369 0.8131 0.83141 0.84293 0.99985 1.02091 1.17586 1.1906 1.34012 1.51632 1.66569 1.69769 1.8567 1.88304 2.07978 2.20651 2.34492 2.64976 2.83242 3.00016 3.17167 3.31992 3.45566 3.60205 3.78142 4.10291 4.34865 4.51863 4.82478 
48 0.00729 0.09144 0.16607 0.1745 0.18723 0.32201 0.32998 0.34282 0.51398 0.52898 0.6535 0.68028 0.80999 0.83177 0.84093 1.00058 1.01177 1.17624 1.18641 1.20979 1.34019 1.35782 1.51487 1.54625 1.66611 1.68295 1.85748 1.87257 2.07808 2.20488 2.22814 2.34611 2.64952 2.83235 2.85249 2.99857 3.17223 3.32055 3.45638 3.4724 3.60192 3.77825 4.10405 4.34964 4.51766 4.6587 4.82554 4.84306 
35 0.0092 0.08619 0.17612 0.18771 0.33083 0.3435 0.5237 0.55244 0.66266 0.82112 0.83932 0.85281 1.00901 1.18488 1.203 1.34977 1.5256 1.67608 1.86757 2.09264 2.2174 2.35475 2.65826 2.8425 3.01034 3.18052 3.32894 3.46421 3.61193 3.79253 4.11179 4.35932 4.52742 4.67454 4.83516 
43 0.01437 0.10015 0.16256 0.17171 0.19357 0.31659 0.326 0.36057 0.50815 0.52815 0.64756 0.80905 0.82716 0.83766 0.99498 1.00934 1.17027 1.18195 1.21122 1.33437 1.35974 1.50847 1.6605 1.68223 1.85196 1.87257 2.07173 2.19934 2.23431 2.3403 2.64417 2.82676 2.99263 3.16641 3.31477 3.45058 3.48157 3.59633 3.7718 4.0981 4.34391 4.5122 4.81975 
49 0.01182 0.09771 0.16742 0.17524 0.1886 0.32247 0.33047 0.34404 0.5143 0.52987 0.65349 0.67715 0.80141 0.83017 0.83896 0.8585 1.00067 1.01177 1.17615 1.18562 1.20557 1.34062 1.3597 1.51383 1.53496 1.66689 1.68498 1.85801 1.87371 2.07966 2.20552 2.22784 2.34606 2.64872 2.83297 2.85421 2.99947 3.17199 3.3208 3.45628 3.4714 3.60174 3.77739 4.10399 4.34979 4.51663 4.65244 4.82581 4.84407 
39 0.02032 0.10878 0.1706 0.18064 0.21862 0.3241 0.33418 0.51671 0.54137 0.65743 0.81695 0.83456 0.84673 1.00215 1.01791 1.17852 1.19237 1.22864 1.34328 1.52233 1.66776 1.68978 1.8599 1.88803 2.0872 2.21041 2.34848 2.65492 2.83634 3.00588 3.17595 3.32326 3.45914 3.60801 3.79164 4.10679 4.35282 4.52502 4.82852 
38 0.01057 0.09909 0.16068 0.1706 0.20476 0.31435 0.32448 0.50597 0.52926 0.6454 0.80654 0.82507 0.83643 0.99258 1.00924 1.16832 1.18236 1.22049 1.33259 1.50672 1.65838 1.84924 1.8722 2.06954 2.19746 2.3379 2.6418 2.82448 2.9908 3.16418 3.31265 3.44852 3.59406 3.76899 4.09588 4.34138 4.5095 4.81736 
49 0.01705 0.09938 0.16842 0.17684 0.19549 0.32237 0.33093 0.35065 0.51387 0.53069 0.65319 0.6824 0.8063 0.83037 0.83936 0.87731 1.00066 1.01405 1.1762 1.1868 1.21242 1.34026 1.36167 1.51369 1.53818 1.66691 1.68904 1.85783 1.87546 2.0787 2.20657 2.23926 2.34561 2.64846 2.83264 2.85615 2.99917 3.1714 3.32025 3.45581 3.47325 3.60164 3.77725 4.10337 4.34951 4.51627 4.65473 4.82554 4.85561 
40 0.0149 0.10348 0.16404 0.17394 0.2068 0.31788 0.32832 0.50921 0.53097 0.64932 0.81264 0.82911 0.84263 0.99636 1.0154 1.17153 1.18526 1.22249 1.33571 1.51118 1.66175 1.6878 1.85337 1.88172 2.07442 2.20098 2.3415 2.64609 2.82801 2.99402 3.16806 3.31593 3.452 3.59795 3.77464 4.09929 4.3453 4.51465 4.66447 4.82113 
33 0.0241 0.11902 0.16926 0.1854 0.32194 0.33609 0.51446 0.54923 0.65549 0.82495 0.83757 1.00084 1.17703 1.20126 1.34125 1.52024 1.66736 1.85782 2.08371 2.21006 2.34625 2.65428 2.83427 3.00165 3.17365 3.32131 3.45721 3.60483 3.79395 4.10438 4.35126 4.52484 4.82659 
33 0.02405 0.12138 0.17643 0.19306 0.33026 0.34576 0.52294 0.55838 0.66214 0.82982 0.84276 1.00896 1.1842 1.20635 1.34925 1.52528 1.67733 1.86722 2.09227 2.21903 2.3542 2.65926 2.84238 3.01145 3.17972 3.32846 3.46446 3.61331 3.79322 4.11111 4.35996 4.52829 4.83498 
42 0.01358 0.10128 0.16144 0.17121 0.20039 0.31496 0.32483 0.50606 0.52552 0.64509 0.68664 0.81517 0.82858 0.84598 0.99374 1.00934 1.16845 1.1812 1.21558 1.33269 1.36831 1.50622 1.65904 1.68469 1.85047 1.87622 2.06998 2.19767 2.33861 2.64188 2.82469 2.99087 3.16476 3.31307 3.44889 3.47791 3.59465 3.76946 4.09665 4.34243 4.50994 4.81808 
37 0.01673 0.1108 0.16918 0.18027 0.32204 0.33268 0.51423 0.53667 0.65401 0.82001 0.83525 0.85482 1.00094 1.02065 1.17667 1.1921 1.34109 1.51588 1.66616 1.69299 1.85821 1.88837 2.08166 2.20722 2.34645 2.6509 2.83377 2.99976 3.17304 3.3212 3.45697 3.60355 3.7838 4.10484 4.35139 4.52091 4.82674 
44 0.0111 0.09993 0.16784 0.17622 0.19303 0.32263 0.33152 0.35712 0.51449 0.53375 0.65503 0.80687 0.83092 0.84023 1.00069 1.01391 1.17647 1.1875 1.21405 1.34103 1.36806 1.5178 1.66659 1.68627 1.85791 1.87553 2.08115 2.20747 2.34591 2.65019 2.83314 2.86055 3.00032 3.17277 3.32103 3.45652 3.48085 3.60269 3.7828 4.10419 4.3502 4.51915 4.66684 4.82622 
48 0.01015 0.06436 0.13723 0.17634 0.1862 0.2217 0.32923 0.33879 0.52029 0.53717 0.65881 0.68264 0.8301 0.8424 0.86068 1.00732 1.02193 1.18191 1.19289 1.22036 1.3463 1.36675 1.51954 1.54592 1.67327 1.69703 1.86486 1.88678 2.08436 2.21147 2.24166 2.35242 2.65517 2.83862 2.86157 3.00445 3.17812 3.32672 3.46221 3.48079 3.60785 3.7836 4.11045 4.3572 4.52293 4.66012 4.83223 4.86072 
38 0.00733 0.10563 0.16489 0.17622 0.31793 0.3287 0.50966 0.53346 0.64932 0.81614 0.83119 0.85143 0.99703 1.02379 1.17203 1.18684 1.33629 1.51153 1.66224 1.6938 1.85392 1.89171 2.07564 2.2022 2.34217 2.64643 2.82899 2.99508 3.16856 3.31694 3.45261 3.59915 3.77562 4.10009 4.34623 4.51466 4.66806 4.82208 
42 0.01885 0.10243 0.16765 0.17651 0.19725 0.32164 0.33062 0.35712 0.51398 0.53503 0.65451 0.80815 0.83052 0.84002 0.99979 1.01323 1.17614 1.18849 1.2183 1.3403 1.36752 1.51703 1.66578 1.68649 1.85695 1.87586 2.07978 2.20626 2.34525 2.65019 2.83233 2.8603 2.9999 3.17219 3.32054 3.45634 3.60228 3.78167 4.10351 4.34947 4.519 4.82545 
43 0.01266 0.10498 0.16846 0.17795 0.20533 0.32209 0.33178 0.51372 0.53317 0.65358 0.81171 0.83168 0.84234 1.00033 1.01685 1.17582 1.18801 1.218 1.34034 1.36753 1.51513 1.66633 1.69193 1.85756 1.88017 2.07936 2.20542 2.24049 2.34598 2.64956 2.83308 2.99979 3.17195 3.32059 3.45614 3.48506 3.60212 3.7786 4.10367 4.35012 4.51741 4.65806 4.82577 
38 0.01578 0.10859 0.16278 0.17459 0.31569 0.32694 0.5069 0.52769 0.64593 0.81692 0.83049 0.88261 0.99483 1.02021 1.16928 1.18427 1.33351 1.36615 1.5071 1.66022 1.85161 1.89724 2.07132 2.19901 2.33973 2.64293 2.82606 2.99202 3.1658 3.31406 3.44994 3.59578 3.77052 4.09762 4.34394 4.51113 4.65544 4.8195 
42 0.01212 0.09721 0.15912 0.16874 0.19611 0.31279 0.32229 0.50422 0.52655 0.64418 0.80123 0.82311 0.83322 0.99116 1.00546 1.16678 1.17919 1.21039 1.33094 1.35886 1.50521 1.65637 1.68193 1.84793 1.87549 2.06763 2.19577 2.23514 2.33669 2.6406 2.82286 2.98933 3.16349 3.3116 3.44747 3.59292 3.7682 4.09468 4.33996 4.50872 4.64911 4.816 
48 0.01405 0.10611 0.16854 0.17743 0.19673 0.32197 0.33045 0.34602 0.51389 0.53064 0.65342 0.68462 0.82211 0.83549 0.85003 1.00092 1.01362 1.17602 1.18726 1.21568 1.34011 1.36185 1.51438 1.55676 1.66597 1.6835 1.85761 1.87374 2.07843 2.20535 2.23714 2.34613 2.64945 2.83237 2.85665 2.99941 3.17279 3.32066 3.45676 3.47921 3.60266 3.77811 4.10465 4.35049 4.51748 4.65628 4.82598 4.85473 
45 0.01339 0.10379 0.16861 0.17729 0.19569 0.32243 0.3309 0.34725 0.51419 0.53105 0.65441 0.81334 0.83277 0.8428 1.00087 1.01313 1.17622 1.1872 1.21387 1.34042 1.3617 1.51618 1.66591 1.68246 1.85764 1.87349 2.0787 2.20497 2.23481 2.34606 2.65074 2.83252 2.85516 2.99961 3.17297 3.32098 3.45699 3.4814 3.60275 3.77979 4.10436 4.35047 4.51828 4.65909 4.82614 
29 0.01009 0.11573 0.1711 0.1878 0.32499 0.34062 0.51985 0.66023 0.82335 0.83744 1.00335 1.17974 1.20686 1.34617 1.52771 1.6712 1.86123 2.09098 2.21408 2.34936 2.83904 3.01231 3.17712 3.3246 3.46028 3.61485 4.10702 4.35507 4.83071 
34 0.01784 0.11052 0.16766 0.18162 0.32062 0.33376 0.51373 0.55375 0.6544 0.81956 0.83372 0.86073 0.99928 1.17597 1.19907 1.34142 1.52072 1.66576 1.85651 2.08305 2.2073 2.34544 2.65285 2.83496 3.00208 3.17236 3.32062 3.45625 3.60804 3.7872 4.10347 4.34989 4.52368 4.82632 
33 0.01692 0.11665 0.17315 0.18966 0.32658 0.34139 0.51878 0.55078 0.65895 0.82644 0.83948 1.00523 1.18075 1.20255 1.34616 1.5245 1.67176 1.86359 2.08933 2.21297 2.35147 2.65732 2.83946 3.00638 3.17712 3.32513 3.46068 3.61117 3.79787 4.10833 4.35787 4.53216 4.83083 
37 0.01244 0.10612 0.16676 0.17766 0.32011 0.33116 0.512 0.53496 0.6518 0.81303 0.83098 0.84481 0.9987 1.02 1.17475 1.19021 1.3391 1.51399 1.66424 1.69832 1.85601 1.89113 2.07771 2.20545 2.34434 2.64818 2.83155 2.99786 3.17027 3.31909 3.45476 3.601 3.77902 4.10183 4.34829 4.51708 4.82403 
36 0.02284 0.11953 0.17829 0.19083 0.33094 0.34218 0.52382 0.54892 0.66367 0.82967 0.84402 0.86858 1.00973 1.03544 1.18595 1.20346 1.35068 1.52613 1.6757 1.86667 1.89663 2.09206 2.21901 2.3552 2.66124 2.84283 3.01119 3.18218 3.33066 3.46643 3.6128 3.79109 4.11343 4.36097 4.53096 4.83621 
46 0.01517 0.10048 0.1635 0.17237 0.19119 0.31785 0.32644 0.34404 0.50952 0.52744 0.64906 0.80785 0.82794 0.83782 0.99627 1.00891 1.1713 1.18244 1.20978 1.33556 1.35632 1.50934 1.54684 1.66152 1.67921 1.85318 1.87063 2.07343 2.19978 2.22707 2.34143 2.64524 2.82768 2.85327 2.99413 3.16788 3.31616 3.45212 3.47962 3.59742 3.77396 4.09956 4.34547 4.51392 4.64956 4.82133 
47 0.02049 0.11176 0.17298 0.18225 0.2054 0.32699 0.33644 0.36932 0.51824 0.53535 0.65739 0.68743 0.82866 0.84075 0.86012 1.00571 1.02165 1.18005 1.19123 1.21961 1.34449 1.36595 1.51825 1.55487 1.67119 1.69437 1.86276 1.88406 2.0827 2.2093 2.23944 2.35061 2.65353 2.83709 2.86309 3.00312 3.17651 3.32495 3.46046 3.48026 3.6064 3.78188 4.10841 4.35468 4.52134 4.65875 4.83041 
56 0.01678 0.09818 0.16495 0.1728 0.18255 0.21473 0.32107 0.32815 0.33829 0.5123 0.52404 0.54601 0.65133 0.66629 0.81139 0.8311 0.83977 0.99945 1.00903 1.17422 1.18298 1.19889 1.33816 1.35073 1.51138 1.53029 1.6641 1.67716 1.85588 1.86802 2.0746 2.09588 2.20184 2.21845 2.34447 2.36444 2.64747 2.82988 2.84606 2.99644 3.02069 3.17049 3.18694 3.31879 3.33224 3.45448 3.46617 3.60019 3.77529 4.10261 4.11719 4.34814 4.51552 4.65371 4.824 4.83819 
49 0.01955 0.10301 0.16789 0.17636 0.19383 0.3217 0.33008 0.34581 0.51298 0.52761 0.65155 0.66814 0.8143 0.83218 0.84197 1.00021 1.01241 1.17523 1.18534 1.20832 1.33906 1.3555 1.51193 1.53495 1.66563 1.68303 1.85728 1.87377 2.07645 2.20374 2.22592 2.34529 2.64717 2.83121 2.85105 2.99724 3.17113 3.31969 3.45514 3.46931 3.60042 3.77569 4.10302 4.1222 4.34895 4.51511 4.6506 4.82475 4.84289 
51 0.01703 0.10137 0.16757 0.17561 0.18932 0.32197 0.32965 0.34129 0.51368 0.52707 0.55879 0.65293 0.67321 0.81581 0.83305 0.84241 1.00089 1.01212 1.17599 1.18573 1.20668 1.34006 1.35586 1.51302 1.53487 1.66589 1.68158 1.85777 1.8727 2.07702 2.20433 2.22478 2.34605 2.64845 2.83188 2.85033 2.99841 3.17181 3.18919 3.32067 3.45584 3.46883 3.60157 3.77705 4.1039 4.12158 4.3497 4.51691 4.65484 4.82576 4.8438 
35 0.02024 0.11155 0.17293 0.18539 0.32673 0.33937 0.51843 0.54311 0.65753 0.81847 0.8359 0.85047 1.00533 1.18054 1.19773 1.3447 1.51863 1.67175 1.86279 2.08434 2.21155 2.34997 2.65237 2.83747 3.00408 3.1755 3.32419 3.45971 3.60584 3.78304 4.10703 4.35447 4.52074 4.66632 4.82993 
56 0.01257 0.09949 0.16734 0.17545 0.18508 0.21643 0.3232 0.33008 0.3397 0.51515 0.52683 0.54871 0.6538 0.66579 0.81469 0.83412 0.84281 1.00211 1.01149 1.17714 1.18595 1.20204 1.34125 1.35402 1.51386 1.53044 1.66659 1.67923 1.85852 1.87049 2.0781 2.09776 2.20486 2.22121 2.34741 2.36624 2.65019 2.83316 2.84991 2.99936 3.01898 3.17346 3.18788 3.32192 3.3362 3.4577 3.46996 3.60316 3.77796 4.1057 4.12039 4.35132 4.51833 4.65636 4.82715 4.84177 
48 0.0127 0.09921 0.16555 0.17393 0.19027 0.31956 0.32792 0.34312 0.51137 0.52661 0.65013 0.67182 0.81062 0.82988 0.83934 0.99809 1.01056 1.17329 1.18335 1.20598 1.33754 1.35515 1.51052 1.53249 1.6636 1.6817 1.8553 1.87229 2.07468 2.20217 2.22547 2.3435 2.64603 2.82973 2.85045 2.99562 3.16928 3.31801 3.45329 3.46723 3.59893 3.77406 4.10131 4.34727 4.51359 4.64966 4.8231 4.84237 
34 0.0103 0.10449 0.16302 0.17597 0.31582 0.32808 0.50777 0.53784 0.6481 0.81388 0.82892 0.84911 0.99453 1.17047 1.18873 1.33462 1.51149 1.66068 1.85094 2.07213 2.20024 2.3396 2.64529 2.82675 2.99364 3.16676 3.31468 3.45102 3.59693 3.77371 4.09768 4.34332 4.51327 4.81928 
46 0.01484 0.10666 0.17034 0.17954 0.20368 0.32462 0.33435 0.51566 0.53296 0.65452 0.684 0.81739 0.83451 0.84556 1.00278 1.01892 1.17772 1.18899 1.21685 1.3419 1.36389 1.51535 1.54638 1.66889 1.69682 1.86021 1.88477 2.08043 2.20774 2.24204 2.34772 2.65085 2.83451 2.85982 3.00064 3.17348 3.32217 3.45772 3.47792 3.60342 3.77971 4.10539 4.35213 4.5189 4.66206 4.82773 
40 0.00853 0.10493 0.16755 0.17741 0.20998 0.32131 0.33147 0.51327 0.53601 0.65378 0.81576 0.83232 0.84573 0.99966 1.01725 1.17455 1.18667 1.21721 1.33952 1.37508 1.51676 1.66547 1.69511 1.85717 1.88597 2.08083 2.20469 2.3453 2.65093 2.83239 2.9988 3.17184 3.31976 3.45557 3.60275 3.78259 4.10351 4.35008 4.51968 4.82567 
27 0.02056 0.12367 0.17283 0.18911 0.32594 0.34069 0.51968 0.66615 0.82649 0.84005 1.0047 1.1812 1.20674 1.34654 1.6711 1.86214 2.10234 2.21369 2.35149 2.83996 3.0126 3.18178 3.32611 3.46168 4.10885 4.35587 4.83201 
42 0.01106 0.10471 0.16643 0.17632 0.20935 0.32039 0.33055 0.51208 0.53232 0.65156 0.81399 0.8312 0.84382 0.99863 1.01468 1.17408 1.18677 1.21892 1.33841 1.36662 1.51342 1.66453 1.69591 1.85586 1.88163 2.07803 2.2041 2.34412 2.64842 2.83086 2.9975 3.17028 3.31856 3.45438 3.48359 3.60039 3.77865 4.10203 4.3485 4.51709 4.66007 4.82409 
43 0.01469 0.10267 0.1626 0.17245 0.2026 0.31614 0.32605 0.50727 0.52562 0.64601 0.81208 0.82819 0.84249 0.99463 1.01058 1.16944 1.18115 1.21078 1.33366 1.35608 1.50658 1.66011 1.68403 1.85155 1.87437 2.07071 2.19861 2.23036 2.33987 2.64264 2.8261 2.85124 2.99221 3.16583 3.3144 3.45018 3.5956 3.77035 4.09774 4.34372 4.51035 4.65352 4.8195 
40 0.01292 0.1047 0.16776 0.17764 0.21314 0.3217 0.33209 0.51337 0.53514 0.65311 0.8123 0.83114 0.84229 0.9998 1.01868 1.1756 1.18928 1.22403 1.33992 1.51493 1.66609 1.85693 1.88283 2.07942 2.20611 2.34505 2.64927 2.8322 2.99877 3.1714 3.31962 3.45535 3.48512 3.60099 3.77879 4.10278 4.34933 4.51675 4.6574 4.82519 
34 0.02108 0.11465 0.17158 0.18981 0.32489 0.3398 0.51924 0.65745 0.81902 0.83529 0.85622 1.00331 1.1801 1.20712 1.346 1.52096 1.67118 1.86194 2.08879 2.21514 2.35055 2.65432 2.8398 3.00665 3.1757 3.32503 3.46052 3.61073 3.79052 4.10701 4.35711 4.52329 4.67404 4.83276 
46 0.00719 0.09562 0.16747 0.17616 0.19319 0.32204 0.33037 0.34546 0.51375 0.52955 0.65373 0.80848 0.83154 0.84098 1.00025 1.01142 1.17618 1.18694 1.21262 1.34022 1.36091 1.51516 1.66551 1.68156 1.85753 1.87449 2.07939 2.2048 2.23003 2.34608 2.65013 2.83213 2.85417 2.99844 3.17246 3.32084 3.45641 3.4767 3.60221 3.78003 4.10394 4.34948 4.51853 4.65799 4.82553 4.84776 
47 0.01019 0.1031 0.17022 0.17906 0.19827 0.32463 0.33359 0.35697 0.51607 0.53314 0.65539 0.68534 0.82279 0.8367 0.85017 1.00326 1.0177 1.17798 1.18889 1.21585 1.34228 1.36355 1.51619 1.54717 1.66862 1.68853 1.86004 1.87776 2.08154 2.20779 2.24063 2.34809 2.65164 2.83502 2.86061 3.00178 3.17442 3.32296 3.45844 3.48039 3.60383 3.78021 4.10599 4.35241 4.51957 4.65797 4.82839 
42 0.01937 0.11008 0.174 0.18373 0.21646 0.32761 0.33742 0.51886 0.53707 0.65899 0.81618 0.83651 0.84704 1.00538 1.02017 1.18131 1.19367 1.22365 1.34558 1.37222 1.52016 1.67154 1.69541 1.86296 1.88504 2.0848 2.212 2.35122 2.65462 2.83798 3.00483 3.17693 3.3254 3.46119 3.48707 3.60743 3.78515 4.10878 4.35534 4.52285 4.66353 4.83105 
50 0.01347 0.10375 0.17012 0.17859 0.19489 0.32378 0.33168 0.34397 0.51552 0.52912 0.5759 0.65427 0.66934 0.82301 0.83679 0.84834 1.00279 1.01415 1.17758 1.18748 1.20903 1.34183 1.3582 1.51445 1.53332 1.66763 1.68331 1.85953 1.87454 2.07979 2.20603 2.22664 2.34809 2.65001 2.83422 2.85438 3.00012 3.17392 3.1943 3.3224 3.45803 3.47231 3.60339 3.77901 4.10618 4.35208 4.51844 4.65196 4.82781 4.8465 
36 0.00716 0.10857 0.17217 0.18487 0.32549 0.33781 0.51723 0.54187 0.65717 0.82341 0.83784 0.86148 1.00426 1.17952 1.19627 1.3439 1.51903 1.67061 1.86118 1.90213 2.08492 2.211 2.34931 2.65322 2.83709 3.00561 3.17547 3.32387 3.45982 3.60639 3.78386 4.107 4.35501 4.52065 4.66099 4.82972 
42 0.02067 0.10506 0.16661 0.1762 0.20399 0.32047 0.33022 0.51186 0.5315 0.65196 0.81197 0.83062 0.8419 0.99872 1.01422 1.1738 1.18581 1.21572 1.33824 1.36478 1.51391 1.66457 1.68979 1.85589 1.87741 2.0776 2.20405 2.34377 2.64899 2.83073 2.99717 3.17052 3.31853 3.45434 3.48655 3.60025 3.78028 4.10189 4.34797 4.51752 4.67236 4.82392 
47 0.01835 0.10324 0.16319 0.17275 0.19884 0.31661 0.32586 0.35181 0.5078 0.52459 0.64619 0.66992 0.81973 0.83153 0.85373 0.9956 1.01026 1.17 1.18174 1.21262 1.33425 1.35715 1.50685 1.53833 1.66087 1.68268 1.85242 1.87341 2.07132 2.19919 2.2355 2.3405 2.64301 2.82643 2.85152 2.9926 3.16633 3.31487 3.45054 3.47758 3.59607 3.77071 4.09857 4.34469 4.51082 4.65288 4.82005 
38 0.01079 0.10497 0.17052 0.18065 0.22324 0.32445 0.33505 0.51597 0.53823 0.65624 0.81286 0.83284 0.84348 1.0026 1.02412 1.17805 1.1914 1.22403 1.34278 1.52065 1.66947 1.85985 1.8878 2.08401 2.20977 2.34766 2.65345 2.83518 3.00295 3.17418 3.32215 3.4579 3.60442 3.78616 4.10535 4.35158 4.52225 4.82758 
42 0.02049 0.10337 0.16498 0.17453 0.20125 0.31862 0.328 0.35974 0.51069 0.53107 0.65046 0.81362 0.82994 0.84168 0.9971 1.01179 1.1724 1.18464 1.21572 1.33677 1.36345 1.51168 1.66272 1.68522 1.85405 1.87373 2.07541 2.20273 2.34225 2.6466 2.82892 2.8548 2.99559 3.16907 3.31717 3.45332 3.59869 3.77521 4.10051 4.34631 4.51482 4.82216 
45 0.01033 0.10177 0.16862 0.17739 0.19617 0.32288 0.33186 0.35564 0.51522 0.53408 0.65498 0.81304 0.83279 0.84274 1.00127 1.01469 1.17693 1.18826 1.21614 1.34136 1.3651 1.51626 1.66667 1.68561 1.85845 1.87629 2.08145 2.20697 2.23992 2.3469 2.65042 2.83396 2.86098 3.00105 3.17353 3.32164 3.45728 3.47931 3.60324 3.7812 4.10501 4.3517 4.51858 4.6559 4.82693 
46 0.01256 0.09756 0.1642 0.17277 0.19034 0.31906 0.3282 0.3602 0.51086 0.52992 0.65013 0.80257 0.82727 0.83652 0.99707 1.01108 1.17281 1.18377 1.21009 1.33699 1.36116 1.51078 1.54845 1.66332 1.68617 1.85437 1.87453 2.0747 2.20204 2.23278 2.34256 2.64588 2.82933 2.85462 2.99614 3.16874 3.31725 3.45292 3.47445 3.5986 3.77456 4.10025 4.34632 4.51352 4.66486 4.82217 
48 0.01047 0.10132 0.16992 0.17841 0.19568 0.32438 0.33309 0.35295 0.51563 0.53108 0.65499 0.68243 0.81785 0.83474 0.84489 1.00279 1.01605 1.17745 1.18764 1.2111 1.34175 1.35998 1.51568 1.54234 1.66843 1.68741 1.85979 1.87679 2.08005 2.20655 2.231 2.34772 2.65119 2.83411 2.8552 3.00056 3.17401 3.32206 3.45762 3.47316 3.60334 3.77955 4.10576 4.35195 4.51879 4.65469 4.82743 4.8477 
41 0.0131 0.09494 0.15927 0.16833 0.1891 0.3131 0.32211 0.34793 0.50518 0.53253 0.64554 0.80005 0.82309 0.83251 0.99156 1.00445 1.1675 1.18117 1.21644 1.33157 1.50762 1.65662 1.67772 1.84807 1.86669 2.06787 2.19546 2.22952 2.3371 2.6426 2.82304 2.98971 3.16387 3.31192 3.44798 3.59356 3.76919 4.09509 4.34015 4.51037 4.81619 
48 0.00675 0.08885 0.15949 0.17084 0.18016 0.21027 0.32192 0.33027 0.34828 0.51336 0.52922 0.65323 0.7999 0.82897 0.83776 0.85711 0.99974 1.0114 1.17555 1.18574 1.20961 1.33987 1.36148 1.51495 1.66547 1.68264 1.85705 1.87352 2.07822 2.20446 2.22773 2.3451 2.64856 2.83203 2.8538 2.99826 3.17122 3.31977 3.45534 3.47163 3.60103 3.77798 4.1028 4.34878 4.51681 4.66329 4.8247 4.84425 
48 0.01538 0.09557 0.16175 0.17003 0.18514 0.31573 0.32345 0.33513 0.50746 0.52201 0.64635 0.66631 0.80333 0.82582 0.83493 0.99444 1.00529 1.16952 1.17939 1.2003 1.33349 1.34864 1.50659 1.53192 1.65973 1.67574 1.85113 1.86578 2.06997 2.19758 2.21833 2.33967 2.643 2.82536 2.8453 2.99174 3.16586 3.31401 3.44977 3.46551 3.59507 3.7699 4.09766 4.34314 4.51018 4.64742 4.81904 4.83735 
42 0.01371 0.10194 0.16375 0.17327 0.19945 0.31731 0.327 0.50885 0.52815 0.64848 0.80886 0.82797 0.83897 0.99564 1.0104 1.17099 1.18309 1.21337 1.33517 1.35863 1.5094 1.66137 1.68424 1.85256 1.87403 2.0731 2.20066 2.24467 2.34112 2.64508 2.82767 2.99412 3.16762 3.31575 3.45178 3.59714 3.77273 4.09909 4.34488 4.51256 4.65583 4.82073 
45 0.0202 0.10985 0.17251 0.18138 0.20157 0.32634 0.33529 0.35776 0.5176 0.5338 0.65777 0.82013 0.83715 0.84833 1.00471 1.01812 1.17969 1.1905 1.21659 1.34398 1.3645 1.51962 1.66978 1.6876 1.8615 1.87825 2.0819 2.20915 2.23841 2.34983 2.65456 2.83597 2.85755 3.00241 3.17629 3.32432 3.45991 3.47874 3.60618 3.78315 4.10762 4.3538 4.5234 4.82932 4.85026 
46 0.01276 0.099 0.16632 0.17481 0.19177 0.32096 0.32954 0.34821 0.51302 0.5308 0.65306 0.80409 0.8294 0.83859 0.89365 0.9994 1.01245 1.17462 1.18511 1.21002 1.3392 1.36164 1.51497 1.66487 1.6835 1.85687 1.8762 2.07803 2.2035 2.22914 2.34481 2.6492 2.83186 2.85665 2.99715 3.17139 3.31964 3.45518 3.47612 3.60084 3.77837 4.10253 4.34894 4.51712 4.65737 4.82484 
43 0.01704 0.10832 0.16859 0.17844 0.2095 0.32242 0.33246 0.51353 0.53202 0.65254 0.68386 0.82305 0.83583 0.85614 1.00143 1.02333 1.17589 1.18856 1.22217 1.34007 1.36724 1.51486 1.66677 1.69756 1.85833 1.88571 2.07963 2.20575 2.34607 2.64962 2.83314 2.99903 3.17229 3.32065 3.45616 3.48609 3.60193 3.779 4.10395 4.35085 4.51799 4.65415 4.82596 
44 0.00648 0.09584 0.16368 0.17264 0.19109 0.31771 0.32616 0.34137 0.51014 0.52926 0.65015 0.80329 0.8275 0.8368 0.99619 1.00784 1.17229 1.18353 1.21095 1.33658 1.36093 1.51134 1.66152 1.68053 1.85299 1.87005 2.07391 2.20137 2.23151 2.34201 2.64609 2.8285 2.99499 3.16846 3.31691 3.45283 3.47635 3.59858 3.77503 4.10012 4.34535 4.51463 4.6553 4.82156 
42 0.00798 0.10501 0.16355 0.17408 0.21998 0.317 0.32719 0.50779 0.52545 0.64629 0.68513 0.82234 0.83399 0.99576 1.01365 1.16994 1.18257 1.21666 1.33424 1.35765 1.50714 1.66113 1.68679 1.8526 1.87869 2.07155 2.19948 2.34052 2.6433 2.82659 2.85566 2.99275 3.16635 3.31484 3.45059 3.59624 3.77088 4.09848 4.34465 4.51109 4.64904 4.82017 
37 0.02806 0.11504 0.16476 0.17679 0.31783 0.32947 0.50899 0.53069 0.64775 0.81926 0.83254 0.99669 1.02133 1.17117 1.1856 1.33544 1.37196 1.50888 1.66244 1.85353 1.88479 2.07347 2.20057 2.3415 2.64499 2.82784 2.99409 3.16726 3.31586 3.45151 3.59734 3.77272 4.09936 4.34588 4.51306 4.65652 4.82121 

62
