# Supplementary material for: Deciphering the Contribution of Oriens-Lacunosum/Moleculare (OLM) Cells to Intrinsic θ Rhythms Using Biophysical Local Field Potential (LFP) Models
Source: eNeuro. 2018 Sep 4;5(4):ENEURO.0146-18.2018. doi: 10.1523/ENEURO.0146-18.2018 (PMC6140113; doi:10.1523/ENEURO.0146-18.2018)
Supplement: Supplementary file 2 — Supplementary Code. Download supplement 2, GZ file [file sup_enu-eN-NWR-0146-18-s02.gz › LFP_microcircuit-master/BC-380-gi-0-gi_SD-0-PV12913020-dSD6.6ms-gnSD0.21-gpv-3.0-gsb4.25-csb0.21-gbs1.5-cbs0.1344-spiketimes.txt]

16491

343


79 0.14389 0.14822 0.15142 0.30009 0.30387 0.30797 0.48661 0.49147 0.49475 0.6193 0.62382 0.6278 0.80939 0.81324 0.81651 0.82209 0.98174 0.98535 0.99161 1.14629 1.1507 1.15762 1.31109 1.3164 1.32113 1.47922 1.48411 1.48778 1.64053 1.648 1.83647 1.83938 1.84411 2.04973 2.0529 2.1751 2.18141 2.32134 2.32461 2.32941 2.45807 2.46469 2.4685 2.61389 2.61865 2.62193 2.80491 2.80951 2.81288 2.96871 2.97412 2.97824 3.14149 3.14489 3.14923 3.2907 3.29541 3.30008 3.42353 3.42949 3.43582 3.57057 3.57516 3.57997 3.74519 3.74927 3.75262 4.07864 4.08161 4.32763 4.33013 4.48185 4.48559 4.4891 4.60601 4.61304 4.80077 4.80396 4.80698 
88 0.14442 0.14831 0.15137 0.15733 0.30051 0.30426 0.30814 0.48729 0.49137 0.49447 0.49921 0.61885 0.62319 0.62693 0.63282 0.80976 0.81348 0.81691 0.81973 0.98256 0.98539 0.99041 1.14662 1.15072 1.15702 1.31154 1.31528 1.3201 1.47958 1.48376 1.48768 1.64081 1.64837 1.65223 1.83726 1.83982 1.84379 2.0505 2.0531 2.05661 2.17567 2.18122 2.32215 2.32506 2.32882 2.45744 2.46419 2.46827 2.61409 2.61874 2.62225 2.80574 2.80987 2.81314 2.96924 2.97348 2.97732 3.14208 3.14529 3.14937 3.15398 3.29121 3.29479 3.30011 3.42394 3.4304 3.43439 3.5713 3.57526 3.57889 3.74602 3.74908 3.75283 4.07947 4.08211 4.08583 4.3283 4.33055 4.33385 4.48241 4.48557 4.48978 4.60644 4.61288 4.61899 4.8017 4.80459 4.80723 
30 0.16851 0.32615 0.51141 0.64388 0.83438 1.00539 1.17368 1.33854 1.50457 1.66713 1.86078 2.07037 2.2028 2.34265 2.3483 2.48502 2.63837 2.82893 2.99298 3.16685 3.31769 3.45205 3.59342 3.60047 3.77075 4.09959 4.34716 4.50695 4.63448 4.82316 
0 
69 0.16503 0.16899 0.17571 0.32191 0.32579 0.33616 0.5089 0.51299 0.52243 0.6413 0.64671 0.83142 0.83559 1.00119 1.00667 1.01324 1.16794 1.17342 1.33225 1.3379 1.35498 1.50056 1.50635 1.66561 1.67107 1.85572 1.86072 1.86551 2.07055 2.07702 2.19644 2.20628 2.34134 2.34616 2.35385 2.4838 2.49055 2.6363 2.64128 2.82604 2.83079 2.83647 2.99151 2.99666 3.16195 3.16684 3.18518 3.31208 3.3175 3.44875 3.45304 3.59257 3.59746 3.60525 3.76779 3.77134 3.78308 4.09819 4.10303 4.34609 4.3519 4.50163 4.50695 4.51494 4.62831 4.63851 4.82085 4.82471 4.83233 
0 
22 0.1698 0.32574 0.51311 0.83337 1.00519 1.17694 1.33989 1.67231 1.86278 2.34722 2.63934 2.83295 2.99639 3.16778 3.31771 3.45329 3.59721 3.77063 4.10487 4.34688 4.50691 4.82457 
82 0.15387 0.15784 0.16184 0.31089 0.31457 0.31833 0.49647 0.50077 0.5045 0.62951 0.63343 0.63815 0.81944 0.82321 0.82676 0.99137 0.99575 1.00005 1.15703 1.16173 1.16734 1.32075 1.32596 1.33053 1.48919 1.49382 1.49869 1.64988 1.65672 1.66004 1.84609 1.84977 1.85419 2.05935 2.06265 2.18421 2.19006 2.19722 2.33144 2.33491 2.34005 2.46927 2.47435 2.47917 2.62513 2.62877 2.63258 2.81466 2.81891 2.82235 2.82839 2.97843 2.98357 2.98917 3.15159 3.15541 3.15869 3.30064 3.30525 3.30972 3.4356 3.43947 3.44404 3.58061 3.58467 3.58962 3.75454 3.75886 3.76191 4.08838 4.09163 4.33708 4.33974 4.49176 4.49619 4.49976 4.61508 4.62288 4.6272 4.81074 4.8135 4.81789 
0 
53 0.1589 0.16408 0.31498 0.3195 0.50267 0.50746 0.63591 0.64033 0.82561 0.83029 0.99494 1.00013 1.16343 1.32746 1.33253 1.49524 1.50016 1.65939 1.66451 1.84848 1.85462 2.06196 2.06773 2.19245 2.33494 2.33994 2.47717 2.48253 2.63006 2.63411 2.82122 2.82586 2.98532 2.99046 3.1577 3.16235 3.30646 3.31166 3.44106 3.44561 3.58602 3.59108 3.75989 3.76345 4.09052 4.09633 4.33928 4.34555 4.49814 4.50299 4.62551 4.81469 4.8194 
89 0.14468 0.14912 0.1523 0.30111 0.30479 0.30856 0.31268 0.48763 0.49266 0.49565 0.6202 0.62509 0.629 0.81009 0.81398 0.81733 0.8222 0.98275 0.9864 0.99097 1.14714 1.15154 1.15687 1.31199 1.31759 1.32125 1.48023 1.48535 1.4886 1.64104 1.64891 1.65292 1.83747 1.84031 1.84456 2.05074 2.05398 2.05908 2.17594 2.18242 2.18966 2.32237 2.32559 2.33 2.45831 2.46513 2.46889 2.61452 2.61952 2.62255 2.80585 2.81066 2.81367 2.81907 2.96968 2.97536 2.97885 3.14264 3.14596 3.14997 3.15419 3.29172 3.29659 3.30046 3.424 3.43031 3.43472 3.57158 3.57633 3.58044 3.74617 3.75053 3.75346 4.07965 4.08258 4.08778 4.32862 4.33104 4.33678 4.4829 4.48678 4.48994 4.60669 4.61428 4.61895 4.80176 4.80491 4.80773 4.81195 
54 0.17607 0.18139 0.33205 0.33627 0.51901 0.52327 0.65213 0.65643 0.84192 0.84661 1.01155 1.01636 1.18064 1.1861 1.34564 1.35504 1.51287 1.5189 1.67656 1.68608 1.86796 1.87248 2.07943 2.08625 2.20895 2.35283 2.36088 2.4944 2.50342 2.6471 2.65398 2.83753 2.84302 3.00178 3.01025 3.17495 3.1804 3.32543 3.33095 3.45878 3.46377 3.60354 3.60972 3.77808 3.78298 4.1079 4.11413 4.3558 4.36337 4.51477 4.52083 4.64331 4.83076 4.83548 
0 
130 0.14186 0.14515 0.14787 0.15014 0.15456 0.29798 0.30156 0.30411 0.30654 0.30962 0.48482 0.48828 0.49092 0.49306 0.49604 0.6158 0.61968 0.62272 0.62538 0.62826 0.80725 0.81061 0.81344 0.81556 0.81906 0.98006 0.98241 0.98543 0.98817 1.14408 1.14795 1.15124 1.15484 1.15903 1.30905 1.31229 1.31595 1.31868 1.32233 1.47708 1.48076 1.48371 1.48608 1.48986 1.63825 1.64433 1.64752 1.65064 1.65573 1.83478 1.83701 1.83956 1.84203 1.84628 2.04802 2.05024 2.05275 2.05569 2.17317 2.1772 2.18069 2.18725 2.31967 2.3223 2.3248 2.32753 2.45482 2.46069 2.46407 2.46673 2.4705 2.61158 2.61595 2.61858 2.6208 2.80327 2.80687 2.80933 2.81149 2.81505 2.96674 2.97034 2.9736 2.97588 3.13956 3.14239 3.14482 3.1474 3.15011 3.28861 3.29176 3.29493 3.29795 3.30089 3.42145 3.42711 3.42951 3.43292 3.43621 3.5688 3.57232 3.57486 3.57786 3.74351 3.74588 3.74872 3.75095 3.75371 4.07699 4.07928 4.08168 4.08449 4.32579 4.32785 4.33002 4.33322 4.47991 4.48273 4.48597 4.48803 4.49213 4.60393 4.60855 4.61207 4.61576 4.79924 4.80183 4.80389 4.80605 4.80962 
0 
59 0.15528 0.15993 0.16511 0.31265 0.31853 0.49904 0.5027 0.5076 0.63176 0.63664 0.82092 0.8259 0.99287 0.99862 1.15891 1.16737 1.32402 1.33094 1.4918 1.49639 1.65405 1.65879 1.66599 1.84756 1.85422 2.06055 2.06878 2.18688 2.19725 2.33291 2.33876 2.47178 2.47699 2.62692 2.63111 2.81756 2.82181 2.82685 2.98025 2.98519 3.15365 3.15911 3.30337 3.30997 3.43806 3.44435 3.58305 3.58852 3.75709 3.76222 4.0897 4.33852 4.34468 4.4937 4.49905 4.61802 4.62497 4.81249 4.81657 
67 0.16596 0.16927 0.17582 0.32253 0.32612 0.34014 0.50973 0.51307 0.64277 0.64639 0.83099 0.83458 0.83974 1.00069 1.00593 1.01469 1.16711 1.17329 1.33512 1.339 1.5027 1.5063 1.66592 1.67043 1.67753 1.85613 1.86037 1.86498 2.069 2.07314 2.19719 2.20395 2.3416 2.34619 2.35203 2.48391 2.4883 2.63676 2.64005 2.82728 2.83162 2.83697 2.99247 2.99775 3.16242 3.16686 3.17203 3.31398 3.3177 3.44863 3.45281 3.59316 3.59829 3.76643 3.7699 3.77809 4.09795 4.10192 4.34638 4.35198 4.50359 4.50688 4.63069 4.63555 4.82094 4.82387 4.82828 
36 0.14916 0.15482 0.30626 0.49298 0.49927 0.62571 0.81453 0.82031 0.98638 1.15255 1.31653 1.48575 1.65254 1.8411 2.05437 2.18196 2.32654 2.46924 2.62126 2.81131 2.81748 2.97534 3.14687 3.15331 3.2964 3.43365 3.57704 3.74989 3.75572 4.08344 4.33209 4.48709 4.49339 4.615 4.80592 4.81104 
2 0.17301 4.82751 
2 0.82907 2.82856 
0 
17 0.16972 0.32604 0.51275 0.64663 0.83492 1.50643 1.86172 2.63892 2.83302 2.99615 3.16795 3.31802 3.60073 3.76969 4.35158 4.50788 4.8246 
26 0.15879 0.31666 0.50269 0.63559 0.82341 0.99961 1.16335 1.32836 1.49751 1.65958 1.85226 2.0648 2.33859 2.47793 2.63121 2.82152 2.98605 3.15945 3.30768 3.44313 3.58885 3.76217 4.3411 4.49887 4.62848 4.81506 
74 0.15394 0.15865 0.16553 0.31119 0.31531 0.31927 0.4982 0.50144 0.50483 0.63083 0.63497 0.63976 0.81895 0.823 0.82549 0.99125 0.99625 1.00172 1.15749 1.16353 1.16805 1.32115 1.32658 1.33049 1.49072 1.4947 1.49924 1.65437 1.65868 1.66527 1.84589 1.85095 1.85481 2.05926 2.06356 2.18509 2.1907 2.33141 2.33552 2.47184 2.47604 2.4817 2.62601 2.6295 2.81622 2.81995 2.82445 2.98037 2.98407 3.15191 3.15653 3.16069 3.30125 3.30666 3.3099 3.43698 3.44197 3.58207 3.58604 3.75475 3.75921 3.76256 4.0883 4.09287 4.33693 4.34113 4.49195 4.49655 4.61531 4.62321 4.62815 4.8108 4.81399 4.82143 
6 0.33265 0.65236 1.51284 2.64562 3.77569 4.51293 
33 0.16766 0.3226 0.32766 0.51066 0.51613 0.64479 0.8332 0.83849 1.00511 1.17301 1.33717 1.50432 1.66768 1.85668 1.86273 2.07133 2.20037 2.34274 2.34893 2.48518 2.63883 2.82902 2.99324 3.16589 3.31671 3.45108 3.59403 3.76816 4.0995 4.34722 4.50586 4.63469 4.8235 
35 0.15985 0.31304 0.31866 0.50094 0.63338 0.82493 0.99277 0.99928 1.15896 1.16833 1.32772 1.49528 1.65915 1.8474 1.85426 2.06134 2.19133 2.33279 2.47659 2.62831 2.81973 2.82914 2.98456 3.15369 3.15922 3.30743 3.4386 3.58525 3.75956 4.08988 4.33798 4.49693 4.62464 4.81253 4.81859 
57 0.15015 0.15479 0.30673 0.31125 0.493 0.49806 0.6256 0.63069 0.81611 0.82052 0.98802 0.99539 1.15327 1.16282 1.31765 1.32542 1.48579 1.49168 1.64647 1.65475 1.84287 1.84768 2.05607 2.05991 2.18141 2.1894 2.3278 2.3318 2.4658 2.47252 2.62152 2.62624 2.81113 2.81638 2.97518 2.9816 3.14814 3.1529 3.29698 3.30485 3.42968 3.43576 3.44256 3.57691 3.58187 3.75132 3.75666 4.08504 4.08858 4.33393 4.33704 4.4884 4.49433 4.61233 4.62179 4.80707 4.81046 
99 0.15417 0.15779 0.16092 0.16498 0.3107 0.31358 0.31716 0.32057 0.49691 0.50139 0.50442 0.50817 0.62941 0.63337 0.63715 0.64251 0.82006 0.82371 0.82642 0.8303 0.99187 0.99611 0.99932 1.1569 1.1608 1.16537 1.16933 1.32139 1.32629 1.32968 1.48959 1.49406 1.4972 1.50173 1.64964 1.6564 1.65962 1.66433 1.8467 1.84977 1.85377 2.05997 2.06347 2.06845 2.18493 2.19017 2.19514 2.33178 2.33483 2.33835 2.46729 2.47311 2.47677 2.48114 2.62462 2.6285 2.63121 2.81495 2.81913 2.82206 2.82601 2.979 2.98402 2.98675 3.15205 3.15521 3.15847 3.16229 3.30084 3.30506 3.30881 3.31297 3.43261 3.43862 3.4431 3.44759 3.58076 3.58482 3.58822 3.75521 3.7591 3.76202 4.08898 4.09226 4.09708 4.33799 4.34113 4.34596 4.49241 4.49673 4.49955 4.61546 4.62195 4.6255 4.63123 4.81117 4.81411 4.81719 4.82076 
27 0.17051 0.32649 0.51086 0.64327 0.83425 1.00243 1.17349 1.33763 1.5063 1.66927 1.86102 2.06926 2.20559 2.34169 2.48422 2.82794 2.99125 3.16688 3.31991 3.45311 3.59594 3.7702 4.09931 4.34603 4.50934 4.6324 4.82431 
60 0.16681 0.17068 0.32299 0.32776 0.51078 0.51505 0.64311 0.64767 0.83162 0.83536 0.8515 1.00222 1.00702 1.1695 1.17574 1.33693 1.34648 1.50321 1.50739 1.66707 1.67304 1.85684 1.86246 1.88101 2.07018 2.075 2.1961 2.20247 2.34249 2.34794 2.48414 2.48804 2.63717 2.64119 2.82863 2.83258 2.99187 2.99634 3.1641 3.16829 3.31361 3.31975 3.44936 3.45448 3.59329 3.59852 3.61303 3.76761 3.77213 4.0995 4.11035 4.34759 4.3543 4.50376 4.50818 4.63083 4.63527 4.82259 4.826 4.8359 
42 0.16026 0.16498 0.31767 0.32307 0.50496 0.51093 0.6371 0.64347 0.82488 0.82894 0.99651 1.00253 1.16307 1.17145 1.32998 1.34031 1.49907 1.66123 1.66874 1.85117 1.85669 2.06472 2.19336 2.33684 2.34283 2.47979 2.63333 2.8233 2.82967 2.98714 3.16019 3.31 3.44378 3.58785 3.59897 3.76337 4.09356 4.34208 4.50056 4.62684 4.81691 4.82238 
91 0.17713 0.18021 0.18404 0.33373 0.33715 0.34036 0.52096 0.52365 0.52687 0.53334 0.65335 0.65668 0.66002 0.84215 0.84568 0.84886 0.85516 1.01377 1.0179 1.02198 1.18013 1.1844 1.18888 1.34513 1.34853 1.35226 1.51368 1.51674 1.52062 1.67813 1.68176 1.68682 1.86814 1.87174 1.87514 1.88249 2.08075 2.08396 2.08809 2.20871 2.21289 2.21973 2.3534 2.35683 2.36051 2.36699 2.49552 2.4989 2.50393 2.64791 2.65101 2.65536 2.83902 2.84206 2.84584 2.85299 3.00302 3.00603 3.01054 3.17479 3.17834 3.18125 3.18841 3.32462 3.32838 3.33164 3.45978 3.46362 3.46745 3.60433 3.60764 3.61188 3.77804 3.78124 3.78393 3.79086 4.10976 4.11288 4.1171 4.35854 4.36147 4.36591 4.51477 4.5183 4.52166 4.64301 4.64776 4.83259 4.8353 4.83833 4.84245 
78 0.15304 0.15726 0.16235 0.30894 0.31244 0.31687 0.49546 0.50014 0.50431 0.62779 0.6326 0.63639 0.81861 0.82298 0.82586 0.9904 0.99482 1.00018 1.15532 1.16041 1.16729 1.32012 1.3253 1.33274 1.48814 1.49298 1.49897 1.64901 1.65619 1.65995 1.84521 1.84945 1.8542 2.05845 2.06223 2.18394 2.18978 2.33023 2.33369 2.34016 2.46605 2.47248 2.47609 2.62211 2.62685 2.63008 2.81374 2.81819 2.82305 2.97756 2.98283 3.15046 3.15406 3.15794 3.29947 3.30429 3.30897 3.43204 3.43768 3.44211 3.57933 3.58379 3.58989 3.75379 3.75836 3.76323 4.0874 4.09116 4.33629 4.34016 4.49075 4.49552 4.6146 4.62113 4.6289 4.80959 4.81294 4.81787 
54 0.15257 0.15762 0.31038 0.31586 0.49779 0.50231 0.62993 0.63528 0.81785 0.82233 0.82734 0.99078 0.99791 1.15713 1.16844 1.32155 1.32767 1.49029 1.49487 1.65537 1.66343 1.84529 1.85113 2.05875 2.06621 2.18724 2.33069 2.33649 2.47195 2.47782 2.62586 2.62997 2.81559 2.81999 2.97988 2.98482 3.15121 3.15685 3.30089 3.30733 3.43644 3.44315 3.58121 3.58673 3.75437 3.7594 4.08768 4.33634 4.49152 4.49636 4.61837 4.62764 4.81031 4.8145 
32 0.15478 0.30999 0.49739 0.63043 0.82014 0.98973 1.15714 1.3219 1.49017 1.65492 1.84416 2.05745 2.18772 2.32982 2.47265 2.62537 2.81527 2.97971 3.15062 3.15864 3.30083 3.43623 3.58093 3.75321 3.759 4.08656 4.33505 4.49081 4.4972 4.62171 4.80926 4.81502 
32 0.16422 0.32001 0.32548 0.50853 0.64091 0.82804 0.83366 0.9998 1.16766 1.33336 1.50098 1.66437 1.85438 1.86042 2.06739 2.0744 2.19644 2.34011 2.48187 2.63532 2.82619 2.9894 3.16144 3.31211 3.44713 3.59164 3.76478 4.09646 4.34535 4.50133 4.63056 4.8199 
83 0.14527 0.14956 0.15322 0.30147 0.3051 0.30907 0.48806 0.49272 0.49618 0.62067 0.62509 0.62928 0.81081 0.81468 0.81822 0.82444 0.9832 0.987 0.99171 1.14767 1.15176 1.15744 1.31255 1.31756 1.32175 1.48066 1.48522 1.48898 1.64189 1.64847 1.6523 1.83793 1.84096 1.8453 2.05118 2.05455 2.1765 2.18237 2.18952 2.32279 2.32611 2.33056 2.45959 2.46508 2.46951 2.61529 2.61963 2.62306 2.80637 2.81078 2.8143 2.82099 2.97012 2.97507 2.97884 3.14293 3.14627 3.15041 3.29211 3.29658 3.30096 3.42491 3.43037 3.43519 3.572 3.57644 3.58096 3.74661 3.75077 3.7541 4.08008 4.08315 4.32906 4.33174 4.48332 4.48711 4.49063 4.60742 4.61419 4.61871 4.80223 4.80546 4.80855 
142 0.13728 0.14047 0.14316 0.14537 0.14821 0.29339 0.29682 0.29931 0.30168 0.30396 0.48019 0.48349 0.48623 0.48827 0.49061 0.49475 0.61148 0.61516 0.61814 0.62058 0.62282 0.62673 0.80265 0.80588 0.80866 0.81076 0.8132 0.81653 0.97545 0.97784 0.98072 0.98333 0.98683 1.1395 1.14317 1.14635 1.14934 1.15283 1.30444 1.30756 1.3112 1.31359 1.31646 1.47248 1.47596 1.47896 1.4812 1.48413 1.63368 1.63936 1.64248 1.6449 1.64887 1.83016 1.8324 1.83477 1.83725 1.83979 2.0434 2.04564 2.04801 2.05082 2.16857 2.17232 2.1759 2.17971 2.31504 2.31764 2.32003 2.32267 2.32591 2.45028 2.45568 2.45894 2.46151 2.46414 2.60698 2.61108 2.61374 2.6159 2.61896 2.79864 2.80206 2.80462 2.80667 2.80942 2.81316 2.96213 2.96554 2.96887 2.97093 2.97474 3.13496 3.13776 3.14008 3.14263 3.14466 3.14823 3.28406 3.28714 3.29029 3.29307 3.29549 3.41684 3.42217 3.42454 3.42731 3.42989 3.56419 3.56755 3.57015 3.57284 3.57631 3.7389 3.74133 3.74404 3.74621 3.74819 4.07236 4.07467 4.07693 4.07964 4.32119 4.32324 4.32529 4.32841 4.4753 4.47808 4.48123 4.48325 4.48578 4.59933 4.60339 4.60692 4.61015 4.61482 4.7946 4.79717 4.79917 4.80131 4.80392 4.99802 
38 0.15314 0.15819 0.31045 0.31791 0.49672 0.50161 0.62971 0.63632 0.8183 0.82338 0.99065 1.1568 1.32073 1.48963 1.49618 1.65387 1.84537 2.0586 2.18575 2.33077 2.47074 2.47649 2.6251 2.81523 2.97901 2.98462 3.15108 3.1613 3.30055 3.30939 3.43645 3.58088 3.75404 4.08767 4.33636 4.49136 4.61866 4.81015 
0 
61 0.17463 0.17976 0.33082 0.33509 0.35377 0.51855 0.52267 0.65141 0.65608 0.84018 0.84519 1.01137 1.01635 1.18111 1.18733 1.34341 1.34786 1.51102 1.51662 1.67465 1.68092 1.86512 1.86947 1.8755 2.07731 2.08209 2.2084 2.21579 2.35093 2.35889 2.49301 2.49862 2.64521 2.65014 2.8372 2.8426 3.00063 3.00665 3.17284 3.17658 3.18453 3.32291 3.32694 3.45702 3.46147 3.60202 3.60714 3.7756 3.78001 3.79081 4.10637 4.11168 4.35477 4.36004 4.51311 4.51794 4.64206 4.65177 4.83003 4.83391 4.83924 
93 0.17691 0.17984 0.18439 0.33195 0.33561 0.33896 0.34476 0.52042 0.52337 0.52673 0.53387 0.65272 0.6562 0.65994 0.84301 0.84564 0.8495 1.01244 1.01666 1.02089 1.03075 1.17949 1.18476 1.18849 1.3445 1.348 1.3513 1.51379 1.51692 1.52137 1.67688 1.68069 1.68488 1.86646 1.87095 1.87455 1.88201 2.07976 2.08307 2.08806 2.2088 2.21423 2.22154 2.35163 2.35624 2.3603 2.36741 2.49593 2.50018 2.5063 2.64756 2.65038 2.65559 2.83852 2.84152 2.84552 2.85341 3.00306 3.00648 3.01155 3.17345 3.17733 3.18041 3.18695 3.32422 3.3281 3.33118 3.45836 3.46234 3.46696 3.60344 3.60731 3.61234 3.7774 3.78063 3.78379 3.79022 4.10854 4.11189 4.11729 4.35743 4.36049 4.36601 4.51476 4.5177 4.52159 4.64252 4.64741 4.65959 4.83182 4.8345 4.83793 4.84233 
6 0.16769 0.32595 0.83593 1.00421 1.33832 1.86036 
1 3.77652 
56 0.15768 0.16153 0.31413 0.31852 0.32323 0.50224 0.50563 0.63425 0.63837 0.82294 0.82691 0.83129 0.99485 1.00002 1.16076 1.16783 1.3258 1.3306 1.49447 1.49854 1.65906 1.66423 1.84931 1.85471 2.06269 2.18928 2.19943 2.33456 2.33992 2.476 2.47995 2.62957 2.63288 2.82 2.82334 2.82886 2.98363 2.98747 3.15526 3.1598 3.30502 3.31005 3.44013 3.44497 3.58572 3.59017 3.75882 3.76292 4.09182 4.34016 4.49592 4.49997 4.62126 4.62729 4.81418 4.81738 
80 0.14496 0.14912 0.15252 0.30147 0.30501 0.30879 0.48799 0.49258 0.49575 0.62043 0.62493 0.62887 0.81053 0.81429 0.8176 0.98295 0.9869 0.99136 1.14787 1.15191 1.1569 1.31257 1.3177 1.32146 1.48071 1.48543 1.48882 1.64168 1.64872 1.65283 1.83769 1.84084 1.84479 2.05094 2.05437 2.17643 2.18226 2.32262 2.32593 2.33012 2.4595 2.46512 2.46907 2.61546 2.61965 2.62284 2.80625 2.81065 2.81385 2.97016 2.97539 2.97903 3.14289 3.14627 3.14996 3.29203 3.29648 3.30044 3.42472 3.43018 3.43497 3.57191 3.57631 3.58035 3.74633 3.75052 3.75354 4.07985 4.08299 4.32879 4.33157 4.48324 4.48743 4.49042 4.60713 4.61382 4.61896 4.802 4.80517 4.8082 
1 3.16925 
28 0.16928 0.32689 0.51343 0.64786 0.83453 1.0077 1.17677 1.33884 1.50801 1.67301 1.86198 2.07649 2.20827 2.3477 2.48912 2.63946 2.83169 2.99703 3.16823 3.31819 3.45456 3.59812 3.7709 4.10286 4.35105 4.50776 4.63592 4.82432 
28 0.15891 0.31613 0.50177 0.63507 0.8238 0.99548 1.16419 1.32756 1.49476 1.65918 1.84987 2.06161 2.19196 2.334 2.47626 2.62912 2.81986 2.98398 3.15686 3.30744 3.44175 3.58473 3.75945 4.09037 4.33822 4.49632 4.62615 4.81344 
56 0.15269 0.15755 0.309 0.31412 0.49516 0.50015 0.6283 0.63372 0.81806 0.82298 0.98963 0.99554 1.15533 1.16244 1.31957 1.32567 1.48779 1.49333 1.65018 1.65637 1.84436 1.84967 2.05761 2.06245 2.18365 2.19151 2.32965 2.33492 2.46816 2.4743 2.62332 2.62823 2.81344 2.81853 2.97725 2.98292 3.14981 3.15532 3.29928 3.30561 3.43279 3.43776 3.57913 3.58449 3.75304 3.75848 4.08663 4.09146 4.33539 4.34053 4.49013 4.49564 4.61419 4.62271 4.809 4.81305 
28 0.16559 0.32224 0.5096 0.64328 0.83097 1.00353 1.17263 1.33484 1.50245 1.6668 1.85688 2.06934 2.20132 2.34187 2.48552 2.63645 2.82716 2.9911 3.16401 3.31466 3.44994 3.59422 3.76727 4.09933 4.34648 4.50451 4.6333 4.82161 
98 0.17669 0.17969 0.18373 0.33303 0.33627 0.33955 0.34711 0.52044 0.52321 0.52633 0.53168 0.65269 0.65624 0.66003 0.84295 0.84547 0.84906 0.86152 1.01248 1.01656 1.02067 1.02811 1.17973 1.18411 1.18757 1.34534 1.3485 1.35201 1.36301 1.51363 1.51667 1.52095 1.67682 1.6807 1.68546 1.86752 1.8711 1.87433 1.88192 2.07965 2.08276 2.08742 2.11139 2.20857 2.21358 2.22058 2.35257 2.35617 2.36055 2.36664 2.49467 2.49819 2.50293 2.64719 2.64995 2.65512 2.83781 2.84099 2.84455 2.84857 3.00252 3.00552 3.01003 3.17325 3.17679 3.17983 3.18447 3.32499 3.32811 3.33116 3.45844 3.46235 3.46617 3.6042 3.6077 3.61217 3.62302 3.77714 3.78028 3.78331 3.78823 4.1086 4.11173 4.11774 4.35702 4.36038 4.36554 4.51402 4.51707 4.52059 4.52745 4.64326 4.64716 4.65897 4.83164 4.83417 4.83736 4.84086 
69 0.15686 0.16086 0.16451 0.31434 0.31811 0.32139 0.50194 0.50517 0.51004 0.63438 0.6384 0.82247 0.82639 0.82943 0.99431 0.99868 1.00213 1.16061 1.16552 1.17041 1.32492 1.33013 1.49416 1.49844 1.65881 1.66242 1.66727 1.84911 1.85312 1.85627 2.06215 2.06584 2.18984 2.19409 2.33428 2.33865 2.34438 2.47563 2.47917 2.62926 2.6328 2.8198 2.82324 2.82817 2.98367 2.9873 3.15522 3.15994 3.16523 3.30528 3.31042 3.44043 3.44504 3.58502 3.58861 3.5983 3.75866 3.76323 4.09114 4.09507 4.33965 4.34345 4.4954 4.49989 4.61996 4.62623 4.8139 4.81713 4.82192 
32 0.16588 0.32338 0.50874 0.64118 0.6476 0.83318 1.00457 1.16838 1.33434 1.50235 1.66798 1.85861 2.07009 2.19849 2.3414 2.48333 2.63598 2.82814 2.99015 2.9985 3.16225 3.16727 3.31322 3.44827 3.59224 3.76596 3.77097 4.09851 4.34627 4.50411 4.62987 4.82178 
18 0.16519 0.32205 0.50937 0.83214 1.00312 1.49992 1.66506 1.85666 2.34177 2.48129 2.63426 2.82856 3.45199 3.76514 4.09669 4.34387 4.50309 4.81969 
36 0.15643 0.31132 0.49899 0.50544 0.63209 0.82086 0.82589 0.99146 1.15771 1.32136 1.49041 1.65614 1.84593 2.05912 2.18523 2.33137 2.47314 2.62675 2.81788 2.98011 3.15209 3.159 3.30138 3.30964 3.43765 3.445 3.5818 3.75469 3.76135 4.08812 4.33684 4.49194 4.49987 4.61575 4.81078 4.81738 
111 0.14474 0.14852 0.15129 0.1543 0.30086 0.30426 0.30743 0.3102 0.48747 0.49147 0.49396 0.49657 0.50052 0.61983 0.62364 0.62655 0.62939 0.81008 0.81348 0.81665 0.81914 0.98268 0.98548 0.989 0.99292 1.14695 1.1507 1.15456 1.15828 1.31182 1.31537 1.3189 1.3221 1.47992 1.48383 1.48685 1.48965 1.64126 1.6476 1.65049 1.65388 1.83739 1.83991 1.84312 1.84642 2.05064 2.05324 2.05606 2.17593 2.18099 2.18432 2.32227 2.32507 2.32808 2.33165 2.45819 2.46373 2.46714 2.46985 2.47484 2.61446 2.61867 2.62162 2.62419 2.80584 2.80985 2.8125 2.81525 2.82033 2.9695 2.97363 2.97662 2.97995 3.14233 3.14537 3.14858 3.15106 3.29155 3.29503 3.29865 3.30147 3.42422 3.42991 3.43301 3.43602 3.57146 3.57533 3.57804 3.58128 3.74616 3.74935 3.75221 3.7545 4.07958 4.08217 4.08517 4.32854 4.33073 4.33374 4.48267 4.48565 4.48905 4.4916 4.60677 4.61241 4.61642 4.62113 4.80175 4.80457 4.80688 4.80969 
33 0.15105 0.30737 0.49334 0.62663 0.81638 0.82414 0.98797 1.1535 1.31767 1.32646 1.48601 1.49472 1.65214 1.84266 2.0559 2.1816 2.32796 2.4664 2.47366 2.62161 2.81157 2.9754 3.14809 3.29749 3.43376 3.57747 3.75135 3.75915 4.08495 4.33366 4.48835 4.61252 4.80726 
42 0.154 0.1593 0.30925 0.31712 0.49679 0.50218 0.62964 0.81897 0.82347 0.98929 1.15549 1.16499 1.32007 1.32748 1.48947 1.49686 1.65524 1.84383 1.85187 2.05709 2.18647 2.32933 2.47221 2.62455 2.81461 2.82066 2.97924 3.1501 3.15709 3.29955 3.30713 3.43669 3.58038 3.75303 3.75857 4.08617 4.33479 4.48995 4.49571 4.61728 4.8088 4.81424 
7 0.16559 0.32098 0.82825 1.00152 1.66532 1.85671 4.63008 
64 0.14388 0.14826 0.30019 0.30425 0.30885 0.4864 0.49081 0.49506 0.61946 0.62372 0.63024 0.80927 0.81378 0.81879 0.98096 0.98578 1.14661 1.15225 1.31087 1.31652 1.47912 1.48397 1.64215 1.64802 1.8357 1.83979 2.04892 2.0527 2.17509 2.18155 2.32089 2.32471 2.45964 2.46558 2.61458 2.61886 2.80464 2.80907 2.81448 2.96862 2.97379 3.14112 3.14528 3.14917 3.29052 3.296 3.42544 3.43059 3.57038 3.57468 3.74432 3.74879 3.75223 4.07794 4.08165 4.32676 4.33014 4.48141 4.48619 4.60598 4.61404 4.80018 4.80339 4.80766 
30 0.17647 0.33273 0.519 0.65215 0.84222 1.01487 1.18251 1.34704 1.51332 1.67961 1.86894 2.07669 2.21185 2.35308 2.36407 2.49702 2.64428 2.83919 3.00236 3.17403 3.32436 3.45997 3.60653 3.77733 4.10634 4.35535 4.51356 4.64405 4.83103 4.83965 
33 0.16983 0.32596 0.3345 0.51315 0.64618 0.83548 0.84201 1.00526 1.17258 1.33823 1.50638 1.66968 1.86121 2.07298 2.2005 2.34499 2.35183 2.48782 2.6416 2.83085 2.83693 2.99545 3.16826 3.31897 3.45293 3.59685 3.77292 4.10177 4.34954 4.50839 4.6354 4.82486 4.83062 
29 0.15669 0.31394 0.50039 0.63383 0.82181 0.82887 0.99514 1.16243 1.32592 1.49359 1.65798 1.8473 2.06062 2.18977 2.33365 2.47486 2.62828 2.81841 2.98332 3.15452 3.3056 3.44051 3.58418 3.75799 4.08906 4.33705 4.49534 4.62492 4.81223 
33 0.16358 0.31955 0.3255 0.50739 0.51279 0.63983 0.83095 1.00097 1.16753 1.33267 1.50009 1.66425 1.85367 2.06641 2.19673 2.33906 2.34508 2.48116 2.63447 2.82523 2.83016 2.98951 3.16223 3.31259 3.44585 3.59011 3.76547 4.09527 4.34396 4.50263 4.63067 4.81902 4.82445 
5 0.16758 0.32353 0.83017 1.00241 1.85913 
25 0.16377 0.32139 0.50774 0.64217 1.16969 1.33391 1.50002 1.6656 1.85588 2.06665 2.19754 2.34216 2.48358 2.63366 2.82496 2.98891 3.16152 3.31231 3.4489 3.59145 3.76439 4.0952 4.34235 4.50086 4.8181 
28 0.16174 0.31856 0.507 0.63945 0.82714 0.99964 1.16906 1.33361 1.49941 1.661 1.85173 1.85718 2.06573 2.19985 2.33776 2.48019 2.6327 2.82401 2.98774 3.16155 3.31259 3.44631 3.58833 3.76379 4.09455 4.34234 4.50083 4.81727 
56 0.17642 0.18165 0.33312 0.33707 0.51966 0.52371 0.65178 0.65617 0.84263 0.84707 1.01426 1.0194 1.18445 1.34578 1.35257 1.51204 1.51634 1.67643 1.68284 1.8674 1.87203 2.07905 2.08359 2.20928 2.22258 2.35263 2.35855 2.49327 2.49834 2.64617 2.64972 2.83805 2.84281 3.00186 3.00789 3.17483 3.17882 3.32569 3.33015 3.45998 3.46477 3.60326 3.60824 3.77775 3.78158 4.10768 4.11166 4.35585 4.36078 4.51402 4.51778 4.6422 4.65398 4.831 4.835 4.84302 
80 0.15492 0.15802 0.16101 0.16695 0.31178 0.31554 0.31921 0.49895 0.50175 0.50544 0.6316 0.63463 0.63853 0.8196 0.82272 0.82512 0.82853 0.99141 0.99549 0.99906 1.15786 1.16258 1.16778 1.32144 1.32649 1.3307 1.49131 1.49455 1.49948 1.65571 1.65862 1.66466 1.84621 1.85006 1.85419 2.05943 2.06282 2.18581 2.19054 2.33182 2.33542 2.34159 2.47237 2.47578 2.4812 2.62672 2.6297 2.81699 2.82008 2.82542 2.98009 2.984 2.98932 3.15251 3.15697 3.1606 3.30138 3.3058 3.30916 3.4378 3.44138 3.44657 3.58241 3.58537 3.59118 3.75487 3.75894 3.76185 4.08856 4.09188 4.33733 4.34017 4.49228 4.49647 4.49971 4.61629 4.62406 4.81124 4.81411 4.8184 
41 0.1683 0.32486 0.33132 0.51143 0.51692 0.64513 0.83407 1.00252 1.00817 1.17241 1.33577 1.34333 1.50522 1.66741 1.67373 1.85836 1.86267 2.07218 2.19952 2.34256 2.34865 2.48591 2.63927 2.82954 2.8357 2.99388 3.16586 3.1713 3.31688 3.4503 3.45619 3.59473 3.60392 3.76969 4.10029 4.34744 4.35481 4.50627 4.63266 4.82288 4.82867 
73 0.16202 0.16492 0.16929 0.31807 0.32158 0.32472 0.5058 0.50889 0.51321 0.63811 0.64181 0.82736 0.83036 0.83395 0.99728 1.00183 1.00617 1.1639 1.16942 1.17287 1.32807 1.33242 1.33607 1.49801 1.50122 1.66209 1.66587 1.6717 1.85245 1.85642 1.85987 2.06591 2.07027 2.19446 2.20012 2.33795 2.34187 2.34715 2.4791 2.48253 2.63287 2.63561 2.82328 2.82611 2.83062 2.98766 2.99025 3.15884 3.16275 3.16645 3.30967 3.3134 3.31694 3.44396 3.44827 3.45445 3.58814 3.59211 3.59906 3.76249 3.76601 3.77258 4.09443 4.09832 4.34285 4.34614 4.4988 4.50244 4.62487 4.63059 4.81729 4.81981 4.82439 
3 1.84756 4.33738 4.81363 
99 0.1467 0.15112 0.15393 0.30295 0.30685 0.31012 0.31371 0.48939 0.49429 0.49708 0.50057 0.62225 0.62699 0.63049 0.81238 0.81646 0.81919 0.82321 0.98442 0.98839 0.99194 1.14918 1.15368 1.15789 1.16198 1.31387 1.31949 1.32276 1.48208 1.48721 1.48998 1.49496 1.64288 1.65037 1.65359 1.659 1.83916 1.84209 1.84558 1.85025 2.05242 2.0556 2.05926 2.17783 2.1841 2.19028 2.32406 2.32737 2.33096 2.46034 2.4671 2.47022 2.47464 2.61676 2.62161 2.62429 2.80758 2.81237 2.81504 2.81927 2.97153 2.97711 2.97996 3.14438 3.14777 3.15137 3.15473 3.29345 3.29854 3.30185 3.30544 3.42585 3.43201 3.4359 3.43957 3.57332 3.57808 3.58172 3.74785 3.75218 3.75486 3.75969 4.08134 4.08418 4.08778 4.3303 4.33262 4.33708 4.48467 4.48915 4.49167 4.49786 4.60875 4.61542 4.61924 4.80346 4.80664 4.80931 4.813 
1 4.34798 
56 0.14723 0.15244 0.30342 0.30841 0.48962 0.49471 0.62269 0.62805 0.81267 0.81799 0.98439 0.99162 1.14998 1.1572 1.31429 1.32093 1.48243 1.48816 1.64605 1.65301 1.83913 1.8446 2.05235 2.05709 2.17823 2.18866 2.32422 2.32893 2.46373 2.47015 2.61808 2.62294 2.8078 2.81303 2.97188 2.97784 3.14449 3.14981 3.29381 3.30051 3.42936 3.43608 3.57356 3.57865 3.74774 3.75325 4.08133 4.086 4.33018 4.33438 4.48483 4.49051 4.60909 4.61937 4.8035 4.80719 
94 0.16089 0.16421 0.1673 0.31752 0.32113 0.3245 0.50251 0.50686 0.50919 0.51237 0.63649 0.63964 0.64298 0.82626 0.82976 0.83238 0.99763 1.00143 1.00483 1.16317 1.16702 1.17106 1.17502 1.32751 1.3323 1.33556 1.33881 1.49568 1.4998 1.503 1.66036 1.66379 1.66857 1.85225 1.85478 1.85876 2.06553 2.06869 2.07252 2.19097 2.19587 2.20004 2.33745 2.34006 2.34388 2.47728 2.48117 2.48431 2.63176 2.63467 2.63725 2.82046 2.82473 2.82731 2.83118 2.98518 2.98939 2.99183 2.99604 3.15778 3.1612 3.16428 3.16752 3.30738 3.31171 3.31467 3.31821 3.4434 3.44691 3.45005 3.58707 3.59049 3.59406 3.59958 3.76094 3.76458 3.76742 3.77099 4.09448 4.09697 4.10059 4.34331 4.34555 4.35061 4.49816 4.50234 4.50491 4.62248 4.62741 4.63076 4.63614 4.81721 4.81964 4.82345 
61 0.15572 0.16023 0.31252 0.31708 0.49892 0.5034 0.50806 0.63273 0.63742 0.8216 0.82567 0.8304 0.99242 0.99781 1.15847 1.16438 1.32219 1.32797 1.49035 1.4957 1.65505 1.65932 1.84724 1.85241 2.06039 2.06504 2.18637 2.1924 2.3325 2.33759 2.47203 2.47765 2.62661 2.6313 2.81568 2.8209 2.82586 2.97992 2.98532 3.15317 3.15827 3.16338 3.30193 3.30827 3.43852 3.443 3.58157 3.58615 3.75591 3.76142 4.08955 4.09417 4.33835 4.34262 4.49272 4.49818 4.61801 4.6251 4.81213 4.81545 4.82051 
48 0.16033 0.1637 0.316 0.3198 0.50421 0.5082 0.63597 0.64051 0.82438 0.82803 0.99574 1.0008 1.1619 1.16857 1.32868 1.33281 1.49696 1.50141 1.66076 1.66504 1.85109 1.85544 2.06479 2.19207 2.33712 2.34291 2.47791 2.48415 2.63172 2.82251 2.8279 2.98665 3.15748 3.16195 3.30854 3.31219 3.44225 3.44841 3.58759 3.76151 3.76504 4.09326 4.34146 4.34809 4.49983 4.62664 4.81592 4.8191 
5 0.51726 2.07446 2.83731 3.77138 4.50784 
64 0.18061 0.18515 0.33686 0.34073 0.52342 0.52718 0.53437 0.65578 0.65982 0.66804 0.8462 0.8506 1.01799 1.02281 1.18439 1.18958 1.34877 1.35315 1.51622 1.52057 1.68047 1.68606 1.87189 1.87627 1.88687 2.08287 2.08758 2.21318 2.22178 2.35868 2.36509 2.49807 2.50336 2.65036 2.65395 2.84261 2.84735 3.00607 3.01123 3.17715 3.18089 3.18658 3.32822 3.33206 3.46194 3.46632 3.60689 3.61201 3.62478 3.7814 3.78493 3.79485 4.11174 4.11606 4.35998 4.36487 4.5176 4.5211 4.53035 4.6464 4.65441 4.83522 4.83912 4.84505 
37 0.16474 0.31978 0.3246 0.50808 0.51349 0.6413 0.83089 0.99968 1.00668 1.16746 1.33337 1.50157 1.6649 1.8543 1.86043 2.0672 2.20024 2.33997 2.34721 2.48285 2.63579 2.82654 2.83303 2.99074 3.16131 3.16757 3.31313 3.44824 3.59187 3.76558 3.77144 4.09628 4.34466 4.50321 4.63138 4.81951 4.82433 
56 0.16625 0.16946 0.32233 0.32639 0.51051 0.51426 0.64255 0.6467 0.83079 0.83461 1.0022 1.00634 1.16874 1.17391 1.17846 1.33492 1.33877 1.50305 1.50629 1.66692 1.67183 1.85681 1.86051 1.86625 2.06963 2.0733 2.19892 2.343 2.34749 2.48491 2.48857 2.63776 2.6407 2.82731 2.83116 2.99321 2.99816 3.163 3.16719 3.31391 3.31808 3.44825 3.45307 3.59426 3.59863 3.76696 3.77049 4.09871 4.10231 4.347 4.35134 4.50277 4.50698 4.63401 4.82235 4.8259 
0 
26 0.16489 0.32145 0.50822 0.64099 0.83076 1.00142 1.33482 1.50125 1.66481 1.85517 2.06833 2.34039 2.48275 2.63557 2.8266 2.99062 3.16313 3.31435 3.44757 3.59169 3.76593 4.09702 4.34551 4.50309 4.63273 4.8199 
28 0.16451 0.32189 0.50832 0.64104 0.83133 1.00009 1.16744 1.33307 1.50082 1.66453 1.85441 2.06788 2.19598 2.33953 2.48231 2.63582 2.82633 2.99067 3.16345 3.31303 3.44754 3.59155 3.76667 4.09612 4.34443 4.50343 4.63121 4.81968 
44 0.16183 0.16693 0.31846 0.32234 0.50547 0.51018 0.63811 0.64311 0.8275 0.83119 0.99866 1.00371 1.16484 1.17211 1.33028 1.49848 1.66271 1.8522 1.85634 2.06533 2.19502 2.33782 2.34294 2.47998 2.63301 2.82346 2.82862 2.98779 2.99422 3.15954 3.16359 3.30966 3.31441 3.44488 3.45136 3.58869 3.59433 3.76302 4.09394 4.34209 4.50037 4.62757 4.81688 4.82017 
56 0.15886 0.16248 0.31456 0.31865 0.50231 0.5065 0.63458 0.63872 0.82289 0.82671 0.99474 0.99996 1.16147 1.16672 1.32724 1.33118 1.49499 1.49947 1.65891 1.66389 1.84927 1.85345 2.06224 2.06659 2.19138 2.19791 2.33479 2.33919 2.47643 2.48108 2.62984 2.63305 2.82032 2.8241 2.98492 2.98926 3.15547 3.15949 3.30625 3.31029 3.4408 3.44525 3.5858 3.59084 3.75979 3.7631 4.09124 4.09576 4.3393 4.34426 4.4974 4.50078 4.62165 4.62663 4.8142 4.8177 
94 0.14999 0.15387 0.15714 0.30616 0.30949 0.31328 0.3174 0.49269 0.49678 0.49965 0.50327 0.62533 0.62914 0.63302 0.63819 0.81539 0.81884 0.82239 0.82642 0.98789 0.99076 0.99514 1.15227 1.15594 1.16099 1.31709 1.3208 1.32497 1.32987 1.48522 1.48915 1.49283 1.64631 1.65305 1.65608 1.8426 1.84514 1.84912 1.85349 2.05591 2.05853 2.0622 2.18114 2.18651 2.32747 2.33027 2.33388 2.46336 2.46903 2.47265 2.47691 2.61974 2.62387 2.62729 2.81099 2.81502 2.81813 2.82335 2.97476 2.97893 2.98242 3.1476 3.15065 3.15461 3.15845 3.29682 3.30039 3.30493 3.30877 3.42925 3.43528 3.43884 3.44349 3.57668 3.58049 3.58403 3.75135 3.75478 3.75813 4.08482 4.08739 4.09137 4.33388 4.33602 4.48792 4.49097 4.49479 4.61191 4.61803 4.62212 4.80694 4.80977 4.81232 4.81807 
21 0.16101 0.31914 0.5064 0.63905 0.82598 0.99767 1.66311 1.8509 2.06436 2.33686 2.6326 2.82389 2.98752 3.16222 3.31299 3.58803 3.76352 4.09293 4.34095 4.50075 4.81559 
56 0.14893 0.1545 0.30522 0.31054 0.49146 0.49698 0.62434 0.63021 0.81451 0.82024 0.98617 0.99329 1.1518 1.16135 1.31612 1.32392 1.48427 1.49057 1.6475 1.65323 1.84096 1.84627 2.05418 2.05927 2.18018 2.19061 2.32597 2.33094 2.46492 2.47099 2.61981 2.62528 2.80972 2.81538 2.97372 2.98011 3.14628 3.15195 3.29551 3.30324 3.43096 3.43652 3.57539 3.58113 3.74951 3.75529 4.08311 4.08803 4.33203 4.33662 4.48666 4.49256 4.61107 4.62004 4.80527 4.80921 
56 0.14938 0.15552 0.30587 0.31151 0.49194 0.49762 0.62454 0.63108 0.81524 0.8211 0.98692 0.99433 1.15236 1.16052 1.31666 1.32399 1.48484 1.49137 1.64677 1.65347 1.84177 1.84744 2.05494 2.05984 2.18052 2.18948 2.32673 2.3319 2.46522 2.47182 2.62038 2.62575 2.81011 2.81607 2.9742 2.98078 3.14702 3.15289 3.29608 3.30358 3.43272 3.43919 3.5759 3.58172 3.75023 3.75607 4.08391 4.0887 4.33285 4.33678 4.48734 4.49332 4.61148 4.62124 4.80601 4.80996 
25 0.16036 0.3163 0.50521 0.63767 0.82559 0.99749 1.33159 1.49673 1.66151 1.85184 2.06314 2.33681 2.4776 2.63082 2.82345 2.98572 3.15893 3.30939 3.44388 3.58703 3.76144 4.09209 4.3403 4.49835 4.81534 
27 0.15841 0.31297 0.50097 0.63374 0.82243 0.99415 1.16191 1.32648 1.49403 1.65858 1.84773 2.06163 2.19127 2.33331 2.47612 2.62842 2.81887 2.98401 3.15375 3.30501 3.43929 3.58467 3.75759 4.0899 4.33843 4.49456 4.81277 
6 0.51463 2.34439 3.31764 4.10278 4.34741 4.82852 
66 0.17264 0.17646 0.32973 0.3331 0.344 0.51561 0.51914 0.52395 0.64809 0.65269 0.8387 0.8427 1.01025 1.01464 1.17703 1.18185 1.34174 1.34586 1.50856 1.51284 1.67196 1.67639 1.86237 1.86656 1.87088 2.07521 2.08001 2.20525 2.21168 2.3476 2.35215 2.35811 2.48978 2.49481 2.64306 2.64734 2.83392 2.8381 2.84297 2.99801 3.00284 3.17094 3.17403 3.17877 3.32161 3.32512 3.4549 3.45885 3.59845 3.60379 3.61054 3.77389 3.77734 3.78398 4.1039 4.10802 4.12256 4.35178 4.35651 4.51068 4.51502 4.63944 4.64603 4.82774 4.831 4.83474 
88 0.16814 0.17118 0.17538 0.32337 0.32698 0.33004 0.33913 0.51133 0.51416 0.51719 0.64434 0.64773 0.65204 0.83424 0.83688 0.84091 1.00409 1.00815 1.01277 1.17119 1.1755 1.17935 1.33622 1.3398 1.34358 1.5044 1.5077 1.51242 1.66786 1.67147 1.67623 1.85797 1.86193 1.86522 1.8723 2.07171 2.07487 2.08094 2.20032 2.20624 2.3435 2.34687 2.35065 2.3575 2.48613 2.48944 2.49423 2.63893 2.64179 2.6504 2.82866 2.83163 2.835 2.83877 2.99429 2.99765 3.00384 3.16462 3.16833 3.17124 3.1776 3.31538 3.31906 3.32233 3.45 3.45384 3.45919 3.59527 3.59884 3.60345 3.76956 3.77225 3.77789 4.10002 4.10344 4.10875 4.34886 4.35209 4.35715 4.50673 4.50936 4.51568 4.63488 4.63981 4.82277 4.82541 4.82842 4.83297 
83 0.16471 0.16815 0.17134 0.32111 0.32483 0.32794 0.50716 0.51076 0.51388 0.51933 0.64081 0.64531 0.64984 0.83031 0.83409 0.83818 1.00113 1.00554 1.00957 1.16819 1.17309 1.17718 1.33173 1.33614 1.33953 1.50028 1.50432 1.50857 1.66583 1.66895 1.67494 1.85587 1.85989 1.86356 2.06954 2.07285 2.09717 2.19677 2.20146 2.20856 2.34149 2.34518 2.35066 2.35817 2.4832 2.48659 2.63624 2.6394 2.82676 2.82995 2.83407 2.98969 2.99386 3.00013 3.16236 3.16637 3.16944 3.17717 3.31227 3.31686 3.32019 3.44765 3.45175 3.45615 3.59224 3.59635 3.6033 3.76457 3.76926 3.7717 3.78255 4.09885 4.10226 4.34697 4.35027 4.50191 4.50637 4.51112 4.63087 4.63531 4.82057 4.8235 4.82768 
63 0.15703 0.16075 0.31231 0.31678 0.49993 0.50345 0.63191 0.63664 0.8217 0.82597 0.99266 0.99728 1.15893 1.1642 1.32369 1.32854 1.49199 1.49614 1.50101 1.65565 1.65999 1.84703 1.85133 2.06023 2.06412 2.18928 2.19589 2.3324 2.33652 2.47254 2.47728 2.62695 2.63066 2.81798 2.82179 2.82828 2.98194 2.98585 3.15319 3.15805 3.16253 3.30296 3.30829 3.31269 3.43822 3.44269 3.583 3.58775 3.75644 3.76091 3.76474 4.08914 4.09325 4.33791 4.3423 4.49322 4.49791 4.50287 4.62072 4.62676 4.81199 4.81578 4.82011 
59 0.14808 0.15295 0.3043 0.3089 0.31512 0.49072 0.49615 0.50084 0.62355 0.62876 0.81374 0.81832 0.82229 0.98581 0.99238 1.15074 1.15976 1.31538 1.3231 1.48349 1.4896 1.64455 1.65279 1.84056 1.84509 2.05383 2.05812 2.17924 2.32541 2.32965 2.4633 2.47083 2.61847 2.62343 2.80893 2.81451 2.97292 2.97963 3.1457 3.15028 3.15501 3.29483 3.30312 3.42759 3.43379 3.57466 3.57991 3.7492 3.75503 4.08272 4.08678 4.33176 4.33528 4.48602 4.49187 4.61011 4.61973 4.80479 4.80853 
0 
112 0.14965 0.15363 0.15643 0.15992 0.30585 0.3093 0.31265 0.31553 0.4925 0.4965 0.49918 0.50181 0.50713 0.62463 0.62862 0.63163 0.63439 0.81495 0.81843 0.82156 0.82389 0.82781 0.98775 0.99056 0.99435 0.99856 1.15192 1.15578 1.15975 1.16353 1.31672 1.32047 1.32402 1.32717 1.48485 1.48885 1.49193 1.49468 1.6463 1.65279 1.65572 1.65925 1.84252 1.84513 1.84887 1.85229 2.05581 2.05853 2.06146 2.1809 2.18624 2.18989 2.32738 2.33017 2.33333 2.33734 2.46294 2.46885 2.47231 2.47492 2.48064 2.61942 2.62366 2.6268 2.62947 2.81087 2.81484 2.81773 2.82068 2.82503 2.97447 2.97869 2.98176 2.98542 3.14741 3.15048 3.15406 3.15657 3.29654 3.30013 3.30401 3.30704 3.42927 3.43522 3.43835 3.44154 3.57652 3.58035 3.58323 3.58666 3.75125 3.75459 3.75753 3.75983 4.08472 4.08739 4.09084 4.33374 4.33596 4.3395 4.48765 4.4907 4.49426 4.49691 4.61172 4.61758 4.62174 4.62598 4.80684 4.80981 4.81216 4.81556 
64 0.15301 0.1573 0.30919 0.31424 0.31868 0.49517 0.50004 0.50502 0.62833 0.63273 0.63955 0.81842 0.82353 0.99 0.99611 1.15559 1.16279 1.31972 1.32623 1.48808 1.49317 1.64865 1.65566 1.66401 1.84471 1.84999 2.05797 2.06211 2.18321 2.19045 2.32974 2.33397 2.46826 2.47328 2.48017 2.62414 2.62802 2.81299 2.81814 2.82473 2.97746 2.98281 3.15021 3.156 3.29941 3.30684 3.43187 3.4371 3.44312 3.57911 3.58369 3.75331 3.75888 4.08693 4.09098 4.33582 4.33932 4.49047 4.496 4.61409 4.62307 4.80911 4.81269 4.81868 
1 3.76709 
19 0.16481 0.31922 0.5057 0.63877 0.82916 1.17003 1.3319 1.5007 1.66392 1.85675 2.82396 3.15991 3.31291 3.44641 3.59613 3.76335 4.09587 4.50145 4.81944 
45 0.16923 0.17523 0.32293 0.32825 0.51073 0.51543 0.643 0.65139 0.83475 0.83981 1.00299 1.00991 1.1679 1.17602 1.33253 1.3416 1.50309 1.50979 1.66748 1.67486 1.85785 1.86453 2.07583 2.20155 2.34289 2.34831 2.48978 2.64699 2.82771 2.83687 2.99899 3.16358 3.17031 3.31355 3.32248 3.44815 3.45756 3.60018 3.76685 3.7764 4.10254 4.35231 4.50311 4.51146 4.82541 
38 0.16938 0.32694 0.51219 0.64497 0.6497 0.83545 1.00734 1.17346 1.17947 1.33779 1.50513 1.51123 1.66954 1.86122 2.07193 2.20212 2.34476 2.48657 2.63934 2.83062 2.99437 3.00017 3.16595 3.16996 3.31702 3.32137 3.45075 3.45521 3.59538 3.60004 3.77014 4.10015 4.34912 4.50703 4.51229 4.63553 4.82378 4.83186 
21 0.17413 0.33065 0.5161 0.65267 0.83714 1.18158 1.34672 1.51804 1.67649 1.86742 2.07895 2.34769 2.83304 2.99855 3.17131 3.32162 3.77585 4.10247 4.35078 4.51318 4.82706 
31 0.16508 0.32242 0.51051 0.64383 0.83098 1.00115 1.0074 1.17598 1.33577 1.5028 1.66529 1.85863 2.06868 2.20246 2.34175 2.35203 2.4832 2.63588 2.82762 2.83326 2.9908 3.16431 3.31559 3.45001 3.59395 3.76718 4.09986 4.34695 4.50391 4.63575 4.82088 
0 
68 0.16234 0.16517 0.16999 0.31921 0.32225 0.32646 0.50639 0.50932 0.51495 0.63885 0.6427 0.82764 0.83076 0.83494 0.99843 1.00252 1.00934 1.16458 1.17019 1.17589 1.33152 1.33585 1.49934 1.50372 1.66287 1.66597 1.67427 1.85324 1.85659 1.86054 2.06606 2.06942 2.1943 2.19869 2.33828 2.34166 2.34771 2.48044 2.48421 2.63377 2.63693 2.82455 2.82735 2.83268 2.98819 2.991 3.15985 3.16332 3.16896 3.31064 3.31429 3.4453 3.44956 3.58983 3.59375 3.76332 3.76665 4.0949 4.09855 4.34348 4.34657 4.50044 4.50362 4.62718 4.63198 4.81816 4.82064 4.82499 
117 0.17547 0.17863 0.18196 0.18725 0.33134 0.33494 0.33792 0.34248 0.51968 0.52267 0.5255 0.52977 0.652 0.65537 0.65855 0.66495 0.84046 0.84385 0.84642 0.8496 0.86299 1.01126 1.01544 1.01869 1.02367 1.17794 1.18243 1.1859 1.19022 1.34316 1.34618 1.3495 1.35428 1.51217 1.51496 1.51817 1.52838 1.67621 1.67947 1.68346 1.69237 1.8657 1.86966 1.87253 1.8764 1.88435 2.07891 2.08193 2.08527 2.0962 2.20605 2.21034 2.21501 2.35144 2.35495 2.35853 2.3637 2.38158 2.49361 2.49637 2.49978 2.50439 2.64666 2.64942 2.65273 2.66142 2.83689 2.83991 2.843 2.8462 2.85857 3.00148 3.00407 3.00744 3.01949 3.17251 3.17617 3.17893 3.18265 3.32259 3.32627 3.32891 3.33371 3.45739 3.46099 3.46376 3.46841 3.60224 3.60504 3.60856 3.61325 3.77651 3.77969 3.78215 3.78686 3.80003 4.10805 4.11088 4.11444 4.12534 4.35655 4.35906 4.36289 4.37251 4.513 4.51641 4.51908 4.52382 4.63997 4.64372 4.64736 4.65387 4.83125 4.83385 4.83646 4.83947 4.84564 
74 0.16944 0.17309 0.17762 0.32446 0.32901 0.33314 0.51261 0.51595 0.51941 0.64683 0.65012 0.83546 0.83878 0.84264 1.00441 1.00908 1.01364 1.17201 1.1775 1.18272 1.33802 1.342 1.35292 1.50615 1.50991 1.66921 1.67327 1.67945 1.85944 1.86395 1.86755 2.07356 2.07723 2.20226 2.20766 2.34521 2.34971 2.35499 2.48827 2.49238 2.50022 2.64136 2.64487 2.83185 2.83577 2.83971 2.99574 2.99959 3.16571 3.16992 3.17351 3.31637 3.32052 3.32424 3.45272 3.45653 3.59681 3.60109 3.60828 3.77171 3.77472 3.78064 4.10203 4.10526 4.34995 4.35326 4.35958 4.50866 4.51204 4.63598 4.64166 4.82443 4.82773 4.83082 
27 0.17309 0.33019 0.51589 0.64878 0.83761 1.18094 1.34246 1.50873 1.67513 1.86613 2.07492 2.2101 2.3524 2.49103 2.64143 2.83843 2.9969 3.17005 3.32152 3.4559 3.59901 3.77229 4.1039 4.35251 4.50954 4.63955 4.82976 
91 0.15186 0.15598 0.15912 0.3084 0.31169 0.31517 0.31906 0.49469 0.49906 0.50185 0.50515 0.62747 0.63164 0.63543 0.81749 0.82103 0.82401 0.82854 0.98971 0.99344 0.99797 1.15488 1.15872 1.16413 1.31919 1.32425 1.32769 1.48748 1.49196 1.49506 1.64855 1.65511 1.65819 1.66358 1.84449 1.84741 1.8517 2.05778 2.06089 2.06547 2.18302 2.18871 2.32945 2.33252 2.33678 2.46703 2.47213 2.47549 2.4804 2.62266 2.62646 2.62944 2.8129 2.81707 2.81986 2.82473 2.97687 2.98174 2.9846 3.14974 3.15289 3.15653 3.16052 3.29882 3.30322 3.30695 3.43165 3.43681 3.44091 3.44523 3.57865 3.58274 3.5865 3.75309 3.75727 3.76004 4.08671 4.08949 4.09476 4.33565 4.33816 4.48999 4.49399 4.49674 4.61395 4.62017 4.62429 4.80884 4.81184 4.81454 4.8198 
50 0.156 0.16024 0.3115 0.31763 0.49823 0.50242 0.63181 0.63653 0.82091 0.82535 0.99141 1.15753 1.16731 1.32151 1.32795 1.49104 1.49556 1.656 1.66054 1.84614 1.85283 2.05923 2.18693 2.33163 2.47264 2.47688 2.62635 2.63047 2.81664 2.82092 2.98009 2.985 3.15219 3.15765 3.30155 3.30842 3.4381 3.44553 3.58194 3.58815 3.75518 3.76061 4.08831 4.33696 4.49239 4.4977 4.61936 4.62701 4.81128 4.81517 
23 0.16793 0.32573 0.50966 0.64332 0.83562 1.3366 1.66877 1.85988 2.06828 2.34457 2.63662 2.82896 2.99184 3.16663 3.31609 3.45027 3.59353 3.76801 4.09703 4.34485 4.50517 4.63677 4.82019 
80 0.14689 0.15107 0.15463 0.30365 0.30773 0.31144 0.48994 0.49433 0.49785 0.62261 0.62696 0.63101 0.81247 0.81673 0.81987 0.98454 0.98918 0.99418 1.15011 1.15521 1.16107 1.31446 1.31984 1.32439 1.48267 1.48745 1.49155 1.64513 1.65077 1.65493 1.83928 1.84318 1.84723 2.05252 2.05619 2.17863 2.18418 2.32442 2.32812 2.33269 2.46268 2.46819 2.47193 2.61806 2.62233 2.62619 2.8082 2.81251 2.81609 2.97215 2.97722 2.98226 3.14465 3.14874 3.15209 3.294 3.29909 3.30297 3.42878 3.43318 3.43719 3.57391 3.57821 3.58278 3.7479 3.75228 3.75541 4.08151 4.08506 4.33036 4.33357 4.485 4.48968 4.49338 4.60942 4.61609 4.62099 4.80383 4.80694 4.81039 
1 0.82571 
45 0.15284 0.15765 0.30989 0.31624 0.49627 0.50111 0.62935 0.63549 0.81812 0.8233 0.98975 0.99675 1.15612 1.31974 1.32627 1.48897 1.49436 1.65572 1.84462 2.05775 2.18522 2.33003 2.47329 2.62502 2.62904 2.81491 2.81972 2.97799 2.98327 3.15048 3.15673 3.29982 3.30649 3.43676 3.58037 3.58743 3.75325 3.75903 4.08685 4.33556 4.49052 4.49609 4.61561 4.80944 4.81509 
38 0.1699 0.17557 0.3269 0.33124 0.51419 0.52228 0.64809 0.83586 0.84069 1.00757 1.01378 1.17669 1.33878 1.50893 1.6717 1.86145 1.86628 2.07473 2.20397 2.34673 2.35328 2.49027 2.64043 2.83237 2.83766 2.99606 3.16982 3.31907 3.45375 3.59735 3.60411 3.77198 4.10408 4.35039 4.50852 4.64314 4.82585 4.83065 
42 0.17474 0.18138 0.33084 0.33533 0.51777 0.52249 0.6523 0.84052 0.84602 1.01103 1.01635 1.17967 1.18723 1.34433 1.51111 1.67507 1.8649 1.87074 2.07755 2.20797 2.35061 2.36187 2.49356 2.64581 2.83639 2.84273 3.00052 3.17307 3.17814 3.3239 3.33089 3.45717 3.46321 3.60212 3.77676 4.1065 4.35477 4.36132 4.51376 4.64358 4.82946 4.8344 
11 0.16653 0.3238 0.51137 0.83126 1.00667 1.67243 1.85867 2.2049 2.83381 3.3169 4.8248 
80 0.16323 0.16611 0.17105 0.31826 0.32184 0.32537 0.50688 0.51054 0.51547 0.63936 0.64285 0.6486 0.82842 0.83114 0.83521 0.99869 1.00292 1.00734 1.16455 1.17004 1.17416 1.33165 1.3354 1.34216 1.49929 1.50317 1.66295 1.66677 1.67277 1.85297 1.85661 1.86039 1.86815 2.06616 2.06956 2.08316 2.19519 2.20216 2.33846 2.34212 2.34663 2.35202 2.48061 2.48408 2.49084 2.63394 2.63702 2.82443 2.82785 2.83179 2.98904 2.99262 3.00284 3.16004 3.1638 3.1677 3.3105 3.31441 3.31886 3.44452 3.44879 3.4542 3.58947 3.59329 3.59823 3.76396 3.76715 3.77282 4.0951 4.09945 4.116 4.34382 4.34838 4.50092 4.50418 4.62949 4.6348 4.81835 4.82129 4.82495 
1 0.82173 
80 0.16966 0.17285 0.17944 0.3252 0.32899 0.33458 0.51323 0.51603 0.52045 0.64608 0.64957 0.65706 0.83569 0.83851 0.8432 1.00588 1.01008 1.01801 1.17264 1.1774 1.18155 1.33811 1.34142 1.34832 1.50642 1.51004 1.66988 1.67365 1.68083 1.8599 1.86419 1.86807 2.07302 2.07705 2.20228 2.20872 2.34553 2.34901 2.35355 2.36186 2.48823 2.4922 2.5042 2.6412 2.64427 2.83087 2.83388 2.83869 2.99572 2.99892 3.01082 3.16701 3.1708 3.17599 3.31746 3.32115 3.32606 3.45228 3.45631 3.47144 3.59702 3.60052 3.60671 3.77001 3.77374 3.77841 4.10199 4.10575 4.11543 4.35055 4.35416 4.3718 4.5084 4.51144 4.51858 4.63554 4.64021 4.82499 4.82768 4.83196 
0 
78 0.1691 0.1725 0.32463 0.32821 0.3338 0.51142 0.51468 0.5182 0.64376 0.64738 0.65202 0.83498 0.83837 1.00475 1.00943 1.01579 1.17114 1.17612 1.18019 1.3365 1.34023 1.34563 1.50448 1.50738 1.51274 1.66845 1.67225 1.67772 1.8587 1.86376 1.86782 2.07177 2.07482 2.08308 2.2006 2.20707 2.34401 2.34752 2.35418 2.48568 2.48842 2.49404 2.63852 2.64112 2.64981 2.82927 2.83268 2.83691 2.99419 2.99784 3.16451 3.16844 3.17194 3.31537 3.31906 3.32286 3.44957 3.45353 3.45814 3.59463 3.59835 3.60325 3.76871 3.77173 3.77544 4.10041 4.10386 4.11383 4.3489 4.35253 4.50518 4.50808 4.5122 4.63374 4.63744 4.82356 4.82653 4.83052 
83 0.14627 0.15061 0.15373 0.30238 0.30622 0.31003 0.48903 0.49385 0.4968 0.62106 0.62584 0.62936 0.81167 0.81553 0.81873 0.82292 0.98423 0.98772 0.99274 1.14841 1.1527 1.15799 1.31343 1.31847 1.32229 1.48151 1.48632 1.48962 1.64248 1.65007 1.65376 1.83894 1.84188 1.84629 2.0522 2.0554 2.17747 2.1836 2.32381 2.32714 2.3316 2.45921 2.46628 2.46998 2.47569 2.61578 2.62086 2.62398 2.80738 2.81192 2.81502 2.97104 2.97622 2.97928 3.14389 3.14739 3.15172 3.29308 3.29747 3.30185 3.30608 3.42549 3.43184 3.43604 3.57301 3.57756 3.58157 3.74769 3.7516 3.75511 4.08112 4.08413 4.33011 4.33259 4.48427 4.48796 4.49152 4.60833 4.61486 4.61976 4.80326 4.80648 4.80953 
73 0.16608 0.17035 0.17413 0.32233 0.32668 0.32995 0.51184 0.51519 0.51898 0.64682 0.65105 0.83072 0.83567 0.83947 1.00248 1.00725 1.01085 1.17002 1.17629 1.17968 1.33294 1.33857 1.34202 1.50616 1.51002 1.66808 1.67191 1.85751 1.86172 1.86541 2.07276 2.07595 2.20144 2.20723 2.34312 2.34695 2.35146 2.48725 2.49158 2.64059 2.64404 2.82769 2.83134 2.83522 2.99079 2.99587 3.00016 3.16522 3.16911 3.17262 3.31326 3.31892 3.32227 3.45149 3.45464 3.45926 3.59343 3.59801 3.60331 3.77096 3.77365 4.1008 4.10422 4.34885 4.35225 4.35797 4.50775 4.51105 4.62873 4.63726 4.82374 4.82696 4.83037 
37 0.1596 0.1663 0.31513 0.32041 0.50373 0.63616 0.82506 0.82888 0.99576 1.00188 1.16311 1.3286 1.49587 1.66038 1.84987 1.85598 2.06332 2.19125 2.33554 2.47721 2.63048 2.82108 2.82869 2.98609 3.15685 3.16224 3.30737 3.44211 3.44863 3.58712 3.75973 3.76558 4.09217 4.34062 4.49656 4.62685 4.81456 
59 0.15107 0.15612 0.30743 0.31227 0.4931 0.49842 0.50248 0.62635 0.6312 0.81647 0.82156 0.98784 0.99339 1.15372 1.16075 1.31762 1.32407 1.48582 1.49177 1.64657 1.65387 1.84265 1.84737 2.05587 2.05967 2.18154 2.18866 2.32792 2.33219 2.46632 2.47221 2.62177 2.62645 2.81112 2.81671 2.97531 2.98143 3.1481 3.1531 3.2972 3.30383 3.42987 3.43546 3.44018 3.57711 3.58236 3.75111 3.75633 3.75939 4.08494 4.0886 4.33374 4.33733 4.4883 4.49367 4.61228 4.62127 4.80715 4.81048 
26 0.16075 0.31881 0.50497 0.63913 0.82471 0.99799 1.16816 1.33088 1.50035 1.66082 1.85122 2.33721 2.4818 2.6319 2.82424 2.98936 3.1591 3.31015 3.44523 3.58994 3.76195 4.09263 4.34072 4.49922 4.62736 4.81515 
86 0.16458 0.16778 0.17256 0.32008 0.32381 0.32675 0.50795 0.5111 0.51475 0.64049 0.64407 0.64869 0.82835 0.83202 0.83484 0.83978 0.99899 1.00365 1.0071 1.16524 1.17183 1.17615 1.32916 1.33446 1.33768 1.5006 1.5039 1.51001 1.66422 1.66755 1.67278 1.85419 1.85791 1.86153 2.06738 2.07098 2.07907 2.19347 2.19818 2.2043 2.33962 2.34345 2.34732 2.3534 2.48194 2.48542 2.49084 2.63566 2.63858 2.82567 2.82855 2.83257 2.98992 2.99273 2.99797 3.16096 3.16534 3.16874 3.30942 3.31466 3.31739 3.4458 3.45035 3.45574 3.59 3.59393 3.59729 3.76305 3.76761 3.7701 3.77653 4.09645 4.09956 4.10593 4.3452 4.34833 4.35438 4.50038 4.50481 4.50799 4.62532 4.6324 4.63764 4.81991 4.8226 4.82617 
28 0.15062 0.30689 0.49326 0.62701 0.81597 0.98708 1.15333 1.3173 1.48621 1.65237 1.84177 2.05491 2.18197 2.32711 2.46869 2.622 2.81151 2.97542 3.14758 3.29724 3.4335 3.57722 3.75059 4.08396 4.33266 4.48781 4.61508 4.80651 
0 
72 0.16575 0.16953 0.1749 0.32243 0.32656 0.33114 0.51082 0.51458 0.51971 0.64363 0.64788 0.83077 0.83501 0.83988 1.00252 1.00725 1.01463 1.17011 1.17527 1.20917 1.33562 1.34028 1.50273 1.50656 1.51466 1.66711 1.67184 1.85707 1.86138 1.86576 2.07113 2.07563 2.19925 2.20573 2.34311 2.34731 2.35543 2.48544 2.48927 2.63829 2.64186 2.82809 2.83213 2.83699 2.99272 2.99682 3.16364 3.16837 3.17328 3.31467 3.31899 3.32926 3.44877 3.4538 3.59461 3.59964 3.60694 3.76697 3.77104 3.77636 4.09993 4.10511 4.34811 4.35323 4.50372 4.50815 4.51452 4.63256 4.63785 4.8221 4.82521 4.8294 
30 0.16849 0.32516 0.51129 0.64529 0.83442 1.00322 1.01238 1.17278 1.33634 1.50434 1.66812 1.8598 2.07203 2.20022 2.34455 2.48618 2.63936 2.82984 2.83717 2.99426 3.167 3.31713 3.4508 3.59662 3.76922 4.09978 4.34783 4.50648 4.63613 4.82367 
20 0.16535 0.32273 0.50959 0.64404 0.8298 1.17252 1.85653 2.06675 2.19801 2.34181 2.48243 2.8283 2.99135 3.16508 3.31503 3.4485 3.76745 4.09602 4.34496 4.82252 
1 1.85881 
27 0.16671 0.3228 0.50908 0.64193 0.83246 1.17155 1.33511 1.5025 1.66501 1.8558 2.06859 2.1979 2.34107 2.48418 2.63614 2.82806 2.99102 3.16496 3.3157 3.44871 3.59219 3.76705 4.09674 4.34567 4.50375 4.63288 4.82018 
1 4.82111 
78 0.17352 0.1774 0.18328 0.33057 0.33385 0.34065 0.51783 0.52155 0.5281 0.64962 0.6535 0.65893 0.83988 0.84355 0.84905 1.01111 1.01525 1.02412 1.17945 1.18446 1.34274 1.34671 1.35717 1.51036 1.51457 1.67417 1.67897 1.68989 1.86436 1.86873 1.87318 2.07635 2.07979 2.08621 2.20603 2.21431 2.35025 2.35461 2.36153 2.49145 2.49579 2.50447 2.64385 2.64713 2.65815 2.83514 2.83893 2.84295 2.99959 3.00397 3.17083 3.17417 3.17793 3.32283 3.32673 3.45636 3.46023 3.46756 3.60056 3.60487 3.61087 3.77491 3.77783 3.78262 4.10596 4.1095 4.12233 4.35388 4.35761 4.36841 4.51192 4.51561 4.52211 4.64042 4.64711 4.82893 4.83243 4.83652 
40 0.16741 0.32296 0.51045 0.51729 0.64366 0.8312 0.83903 1.0064 1.17281 1.33678 1.50383 1.66766 1.85765 1.87265 2.07006 2.08189 2.19976 2.3426 2.35361 2.48488 2.63875 2.82956 2.83791 2.99381 3.16297 3.17145 3.31668 3.44819 3.45673 3.59484 3.76775 3.77354 4.09913 4.11351 4.34749 4.5048 4.51123 4.6312 4.82208 4.82799 
117 0.14166 0.14535 0.14812 0.15091 0.29776 0.30119 0.30431 0.30706 0.4844 0.48821 0.49083 0.49343 0.49713 0.61667 0.62045 0.62335 0.62628 0.63112 0.80699 0.81037 0.81352 0.81591 0.8207 0.97963 0.98234 0.98593 0.98938 1.14386 1.14762 1.15154 1.15538 1.30873 1.31219 1.31588 1.31916 1.47682 1.48064 1.48377 1.48657 1.63816 1.64433 1.64748 1.65102 1.83433 1.83679 1.83992 1.84293 2.04758 2.05009 2.05278 2.05839 2.17285 2.17748 2.18107 2.31921 2.32198 2.32489 2.32817 2.45501 2.46055 2.46404 2.46687 2.47148 2.61135 2.61559 2.61852 2.62109 2.80278 2.80663 2.80941 2.81213 2.81616 2.96641 2.97035 2.97354 2.97707 3.13926 3.14226 3.14538 3.14784 3.15196 3.28847 3.29187 3.2956 3.29841 3.42113 3.42677 3.42989 3.43311 3.5684 3.57214 3.57493 3.57825 3.74311 3.74612 3.74907 3.75136 4.07653 4.07906 4.08191 4.32547 4.32762 4.33033 4.33693 4.47959 4.48253 4.48596 4.48842 4.60368 4.609 4.61331 4.61778 4.7987 4.80147 4.80368 4.80641 4.81064 
19 0.15751 0.31621 0.50101 0.63592 0.82271 0.99715 1.84666 2.06122 2.33605 2.62943 2.81913 3.15705 3.44432 3.58834 3.75962 4.08934 4.33702 4.49674 4.8124 
25 0.17639 0.33375 0.51973 0.65577 0.84166 1.01548 1.18401 1.34654 1.51464 1.67732 1.87049 2.07929 2.35412 2.64667 2.83883 3.00266 3.17483 3.32572 3.46083 3.60985 3.77765 4.10795 4.35614 4.51517 4.83083 
29 0.16239 0.3185 0.50577 0.63978 0.82684 0.83076 0.99698 1.16289 1.33121 1.49837 1.66225 1.85156 2.06581 2.19475 2.33745 2.4804 2.63281 2.82406 2.98806 3.15911 3.31047 3.44285 3.58864 3.76396 4.0944 4.34247 4.50107 4.6278 4.81786 
64 0.16479 0.16788 0.31983 0.32361 0.32789 0.50823 0.51159 0.64057 0.64398 0.64836 0.8294 0.83274 0.83857 0.99972 1.00448 1.16784 1.17287 1.33274 1.33717 1.50051 1.50387 1.66461 1.66868 1.85456 1.85905 2.06756 2.07091 2.19679 2.20377 2.34015 2.34392 2.35338 2.48247 2.48586 2.63535 2.63825 2.82615 2.82992 2.83446 2.99077 2.99525 3.16218 3.16582 3.31271 3.31661 3.44605 3.45038 3.59109 3.59481 3.60126 3.76515 3.76844 4.09657 4.10001 4.34499 4.34798 4.50209 4.50517 4.51028 4.63082 4.63585 4.81972 4.82276 4.82767 
30 0.16997 0.32694 0.51476 0.64986 0.83463 1.00444 1.02724 1.17419 1.34229 1.50938 1.66935 1.86041 1.86684 2.07897 2.20892 2.34734 2.49201 2.64529 2.8326 3.00022 3.17321 3.32022 3.45628 3.60111 3.77255 4.10656 4.35109 4.51172 4.64337 4.82553 
0 
137 0.14264 0.14591 0.14861 0.15086 0.15388 0.29879 0.30234 0.30463 0.30697 0.30938 0.48571 0.48902 0.4917 0.49366 0.49608 0.61599 0.62034 0.62337 0.6257 0.62813 0.63296 0.80809 0.81141 0.8141 0.81626 0.81879 0.9809 0.98321 0.98596 0.9885 0.99194 1.14486 1.14868 1.15157 1.15459 1.15857 1.30991 1.31309 1.31661 1.31899 1.32213 1.47793 1.48147 1.48435 1.48659 1.48941 1.63903 1.64489 1.64801 1.65046 1.65417 1.83567 1.8379 1.84021 1.84258 1.84539 2.0489 2.05112 2.05352 2.05597 2.17403 2.1778 2.18116 2.18495 2.32055 2.32317 2.32552 2.32791 2.33127 2.45555 2.46123 2.46444 2.467 2.4699 2.61242 2.61669 2.61922 2.62139 2.62446 2.80418 2.80763 2.81004 2.81208 2.81474 2.96757 2.97097 2.97412 2.97614 2.97995 3.14035 3.14316 3.1454 3.14795 3.15005 3.28928 3.29247 3.29547 3.29832 3.30073 3.42231 3.42779 3.43002 3.43289 3.43561 3.56966 3.57301 3.57554 3.57803 3.58101 3.74435 3.74664 3.74937 3.75149 3.7535 4.07787 4.08015 4.08237 4.08478 4.32663 4.32875 4.33074 4.33348 4.48077 4.48359 4.48659 4.48857 4.49104 4.60476 4.60873 4.61217 4.61572 4.6222 4.80016 4.80272 4.80472 4.80667 4.80933 
98 0.14618 0.15028 0.1534 0.30238 0.30581 0.30928 0.31288 0.48887 0.49323 0.49595 0.49961 0.62172 0.62583 0.62951 0.81165 0.81526 0.81865 0.82291 0.98401 0.98704 0.99128 1.14851 1.15229 1.15724 1.1623 1.31323 1.31742 1.32105 1.32544 1.48144 1.48567 1.48897 1.49406 1.64263 1.6493 1.65262 1.83873 1.84138 1.845 1.8497 2.05199 2.05475 2.05794 2.17729 2.18287 2.32361 2.32651 2.32992 2.45994 2.46576 2.46952 2.47417 2.61609 2.62025 2.62343 2.80713 2.81134 2.81436 2.81905 2.97095 2.97538 2.97853 3.14382 3.14697 3.15076 3.15418 3.29298 3.29698 3.30106 3.30481 3.42559 3.43129 3.43507 3.43966 3.57285 3.5769 3.58045 3.74748 3.75107 3.75418 3.75767 4.08093 4.08358 4.08693 4.32991 4.33212 4.33576 4.48411 4.48735 4.49077 4.49575 4.60817 4.61445 4.61922 4.80307 4.806 4.80841 4.8122 
47 0.17002 0.17564 0.32733 0.51277 0.51646 0.64743 0.83579 0.8414 1.00745 1.01532 1.1771 1.33918 1.34672 1.50606 1.51749 1.67085 1.67735 1.86227 1.86751 2.07339 2.2025 2.34596 2.35174 2.48791 2.49759 2.64029 2.8335 2.83918 2.99522 3.00296 3.1681 3.17501 3.31976 3.45296 3.59758 3.60444 3.77067 3.77732 4.10172 4.10842 4.34951 4.35516 4.50787 4.51426 4.63661 4.82463 4.82861 
0 
57 0.15546 0.15971 0.31192 0.31622 0.49819 0.50249 0.63117 0.63566 0.8205 0.82511 0.83135 0.99222 0.99813 1.1582 1.16491 1.32224 1.3286 1.49068 1.49618 1.65499 1.65926 1.8472 1.85177 2.06048 2.0648 2.18643 2.19199 2.3326 2.33709 2.47198 2.47726 2.62688 2.63087 2.81617 2.82103 2.98018 2.98535 3.15285 3.15833 3.30198 3.3092 3.4379 3.44234 3.58197 3.58676 3.75576 3.7613 4.08938 4.0935 4.33819 4.34254 4.49283 4.49819 4.61734 4.62557 4.81198 4.81538 
38 0.16725 0.32304 0.50963 0.5144 0.64287 0.83174 0.83548 1.00186 1.00835 1.17329 1.33529 1.50276 1.50778 1.66691 1.8581 1.86567 2.07008 2.19947 2.34198 2.35468 2.48401 2.48951 2.63777 2.82815 2.83592 2.99243 3.16497 3.31566 3.44863 3.59335 3.76804 3.7729 4.09871 4.3468 4.50556 4.63276 4.82156 4.82582 
0 
53 0.14974 0.15595 0.30583 0.31108 0.49255 0.49888 0.62443 0.63043 0.81514 0.82157 0.98773 0.99716 1.1518 1.15776 1.16526 1.31701 1.32497 1.48501 1.49196 1.64598 1.65439 1.84247 1.85057 2.05573 2.18102 2.32732 2.33473 2.46266 2.47142 2.61919 2.62571 2.81092 2.81752 2.97455 2.98168 3.14741 3.1546 3.29657 3.30477 3.42895 3.43602 3.57652 3.58344 3.75117 3.75843 4.08462 4.33363 4.48781 4.49509 4.61188 4.62107 4.80676 4.81153 
76 0.16008 0.16413 0.17125 0.31719 0.32179 0.50358 0.50749 0.51115 0.63575 0.63935 0.6437 0.82546 0.8299 0.83539 0.99693 1.00216 1.00979 1.16309 1.16841 1.17466 1.32697 1.33194 1.33673 1.49591 1.49992 1.5053 1.66007 1.66368 1.67139 1.85191 1.85646 1.86132 2.0656 2.06935 2.19157 2.19667 2.33763 2.34144 2.34752 2.47483 2.48007 2.48394 2.63158 2.63534 2.82184 2.82578 2.83113 2.98504 2.98954 2.99635 3.15775 3.16249 3.1659 3.30703 3.31258 3.31738 3.44204 3.4457 3.4499 3.58764 3.59126 3.59811 3.76058 3.76559 3.77207 4.09448 4.09846 4.34336 4.34814 4.49791 4.50237 4.62234 4.62922 4.81707 4.81992 4.82433 
53 0.14812 0.15319 0.30457 0.3103 0.4907 0.49545 0.62421 0.63035 0.81351 0.81868 0.98497 1.1511 1.31498 1.32431 1.48345 1.48942 1.64895 1.65463 1.83971 1.84578 2.05292 2.05825 2.17935 2.32499 2.33115 2.46631 2.47154 2.61947 2.62442 2.80898 2.814 2.97293 2.97899 3.14524 3.15146 3.2947 3.30346 3.43128 3.43765 3.57466 3.58071 3.74835 3.75398 4.08196 4.08719 4.3307 4.33586 4.48554 4.49161 4.61027 4.61968 4.80424 4.80787 
100 0.17561 0.17888 0.18266 0.33139 0.33505 0.33804 0.34433 0.51974 0.52257 0.5255 0.53064 0.65202 0.65547 0.65896 0.67927 0.84143 0.84455 0.84803 0.85776 1.01148 1.01583 1.01944 1.02645 1.17981 1.1843 1.18772 1.34389 1.34717 1.35083 1.35958 1.51225 1.51521 1.51851 1.53032 1.67623 1.68005 1.68492 1.8659 1.87008 1.87331 1.87849 2.07886 2.08199 2.0862 2.10174 2.20866 2.21411 2.35155 2.35541 2.3597 2.36576 2.49382 2.49737 2.50164 2.64643 2.64928 2.65368 2.8377 2.841 2.84455 2.85041 3.00155 3.00416 3.00806 3.17276 3.17625 3.17905 3.18336 3.32339 3.32698 3.32987 3.33924 3.45775 3.4617 3.46506 3.60278 3.60617 3.61003 3.61675 3.77654 3.77979 3.78255 3.7874 4.10794 4.11107 4.11521 4.35655 4.35977 4.3643 4.5129 4.51625 4.51931 4.52507 4.64293 4.64722 4.65743 4.83122 4.83409 4.83736 4.84196 
57 0.15924 0.1623 0.31504 0.3187 0.50318 0.50684 0.63497 0.6385 0.82362 0.82669 0.8303 0.99518 0.99935 1.162 1.16662 1.32738 1.33096 1.49525 1.49911 1.65911 1.66313 1.84978 1.85366 2.06299 2.0669 2.19048 2.19578 2.33518 2.33921 2.47666 2.48059 2.62977 2.63277 2.82067 2.82416 2.985 2.98879 3.15682 3.16009 3.30704 3.3107 3.44092 3.44497 3.58592 3.59 3.75988 3.76317 4.09162 4.09555 4.33963 4.34456 4.49773 4.50077 4.62542 4.62962 4.81448 4.81758 
0 
24 0.16396 0.50648 0.64076 0.83062 1.00127 1.1727 1.33392 1.50045 1.66391 2.34079 2.48163 2.6345 2.82562 2.9897 3.1626 3.31323 3.44906 3.59056 3.76484 4.0964 4.34329 4.50198 4.63092 4.81941 
57 0.15339 0.15774 0.30953 0.31398 0.49558 0.50031 0.5053 0.62956 0.63382 0.81907 0.82364 0.99016 0.99551 1.15597 1.16184 1.32004 1.32582 1.48833 1.49334 1.65453 1.65953 1.84494 1.84952 2.0581 2.06218 2.18409 2.19102 2.33028 2.33442 2.47096 2.47548 2.62424 2.62852 2.81369 2.81862 2.97783 2.98307 3.15056 3.15543 3.29969 3.30559 3.4368 3.44217 3.57981 3.58419 3.7534 3.75858 4.08712 4.09115 4.33602 4.33964 4.49054 4.49561 4.61501 4.62359 4.80945 4.81302 
25 0.15836 0.31244 0.50149 0.63539 0.82557 0.99606 1.32789 1.49497 1.65914 1.84695 2.06045 2.3324 2.47672 2.62884 2.81999 2.98429 3.15303 3.30785 3.44295 3.58575 3.75933 4.08884 4.33717 4.49626 4.81188 
70 0.16835 0.17196 0.17708 0.32379 0.32743 0.33094 0.51171 0.51454 0.51843 0.64468 0.64821 0.83199 0.83612 0.84022 1.00368 1.00859 1.01343 1.17036 1.17528 1.17961 1.33423 1.3388 1.34274 1.50515 1.50912 1.66816 1.67215 1.67695 1.85787 1.86231 1.86579 2.07195 2.0755 2.19859 2.20288 2.34374 2.34812 2.35249 2.48638 2.49066 2.63961 2.64304 2.82906 2.83239 2.83706 2.9946 2.99787 3.16765 3.17079 3.31382 3.31962 3.32403 3.45019 3.45489 3.59549 3.59954 3.77109 3.77442 4.10082 4.10465 4.34916 4.35348 4.50778 4.51122 4.63182 4.63656 4.64329 4.82371 4.82652 4.83058 
58 0.1658 0.16955 0.32193 0.32519 0.50899 0.51292 0.64194 0.64599 0.83039 0.8334 0.83938 1.00054 1.00511 1.17053 1.17531 1.33501 1.33949 1.50203 1.50587 1.66524 1.66942 1.85531 1.85947 1.86759 2.06907 2.07356 2.19799 2.20601 2.34225 2.34673 2.48355 2.48799 2.63677 2.64217 2.82724 2.83173 2.99156 2.99618 3.16379 3.16702 3.31499 3.31894 3.44822 3.45216 3.59269 3.59689 3.76677 3.7696 4.09771 4.10314 4.34569 4.35022 4.50397 4.50721 4.63166 4.6369 4.8208 4.82499 
6 0.16128 0.50475 0.82487 2.82316 4.34059 4.81559 
4 0.85047 1.51835 3.78131 4.51944 
49 0.15253 0.15751 0.30872 0.31432 0.49658 0.50166 0.62881 0.63695 0.81738 0.82234 0.98923 0.99914 1.15581 1.16363 1.32092 1.32696 1.48904 1.49539 1.65298 1.66137 1.8436 1.85035 2.05703 2.18574 2.32905 2.33906 2.47001 2.47667 2.62405 2.81425 2.81954 2.97913 3.14951 3.15502 3.2999 3.3056 3.43445 3.44114 3.58 3.58858 3.75323 3.75824 4.08589 4.33421 4.49004 4.49548 4.61716 4.80865 4.81423 
69 0.16413 0.16738 0.17254 0.3189 0.32264 0.32633 0.50742 0.51064 0.51452 0.63986 0.64328 0.64794 0.82889 0.83199 0.83588 0.99897 1.00373 1.0087 1.16568 1.17249 1.33197 1.33626 1.50025 1.50379 1.66362 1.66834 1.85333 1.85797 1.8615 2.06644 2.06989 2.19511 2.19933 2.33903 2.34425 2.35008 2.48145 2.48558 2.63465 2.63741 2.82533 2.82851 2.83226 2.98913 2.99332 3.16065 3.16429 3.16802 3.31223 3.31576 3.44487 3.44976 3.45591 3.58942 3.59408 3.59956 3.76544 3.76811 4.09535 4.09902 4.34388 4.34715 4.50228 4.50515 4.6275 4.63161 4.81859 4.82181 4.82514 
24 0.15358 0.31048 0.49707 0.63048 0.81893 0.99162 1.32297 1.49048 1.84338 2.05733 2.32943 2.47261 2.62511 2.81536 2.98009 3.15046 3.30291 3.43784 3.58103 3.7547 4.08579 4.33364 4.49214 4.80828 
28 0.17303 0.32955 0.51622 0.64957 0.83831 1.01072 1.17994 1.34223 1.5094 1.67322 1.86514 2.07513 2.2087 2.34829 2.64309 2.83452 2.9973 3.17162 3.32185 3.4556 3.59904 3.77414 4.10401 4.35128 4.51297 4.6425 4.8273 4.83225 
52 0.16912 0.17435 0.32499 0.32965 0.51199 0.51636 0.64573 0.65161 0.83473 0.83968 1.00543 1.01073 1.17297 1.17897 1.3371 1.34234 1.50484 1.511 1.66884 1.67567 1.85992 1.86495 2.07244 2.07952 2.20103 2.34479 2.35048 2.48684 2.49437 2.64054 2.83034 2.83452 2.99464 3.00002 3.16597 3.17013 3.31675 3.32044 3.45162 3.45649 3.59622 3.60456 3.77045 3.77497 4.10069 4.10566 4.34943 4.35463 4.50754 4.63507 4.82392 4.82857 
67 0.16018 0.16348 0.16798 0.31571 0.31965 0.32272 0.50368 0.50663 0.50968 0.636 0.63998 0.82506 0.82856 0.8325 0.99587 1.00031 1.16227 1.16728 1.3268 1.33077 1.33467 1.49623 1.49937 1.66026 1.66402 1.85039 1.85485 1.86031 2.06327 2.06717 2.19081 2.19478 2.33587 2.33999 2.47761 2.48083 2.63095 2.63419 2.8212 2.82422 2.82772 2.98515 2.98828 3.15669 3.1612 3.1656 3.30756 3.31188 3.44165 3.44644 3.58662 3.58998 3.75962 3.76365 3.76642 4.0923 4.09617 4.341 4.34457 4.49684 4.50093 4.5064 4.62429 4.62885 4.81523 4.81816 4.8218 
7 0.17373 0.51542 1.3388 1.8637 2.83861 3.32203 4.82738 
7 0.51325 1.0084 1.17278 1.33593 1.66868 1.85912 2.34508 
34 0.16575 0.32283 0.50965 0.64296 0.83084 0.83611 1.00317 1.17161 1.33446 1.5018 1.66427 1.67257 1.85667 1.8615 2.06869 2.19833 2.34223 2.35357 2.48285 2.63605 2.82707 2.83292 2.99062 3.16453 3.31516 3.44843 3.59243 3.76741 4.09747 4.34537 4.5036 4.63197 4.81959 4.82572 
32 0.15952 0.31653 0.50355 0.63629 0.82407 0.82812 0.99881 1.16171 1.16872 1.3299 1.49733 1.65996 1.85036 1.85605 2.06418 2.1919 2.33587 2.47819 2.63154 2.822 2.98669 3.15656 3.16157 3.3096 3.44394 3.58727 3.76226 4.09269 4.34063 4.49906 4.62303 4.81517 
47 0.15057 0.15503 0.3067 0.31383 0.49301 0.49784 0.62617 0.63215 0.81589 0.82066 0.98697 1.153 1.31697 1.32491 1.48575 1.49134 1.64988 1.65637 1.84171 2.05498 2.18181 2.32712 2.46676 2.47252 2.62132 2.62576 2.81139 2.81663 2.97512 2.98038 3.14746 3.15449 3.29679 3.30472 3.43259 3.57716 3.58392 3.75046 3.75707 4.08408 4.33276 4.48748 4.49371 4.61328 4.62135 4.80651 4.81163 
103 0.14719 0.1508 0.15351 0.15818 0.30324 0.30678 0.30999 0.31405 0.48989 0.49388 0.49635 0.50017 0.62226 0.62611 0.62886 0.63299 0.81246 0.81583 0.81897 0.82232 0.98521 0.98796 0.99219 1.14931 1.15323 1.1583 1.16287 1.31421 1.31774 1.3217 1.32609 1.48226 1.48627 1.48934 1.49423 1.64356 1.65013 1.65332 1.66024 1.83989 1.84233 1.8459 1.85056 2.05315 2.05565 2.05854 2.1783 2.18317 2.18939 2.32477 2.32757 2.33074 2.46036 2.46623 2.47005 2.47368 2.61677 2.62123 2.62415 2.80824 2.81225 2.815 2.81949 2.9719 2.97601 2.97914 3.14481 3.14788 3.15119 3.15467 3.29404 3.29754 3.30214 3.30549 3.42657 3.43245 3.43613 3.44085 3.5739 3.57777 3.58047 3.58704 3.74868 3.75178 3.755 3.75825 4.0821 4.08463 4.0879 4.33107 4.33314 4.33662 4.48512 4.4881 4.49173 4.49618 4.60912 4.61479 4.61974 4.80425 4.80707 4.80925 4.81409 
28 0.16093 0.31755 0.50502 0.63783 0.8251 0.83123 0.99734 1.16735 1.33038 1.49795 1.6631 1.85152 1.85858 2.06818 2.33784 2.48082 2.63297 2.82277 2.98725 3.15945 3.30964 3.44824 3.58839 3.76233 4.09612 4.49985 4.62749 4.81879 
77 0.14733 0.15227 0.15608 0.30348 0.30737 0.31177 0.49005 0.49529 0.49885 0.62262 0.62765 0.63217 0.81271 0.81715 0.82061 0.98524 0.98914 0.99451 1.14961 1.15415 1.16136 1.31443 1.32061 1.32577 1.48255 1.48782 1.49188 1.64395 1.65144 1.65489 1.83995 1.84303 1.84799 2.05321 2.05655 2.17853 2.18586 2.32483 2.32825 2.33483 2.46129 2.46693 2.47097 2.61719 2.62184 2.6255 2.80841 2.81342 2.8171 2.9721 2.9782 3.14492 3.1485 3.15287 3.29414 3.29953 3.30386 3.42692 3.43312 3.43829 3.57404 3.57899 3.74871 3.75351 3.75683 4.08214 4.08527 4.33112 4.33375 4.48526 4.48919 4.49297 4.60939 4.61821 4.8043 4.80763 4.81128 
53 0.1545 0.1597 0.31144 0.31801 0.49971 0.50419 0.63022 0.63722 0.81997 0.82483 0.82933 0.99143 0.99745 1.15753 1.16713 1.32165 1.33013 1.49043 1.49674 1.65577 1.66218 1.8461 1.85277 2.05938 2.06783 2.18896 2.33145 2.33808 2.47233 2.47942 2.62585 2.63115 2.81722 2.82271 2.9802 2.98562 3.15195 3.15832 3.30145 3.30891 3.43739 3.44426 3.58149 3.58854 3.75523 3.7613 4.08841 4.33733 4.49209 4.49828 4.62078 4.8112 4.81573 
27 0.16061 0.3173 0.50457 0.63684 0.82445 0.99781 1.16692 1.33164 1.49736 1.66114 1.85282 2.06371 2.33686 2.47801 2.6314 2.82338 2.98798 3.15847 3.30956 3.44398 3.58842 3.76166 4.09219 4.34004 4.49849 4.62817 4.81538 
52 0.15092 0.15656 0.30725 0.31324 0.49362 0.49886 0.62679 0.63276 0.81629 0.82197 0.98786 0.99547 1.15371 1.16352 1.31789 1.32515 1.4864 1.49254 1.65083 1.65697 1.84246 1.84942 2.05571 2.18267 2.32776 2.33431 2.46751 2.47367 2.62175 2.62699 2.81204 2.81756 2.9759 2.98221 3.14804 3.15411 3.2976 3.30488 3.43339 3.43996 3.5777 3.58427 3.75129 3.75707 4.08474 4.33346 4.48834 4.49444 4.61407 4.62331 4.80711 4.81153 
44 0.15836 0.31458 0.49984 0.50907 0.63342 0.64155 0.82524 0.99524 1.16103 1.16854 1.32525 1.49294 1.49984 1.65303 1.66321 1.85038 2.06532 2.18836 2.33525 2.34151 2.47108 2.48052 2.62838 2.63446 2.81906 2.82873 2.98229 3.15546 3.1623 3.30513 3.31363 3.4355 3.4455 3.58501 3.59222 3.7587 3.76472 4.0941 4.34156 4.4957 4.50181 4.61921 4.6304 4.81612 
81 0.15514 0.15888 0.16162 0.31207 0.31551 0.3185 0.49774 0.50161 0.50506 0.63086 0.63439 0.63801 0.81965 0.82303 0.8261 0.83077 0.99225 0.99635 1.00043 1.15786 1.16259 1.1674 1.32191 1.3273 1.33111 1.49048 1.49458 1.49816 1.65175 1.65764 1.66103 1.84723 1.85125 1.85503 2.06033 2.06349 2.18565 2.19127 2.33245 2.33551 2.34097 2.4708 2.47526 2.47877 2.62643 2.62973 2.63299 2.81578 2.81957 2.82333 2.97973 2.98445 2.98874 3.15271 3.15583 3.15952 3.30171 3.306 3.30968 3.43633 3.43975 3.44433 3.5817 3.58535 3.58952 3.75577 3.75956 3.76249 4.08943 4.09232 4.33822 4.34088 4.49303 4.49754 4.50067 4.61645 4.62276 4.62678 4.81169 4.81445 4.81802 
25 0.16086 0.31689 0.50293 0.63959 0.82463 1.00148 1.16845 1.33129 1.49684 1.65987 1.85353 2.06235 2.33856 2.47729 2.63065 2.82112 3.15817 3.30951 3.44455 3.59004 3.76146 4.09092 4.33909 4.49872 4.81374 
6 0.17315 0.32906 0.83437 2.34811 2.83548 4.82703 
79 0.14743 0.15152 0.15531 0.30376 0.30755 0.31162 0.48979 0.49405 0.49752 0.62283 0.62687 0.63089 0.81285 0.81716 0.8208 0.98448 0.98895 1.15019 1.15492 1.16193 1.31445 1.3195 1.32517 1.48264 1.48715 1.49255 1.64444 1.65025 1.65528 1.83922 1.8431 1.84753 2.05243 2.05601 2.17827 2.18392 2.32443 2.32801 2.33443 2.46303 2.46804 2.47245 2.61813 2.62208 2.6255 2.80787 2.81213 2.8153 2.97206 2.97692 2.98461 3.14463 3.14857 3.15204 3.29405 3.29875 3.3037 3.42842 3.43227 3.4371 3.57374 3.57788 3.58405 3.74779 3.7521 3.75547 4.08144 4.08492 4.33024 4.33335 4.485 4.48952 4.49486 4.6091 4.6156 4.62121 4.80364 4.80671 4.80981 
0 
41 0.15716 0.31173 0.31805 0.50002 0.5055 0.63313 0.82038 0.82575 0.99179 0.99921 1.1585 1.16731 1.32153 1.32828 1.49338 1.65723 1.84612 1.85408 2.05949 2.18976 2.33156 2.34527 2.47516 2.6282 2.81802 2.98329 3.15222 3.15843 3.30175 3.30914 3.43891 3.58371 3.75497 3.76051 4.08847 4.33697 4.49206 4.4977 4.62327 4.81098 4.81582 
23 0.15314 0.3093 0.49703 0.62947 0.81804 0.98924 1.49052 1.84331 2.05681 2.32888 2.4725 2.62512 2.8154 2.98033 3.14961 3.3061 3.43622 3.58082 3.75432 4.08565 4.33395 4.49211 4.80849 
99 0.16675 0.17022 0.17304 0.17882 0.32309 0.32679 0.3298 0.33417 0.51129 0.51409 0.51726 0.52246 0.64409 0.64762 0.65109 0.8322 0.83596 0.83849 0.84207 1.0029 1.00662 1.0102 1.01588 1.16969 1.17546 1.17941 1.33372 1.33892 1.34252 1.34891 1.50224 1.50651 1.51009 1.66813 1.67127 1.6762 1.85837 1.86192 1.86529 1.86906 2.0717 2.07462 2.07937 2.19716 2.20272 2.20732 2.34379 2.34703 2.35053 2.35526 2.48497 2.48834 2.4921 2.49825 2.63848 2.64167 2.64538 2.8286 2.832 2.8352 2.83858 2.99165 2.99593 2.99927 3.16415 3.16848 3.17096 3.17509 3.31443 3.31939 3.32269 3.45022 3.45399 3.45726 3.59354 3.59686 3.60101 3.60621 3.76763 3.77166 3.7742 3.77902 4.10065 4.10361 4.10835 4.34927 4.35188 4.35628 4.50435 4.50866 4.51201 4.51834 4.63106 4.63643 4.64105 4.82323 4.82591 4.82908 4.83229 
0 
0 
27 0.15782 0.3153 0.5021 0.63463 0.82375 0.99675 1.16455 1.32664 1.49404 1.66374 1.84606 2.06194 2.33527 2.47527 2.62834 2.81985 2.9838 3.15645 3.30688 3.44122 3.58723 3.75877 4.08794 4.336 4.49567 4.62587 4.81203 
30 0.16531 0.32224 0.50832 0.64234 0.83098 1.0021 1.17199 1.33403 1.50176 1.66539 1.85759 2.06841 2.20026 2.34208 2.48333 2.63585 2.82665 2.99067 3.16335 3.16839 3.31472 3.44896 3.59225 3.76687 4.09685 4.3451 4.50323 4.6314 4.81992 4.82524 
68 0.15791 0.16098 0.16476 0.31394 0.31778 0.32212 0.50185 0.50527 0.63441 0.63791 0.82283 0.82621 0.82932 0.99399 0.99837 1.16015 1.16455 1.17035 1.32507 1.32896 1.33232 1.49401 1.49722 1.65815 1.66183 1.8484 1.85237 1.8558 2.06151 2.06512 2.1894 2.19383 2.33401 2.3375 2.47507 2.47878 2.48439 2.62892 2.63185 2.81946 2.82302 2.82785 2.98403 2.98694 3.15478 3.15906 3.16373 3.3044 3.30915 3.31284 3.44002 3.44439 3.58502 3.58843 3.75856 3.76204 4.09052 4.09429 4.33895 4.34266 4.49512 4.49855 4.50215 4.62143 4.62608 4.81357 4.81641 4.81971 
28 0.15904 0.31577 0.50328 0.63576 0.8248 0.9998 1.16447 1.32815 1.49561 1.65938 1.85037 2.06398 2.19315 2.33723 2.4763 2.63115 2.82137 2.98563 3.15724 3.30727 3.44136 3.58693 3.76235 4.09239 4.34078 4.49834 4.62608 4.81567 
78 0.15482 0.15895 0.16249 0.31194 0.3161 0.31946 0.49838 0.50204 0.50566 0.63145 0.63519 0.63865 0.82076 0.82509 0.8303 0.99223 0.99678 1.00172 1.15841 1.16392 1.16846 1.32206 1.32706 1.33118 1.49053 1.49486 1.49878 1.65467 1.659 1.66384 1.84685 1.85112 1.85521 2.05983 2.0634 2.18645 2.19215 2.33219 2.33604 2.34122 2.47161 2.47614 2.4809 2.62614 2.62997 2.81683 2.8205 2.82447 2.97994 2.98461 2.98992 3.1531 3.15722 3.16122 3.30209 3.30739 3.31074 3.43754 3.44179 3.44588 3.58185 3.5857 3.59024 3.7558 3.75983 3.76281 4.08886 4.09225 4.3376 4.34061 4.49284 4.49721 4.50085 4.61877 4.62533 4.8117 4.81463 4.81887 
27 0.16612 0.32144 0.50943 0.64196 0.83332 1.00222 1.17278 1.33588 1.50361 1.66655 1.85575 2.06859 2.19944 2.34151 2.48471 2.63873 2.82728 2.99214 3.16863 3.31658 3.45405 3.59262 3.77197 4.09807 4.34631 4.63232 4.82163 
1 0.83593 
129 0.1676 0.17054 0.1727 0.1755 0.18058 0.3242 0.32715 0.3295 0.33179 0.33647 0.51076 0.5135 0.5157 0.51787 0.5209 0.64495 0.64758 0.64991 0.65298 0.8336 0.8368 0.83904 0.84177 0.84851 1.00413 1.00753 1.01022 1.01309 1.01924 1.1714 1.17517 1.17804 1.18074 1.33489 1.3385 1.34095 1.34344 1.3483 1.50417 1.50685 1.50911 1.51214 1.66885 1.67125 1.67415 1.67751 1.85878 1.86156 1.86399 1.86637 1.86968 1.88746 2.07168 2.07424 2.07653 2.08079 2.19891 2.20263 2.20601 2.20999 2.34444 2.34711 2.34969 2.35247 2.35656 2.48587 2.48851 2.49118 2.49435 2.49987 2.63911 2.64161 2.6437 2.64825 2.82917 2.83207 2.83424 2.83675 2.83963 2.99331 2.99635 2.99867 3.00207 3.16568 3.16879 3.17086 3.17331 3.17701 3.31498 3.31875 3.32093 3.32318 3.32943 3.45061 3.45378 3.45612 3.45902 3.59551 3.59796 3.60054 3.60344 3.60818 3.76882 3.77164 3.77384 3.77662 3.78109 4.10082 4.1031 4.10554 4.10991 4.3495 4.35147 4.3541 4.35786 4.5054 4.50874 4.51071 4.51347 4.6333 4.63673 4.63999 4.64489 4.82368 4.82589 4.82799 4.83036 4.83321 4.84301 
60 0.16297 0.16612 0.31908 0.32277 0.50707 0.51119 0.63914 0.64295 0.82892 0.83196 0.83648 0.99801 1.002 1.00626 1.16451 1.17009 1.33254 1.33717 1.50004 1.5053 1.6634 1.66854 1.85277 1.85735 1.86095 2.06641 2.06988 2.19438 2.19948 2.33819 2.34212 2.34801 2.48116 2.48883 2.63426 2.63723 2.82508 2.82977 2.98926 2.99456 3.16168 3.16578 3.31276 3.31715 3.44458 3.44984 3.59015 3.5952 3.76495 3.76774 4.09527 4.0991 4.34339 4.3475 4.50205 4.50771 4.62838 4.63482 4.81864 4.82234 
8 0.31891 0.50464 1.66339 1.85394 3.15882 3.31006 4.62659 4.81499 
86 0.17862 0.18194 0.18862 0.33382 0.3379 0.34213 0.52204 0.52561 0.53049 0.65408 0.65787 0.66284 0.84212 0.8462 0.85041 1.01355 1.01868 1.02477 1.17973 1.18613 1.19055 1.34411 1.34932 1.35319 1.51405 1.51743 1.52175 1.67904 1.68348 1.69021 1.86864 1.87313 1.87714 2.08159 2.08508 2.10022 2.20928 2.21496 2.35351 2.35775 2.36386 2.49471 2.49863 2.50419 2.64811 2.65143 2.65747 2.84007 2.84345 2.8481 3.00252 3.00627 3.01138 3.17386 3.17835 3.18214 3.1887 3.32406 3.32916 3.33355 3.46013 3.46462 3.47136 3.60434 3.60851 3.6144 3.77692 3.78127 3.78461 3.79143 4.11024 4.11431 4.12301 4.35897 4.36297 4.37732 4.51409 4.5185 4.52233 4.6416 4.64715 4.65583 4.83344 4.83653 4.84045 4.86336 
31 0.16981 0.32674 0.51261 0.64501 0.83466 1.00654 1.17168 1.17674 1.3362 1.34196 1.50654 1.6692 1.86279 2.07128 2.20467 2.34403 2.34911 2.4891 2.63947 2.83145 2.99412 3.1676 3.31709 3.45199 3.59621 3.77058 4.10122 4.34827 4.50664 4.636 4.82611 
0 
33 0.15351 0.30909 0.49655 0.50322 0.62903 0.81859 0.82564 0.98955 1.15587 1.32058 1.48907 1.65422 1.84397 2.05726 2.18636 2.32935 2.47099 2.62449 2.81433 2.97879 3.15001 3.15804 3.29983 3.30929 3.43553 3.57996 3.75342 3.75938 4.08627 4.33474 4.49024 4.62188 4.80872 
31 0.15827 0.16534 0.31421 0.32274 0.50208 0.63453 0.82298 0.83106 0.99458 1.16522 1.33 1.49504 1.65875 1.84919 1.85612 2.06141 2.19458 2.33403 2.47643 2.6294 2.81987 2.98547 3.15483 3.31065 3.44015 3.58543 3.75886 4.09065 4.3391 4.49557 4.81367 
81 0.1531 0.15754 0.16131 0.30922 0.31344 0.31717 0.49588 0.50088 0.50485 0.62844 0.63344 0.63761 0.81845 0.82259 0.82623 0.99149 0.99564 0.99949 1.15528 1.15981 1.16437 1.32024 1.32545 1.32897 1.4883 1.49345 1.4973 1.64952 1.65626 1.65958 1.84627 1.84967 1.85491 2.0595 2.06332 2.18429 2.18999 2.19573 2.33097 2.33441 2.33912 2.46636 2.47249 2.47645 2.62285 2.62783 2.63132 2.81418 2.81907 2.82303 2.97795 2.98336 2.98929 3.15099 3.15461 3.15856 3.30002 3.30498 3.30933 3.43253 3.4388 3.44338 3.57987 3.58473 3.58871 3.75478 3.7591 3.76267 4.08837 4.0918 4.33756 4.34109 4.49122 4.49544 4.49889 4.61483 4.62085 4.62607 4.8106 4.81396 4.8192 
57 0.15077 0.15507 0.30706 0.31194 0.49383 0.49792 0.50431 0.62692 0.6319 0.81604 0.82048 0.98717 0.99281 1.15359 1.16265 1.31735 1.32401 1.48665 1.4914 1.65178 1.65669 1.84187 1.84661 2.05499 2.05906 2.18272 2.32728 2.33193 2.46837 2.4728 2.6219 2.62597 2.81204 2.8164 2.97592 2.98054 3.14788 3.15291 3.29755 3.30392 3.43322 3.43886 3.5777 3.58336 3.75066 3.75541 4.08407 4.08815 4.33271 4.33661 4.48803 4.49289 4.61489 4.6219 4.80667 4.80992 4.81481 
0 
84 0.16658 0.1699 0.17418 0.32216 0.32601 0.33007 0.51037 0.51393 0.51743 0.64296 0.64699 0.65319 0.8333 0.83634 0.84029 1.00202 1.00669 1.01114 1.16739 1.17296 1.17716 1.3322 1.33727 1.34108 1.50329 1.50715 1.51516 1.66707 1.6713 1.67702 1.85687 1.86115 1.86456 1.87411 2.07142 2.07491 2.19839 2.20276 2.20866 2.34202 2.34604 2.34984 2.35598 2.4849 2.48961 2.50072 2.63814 2.64274 2.82799 2.83173 2.83529 2.99246 2.99634 3.00108 3.16306 3.16732 3.17151 3.31333 3.31773 3.32135 3.44912 3.45286 3.4578 3.59318 3.59741 3.60205 3.76721 3.77077 3.77918 4.09976 4.10352 4.11196 4.34765 4.35153 4.35779 4.50322 4.50727 4.51226 4.62998 4.635 4.82231 4.82545 4.82875 4.84879 
34 0.16707 0.32237 0.32749 0.5099 0.642 0.64783 0.83293 1.00182 1.00715 1.17353 1.33701 1.50304 1.66664 1.8562 1.86311 2.06969 2.20282 2.34168 2.34648 2.48465 2.63719 2.82882 2.99213 3.16571 3.3167 3.44984 3.59301 3.59966 3.76732 4.09816 4.34623 4.50568 4.63396 4.82178 
65 0.16139 0.16443 0.31625 0.31977 0.32292 0.50493 0.50801 0.63736 0.64073 0.82534 0.82889 0.83387 0.996 1.00078 1.16248 1.16777 1.17218 1.32647 1.33124 1.33579 1.498 1.50067 1.66167 1.66535 1.85055 1.85463 1.85909 2.06429 2.06725 2.1935 2.19928 2.33679 2.34009 2.47888 2.48159 2.6326 2.63498 2.82315 2.82582 2.98767 2.99051 3.15762 3.16148 3.16496 3.30638 3.31141 3.31457 3.44269 3.44655 3.45071 3.58818 3.59173 3.76228 3.76499 4.09339 4.09639 4.34168 4.34454 4.49995 4.50233 4.62458 4.62903 4.81664 4.81922 4.82351 
29 0.1621 0.31658 0.50552 0.6383 0.82673 0.99899 1.16635 1.33018 1.49831 1.66085 1.85021 1.85724 2.06443 2.19451 2.33806 2.47826 2.63227 2.82265 2.98704 3.15945 3.31008 3.4431 3.58961 3.76229 4.09444 4.34139 4.49951 4.62851 4.81562 
92 0.15123 0.15562 0.15829 0.16278 0.30751 0.3111 0.31488 0.32157 0.49377 0.49884 0.50183 0.50796 0.62608 0.63078 0.63442 0.81698 0.82132 0.82394 0.82772 0.98889 0.99273 0.99673 1.15384 1.15766 1.16249 1.1683 1.31833 1.32439 1.32805 1.48655 1.49188 1.49473 1.64726 1.6551 1.65939 1.666 1.8436 1.84651 1.85047 1.85482 2.05689 2.06008 2.18225 2.18888 2.32855 2.33177 2.33619 2.46373 2.47123 2.47473 2.48174 2.62124 2.62591 2.62879 2.81198 2.8169 2.81956 2.82458 2.9759 2.98189 2.9868 3.14884 3.15212 3.15614 3.16217 3.2979 3.30295 3.30638 3.31122 3.43008 3.43637 3.441 3.57777 3.58252 3.5867 3.75224 3.75673 3.75939 4.0858 4.08862 4.33484 4.33717 4.48918 4.49398 4.49643 4.61321 4.62091 4.62476 4.8079 4.81094 4.81431 4.81881 
73 0.15333 0.15831 0.16366 0.31024 0.31485 0.31885 0.49648 0.50122 0.50576 0.62895 0.63397 0.63865 0.819 0.82397 0.82959 0.99134 0.99699 1.15673 1.16243 1.16783 1.32112 1.32677 1.33168 1.48929 1.49444 1.65064 1.65734 1.66236 1.8461 1.85105 1.85707 2.05932 2.06367 2.18515 2.19123 2.33119 2.3355 2.4681 2.47442 2.47925 2.62447 2.62912 2.8147 2.81951 2.82365 2.97871 2.98415 3.15143 3.15614 3.16003 3.3006 3.30612 3.31004 3.43298 3.43879 3.44487 3.58046 3.58522 3.75466 3.75945 3.76354 4.08829 4.09279 4.33732 4.34258 4.4918 4.49682 4.61618 4.62236 4.62746 4.81046 4.81392 4.81978 
43 0.16603 0.17313 0.323 0.32702 0.51061 0.51506 0.64412 0.83208 0.83651 1.0018 1.00712 1.1716 1.17657 1.33514 1.50285 1.6661 1.67186 1.85578 1.86097 2.06937 2.19996 2.34139 2.34578 2.48445 2.63745 2.82789 2.83262 2.99243 3.16516 3.31532 3.31931 3.45032 3.59284 3.59978 3.76842 4.09803 4.10361 4.34598 4.35228 4.50466 4.6335 4.8213 4.82561 
10 0.17546 0.51998 0.84099 1.17706 1.34432 1.67642 2.07599 3.60506 3.77429 4.83034 
56 0.14614 0.1511 0.30224 0.30685 0.48873 0.49416 0.62157 0.62687 0.81169 0.81637 0.98388 0.9889 1.14845 1.15442 1.31325 1.31951 1.48136 1.48709 1.64288 1.6506 1.83861 1.84198 2.05186 2.05558 2.17728 2.18443 2.32347 2.32742 2.4607 2.46757 2.61616 2.62145 2.80706 2.81244 2.97084 2.97704 3.14359 3.14751 3.29285 3.29884 3.42592 3.43208 3.57271 3.57803 3.74733 3.75227 4.08077 4.08421 4.32979 4.33252 4.48398 4.48923 4.60828 4.61822 4.8029 4.80653 
44 0.15744 0.16208 0.31439 0.32036 0.50287 0.50738 0.63514 0.82272 0.82746 0.99488 1.16108 1.32666 1.3339 1.49491 1.49962 1.65916 1.84916 1.85638 2.06252 2.18861 2.19485 2.33458 2.47635 2.62991 2.63436 2.82042 2.82503 2.98489 3.15558 3.16145 3.30542 3.31167 3.44049 3.58555 3.75884 3.76371 4.0913 4.0959 4.34002 4.49564 4.5011 4.62366 4.81446 4.81863 
58 0.17442 0.17942 0.33046 0.33437 0.51728 0.52117 0.64967 0.65361 0.83899 0.84218 0.84917 1.01085 1.01588 1.17644 1.18231 1.34215 1.34649 1.50956 1.51422 1.67366 1.67859 1.8641 1.86908 1.8804 2.07646 2.08068 2.20628 2.34977 2.35485 2.49121 2.49609 2.64419 2.64826 2.8359 2.84042 3.00021 3.00848 3.17215 3.17552 3.32307 3.32761 3.45498 3.45967 3.60042 3.60488 3.77538 3.77844 4.10558 4.11028 4.35376 4.35834 4.51195 4.51683 4.64003 4.65569 4.82892 4.83297 4.84004 
62 0.1537 0.15805 0.31052 0.31494 0.31904 0.49657 0.50104 0.50533 0.62936 0.63396 0.63839 0.81888 0.8233 0.82694 0.99098 0.99714 1.15678 1.16383 1.32093 1.32684 1.48933 1.49426 1.65088 1.65739 1.84572 1.85138 2.05881 2.06361 2.18486 2.19337 2.33101 2.3358 2.46966 2.47545 2.62492 2.62917 2.81474 2.81942 2.82774 2.97875 2.98397 3.15121 3.15683 3.30076 3.30741 3.43599 3.44035 3.58055 3.58503 3.75436 3.75919 3.76264 4.08784 4.0917 4.33666 4.3411 4.49152 4.49688 4.61523 4.62458 4.81022 4.81362 
32 0.16412 0.3206 0.32583 0.50783 0.64008 0.83081 0.99887 1.1645 1.17221 1.33198 1.50056 1.66395 1.85383 1.86005 2.06735 2.19646 2.33913 2.48153 2.63536 2.82607 2.99005 3.16289 3.31369 3.44581 3.59037 3.76606 4.09587 4.34424 4.50283 4.62968 4.81913 4.82524 
55 0.15163 0.15669 0.30891 0.31473 0.49503 0.50061 0.62747 0.63305 0.81723 0.82149 0.82459 0.83027 0.98974 0.99768 1.15534 1.16477 1.31961 1.3272 1.48779 1.49449 1.64876 1.65641 1.84455 1.85125 2.05776 2.1835 2.32966 2.33683 2.46661 2.47458 2.62323 2.62879 2.81324 2.81914 2.97717 2.98392 3.14991 3.1562 3.29912 3.30691 3.43162 3.43703 3.44391 3.57901 3.58687 3.75305 3.75919 4.08675 4.33561 4.49027 4.49632 4.61431 4.62551 4.80887 4.81269 
58 0.16338 0.16676 0.17419 0.31994 0.32366 0.33165 0.50755 0.51234 0.64183 0.82854 0.83194 0.83656 0.99881 1.00378 1.01069 1.16705 1.17242 1.33244 1.33651 1.50022 1.50789 1.66382 1.66858 1.85341 1.85787 1.86182 2.06754 2.19696 2.33921 2.34389 2.35291 2.48192 2.49157 2.63484 2.82544 2.82997 2.83555 2.98983 2.99983 3.16277 3.16955 3.31317 3.31715 3.4477 3.4558 3.59052 3.59765 3.7655 3.77284 4.09593 4.10503 4.34404 4.34947 4.50234 4.63073 4.81917 4.82325 4.82877 
56 0.14835 0.15302 0.30459 0.30907 0.49099 0.49622 0.62368 0.62867 0.81402 0.81864 0.98606 0.9921 1.15096 1.15681 1.3156 1.32233 1.48374 1.48934 1.64524 1.65307 1.84084 1.8456 2.05407 2.0584 2.17954 2.18795 2.3257 2.32988 2.46343 2.47008 2.6187 2.6236 2.80922 2.81448 2.97317 2.97926 3.14594 3.15038 3.29507 3.30163 3.42844 3.43399 3.57493 3.57997 3.74942 3.75498 4.08298 4.087 4.33197 4.33538 4.4863 4.49203 4.6105 4.6198 4.80506 4.80872 
37 0.16466 0.31986 0.32473 0.50802 0.51265 0.64047 0.64726 0.82924 0.83521 1.00072 1.00709 1.17438 1.33372 1.50071 1.50604 1.66425 1.8544 1.86153 2.06753 2.34052 2.48325 2.63525 2.6387 2.82627 2.99063 3.16389 3.31373 3.44683 3.59168 3.76593 3.76987 4.09614 4.34445 4.50315 4.6309 4.81971 4.82496 
25 0.51639 0.64786 0.83876 1.01171 1.17676 1.34016 1.50815 1.67604 1.86418 2.07509 2.20653 2.34609 2.49332 2.64333 2.83331 2.99844 3.16885 3.32085 3.45374 3.60058 3.77152 4.10307 4.35123 4.51103 4.82533 
1 4.11194 
3 3.774 4.51121 4.82934 
52 0.17501 0.18152 0.33152 0.33909 0.51809 0.52356 0.65202 0.65751 0.84112 0.84804 1.01082 1.02012 1.18084 1.34438 1.36043 1.5113 1.51733 1.67518 1.86773 1.87336 2.07897 2.09154 2.2083 2.3508 2.35988 2.49241 2.50023 2.64598 2.65388 2.83689 2.84395 3.00078 3.00754 3.17308 3.17776 3.32419 3.33065 3.45763 3.46242 3.60109 3.60725 3.77627 3.78089 4.10694 4.11239 4.3548 4.36023 4.51371 4.51961 4.64155 4.83033 4.83609 
57 0.16055 0.16414 0.31545 0.32023 0.50286 0.50641 0.63557 0.64015 0.82554 0.82912 0.99526 1.00123 1.16126 1.16716 1.32591 1.33113 1.49569 1.49929 1.65973 1.66397 1.85028 1.8546 2.06312 2.06664 2.19053 2.19661 2.33553 2.33941 2.47625 2.48054 2.63082 2.63404 2.82085 2.82434 2.98492 2.98865 3.15624 3.16119 3.30542 3.31152 3.4411 3.44715 3.58646 3.59115 3.75899 3.7633 3.76682 4.09211 4.09559 4.34064 4.34363 4.49592 4.50047 4.62333 4.62822 4.81519 4.81779 
56 0.16062 0.16419 0.3163 0.32087 0.5046 0.50888 0.63673 0.64128 0.82497 0.82882 0.99686 1.00129 1.16278 1.1694 1.32927 1.33442 1.49795 1.50307 1.66104 1.66675 1.85092 1.8558 2.06408 2.06874 2.19204 2.19689 2.33647 2.34183 2.47861 2.48436 2.63175 2.63507 2.82247 2.82725 2.98667 2.99088 3.15748 3.16201 3.30819 3.3131 3.44256 3.44764 3.58776 3.593 3.76107 3.76448 4.09309 4.09774 4.34159 4.34736 4.49786 4.50134 4.62604 4.63126 4.81695 4.82074 
88 0.14397 0.14815 0.15129 0.30012 0.30375 0.30727 0.48669 0.49102 0.49382 0.49984 0.61918 0.62341 0.6271 0.80936 0.81316 0.81647 0.82064 0.98189 0.98509 0.98901 1.14622 1.15026 1.15512 1.31108 1.31532 1.31915 1.47919 1.4835 1.48699 1.64052 1.64695 1.65079 1.83659 1.83941 1.84287 2.04985 2.05284 2.05604 2.17517 2.18045 2.32148 2.32461 2.32789 2.45761 2.46337 2.4675 2.61375 2.61819 2.62156 2.80505 2.80925 2.81232 2.81914 2.96874 2.97324 2.9766 3.14156 3.1449 3.14852 3.15462 3.29078 3.29476 3.29905 3.42348 3.42916 3.43341 3.57068 3.57482 3.57831 3.74536 3.74894 3.75202 4.07879 4.08167 4.085 4.32776 4.33018 4.33375 4.48191 4.48531 4.48876 4.60603 4.61183 4.61908 4.80094 4.80402 4.80652 4.81102 
1 4.81296 
0 
0 
1 0.82801 
26 0.17195 0.32949 0.51623 0.64903 1.18022 1.33941 1.50791 1.67243 1.86585 2.07449 2.20569 2.34842 2.48901 2.64158 2.83329 2.99665 3.16968 3.32093 3.45567 3.60068 3.77206 4.10293 4.35083 4.50968 4.63833 4.82663 
0 
28 0.17579 0.33173 0.51792 0.65199 0.84082 1.01228 1.18173 1.34345 1.51024 1.67733 1.86648 2.07835 2.21089 2.35602 2.49594 2.6451 2.83642 3.00103 3.17221 3.32312 3.45794 3.60569 3.77505 3.79715 4.10561 4.35344 4.51364 4.83076 
11 1.8616 2.35232 2.63795 2.83023 3.16888 3.31683 3.76913 4.10033 4.34591 4.50475 4.82478 
86 0.16631 0.16974 0.17425 0.32223 0.32595 0.32941 0.5105 0.51381 0.51757 0.64247 0.6463 0.65009 0.83204 0.83516 0.83931 1.00209 1.00675 1.01098 1.16892 1.17392 1.17796 1.33361 1.33697 1.34085 1.50324 1.50669 1.51186 1.66683 1.67129 1.67859 1.8566 1.86074 1.86447 1.88056 2.07009 2.07353 2.07974 2.19706 2.20199 2.20726 2.34224 2.34672 2.3526 2.48463 2.48786 2.49335 2.63759 2.64074 2.65146 2.8274 2.83102 2.83509 2.99195 2.99484 3.00003 3.16312 3.1675 3.17112 3.31316 3.3171 3.32102 3.44855 3.45281 3.45761 3.59328 3.59687 3.60193 3.76662 3.77062 3.77377 3.78985 4.09911 4.10259 4.11437 4.34752 4.35153 4.36088 4.5031 4.50745 4.51161 4.63351 4.63828 4.82154 4.82431 4.82794 4.83672 
91 0.16457 0.16736 0.17057 0.3204 0.32344 0.32613 0.5083 0.5105 0.5131 0.51682 0.64079 0.64383 0.64688 0.82933 0.83272 0.83514 0.83908 1.00032 1.00419 1.0071 1.16704 1.17119 1.17442 1.17953 1.3332 1.33579 1.33898 1.50085 1.50373 1.50723 1.66478 1.66762 1.67157 1.85483 1.85794 1.86069 1.86417 2.06781 2.07092 2.07439 2.196 2.19926 2.20508 2.34018 2.34327 2.3466 2.3539 2.48255 2.48528 2.48923 2.63556 2.63817 2.64306 2.82638 2.8288 2.83177 2.83586 2.99074 2.99308 2.99715 3.16157 3.16498 3.16744 3.31217 3.31537 3.31814 3.44657 3.44986 3.45276 3.59185 3.59469 3.5979 3.76458 3.76761 3.77013 4.09673 4.09968 4.10325 4.34554 4.34805 4.35194 4.50172 4.50487 4.50758 4.62762 4.63235 4.6363 4.81957 4.822 4.82453 4.82772 
88 0.15619 0.1597 0.16222 0.31305 0.317 0.31954 0.49932 0.50284 0.50576 0.50931 0.63284 0.6357 0.63845 0.82156 0.82543 0.82778 0.83171 0.99298 0.99708 1.00024 1.15961 1.16406 1.16771 1.32336 1.32796 1.33106 1.49217 1.49576 1.49858 1.65719 1.65988 1.66363 1.84787 1.85127 1.85422 1.85736 2.06092 2.064 2.06815 2.18753 2.19239 2.19995 2.33327 2.33629 2.33976 2.34631 2.4746 2.47777 2.48086 2.62776 2.63088 2.63342 2.81724 2.82112 2.82371 2.82783 2.98174 2.98549 2.98872 3.15353 3.15781 3.16039 3.30331 3.30775 3.31033 3.43934 3.44289 3.44591 3.58327 3.58639 3.58967 3.7563 3.76046 3.76285 4.08991 4.09272 4.09759 4.33885 4.34164 4.4937 4.49791 4.50024 4.61859 4.62442 4.62732 4.81245 4.81519 4.81798 
110 0.17186 0.17534 0.17839 0.18296 0.32818 0.33196 0.33473 0.3397 0.51613 0.5185 0.52132 0.52424 0.64899 0.65216 0.65529 0.66042 0.83805 0.84115 0.84387 0.84692 1.00824 1.01256 1.01576 1.02226 1.17575 1.18077 1.18448 1.33994 1.34385 1.34711 1.35519 1.50899 1.51199 1.51543 1.5248 1.67223 1.67538 1.67917 1.68533 1.86296 1.86654 1.86971 1.8729 1.88054 2.07652 2.07927 2.08291 2.09994 2.20355 2.20788 2.21363 2.34829 2.3516 2.35487 2.36015 2.368 2.49104 2.49373 2.49814 2.64438 2.64678 2.65094 2.83315 2.83664 2.84001 2.8431 2.86474 2.99796 3.00093 3.00455 3.01268 3.16952 3.17331 3.1757 3.1791 3.31931 3.32335 3.32621 3.32986 3.45458 3.45824 3.46132 3.46638 3.59943 3.60243 3.60576 3.61117 3.77303 3.77672 3.77899 3.7831 4.10527 4.10802 4.11109 4.13218 4.35391 4.35625 4.35993 4.37608 4.51002 4.51362 4.51672 4.52196 4.63348 4.64083 4.64473 4.82853 4.83075 4.83377 4.83682 
29 0.16493 0.32108 0.50853 0.64169 0.83063 1.00366 1.17228 1.33366 1.50076 1.66503 1.85601 2.06775 2.19751 2.34082 2.48318 2.63578 2.8265 2.83241 2.99002 3.16388 3.31457 3.44889 3.59286 3.76638 4.09635 4.34427 4.50372 4.81947 4.82534 
24 0.15857 0.3161 0.50194 0.63594 0.82478 1.16764 1.32943 1.49486 1.66158 1.851 2.06069 2.33741 2.47611 2.629 2.81997 2.98476 3.15775 3.30822 3.44437 3.75976 4.08905 4.33708 4.49689 4.81248 
0 
64 0.1444 0.1489 0.30069 0.30489 0.30981 0.48681 0.49138 0.49582 0.62004 0.62456 0.80981 0.81451 0.98142 0.98621 1.1471 1.15265 1.31136 1.317 1.47959 1.48457 1.64244 1.64799 1.8362 1.84021 1.84642 2.04943 2.05318 2.1755 2.18183 2.32132 2.32507 2.46017 2.46554 2.61513 2.61953 2.80498 2.80953 2.81472 2.96906 2.97432 3.14165 3.14596 3.15053 3.29095 3.29644 3.30179 3.42599 3.43061 3.57077 3.57523 3.74476 3.74931 3.75325 4.07842 4.08205 4.32729 4.33053 4.48191 4.48677 4.6064 4.61434 4.80059 4.80382 4.80827 
64 0.15699 0.1611 0.16456 0.31427 0.31804 0.32223 0.5025 0.50515 0.63377 0.63774 0.64269 0.82328 0.827 0.83041 0.99462 0.99887 1.16147 1.16753 1.32555 1.32971 1.33475 1.49362 1.4974 1.65917 1.66248 1.8491 1.85313 1.85747 2.06236 2.06612 2.19003 2.19482 2.33438 2.33847 2.47596 2.4792 2.62866 2.63225 2.81951 2.82287 2.8282 2.9838 2.98711 3.15546 3.15992 3.30539 3.30989 3.44068 3.44468 3.5849 3.58839 3.75822 3.76236 3.76812 4.09139 4.09503 4.34012 4.34388 4.49511 4.4996 4.62287 4.62809 4.81436 4.81736 
25 0.16381 0.31984 0.50874 0.64303 0.8291 1.0016 1.50058 1.66261 1.85553 2.06762 2.19797 2.34183 2.48121 2.63454 2.98961 3.163 3.31324 3.44746 3.59219 3.76561 4.09747 4.34516 4.50232 4.63079 4.81882 
18 0.15908 0.31504 0.50083 0.63497 0.99587 2.06103 2.33366 2.47648 2.62865 2.81984 2.98435 3.1559 3.58581 3.75929 4.09 4.33799 4.49655 4.81233 
40 0.16438 0.16872 0.31995 0.32469 0.50917 0.51348 0.64162 0.83085 0.83518 1.00003 1.00557 1.17078 1.17652 1.33385 1.33945 1.50204 1.66479 1.67216 1.85451 1.85934 2.06857 2.19765 2.34089 2.34533 2.48344 2.63618 2.82663 2.83276 2.99105 3.16494 3.31477 3.44802 3.59193 3.76722 4.09691 4.34506 4.50424 4.63163 4.82026 4.82482 
58 0.15561 0.16006 0.31279 0.31753 0.50061 0.50479 0.63323 0.63793 0.82091 0.82572 0.83022 0.99278 0.99847 1.15926 1.16625 1.32343 1.32856 1.4921 1.49651 1.65736 1.66378 1.84722 1.85286 2.06051 2.06577 2.18795 2.19631 2.33266 2.33839 2.47416 2.47925 2.62767 2.63158 2.81778 2.82192 2.82841 2.98186 2.98623 3.15346 3.15841 3.30305 3.30901 3.43881 3.44427 3.58317 3.58848 3.75661 3.76135 4.08953 4.09487 4.33819 4.34491 4.49353 4.49849 4.62067 4.62644 4.81245 4.81634 
43 0.16862 0.17433 0.32448 0.33106 0.51273 0.51748 0.64688 0.83277 0.83814 1.00454 1.01062 1.17369 1.18115 1.33877 1.35654 1.50696 1.67046 1.86025 1.8702 2.07479 2.20339 2.34578 2.35318 2.48893 2.63976 2.83148 2.83701 2.99634 3.16752 3.17361 3.31777 3.32575 3.45325 3.59848 3.60794 3.77047 3.77729 4.10252 4.35154 4.50803 4.63565 4.82351 4.82861 
68 0.15951 0.16245 0.31479 0.31844 0.32209 0.50136 0.50456 0.508 0.63466 0.6382 0.82384 0.82768 0.83186 0.99465 0.99953 1.16085 1.16652 1.172 1.32493 1.33016 1.33429 1.49355 1.49764 1.50253 1.65875 1.66227 1.84964 1.85392 2.06268 2.06652 2.18918 2.19453 2.33505 2.33897 2.47535 2.47906 2.48423 2.62972 2.63271 2.81944 2.82289 2.82681 2.98299 2.9871 3.15583 3.15978 3.16365 3.30475 3.31 3.31368 3.44081 3.44519 3.58515 3.5885 3.75836 3.76243 3.766 4.09176 4.09556 4.34034 4.34406 4.49533 4.49977 4.6209 4.62722 4.8147 4.81734 4.82288 
28 0.17333 0.3299 0.51707 0.65097 0.83792 1.0107 1.18031 1.34213 1.51035 1.67359 1.86526 2.07629 2.20842 2.35025 2.49254 2.64342 2.83478 3.00031 3.17126 3.32326 3.45695 3.60146 3.77405 4.10546 4.35393 4.51192 4.6411 4.82815 
68 0.16846 0.17144 0.32284 0.32662 0.33031 0.51193 0.51511 0.64605 0.65029 0.83354 0.83632 0.84076 1.0024 1.00701 1.01301 1.16851 1.17465 1.17951 1.33245 1.33796 1.3425 1.5052 1.50908 1.66857 1.6742 1.85759 1.86237 1.86625 2.07223 2.07721 2.19895 2.20436 2.34346 2.34663 2.35257 2.4868 2.49167 2.64018 2.64826 2.82974 2.83279 2.83744 2.99461 2.99891 3.16448 3.1683 3.1731 3.31271 3.31867 3.32267 3.4492 3.45363 3.59516 3.59989 3.77006 3.77264 3.78762 4.10007 4.10366 4.3487 4.35332 4.5034 4.50801 4.63114 4.63675 4.82409 4.82805 4.8355 
0 
58 0.16379 0.16676 0.31927 0.32277 0.32633 0.50756 0.51045 0.63971 0.64318 0.8297 0.83331 0.99923 1.00521 1.16864 1.1737 1.33284 1.33719 1.50026 1.50313 1.66384 1.66774 1.85457 1.85974 2.0667 2.06987 2.19559 2.202 2.33978 2.34339 2.48147 2.48456 2.63456 2.63714 2.82545 2.8284 2.99011 2.9937 3.1608 3.16474 3.31166 3.31578 3.44532 3.44999 3.59071 3.59403 3.76471 3.76742 3.77071 4.09569 4.09895 4.34448 4.3476 4.50154 4.50459 4.63067 4.63729 4.81933 4.82209 
10 0.16342 0.31978 0.50675 0.82673 1.00023 1.8572 3.16201 3.31358 3.76457 4.82025 
64 0.15743 0.16081 0.16553 0.31335 0.31752 0.32172 0.50158 0.50496 0.63368 0.63755 0.82262 0.82657 0.83076 0.99419 0.99852 1.16074 1.1655 1.32599 1.32936 1.4938 1.49729 1.50245 1.65804 1.66253 1.84837 1.85275 1.85855 2.06176 2.06555 2.18912 2.19462 2.33386 2.33759 2.47501 2.4788 2.62869 2.6317 2.81937 2.82272 2.98389 2.9868 3.15467 3.15898 3.16369 3.3049 3.30911 3.43945 3.44389 3.58479 3.58847 3.75824 3.76198 3.76672 4.09073 4.09499 4.33912 4.34368 4.49502 4.49866 4.62218 4.62714 4.8133 4.81639 4.82121 
57 0.16119 0.16463 0.31687 0.32063 0.5045 0.50751 0.63725 0.6408 0.82792 0.9957 1.002 1.16241 1.16867 1.32687 1.33128 1.33557 1.4974 1.50027 1.66119 1.66524 1.85113 1.85547 2.06439 2.06848 2.19118 2.19643 2.33631 2.34128 2.47883 2.48211 2.63212 2.635 2.82255 2.82577 2.98721 2.991 3.15715 3.1614 3.30675 3.31153 3.44214 3.44679 3.58753 3.59195 3.75969 3.76394 3.76735 4.09304 4.09698 4.34163 4.34592 4.49756 4.50128 4.62521 4.63031 4.81679 4.82001 
79 0.16205 0.16566 0.16943 0.31883 0.32329 0.32802 0.50696 0.51011 0.51344 0.63885 0.64323 0.64882 0.8279 0.83161 0.83526 0.99881 1.00323 1.00727 1.16543 1.17127 1.17522 1.33179 1.33522 1.33886 1.49869 1.50262 1.50819 1.66348 1.6677 1.67381 1.85328 1.85763 1.86148 2.06648 2.07016 2.19266 2.19915 2.33894 2.34251 2.3469 2.48009 2.48427 2.48996 2.63335 2.6368 2.6461 2.82367 2.82718 2.83101 2.9881 2.99149 2.99651 3.15988 3.16435 3.16852 3.3095 3.31464 3.32025 3.44484 3.44938 3.58968 3.59408 3.59965 3.76264 3.7667 3.7703 4.09559 4.09955 4.34414 4.34733 4.35775 4.49941 4.50375 4.50829 4.6272 4.63302 4.81832 4.8216 4.82521 
1 0.83536 
100 0.18114 0.18427 0.18813 0.33665 0.34022 0.34318 0.34997 0.52337 0.52635 0.52936 0.53335 0.6564 0.65994 0.6632 0.66913 0.84581 0.84928 0.85258 0.85797 1.01681 1.021 1.0247 1.04508 1.1832 1.18799 1.19199 1.34798 1.35173 1.35536 1.36401 1.51633 1.51973 1.5233 1.53618 1.6811 1.68461 1.68929 1.87134 1.87507 1.87834 1.8836 2.08408 2.08739 2.0919 2.21332 2.21797 2.22591 2.35691 2.36047 2.36425 2.3702 2.49873 2.5022 2.50642 2.65098 2.6542 2.65794 2.84253 2.84553 2.84914 2.85327 3.00595 3.00925 3.01338 3.17749 3.18124 3.18402 3.18823 3.32775 3.3318 3.33484 3.34298 3.46282 3.46676 3.47028 3.60742 3.61102 3.61482 3.62096 3.78062 3.78435 3.78694 3.79217 4.11308 4.11625 4.12082 4.3618 4.36478 4.36945 4.51744 4.52133 4.5244 4.53067 4.64694 4.65098 4.65698 4.83605 4.83878 4.84179 4.8457 
26 0.16452 0.32181 0.50842 0.64039 0.83024 1.16916 1.33449 1.5016 1.66451 1.85461 2.06769 2.19681 2.33967 2.48233 2.63556 2.82607 2.99033 3.31465 3.44734 3.59099 3.7668 4.09613 4.34437 4.5033 4.63147 4.81986 
58 0.16137 0.166 0.31621 0.32117 0.5047 0.50906 0.63663 0.64168 0.82742 0.83049 0.99609 1.00209 1.16232 1.16949 1.32618 1.33173 1.4964 1.5003 1.66101 1.66707 1.85057 1.85545 2.06379 2.0682 2.19092 2.1966 2.33615 2.34152 2.35351 2.47723 2.48134 2.48743 2.63186 2.63677 2.82274 2.82747 2.98714 2.99547 3.15736 3.16267 3.30586 3.31227 3.44232 3.44788 3.5869 3.59207 3.75952 3.76463 4.09283 4.09702 4.34154 4.3485 4.49652 4.50188 4.62424 4.63432 4.81714 4.82266 
96 0.15079 0.1551 0.15782 0.1624 0.30733 0.31088 0.31412 0.31962 0.49375 0.49847 0.501 0.50495 0.62571 0.63033 0.63354 0.63903 0.81628 0.81994 0.82278 0.8264 0.9888 0.99229 0.99637 1.15367 1.1576 1.16176 1.16721 1.31841 1.32338 1.32637 1.48655 1.49122 1.49406 1.64791 1.65394 1.65707 1.66548 1.84365 1.84643 1.85032 1.85595 2.05687 2.06006 2.06462 2.18231 2.18805 2.19271 2.32846 2.33165 2.33545 2.46561 2.47083 2.47426 2.47966 2.62145 2.62576 2.6284 2.81195 2.81644 2.8191 2.82389 2.97594 2.98099 2.98348 3.14866 3.15187 3.15562 3.15974 3.29784 3.30227 3.30593 3.43106 3.43611 3.43995 3.57769 3.58213 3.58549 3.75221 3.75619 3.75896 4.08577 4.08863 4.09237 4.33485 4.33723 4.342 4.48906 4.49276 4.49563 4.61327 4.61925 4.62304 4.8078 4.81097 4.81364 4.81753 
9 0.64785 0.83568 1.50852 2.07766 2.49053 2.64134 3.77147 4.51439 4.63963 
71 0.15376 0.15817 0.16229 0.31016 0.31386 0.31924 0.49686 0.50182 0.50598 0.62911 0.63377 0.64145 0.81925 0.82303 0.82671 0.99215 0.99732 1.15628 1.1608 1.32177 1.32938 1.48952 1.49454 1.50012 1.65016 1.65722 1.66337 1.84703 1.85086 1.85659 2.06036 2.06581 2.18522 2.19548 2.3317 2.3353 2.46719 2.47358 2.47951 2.62359 2.62852 2.63315 2.81509 2.81973 2.82455 2.979 2.98487 3.15194 3.1555 3.16021 3.30097 3.30556 3.31088 3.43297 3.43917 3.44545 3.58074 3.58553 3.75553 3.76196 4.0893 4.09428 4.33833 4.34209 4.49237 4.49859 4.61616 4.62286 4.81118 4.81476 4.82027 
62 0.14778 0.15228 0.30419 0.30837 0.31377 0.49029 0.49457 0.49962 0.62353 0.62795 0.81319 0.81785 0.98468 0.98957 1.15055 1.15621 1.31463 1.32023 1.48304 1.48785 1.64712 1.65247 1.83941 1.84358 2.05262 2.05626 2.17878 2.18534 2.32468 2.32862 2.46396 2.46923 2.61865 2.62288 2.80848 2.81283 2.81943 2.9725 2.97751 3.14491 3.14927 3.15376 3.29438 3.30004 3.42984 3.43492 3.57423 3.57848 3.74804 3.75247 3.75584 4.08166 4.08524 4.33041 4.33361 4.48522 4.49 4.60963 4.61818 4.80395 4.80708 4.81121 
44 0.17183 0.1769 0.32855 0.33308 0.5147 0.51919 0.64909 0.83773 0.84248 1.00969 1.17771 1.34053 1.34752 1.50843 1.67149 1.6812 1.86277 1.86896 2.07459 2.08247 2.20408 2.34778 2.354 2.49053 2.50152 2.64293 2.8333 2.83975 2.99739 3.17017 3.17539 3.32104 3.45567 3.59959 3.6092 3.77358 4.10308 4.11847 4.35147 4.35727 4.51042 4.63952 4.82692 4.83168 
1 0.82921 
0 
140 0.14372 0.14709 0.14976 0.15217 0.15557 0.29981 0.30325 0.30606 0.30873 0.3116 0.48653 0.49006 0.49267 0.49509 0.49753 0.50326 0.61843 0.6221 0.62495 0.62794 0.63078 0.80904 0.81234 0.81529 0.81749 0.82046 0.98178 0.98432 0.98753 0.99051 0.99585 1.14591 1.14965 1.1531 1.15635 1.15989 1.3108 1.31406 1.31766 1.32038 1.32365 1.47887 1.48252 1.48551 1.48805 1.49128 1.64014 1.64611 1.64931 1.65222 1.65647 1.83648 1.83881 1.84164 1.84433 1.84735 2.04973 2.05208 2.05462 2.05812 2.17494 2.17912 2.18263 2.18717 2.32136 2.32403 2.32669 2.3297 2.33447 2.45683 2.46243 2.46581 2.46844 2.47162 2.47907 2.61338 2.6176 2.6203 2.62262 2.62824 2.80494 2.80859 2.81117 2.81358 2.8166 2.82086 2.96851 2.97217 2.97538 2.97797 2.98265 3.14135 3.14423 3.14695 3.14955 3.15207 3.15805 3.29053 3.29373 3.29703 3.29984 3.30262 3.4232 3.42879 3.43148 3.43447 3.43765 3.57053 3.57409 3.57669 3.57978 3.58435 3.74525 3.74793 3.75073 3.75304 3.75582 4.07869 4.08109 4.08366 4.08736 4.32757 4.32964 4.33202 4.336 4.48168 4.48452 4.4878 4.49009 4.49371 4.60573 4.61062 4.61469 4.61763 4.62225 4.80089 4.80355 4.80566 4.80809 4.81097 
65 0.17238 0.17617 0.32842 0.33274 0.51606 0.52021 0.64891 0.65279 0.83783 0.84144 0.84719 1.00857 1.01353 1.17477 1.1798 1.34053 1.34446 1.35494 1.50889 1.51288 1.67243 1.67779 1.86289 1.8672 1.87198 2.07542 2.07984 2.20412 2.21114 2.34773 2.35202 2.3598 2.49047 2.49502 2.64345 2.64739 2.83418 2.83865 2.99795 3.00198 3.16904 3.17295 3.17808 3.32068 3.32392 3.33834 3.45443 3.45902 3.59895 3.60395 3.77384 3.77723 3.78477 4.10427 4.10882 4.35298 4.35739 4.51126 4.51503 4.63562 4.64027 4.64767 4.8276 4.83156 4.83642 
7 0.52054 2.36223 2.64399 3.17621 3.7735 4.35988 4.83683 
71 0.16584 0.16955 0.32137 0.32565 0.50956 0.5131 0.51683 0.64252 0.64673 0.83111 0.83405 0.84063 1.00088 1.0061 1.01186 1.16798 1.17349 1.17766 1.335 1.33966 1.50205 1.50561 1.51228 1.66562 1.67087 1.85565 1.8604 1.86449 2.06901 2.07362 2.1983 2.2049 2.34085 2.34555 2.3517 2.4833 2.48724 2.4922 2.63679 2.64023 2.82767 2.83198 2.83631 2.99302 2.99791 3.16252 3.16652 3.17119 3.31422 3.31779 3.44799 3.45233 3.46247 3.59195 3.59656 3.60402 3.76567 3.76987 3.77668 4.09806 4.10219 4.34633 4.35033 4.50208 4.50651 4.51043 4.62948 4.63553 4.82139 4.82436 4.8282 
41 0.16968 0.17582 0.32614 0.33417 0.51359 0.52051 0.64706 0.83565 1.00696 1.01411 1.17596 1.1859 1.33788 1.34505 1.5066 1.67092 1.86178 1.87316 2.07317 2.20383 2.3463 2.35607 2.48794 2.64027 2.8329 2.83824 2.99565 3.16848 3.17492 3.31854 3.45359 3.59769 3.60606 3.77087 3.78174 4.10209 4.35001 4.50746 4.63677 4.82526 4.83005 
3 0.16565 1.33705 4.34469 
46 0.17612 0.19248 0.3334 0.3471 0.51978 0.5264 0.65311 0.84196 0.84882 1.01404 1.18193 1.34524 1.51242 1.51999 1.67618 1.68948 1.86842 1.8762 2.07897 2.08704 2.21123 2.35333 2.36164 2.49626 2.64618 2.65636 2.83686 2.84282 3.00199 3.00936 3.1742 3.18034 3.32537 3.45843 3.46339 3.60288 3.60935 3.77741 3.7858 4.10835 4.35559 4.36213 4.51526 4.64761 4.83086 4.83553 
62 0.15082 0.15656 0.16219 0.30777 0.31231 0.49369 0.49917 0.5028 0.62635 0.6315 0.6359 0.8166 0.82194 0.82757 0.98913 0.99459 1.15424 1.16002 1.31841 1.32459 1.48646 1.49225 1.64779 1.65514 1.66052 1.84389 1.84857 2.05709 2.06157 2.18218 2.18878 2.32899 2.3335 2.46605 2.47231 2.62182 2.62683 2.81193 2.81739 2.97587 2.98225 3.14908 3.15397 3.29789 3.30401 3.43087 3.43674 3.44182 3.57769 3.58283 3.75232 3.75753 4.0861 4.09049 4.33497 4.33907 4.48948 4.49487 4.61311 4.62107 4.80823 4.81165 
20 0.16365 0.31931 0.50632 0.64081 0.82878 1.00041 1.17133 1.33151 1.50079 1.66339 1.85518 2.48174 2.63539 2.82455 2.98902 3.16257 3.4489 3.59229 3.76565 4.81991 
1 4.33432 
97 0.17226 0.17556 0.18063 0.32825 0.3319 0.33611 0.34615 0.51561 0.51905 0.52299 0.54396 0.64789 0.65215 0.65604 0.83771 0.84068 0.8445 0.85508 1.00708 1.01211 1.01735 1.03024 1.17399 1.18018 1.18372 1.34066 1.34508 1.35118 1.5082 1.51242 1.5184 1.67202 1.67686 1.68291 1.86152 1.86619 1.86967 1.87592 2.07457 2.07898 2.08534 2.10085 2.20439 2.20993 2.34718 2.3514 2.35621 2.36117 2.48997 2.49539 2.50514 2.64348 2.6471 2.65327 2.83411 2.83762 2.8412 2.85326 2.99696 3.00029 3.00445 3.16781 3.17247 3.17548 3.18012 3.31861 3.32296 3.32619 3.33831 3.45314 3.45837 3.46218 3.59822 3.60283 3.60682 3.61316 3.77097 3.77614 3.78067 3.78801 4.1036 4.10726 4.11206 4.13561 4.35262 4.35606 4.36018 4.50799 4.51237 4.51681 4.53104 4.63919 4.6462 4.82736 4.83038 4.83395 4.84266 
0 
30 0.16261 0.31879 0.50549 0.63964 0.82808 0.83299 0.99674 1.16811 1.33165 1.49933 1.66266 1.85404 2.06678 2.19689 2.33943 2.48007 2.6335 2.82375 2.98818 3.16113 3.31223 3.44662 3.59071 3.76384 4.09595 4.34367 4.50068 4.63021 4.81704 4.82189 
56 0.16241 0.16847 0.31723 0.32185 0.5055 0.50911 0.63839 0.64193 0.8276 0.83079 0.99665 1.00164 1.16343 1.16808 1.17432 1.32889 1.33245 1.49785 1.50133 1.66244 1.85124 1.85587 2.06458 2.06852 2.19354 2.19996 2.3369 2.34173 2.47989 2.48507 2.63249 2.63591 2.82356 2.82766 2.83304 2.98821 3.15805 3.16223 3.30794 3.31229 3.44273 3.44804 3.58843 3.59312 3.76105 3.76521 4.09343 4.09724 4.34225 4.34657 4.4979 4.50184 4.6279 4.63413 4.81693 4.8203 
0 
28 0.16511 0.32188 0.50995 0.64318 0.83041 1.00086 1.17159 1.33512 1.50238 1.66505 1.85477 1.86086 2.06902 2.19992 2.3416 2.48423 2.63664 2.82765 2.99142 3.16438 3.31514 3.45008 3.76735 4.09823 4.34555 4.50424 4.6362 4.82121 
53 0.16497 0.16947 0.32151 0.3255 0.50809 0.51179 0.64103 0.64551 0.83041 0.83549 1.00106 1.00644 1.17064 1.17623 1.33332 1.33758 1.50111 1.50655 1.66461 1.67048 1.85506 1.8595 2.06795 2.07386 2.1981 2.34048 2.3462 2.48308 2.49059 2.63532 2.63958 2.82641 2.83142 2.99065 3.16265 3.16616 3.31422 3.31858 3.44841 3.45388 3.59161 3.59707 3.76568 3.76948 4.09658 4.10149 4.34477 4.35029 4.50309 4.50808 4.63131 4.81993 4.82418 
100 0.14978 0.15358 0.15651 0.16075 0.30629 0.30961 0.31316 0.31658 0.49279 0.4971 0.49973 0.50303 0.62501 0.62883 0.63213 0.63535 0.81514 0.81844 0.82174 0.82435 0.98793 0.99168 0.99521 1.15245 1.15616 1.16071 1.16559 1.31728 1.32126 1.32474 1.33041 1.48542 1.48957 1.49285 1.6467 1.65245 1.65571 1.6606 1.84267 1.84558 1.84908 1.85296 2.05591 2.05918 2.06245 2.18128 2.18641 2.19248 2.32754 2.33059 2.33405 2.46367 2.46899 2.47266 2.47608 2.62005 2.62407 2.62734 2.81107 2.81526 2.81814 2.82361 2.97489 2.97921 2.9824 3.14768 3.15085 3.15459 3.1576 3.2969 3.30084 3.30476 3.30922 3.42969 3.43495 3.43873 3.44312 3.57676 3.58083 3.5842 3.58978 3.75137 3.75559 3.75824 4.08487 4.08779 4.09111 4.33388 4.33632 4.34013 4.48804 4.4915 4.4948 4.61219 4.61797 4.62227 4.80698 4.81005 4.81265 4.81818 
28 0.16713 0.32411 0.51051 0.64396 0.83307 1.00581 1.17363 1.33656 1.50316 1.6678 1.86078 2.07041 2.20403 2.34359 2.48426 2.63645 2.8288 2.9915 3.16589 3.31643 3.45034 3.59467 3.76805 4.09932 4.34629 4.50543 4.63699 4.82201 
0 
56 0.15622 0.1608 0.31248 0.31775 0.4992 0.50422 0.63317 0.63839 0.82154 0.82648 0.9931 0.99941 1.15911 1.16552 1.32309 1.32879 1.4915 1.49678 1.65658 1.66209 1.84754 1.85305 2.06084 2.06664 2.18679 2.19444 2.3329 2.33858 2.47314 2.47844 2.62713 2.63147 2.81685 2.82194 2.98115 2.98621 3.15343 3.15907 3.30283 3.30892 3.43881 3.44443 3.58314 3.58889 3.7562 3.76166 4.08987 4.09649 4.33847 4.34509 4.49334 4.4989 4.61878 4.62627 4.8121 4.81603 
15 0.16272 0.32089 0.50951 0.82681 1.1693 1.66252 1.85479 2.63311 2.98867 3.16281 3.31217 3.76468 4.34254 4.50157 4.8174 
26 0.17193 0.32867 0.51439 0.64869 0.83762 1.0084 1.17913 1.34025 1.50831 1.67176 1.86303 2.07542 2.34736 2.4908 2.64203 2.83279 2.99898 3.17063 3.32049 3.45666 3.59999 3.77296 4.10398 4.35089 4.50951 4.82605 
19 0.17322 0.32925 0.51368 0.64764 1.011 1.50948 1.67273 2.07457 2.48988 2.64126 2.99917 3.17256 3.45654 3.59909 3.77227 4.10353 4.35026 4.5092 4.82711 
38 0.17067 0.17438 0.32726 0.33208 0.51436 0.51858 0.6486 0.83695 0.84112 1.00646 1.01078 1.17752 1.3403 1.50831 1.67064 1.67883 1.86179 1.86599 2.07391 2.08256 2.20398 2.34789 2.48945 2.64214 2.83305 2.84028 2.99691 3.16963 3.32031 3.45539 3.59787 3.77278 4.10272 4.35064 4.50984 4.63901 4.82603 4.8312 
45 0.16735 0.3237 0.51043 0.51539 0.64324 0.64839 0.83234 0.8402 1.00165 1.00753 1.16794 1.17499 1.33267 1.33875 1.50367 1.66705 1.85648 1.86242 2.06939 2.07357 2.19602 2.20468 2.34251 2.34818 2.48478 2.49332 2.63827 2.82876 2.8336 2.99298 3.16292 3.16778 3.31684 3.44856 3.4535 3.59388 3.76767 3.77134 4.09923 4.34706 4.50604 4.62996 4.6365 4.82209 4.82842 
57 0.15288 0.15768 0.31033 0.31492 0.49622 0.50088 0.50594 0.62949 0.63358 0.81855 0.8232 0.99078 0.99656 1.15676 1.16294 1.32077 1.32624 1.489 1.49386 1.65036 1.65664 1.8455 1.85047 2.05872 2.06305 2.18432 2.19055 2.3308 2.33565 2.46919 2.47444 2.62467 2.62879 2.81435 2.81903 2.97849 2.9836 3.15103 3.15609 3.30048 3.30598 3.43599 3.44035 3.58028 3.58454 3.75409 3.75903 4.08776 4.09236 4.33651 4.34027 4.49136 4.49642 4.61482 4.62272 4.80997 4.8134 
9 0.16765 0.32584 0.83361 1.67172 1.86316 2.83402 4.10172 4.34852 4.82266 
17 0.16456 0.3214 0.51008 0.64327 0.82967 1.00358 1.33714 1.66536 1.85711 2.06934 2.63681 2.82857 2.99315 3.31612 3.76699 4.34534 4.81977 
25 0.16393 0.31966 0.50651 0.64113 0.82848 1.00127 1.33252 1.49922 1.66371 1.8538 2.0676 2.34004 2.48128 2.63412 2.82475 2.9897 3.16239 3.31245 3.44653 3.59019 3.76548 4.09701 4.34439 4.50314 4.819 
87 0.14767 0.1518 0.15506 0.30383 0.30747 0.31126 0.3152 0.49037 0.49495 0.49805 0.62254 0.627 0.63065 0.63443 0.81308 0.81676 0.82008 0.82351 0.98557 0.98883 0.99316 1.14992 1.15397 1.15915 1.3148 1.3194 1.32306 1.48293 1.48741 1.49092 1.64404 1.65111 1.65402 1.84027 1.84306 1.84735 2.05353 2.05651 2.0615 2.17886 2.18478 2.19211 2.32514 2.32827 2.33236 2.46072 2.46714 2.47078 2.47579 2.6174 2.622 2.62519 2.80866 2.81302 2.81633 2.97245 2.97724 2.98044 3.14524 3.14859 3.15283 3.29449 3.29867 3.30295 3.4269 3.43303 3.43683 3.44159 3.57436 3.57864 3.58277 3.74902 3.75271 3.75619 4.08247 4.0853 4.33154 4.33384 4.48561 4.48908 4.4927 4.60975 4.61653 4.62066 4.80458 4.80766 4.81052 
41 0.15319 0.1579 0.31022 0.49757 0.50183 0.63093 0.81867 0.82367 0.99034 1.15675 1.32065 1.32654 1.48955 1.49431 1.65568 1.84485 2.05801 2.18553 2.33032 2.47261 2.62502 2.62918 2.81538 2.81949 2.97932 2.98381 3.1511 3.15834 3.30041 3.30664 3.43705 3.58082 3.75372 3.75895 4.08705 4.3358 4.49096 4.49605 4.61531 4.80978 4.81446 
59 0.15474 0.1598 0.31133 0.31607 0.49728 0.50193 0.50566 0.62986 0.63439 0.63986 0.82019 0.82521 0.9919 0.99792 1.15771 1.1644 1.32185 1.32815 1.49004 1.49538 1.65123 1.658 1.84662 1.85191 2.05985 2.06541 2.18565 2.19209 2.33188 2.3373 2.46967 2.47554 2.62563 2.63051 2.81555 2.82026 2.97948 2.98489 3.15207 3.1574 3.30154 3.30817 3.43315 3.43885 3.44472 3.58134 3.58615 3.75519 3.76062 4.08888 4.09367 4.33771 4.34181 4.49244 4.49792 4.61634 4.62472 4.81124 4.81478 
28 0.1536 0.30867 0.4964 0.62949 0.81856 0.98836 1.15588 1.32075 1.48921 1.65567 1.84298 2.05625 2.18747 2.32853 2.47316 2.62428 2.81434 2.97917 3.14911 3.29957 3.43557 3.57997 3.75183 4.08532 4.33396 4.48914 4.62117 4.80789 
62 0.15259 0.15676 0.16227 0.30989 0.31527 0.49575 0.50053 0.62939 0.6345 0.81792 0.8222 0.82528 0.98986 0.99592 1.15609 1.16338 1.32 1.32596 1.3307 1.48868 1.49376 1.65421 1.65844 1.84471 1.84998 1.85436 2.05794 2.06203 2.1839 2.19106 2.33009 2.33479 2.47096 2.47524 2.62443 2.62867 2.81371 2.81847 2.82513 2.97801 2.9832 3.15032 3.15596 3.29984 3.30622 3.31018 3.43621 3.44187 3.57978 3.58436 3.75315 3.75848 4.08704 4.09123 4.33581 4.33953 4.49059 4.49561 4.61459 4.62271 4.80922 4.81273 
22 0.16825 0.32542 0.51065 0.64879 0.8338 1.00565 1.33805 1.50653 1.668 1.86138 2.34579 2.48764 2.82895 2.9952 3.1659 3.31717 3.4543 3.59829 4.10039 4.34666 4.50764 4.82169 
117 0.1765 0.1799 0.18242 0.18601 0.33326 0.33631 0.33896 0.3422 0.5194 0.52281 0.52515 0.52783 0.53242 0.65311 0.65594 0.65886 0.66258 0.84214 0.84554 0.8478 0.8511 1.01351 1.01699 1.02009 1.02455 1.18004 1.18391 1.1876 1.19121 1.34371 1.34785 1.35072 1.35396 1.51226 1.51561 1.51817 1.5215 1.67694 1.68016 1.68361 1.6886 1.8683 1.87098 1.87395 1.87693 1.88434 2.08102 2.08379 2.08664 2.09356 2.20828 2.21243 2.21723 2.35322 2.35645 2.35958 2.36387 2.37001 2.49441 2.49746 2.49999 2.50374 2.64751 2.65055 2.65287 2.65853 2.83801 2.84135 2.84379 2.84693 2.85093 3.00184 3.00561 3.00828 3.01261 3.17385 3.17693 3.17965 3.18224 3.18638 3.32359 3.32732 3.33018 3.33304 3.45903 3.46211 3.46527 3.46907 3.60389 3.60689 3.61002 3.61443 3.77685 3.78046 3.78289 3.78549 3.79057 4.10987 4.11234 4.11525 4.12162 4.35885 4.3611 4.36439 4.37382 4.51425 4.51797 4.52028 4.52403 4.64218 4.64609 4.64977 4.83265 4.83522 4.83749 4.84042 4.84572 
34 0.16545 0.3218 0.50861 0.51318 0.64225 0.83148 1.00313 1.17241 1.33409 1.50137 1.66549 1.67326 1.85696 2.06803 2.19992 2.34039 2.34767 2.48284 2.63567 2.82692 2.83329 2.99043 3.16362 3.3143 3.44872 3.59258 3.59919 3.76635 4.09678 4.34472 4.50328 4.63203 4.81979 4.82467 
32 0.16948 0.32522 0.51164 0.51637 0.64593 0.83492 1.00574 1.17376 1.18038 1.33778 1.50595 1.66842 1.86031 1.87669 2.07298 2.20187 2.34463 2.48672 2.6397 2.83105 2.83687 2.99463 3.16782 3.31761 3.45235 3.59673 3.77041 4.10153 4.34877 4.50742 4.63508 4.82429 
30 0.16381 0.31935 0.50575 0.51212 0.63912 0.82795 1.00091 1.16785 1.33224 1.49929 1.66263 1.85455 2.06542 2.19488 2.33799 2.48046 2.63295 2.82416 2.98889 3.16057 3.31226 3.4459 3.58898 3.764 4.09412 4.3422 4.50101 4.62767 4.81721 4.82371 
0 
1 0.82632 
17 0.64188 0.83141 1.17297 1.50166 1.66507 2.06858 2.3416 2.48254 2.63606 2.99128 3.44867 3.59246 3.76674 4.09794 4.34534 4.50338 4.63223 
24 0.17222 0.32979 0.51619 0.65212 0.83886 1.01184 1.34199 1.51067 1.67223 1.86618 2.07496 2.35085 2.49381 2.6435 2.8349 2.99715 3.17114 3.32181 3.45564 3.77446 4.10346 4.35144 4.51087 4.82816 
0 
82 0.18121 0.18513 0.19157 0.33725 0.34087 0.34583 0.52469 0.52803 0.53216 0.65675 0.6605 0.66527 0.84672 0.85006 0.85481 1.01729 1.02206 1.02897 1.18537 1.19013 1.19768 1.34898 1.35295 1.36035 1.51701 1.5203 1.52544 1.68137 1.68581 1.69381 1.87139 1.87576 1.87978 2.08419 2.08771 2.09446 2.21401 2.22012 2.35732 2.36152 2.36855 2.49913 2.50332 2.51093 2.65139 2.65444 2.66163 2.8429 2.84647 2.85067 3.00653 3.00985 3.01851 3.17754 3.18162 3.18574 3.3289 3.33272 3.33848 3.46313 3.46706 3.4723 3.60817 3.61255 3.61881 3.78176 3.78495 3.78989 4.11303 4.11681 4.12551 4.3616 4.36568 4.37561 4.51859 4.52172 4.5264 4.64824 4.65399 4.83624 4.83938 4.84303 
19 0.16636 0.3257 0.5122 0.83197 1.00691 1.17584 1.66929 1.86132 2.07015 2.34529 2.63631 2.99416 3.31861 3.59398 3.76785 4.10009 4.3457 4.50455 4.82457 
41 0.16627 0.3224 0.32724 0.50973 0.51542 0.64199 0.64744 0.83216 1.00253 1.01182 1.17138 1.33523 1.50201 1.50757 1.66627 1.85701 1.86227 2.06926 2.19803 2.34167 2.34733 2.48372 2.63677 2.82755 2.83351 2.99141 3.16412 3.16817 3.31575 3.44997 3.59259 3.59854 3.76704 3.77005 4.0977 4.34568 4.50434 4.51009 4.63158 4.82092 4.8259 
98 0.1578 0.1613 0.16406 0.16857 0.31469 0.31807 0.32098 0.32593 0.50119 0.50481 0.5077 0.51162 0.63411 0.63756 0.64041 0.82321 0.82674 0.8291 0.83283 0.99499 0.99839 1.00132 1.00538 1.16083 1.1651 1.1689 1.17377 1.3249 1.32991 1.33301 1.49329 1.49773 1.50023 1.65528 1.66052 1.6633 1.66784 1.84953 1.85261 1.85562 1.85869 2.06281 2.06591 2.07222 2.18903 2.19415 2.20236 2.33494 2.33814 2.34139 2.34608 2.47462 2.4788 2.48146 2.48736 2.62986 2.63291 2.63581 2.8191 2.82289 2.82533 2.82964 2.98275 2.98747 2.99115 3.15557 3.15914 3.16198 3.16826 3.30456 3.3096 3.31244 3.44069 3.44435 3.44721 3.58503 3.58836 3.59165 3.59765 3.75832 3.76253 3.76492 4.0918 4.09466 4.10022 4.3406 4.34306 4.34787 4.49561 4.49994 4.50244 4.61962 4.62601 4.62952 4.81434 4.81714 4.81981 4.8233 
32 0.15799 0.31417 0.50089 0.50622 0.63464 0.82386 0.9952 1.16159 1.32596 1.49406 1.65849 1.84807 1.85392 2.06146 2.1902 2.33378 2.47545 2.62874 2.81912 2.82594 2.98344 3.15559 3.30609 3.44079 3.58434 3.75871 4.08975 4.33754 4.49581 4.62396 4.81272 4.81841 
65 0.16706 0.17045 0.17559 0.32346 0.32701 0.33276 0.51083 0.51428 0.64306 0.64722 0.83329 0.83614 0.84044 1.00312 1.00699 1.01197 1.173 1.17765 1.33639 1.34065 1.50339 1.50805 1.66752 1.6721 1.85752 1.86197 1.86608 2.07004 2.07378 2.20009 2.20665 2.34231 2.34621 2.35144 2.48513 2.49015 2.6377 2.64101 2.82968 2.83364 2.83899 2.99288 2.99775 3.16582 3.1695 3.31551 3.31952 3.45025 3.45413 3.59357 3.59789 3.76741 3.77093 3.77744 4.09914 4.10318 4.34725 4.35114 4.50498 4.50786 4.63286 4.63772 4.82281 4.82599 4.82992 
70 0.17078 0.17441 0.32742 0.33128 0.51373 0.51747 0.52295 0.64572 0.64936 0.65662 0.83677 0.84078 1.00528 1.01056 1.0168 1.17189 1.17671 1.18051 1.338 1.34227 1.3494 1.50658 1.51067 1.66953 1.67302 1.68078 1.8607 1.86537 1.87199 2.0733 2.07765 2.20189 2.20585 2.34559 2.35085 2.3567 2.4881 2.49247 2.64132 2.64473 2.83169 2.83772 2.99617 3.00112 3.1667 3.17074 3.17503 3.3168 3.3208 3.32569 3.45206 3.45609 3.46275 3.59639 3.60024 3.60663 3.77172 3.7748 3.78279 4.10207 4.10649 4.35052 4.35522 4.50896 4.51224 4.63485 4.63912 4.8256 4.82975 4.83534 
34 0.15988 0.16479 0.31727 0.32223 0.50422 0.63721 0.8244 0.82803 0.99558 1.00115 1.16194 1.17184 1.32963 1.49703 1.6602 1.84993 1.85532 2.06426 2.1918 2.3357 2.47841 2.63171 2.82249 2.98624 3.15876 3.31003 3.44265 3.58675 3.76182 4.09229 4.34091 4.49888 4.62764 4.81601 
55 0.16892 0.17406 0.32558 0.33004 0.51267 0.51684 0.64599 0.65245 0.83445 0.83859 1.00602 1.01088 1.17362 1.17871 1.33712 1.34218 1.50595 1.51463 1.66873 1.67593 1.86021 1.86463 2.07218 2.08135 2.20097 2.21297 2.34461 2.3505 2.48633 2.49333 2.63981 2.65297 2.83036 2.8347 2.99438 3.00335 3.16726 3.17212 3.31819 3.32403 3.45167 3.45605 3.5956 3.60204 3.77056 3.77698 4.10073 4.10849 4.34869 4.35572 4.5072 4.5132 4.63464 4.82384 4.8281 
4 0.51624 1.50921 2.35246 3.32256 
21 0.1669 0.32451 0.5101 0.83399 1.00696 1.50389 1.66764 1.86093 2.34362 2.48471 2.63717 2.82827 2.99257 3.16842 3.31715 3.4528 3.59505 3.76945 4.34664 4.50593 4.82097 
110 0.16225 0.16523 0.1677 0.17152 0.31866 0.32145 0.32419 0.32663 0.50474 0.50815 0.5101 0.5129 0.63773 0.6408 0.64344 0.64601 0.82799 0.83099 0.83332 0.83668 0.99872 1.00165 1.00489 1.01055 1.16397 1.16727 1.17115 1.17477 1.32859 1.33253 1.33523 1.33801 1.49712 1.50032 1.5029 1.50569 1.65785 1.66328 1.66601 1.66905 1.85377 1.85595 1.85934 1.86246 2.06687 2.06958 2.0722 2.19184 2.19598 2.19881 2.33947 2.3419 2.34517 2.35103 2.47798 2.48152 2.48437 2.48773 2.63337 2.63618 2.6383 2.82264 2.82582 2.82808 2.83084 2.83534 2.98669 2.99013 2.99238 2.99628 3.15943 3.16205 3.16492 3.16698 3.30825 3.3119 3.31506 3.31757 3.44376 3.44686 3.45002 3.45291 3.58789 3.59131 3.59349 3.59641 3.76234 3.76561 3.76814 3.77033 4.09582 4.0982 4.10101 4.14938 4.34473 4.34686 4.35059 4.49989 4.5031 4.50537 4.5081 4.62275 4.62823 4.63203 4.63515 4.81809 4.82035 4.82236 4.82506 4.82902 
0 
0 
0 
48 0.16988 0.17524 0.32636 0.33076 0.51356 0.51814 0.64766 0.83423 0.83829 1.00591 1.01076 1.17387 1.17982 1.33981 1.50694 1.67009 1.67622 1.86034 1.8655 2.07355 2.08004 2.20254 2.34529 2.3506 2.4889 2.64101 2.83174 2.83659 2.99586 3.16799 3.1729 3.31882 3.32517 3.45237 3.4575 3.59687 3.6043 3.77107 3.77562 4.10222 4.11049 4.3507 4.35669 4.50777 4.51359 4.63594 4.82483 4.82914 
180 0.18239 0.18552 0.18766 0.18963 0.19232 0.1961 0.33897 0.3415 0.34411 0.34623 0.34834 0.3519 0.36033 0.52514 0.5286 0.5306 0.5326 0.53462 0.53705 0.54129 0.65834 0.6614 0.66355 0.66582 0.6682 0.67137 0.84775 0.85052 0.85315 0.85495 0.85732 0.8598 0.86631 1.02004 1.02239 1.02515 1.02751 1.03019 1.03453 1.18577 1.18856 1.19153 1.19419 1.19684 1.20021 1.34966 1.35262 1.35549 1.35783 1.36022 1.36399 1.3727 1.51761 1.52089 1.52348 1.52553 1.52807 1.5316 1.54265 1.68217 1.68536 1.68758 1.69016 1.69338 1.69756 1.87465 1.87672 1.8794 1.88152 1.88375 1.8868 1.89223 2.08785 2.09005 2.09219 2.09466 2.0985 2.11191 2.21399 2.21799 2.22061 2.22409 2.2282 2.35977 2.36204 2.36448 2.36694 2.36967 2.3732 2.37791 2.50078 2.50355 2.50593 2.50846 2.5113 2.51564 2.65271 2.65574 2.65816 2.66005 2.66294 2.66776 2.84303 2.84659 2.84881 2.85072 2.85299 2.85544 2.85889 2.87319 3.00749 3.01082 3.0134 3.01559 3.01842 3.02433 3.17991 3.18251 3.18517 3.18721 3.1892 3.19197 3.19661 3.32937 3.33233 3.3352 3.33735 3.33945 3.34233 3.35102 3.46411 3.4672 3.46977 3.47218 3.47457 3.47831 3.60927 3.61255 3.61466 3.61721 3.61989 3.62349 3.63092 3.78338 3.78636 3.78876 3.79059 3.79262 3.79587 3.80129 4.11663 4.11886 4.12106 4.12339 4.12749 4.13725 4.36571 4.36752 4.36959 4.37232 4.37625 4.40572 4.5205 4.52299 4.52573 4.52753 4.52992 4.53327 4.64585 4.65036 4.65345 4.65613 4.65995 4.83904 4.84136 4.8432 4.8451 4.84732 4.84962 4.85412 
1 0.82985 
0 
70 0.15578 0.16028 0.31296 0.31756 0.32163 0.49892 0.50319 0.50708 0.63107 0.63551 0.63903 0.82121 0.82589 0.82957 0.99321 0.99787 1.00328 1.15918 1.16437 1.32335 1.32847 1.33795 1.49103 1.49573 1.50067 1.65486 1.65986 1.66583 1.84794 1.85254 1.85739 2.06104 2.06559 2.18799 2.19311 2.33316 2.33794 2.47183 2.47741 2.48311 2.62657 2.63124 2.81774 2.8221 2.82699 2.98062 2.98543 3.15384 3.15882 3.16364 3.30329 3.30886 3.43831 3.44291 3.58236 3.58655 3.59209 3.75715 3.76245 4.0901 4.09482 4.33879 4.3432 4.49378 4.49889 4.61967 4.62545 4.81288 4.81659 4.82197 
18 0.16946 0.32642 0.51271 0.83549 1.00766 1.33839 1.67173 1.86081 2.34757 2.83126 2.99909 3.32366 3.60347 3.77205 4.10455 4.35289 4.5135 4.82478 
46 0.16607 0.17034 0.32224 0.32604 0.50999 0.51496 0.64344 0.64962 0.83151 0.83528 1.00165 1.00623 1.16885 1.17439 1.33425 1.33946 1.50216 1.50678 1.66566 1.67101 1.85675 1.86052 2.07036 2.19933 2.34257 2.34709 2.48406 2.49141 2.63811 2.82729 2.83182 2.99295 3.16459 3.16885 3.31524 3.44931 3.45364 3.59364 3.59873 3.76778 4.09869 4.34701 4.50513 4.6333 4.8212 4.82557 
51 0.17154 0.17714 0.32849 0.33424 0.51513 0.51947 0.64801 0.65226 0.83686 0.84122 1.00879 1.01537 1.17926 1.34055 1.3495 1.50841 1.52479 1.67173 1.67866 1.86332 1.86754 2.07491 2.08267 2.20657 2.34759 2.35509 2.49016 2.51231 2.64195 2.65802 2.83303 2.83794 2.99628 3.00235 3.17073 3.17687 3.32083 3.45505 3.5995 3.60683 3.77307 3.77813 4.10415 4.11245 4.3512 4.35645 4.51029 4.63811 4.82574 4.83025 4.84389 
2 0.32437 0.83541 
5 0.16454 0.32191 0.82936 1.00124 1.85738 
0 
13 0.16086 0.31897 0.50526 0.63917 0.82599 0.99812 1.49999 2.34253 2.82347 3.15956 3.76328 4.09403 4.34245 
81 0.16941 0.17265 0.1796 0.32569 0.32941 0.33499 0.51289 0.51643 0.52118 0.64569 0.65019 0.6577 0.83414 0.83748 0.84118 1.00414 1.00811 1.01253 1.17517 1.17907 1.33799 1.34145 1.34739 1.50538 1.50906 1.51867 1.66933 1.67329 1.68001 1.85934 1.86399 1.8678 1.87643 2.07226 2.07591 2.08559 2.20214 2.20848 2.34432 2.34782 2.35236 2.35819 2.48703 2.49138 2.6402 2.64444 2.83103 2.83434 2.83853 2.99519 2.99926 3.01145 3.1676 3.17115 3.17688 3.31852 3.32145 3.32967 3.45168 3.4552 3.46153 3.59604 3.60023 3.60594 3.77026 3.77351 3.77959 4.10076 4.10404 4.10988 4.34928 4.3526 4.35849 4.50783 4.51116 4.53034 4.6359 4.82418 4.82761 4.83114 4.84662 
127 0.1701 0.17251 0.17528 0.17849 0.3259 0.32891 0.33121 0.33428 0.34203 0.51328 0.51566 0.51803 0.52051 0.52573 0.64603 0.64917 0.65208 0.65598 0.83567 0.83797 0.84042 0.84298 0.84867 1.00555 1.00935 1.0119 1.01582 1.02566 1.17356 1.17679 1.17952 1.18254 1.33875 1.34131 1.34377 1.34786 1.50617 1.50857 1.51165 1.51561 1.67006 1.67257 1.67564 1.67979 1.86026 1.86361 1.86618 1.86853 1.87337 2.07246 2.07517 2.07787 2.08228 2.09684 2.20275 2.2064 2.21062 2.34483 2.34741 2.35048 2.35337 2.35797 2.48719 2.48993 2.49344 2.49788 2.64062 2.64301 2.64579 2.65148 2.83198 2.83433 2.83726 2.84002 2.84984 2.99529 2.99758 3.00104 3.00581 3.16702 3.17032 3.17238 3.17516 3.18164 3.31808 3.32091 3.32321 3.32653 3.45141 3.45449 3.45669 3.45973 3.46711 3.59622 3.59865 3.60162 3.60491 3.60943 3.77142 3.77398 3.7763 3.77984 3.78792 4.10163 4.10403 4.10669 4.1107 4.11944 4.15203 4.35007 4.35235 4.35547 4.35932 4.37047 4.50787 4.51038 4.51319 4.51717 4.6365 4.64 4.64452 4.82447 4.82691 4.82939 4.83181 4.8354 4.84387 
15 0.51096 1.00678 1.33822 1.85702 2.0701 2.34148 2.63628 2.83213 2.99171 3.44955 3.59554 3.76788 4.34623 4.50478 4.82123 
28 0.17503 0.33234 0.51926 0.6523 0.84145 1.01364 1.18266 1.34492 1.51274 1.67632 1.86737 2.0793 2.35338 2.49392 2.64556 2.83672 2.84238 3.00098 3.17334 3.3239 3.46011 3.60324 3.77658 4.10757 4.35494 4.5131 4.64255 4.83069 
4 0.15894 0.82403 2.3379 4.3409 
106 0.15407 0.15785 0.16075 0.16406 0.31053 0.31386 0.3171 0.31986 0.49683 0.50154 0.50404 0.50713 0.62968 0.63381 0.63683 0.64019 0.8193 0.82278 0.82592 0.82816 0.9921 0.99554 0.9987 1.00386 1.15637 1.16035 1.16424 1.16748 1.32118 1.32578 1.32867 1.33219 1.48939 1.49382 1.49668 1.5 1.65065 1.65667 1.65977 1.66332 1.84737 1.84988 1.85306 1.85669 2.06068 2.06358 2.0673 2.1852 2.19035 2.1936 2.33209 2.33506 2.33815 2.347 2.46813 2.47326 2.47667 2.47922 2.62408 2.6286 2.63141 2.81504 2.81947 2.8222 2.82549 2.97895 2.98369 2.98633 2.99125 3.15233 3.15533 3.15909 3.16249 3.30096 3.30509 3.30853 3.31186 3.4335 3.43919 3.44247 3.44557 3.58085 3.58521 3.58797 3.59394 3.75567 3.75923 3.76194 3.76453 4.08958 4.09217 4.09566 4.33856 4.34079 4.34535 4.49212 4.4956 4.49868 4.50239 4.61611 4.62172 4.62613 4.8114 4.81451 4.81698 4.82061 
44 0.17336 0.18007 0.33 0.33551 0.51675 0.52165 0.65098 0.83981 0.84616 1.01075 1.02068 1.17972 1.34243 1.36055 1.51042 1.67432 1.68972 1.86528 1.87101 2.07605 2.20629 2.35077 2.35892 2.49193 2.64417 2.836 2.84202 2.99883 3.17191 3.17881 3.32291 3.45636 3.46979 3.60156 3.61656 3.77565 3.79467 4.1046 4.11636 4.35346 4.51162 4.6407 4.82853 4.83317 
118 0.17638 0.17906 0.18193 0.18586 0.33244 0.33543 0.33793 0.34202 0.51967 0.52205 0.52456 0.52752 0.53422 0.65267 0.65568 0.65848 0.66295 0.84139 0.84433 0.84678 0.84972 0.867 1.01192 1.01554 1.01862 1.02294 1.18023 1.184 1.18717 1.19244 1.345 1.34779 1.35074 1.35625 1.51243 1.51514 1.51811 1.52286 1.67693 1.68033 1.68415 1.6922 1.86663 1.87021 1.87301 1.87608 1.88273 2.07926 2.08201 2.08531 2.09186 2.20912 2.21272 2.21733 2.3523 2.35556 2.35864 2.36276 2.36931 2.49426 2.49716 2.50061 2.50588 2.647 2.64963 2.65307 2.6602 2.83816 2.8407 2.84362 2.84665 2.85949 3.00206 3.00438 3.00765 3.01324 3.17301 3.17632 3.17863 3.18163 3.18726 3.32437 3.32734 3.32986 3.33413 3.4584 3.46167 3.4643 3.46863 3.60372 3.60676 3.60983 3.61446 3.77725 3.7799 3.78204 3.7856 3.79306 4.10816 4.11072 4.11365 4.11943 4.35681 4.35911 4.36245 4.36851 4.51405 4.51675 4.51925 4.52304 4.64307 4.64665 4.65175 4.83168 4.83403 4.83656 4.83965 4.8457 
15 0.16965 0.32605 0.51116 1.00755 1.3376 1.67167 1.86263 2.34835 2.83391 3.16724 3.31682 3.77138 4.10086 4.3471 4.82283 
58 0.15307 0.15759 0.3093 0.31407 0.49539 0.50041 0.62885 0.63377 0.81872 0.8236 0.99016 0.99599 1.15599 1.16286 1.16786 1.32 1.32597 1.48822 1.4936 1.6516 1.65653 1.84487 1.84974 2.05804 2.06243 2.18401 2.19031 2.33003 2.33476 2.46962 2.4749 2.62413 2.62872 2.8135 2.81868 2.97772 2.98328 3.15041 3.1557 3.29958 3.30579 3.31011 3.43526 3.44019 3.57945 3.58436 3.7534 3.75847 4.08697 4.0913 4.33594 4.33975 4.49058 4.49581 4.61482 4.62334 4.80928 4.81295 
20 0.16662 0.32345 0.51183 0.83145 1.0032 1.50395 1.66684 1.86118 2.34395 2.48595 2.63689 2.82968 2.99207 3.16723 3.31675 3.59283 3.76882 4.35015 4.5091 4.82414 
22 0.32544 0.51173 0.64606 1.33695 1.50558 2.07084 2.20549 2.34551 2.4877 2.63756 2.83235 2.99439 3.16727 3.31646 3.45301 3.59637 3.76814 4.0996 4.34732 4.50537 4.63797 4.82769 
71 0.16989 0.17293 0.17945 0.32546 0.3291 0.33312 0.51335 0.51663 0.52193 0.64656 0.65028 0.83492 0.8379 0.84202 1.00481 1.00959 1.01407 1.17345 1.17811 1.18484 1.33846 1.34271 1.35246 1.50681 1.51108 1.66929 1.67273 1.67774 1.86063 1.86496 1.87009 2.07318 2.07666 2.20281 2.2108 2.34487 2.34892 2.35388 2.48812 2.49318 2.64161 2.64656 2.83145 2.83516 2.83992 2.99596 3.00045 3.16866 3.17217 3.18105 3.31975 3.32318 3.45272 3.45657 3.5964 3.60063 3.60739 3.77207 3.77521 3.78333 4.10181 4.10567 4.35043 4.35451 4.50936 4.51352 4.63595 4.64331 4.82508 4.8282 4.83207 
30 0.16624 0.32246 0.5097 0.64301 0.83106 1.00215 1.17197 1.33523 1.50268 1.66637 1.85602 1.86176 2.07026 2.19988 2.34156 2.48407 2.63711 2.82768 2.83436 2.99203 3.16468 3.31477 3.45065 3.59273 3.76732 4.09869 4.34581 4.50479 4.63285 4.82131 
73 0.15702 0.16178 0.16592 0.31399 0.31875 0.32387 0.50049 0.50497 0.50933 0.63359 0.63871 0.82249 0.82686 0.82977 0.99393 0.99888 1.00292 1.16016 1.16601 1.17082 1.3241 1.32981 1.33407 1.49331 1.49817 1.65445 1.65986 1.6637 1.84897 1.85355 1.85714 2.06183 2.06717 2.18755 2.19375 2.33419 2.33893 2.34686 2.47419 2.47949 2.62868 2.63274 2.81882 2.82312 2.82796 2.98284 2.98732 3.15461 3.15997 3.16422 3.30396 3.30999 3.31398 3.43999 3.44581 3.58445 3.58876 3.7577 3.76268 3.76667 4.09151 4.09644 4.34035 4.34558 4.4949 4.49983 4.5051 4.61755 4.62572 4.63116 4.81407 4.81755 4.82263 
29 0.17194 0.32803 0.51421 0.6477 0.83571 1.0099 1.1779 1.34055 1.50768 1.67165 1.86545 2.07382 2.20588 2.34671 2.4888 2.64076 2.83589 2.99627 3.16885 3.3203 3.45465 3.59831 3.77156 4.10294 4.34983 4.50775 4.63582 4.82565 4.83168 
28 0.17371 0.32918 0.51615 0.64795 0.84047 1.00956 1.17737 1.34209 1.50983 1.67327 1.86179 2.07407 2.20449 2.3493 2.48871 2.64226 2.83416 2.99736 3.17111 3.32254 3.45416 3.59853 3.77329 4.10291 4.352 4.51195 4.63905 4.82648 
105 0.17448 0.17781 0.18155 0.19105 0.33047 0.33399 0.33701 0.34258 0.51821 0.52096 0.52396 0.52872 0.65132 0.65476 0.65826 0.67757 0.83988 0.84343 0.84682 0.85209 1.01014 1.01445 1.01841 1.02507 1.17679 1.18175 1.18572 1.1931 1.34159 1.34586 1.34933 1.35725 1.51082 1.51403 1.51755 1.52754 1.67548 1.67959 1.68436 1.86556 1.86949 1.87293 1.87867 2.0783 2.08155 2.08575 2.10755 2.20435 2.20969 2.21581 2.35088 2.3545 2.35825 2.36381 2.49297 2.49646 2.50093 2.51391 2.64554 2.64862 2.65293 2.83636 2.83945 2.84298 2.84718 2.99994 3.00324 3.00732 3.17153 3.17547 3.17818 3.1827 3.32167 3.32586 3.32889 3.33554 3.45699 3.46091 3.46424 3.47386 3.60129 3.60468 3.60828 3.61435 3.77544 3.77874 3.78144 3.78725 4.10749 4.1108 4.11531 4.35602 4.3591 4.3634 4.51186 4.51571 4.51905 4.52555 4.6395 4.64358 4.64886 4.83056 4.83334 4.83658 4.84097 
30 0.16938 0.32598 0.51257 0.64708 0.83484 1.00664 1.17603 1.33907 1.50601 1.66947 1.86058 1.86903 2.07256 2.20167 2.34536 2.48724 2.6401 2.83098 2.9948 3.16753 3.31876 3.45318 3.59715 3.77061 4.10058 4.34869 4.50743 4.63843 4.8239 4.83003 
61 0.1671 0.16983 0.32239 0.32617 0.33075 0.51115 0.51487 0.64319 0.64728 0.83119 0.83464 0.83955 1.00193 1.00744 1.1689 1.17532 1.33574 1.34003 1.5044 1.50855 1.66757 1.67176 1.85685 1.86142 1.86538 2.07004 2.07374 2.19836 2.20663 2.34212 2.34689 2.48484 2.48817 2.6386 2.6411 2.82861 2.83147 2.83788 2.99383 2.9997 3.16379 3.16812 3.31551 3.3194 3.44889 3.45352 3.594 3.59791 3.76717 3.77106 4.09937 4.1027 4.34801 4.35155 4.5033 4.50759 4.5131 4.63292 4.63738 4.82296 4.82575 
13 0.32157 0.50844 0.64355 0.83342 1.50059 2.48119 2.63487 2.82991 3.16296 3.44834 3.76498 4.50188 4.82106 
28 0.15083 0.30726 0.49451 0.62707 0.81587 0.98747 1.15358 1.31923 1.48734 1.65334 1.84196 2.05515 2.18371 2.32735 2.47011 2.62231 2.81251 2.97711 3.14801 3.29837 3.43374 3.57822 3.75158 4.08412 4.33257 4.48848 4.62013 4.80671 
37 0.1656 0.1704 0.32222 0.327 0.50982 0.64322 0.83168 0.83587 1.00261 1.17203 1.33529 1.50317 1.66542 1.85764 2.06976 2.1983 2.34268 2.48405 2.49297 2.63721 2.82799 2.83378 2.99151 3.16479 3.31536 3.44963 3.59333 3.59898 3.7675 3.77266 4.09793 4.34584 4.5048 4.63147 4.63722 4.82094 4.82539 
35 0.17301 0.33009 0.51628 0.52486 0.64879 0.83906 1.01053 1.02761 1.17697 1.3418 1.50922 1.67258 1.86209 1.86914 2.07545 2.20397 2.35037 2.36103 2.49122 2.64389 2.83374 2.84186 2.99919 3.17109 3.17907 3.32336 3.4557 3.60055 3.77469 4.10671 4.35291 4.51175 4.63824 4.82784 4.83713 

180
