# Supplementary material for: Deciphering the Contribution of Oriens-Lacunosum/Moleculare (OLM) Cells to Intrinsic θ Rhythms Using Biophysical Local Field Potential (LFP) Models
Source: eNeuro. 2018 Sep 4;5(4):ENEURO.0146-18.2018. doi: 10.1523/ENEURO.0146-18.2018 (PMC6140113; doi:10.1523/ENEURO.0146-18.2018)
Supplement: Supplementary file 2 — Supplementary Code. Download supplement 2, GZ file [file sup_enu-eN-NWR-0146-18-s02.gz › LFP_microcircuit-master/SOM-350-SOM12915016-dSD3.5ms-shift5.32ms-gnSD0.12-gsb2.75-csb0.21-gbs2.75-cbs0.1344-spiketimes.txt]

10734

350


29 0.01373 0.10588 0.17323 0.18633 0.32739 0.3404 0.52361 0.6622 0.80218 0.83204 0.84186 1.00456 1.05399 1.18312 1.20938 1.35227 1.53264 1.67183 1.86583 2.21811 2.35178 2.6597 2.84375 3.17888 3.32855 3.46105 4.10773 4.36142 4.83422 
25 0.01237 0.10318 0.16292 0.17677 0.31649 0.33251 0.51287 0.8006 0.8249 0.83698 0.99411 1.17192 1.20999 1.33918 1.53564 1.66221 1.85165 2.22493 2.34109 2.83377 3.31583 3.45625 4.09821 4.34322 4.81991 
26 0.01931 0.11172 0.17313 0.18598 0.32684 0.34011 0.52069 0.58301 0.81419 0.83508 0.84777 1.00369 1.02316 1.18144 1.20256 1.34879 1.67114 1.86232 2.22774 2.3513 2.8394 3.32642 3.46683 4.10786 4.35616 4.83196 
41 0.01229 0.09073 0.15717 0.16578 0.17689 0.31348 0.32099 0.33228 0.50585 0.54844 0.64707 0.78929 0.82208 0.8308 0.84693 0.99219 1.00228 1.16806 1.18136 1.21432 1.33207 1.50381 1.6569 1.67259 1.84863 1.86365 2.06739 2.19519 2.33761 2.64381 2.82305 2.98962 3.16452 3.31219 3.44816 3.5935 3.76892 4.09553 4.34046 4.51137 4.81649 
26 0.00852 0.10573 0.17127 0.18521 0.32417 0.33696 0.5188 0.80306 0.83091 0.84156 1.00166 1.02498 1.17959 1.20444 1.34743 1.66904 1.85958 2.22362 2.34832 2.83747 3.18153 3.32443 3.46001 4.10566 4.35184 4.82883 
31 0.00792 0.09696 0.16273 0.17316 0.31685 0.33182 0.51245 0.65138 0.79231 0.82369 0.83329 0.86821 0.99459 1.17328 1.19935 1.33798 1.51391 1.66059 1.85198 2.20675 2.34186 2.65925 2.8317 3.00102 3.17077 3.31833 3.45284 3.61588 4.0991 4.34423 4.82097 
29 0.01809 0.09949 0.16782 0.17886 0.321 0.33196 0.51427 0.79189 0.82655 0.83591 0.85578 0.9977 1.01429 1.1765 1.19684 1.34234 1.51882 1.66529 1.85636 2.20874 2.34512 2.83376 3.001 3.17319 3.32042 3.45724 4.10247 4.34793 4.82428 
41 0.01645 0.09657 0.16395 0.17213 0.18634 0.31895 0.32738 0.34346 0.51139 0.54025 0.65227 0.79722 0.82704 0.836 0.85678 0.99708 1.00866 1.17341 1.18494 1.21342 1.33784 1.51043 1.66221 1.67922 1.85433 1.87101 2.07751 2.20324 2.34288 2.65013 2.8295 2.99549 3.16951 3.31786 3.45337 3.59968 4.10105 4.34663 4.51908 4.82205 4.84274 
49 0.01796 0.09351 0.15974 0.16808 0.18182 0.3136 0.32109 0.33182 0.50596 0.51982 0.64421 0.79407 0.82352 0.83249 0.85386 0.99287 1.00337 1.16781 1.17704 1.19569 1.33207 1.34699 1.50421 1.65728 1.67254 1.84927 1.86292 2.06784 2.19545 2.21657 2.33828 2.64075 2.82346 2.84203 2.98996 3.16438 3.31241 3.32758 3.44821 3.4606 3.5936 3.76796 4.09635 4.11094 4.34169 4.5084 4.64573 4.81763 4.83242 
37 0.01575 0.11026 0.17741 0.18771 0.25255 0.33132 0.34199 0.52392 0.54868 0.66474 0.82003 0.83954 0.85034 1.0087 1.0257 1.1857 1.20164 1.34956 1.52775 1.6753 1.70823 1.86672 1.89426 2.10317 2.22039 2.35404 2.6637 2.8443 3.01401 3.1815 3.32937 3.46518 3.61516 4.11244 4.36077 4.68177 4.83481 
29 0.02023 0.10585 0.17148 0.18562 0.32463 0.3368 0.52002 0.66058 0.80077 0.83033 0.84019 1.00227 1.17956 1.19864 1.34592 1.52823 1.66978 1.85987 2.09492 2.21445 2.3481 2.83989 3.17549 3.32461 3.45903 4.10515 4.35157 4.52683 4.82774 
28 0.01543 0.10116 0.16384 0.17477 0.31819 0.33093 0.51286 0.79349 0.82483 0.8348 0.99497 1.17157 1.18827 1.3372 1.66069 1.85346 1.89069 2.20033 2.34187 2.83043 2.99736 3.17117 3.31711 3.45232 3.60233 4.09973 4.34603 4.82169 
27 0.012 0.10327 0.17173 0.18487 0.32573 0.33892 0.52331 0.7968 0.83013 0.83998 0.99925 1.0138 1.1809 1.20463 1.34916 1.53593 1.67281 1.86289 2.21859 2.3505 2.84811 3.17925 3.32528 3.46126 4.10653 4.35569 4.83119 
33 0.01839 0.09932 0.16058 0.17009 0.2048 0.31455 0.32516 0.50591 0.64659 0.80004 0.82371 0.83404 0.99243 1.00742 1.1677 1.18513 1.33193 1.50664 1.65778 1.84904 2.06897 2.19539 2.33771 2.82352 2.98989 3.16455 3.31173 3.44805 3.59416 3.76928 4.09565 4.341 4.81684 
45 0.01081 0.09377 0.16078 0.16927 0.18561 0.31505 0.3237 0.34333 0.50708 0.52805 0.64662 0.79731 0.82395 0.83304 0.8645 0.99354 1.00569 1.16889 1.17964 1.20587 1.33317 1.35808 1.50637 1.65876 1.67565 1.85031 1.86842 2.07061 2.1974 2.23164 2.33893 2.64322 2.82525 2.85217 2.9918 3.16525 3.31359 3.44941 3.59431 3.77048 4.09675 4.34233 4.51077 4.659 4.81847 
24 0.01494 0.11039 0.17282 0.1957 0.32635 0.34987 0.53458 0.66392 0.81489 0.83339 0.84894 1.00603 1.18233 1.21914 1.35211 1.52793 1.67701 1.87578 2.22327 3.18216 3.32763 3.46605 4.11135 4.84041 
32 0.01944 0.10524 0.17237 0.18212 0.21852 0.32673 0.33722 0.51995 0.54877 0.66363 0.80738 0.83308 0.84255 1.00512 1.18042 1.19449 1.22598 1.34571 1.6705 1.71173 1.8621 1.89036 2.21298 2.35016 2.66539 2.84103 3.17755 3.32543 3.461 4.1071 4.35422 4.82974 
35 0.01532 0.11338 0.17471 0.18712 0.32796 0.33983 0.51971 0.54327 0.66088 0.82305 0.839 0.8563 1.00609 1.03062 1.18183 1.19743 1.34673 1.52203 1.67244 1.86327 1.89297 2.08964 2.21519 2.35167 2.66152 2.83919 3.00909 3.17831 3.32625 3.46178 3.609 4.10903 4.35589 4.53417 4.83163 
41 0.01674 0.10327 0.17194 0.18086 0.20426 0.32636 0.33636 0.51773 0.5371 0.65758 0.80435 0.83257 0.84187 0.87739 1.00357 1.018 1.17972 1.19152 1.21954 1.34403 1.51832 1.67071 1.86183 1.88943 2.08532 2.20918 2.2378 2.34899 2.6536 2.83725 3.00346 3.17505 3.32372 3.45936 3.60593 3.79536 4.10697 4.35351 4.52146 4.82873 4.85361 
32 0.01861 0.11105 0.16752 0.18393 0.31964 0.33405 0.5127 0.65561 0.81526 0.83205 0.85103 0.99816 1.01956 1.17559 1.19841 1.34089 1.52138 1.66435 1.85509 2.08462 2.20644 2.34482 2.65797 2.83275 3.00788 3.17479 3.32025 3.45778 3.61192 4.10357 4.35073 4.82487 
22 0.01916 0.10504 0.1669 0.19009 0.31909 0.33515 0.53417 0.80087 0.82699 0.83817 0.99631 1.04068 1.17851 1.22004 1.66465 1.85374 2.23741 3.3249 3.46286 4.10262 4.34655 4.82518 
31 0.0118 0.10037 0.16244 0.17314 0.31627 0.32754 0.50805 0.64956 0.79842 0.82453 0.83488 0.99433 1.01605 1.17069 1.19084 1.33461 1.51657 1.66033 1.8513 2.07508 2.19846 2.33954 2.82606 2.99236 3.16618 3.31457 3.44953 3.5953 4.09708 4.34302 4.81876 
33 0.01627 0.10706 0.16881 0.17912 0.23305 0.32257 0.33316 0.51514 0.65796 0.8112 0.83201 0.8433 1.00031 1.01578 1.17654 1.19175 1.34084 1.51938 1.66598 1.69447 1.85769 1.8828 2.20817 2.3465 2.83317 3.00415 3.17587 3.32135 3.45798 3.60706 4.10445 4.3514 4.82617 
24 0.02031 0.10967 0.17356 0.19039 0.32676 0.34104 0.52975 0.80486 0.83249 0.84321 1.00389 1.18328 1.21315 1.35501 1.67321 1.86375 2.24389 2.35939 2.85661 3.32825 3.46382 4.10854 4.35957 4.83584 
25 0.01519 0.11351 0.17893 0.19661 0.33251 0.34807 0.53298 0.81205 0.8378 0.84918 1.00981 1.1885 1.21936 1.35731 1.67804 1.86913 2.24102 2.36259 2.8576 3.19371 3.338 3.46884 4.11383 4.36813 4.84206 
36 0.00968 0.1004 0.16997 0.17937 0.20771 0.32497 0.33693 0.51731 0.54156 0.65759 0.80605 0.8313 0.84084 1.00248 1.02687 1.17875 1.19339 1.22773 1.34348 1.51885 1.66926 1.86064 2.09199 2.21055 2.34887 2.65585 2.83714 3.0052 3.17519 3.32408 3.45838 3.60603 4.10557 4.3543 4.52948 4.82909 
30 0.01767 0.10243 0.16445 0.17504 0.31737 0.32814 0.51117 0.66093 0.79935 0.82649 0.83663 0.99555 1.01362 1.17304 1.1961 1.33775 1.53549 1.66039 1.69445 1.85309 1.89099 2.20533 2.34226 2.83069 3.17206 3.31856 3.4537 4.1001 4.34524 4.82142 
32 0.0205 0.11305 0.17481 0.19126 0.32764 0.34152 0.52331 0.6611 0.81629 0.83613 0.84989 1.00447 1.02566 1.1836 1.21163 1.34877 1.5246 1.6746 1.86601 2.21877 2.35402 2.66236 2.84966 3.01297 3.17989 3.32778 3.46313 3.61474 4.11057 4.36816 4.67249 4.83651 
29 0.01617 0.10633 0.17327 0.18841 0.32704 0.34039 0.52741 0.66234 0.80168 0.83142 0.84126 1.00498 1.18118 1.20069 1.35091 1.52544 1.67509 1.86501 2.22023 2.35051 2.66566 2.84991 3.17859 3.32572 3.46136 4.10751 4.36178 4.66758 4.8363 
23 0.00784 0.10316 0.17574 0.19688 0.32992 0.35876 0.53512 0.80658 0.83346 0.84437 1.00806 1.18392 1.21244 1.35185 1.6797 1.86918 2.23416 2.36627 3.18436 3.32856 3.46677 4.11275 4.83805 
24 0.00809 0.11636 0.17669 0.19828 0.32964 0.34832 0.52814 0.8269 0.84198 1.00724 1.18458 1.21324 1.35585 1.67568 1.86625 2.21905 2.35803 2.85319 3.18456 3.33376 3.46583 4.11355 4.37233 4.83732 
34 0.01271 0.1094 0.17169 0.18271 0.32463 0.33532 0.51714 0.54311 0.65821 0.81684 0.83516 0.84847 1.0029 1.02096 1.1804 1.2003 1.3447 1.52311 1.66948 1.86008 1.88669 2.21491 2.34957 2.65742 2.83688 3.00745 3.17666 3.32398 3.45976 3.60878 4.10764 4.35422 4.66814 4.82892 
24 0.00856 0.10724 0.17436 0.21186 0.32865 0.5293 0.67793 0.80637 0.83169 0.84323 1.00647 1.18195 1.21242 1.35369 1.68286 1.87204 2.22906 2.36183 3.18048 3.32828 3.46261 4.10748 4.3959 4.8405 
26 0.00943 0.04532 0.12777 0.17958 0.19593 0.33349 0.34867 0.53337 0.81551 0.839 0.85031 1.01074 1.18846 1.21559 1.36068 1.67865 1.87152 2.23024 2.36453 2.86151 3.18735 3.3364 3.47017 4.11392 4.36292 4.83962 
28 0.01877 0.11006 0.16779 0.17958 0.32148 0.3331 0.514 0.80854 0.83081 0.84437 0.9997 1.02571 1.17495 1.19418 1.34037 1.66533 1.85663 1.88711 2.20381 2.34508 2.83169 3.00139 3.17335 3.31984 3.45701 4.10343 4.34948 4.82426 
25 0.01914 0.1043 0.17139 0.18537 0.32446 0.33669 0.52907 0.79602 0.82975 0.8395 0.88096 1.00218 1.18016 1.20193 1.34758 1.67064 1.86168 2.21821 2.3507 2.85638 3.32544 3.46222 4.10795 4.3688 4.8335 
40 0.01151 0.10011 0.17358 0.18236 0.20369 0.3281 0.33754 0.52087 0.54358 0.66021 0.80809 0.83502 0.84439 1.00509 1.01823 1.18276 1.19672 1.22826 1.34733 1.52194 1.67248 1.6978 1.86341 1.88318 2.08876 2.21488 2.35126 2.65546 2.83976 3.00868 3.17801 3.32697 3.46227 3.60849 3.78718 4.10925 4.35749 4.5247 4.66509 4.8325 
33 0.01442 0.10482 0.16767 0.18022 0.3211 0.33335 0.51361 0.5465 0.6547 0.80921 0.82966 0.84113 0.99956 1.17589 1.19578 1.34098 1.51686 1.66619 1.85652 2.08587 2.20733 2.34502 2.65092 2.83231 3.00109 3.17109 3.31981 3.45544 3.60368 4.10265 4.34996 4.52379 4.82456 
28 0.01808 0.10701 0.16772 0.18129 0.31998 0.33192 0.5143 0.65809 0.80812 0.8301 0.84205 0.99798 1.01465 1.17751 1.20889 1.34438 1.53734 1.66409 1.85508 2.21063 2.34506 2.83473 3.17548 3.32147 3.45849 4.10272 4.34729 4.82437 
29 0.01846 0.10602 0.1715 0.18522 0.3252 0.33906 0.52023 0.66247 0.80203 0.83052 0.8405 1.00207 1.17969 1.19954 1.34577 1.52324 1.67055 1.86216 2.21832 2.35023 2.66669 2.85277 3.01082 3.17958 3.32411 3.46208 4.1066 4.35418 4.83181 
31 0.01632 0.10432 0.16692 0.17708 0.22276 0.32078 0.33156 0.51302 0.55158 0.65795 0.81133 0.83036 0.84134 0.99856 1.01631 1.17549 1.19351 1.34021 1.52695 1.66439 1.85595 2.20522 2.34442 2.8316 2.99961 3.1719 3.31932 3.45586 4.10245 4.34807 4.82354 
34 0.01437 0.10245 0.16924 0.17791 0.19758 0.32356 0.33305 0.51654 0.65986 0.80067 0.83066 0.84012 0.87538 1.00148 1.01513 1.1781 1.19333 1.23189 1.34208 1.53399 1.66612 1.68384 1.85862 1.87824 2.21302 2.34715 2.83505 3.00446 3.17712 3.32315 3.45934 4.10511 4.3506 4.82681 
48 0.01584 0.09951 0.16755 0.17531 0.18821 0.32335 0.33163 0.34846 0.5143 0.5302 0.65349 0.80059 0.83036 0.83933 0.86042 1.0014 1.01342 1.17604 1.18567 1.20597 1.33977 1.35461 1.51278 1.53975 1.66644 1.6824 1.8585 1.87409 2.07838 2.20481 2.23103 2.34611 2.64969 2.83255 2.85334 2.99801 3.17204 3.32049 3.45561 3.47083 3.60177 3.77862 4.10382 4.34965 4.51806 4.65561 4.8254 4.84047 
24 0.01637 0.10146 0.17186 0.18456 0.32598 0.33884 0.53119 0.7945 0.82957 0.83903 0.8632 1.00316 1.1809 1.20232 1.36291 1.4781 1.67347 1.86671 2.21947 3.3283 3.46204 4.10775 4.36588 4.83715 
21 0.01557 0.10055 0.16422 0.18718 0.31679 0.33297 0.7904 0.82349 0.83352 0.88389 0.99341 1.17657 1.22489 1.66072 1.8502 2.22623 2.34095 3.45914 4.09879 4.34206 4.81955 
34 0.0085 0.09943 0.16933 0.17886 0.20608 0.3234 0.33295 0.5173 0.54778 0.66053 0.80813 0.83218 0.84188 1.00093 1.01265 1.17988 1.19836 1.34553 1.52635 1.66605 1.68536 1.85862 1.90024 2.21377 2.34945 2.66022 2.83822 3.01314 3.17694 3.32416 3.45997 4.10695 4.35471 4.82841 
29 0.0126 0.10271 0.17491 0.18692 0.32852 0.34012 0.5284 0.66877 0.80034 0.83285 0.84229 0.86859 1.00668 1.18364 1.20449 1.35125 1.53795 1.67276 1.8648 2.22038 2.35312 2.66971 2.85178 3.18328 3.32994 3.46545 4.10929 4.35711 4.83158 
35 0.01737 0.10584 0.16977 0.17893 0.20307 0.32367 0.33348 0.51675 0.54253 0.65926 0.80952 0.83233 0.84224 1.00168 1.01651 1.17775 1.19057 1.22156 1.34288 1.52245 1.66798 1.69847 1.85967 1.88893 2.21019 2.34847 2.83491 3.00729 3.17556 3.3225 3.45855 3.61085 4.10576 4.35231 4.82737 
24 0.02109 0.11588 0.17328 0.19354 0.32695 0.34499 0.52558 0.8154 0.83488 0.85183 1.00452 1.18177 1.21183 1.34714 1.67574 1.86548 2.22117 2.35328 2.85497 3.32544 3.46304 4.10745 4.35761 4.8325 
28 0.01459 0.0983 0.16464 0.17575 0.31768 0.33006 0.51314 0.65526 0.79247 0.82482 0.83452 0.87545 0.99536 1.17493 1.20188 1.34254 1.51867 1.66137 1.85271 2.21027 2.3428 2.85382 3.1706 3.31933 3.45477 4.10018 4.34483 4.82194 
18 0.01938 0.10661 0.17144 0.19284 0.32532 0.34655 0.7969 0.82908 0.83937 1.00118 1.18254 1.2186 1.37081 1.67065 1.86898 2.22759 3.47102 4.11516 
29 0.01708 0.10288 0.17366 0.18401 0.32707 0.33722 0.52259 0.79643 0.8316 0.84088 0.85927 1.00406 1.01956 1.18259 1.20125 1.3492 1.48386 1.67326 1.86331 1.90241 2.21927 2.351 2.84141 3.1803 3.32674 3.46402 4.10818 4.35454 4.8307 
27 0.01562 0.11348 0.17878 0.19549 0.33257 0.34767 0.53115 0.67183 0.81648 0.83865 0.85052 1.00977 1.18775 1.21504 1.36011 1.53439 1.67933 1.8717 2.24161 2.36012 2.85462 3.18852 3.33364 3.47156 4.11421 4.37051 4.8398 
28 0.02251 0.11577 0.17613 0.19116 0.33066 0.34668 0.52844 0.66645 0.81976 0.83882 0.85605 1.00915 1.18321 1.20172 1.34855 1.52312 1.67512 1.86869 2.21511 2.35418 2.85129 3.01628 3.18298 3.32909 3.46553 4.1124 4.36143 4.8344 
35 0.01614 0.10222 0.16159 0.17286 0.31439 0.32498 0.50614 0.64565 0.80309 0.82504 0.83694 0.99284 1.00943 1.16839 1.18583 1.33292 1.50627 1.65822 1.69187 1.84967 2.06964 2.19756 2.33822 2.64514 2.82472 2.99104 3.16501 3.31308 3.44893 3.59479 3.77001 4.09639 4.34191 4.51153 4.81782 
42 0.01585 0.10427 0.17169 0.18055 0.20282 0.32563 0.33489 0.37279 0.51753 0.54048 0.65703 0.81167 0.8337 0.84325 1.00355 1.01786 1.17905 1.1907 1.21905 1.34377 1.51863 1.66935 1.68948 1.86053 1.87813 2.08531 2.21101 2.34873 2.65385 2.83572 3.00303 3.17536 3.32382 3.4594 3.60522 3.78418 4.10638 4.35247 4.52129 4.66118 4.82814 4.85189 
23 0.0122 0.10218 0.16182 0.18421 0.31453 0.33077 0.50777 0.79887 0.82426 0.83576 0.99244 1.17112 1.33636 1.65763 1.84847 2.07222 2.33786 2.82498 3.31426 3.45772 4.09612 4.34032 4.81634 
19 0.01162 0.11152 0.17809 0.19935 0.33184 0.35276 0.80843 0.83627 0.84777 1.00878 1.18732 1.21924 1.67871 1.87233 2.23607 3.47271 4.115 4.37293 4.84473 
28 0.01101 0.09907 0.1666 0.17628 0.21241 0.32052 0.33111 0.51486 0.79447 0.82709 0.83673 0.87584 0.99789 1.01422 1.1762 1.20042 1.34097 1.66397 1.85538 2.21844 2.34504 2.83524 3.17685 3.31997 3.45616 4.1025 4.34805 4.82412 
25 0.01224 0.10581 0.1694 0.18602 0.32196 0.33634 0.52027 0.80184 0.82964 0.84094 0.9993 1.17952 1.21298 1.34923 1.53131 1.66656 1.85734 2.21665 2.34754 3.17772 3.32567 3.46075 4.10578 4.35367 4.82732 
23 0.01871 0.10662 0.16439 0.18034 0.31738 0.33173 0.51238 0.80439 0.82722 0.84024 0.9955 1.17295 1.33735 1.66004 1.85214 2.23626 2.34146 2.83077 3.3168 3.45916 4.10087 4.34491 4.82074 
33 0.0126 0.09982 0.15996 0.1709 0.31267 0.32394 0.50468 0.64574 0.7992 0.82309 0.83418 0.99113 1.01035 1.16721 1.18619 1.3315 1.50678 1.65657 1.84759 2.06743 2.19538 2.33665 2.65201 2.82286 2.98988 3.16409 3.31155 3.44829 3.59436 4.09485 4.33977 4.51831 4.81588 
33 0.01881 0.10972 0.17151 0.18875 0.32428 0.33811 0.51795 0.55832 0.65927 0.81731 0.83388 0.8497 1.00325 1.1795 1.20276 1.3451 1.52365 1.67129 1.86081 2.08866 2.21404 2.34908 2.65663 2.841 3.0118 3.17517 3.32399 3.45944 3.61435 4.10551 4.3539 4.53135 4.83027 
27 0.01389 0.10763 0.17346 0.18957 0.32685 0.34083 0.5305 0.68502 0.80642 0.8326 0.84296 1.00371 1.18227 1.20656 1.35252 1.54 1.67254 1.86529 2.22483 2.35711 2.85255 3.18048 3.3294 3.46429 4.10838 4.37126 4.83669 
30 0.01619 0.10478 0.17489 0.18621 0.32872 0.34071 0.52365 0.56183 0.67222 0.80328 0.83411 0.84362 1.00563 1.02527 1.18316 1.20067 1.35016 1.52577 1.67414 1.86739 2.21722 2.35448 2.84514 3.18203 3.32934 3.46609 3.62186 4.11031 4.35925 4.83337 
49 0.01338 0.09989 0.1719 0.1799 0.19651 0.32644 0.33515 0.36278 0.51741 0.53421 0.65688 0.69459 0.80383 0.8329 0.84168 0.86085 1.00403 1.01587 1.17914 1.1888 1.20991 1.34406 1.36708 1.51703 1.54186 1.6702 1.6897 1.86189 1.88013 2.08307 2.20895 2.23629 2.34909 2.65234 2.83604 2.85893 3.00287 3.17491 3.32397 3.45915 3.47528 3.60449 3.78149 4.10671 4.35335 4.51975 4.65895 4.82879 4.84899 
33 0.02012 0.10296 0.16667 0.17758 0.32081 0.33386 0.51376 0.54868 0.6536 0.803 0.82775 0.83782 0.99873 1.17521 1.19199 1.33989 1.5137 1.66531 1.85659 2.08602 2.20501 2.34437 2.64963 2.83357 3.00172 3.17097 3.31938 3.45438 3.60152 4.10157 4.3493 4.51815 4.82451 
35 0.01864 0.10311 0.16529 0.17552 0.22406 0.31885 0.33092 0.51104 0.54977 0.65116 0.81019 0.82866 0.84003 0.99677 1.01984 1.1744 1.19676 1.33762 1.5126 1.66315 1.85378 2.07985 2.20208 2.34291 2.64712 2.82985 2.99704 3.16939 3.31767 3.45337 3.59947 3.78189 4.10075 4.34666 4.82188 
28 0.00659 0.09559 0.1662 0.17613 0.25193 0.32067 0.33147 0.5153 0.79319 0.82684 0.83611 0.85635 0.99707 1.01318 1.17711 1.20154 1.34207 1.6638 1.85403 1.89751 2.34453 2.83522 3.17407 3.32061 3.45681 4.10244 4.34739 4.82371 
27 0.01918 0.10379 0.16511 0.17646 0.3179 0.32931 0.51064 0.79785 0.82648 0.83694 0.9955 1.01206 1.17341 1.20084 1.33734 1.66091 1.85247 2.20304 2.34185 2.82885 2.99686 3.17007 3.31679 3.45304 4.10041 4.34536 4.82102 
31 0.01191 0.10503 0.17687 0.18911 0.32964 0.34031 0.5257 0.59426 0.66734 0.81646 0.83807 0.849 1.0074 1.0252 1.18598 1.20733 1.3516 1.53595 1.67392 1.86647 2.22187 2.35499 2.85338 3.01887 3.18503 3.33146 3.46951 3.63004 4.11163 4.36182 4.83722 
29 0.01454 0.11307 0.16776 0.18304 0.32077 0.33449 0.51272 0.56608 0.65605 0.8223 0.83525 0.99924 1.17597 1.20216 1.33974 1.51893 1.66514 1.85662 2.20676 2.34572 2.83148 3.00427 3.17461 3.32074 3.4559 3.61707 4.10301 4.34797 4.82387 
40 0.01076 0.09482 0.17455 0.18408 0.21404 0.32864 0.33821 0.5204 0.54039 0.66098 0.81303 0.83649 0.8463 1.006 1.01954 1.18197 1.19352 1.22135 1.34704 1.38201 1.52187 1.6731 1.86416 1.88755 2.09505 2.21313 2.35213 2.6571 2.8393 3.00559 3.17834 3.3266 3.46267 3.60887 3.78968 4.10957 4.35656 4.52612 4.67283 4.83197 
33 0.01428 0.10238 0.16995 0.18 0.32263 0.33223 0.51855 0.65929 0.7978 0.83012 0.83959 0.86757 1.00101 1.01533 1.17979 1.19788 1.34661 1.52108 1.66755 1.8586 1.89793 2.21592 2.34883 2.66036 2.84498 3.17762 3.32471 3.45901 3.61891 4.10586 4.35133 4.53365 4.82743 
9 0.01618 0.12001 0.18027 0.3355 0.80547 0.83359 0.84822 1.01353 1.23039 
28 0.05425 0.12567 0.16481 0.18379 0.31623 0.33049 0.50906 0.65028 0.80558 0.82588 0.83901 0.99427 1.1714 1.20251 1.33596 1.52109 1.66211 1.85127 2.20376 2.34005 2.82811 2.9966 3.16769 3.31528 3.45205 4.09765 4.34312 4.81934 
25 0.01855 0.10313 0.17417 0.18794 0.32809 0.34114 0.53176 0.79611 0.83137 0.84077 0.86432 1.00613 1.18303 1.20505 1.35906 1.47904 1.67404 1.86812 2.22743 2.35483 2.86116 3.33512 3.46555 4.10916 4.84161 
27 0.01866 0.10562 0.17073 0.18265 0.32481 0.33794 0.52556 0.79771 0.83008 0.84016 1.00128 1.02091 1.18057 1.2062 1.35035 1.53349 1.67013 1.8612 2.22496 2.3518 2.85104 3.18007 3.32519 3.46158 4.10838 4.37062 4.82989 
50 0.01653 0.10072 0.17067 0.17846 0.19269 0.32516 0.33319 0.34698 0.51695 0.53207 0.65609 0.68241 0.80356 0.83273 0.84151 0.86056 1.00329 1.01428 1.17924 1.18902 1.21094 1.34337 1.36217 1.51592 1.53808 1.66917 1.68622 1.86088 1.87741 2.08201 2.20839 2.23602 2.34887 2.65106 2.83557 2.85575 3.00157 3.17447 3.32339 3.45904 3.47533 3.60401 3.77931 4.10654 4.12833 4.3526 4.51857 4.65771 4.82842 4.84632 
25 0.02005 0.10677 0.17177 0.1871 0.32572 0.34039 0.52748 0.79925 0.83025 0.84033 1.00318 1.18117 1.20668 1.34728 1.53097 1.67309 1.86535 2.21782 2.35091 2.85012 3.32562 3.4615 4.10587 4.35289 4.82932 
47 0.01653 0.0948 0.16333 0.17123 0.1838 0.31798 0.32555 0.33678 0.51006 0.52638 0.64964 0.79362 0.826 0.83475 0.85145 0.99648 1.00724 1.17197 1.18173 1.20258 1.33621 1.35394 1.50872 1.66152 1.67665 1.85344 1.86915 2.07253 2.19995 2.22954 2.34211 2.64518 2.82802 2.84931 2.99404 3.16793 3.31645 3.45214 3.47079 3.59767 3.7726 4.09973 4.11453 4.34542 4.5127 4.82147 4.83701 
47 0.01171 0.09714 0.1693 0.17696 0.19198 0.32438 0.33281 0.35534 0.51572 0.53601 0.65594 0.79669 0.82967 0.83837 0.85425 1.00211 1.01493 1.17765 1.18798 1.21194 1.34122 1.36077 1.51611 1.66786 1.68557 1.85946 1.87612 2.08397 2.20534 2.22703 2.34679 2.65083 2.83375 2.85767 3.00173 3.1736 3.32136 3.45689 3.47512 3.60362 3.78741 4.10414 4.35021 4.52069 4.67128 4.82611 4.8445 
37 0.01539 0.08976 0.15397 0.16501 0.17829 0.31218 0.3207 0.34381 0.50679 0.64818 0.78497 0.8208 0.8294 0.84226 0.99111 1.00472 1.16923 1.1829 1.21324 1.33297 1.46937 1.51297 1.65703 1.84784 2.07252 2.19639 2.33791 2.64737 2.82417 2.99081 3.16629 3.31357 3.44904 3.59575 4.09579 4.34004 4.81647 
26 0.00722 0.09534 0.17341 0.18781 0.32756 0.34138 0.53947 0.79945 0.83153 0.84138 0.88621 1.00553 1.18325 1.21152 1.35347 1.55542 1.67419 1.87005 2.23672 2.36054 2.86438 3.32918 3.46596 4.10851 4.36965 4.83526 
31 0.01201 0.10627 0.17072 0.18181 0.32419 0.3354 0.51973 0.65755 0.80514 0.83143 0.84178 1.00271 1.17955 1.19859 1.34429 1.51858 1.6693 1.8603 2.21225 2.34807 2.65703 2.83748 3.00463 3.17701 3.32283 3.45972 3.60616 4.10579 4.35276 4.52645 4.82806 
49 0.01179 0.08843 0.15365 0.16258 0.17186 0.20791 0.31085 0.31774 0.3278 0.50306 0.51747 0.6414 0.78854 0.82015 0.82878 0.845 0.9898 0.99912 1.16485 1.17399 1.19301 1.32887 1.34464 1.50078 1.53226 1.65423 1.66759 1.84605 1.85805 2.06406 2.19212 2.21125 2.33508 2.63745 2.82019 2.84156 2.98666 3.16098 3.30928 3.44494 3.45721 3.59019 3.76441 4.09306 4.10941 4.33815 4.50519 4.81404 4.82947 
39 0.01056 0.09967 0.16887 0.17781 0.19955 0.32282 0.33169 0.35514 0.51575 0.54099 0.65801 0.8069 0.83131 0.84058 1.00093 1.01383 1.17763 1.19024 1.22019 1.34201 1.51871 1.66636 1.68779 1.85829 1.88011 2.08568 2.2087 2.34726 2.65706 2.83408 3.00728 3.17461 3.3221 3.45836 3.60611 4.10465 4.35001 4.53102 4.82635 
12 0.02114 0.11388 0.17276 0.20276 0.32657 0.8031 0.83085 0.84374 1.00226 1.19042 1.67024 1.86654 
22 0.00782 0.09951 0.17601 0.1997 0.3281 0.34243 0.54636 0.80308 0.83292 0.8432 1.00611 1.18556 1.21872 1.36745 1.67637 1.87029 2.23853 2.35688 3.46848 4.11075 4.38996 4.84292 
47 0.00821 0.09321 0.1617 0.16968 0.18409 0.31663 0.32455 0.33745 0.50817 0.52841 0.64713 0.79428 0.82446 0.8334 0.85362 0.99488 1.00571 1.16986 1.18025 1.20623 1.334 1.3592 1.50679 1.53712 1.66038 1.67651 1.85168 1.86887 2.07309 2.19807 2.22433 2.33996 2.6431 2.82579 2.99224 3.16588 3.31437 3.45016 3.47076 3.59534 3.77074 4.09795 4.34349 4.51139 4.65351 4.8193 4.8483 
19 0.01259 0.10949 0.16885 0.19083 0.32316 0.53819 0.80453 0.82894 0.8427 1.00082 1.17834 1.21875 1.35352 1.67212 1.86564 3.32551 3.46052 4.10839 4.84891 
26 0.01627 0.10612 0.16826 0.18653 0.32121 0.33626 0.51626 0.80257 0.82834 0.83966 0.99873 1.17632 1.20608 1.34172 1.55227 1.66652 1.85702 2.21388 2.34631 2.83758 3.17387 3.32075 3.4576 4.10317 4.34931 4.82569 
33 0.00968 0.10847 0.17205 0.18592 0.32516 0.33784 0.51909 0.5608 0.66074 0.81785 0.83508 0.84981 1.00316 1.03147 1.18076 1.20338 1.34645 1.52173 1.67041 1.86153 2.09572 2.21463 2.35007 2.66867 2.83893 3.01263 3.17864 3.32497 3.46208 3.61797 4.10706 4.35635 4.83117 
24 0.01139 0.10733 0.173 0.19894 0.32694 0.42182 0.54018 0.80471 0.8308 0.84199 1.00484 1.18137 1.21195 1.36396 1.68594 1.87145 2.22717 2.3581 3.18351 3.32867 3.46559 4.1067 4.36688 4.84137 
33 0.01074 0.09684 0.16844 0.17766 0.2068 0.32361 0.33537 0.52162 0.65898 0.79393 0.82784 0.83683 0.85423 1.00038 1.02146 1.17926 1.20041 1.34522 1.52112 1.66832 1.86032 2.21704 2.35064 2.65966 2.84636 3.00881 3.17706 3.32318 3.46156 3.61348 4.10474 4.35256 4.82858 
30 0.00878 0.11096 0.17278 0.19194 0.32596 0.34233 0.52153 0.65956 0.81932 0.83584 0.85587 1.00422 1.18153 1.2119 1.34847 1.52679 1.67563 1.86323 2.21751 2.3521 2.66107 2.84342 3.01733 3.17828 3.32614 3.46296 4.10919 4.38547 4.5309 4.83321 
26 0.01263 0.10473 0.1699 0.18269 0.3228 0.33486 0.51843 0.79781 0.82916 0.83916 0.99917 1.01409 1.17937 1.20672 1.34444 1.66639 1.85759 2.21777 2.34718 2.83929 3.18341 3.32253 3.46232 4.10544 4.35101 4.82726 
27 0.01576 0.10101 0.16882 0.18095 0.32255 0.335 0.53918 0.65904 0.7955 0.82783 0.8373 0.8653 0.99998 1.17939 1.20739 1.35808 1.5539 1.66969 1.85911 2.22052 2.35082 3.1782 3.32531 3.46037 4.10557 4.53543 4.83954 
45 0.01209 0.09912 0.17264 0.18085 0.19917 0.32752 0.33691 0.51898 0.53857 0.65796 0.79924 0.83225 0.84115 0.85857 1.00459 1.01776 1.18046 1.19116 1.21591 1.34477 1.36758 1.51736 1.54293 1.67241 1.86367 1.8974 2.08499 2.21142 2.24144 2.3501 2.65326 2.83792 2.86504 3.00492 3.1761 3.3248 3.46024 3.48304 3.60599 3.78343 4.10733 4.35473 4.5206 4.66284 4.83038 
36 0.02135 0.11765 0.17739 0.19022 0.33025 0.3419 0.52425 0.55664 0.66389 0.82761 0.84245 0.86357 1.00934 1.18538 1.20448 1.35001 1.5277 1.6749 1.86571 1.89505 2.09706 2.21803 2.35437 2.66134 2.8448 3.01444 3.18183 3.33057 3.46607 3.61602 3.79605 4.11224 4.3611 4.52942 4.67621 4.83616 
27 0.01986 0.11235 0.17569 0.18829 0.32876 0.34049 0.52872 0.80713 0.83558 0.84623 1.00635 1.02706 1.18584 1.2134 1.35315 1.53643 1.67369 1.86437 1.89521 2.22502 2.3561 2.85114 3.18939 3.33345 3.46734 4.11263 4.83833 
29 0.01157 0.10858 0.17223 0.18311 0.3266 0.33851 0.52104 0.56725 0.66572 0.81586 0.83504 0.84734 1.00539 1.18033 1.19612 1.34489 1.52219 1.6719 1.86233 1.89882 2.21374 2.35015 2.83936 3.17817 3.32463 3.46079 4.10721 4.35451 4.8297 
40 0.01005 0.10447 0.16864 0.17775 0.1982 0.32229 0.33085 0.34712 0.51401 0.53718 0.65647 0.81813 0.83432 0.84615 1.00104 1.01355 1.17601 1.18687 1.21315 1.34065 1.51976 1.66571 1.68215 1.85751 1.87388 2.08063 2.20512 2.34598 2.65443 2.83178 2.86249 3.00149 3.17367 3.32078 3.45684 3.60639 4.10435 4.34977 4.82555 4.84879 
33 0.00711 0.10327 0.16889 0.17946 0.32167 0.33237 0.51464 0.54401 0.65829 0.81035 0.83159 0.84265 0.99995 1.01669 1.177 1.19262 1.34144 1.52284 1.66629 1.85703 1.88828 2.20754 2.34638 2.67049 2.83367 3.00466 3.17428 3.32125 3.45862 3.61425 4.10472 4.35099 4.82618 
15 0.01019 0.11007 0.16866 0.23565 0.32183 0.80119 0.82786 0.84164 0.99783 1.20411 1.66855 1.85608 4.10453 4.34766 4.82827 
36 0.01313 0.10288 0.17334 0.18228 0.20561 0.32801 0.33806 0.52032 0.54295 0.66186 0.80722 0.83446 0.8438 0.89025 1.00565 1.02223 1.18196 1.19511 1.22573 1.34707 1.52492 1.67224 1.86412 1.89449 2.21341 2.35158 2.84029 3.00786 3.17747 3.32588 3.46172 3.60866 4.10913 4.35556 4.83077 4.85618 
12 0.02285 0.11481 0.17943 0.33438 0.80019 0.83322 0.84562 1.01764 1.18854 1.23008 2.24272 3.4837 
23 0.01646 0.11108 0.17275 0.18722 0.32664 0.34188 0.52953 0.80899 0.83341 0.84546 1.00359 1.18262 1.21226 1.3503 1.67218 1.86368 2.22426 2.85548 3.32992 3.46496 4.11039 4.36736 4.84095 
33 0.00741 0.09486 0.16003 0.17059 0.31303 0.32384 0.50506 0.64723 0.78978 0.82139 0.83094 0.86308 0.99114 1.01004 1.16814 1.20043 1.33175 1.50699 1.65701 1.84779 2.06959 2.19569 2.33695 2.82303 2.9896 3.16493 3.31196 3.44843 3.59347 3.77393 4.09494 4.33994 4.81595 
29 0.01165 0.11478 0.17287 0.19181 0.32654 0.34499 0.52089 0.66073 0.82252 0.83734 0.87561 1.00607 1.18133 1.21131 1.34811 1.52492 1.67515 1.86486 2.21947 2.35405 2.84439 3.01505 3.18019 3.32585 3.46246 3.61781 4.10985 4.36135 4.83092 
24 0.01384 0.09764 0.16868 0.1875 0.32344 0.35157 0.67757 0.79047 0.82521 0.83456 0.85426 1.00059 1.17907 1.21029 1.46853 1.52799 1.67738 1.87236 2.23162 3.18008 3.32776 3.461 4.10325 4.66916 
28 0.0153 0.10335 0.16797 0.17958 0.32209 0.33542 0.51577 0.65548 0.79889 0.82802 0.83792 0.99949 1.17645 1.19607 1.34122 1.52288 1.66656 1.85811 2.20586 2.34596 2.83436 3.00574 3.17481 3.32132 3.45511 4.10251 4.34878 4.82508 
29 0.01831 0.10711 0.17195 0.18352 0.32439 0.33453 0.52266 0.66685 0.80236 0.83197 0.84181 1.00146 1.01465 1.18167 1.20587 1.34708 1.6683 1.86029 1.89288 2.22047 2.35074 2.85219 3.01518 3.18306 3.32619 3.46653 4.10784 4.35411 4.83009 
32 0.0199 0.10568 0.16639 0.17683 0.31852 0.32864 0.51218 0.55701 0.65384 0.80995 0.83003 0.84166 0.99839 1.02111 1.17507 1.19462 1.33892 1.51922 1.66371 1.69429 1.856 2.20555 2.34458 2.65884 2.83142 3.00513 3.17222 3.32013 3.45512 4.10219 4.3477 4.82351 
35 0.02269 0.10682 0.16532 0.177 0.31859 0.33111 0.51117 0.54757 0.65244 0.8135 0.8301 0.84589 0.9974 1.04438 1.17301 1.18982 1.33805 1.51326 1.66274 1.8542 1.89033 2.07827 2.20523 2.34304 2.6523 2.83125 3.00004 3.17057 3.31839 3.45404 3.60044 4.10025 4.34687 4.52798 4.8233 
40 0.00792 0.03152 0.11298 0.1754 0.1852 0.22403 0.32934 0.33961 0.52184 0.54586 0.6614 0.81494 0.83649 0.84612 1.00646 1.02136 1.18336 1.19771 1.23183 1.34748 1.52395 1.67338 1.7124 1.86466 1.89246 2.09284 2.21556 2.35218 2.65995 2.84056 3.00952 3.17875 3.32701 3.46272 3.61015 3.7948 4.10959 4.3571 4.53128 4.83284 
42 0.01104 0.09746 0.16593 0.17412 0.18794 0.32118 0.32952 0.34483 0.51383 0.54225 0.65582 0.79912 0.8292 0.83814 0.85839 0.99938 1.01032 1.17593 1.18813 1.21768 1.34111 1.52005 1.6642 1.6791 1.85657 1.87317 2.08392 2.20395 2.23513 2.3457 2.65368 2.83256 2.9997 3.17229 3.32053 3.45645 3.60415 4.10359 4.34901 4.52165 4.82493 4.85271 
32 0.02016 0.10183 0.16322 0.17405 0.31602 0.32758 0.50884 0.65134 0.79915 0.8253 0.83567 0.99407 1.0123 1.17094 1.19042 1.33623 1.51601 1.65973 1.85116 2.07519 2.19976 2.34067 2.65213 2.82787 2.99712 3.16773 3.3157 3.45208 3.61162 4.09849 4.34394 4.82004 
40 0.01622 0.10177 0.16286 0.17207 0.1939 0.31634 0.32531 0.34592 0.5078 0.5367 0.64725 0.81306 0.82866 0.84124 0.99508 1.00783 1.16936 1.18105 1.211 1.33358 1.50639 1.65979 1.67812 1.85152 1.8699 2.07057 2.19788 2.33982 2.64463 2.82551 2.99179 3.16603 3.31381 3.45037 3.59552 3.77016 4.09816 4.34362 4.51018 4.8192 
27 0.02457 0.11327 0.16944 0.19179 0.3221 0.34024 0.52308 0.66284 0.81628 0.83252 0.85353 1.00056 1.17743 1.21014 1.34729 1.52561 1.66758 1.85791 2.21565 2.34685 2.84925 3.32224 3.45974 3.62062 4.10432 4.35359 4.83722 
25 0.09457 0.15643 0.17871 0.3097 0.50186 0.64566 0.80294 0.82171 0.84489 0.98831 1.16525 1.33005 1.65461 1.84472 2.07243 2.19721 2.33386 2.82175 2.99493 3.16216 3.30964 3.44654 4.0917 4.33743 4.81311 
43 0.00961 0.09505 0.16996 0.17781 0.19319 0.32485 0.33326 0.35278 0.51646 0.53575 0.65711 0.7998 0.83105 0.83991 0.85823 1.00297 1.0163 1.17824 1.18881 1.21381 1.34252 1.36553 1.52231 1.6686 1.68636 1.86005 1.87693 2.20774 2.24067 2.34744 2.65624 2.83452 2.86376 3.0029 3.17406 3.32241 3.4585 3.6055 4.10558 4.35192 4.5314 4.82736 4.84593 
43 0.01145 0.09677 0.16259 0.17136 0.18898 0.31643 0.32528 0.34976 0.50871 0.52747 0.64859 0.80211 0.82632 0.83561 0.99502 1.00584 1.17047 1.1814 1.20761 1.3347 1.3599 1.50865 1.65993 1.67844 1.85163 1.87244 2.07353 2.19888 2.22601 2.34064 2.64442 2.82669 2.99322 3.16721 3.31515 3.45138 3.59673 3.77273 4.09907 4.34384 4.51312 4.65325 4.82013 
34 0.01468 0.10452 0.16966 0.17941 0.21467 0.32304 0.33291 0.51471 0.54585 0.66207 0.8085 0.83153 0.8414 1.00087 1.01458 1.17765 1.19343 1.34204 1.52405 1.66628 1.68776 1.85772 1.87824 2.21031 2.34635 2.67404 2.83299 3.00751 3.17536 3.32151 3.45831 4.10436 4.34997 4.8259 
33 0.01722 0.10243 0.16697 0.17711 0.31964 0.32931 0.51382 0.65604 0.79664 0.82783 0.83745 0.87405 0.99812 1.01358 1.17556 1.19105 1.23108 1.3408 1.52934 1.66478 1.85587 1.89303 2.20974 2.34447 2.83284 3.00797 3.172 3.31977 3.45582 3.60393 4.10216 4.34779 4.8242 
32 0.0126 0.1007 0.16303 0.17467 0.31605 0.32889 0.51023 0.6499 0.79876 0.82461 0.83508 0.99361 1.17094 1.18958 1.33554 1.51026 1.6595 1.85101 2.08295 2.20241 2.34059 2.6496 2.82978 2.9981 3.16849 3.31606 3.45155 3.60651 4.09862 4.3443 4.51756 4.82068 
31 0.00722 0.10139 0.16626 0.17628 0.21672 0.32111 0.33372 0.51333 0.54281 0.65485 0.80961 0.82945 0.84011 0.99859 1.17593 1.195 1.34061 1.5171 1.66494 1.8568 2.20808 2.3452 2.83221 2.99902 3.17096 3.31989 3.45523 3.60244 4.10212 4.3479 4.8237 
40 0.01386 0.09846 0.16917 0.17787 0.19987 0.32392 0.33407 0.51668 0.54844 0.65718 0.79712 0.82917 0.83817 0.85726 1.00145 1.01881 1.17839 1.19328 1.22586 1.3432 1.52148 1.6684 1.85957 1.89719 2.08895 2.21108 2.34703 2.65482 2.83594 3.00841 3.17436 3.3224 3.45794 3.61862 3.79663 4.10382 4.35075 4.52482 4.67206 4.82762 
21 0.02396 0.11951 0.17622 0.19998 0.33 0.36657 0.53758 0.81868 0.83743 0.85576 1.00706 1.18547 1.22073 1.35505 1.6791 1.87069 2.24306 2.36448 2.85559 3.47397 4.83881 
30 0.0195 0.10621 0.17361 0.186 0.32707 0.33916 0.52166 0.66121 0.80058 0.83237 0.84213 1.00521 1.18135 1.20015 1.34655 1.52428 1.67347 1.8633 2.21813 2.35092 2.6633 2.84659 3.01603 3.17768 3.3259 3.46135 3.61559 4.10717 4.35526 4.83121 
42 0.01939 0.10508 0.16994 0.17959 0.21224 0.3235 0.33342 0.51465 0.5338 0.65348 0.80771 0.83131 0.8411 1.00139 1.01835 1.17673 1.1885 1.21697 1.34074 1.36934 1.51416 1.66795 1.69973 1.85855 1.88147 2.07922 2.20762 2.34638 2.64987 2.83357 2.99925 3.17247 3.32094 3.45636 3.48037 3.6018 3.77863 4.10391 4.35044 4.5179 4.66792 4.82615 
18 0.00744 0.10411 0.16989 0.19551 0.32312 0.79406 0.82712 0.83766 0.99629 1.1833 1.22559 1.47758 1.67723 1.85949 3.49699 4.11402 4.35158 4.84162 
23 0.01352 0.10104 0.1715 0.1964 0.32496 0.36034 0.54059 0.79335 0.8273 0.83705 0.87393 1.00264 1.18061 1.21274 1.36027 1.53746 1.6858 1.87101 2.23012 3.17831 3.46108 4.10752 4.83466 
30 0.00958 0.10684 0.16926 0.18116 0.32175 0.3316 0.39127 0.51777 0.66578 0.81448 0.83324 0.84598 1.00052 1.01574 1.1795 1.20458 1.34573 1.54071 1.66531 1.6921 1.85732 1.88782 2.21372 2.3485 2.83864 3.32585 3.4627 4.10676 4.35084 4.82788 
38 0.01667 0.09724 0.16655 0.17545 0.19695 0.32151 0.33082 0.51426 0.54415 0.65592 0.79513 0.82764 0.83659 0.85482 0.99895 1.01291 1.17605 1.19027 1.22227 1.34105 1.52101 1.66545 1.85646 1.87518 2.09101 2.20988 2.34487 2.65191 2.83321 3.00465 3.1723 3.32033 3.45661 3.60522 4.10255 4.34806 4.51948 4.82476 
36 0.01664 0.09749 0.16547 0.17569 0.31935 0.33089 0.51381 0.54899 0.65207 0.79392 0.82542 0.83471 0.8593 0.99716 1.01847 1.17438 1.19103 1.33989 1.51409 1.66502 1.8547 2.08057 2.20609 2.34292 2.64932 2.83582 3.00231 3.17036 3.3185 3.45441 3.60206 3.78328 4.10053 4.34693 4.51563 4.82452 
36 0.01122 0.10065 0.16687 0.17706 0.31896 0.32864 0.5111 0.53815 0.65274 0.80033 0.8281 0.83799 0.99767 1.01205 1.17348 1.18588 1.21574 1.33794 1.51361 1.66361 1.68846 1.85509 1.8829 2.08004 2.20511 2.34329 2.64882 2.83027 2.99697 3.17032 3.31788 3.45411 3.59972 4.10133 4.34761 4.82287 
26 0.00873 0.10804 0.17217 0.18654 0.32571 0.34 0.52241 0.66345 0.81341 0.83392 0.84695 1.00367 1.1804 1.20502 1.34631 1.53383 1.67183 1.86283 2.21197 2.35125 2.84896 3.18394 3.32568 3.46357 4.10885 4.83274 
24 0.01649 0.10141 0.16739 0.18403 0.31962 0.33446 0.53705 0.79292 0.82599 0.83565 0.86651 0.99636 1.1796 1.21884 1.47794 1.54047 1.66289 1.85417 2.34543 3.32624 3.46322 4.10215 4.34608 4.82428 
24 0.02143 0.10646 0.16826 0.18156 0.32221 0.33597 0.51825 0.80174 0.82866 0.83953 0.9999 1.17562 1.194 1.34027 1.666 1.85792 2.20636 2.34636 2.83458 3.32034 3.45598 4.10239 4.3494 4.82535 
36 0.00855 0.09976 0.16318 0.17296 0.20084 0.31704 0.32673 0.50891 0.54456 0.64964 0.80461 0.82706 0.83703 0.99539 1.00853 1.17117 1.18616 1.33544 1.51208 1.6598 1.68053 1.85189 1.88072 2.07785 2.20038 2.34105 2.65002 2.82712 2.99405 3.16843 3.31581 3.45256 3.5988 4.09935 4.34411 4.82004 
21 0.01852 0.10609 0.17039 0.18794 0.32464 0.34576 0.79657 0.82829 0.8387 1.00192 1.1806 1.21339 1.48351 1.54036 1.67714 1.86665 2.23275 3.46735 4.10545 4.35454 4.83758 
33 0.01038 0.10132 0.17054 0.18098 0.32466 0.33633 0.51724 0.55272 0.65696 0.80211 0.83036 0.83995 1.00284 1.17782 1.19179 1.22288 1.34237 1.51619 1.66872 1.86021 1.8944 2.20942 2.34831 2.65919 2.83561 3.00383 3.17479 3.32298 3.45775 3.60329 4.10474 4.35201 4.82766 
31 0.01941 0.10756 0.17172 0.18324 0.32496 0.33691 0.52047 0.66065 0.80457 0.83194 0.84207 1.00218 1.01922 1.18075 1.20122 1.3473 1.52529 1.67015 1.86082 2.21292 2.35013 2.66071 2.84029 3.17826 3.32554 3.4608 3.61516 4.10813 4.36389 4.5268 4.83237 
37 0.01093 0.10032 0.17338 0.18258 0.20837 0.32798 0.33797 0.52088 0.54846 0.66108 0.80829 0.8344 0.84383 1.00624 1.02848 1.1822 1.197 1.23122 1.34723 1.52456 1.672 1.69921 1.86383 1.89369 2.21535 2.35121 2.65738 2.83974 3.01271 3.17845 3.32735 3.46139 3.61207 4.10849 4.35733 4.529 4.8314 
25 0.01092 0.11874 0.17046 0.19414 0.32418 0.51809 0.66065 0.81936 0.83534 1.00204 1.17858 1.21508 1.34779 1.5338 1.67379 1.86476 2.21686 2.35568 2.84338 3.18057 3.32598 3.46021 4.10488 4.36489 4.83028 
20 0.01123 0.10619 0.17327 0.19338 0.32703 0.34644 0.53834 0.80076 0.83085 0.84108 1.00395 1.18481 1.22187 1.67464 1.87057 2.22981 3.18086 3.4652 4.109 4.83433 
49 0.01444 0.10076 0.17005 0.17781 0.18941 0.32529 0.33275 0.34386 0.51756 0.53373 0.65663 0.68364 0.80474 0.83352 0.84231 0.86185 1.00359 1.0136 1.17921 1.18883 1.20931 1.34308 1.35829 1.5171 1.54201 1.66831 1.6823 1.86071 1.87451 2.08398 2.20788 2.2326 2.34906 2.65274 2.83552 2.85457 3.00226 3.17528 3.32408 3.45904 3.47327 3.60541 3.78129 4.10743 4.35327 4.52062 4.65821 4.82906 4.84702 
34 0.01097 0.09077 0.1775 0.18951 0.33138 0.34337 0.52521 0.55552 0.66201 0.81245 0.83734 0.84742 1.00946 1.18548 1.20283 1.34984 1.52354 1.67628 1.86765 2.09603 2.21809 2.35395 2.66022 2.84411 3.01212 3.18079 3.32861 3.46473 3.61196 4.11172 4.36103 4.52931 4.67148 4.83574 
20 0.02287 0.11939 0.17964 0.2145 0.33453 0.53929 0.81394 0.83774 0.85218 1.01335 1.18977 1.22986 1.68769 1.88111 2.24549 2.37412 3.47436 4.11336 4.39301 4.84577 
33 0.01638 0.10216 0.16934 0.17855 0.20443 0.32359 0.33387 0.51524 0.54221 0.6591 0.80431 0.83035 0.83978 1.00094 1.01765 1.17682 1.18888 1.21738 1.34186 1.53764 1.66821 1.85921 2.20679 2.2439 2.3467 2.83407 3.00172 3.17323 3.32083 3.4563 4.10387 4.35058 4.82602 
39 0.01462 0.10027 0.16845 0.17752 0.20166 0.3225 0.33176 0.37207 0.51579 0.54362 0.65712 0.80526 0.83043 0.83962 0.8981 1.00039 1.01386 1.17683 1.18933 1.21958 1.34187 1.51884 1.66647 1.69576 1.85755 1.8763 2.20866 2.34609 2.65467 2.83526 3.0061 3.17397 3.32172 3.45809 3.60431 4.1045 4.35104 4.52181 4.82683 
25 0.00846 0.10247 0.16951 0.18129 0.32281 0.33393 0.53045 0.79756 0.82912 0.83906 0.9989 1.01423 1.17954 1.20887 1.34882 1.66718 1.85718 2.21766 2.34717 2.84924 3.3234 3.46346 4.10537 4.35212 4.82863 
23 0.0193 0.10493 0.17076 0.18694 0.3247 0.34133 0.52867 0.79711 0.829 0.8392 1.00144 1.17931 1.20732 1.34531 1.53049 1.67183 1.86626 2.22157 3.32381 3.46086 4.10545 4.36033 4.82937 
23 0.00912 0.10837 0.17246 0.19272 0.32638 0.35004 0.53397 0.80827 0.83252 0.84632 1.00427 1.18295 1.22125 1.35774 1.67541 1.86425 2.26867 2.35212 3.32932 3.46525 4.10727 4.36419 4.83787 
31 0.01176 0.11889 0.17279 0.19279 0.32532 0.34006 0.51846 0.623 0.65929 0.82917 0.84209 1.00415 1.1805 1.20908 1.34585 1.52416 1.6702 1.8621 2.08694 2.21548 2.35036 2.65792 2.83896 3.01007 3.17874 3.32516 3.46151 3.61454 4.1071 4.35523 4.83038 
37 0.00695 0.0315 0.11512 0.17489 0.18475 0.22285 0.32832 0.33828 0.52009 0.54153 0.66387 0.8208 0.83799 0.84904 1.00558 1.01883 1.18283 1.19737 1.23794 1.34707 1.53128 1.67171 1.6941 1.86358 1.88577 2.21473 2.35169 2.83947 3.01293 3.17974 3.32638 3.46286 3.61481 4.10942 4.35587 4.83069 4.85451 
22 0.01691 0.10687 0.17084 0.18253 0.32456 0.3368 0.79726 0.8303 0.84035 0.8924 1.00124 1.01721 1.18198 1.21545 1.66786 1.70083 1.86031 2.24081 2.35604 3.466 4.10948 4.83113 
23 0.02214 0.11467 0.17022 0.18925 0.32368 0.33945 0.53963 0.81348 0.83272 0.84995 1.00155 1.18214 1.22905 1.36578 1.66892 1.86 2.24665 2.3535 2.85435 3.46202 4.10703 4.36067 4.83171 
18 0.02058 0.113 0.17566 0.20144 0.32955 0.53936 0.80677 0.83356 0.84557 1.00683 1.18617 1.22391 1.36179 1.68169 1.87747 3.46953 4.11267 4.84374 
39 0.00948 0.10286 0.16486 0.17452 0.20216 0.31857 0.32879 0.51035 0.53783 0.65042 0.8115 0.82949 0.84129 0.99686 1.01242 1.17274 1.18641 1.22232 1.33678 1.51064 1.66176 1.68236 1.85384 1.88005 2.07512 2.20143 2.34252 2.65039 2.82906 2.99485 3.16997 3.31732 3.45325 3.5992 3.77956 4.10074 4.34671 4.51833 4.82209 
32 0.00674 0.09519 0.16347 0.17318 0.20898 0.31767 0.32946 0.5113 0.65289 0.79361 0.82474 0.83407 0.86122 0.99523 1.0215 1.17247 1.19035 1.33804 1.52065 1.66097 1.85275 2.2023 2.34164 2.83012 3.00043 3.16999 3.31691 3.45322 3.60107 4.09936 4.34482 4.82159 
36 0.01136 0.10432 0.1732 0.18348 0.32696 0.33774 0.52032 0.5545 0.66009 0.80877 0.83414 0.8441 1.00501 1.02426 1.18196 1.1995 1.34597 1.52382 1.67263 1.86377 2.09207 2.21593 2.35056 2.65587 2.83973 3.00927 3.17759 3.32496 3.46101 3.6111 3.79491 4.10769 4.35491 4.52566 4.67127 4.83054 
27 0.01614 0.11165 0.17559 0.19192 0.32858 0.34171 0.52443 0.66695 0.81355 0.83584 0.84765 1.00634 1.18375 1.20685 1.35079 1.53838 1.67412 1.86557 2.22175 2.35211 2.85123 3.18351 3.32872 3.46467 4.10956 4.35766 4.83354 
31 0.01694 0.10315 0.17024 0.18156 0.32361 0.33459 0.51993 0.65997 0.79757 0.82929 0.83885 0.87124 1.0015 1.17923 1.20036 1.34551 1.52383 1.66903 1.85886 1.89004 2.22535 2.34725 2.65761 2.83791 3.17662 3.32333 3.46004 4.1053 4.35463 4.52751 4.82983 
25 0.00923 0.10367 0.17156 0.18494 0.32481 0.3367 0.52986 0.79927 0.83053 0.84054 1.00176 1.02496 1.18058 1.20354 1.34841 1.66984 1.86093 2.21555 2.34876 2.85095 3.32435 3.46494 4.10683 4.35207 4.82857 
34 0.00858 0.10155 0.17218 0.18327 0.32688 0.33969 0.51899 0.54516 0.65736 0.80873 0.83297 0.84319 1.00524 1.18022 1.19651 1.34418 1.52006 1.67113 1.86404 2.09572 2.2119 2.35064 2.65675 2.83881 3.00537 3.17708 3.32495 3.45993 3.60741 4.10724 4.35659 4.53147 4.66777 4.83132 
27 0.01927 0.10333 0.16949 0.18189 0.32223 0.33367 0.51759 0.79475 0.82812 0.83796 0.89179 0.9998 1.02604 1.17866 1.20482 1.34414 1.52661 1.66755 1.8574 2.21572 2.34706 2.84093 3.32426 3.45936 4.10416 4.34927 4.82614 
35 0.0197 0.10949 0.17085 0.18158 0.32431 0.33537 0.51825 0.55381 0.65967 0.81497 0.83408 0.84646 1.00231 1.02019 1.17919 1.19658 1.34526 1.52152 1.66821 1.69537 1.85995 1.88857 2.09876 2.21203 2.35058 2.66344 2.83883 3.00962 3.17679 3.32502 3.46036 3.61624 4.10714 4.35357 4.82898 
24 0.00895 0.10026 0.17125 0.18852 0.32518 0.34069 0.53279 0.79525 0.8285 0.83813 0.86771 1.00192 1.18144 1.21325 1.47843 1.6722 1.8692 2.2196 3.17819 3.32864 3.46274 4.10658 4.35466 4.83528 
27 0.00954 0.10592 0.17557 0.18928 0.33002 0.34475 0.53366 0.81012 0.83595 0.8474 1.00639 1.03505 1.18529 1.21292 1.35381 1.53985 1.67434 1.86916 2.22463 2.35844 2.85577 3.02792 3.19104 3.33229 3.46957 4.11516 4.84189 
25 0.0159 0.09862 0.16958 0.18552 0.3236 0.33706 0.54194 0.7915 0.82678 0.83622 0.85754 1.00134 1.17931 1.20883 1.46909 1.66933 1.86398 2.22092 2.34936 3.18087 3.32465 3.45998 4.10388 4.35611 4.83427 
36 0.01979 0.11171 0.1718 0.18405 0.32509 0.33682 0.51827 0.55323 0.65893 0.81973 0.83594 0.85258 1.00354 1.03984 1.18023 1.20234 1.34555 1.52363 1.66994 1.8605 1.89327 2.09269 2.21505 2.34904 2.65731 2.83677 3.01118 3.17622 3.32461 3.46084 3.61646 3.79023 4.1067 4.3541 4.52782 4.82874 
35 0.0167 0.10669 0.16804 0.17882 0.32118 0.33211 0.5134 0.55257 0.65477 0.81215 0.83136 0.84363 0.99949 1.01955 1.17594 1.19334 1.3404 1.5167 1.66523 1.85676 1.88775 2.07984 2.20728 2.34519 2.6527 2.83311 2.99979 3.17247 3.32043 3.45594 3.60393 4.1029 4.34899 4.52935 4.82549 
52 0.01185 0.07711 0.13813 0.17397 0.1816 0.1973 0.32818 0.33651 0.35784 0.51908 0.53464 0.65783 0.6822 0.80532 0.83408 0.84269 0.86039 1.00588 1.01818 1.18034 1.18941 1.2077 1.34439 1.35964 1.51719 1.5359 1.6716 1.68914 1.8631 1.87912 2.08613 2.21025 2.23227 2.34998 2.65305 2.83731 2.85775 3.00341 3.17585 3.19527 3.32466 3.46002 3.47265 3.6061 3.78311 4.10811 4.13178 4.35546 4.52134 4.65634 4.83035 4.84875 
33 0.01809 0.10063 0.16965 0.17898 0.20826 0.32385 0.33409 0.51747 0.55564 0.6612 0.79996 0.83028 0.83957 0.87807 1.00167 1.02108 1.17885 1.19596 1.3448 1.52789 1.66899 1.85953 1.89495 2.21546 2.34784 2.83685 3.01199 3.17622 3.32303 3.45924 4.10487 4.35149 4.82703 
40 0.00898 0.10117 0.16778 0.17735 0.20769 0.32182 0.33183 0.5133 0.53668 0.65261 0.80706 0.82969 0.83964 1.00002 1.02163 1.17537 1.18826 1.21925 1.33933 1.36735 1.51293 1.66636 1.85701 1.8807 2.07943 2.20452 2.34449 2.64849 2.83166 2.99792 3.17052 3.31902 3.45501 3.6004 3.77614 4.10216 4.34834 4.51629 4.82402 4.8569 
21 0.01465 0.10445 0.16821 0.18335 0.32214 0.33846 0.79503 0.82728 0.83753 0.99785 1.17992 1.21545 1.47869 1.66715 1.85846 2.23555 2.35151 3.46797 4.10457 4.3494 4.83578 
28 0.01038 0.10608 0.17013 0.18059 0.32326 0.33354 0.51831 0.80049 0.83123 0.84145 1.00079 1.01421 1.17893 1.19721 1.34404 1.66578 1.68498 1.85889 1.8827 2.21158 2.3491 2.83941 3.1807 3.32397 3.4614 4.10658 4.35362 4.82907 
31 0.01882 0.10589 0.16835 0.17926 0.32151 0.33287 0.51489 0.57401 0.65754 0.80812 0.83064 0.84127 0.99966 1.17676 1.1948 1.34128 1.53149 1.6653 1.85716 1.89885 2.20622 2.34615 2.66065 2.83477 3.0086 3.17522 3.32238 3.45851 4.10417 4.34959 4.82534 
32 0.00702 0.09704 0.17077 0.18073 0.2196 0.32506 0.3362 0.51953 0.56344 0.65994 0.81146 0.83288 0.84308 1.00252 1.02064 1.18029 1.1999 1.34583 1.52694 1.66987 1.86087 2.21107 2.34969 2.66105 2.83894 3.17692 3.32499 3.45983 3.61438 4.10736 4.35665 4.82941 
34 0.01048 0.10136 0.16484 0.17464 0.20933 0.31854 0.32874 0.5103 0.54693 0.65763 0.80664 0.82802 0.83821 0.99662 1.01039 1.17289 1.18982 1.33695 1.51486 1.66227 1.85308 1.87865 2.0832 2.20412 2.34197 2.82854 2.99616 3.16953 3.31705 3.45322 3.60135 4.10017 4.34522 4.82115 
21 0.01726 0.10555 0.17061 0.18595 0.32384 0.33788 0.54116 0.79831 0.82916 0.83926 0.99979 1.01694 1.18054 1.21335 1.66807 1.86066 2.22449 2.85779 3.46529 4.10617 4.84245 
32 0.00751 0.10213 0.16659 0.17971 0.32008 0.33289 0.51254 0.65237 0.80169 0.82703 0.83765 0.99823 1.17453 1.19324 1.33901 1.51555 1.66529 1.85561 2.08622 2.20546 2.3435 2.64995 2.83123 2.99874 3.1692 3.31803 3.45365 3.60135 4.10055 4.34749 4.52523 4.82324 
17 0.0123 0.10449 0.16802 0.19279 0.32181 0.79339 0.82569 0.83649 0.99729 1.18168 1.47239 1.85745 3.32507 3.46023 4.10357 4.39239 4.83423 
34 0.0084 0.09296 0.17111 0.18043 0.20971 0.32631 0.33738 0.52454 0.66086 0.79852 0.83097 0.84016 0.86109 1.00345 1.02361 1.1805 1.19619 1.23125 1.34612 1.52583 1.67212 1.86282 2.21462 2.34985 2.65961 2.84342 3.17917 3.32509 3.46117 4.10695 4.35462 4.52637 4.67774 4.82943 
30 0.02072 0.10609 0.17028 0.18303 0.32402 0.33728 0.52059 0.65873 0.80343 0.83041 0.84111 1.00232 1.17952 1.20475 1.34528 1.52377 1.66975 1.86121 2.21368 2.35066 2.66219 2.85085 3.01241 3.18098 3.32372 3.45968 3.61526 4.10544 4.35274 4.82758 
27 0.02029 0.1045 0.16843 0.18198 0.32095 0.3325 0.51729 0.79658 0.82802 0.838 0.99752 1.01219 1.17701 1.19874 1.34361 1.53633 1.66499 1.85613 2.20996 2.34629 2.84452 3.17972 3.32152 3.45969 4.10393 4.34872 4.82596 
32 0.0105 0.10093 0.16503 0.17572 0.31758 0.32757 0.51104 0.6537 0.79643 0.82677 0.83651 0.99388 1.00541 1.17312 1.19349 1.33781 1.53249 1.66105 1.6855 1.85286 1.87336 2.08219 2.20471 2.3426 2.8305 2.99896 3.17167 3.31817 3.45488 4.1008 4.34529 4.82198 
38 0.01741 0.10163 0.16425 0.17402 0.20781 0.31835 0.32904 0.51031 0.53743 0.65049 0.80653 0.8274 0.83773 0.9962 1.01332 1.17235 1.18643 1.2224 1.33709 1.51189 1.66294 1.85333 1.88742 2.07466 2.20302 2.34177 2.6487 2.82946 2.99641 3.16815 3.31662 3.45246 3.59876 3.77677 4.09929 4.34506 4.51452 4.82136 
31 0.01562 0.10806 0.16974 0.18249 0.32306 0.33555 0.51479 0.54203 0.65627 0.81493 0.83274 0.84666 1.00138 1.06931 1.17682 1.19242 1.34119 1.51949 1.66692 1.85913 2.20755 2.34676 2.83377 2.9992 3.17355 3.32109 3.45677 3.60562 4.10406 4.35056 4.82624 
33 0.02042 0.10315 0.16325 0.17401 0.31628 0.32689 0.50854 0.64872 0.80176 0.8262 0.83707 0.99462 1.01396 1.17052 1.18814 1.33471 1.50857 1.65936 1.68509 1.85201 1.88231 2.07673 2.19966 2.34081 2.82749 2.99306 3.16798 3.3157 3.4513 3.59975 4.09865 4.34431 4.82004 
27 0.00658 0.02953 0.11079 0.17653 0.19286 0.32988 0.34327 0.53392 0.80008 0.8331 0.84249 0.86578 1.00752 1.18566 1.21278 1.35837 1.67754 1.86844 2.22909 2.35682 2.85513 3.18357 3.33112 3.46662 4.10992 4.36233 4.83639 
38 0.01412 0.10401 0.17129 0.18102 0.21596 0.32472 0.33446 0.51677 0.54049 0.65803 0.8078 0.83277 0.84268 1.00299 1.02149 1.1787 1.19149 1.22161 1.34288 1.38826 1.52172 1.66923 1.71275 1.86022 1.88355 2.21144 2.34803 2.65783 2.83633 3.00735 3.1755 3.32267 3.45913 3.60848 4.10612 4.35227 4.53065 4.82767 
29 0.00872 0.09786 0.16858 0.17888 0.32225 0.33369 0.5172 0.65744 0.79468 0.82815 0.83762 0.86776 0.99974 1.17722 1.19514 1.34451 1.52799 1.66704 1.85849 2.21188 2.34611 2.65848 2.85004 3.17382 3.32186 3.45754 4.10367 4.35117 4.82693 
31 0.01971 0.10398 0.16868 0.18076 0.32136 0.33249 0.51577 0.65927 0.79845 0.82848 0.83828 0.99884 1.01901 1.17843 1.20326 1.34531 1.52716 1.66599 1.85679 2.08867 2.21474 2.34658 2.66705 2.83652 3.01633 3.17695 3.32288 3.45885 4.10322 4.34912 4.82612 
24 0.01555 0.10253 0.16575 0.17932 0.31964 0.33466 0.52638 0.79598 0.82558 0.8359 0.99681 1.17528 1.20958 1.34078 1.6648 1.85458 2.20825 2.3445 3.17497 3.3202 3.45451 4.10063 4.3471 4.82371 
33 0.02111 0.10939 0.1717 0.18362 0.32418 0.33507 0.51745 0.5495 0.66006 0.81386 0.83398 0.84561 1.00238 1.021 1.17979 1.19845 1.3455 1.53518 1.66897 1.85986 1.89022 2.21195 2.34792 2.66277 2.83744 3.0172 3.17699 3.3248 3.46015 3.6163 4.10597 4.35322 4.82897 
19 0.0098 0.11567 0.171 0.19443 0.32425 0.3531 0.54432 0.81801 0.83445 0.8667 1.00262 1.18144 1.66906 1.85993 2.23959 2.35258 3.47681 4.1076 4.83496 
35 0.02033 0.09625 0.15623 0.16566 0.30905 0.31771 0.50023 0.63803 0.79295 0.81927 0.82957 0.98766 0.9999 1.16213 1.17656 1.32628 1.49766 1.65234 1.67488 1.84421 2.06187 2.18963 2.33273 2.63481 2.81805 2.98402 3.1585 3.30657 3.44241 3.58778 3.7617 4.09077 4.33626 4.50286 4.81188 
37 0.01916 0.10151 0.16668 0.17614 0.20552 0.32078 0.33152 0.5135 0.65342 0.79823 0.82756 0.83709 0.88341 0.99826 1.01914 1.17506 1.19108 1.34022 1.5149 1.66479 1.69917 1.85618 1.88625 2.08235 2.20947 2.3443 2.65426 2.83258 3.0015 3.17164 3.32026 3.45569 3.60591 4.10208 4.34888 4.52157 4.82416 
18 0.06048 0.13063 0.16417 0.20166 0.31483 0.78791 0.82166 0.83235 0.98978 1.17385 1.22923 1.46925 1.65817 1.84812 2.33965 4.09673 4.33953 4.81621 
38 0.0151 0.1089 0.16921 0.17952 0.22153 0.32253 0.33232 0.51378 0.53725 0.65604 0.82038 0.83544 0.8516 1.00114 1.01573 1.17657 1.19022 1.22802 1.34112 1.51754 1.66608 1.68739 1.85789 1.88044 2.07999 2.20673 2.34643 2.6542 2.83277 3.00127 3.17357 3.32136 3.45689 3.60475 4.10437 4.34992 4.53011 4.82561 
35 0.01871 0.10222 0.16774 0.17673 0.19689 0.32227 0.33141 0.36185 0.51542 0.5832 0.65893 0.80756 0.83107 0.84043 1.00069 1.01487 1.1768 1.19067 1.22482 1.34256 1.53048 1.66531 1.68413 1.85799 1.87984 2.20592 2.34656 2.8343 3.00685 3.17607 3.32252 3.45723 4.10452 4.35044 4.82606 
23 0.02043 0.10529 0.1666 0.18389 0.31979 0.33401 0.51846 0.80097 0.82719 0.83833 0.99759 1.17699 1.21676 1.3451 1.66526 1.85487 2.34347 2.83393 3.31966 3.46175 4.10135 4.34643 4.82246 
47 0.01441 0.09828 0.16595 0.17451 0.19368 0.32038 0.32954 0.36441 0.51213 0.53139 0.65014 0.67625 0.8077 0.82871 0.83794 0.99864 1.01499 1.17359 1.18399 1.20852 1.3378 1.35803 1.50985 1.53193 1.66524 1.85625 1.88343 2.07589 2.20295 2.22839 2.34374 2.64575 2.83071 2.85554 2.99625 3.16979 3.31781 3.4535 3.47072 3.59859 3.77416 4.10103 4.3476 4.51381 4.64979 4.82339 4.84929 
32 0.01394 0.09485 0.15902 0.16898 0.30931 0.31864 0.35755 0.50513 0.65117 0.79138 0.82134 0.83078 0.86519 0.99098 1.00868 1.1681 1.19756 1.33181 1.65627 1.84715 2.06676 2.19539 2.3364 2.82251 2.98935 3.16444 3.31171 3.44824 3.5954 4.09427 4.33911 4.8152 
33 0.01377 0.10402 0.16573 0.17617 0.31822 0.32775 0.36167 0.51093 0.65325 0.80708 0.82903 0.83985 0.99712 1.01153 1.17329 1.18851 1.33721 1.51586 1.66251 1.69917 1.8538 1.88967 2.20175 2.34263 2.82863 2.99726 3.17198 3.31774 3.45448 3.6035 4.10121 4.34568 4.82164 
33 0.01283 0.10703 0.17425 0.18508 0.32818 0.33926 0.52192 0.55978 0.66394 0.81106 0.83531 0.84551 1.0064 1.0319 1.18341 1.20288 1.34869 1.52699 1.6717 1.70822 1.86476 2.21883 2.35186 2.66655 2.84358 3.01699 3.18608 3.32764 3.46487 4.10866 4.35597 4.67602 4.8326 
35 0.01541 0.10037 0.16857 0.17826 0.21542 0.32299 0.33338 0.51516 0.54405 0.65472 0.80134 0.82916 0.83847 0.8761 1.00142 1.17674 1.19086 1.22322 1.34104 1.51499 1.66773 1.85872 2.20755 2.34613 2.65083 2.83404 3.00004 3.17201 3.32054 3.45603 3.60309 4.10327 4.34992 4.52142 4.82558 
36 0.0116 0.09387 0.16161 0.1705 0.1905 0.31544 0.32504 0.50777 0.54827 0.65201 0.79278 0.82363 0.83295 0.8628 0.99349 1.00722 1.17025 1.18329 1.2145 1.33456 1.51572 1.65924 1.69207 1.85028 2.19763 2.23695 2.33945 2.82574 2.99349 3.16694 3.31427 3.45102 3.59715 4.09736 4.34204 4.81829 
32 0.02168 0.11347 0.17251 0.18615 0.32462 0.33545 0.51811 0.54545 0.65968 0.82236 0.83748 0.8574 1.00331 1.02393 1.1795 1.19562 1.34421 1.52254 1.66959 1.86107 2.2097 2.35043 2.66118 2.83857 3.00669 3.17741 3.32428 3.46136 3.60856 4.1074 4.35526 4.82981 
35 0.01548 0.09313 0.16252 0.1722 0.21439 0.31666 0.32701 0.50936 0.54858 0.65207 0.79066 0.82352 0.83262 0.85196 0.99408 1.00913 1.17258 1.19123 1.33612 1.51333 1.66063 1.85076 2.07978 2.2059 2.34023 2.64967 2.82793 2.99655 3.16927 3.31551 3.45253 3.59904 4.09833 4.34282 4.81945 
41 0.00978 0.09225 0.1536 0.163 0.19474 0.30709 0.31621 0.49829 0.51762 0.63678 0.79742 0.81787 0.82832 0.98555 0.99958 1.16045 1.17241 1.20558 1.32461 1.35014 1.49687 1.65078 1.67381 1.84221 1.87495 2.06057 2.18884 2.33067 2.63305 2.81639 2.98254 3.1566 3.30499 3.44085 3.58608 3.7603 4.08859 4.33404 4.50099 4.63563 4.80991 
29 0.07712 0.15987 0.17325 0.31507 0.32981 0.50702 0.64896 0.81085 0.82817 0.85047 0.99416 1.16971 1.19514 1.33434 1.51579 1.65922 1.85072 2.07329 2.20043 2.33934 2.82631 2.99353 3.16731 3.3147 3.45072 3.59884 4.0974 4.34304 4.81883 
25 0.02139 0.11474 0.17505 0.19947 0.32882 0.36241 0.53283 0.68351 0.81921 0.83629 0.85439 1.0074 1.18312 1.21463 1.35533 1.67792 1.87078 2.2324 2.35526 2.85255 3.18419 3.33187 3.46669 4.11 4.84548 
37 0.01596 0.10259 0.17569 0.18505 0.21642 0.32978 0.33977 0.52313 0.55319 0.66438 0.80174 0.83422 0.84317 0.86141 1.00716 1.0233 1.18397 1.19877 1.23009 1.35052 1.53353 1.67337 1.69683 1.86615 1.90287 2.22031 2.35371 2.6616 2.84506 3.0192 3.18031 3.32849 3.46363 3.62287 4.10951 4.35717 4.83324 
34 0.01419 0.10356 0.1732 0.18335 0.32635 0.33708 0.51867 0.54427 0.66135 0.80263 0.83273 0.84217 0.87617 1.00477 1.02534 1.18063 1.1942 1.2254 1.34607 1.528 1.67265 1.86351 2.21346 2.3503 2.66267 2.83805 3.00751 3.17719 3.32476 3.46107 3.60881 4.10751 4.35542 4.82966 
19 0.02308 0.10479 0.16773 0.1874 0.32243 0.79245 0.82546 0.83603 0.99797 1.17873 1.21829 1.35008 1.67221 1.86804 2.21409 3.32438 3.46323 4.10471 4.83506 
29 0.02265 0.11144 0.17213 0.1866 0.32702 0.34425 0.52343 0.66117 0.81425 0.83391 0.84785 1.00543 1.1801 1.20128 1.34564 1.52155 1.67111 1.86626 2.20949 2.35392 2.84999 3.00805 3.18209 3.32647 3.4624 3.62276 4.1077 4.36239 4.83357 
31 0.01529 0.10416 0.16905 0.18189 0.32199 0.33406 0.51526 0.65687 0.80032 0.82886 0.83882 0.99971 1.02701 1.17727 1.19752 1.34312 1.52027 1.668 1.85811 2.21623 2.34693 2.65792 2.83521 3.00591 3.17536 3.32127 3.45812 3.60745 4.10404 4.35096 4.82628 
45 0.01899 0.10181 0.16335 0.17204 0.18998 0.31683 0.32516 0.33965 0.50808 0.52481 0.64616 0.81112 0.82849 0.83938 0.99558 1.00757 1.17008 1.18105 1.20808 1.33407 1.35377 1.50638 1.6604 1.67662 1.85214 1.86721 2.0701 2.19808 2.23578 2.34049 2.64262 2.82601 2.84836 2.99217 3.16613 3.31456 3.4502 3.47661 3.59572 3.76998 4.0985 4.34421 4.51045 4.81978 4.83879 
36 0.01129 0.09825 0.17585 0.18687 0.32931 0.34013 0.52347 0.55241 0.66201 0.80617 0.83533 0.84486 0.89655 1.00653 1.02198 1.18343 1.19754 1.22991 1.35057 1.5265 1.67431 1.86565 2.09911 2.21535 2.35262 2.66161 2.8432 3.01511 3.17986 3.32961 3.46429 3.61212 4.11077 4.35946 4.5343 4.83442 
26 0.009 0.09657 0.16814 0.17827 0.32251 0.33396 0.5408 0.79079 0.8266 0.8358 0.8529 0.99891 1.02089 1.17778 1.19752 1.3461 1.47554 1.66785 1.85811 2.23348 2.34763 3.32241 3.46033 4.10485 4.35223 4.8283 
39 0.01187 0.09804 0.17111 0.18128 0.32413 0.33401 0.51564 0.53607 0.65606 0.79509 0.82947 0.83853 0.85782 1.00184 1.01908 1.17823 1.19114 1.21935 1.34286 1.51759 1.66933 1.86037 1.89795 2.08517 2.21043 2.34729 2.65069 2.83535 3.00276 3.17331 3.32193 3.45762 3.60363 3.7834 4.10466 4.3517 4.51928 4.65765 4.82707 
35 0.01185 0.10644 0.17213 0.18693 0.32598 0.3405 0.51902 0.55241 0.65838 0.81048 0.83231 0.84319 1.00404 1.1798 1.19977 1.34619 1.52101 1.67276 1.86506 2.09385 2.21537 2.35029 2.65581 2.84147 3.00785 3.17514 3.32423 3.45975 3.61103 3.7903 4.10619 4.3578 4.52511 4.66543 4.83161 
37 0.01584 0.10514 0.16938 0.17853 0.20115 0.32333 0.33238 0.35831 0.51563 0.53991 0.65806 0.81426 0.83339 0.84348 1.00153 1.01482 1.17848 1.19192 1.22515 1.34193 1.52551 1.6665 1.686 1.85866 1.87817 2.20769 2.34738 2.65776 2.83412 3.00346 3.17471 3.32257 3.45809 3.60663 4.10493 4.35043 4.82654 
22 0.0189 0.09473 0.16283 0.17679 0.31566 0.33078 0.78435 0.82121 0.83056 0.84759 0.99065 1.17514 1.21346 1.46263 1.66107 1.84879 2.3407 3.31847 3.46245 4.09797 4.34092 4.81879 
39 0.01515 0.10121 0.16491 0.17395 0.19684 0.31896 0.32848 0.51026 0.56361 0.65016 0.80391 0.82765 0.8374 0.99703 1.01167 1.17214 1.18655 1.22546 1.33599 1.50933 1.66211 1.68166 1.85411 1.87917 2.07663 2.2 2.34228 2.64748 2.82876 2.99416 3.16867 3.31663 3.45215 3.59869 3.77347 4.10014 4.3459 4.51533 4.8217 
35 0.01738 0.11295 0.1785 0.19313 0.33171 0.34424 0.52538 0.55824 0.66382 0.81846 0.83939 0.85178 1.00991 1.18566 1.20403 1.34972 1.52497 1.67778 1.86785 2.09516 2.21711 2.35419 2.65939 2.84333 3.01302 3.18144 3.32969 3.46536 3.61683 3.79154 4.11186 4.36041 4.52632 4.67161 4.83475 
37 0.01178 0.09538 0.16253 0.1712 0.18756 0.31699 0.32532 0.33934 0.51013 0.6548 0.79415 0.82567 0.83471 0.85464 0.99554 1.00652 1.17148 1.18393 1.21539 1.33588 1.51283 1.65995 1.67704 1.85211 1.86877 2.07754 2.19906 2.34141 2.82787 2.99486 3.16848 3.31619 3.45228 3.59778 4.09983 4.34505 4.82067 
37 0.01959 0.10593 0.16797 0.17767 0.2074 0.32199 0.33192 0.51354 0.54164 0.65732 0.81226 0.83182 0.84259 0.99998 1.01458 1.17491 1.18728 1.21833 1.34025 1.52101 1.66525 1.6873 1.85725 1.87703 2.09491 2.20443 2.34538 2.65738 2.8325 3.00113 3.17341 3.3201 3.4562 3.60513 4.10392 4.35015 4.82533 
17 0.02046 0.10946 0.17179 0.19504 0.32741 0.79793 0.82937 0.84055 1.00309 1.18425 1.22553 1.67838 1.87129 3.46657 4.11007 4.43896 4.8602 
32 0.0092 0.06929 0.13751 0.17541 0.18637 0.32877 0.33951 0.5218 0.5516 0.66596 0.81068 0.83571 0.8456 1.00665 1.02883 1.18415 1.20396 1.34798 1.67301 1.86473 1.89763 2.21889 2.35138 2.66487 2.83974 3.04032 3.18037 3.3274 3.46353 4.10956 4.35649 4.83119 
36 0.01736 0.10466 0.17048 0.1806 0.28141 0.32424 0.33476 0.51658 0.54369 0.6573 0.8075 0.83165 0.84134 1.00153 1.0163 1.17839 1.19286 1.22799 1.34319 1.52022 1.66776 1.85866 1.8839 2.08965 2.20924 2.3473 2.65576 2.8355 3.00568 3.17487 3.32323 3.45894 3.6069 4.10538 4.35106 4.82719 
31 0.01551 0.10466 0.17074 0.18039 0.21377 0.32457 0.33458 0.51995 0.79969 0.83094 0.84057 0.87754 1.00195 1.01725 1.17855 1.19433 1.34502 1.53662 1.66824 1.69497 1.86021 1.88796 2.20939 2.3493 2.84485 3.18573 3.32353 3.46205 4.10738 4.35808 4.8289 
28 0.00806 0.10799 0.17164 0.18541 0.32461 0.33628 0.51916 0.66194 0.81478 0.8345 0.84834 1.00339 1.18076 1.20582 1.34704 1.55409 1.66842 1.86075 2.2144 2.34932 2.83964 3.01024 3.17925 3.32811 3.46188 4.1071 4.35442 4.82893 
35 0.01624 0.10182 0.1718 0.18113 0.21022 0.32645 0.3376 0.52027 0.5527 0.66082 0.80158 0.83167 0.84084 0.86579 1.004 1.02345 1.1818 1.2006 1.34625 1.52506 1.67032 1.86219 1.90347 2.217 2.35169 2.65805 2.84271 3.01681 3.17769 3.32533 3.46091 4.10725 4.35461 4.53388 4.83029 
41 0.01761 0.09619 0.16319 0.17219 0.19413 0.31708 0.32643 0.5093 0.53581 0.64975 0.79492 0.82504 0.83442 0.87136 0.99508 1.01152 1.17144 1.18358 1.21295 1.3356 1.50997 1.66034 1.68433 1.8522 1.88587 2.07984 2.20117 2.34099 2.64918 2.82832 2.99385 3.16783 3.31611 3.45172 3.59793 3.78772 4.09889 4.34428 4.51604 4.66426 4.8206 
31 0.01191 0.10632 0.16843 0.17878 0.2434 0.32274 0.33461 0.51463 0.65931 0.8119 0.83186 0.84359 1.00067 1.17624 1.19112 1.23032 1.34122 1.6661 1.6965 1.85796 1.88887 2.20745 2.34645 2.83307 3.00685 3.17552 3.32207 3.45712 4.10323 4.34941 4.82534 
28 0.01339 0.10226 0.16765 0.18146 0.32021 0.33259 0.5155 0.79439 0.82703 0.83678 0.87194 0.99728 1.01523 1.1768 1.19886 1.34563 1.52809 1.66463 1.85558 2.20956 2.34545 2.83764 3.17526 3.32095 3.45909 4.10296 4.34881 4.82571 
26 0.01274 0.10088 0.16512 0.17766 0.31829 0.33074 0.51897 0.79296 0.8253 0.83509 0.87344 0.99569 1.01794 1.17643 1.21173 1.3517 1.66259 1.8525 2.21907 2.34205 2.83239 3.31946 3.45891 4.10065 4.34413 4.8208 
28 0.01905 0.09543 0.16101 0.17198 0.31381 0.32504 0.50838 0.78726 0.8221 0.83143 0.85074 0.99174 1.01061 1.17163 1.19542 1.33689 1.50418 1.65796 1.84859 2.20282 2.33893 2.82676 3.16956 3.31533 3.4544 4.09722 4.3406 4.81724 
23 0.0189 0.11213 0.16885 0.1971 0.32244 0.34628 0.5437 0.67938 0.81641 0.83221 0.85533 1.00132 1.17862 1.22003 1.37479 1.55257 1.67546 1.86574 2.21745 3.3234 3.46565 4.11248 4.83377 
32 0.02279 0.10988 0.16922 0.18201 0.32323 0.33699 0.51663 0.65684 0.81216 0.83224 0.84574 1.00076 1.17793 1.19928 1.34463 1.51586 1.66663 1.85991 2.08825 2.20798 2.34972 2.65741 2.83633 3.00342 3.1754 3.32506 3.45968 3.61492 4.10495 4.35138 4.66617 4.82772 
35 0.01798 0.1108 0.1778 0.18825 0.33138 0.34166 0.52592 0.55652 0.67024 0.81269 0.8383 0.84821 1.00939 1.0288 1.18589 1.20116 1.23837 1.35301 1.54012 1.67507 1.70114 1.8671 1.89486 2.22398 2.35465 2.6668 2.84532 3.02423 3.18438 3.33118 3.46735 3.62899 4.11229 4.36126 4.83585 
30 0.01325 0.11685 0.17808 0.19305 0.33166 0.34538 0.524 0.55502 0.66694 0.83121 0.84441 1.00914 1.05453 1.18521 1.2043 1.3506 1.53092 1.67611 1.86765 2.21524 2.35495 2.67009 2.84431 3.02502 3.18362 3.32956 3.4664 4.11231 4.36089 4.83414 
28 0.02762 0.10531 0.1653 0.18319 0.3178 0.33411 0.5139 0.65486 0.80547 0.82667 0.8391 0.99559 1.17469 1.20695 1.3417 1.51886 1.66479 1.85286 2.2142 2.3427 2.84434 3.01665 3.17252 3.31875 3.45618 4.10045 4.34552 4.82268 
37 0.01609 0.10058 0.16837 0.17722 0.19783 0.3225 0.33126 0.35285 0.51698 0.65702 0.8003 0.83005 0.83925 0.86624 1.00037 1.01309 1.17876 1.19667 1.34399 1.52193 1.66586 1.68413 1.85755 1.87548 2.20997 2.34654 2.65977 2.83597 3.00755 3.17511 3.32351 3.4583 3.61431 4.10455 4.35052 4.52956 4.82772 
29 0.00682 0.10249 0.16889 0.18079 0.32233 0.33511 0.5215 0.65683 0.80302 0.8293 0.83965 0.99974 1.02573 1.17846 1.20561 1.34355 1.52219 1.66745 1.85898 2.21062 2.34857 2.66286 2.85422 3.04317 3.17764 3.32238 3.46073 4.10606 4.82919 
35 0.00711 0.1033 0.16835 0.17971 0.32141 0.33282 0.51429 0.54434 0.65482 0.80853 0.83024 0.84116 0.99992 1.02676 1.1768 1.19607 1.34129 1.51945 1.6666 1.85704 2.08718 2.20895 2.34565 2.65197 2.83411 3.00338 3.1731 3.32079 3.45667 3.6088 3.78618 4.10372 4.35057 4.52298 4.82614 
27 0.01691 0.10995 0.16891 0.1815 0.32137 0.33279 0.51555 0.80858 0.83135 0.84444 0.99952 1.01938 1.17682 1.20177 1.3414 1.52985 1.66531 1.85677 1.88539 2.20987 2.34645 2.83556 3.32186 3.45903 4.10476 4.34956 4.82575 
22 0.01214 0.11003 0.17121 0.18937 0.32519 0.34439 0.55367 0.81026 0.8322 0.84604 1.00214 1.18246 1.22784 1.37402 1.67052 1.86484 2.23753 3.32682 3.47648 4.10774 4.35658 4.83389 
22 0.0131 0.10564 0.16846 0.17967 0.32346 0.33837 0.53861 0.80072 0.82918 0.83968 1.00076 1.1797 1.2113 1.3502 1.66722 1.86038 2.35453 3.32895 3.46058 4.10439 4.36592 4.82871 
27 0.01718 0.11258 0.17305 0.18722 0.32662 0.33991 0.51993 0.66449 0.81705 0.83571 0.85095 1.00476 1.18051 1.20009 1.34615 1.67022 1.86162 1.89616 2.21402 2.34934 2.83764 3.17812 3.32488 3.46075 4.10688 4.35311 4.82919 
18 0.00978 0.1091 0.17232 0.20769 0.32651 0.54574 0.80505 0.83095 0.84537 1.0055 1.18363 1.22998 1.36017 1.68901 1.87159 3.46457 4.11006 4.84193 
33 0.01937 0.11422 0.18051 0.19299 0.33372 0.34517 0.5264 0.55267 0.66724 0.81728 0.84056 0.85102 1.0115 1.03586 1.18797 1.20501 1.35437 1.53091 1.67831 1.87012 2.22276 2.35753 2.66263 2.84811 3.01825 3.18404 3.33217 3.46668 3.61773 4.11462 4.36323 4.53795 4.83713 
45 0.00902 0.09941 0.16375 0.17244 0.18989 0.31738 0.32563 0.33946 0.50919 0.52723 0.64809 0.80889 0.82845 0.83844 0.9961 1.00735 1.17079 1.18184 1.20852 1.33505 1.35559 1.50825 1.66084 1.67738 1.85263 1.869 2.07336 2.19887 2.22475 2.3415 2.64536 2.82709 2.99368 3.16776 3.31581 3.45195 3.479 3.59706 3.7734 4.0998 4.34504 4.51408 4.65796 4.82094 4.84915 
37 0.07897 0.14479 0.15966 0.17193 0.30769 0.31569 0.50028 0.53393 0.64253 0.78434 0.81792 0.82715 0.84748 0.98755 0.9997 1.16367 1.17653 1.20907 1.32786 1.5006 1.65239 1.84371 2.06213 2.19024 2.33309 2.64014 2.81833 2.98509 3.16015 3.30777 3.44375 3.58957 3.76428 4.09122 4.33583 4.50805 4.81189 
25 0.01005 0.11528 0.17733 0.19926 0.33094 0.3521 0.5355 0.68591 0.82723 0.84163 1.00828 1.18677 1.2233 1.35555 1.67589 1.87107 2.2231 2.36267 2.85271 3.03798 3.33257 3.46842 4.11311 4.37688 4.83916 
13 0.01229 0.1065 0.17542 0.32954 0.79378 0.82957 0.84002 0.97 1.00872 1.1876 1.22997 1.47676 4.11282 
31 0.01605 0.11077 0.17658 0.19075 0.33018 0.34322 0.52639 0.66315 0.81009 0.83585 0.84635 1.00846 1.18502 1.20696 1.35046 1.52705 1.67598 1.86852 2.21979 2.35413 2.66318 2.84531 3.01262 3.18214 3.32885 3.46589 3.61363 4.11137 4.36519 4.54312 4.83733 
18 0.01276 0.10848 0.17307 0.1938 0.32559 0.33982 0.57657 0.80574 0.83244 0.84432 1.00342 1.18415 1.22154 1.67272 1.86134 3.33643 3.47047 4.11038 
26 0.01632 0.10574 0.16719 0.18039 0.31998 0.33232 0.51333 0.80153 0.82837 0.83927 0.99764 1.01801 1.17591 1.20019 1.34158 1.6636 1.85508 2.21249 2.3445 2.83186 3.17671 3.3206 3.45655 4.10343 4.34879 4.8235 
24 0.01116 0.1066 0.16809 0.19522 0.3211 0.3427 0.51939 0.80567 0.82888 0.84358 0.99914 1.17738 1.21396 1.35126 1.66716 1.85754 2.2168 2.34682 2.84749 3.1757 3.32334 3.45838 4.10547 4.82541 
37 0.01735 0.09875 0.16984 0.17922 0.212 0.32435 0.33485 0.51642 0.54184 0.65598 0.79686 0.82894 0.83794 0.85696 1.00266 1.17836 1.19397 1.22743 1.34323 1.51812 1.66892 1.86061 2.08247 2.2097 2.34745 2.65238 2.83526 3.00204 3.17294 3.32242 3.45732 3.60441 4.10376 4.35104 4.52069 4.66733 4.82718 
31 0.01615 0.11582 0.18169 0.20191 0.33564 0.35727 0.53187 0.66551 0.82147 0.84188 0.85686 1.01352 1.1888 1.21237 1.35503 1.53025 1.68629 1.8772 2.22397 2.35928 2.66684 2.86035 3.01643 3.18571 3.33371 3.46974 3.61885 4.11671 4.37402 4.53965 4.84424 
30 0.00847 0.09809 0.16206 0.17282 0.31527 0.32711 0.50818 0.65043 0.79355 0.82313 0.83297 0.99256 1.17025 1.18939 1.33494 1.50652 1.65894 1.84997 1.89167 2.19962 2.33956 2.82691 2.9932 3.16705 3.31462 3.4513 3.6007 4.09731 4.3426 4.81882 
14 0.00856 0.10879 0.17102 0.32489 0.79588 0.82729 0.83958 1.00159 1.18522 1.48564 1.87603 3.4655 4.11296 4.84483 
45 0.01678 0.10078 0.17047 0.17967 0.20657 0.32473 0.33453 0.51558 0.53344 0.65444 0.80002 0.83043 0.83959 0.86334 1.0025 1.02001 1.17813 1.18969 1.21693 1.34212 1.36797 1.51451 1.54301 1.66929 1.86095 2.08191 2.2094 2.24482 2.34776 2.64886 2.83442 2.85927 3.00078 3.17285 3.32215 3.45695 3.47399 3.6029 3.77924 4.10467 4.3518 4.51757 4.65333 4.82699 4.853 
16 0.01878 0.10641 0.17276 0.19824 0.32652 0.79452 0.829 0.83945 1.00086 1.18256 1.21818 1.47446 1.68187 1.86953 2.24777 4.1099 
15 0.00814 0.10178 0.17638 0.21439 0.33147 0.79648 0.83097 0.84105 0.87798 1.01089 1.18771 1.22565 1.48015 1.68633 4.11861 
39 0.01729 0.10597 0.16872 0.17904 0.31045 0.32494 0.3373 0.51464 0.53752 0.65373 0.81337 0.83199 0.84328 1.00019 1.01739 1.17578 1.18811 1.21859 1.3401 1.36645 1.51453 1.66686 1.85821 2.08207 2.20654 2.34603 2.64899 2.83393 2.99949 3.17239 3.32015 3.457 3.60163 3.7833 4.10403 4.35135 4.51905 4.65121 4.82663 
23 0.02368 0.11384 0.17018 0.18664 0.32419 0.34056 0.53656 0.81247 0.83244 0.84856 1.00212 1.18006 1.21803 1.34617 1.66983 1.86201 2.21891 2.35224 3.32368 3.46661 4.10566 4.35316 4.83041 
35 0.01095 0.10258 0.16889 0.17884 0.21933 0.32245 0.33248 0.51445 0.54405 0.65642 0.8077 0.83111 0.84137 1.00034 1.0166 1.17709 1.19281 1.34142 1.52223 1.66611 1.68849 1.85749 1.88643 2.08697 2.21 2.34561 2.83302 3.00197 3.17403 3.32116 3.45685 3.60503 4.10324 4.34937 4.82513 
32 0.01568 0.10503 0.17087 0.18239 0.32445 0.33582 0.5197 0.65846 0.79998 0.8303 0.84006 1.00144 1.01773 1.18026 1.20221 1.34628 1.52043 1.66894 1.86092 2.09741 2.21462 2.34947 2.66351 2.83968 3.00969 3.17693 3.32394 3.45979 3.61334 4.10608 4.35763 4.83013 
22 0.01187 0.10839 0.17098 0.18817 0.32539 0.34529 0.53426 0.80684 0.83104 0.84322 1.00341 1.18135 1.22007 1.53758 1.67084 1.86441 2.23621 3.18004 3.32608 3.463 4.10731 4.83319 
41 0.01519 0.10672 0.17008 0.17944 0.20522 0.32475 0.3353 0.51585 0.53632 0.6563 0.81355 0.83325 0.844 1.00269 1.02272 1.17721 1.18912 1.21843 1.3421 1.37131 1.51841 1.66974 1.86032 1.88903 2.08441 2.20678 2.23605 2.34774 2.65272 2.83479 3.00342 3.17388 3.32199 3.45756 3.49639 3.60563 3.78781 4.10536 4.35192 4.52348 4.82712 
36 0.01539 0.11232 0.17689 0.18766 0.3306 0.34151 0.52424 0.55131 0.66692 0.81892 0.8392 0.85075 1.00867 1.02982 1.18414 1.19778 1.23164 1.35055 1.52834 1.67423 1.70184 1.86656 1.90206 2.22003 2.35496 2.66348 2.84576 3.01966 3.18269 3.33008 3.46608 3.61756 4.11252 4.36748 4.53603 4.83616 
34 0.01633 0.0996 0.16024 0.17095 0.31315 0.32314 0.50469 0.64582 0.79712 0.82333 0.83364 0.9917 1.00439 1.16683 1.18259 1.33121 1.50357 1.6564 1.68035 1.84836 1.88657 2.06821 2.19476 2.33734 2.82256 2.98903 3.16442 3.31181 3.44816 3.59376 3.77012 4.09554 4.34066 4.81628 
27 0.02007 0.11427 0.17583 0.1964 0.32868 0.34476 0.52954 0.66268 0.81848 0.83685 0.8526 1.00738 1.18567 1.22119 1.35569 1.53192 1.67612 1.86763 2.22563 2.35438 2.85351 3.1816 3.33118 3.46695 4.11077 4.36295 4.83847 
19 0.00848 0.10473 0.17523 0.19292 0.33016 0.35696 0.80273 0.83327 0.84398 1.00709 1.1861 1.22072 1.67554 1.86779 2.23474 3.46882 4.11243 4.37008 4.84004 
20 0.0137 0.1094 0.16764 0.18436 0.32063 0.3367 0.53583 0.8097 0.83022 0.84552 0.99836 1.17805 1.22006 1.66483 1.85567 2.34629 3.4717 4.10322 4.34735 4.82481 
21 0.01128 0.11326 0.17666 0.20071 0.3308 0.37165 0.53882 0.81658 0.83676 0.85258 1.00754 1.18512 1.21738 1.35725 1.67707 1.87369 2.86194 3.33039 3.47624 4.11413 4.84494 
36 0.0083 0.1013 0.17265 0.18377 0.32696 0.33921 0.52068 0.55482 0.66021 0.81143 0.83397 0.84463 1.0053 1.18062 1.19656 1.34648 1.52237 1.67232 1.86262 1.90118 2.09266 2.214 2.35118 2.65703 2.84125 3.01269 3.1775 3.32615 3.46035 3.61065 3.79799 4.10817 4.35714 4.52464 4.67719 4.83343 
34 0.01861 0.10565 0.16772 0.17818 0.32162 0.33249 0.51452 0.55033 0.65458 0.80793 0.83036 0.84103 1.00013 1.02836 1.17616 1.19121 1.34065 1.51601 1.66589 1.85749 1.88956 2.20885 2.34565 2.65593 2.83356 3.00005 3.17314 3.32101 3.45634 3.60533 4.10328 4.34983 4.52768 4.82555 
41 0.00729 0.09144 0.16863 0.17744 0.1973 0.32336 0.33225 0.3595 0.51616 0.54137 0.65676 0.80546 0.83112 0.84027 0.87945 1.00151 1.01539 1.17839 1.19147 1.22229 1.3428 1.51749 1.6671 1.68903 1.85866 1.87761 2.08707 2.21167 2.34722 2.65177 2.83496 3.00275 3.17489 3.32236 3.45917 3.60479 3.79248 4.10497 4.3505 4.52027 4.82688 
36 0.0092 0.08619 0.17414 0.18434 0.2211 0.3296 0.34109 0.52182 0.54568 0.66471 0.8261 0.8409 0.85776 1.00705 1.02415 1.18367 1.19873 1.34852 1.52693 1.6736 1.86522 1.89739 2.10509 2.21356 2.35357 2.66308 2.84102 3.02078 3.18146 3.32846 3.46354 3.6186 4.11077 4.35787 4.53504 4.83404 
24 0.01437 0.10015 0.16532 0.17817 0.31817 0.33224 0.78982 0.82407 0.83409 0.87521 0.99469 1.02786 1.17494 1.21027 1.52012 1.66297 1.853 2.34259 3.17285 3.31814 3.45613 4.10028 4.34508 4.82178 
36 0.01182 0.09771 0.17073 0.18055 0.32458 0.33437 0.51893 0.54754 0.65902 0.79458 0.82909 0.83799 0.85404 1.00186 1.01764 1.17986 1.19684 1.34629 1.47975 1.52792 1.66982 1.86074 2.09209 2.21402 2.3486 2.65401 2.84701 3.01124 3.1753 3.32455 3.45932 3.6142 4.10506 4.35274 4.52449 4.82983 
27 0.02032 0.10878 0.17162 0.18314 0.32482 0.33605 0.52365 0.80251 0.83197 0.84231 1.00179 1.01719 1.18006 1.19946 1.34676 1.66798 1.69487 1.86044 1.88988 2.21027 2.35057 2.85166 3.32656 3.46625 4.10773 4.35528 4.83134 
20 0.01057 0.09909 0.16246 0.19128 0.3158 0.78746 0.8218 0.83188 0.86936 0.99193 1.17263 1.22449 1.47189 1.65972 1.84955 2.33942 3.31676 4.09697 4.34076 4.81759 
42 0.01705 0.09938 0.16781 0.1761 0.1931 0.32336 0.33287 0.51578 0.53902 0.65504 0.79805 0.82926 0.83834 0.85929 1.00109 1.01751 1.17669 1.18811 1.21528 1.34147 1.51479 1.55971 1.66773 1.85909 1.88706 2.08454 2.20774 2.34675 2.65067 2.83548 3.00153 3.17285 3.32122 3.45682 3.48253 3.60337 3.78408 4.10436 4.35171 4.51781 4.65779 4.82682 
32 0.0149 0.10348 0.16462 0.1755 0.3181 0.32989 0.51079 0.65052 0.80268 0.82701 0.83794 0.99627 1.17199 1.18783 1.33661 1.50971 1.66147 1.85337 1.89211 2.07716 2.20335 2.34202 2.64917 2.82984 2.99589 3.16885 3.31722 3.45221 3.59893 4.09988 4.346 4.8218 
28 0.0241 0.11902 0.16969 0.1865 0.32288 0.33877 0.51553 0.66066 0.82099 0.83539 1.00127 1.17718 1.20168 1.34246 1.53053 1.66773 1.85854 2.097 2.21111 2.34697 2.66149 2.8359 3.17462 3.32165 3.45755 4.10437 4.35242 4.82682 
28 0.02405 0.12138 0.17761 0.19938 0.32958 0.34431 0.52628 0.67288 0.82621 0.84123 0.87462 1.00731 1.18577 1.21728 1.35253 1.55504 1.67475 1.86711 2.22483 2.35448 2.67465 2.84485 3.18702 3.3314 3.47029 4.11182 4.3753 4.84076 
37 0.01358 0.10128 0.16188 0.17149 0.1987 0.31586 0.32685 0.50723 0.56862 0.64674 0.81039 0.82687 0.84033 0.99418 1.0148 1.16919 1.18276 1.33359 1.50667 1.65977 1.85092 1.88171 2.07145 2.1979 2.33937 2.64463 2.82589 2.99211 3.1654 3.31344 3.44941 3.59537 3.77129 4.09701 4.34305 4.51255 4.81883 
27 0.01673 0.1108 0.17125 0.18785 0.32437 0.33785 0.52082 0.66337 0.81489 0.8336 0.84883 1.00287 1.17907 1.20266 1.34756 1.52947 1.66891 1.86004 2.21402 2.34819 2.83609 3.1796 3.32474 3.46079 4.10586 4.35252 4.82852 
31 0.0111 0.09993 0.17055 0.18131 0.32488 0.33826 0.52091 0.6603 0.79636 0.82942 0.83878 0.86149 1.00212 1.18 1.1989 1.34876 1.52627 1.67204 1.86233 2.21609 2.35028 2.65786 2.84932 3.17611 3.32416 3.45985 3.61624 4.10594 4.35523 4.53422 4.83023 
34 0.01015 0.06436 0.13723 0.17851 0.19219 0.3326 0.34634 0.52875 0.66622 0.81646 0.83851 0.84936 1.0111 1.18671 1.20734 1.35296 1.53161 1.67842 1.87023 2.10337 2.22284 2.35658 2.66156 2.85363 3.03617 3.18307 3.33211 3.46689 3.62375 3.8093 4.1141 4.3927 4.52912 4.84043 
20 0.00733 0.10563 0.16621 0.18175 0.3208 0.34289 0.55309 0.80576 0.82827 0.84157 0.99832 1.17701 1.22271 1.66582 1.85669 2.22309 3.32179 3.46333 4.10665 4.82703 
31 0.01885 0.10243 0.16938 0.1795 0.3228 0.33363 0.51692 0.65892 0.79652 0.82885 0.83832 0.86629 1.00068 1.02069 1.17855 1.19791 1.34427 1.5243 1.66682 1.69478 1.85935 2.21112 2.34675 2.83571 3.00866 3.1795 3.32333 3.45821 4.10403 4.35008 4.82701 
40 0.01266 0.10498 0.16838 0.17769 0.20293 0.32243 0.33227 0.51423 0.54176 0.65376 0.8117 0.83168 0.84234 1.00048 1.01679 1.17619 1.18967 1.22352 1.34004 1.51441 1.66674 1.69277 1.85809 1.8856 2.08355 2.20802 2.34624 2.65057 2.83304 2.99903 3.17273 3.32036 3.45601 3.60215 3.78193 4.10389 4.3505 4.51917 4.6626 4.82565 
17 0.01578 0.10859 0.16592 0.21066 0.31933 0.79773 0.82532 0.83833 0.9951 1.17724 1.52611 1.66762 1.85451 3.46018 4.10116 4.34607 4.82614 
29 0.01212 0.09721 0.15923 0.17101 0.312 0.32374 0.50486 0.65527 0.79224 0.82175 0.83158 0.99047 1.16704 1.18725 1.33142 1.50461 1.65541 1.84676 2.06676 2.19435 2.33632 2.82207 2.98926 3.16567 3.31178 3.4492 4.09463 4.33886 4.81477 
25 0.01405 0.10611 0.17129 0.18347 0.32491 0.338 0.52477 0.79914 0.83071 0.84065 0.99983 1.01387 1.18136 1.20985 1.3498 1.66749 1.86039 2.21599 2.35123 2.84845 3.32632 3.46405 4.10672 4.35553 4.83045 
39 0.01339 0.10379 0.17011 0.17974 0.21269 0.32445 0.33517 0.51774 0.54908 0.65762 0.80792 0.83183 0.84157 1.00225 1.02465 1.17839 1.19236 1.22581 1.34284 1.51977 1.66934 1.86004 1.89447 2.08931 2.21117 2.34795 2.65471 2.83571 3.00616 3.17581 3.32281 3.45897 3.60657 3.79247 4.1059 4.35396 4.52203 4.6687 4.8287 
22 0.01009 0.11573 0.17212 0.19265 0.32508 0.34091 0.53741 0.81879 0.83574 0.86165 1.00385 1.18229 1.22687 1.35058 1.6713 1.86123 2.22527 3.32782 3.46503 4.10782 4.3555 4.83037 
28 0.01784 0.11052 0.16902 0.18712 0.32249 0.33774 0.51672 0.65673 0.81466 0.83192 0.8496 1.00137 1.17848 1.21578 1.34252 1.52146 1.66772 1.85898 2.21031 2.34673 2.83568 3.00775 3.17674 3.32291 3.4586 4.10342 4.35056 4.82549 
24 0.01692 0.11665 0.17516 0.20023 0.32873 0.36384 0.53267 0.81713 0.83669 0.85807 1.00738 1.18608 1.22985 1.37113 1.53144 1.67977 1.87134 2.36512 2.67618 2.86114 3.19413 3.46691 4.11261 4.83966 
20 0.01244 0.10612 0.17096 0.19552 0.32516 0.52955 0.79846 0.82864 0.84007 1.0014 1.1803 1.21415 1.35959 1.68085 1.86815 3.32545 3.46371 4.10638 4.36174 4.83687 
28 0.02284 0.11953 0.17912 0.19389 0.33183 0.34443 0.53004 0.6724 0.82463 0.84221 0.85927 1.00923 1.02991 1.18945 1.22162 1.35702 1.53833 1.67611 1.86856 2.22535 2.36086 2.85676 3.18657 3.33489 3.47182 4.11578 4.36402 4.83643 
31 0.01517 0.10048 0.16462 0.17398 0.20061 0.3195 0.33031 0.5117 0.6533 0.7984 0.82647 0.83608 0.99678 1.01492 1.17362 1.19497 1.33731 1.51469 1.66175 1.68161 1.85487 2.20009 2.34286 2.82925 2.99435 3.17145 3.31881 3.45339 4.10059 4.34569 4.82169 
24 0.02049 0.11176 0.17668 0.1918 0.33042 0.34418 0.53667 0.80584 0.83528 0.84565 1.00835 1.18564 1.2096 1.35677 1.53715 1.67589 1.86974 2.22332 2.35927 3.33238 3.46847 4.11325 4.36646 4.84149 
43 0.01678 0.09818 0.16682 0.17508 0.19021 0.32193 0.33017 0.34542 0.51526 0.54438 0.65468 0.79797 0.82926 0.83812 0.85641 0.99993 1.01114 1.17607 1.18754 1.21549 1.34078 1.51619 1.66522 1.68292 1.8574 1.87449 2.08558 2.20377 2.22882 2.34595 2.65479 2.83374 3.00085 3.17323 3.3213 3.45671 3.6035 3.78495 4.10382 4.34974 4.52053 4.66787 4.82599 
32 0.01955 0.10301 0.1704 0.18047 0.22923 0.32451 0.33552 0.51969 0.66154 0.79982 0.82989 0.83934 0.87385 1.00322 1.17891 1.19632 1.3433 1.523 1.66883 1.86088 2.21591 2.35021 2.65977 2.83998 3.01143 3.17784 3.32307 3.45926 3.61555 4.10566 4.35713 4.82907 
32 0.01703 0.10137 0.17054 0.17957 0.20435 0.32441 0.33379 0.51931 0.66154 0.79832 0.83036 0.83959 0.86173 1.00233 1.01911 1.18151 1.20735 1.34662 1.53939 1.66874 1.69287 1.85966 1.88348 2.22126 2.34841 2.84381 3.1784 3.32444 3.46011 4.10564 4.35223 4.82861 
12 0.02024 0.11155 0.17793 0.33227 0.7979 0.83267 0.84376 1.00736 1.18946 1.2313 1.48039 4.11918 
49 0.01257 0.09949 0.17155 0.17956 0.19619 0.32623 0.33482 0.35917 0.51739 0.53377 0.65672 0.69127 0.80467 0.83272 0.84153 0.86196 1.00424 1.01767 1.17937 1.1895 1.21316 1.34333 1.36196 1.51553 1.53408 1.66982 1.68822 1.86134 1.87818 2.08349 2.20812 2.23031 2.34868 2.65194 2.83643 2.86169 3.00243 3.17467 3.3235 3.45888 3.47555 3.60418 3.78562 4.10671 4.35274 4.52096 4.65543 4.82874 4.84912 
31 0.0127 0.09921 0.16766 0.17772 0.32154 0.33318 0.51622 0.6572 0.79448 0.82744 0.83681 0.85979 0.9994 1.02056 1.17589 1.191 1.22565 1.34181 1.51545 1.6652 1.85942 2.2067 2.34715 2.83812 2.99986 3.17554 3.32148 3.45647 4.10347 4.35258 4.82758 
37 0.0103 0.10449 0.16221 0.1731 0.31498 0.32539 0.50644 0.64603 0.80886 0.82725 0.8428 0.99388 1.00985 1.16816 1.18215 1.22119 1.33275 1.50546 1.65906 1.68453 1.85094 1.88155 2.07101 2.19737 2.33912 2.64837 2.82518 2.99086 3.16613 3.31343 3.44986 3.59603 3.77191 4.09742 4.34336 4.51416 4.81874 
26 0.01484 0.10666 0.17372 0.18856 0.32746 0.3414 0.5274 0.79958 0.83148 0.84136 0.89342 1.00544 1.18201 1.20457 1.34733 1.67437 1.86653 2.21675 2.35571 2.85091 3.18432 3.32831 3.46739 4.11082 4.37277 4.83316 
34 0.00853 0.10493 0.168 0.17849 0.32118 0.33276 0.51446 0.54071 0.65394 0.8113 0.83127 0.843 1.00007 1.02473 1.17672 1.19403 1.3414 1.51682 1.66637 1.85773 2.08371 2.20825 2.34639 2.65016 2.83435 3.00163 3.17207 3.32097 3.456 3.60305 4.10396 4.35191 4.52089 4.82633 
25 0.02056 0.12367 0.17615 0.21663 0.32888 0.36491 0.52493 0.67592 0.82729 0.84084 1.00753 1.1841 1.22088 1.35287 1.68003 1.86891 2.23498 2.35893 2.85168 3.18393 3.33074 3.46492 4.10978 4.3623 4.8348 
35 0.01106 0.10471 0.16869 0.18116 0.3226 0.3358 0.51531 0.54757 0.6538 0.80925 0.83015 0.84142 1.00134 1.17625 1.19386 1.34103 1.51292 1.66722 1.85884 2.08221 2.20812 2.34583 2.65077 2.83429 3.00057 3.17162 3.32065 3.45585 3.60487 3.78698 4.103 4.35121 4.52145 4.66189 4.82691 
28 0.01469 0.10267 0.16294 0.17543 0.31585 0.32646 0.50768 0.79828 0.82533 0.83612 0.99384 1.01005 1.1703 1.33431 1.65875 1.85029 1.88053 2.07181 2.19851 2.33962 2.82549 2.99203 3.16915 3.31468 3.45143 4.09808 4.34315 4.81854 
32 0.01292 0.1047 0.16803 0.17787 0.21232 0.32249 0.33385 0.5147 0.55676 0.6563 0.81241 0.83117 0.84235 1.00086 1.1765 1.19612 1.34135 1.53306 1.66745 1.85796 1.89022 2.20676 2.34539 2.83327 3.00901 3.1741 3.32062 3.45679 3.62114 4.10469 4.35027 4.82537 
30 0.02108 0.11465 0.17024 0.18337 0.3235 0.33666 0.51891 0.66102 0.81915 0.83534 0.85645 1.00194 1.17792 1.20095 1.34443 1.52337 1.66865 1.85938 2.21166 2.34936 2.84081 3.01039 3.17821 3.32342 3.46045 3.61616 4.10766 4.36621 4.53083 4.83189 
39 0.00719 0.09562 0.16968 0.17897 0.20584 0.32381 0.33369 0.51551 0.53897 0.65766 0.80468 0.83099 0.84039 1.00149 1.01628 1.17795 1.19116 1.22183 1.34252 1.51823 1.66794 1.69638 1.85911 1.88457 2.09176 2.21023 2.34674 2.65717 2.8341 3.00523 3.17358 3.32214 3.45766 3.60565 4.10483 4.35158 4.52976 4.82645 4.8642 
27 0.01019 0.1031 0.17407 0.18843 0.32758 0.34017 0.52483 0.80013 0.83219 0.84205 0.89204 1.00492 1.03107 1.1818 1.20028 1.34847 1.67318 1.86432 2.21767 2.35111 2.8428 3.18318 3.3268 3.46367 4.10809 4.35469 4.83139 
32 0.01937 0.11008 0.17512 0.18603 0.32883 0.33998 0.52358 0.66345 0.80665 0.83497 0.84497 1.00706 1.0558 1.18338 1.20136 1.34757 1.52908 1.67356 1.86406 1.89123 2.21994 2.35243 2.67222 2.84235 3.01711 3.18409 3.32811 3.46443 3.62518 4.11098 4.35681 4.83212 
39 0.01347 0.10375 0.17311 0.18338 0.32597 0.33547 0.51864 0.54057 0.65881 0.80369 0.83302 0.84253 0.8863 1.00394 1.0179 1.18048 1.19354 1.224 1.34591 1.52232 1.66967 1.6932 1.86187 1.89012 2.09087 2.21209 2.34976 2.65417 2.83907 3.00713 3.17671 3.32535 3.46046 3.60929 3.79326 4.10756 4.35489 4.52446 4.83043 
29 0.00716 0.10857 0.17506 0.19824 0.32879 0.35192 0.52877 0.66141 0.81826 0.83602 0.85277 1.00866 1.18373 1.21674 1.35338 1.52399 1.67698 1.87048 2.22241 2.35464 2.85951 3.0257 3.18481 3.33036 3.46349 4.10944 4.3863 4.6777 4.83748 
29 0.02067 0.10506 0.1681 0.18101 0.3208 0.33215 0.51485 0.66167 0.80234 0.82889 0.83916 0.99864 1.01705 1.17636 1.19956 1.34149 1.6648 1.85578 2.21419 2.34506 2.66034 2.834 3.00431 3.17719 3.32061 3.46152 4.10321 4.34913 4.82507 
39 0.01835 0.10324 0.16359 0.17353 0.20753 0.31719 0.32772 0.50904 0.5375 0.64749 0.81187 0.82855 0.84172 0.99563 1.01495 1.17076 1.18342 1.21581 1.33497 1.5082 1.66045 1.68614 1.85275 1.88304 2.07441 2.2005 2.3412 2.64611 2.82795 2.99328 3.16769 3.31569 3.45086 3.5973 3.77473 4.09908 4.34521 4.51428 4.82073 
30 0.01079 0.10497 0.17239 0.18669 0.32554 0.33797 0.52179 0.66103 0.8032 0.83126 0.8413 1.00369 1.17958 1.19751 1.34394 1.51928 1.67168 1.86092 2.21431 2.34883 2.66083 2.84065 3.01758 3.18122 3.32353 3.4629 4.10693 4.35432 4.52887 4.8308 
38 0.02049 0.10337 0.16554 0.1755 0.21359 0.31903 0.32958 0.51171 0.5435 0.65217 0.80909 0.82894 0.83962 0.99699 1.01262 1.173 1.18645 1.22053 1.33817 1.51391 1.66219 1.69255 1.85476 2.08067 2.20291 2.34348 2.65038 2.83122 2.99675 3.17085 3.31825 3.45396 3.60131 4.10144 4.34741 4.51852 4.6666 4.82358 
31 0.01033 0.10177 0.17266 0.18593 0.32647 0.33939 0.52336 0.66097 0.79946 0.83069 0.84033 0.8779 1.00498 1.18066 1.19986 1.34819 1.52312 1.67308 1.8651 2.21746 2.34985 2.66125 2.8497 3.01367 3.17722 3.32501 3.46145 3.61883 4.10676 4.35948 4.83225 
30 0.01256 0.09756 0.16607 0.17646 0.32001 0.33211 0.51359 0.65571 0.79253 0.82583 0.83515 0.85664 0.99733 1.02023 1.17561 1.1955 1.34072 1.55319 1.66527 1.85544 2.21219 2.34432 2.83345 3.00333 3.17227 3.31976 3.45487 4.10197 4.34754 4.8234 
16 0.01047 0.10132 0.17637 0.20138 0.33053 0.79371 0.83056 0.84019 0.85982 1.00664 1.18877 1.22536 1.47263 1.68048 1.87881 4.11774 
41 0.0131 0.09494 0.15959 0.16836 0.18937 0.3138 0.32268 0.35062 0.50537 0.54349 0.64458 0.80023 0.82311 0.83253 0.99214 1.0054 1.16719 1.17973 1.21357 1.33128 1.3645 1.50432 1.65739 1.6763 1.84889 1.87085 2.06791 2.19523 2.33707 2.64117 2.823 2.98916 3.16303 3.31149 3.44722 3.59256 3.76723 4.0949 4.34051 4.5082 4.81622 
46 0.00675 0.08885 0.16011 0.17134 0.18144 0.3223 0.33136 0.377 0.51524 0.53851 0.65376 0.79706 0.82858 0.83742 0.8554 1.00037 1.01557 1.17654 1.18754 1.21352 1.3406 1.36413 1.51253 1.53332 1.66692 1.69146 1.8584 1.88609 2.08404 2.20642 2.24066 2.34576 2.65031 2.83441 3.00018 3.17256 3.3205 3.45643 3.48341 3.60209 3.78569 4.10351 4.35059 4.51868 4.65416 4.8259 
38 0.01538 0.09557 0.16209 0.17076 0.18874 0.31657 0.32504 0.34403 0.50815 0.64813 0.79462 0.82463 0.83379 0.8582 0.99475 1.00625 1.17032 1.18253 1.21387 1.33411 1.50779 1.65951 1.67791 1.85131 1.86772 2.07064 2.19722 2.33979 2.82512 2.99153 3.16592 3.31432 3.44986 3.59559 3.7708 4.09766 4.34302 4.81864 
23 0.01371 0.10194 0.16718 0.18566 0.31987 0.33616 0.53639 0.79471 0.82562 0.8357 0.99631 1.17678 1.21225 1.36289 1.66644 1.85475 2.34459 3.17523 3.32045 3.45792 4.10158 4.34608 4.82382 
41 0.0202 0.10985 0.17372 0.18333 0.21354 0.32816 0.3388 0.51897 0.53871 0.659 0.81536 0.83614 0.84652 1.00608 1.02628 1.18135 1.19382 1.22381 1.34519 1.36966 1.51912 1.67267 1.86391 1.89428 2.08734 2.21254 2.35083 2.65575 2.83745 2.86183 3.00519 3.17742 3.32609 3.46069 3.48481 3.60716 4.10829 4.35449 4.53275 4.83 4.85303 
38 0.01276 0.099 0.16747 0.17618 0.19663 0.32181 0.33106 0.51349 0.54294 0.65483 0.79943 0.82878 0.838 0.86741 0.99983 1.0155 1.17649 1.19077 1.22457 1.34045 1.51644 1.66611 1.69132 1.85706 1.87712 2.08311 2.20795 2.34543 2.65129 2.83299 3.00007 3.17198 3.31996 3.45577 3.60227 4.10296 4.34869 4.8248 
26 0.01704 0.10832 0.17065 0.18348 0.32391 0.33632 0.52005 0.8045 0.83109 0.84208 1.00186 1.03447 1.17899 1.20249 1.34413 1.66856 1.85934 2.2118 2.34788 2.8368 3.17488 3.32295 3.45905 4.10591 4.35397 4.82748 
27 0.00648 0.09584 0.16432 0.17449 0.3157 0.32521 0.34673 0.51373 0.79294 0.82602 0.83537 0.85775 0.99617 1.01072 1.17636 1.20553 1.66069 1.68437 1.85321 2.21388 2.34325 2.83172 3.31942 3.45593 4.10151 4.34521 4.82186 
29 0.00798 0.10501 0.16479 0.18096 0.3175 0.33269 0.51123 0.65286 0.80978 0.82851 0.84374 0.9959 1.17304 1.20132 1.33877 1.51726 1.66153 1.85301 2.20825 2.3421 2.83004 3.001 3.17103 3.31753 3.45442 3.61244 4.10063 4.34601 4.82164 
16 0.02806 0.11504 0.16802 0.2114 0.31962 0.80045 0.82718 0.84084 0.99589 1.18136 1.66488 1.85287 2.34548 4.10243 4.34454 4.82279 

52
