# Supplementary material for: Deciphering the Contribution of Oriens-Lacunosum/Moleculare (OLM) Cells to Intrinsic θ Rhythms Using Biophysical Local Field Potential (LFP) Models
Source: eNeuro. 2018 Sep 4;5(4):ENEURO.0146-18.2018. doi: 10.1523/ENEURO.0146-18.2018 (PMC6140113; doi:10.1523/ENEURO.0146-18.2018)
Supplement: Supplementary file 2 — Supplementary Code. Download supplement 2, GZ file [file sup_enu-eN-NWR-0146-18-s02.gz › LFP_microcircuit-master/BC-380-gi-0-gi_SD-0-PV12913020-dSD6.6ms-gnSD0.21-gpv-3.0-gsb5.75-csb0.21-gbs2.0-cbs0.1344-spiketimes.txt]

16530

341


79 0.14389 0.14822 0.15141 0.30009 0.30386 0.30796 0.48661 0.49147 0.49475 0.6193 0.62378 0.62774 0.80939 0.81324 0.81651 0.82209 0.98174 0.98535 0.99154 1.14629 1.15069 1.15761 1.31109 1.31639 1.32105 1.47922 1.48411 1.48778 1.64053 1.64801 1.83647 1.83938 1.8441 2.04973 2.0529 2.1751 2.18141 2.32134 2.32461 2.3294 2.45807 2.46468 2.46847 2.61389 2.61865 2.62193 2.80491 2.80951 2.81288 2.96871 2.97411 2.97818 3.14149 3.14489 3.14923 3.2907 3.29541 3.30008 3.42353 3.42949 3.43585 3.57057 3.57516 3.57997 3.74519 3.74927 3.75262 4.07864 4.08161 4.32763 4.33013 4.48185 4.48559 4.4891 4.60601 4.61303 4.80077 4.80396 4.80698 
88 0.14442 0.14831 0.15136 0.15708 0.30051 0.30426 0.30812 0.48729 0.49137 0.49446 0.49922 0.61885 0.62319 0.62693 0.63273 0.80976 0.81348 0.81691 0.81973 0.98256 0.98539 0.99037 1.14662 1.15072 1.15703 1.31154 1.31528 1.3201 1.47958 1.48377 1.48768 1.64081 1.64837 1.65223 1.83726 1.83982 1.84379 2.0505 2.0531 2.05661 2.17567 2.18121 2.32215 2.32506 2.32881 2.45744 2.46418 2.46826 2.61409 2.61874 2.62225 2.80574 2.80987 2.81314 2.96924 2.97348 2.97732 3.14208 3.14529 3.14937 3.15399 3.29121 3.29479 3.30011 3.42394 3.4304 3.43439 3.5713 3.57525 3.57889 3.74602 3.74908 3.75283 4.07947 4.08211 4.08583 4.3283 4.33055 4.33385 4.48241 4.48557 4.48978 4.60644 4.61288 4.61899 4.8017 4.80459 4.80723 
31 0.16834 0.32702 0.51091 0.64397 0.83438 1.00641 1.17484 1.33743 1.50453 1.66699 1.86282 2.07103 2.20391 2.34238 2.34897 2.48502 2.63837 2.82847 2.83639 2.99314 3.16682 3.31755 3.45183 3.59343 3.77112 4.09914 4.34717 4.35509 4.507 4.63441 4.82381 
0 
70 0.16553 0.17065 0.32279 0.32636 0.33873 0.50926 0.51328 0.52135 0.64172 0.64658 0.83142 0.83559 1.0004 1.00637 1.01251 1.1679 1.17415 1.33225 1.33822 1.34908 1.50052 1.5062 1.52737 1.66564 1.67168 1.85577 1.86086 1.8658 2.06945 2.07469 2.19645 2.20551 2.34159 2.34648 2.35494 2.48382 2.49052 2.6363 2.64127 2.82687 2.83137 2.83667 2.9907 2.99593 3.16193 3.16673 3.17422 3.3115 3.3172 3.44879 3.45355 3.59265 3.59795 3.61038 3.76763 3.77117 3.78323 4.09821 4.10302 4.13551 4.34617 4.35205 4.50163 4.50694 4.51931 4.62829 4.63877 4.82115 4.82471 4.83347 
0 
22 0.16891 0.32604 0.51222 0.83337 1.00571 1.17737 1.34023 1.67209 1.86049 2.34771 2.63938 2.83293 2.99639 3.17049 3.31838 3.45251 3.5989 3.7701 4.10125 4.3474 4.50692 4.82677 
82 0.15375 0.15775 0.16128 0.3109 0.31459 0.31863 0.49647 0.50077 0.5043 0.62953 0.63346 0.6383 0.81944 0.82321 0.82676 0.99137 0.9957 1.00013 1.15703 1.16172 1.1672 1.32075 1.32595 1.33056 1.48919 1.49382 1.49872 1.64987 1.65672 1.65982 1.84609 1.84975 1.85425 2.05935 2.06265 2.18421 2.19005 2.19715 2.33144 2.3349 2.34006 2.46927 2.47435 2.4792 2.62513 2.62877 2.63258 2.81466 2.81891 2.82222 2.82905 2.97843 2.98357 2.98916 3.15159 3.15541 3.15869 3.30063 3.30524 3.30972 3.43562 3.43949 3.44411 3.5806 3.58466 3.58961 3.75454 3.75886 3.76191 4.08838 4.09163 4.33708 4.33974 4.49176 4.49619 4.49977 4.61508 4.62295 4.62752 4.81074 4.81351 4.81753 
0 
54 0.15879 0.1641 0.31502 0.31952 0.50266 0.50747 0.63586 0.64036 0.82561 0.83029 0.99501 0.99999 1.16342 1.17293 1.32743 1.3326 1.49524 1.50016 1.65936 1.66486 1.84855 1.85455 2.06196 2.06818 2.19245 2.33494 2.3403 2.47717 2.48262 2.63006 2.63411 2.82121 2.8259 2.98533 2.99037 3.1577 3.16234 3.30645 3.31178 3.441 3.44566 3.58602 3.59108 3.75989 3.76346 4.09052 4.09651 4.3393 4.34625 4.49814 4.50299 4.62556 4.81469 4.81985 
89 0.14468 0.14912 0.1523 0.30098 0.3047 0.30855 0.31268 0.48763 0.49266 0.49565 0.6202 0.62511 0.629 0.81009 0.81398 0.81733 0.8222 0.98275 0.9864 0.99097 1.14714 1.15154 1.15688 1.31197 1.31755 1.3212 1.48023 1.48535 1.4886 1.64104 1.64891 1.65294 1.83747 1.84031 1.84456 2.05074 2.05398 2.05908 2.17592 2.18241 2.1896 2.32237 2.32559 2.33 2.45831 2.46514 2.4689 2.61452 2.61952 2.62255 2.80585 2.81066 2.81367 2.81907 2.96968 2.97536 2.97885 3.14264 3.14595 3.14996 3.15414 3.29172 3.29658 3.30046 3.424 3.43031 3.43473 3.57158 3.57634 3.58045 3.74617 3.75053 3.75346 4.07965 4.08258 4.08778 4.32862 4.33104 4.33678 4.4829 4.48678 4.48994 4.60669 4.61426 4.61893 4.80176 4.80491 4.80773 4.81195 
55 0.17665 0.18155 0.33281 0.33704 0.51914 0.52314 0.65339 0.65957 0.84192 0.84661 1.01249 1.01756 1.18123 1.18634 1.3456 1.35246 1.51294 1.51954 1.67601 1.68348 1.86601 1.87077 2.07941 2.08585 2.2091 2.35205 2.35794 2.4944 2.50466 2.64714 2.65516 2.83684 2.84082 2.84633 3.00206 3.0137 3.17529 3.1806 3.32554 3.33026 3.45886 3.4644 3.60284 3.61256 3.77791 3.78268 4.10767 4.11402 4.35574 4.3616 4.51466 4.52019 4.64393 4.83073 4.83544 
0 
130 0.14186 0.14515 0.14787 0.15014 0.15466 0.29798 0.30156 0.30411 0.30654 0.30962 0.48482 0.48828 0.49092 0.49306 0.49604 0.6158 0.61968 0.62272 0.62538 0.62827 0.80725 0.81061 0.81344 0.81556 0.81906 0.98006 0.98241 0.98543 0.98817 1.14408 1.14795 1.15124 1.15484 1.15903 1.30905 1.31229 1.31595 1.31868 1.32234 1.47708 1.48076 1.48372 1.48609 1.48987 1.63825 1.64433 1.64752 1.65065 1.65574 1.83478 1.83701 1.83956 1.84203 1.84627 2.04802 2.05024 2.05275 2.05569 2.17317 2.1772 2.18068 2.18724 2.31967 2.3223 2.3248 2.32753 2.45482 2.46069 2.46407 2.46673 2.4705 2.61158 2.61595 2.61858 2.6208 2.80327 2.80687 2.80933 2.81149 2.81505 2.96674 2.97034 2.97359 2.97587 3.13956 3.14239 3.14482 3.1474 3.15011 3.28861 3.29176 3.29493 3.29795 3.30089 3.42145 3.42711 3.42951 3.43292 3.4362 3.5688 3.57232 3.57486 3.57787 3.74351 3.74588 3.74872 3.75095 3.75371 4.07699 4.07928 4.08168 4.08449 4.32579 4.32785 4.33002 4.33322 4.47991 4.48273 4.48597 4.48803 4.49213 4.60393 4.60855 4.61207 4.61576 4.79924 4.80183 4.80389 4.80605 4.80962 
0 
61 0.15536 0.16008 0.16579 0.31265 0.3185 0.49904 0.5027 0.50782 0.63169 0.63637 0.64291 0.82092 0.8259 0.99279 0.99854 1.15892 1.16722 1.32399 1.33094 1.49181 1.49639 1.65404 1.65871 1.66605 1.84755 1.85412 2.06055 2.06902 2.18688 2.19743 2.33291 2.33886 2.47178 2.47696 2.62692 2.63111 2.81756 2.82179 2.82692 2.98027 2.9852 3.15365 3.15911 3.30337 3.30996 3.43804 3.44432 3.58301 3.58848 3.75709 3.76222 4.0897 4.33852 4.34457 4.4937 4.49905 4.61801 4.62505 4.81249 4.81654 4.82153 
66 0.1659 0.16946 0.17549 0.32261 0.32615 0.34809 0.5099 0.51331 0.64269 0.64655 0.83099 0.83458 0.83974 1.00095 1.00595 1.01244 1.16752 1.17351 1.17915 1.33463 1.33903 1.50271 1.50634 1.66581 1.67096 1.856 1.86042 1.86518 2.06898 2.07302 2.19747 2.20562 2.34157 2.34632 2.35209 2.48391 2.48828 2.63676 2.64007 2.82737 2.83138 2.8374 2.99243 2.99756 3.1624 3.16686 3.17174 3.31411 3.31796 3.44872 3.45285 3.59313 3.5981 3.76643 3.77 4.09805 4.10225 4.34626 4.35168 4.5036 4.50689 4.63032 4.63593 4.82105 4.82436 4.82858 
36 0.14916 0.15485 0.30616 0.49298 0.49899 0.62572 0.81453 0.82031 0.98638 1.15255 1.31653 1.48576 1.65253 1.8411 2.05437 2.18199 2.32654 2.46922 2.62126 2.81131 2.81748 2.97534 3.14687 3.15331 3.2964 3.43359 3.57704 3.74989 3.75572 4.08344 4.33209 4.48709 4.49339 4.61498 4.80592 4.81104 
3 0.51692 1.01035 4.82611 
6 0.32263 0.82907 1.00279 1.85775 2.8285 4.82318 
0 
19 0.17028 0.32567 0.51204 0.64663 0.83492 1.50647 1.86202 2.07427 2.34776 2.63889 2.83155 2.99574 3.168 3.31903 3.59785 3.76936 4.35057 4.50786 4.825 
26 0.15874 0.31669 0.50266 0.63549 0.82341 0.99685 1.16333 1.32812 1.4975 1.65918 1.85214 2.06478 2.33857 2.47791 2.63121 2.82152 2.98604 3.15945 3.30767 3.44289 3.58888 3.76217 4.34164 4.49887 4.62863 4.81506 
74 0.15381 0.15816 0.16386 0.31118 0.31528 0.31934 0.49819 0.50144 0.50486 0.63076 0.63488 0.63945 0.81895 0.823 0.82549 0.99125 0.99607 1.00068 1.15749 1.16354 1.16796 1.32114 1.32658 1.33053 1.49073 1.49471 1.49926 1.65437 1.65854 1.66407 1.84588 1.85091 1.85457 2.05926 2.06356 2.18504 2.1907 2.33141 2.33553 2.47184 2.47604 2.48171 2.62601 2.6295 2.81622 2.81996 2.82414 2.98035 2.98406 3.15191 3.15653 3.16056 3.30125 3.30666 3.30989 3.43698 3.44197 3.58205 3.58602 3.75475 3.75921 3.76257 4.0883 4.09288 4.33693 4.34154 4.49195 4.49656 4.6153 4.62278 4.6276 4.8108 4.814 4.82099 
5 0.17498 1.51272 2.64566 3.77668 4.5129 
34 0.16714 0.32291 0.329 0.51069 0.64297 0.8332 0.83849 1.00286 1.00842 1.17336 1.33676 1.50436 1.66692 1.85665 1.86218 2.07252 2.20085 2.34445 2.48518 2.63884 2.82892 2.83668 2.99357 3.16594 3.31688 3.45032 3.59435 3.76819 4.09945 4.3475 4.50586 4.63405 4.82303 4.82844 
35 0.15995 0.31299 0.31857 0.50103 0.63333 0.82493 0.99276 1.00007 1.15896 1.16835 1.32774 1.49528 1.65901 1.84742 1.85455 2.06134 2.19131 2.3328 2.47654 2.62831 2.81973 2.82783 2.98456 3.15369 3.15922 3.30744 3.43861 3.58527 3.75956 4.08988 4.33799 4.49693 4.62416 4.81254 4.81865 
57 0.15015 0.15466 0.30672 0.31122 0.493 0.49806 0.62561 0.63072 0.81611 0.82052 0.98802 0.99526 1.15327 1.16283 1.31765 1.32542 1.4858 1.49168 1.64647 1.65475 1.84287 1.84768 2.05607 2.05991 2.18141 2.18938 2.32779 2.33179 2.46583 2.47253 2.62152 2.62624 2.81113 2.81638 2.97518 2.98161 3.14814 3.1529 3.29698 3.30485 3.42966 3.43576 3.44259 3.5769 3.58187 3.75132 3.75666 4.08504 4.08858 4.33393 4.33704 4.4884 4.49433 4.61234 4.62177 4.80707 4.81046 
98 0.15421 0.15779 0.16105 0.16552 0.3107 0.31358 0.31703 0.32027 0.49691 0.50139 0.50447 0.50823 0.62942 0.63344 0.63716 0.82006 0.82371 0.82642 0.8303 0.99187 0.99575 0.99902 1.1569 1.16079 1.16537 1.16979 1.32138 1.32629 1.32985 1.48959 1.49406 1.4972 1.50175 1.64964 1.65638 1.65945 1.66372 1.8467 1.84979 1.85378 2.05997 2.06347 2.06891 2.18492 2.19017 2.19513 2.33179 2.33484 2.33838 2.46729 2.47311 2.47677 2.48112 2.62462 2.6285 2.63121 2.81495 2.81913 2.82211 2.82634 2.979 2.98402 2.98677 3.15205 3.15521 3.15847 3.16229 3.30084 3.30506 3.30881 3.31281 3.43261 3.43862 3.4431 3.44811 3.58076 3.58482 3.5882 3.75521 3.7591 3.76202 4.08898 4.09226 4.09714 4.33799 4.34101 4.34582 4.49241 4.49673 4.49955 4.61546 4.62195 4.62551 4.63142 4.81117 4.81411 4.81726 4.82129 
26 0.1684 0.32496 0.5128 0.6445 0.83425 1.00331 1.17291 1.50632 1.66786 1.86124 2.07008 2.20068 2.34225 2.48424 2.82802 2.99113 3.16699 3.31973 3.45309 3.5962 3.77035 4.09987 4.34613 4.50945 4.6334 4.82308 
59 0.16746 0.17339 0.32233 0.3273 0.51089 0.515 0.64334 0.64825 0.83162 0.83536 0.8515 1.00215 1.00696 1.02481 1.16968 1.17571 1.3363 1.34274 1.50321 1.50708 1.66624 1.67078 1.85697 1.86243 1.86897 2.07012 2.07486 2.19606 2.20368 2.34282 2.34811 2.48413 2.48804 2.63717 2.64115 2.8287 2.83269 2.99175 2.99601 3.16417 3.16839 3.314 3.31934 3.44941 3.45443 3.59341 3.59821 3.76762 3.77185 4.0995 4.10848 4.34766 4.35443 4.50376 4.50814 4.63056 4.63581 4.82253 4.8263 
40 0.1603 0.16468 0.31684 0.32142 0.50511 0.51099 0.63727 0.82488 0.82894 0.99618 1.00253 1.16308 1.17121 1.32984 1.49907 1.66126 1.66888 1.85114 1.85686 2.06479 2.19357 2.33685 2.34397 2.47977 2.63333 2.82354 2.82965 2.98721 3.16019 3.31006 3.44373 3.58787 3.59741 3.76337 4.09359 4.34208 4.50056 4.62675 4.81699 4.82193 
91 0.17706 0.18026 0.18399 0.33334 0.33683 0.34025 0.5208 0.52343 0.52669 0.53289 0.65358 0.65704 0.66067 0.84215 0.84568 0.84886 0.85516 1.01373 1.01779 1.02186 1.18081 1.18513 1.1895 1.34586 1.349 1.3528 1.51403 1.51719 1.52126 1.67785 1.68133 1.68626 1.86821 1.87186 1.87524 1.88295 2.0809 2.08415 2.08861 2.20856 2.21283 2.2195 2.35333 2.35678 2.36085 2.36775 2.49554 2.49892 2.50398 2.64796 2.65111 2.65582 2.83913 2.84214 2.84587 2.85287 3.0027 3.00586 3.01028 3.17474 3.17839 3.18133 3.18738 3.32472 3.32842 3.33167 3.45972 3.46339 3.46703 3.60489 3.60837 3.61279 3.77813 3.78139 3.78415 3.79079 4.10973 4.11285 4.11705 4.35851 4.36143 4.36584 4.51486 4.51843 4.52198 4.64309 4.64806 4.83254 4.83527 4.8383 4.84238 
78 0.15304 0.15728 0.16196 0.30896 0.31242 0.3168 0.49546 0.50017 0.50432 0.6278 0.63258 0.63641 0.81861 0.82298 0.82586 0.9904 0.99473 1.00007 1.15532 1.16043 1.16724 1.32012 1.3253 1.33265 1.48813 1.49297 1.49896 1.64901 1.65618 1.65979 1.84521 1.84909 1.85402 2.05845 2.06223 2.18393 2.18978 2.33024 2.33367 2.34041 2.46605 2.47247 2.47607 2.62211 2.62685 2.63008 2.81374 2.81819 2.82305 2.97756 2.98283 3.15045 3.15402 3.15792 3.29947 3.30429 3.30898 3.43205 3.43767 3.4421 3.57933 3.58379 3.58991 3.75379 3.75836 3.76322 4.0874 4.09115 4.33629 4.34006 4.49075 4.49551 4.6146 4.62114 4.62889 4.80959 4.81291 4.81776 
54 0.15243 0.15746 0.3104 0.31577 0.49779 0.50233 0.62997 0.6353 0.81785 0.82233 0.82734 0.99077 0.99775 1.15712 1.16728 1.32154 1.32766 1.49029 1.49487 1.65536 1.66195 1.84532 1.85114 2.05875 2.06622 2.18722 2.33067 2.33648 2.47195 2.47782 2.62586 2.62997 2.81559 2.81999 2.97987 2.98482 3.15121 3.15685 3.30088 3.30733 3.43643 3.44311 3.58118 3.58671 3.75437 3.7594 4.08768 4.33634 4.49152 4.49636 4.61835 4.62684 4.81031 4.81452 
32 0.15486 0.30998 0.49739 0.63045 0.82014 0.98973 1.15714 1.32191 1.49017 1.65492 1.84416 2.05745 2.18779 2.32982 2.47262 2.62537 2.81527 2.97971 3.15062 3.15892 3.30083 3.43622 3.58093 3.75321 3.759 4.08656 4.33505 4.49081 4.49719 4.62166 4.80926 4.81504 
31 0.16435 0.31974 0.3265 0.50858 0.64032 0.82804 0.83366 0.99988 1.16763 1.33344 1.50097 1.6642 1.85438 1.8624 2.06739 2.19636 2.34006 2.48199 2.63532 2.82591 2.98977 3.16138 3.31171 3.44702 3.59115 3.76479 4.09652 4.34544 4.50133 4.63083 4.82002 
83 0.14527 0.14956 0.15322 0.30147 0.3051 0.30906 0.48806 0.49272 0.49618 0.62067 0.62509 0.62928 0.81081 0.81468 0.81822 0.82444 0.9832 0.987 0.99173 1.14767 1.15176 1.15744 1.31255 1.31756 1.32175 1.48066 1.48522 1.48898 1.64189 1.64847 1.6523 1.83793 1.84096 1.8453 2.05118 2.05455 2.1765 2.18237 2.18945 2.32279 2.32611 2.33056 2.45959 2.46508 2.46951 2.61529 2.61963 2.62306 2.80637 2.81078 2.8143 2.82041 2.97012 2.97507 2.97884 3.14293 3.14627 3.15041 3.29211 3.29658 3.30096 3.42491 3.43037 3.4352 3.572 3.57644 3.58096 3.74661 3.75077 3.7541 4.08008 4.08315 4.32906 4.33174 4.48332 4.48711 4.49063 4.60742 4.61419 4.6187 4.80223 4.80546 4.80855 
142 0.13728 0.14047 0.14316 0.14537 0.14821 0.29339 0.29682 0.29931 0.30167 0.30396 0.48019 0.48349 0.48623 0.48827 0.49061 0.49475 0.61148 0.61516 0.61814 0.62056 0.62282 0.62674 0.80265 0.80588 0.80866 0.81076 0.8132 0.81653 0.97545 0.97784 0.98072 0.98333 0.98683 1.1395 1.14317 1.14635 1.14934 1.15283 1.30444 1.30756 1.3112 1.31359 1.31645 1.47248 1.47596 1.47896 1.4812 1.48413 1.63368 1.63936 1.64248 1.64491 1.64888 1.83016 1.8324 1.83477 1.83725 1.83979 2.0434 2.04564 2.04801 2.05082 2.16857 2.17232 2.17589 2.17971 2.31504 2.31764 2.32003 2.32267 2.32591 2.45028 2.45568 2.45894 2.46151 2.46414 2.60698 2.61108 2.61374 2.6159 2.61896 2.79864 2.80206 2.80462 2.80667 2.80942 2.81316 2.96213 2.96554 2.96887 2.97093 2.97474 3.13496 3.13776 3.14008 3.14263 3.14466 3.14823 3.28406 3.28714 3.29028 3.29306 3.29548 3.41684 3.42217 3.42454 3.42731 3.4299 3.56419 3.56755 3.57015 3.57284 3.5763 3.7389 3.74133 3.74404 3.74621 3.74819 4.07236 4.07467 4.07693 4.07964 4.32119 4.32324 4.32529 4.32841 4.4753 4.47808 4.48123 4.48325 4.48578 4.59933 4.60339 4.60693 4.61015 4.61481 4.7946 4.79717 4.79917 4.80131 4.80392 4.99802 
38 0.15294 0.15795 0.31045 0.31693 0.49672 0.5016 0.62976 0.63617 0.8183 0.82338 0.99064 1.15679 1.32074 1.48963 1.49603 1.65387 1.84535 1.8557 2.0586 2.18571 2.33077 2.47073 2.47643 2.6251 2.81523 2.979 2.98461 3.15108 3.30055 3.30939 3.43645 3.58087 3.75404 4.08767 4.33635 4.49136 4.61867 4.81015 
0 
61 0.17495 0.1806 0.33115 0.33505 0.35017 0.51825 0.52236 0.65107 0.65541 0.84018 0.84519 1.01107 1.01588 1.18145 1.18828 1.34383 1.34841 1.51089 1.5159 1.67481 1.6818 1.86641 1.87072 1.88029 2.07798 2.08316 2.20916 2.35072 2.35717 2.36663 2.493 2.49865 2.64528 2.65032 2.83709 2.84196 3.00077 3.0059 3.17252 3.17632 3.18396 3.32317 3.32739 3.45754 3.46272 3.60186 3.60835 3.77533 3.77964 3.78868 4.10639 4.11166 4.35506 4.36084 4.51294 4.51761 4.64161 4.65038 4.83008 4.83468 4.84263 
93 0.17677 0.17978 0.18445 0.33226 0.33589 0.33931 0.34881 0.52035 0.52333 0.52679 0.53331 0.65345 0.65683 0.66117 0.84301 0.84564 0.8495 1.01223 1.01662 1.02153 1.04785 1.17952 1.18456 1.18826 1.34549 1.34896 1.35331 1.51352 1.51694 1.52093 1.67713 1.6808 1.6871 1.86691 1.87116 1.8745 1.88158 2.07958 2.08298 2.0874 2.20919 2.214 2.22237 2.35217 2.35683 2.36165 2.36935 2.49593 2.50018 2.50598 2.64755 2.65041 2.65521 2.83831 2.84142 2.84538 2.86043 3.00299 3.00623 3.01123 3.17311 3.17722 3.18037 3.18663 3.32489 3.32835 3.33216 3.45806 3.46247 3.46699 3.60389 3.60766 3.61278 3.77813 3.7809 3.78468 3.79674 4.10856 4.11187 4.11668 4.35756 4.36073 4.36668 4.51473 4.51776 4.52194 4.64234 4.64683 4.65547 4.8321 4.83475 4.83822 4.84358 
6 0.16663 0.83593 1.00428 1.8627 3.31717 4.50751 
3 0.51873 3.45996 3.77352 
56 0.15765 0.1615 0.31441 0.31863 0.32393 0.50218 0.50543 0.63423 0.63833 0.82294 0.82691 0.83129 0.99486 1.0 1.16075 1.16804 1.32582 1.33068 1.49448 1.49854 1.65905 1.6643 1.8493 1.85444 2.06269 2.18924 2.19992 2.33455 2.33958 2.476 2.47993 2.62957 2.63288 2.82001 2.82326 2.82966 2.98363 2.98735 3.15526 3.15975 3.30502 3.31009 3.44012 3.44499 3.58571 3.59022 3.75882 3.76291 4.09182 4.34012 4.49592 4.49997 4.62115 4.62725 4.81418 4.81719 
80 0.14496 0.14912 0.15252 0.30136 0.3049 0.30878 0.48799 0.49258 0.49575 0.62042 0.62496 0.62887 0.81053 0.81429 0.8176 0.98295 0.9869 0.99129 1.14786 1.15189 1.15689 1.31256 1.31767 1.32142 1.48071 1.48543 1.48882 1.64168 1.64872 1.65285 1.83769 1.84084 1.84479 2.05094 2.05437 2.1764 2.18225 2.32262 2.32593 2.33012 2.4595 2.46513 2.46908 2.61546 2.61965 2.62284 2.80625 2.81065 2.81385 2.97016 2.97539 2.97903 3.14289 3.14626 3.14995 3.29203 3.29648 3.30044 3.42472 3.43019 3.43499 3.57191 3.57632 3.58036 3.74633 3.75052 3.75354 4.07985 4.08299 4.32879 4.33157 4.48324 4.48743 4.49042 4.60714 4.61382 4.61895 4.802 4.80517 4.8082 
3 0.32683 3.77089 4.82492 
27 0.16909 0.32616 0.51383 0.64783 0.83453 1.00701 1.33938 1.50816 1.67108 1.86148 2.07604 2.34629 2.35509 2.48915 2.63947 2.8339 2.99924 3.16813 3.31802 3.45431 3.60096 3.771 4.10251 4.34996 4.50776 4.63581 4.82478 
29 0.15873 0.31622 0.50172 0.63509 0.8238 0.99539 1.16418 1.32758 1.49476 1.65916 1.84984 2.06161 2.19202 2.33398 2.47624 2.62912 2.81986 2.98398 3.15686 3.30744 3.44174 3.58471 3.75945 4.09037 4.33822 4.49632 4.6262 4.81344 4.8195 
56 0.15269 0.15754 0.30901 0.3141 0.49516 0.50019 0.6283 0.63376 0.81806 0.82298 0.98963 0.99573 1.15533 1.16244 1.31957 1.32567 1.48779 1.49333 1.65017 1.65638 1.84436 1.84969 2.05761 2.06245 2.18364 2.19215 2.32965 2.33492 2.4681 2.47426 2.62332 2.62823 2.81344 2.81853 2.97725 2.98292 3.14981 3.15532 3.29928 3.30561 3.43278 3.43774 3.57913 3.58449 3.75304 3.75848 4.08663 4.09146 4.33539 4.34059 4.49013 4.49564 4.61419 4.62258 4.809 4.81305 
29 0.16566 0.32147 0.50939 0.64261 0.83097 1.00352 1.17247 1.33495 1.50245 1.66596 1.85641 1.86306 2.0693 2.20022 2.34225 2.48557 2.63645 2.82726 2.99137 3.16405 3.31505 3.44951 3.59431 3.76728 4.09881 4.34543 4.50451 4.63494 4.82146 
96 0.1769 0.17982 0.18384 0.33327 0.33644 0.3396 0.34953 0.52011 0.52288 0.52602 0.53116 0.65305 0.6564 0.6604 0.84295 0.84547 0.84906 0.86152 1.01279 1.01653 1.02067 1.03051 1.18006 1.18465 1.18819 1.34536 1.34868 1.35219 1.37009 1.51357 1.51651 1.52079 1.67684 1.68067 1.68544 1.86727 1.87084 1.87417 1.88091 2.07957 2.08278 2.08776 2.20943 2.21471 2.22595 2.35222 2.35569 2.36017 2.36639 2.49465 2.49819 2.50303 2.64717 2.64994 2.65487 2.83842 2.84119 2.84502 2.85019 3.00278 3.00575 3.01088 3.17342 3.177 3.18005 3.18515 3.32455 3.32779 3.33098 3.4587 3.46244 3.46647 3.60372 3.60725 3.61178 3.61869 3.77704 3.7803 3.78341 3.78927 4.10851 4.11164 4.11698 4.35731 4.36053 4.36526 4.51354 4.51685 4.5201 4.52636 4.64302 4.64662 4.83191 4.83462 4.83806 4.84312 
70 0.15686 0.16055 0.16372 0.17035 0.31425 0.31803 0.32091 0.5019 0.50516 0.5095 0.63434 0.63836 0.82247 0.82639 0.82943 0.99423 0.99872 1.00243 1.1606 1.16563 1.17054 1.32525 1.33043 1.49416 1.49845 1.6587 1.66227 1.66676 1.84905 1.85323 1.85648 2.06215 2.06591 2.18954 2.1939 2.33426 2.33836 2.34293 2.47576 2.47923 2.62926 2.6328 2.81976 2.82331 2.82805 2.98367 2.98732 3.15522 3.15994 3.16533 3.30528 3.31043 3.44044 3.44506 3.58502 3.58861 3.59659 3.75866 3.76323 4.09114 4.09515 4.33963 4.34344 4.4954 4.49989 4.61996 4.62606 4.8138 4.8171 4.82141 
31 0.16768 0.32315 0.50886 0.64121 0.64905 0.83318 1.00464 1.16868 1.33388 1.50223 1.66774 1.85916 2.07007 2.19849 2.34138 2.48334 2.63598 2.82821 2.99007 3.16225 3.16727 3.31338 3.44833 3.59226 3.76593 3.77106 4.09832 4.34635 4.50411 4.63058 4.82171 
19 0.16431 0.32185 0.50989 0.83214 1.33586 1.49993 1.66426 1.85659 2.34224 2.4813 2.63426 2.82905 3.45227 3.59302 3.76527 4.09673 4.34583 4.5031 4.81965 
36 0.1564 0.31126 0.49895 0.5054 0.63232 0.82086 0.82589 0.99138 1.15771 1.32135 1.4904 1.65612 1.84589 2.05912 2.18519 2.33137 2.47313 2.62675 2.81788 2.98011 3.15208 3.15899 3.30138 3.30963 3.43764 3.44522 3.58181 3.75468 3.76135 4.08812 4.33683 4.49194 4.49989 4.61577 4.81078 4.81715 
111 0.14474 0.14852 0.15129 0.15437 0.30086 0.30426 0.30743 0.3102 0.48747 0.49147 0.49396 0.49657 0.50071 0.61983 0.62364 0.62655 0.6294 0.81008 0.81348 0.81665 0.81914 0.98268 0.98548 0.989 0.99293 1.14695 1.1507 1.15456 1.15829 1.31182 1.31537 1.3189 1.3221 1.47992 1.48383 1.48685 1.48965 1.64126 1.6476 1.65049 1.65389 1.83739 1.83991 1.84312 1.84642 2.05064 2.05324 2.05606 2.17593 2.18099 2.18432 2.32227 2.32507 2.32808 2.33165 2.45819 2.46373 2.46714 2.46985 2.47487 2.61446 2.61867 2.62162 2.62419 2.80584 2.80985 2.8125 2.81525 2.82033 2.9695 2.97363 2.97662 2.97995 3.14233 3.14537 3.14858 3.15106 3.29155 3.29503 3.29865 3.30147 3.42422 3.42991 3.43301 3.43602 3.57146 3.57533 3.57804 3.58129 3.74616 3.74935 3.75221 3.7545 4.07958 4.08217 4.08517 4.32854 4.33073 4.33374 4.48267 4.48565 4.48905 4.4916 4.60677 4.61241 4.61642 4.62112 4.80175 4.80457 4.80688 4.80969 
33 0.15105 0.30739 0.49334 0.62662 0.81638 0.82414 0.98797 1.1535 1.31767 1.32648 1.48601 1.49475 1.65213 1.84266 2.0559 2.1816 2.32796 2.4664 2.47367 2.62161 2.81157 2.9754 3.14809 3.29749 3.43373 3.57747 3.75135 3.75915 4.08495 4.33366 4.48835 4.61252 4.80726 
42 0.154 0.15909 0.30925 0.31708 0.49679 0.50214 0.62965 0.81897 0.82347 0.98929 1.15549 1.165 1.32008 1.32742 1.48947 1.49685 1.65524 1.84383 1.85198 2.05709 2.18651 2.32934 2.47221 2.62455 2.81461 2.82068 2.97924 3.1501 3.15708 3.29955 3.30714 3.43669 3.58038 3.75303 3.75857 4.08617 4.33479 4.48995 4.49571 4.61728 4.8088 4.81425 
8 0.16427 0.32027 0.82825 1.00077 1.33138 1.66447 1.85495 2.82973 
64 0.14388 0.14826 0.30019 0.30425 0.30884 0.4864 0.49081 0.49506 0.61946 0.62372 0.63027 0.80927 0.81378 0.81879 0.98096 0.98578 1.14661 1.15224 1.31087 1.31651 1.47912 1.48397 1.64215 1.64802 1.8357 1.83979 2.04892 2.0527 2.17509 2.18152 2.32089 2.32471 2.45964 2.46558 2.61458 2.61886 2.80464 2.80907 2.81449 2.96862 2.97379 3.14112 3.14528 3.14917 3.29052 3.29599 3.42544 3.43058 3.57038 3.57468 3.74432 3.74879 3.75223 4.07794 4.08165 4.32676 4.33014 4.48141 4.48619 4.60598 4.61404 4.80018 4.80339 4.80766 
29 0.17765 0.33254 0.51923 0.65202 0.84222 1.01555 1.1837 1.34507 1.51403 1.6791 1.86883 2.07713 2.2124 2.35787 2.49698 2.64428 2.83912 3.00094 3.1743 3.32507 3.45949 3.60612 3.77778 4.10704 4.3552 4.51427 4.64259 4.83166 4.84429 
34 0.1697 0.32614 0.33334 0.51344 0.64643 0.83548 0.84201 1.00589 1.17267 1.33865 1.50637 1.66954 1.86008 1.86615 2.07335 2.20005 2.34551 2.35606 2.4878 2.6416 2.83136 2.83778 2.99591 3.16855 3.3188 3.45299 3.59692 3.77299 4.10143 4.34954 4.50839 4.63557 4.82498 4.83069 
29 0.15665 0.31397 0.50039 0.63395 0.82181 0.82887 0.9946 1.16244 1.32592 1.49359 1.65802 1.8472 2.06062 2.18978 2.33365 2.47491 2.62828 2.81841 2.98332 3.15452 3.30559 3.44051 3.58412 3.75799 4.08906 4.33705 4.49534 4.6247 4.81223 
31 0.1638 0.31945 0.5074 0.51333 0.63982 0.83095 1.00118 1.16753 1.33266 1.50009 1.66443 1.85401 2.06641 2.19669 2.33925 2.34564 2.48118 2.63447 2.82556 2.98948 3.16219 3.31234 3.44583 3.58991 3.76544 4.09526 4.3442 4.50262 4.63056 4.81915 4.82481 
10 0.16564 0.32238 0.83017 1.00184 1.66772 1.85908 2.34499 2.83184 3.59673 4.34984 
24 0.16373 0.32239 0.50751 0.64216 1.33438 1.50002 1.85789 2.06667 2.19756 2.33902 2.48366 2.63366 2.82517 2.98889 3.16152 3.31229 3.44879 3.59058 3.76438 4.09517 4.34221 4.50086 4.63054 4.81793 
29 0.16114 0.16513 0.31831 0.5065 0.63939 0.82714 0.99948 1.1708 1.335 1.49941 1.66103 1.8518 1.85737 2.06575 2.33787 2.48014 2.6327 2.8241 2.98795 3.16152 3.31237 3.4465 3.58832 3.76379 4.0946 4.34206 4.50083 4.6321 4.81741 
56 0.17657 0.18129 0.33298 0.3371 0.51998 0.52394 0.6518 0.65609 0.84263 0.84707 1.01451 1.02165 1.18407 1.34541 1.34956 1.51163 1.51582 1.67684 1.68369 1.86774 1.87213 2.07908 2.0836 2.20933 2.22124 2.3536 2.35896 2.49327 2.49831 2.64608 2.65003 2.83797 2.84339 3.00193 3.00764 3.17495 3.17887 3.3258 3.33011 3.45874 3.46384 3.6054 3.61336 3.77791 3.78126 4.1076 4.11146 4.35593 4.36052 4.51389 4.51737 4.64226 4.6505 4.83132 4.83536 4.8423 
79 0.15419 0.15755 0.16069 0.31179 0.31557 0.31916 0.49894 0.50172 0.50542 0.63158 0.63453 0.63848 0.8196 0.82272 0.82512 0.82853 0.99141 0.99552 0.99926 1.15786 1.16258 1.16782 1.32143 1.32643 1.33031 1.4913 1.49454 1.49946 1.65571 1.65861 1.66428 1.84621 1.85009 1.854 2.05943 2.06282 2.1858 2.19059 2.33182 2.33542 2.34171 2.47239 2.47578 2.48123 2.62672 2.6297 2.81699 2.82008 2.82543 2.98009 2.984 2.98933 3.15251 3.15697 3.16061 3.30138 3.30579 3.30918 3.4378 3.44137 3.44645 3.5824 3.58536 3.59111 3.75487 3.75894 3.76185 4.08856 4.09188 4.33733 4.34017 4.49228 4.49647 4.49971 4.61631 4.62395 4.81124 4.81412 4.81841 
41 0.16854 0.32477 0.33352 0.51172 0.51701 0.64554 0.83407 1.00326 1.01066 1.17132 1.1782 1.33565 1.3414 1.50522 1.66769 1.6762 1.8576 1.86361 2.07259 2.19938 2.34379 2.35095 2.48593 2.63927 2.8296 2.83553 2.99385 3.16588 3.17108 3.31691 3.45142 3.59479 3.60189 3.76972 4.10047 4.34783 4.3549 4.50627 4.63387 4.82286 4.82891 
73 0.16166 0.16472 0.16881 0.31823 0.32173 0.32484 0.50563 0.50882 0.51377 0.63811 0.64184 0.82736 0.83036 0.83395 0.99717 1.00167 1.00551 1.16389 1.1694 1.17288 1.32786 1.33233 1.33602 1.498 1.50121 1.66219 1.66638 1.67172 1.85254 1.85637 1.85974 2.06593 2.07023 2.19449 2.20021 2.33771 2.3415 2.34656 2.47912 2.48256 2.63287 2.63561 2.82327 2.82649 2.83137 2.98763 2.99024 3.15884 3.16277 3.16643 3.3097 3.31343 3.31689 3.44396 3.44827 3.58814 3.59204 3.59832 3.76249 3.76603 3.7731 4.09443 4.09861 4.34288 4.34584 4.4988 4.50244 4.62384 4.62987 4.63688 4.81737 4.81997 4.8245 
3 1.84744 4.33738 4.81344 
100 0.1467 0.15112 0.15388 0.16 0.30295 0.30684 0.31012 0.31365 0.48939 0.49429 0.49708 0.50057 0.62225 0.62699 0.6305 0.81238 0.81646 0.81919 0.82321 0.98442 0.98839 0.99195 1.14918 1.15369 1.1579 1.162 1.31387 1.31949 1.32276 1.48208 1.48721 1.48998 1.49495 1.64288 1.65037 1.6536 1.65906 1.83916 1.84209 1.84558 1.85015 2.05242 2.0556 2.05926 2.17783 2.18411 2.1903 2.32406 2.32737 2.33096 2.46034 2.4671 2.47022 2.47463 2.61676 2.62161 2.62429 2.80758 2.81237 2.81504 2.81927 2.97153 2.97711 2.97996 3.14438 3.14777 3.15137 3.15473 3.29345 3.29854 3.30184 3.30542 3.42585 3.43201 3.4359 3.43957 3.57332 3.57808 3.58172 3.74785 3.75218 3.75486 3.75968 4.08134 4.08418 4.08778 4.3303 4.33262 4.33708 4.48467 4.48915 4.49167 4.49786 4.60875 4.61542 4.61923 4.80346 4.80664 4.80931 4.813 
0 
56 0.14723 0.15244 0.30342 0.30841 0.48962 0.49471 0.62269 0.62805 0.81267 0.81799 0.98439 0.99179 1.14998 1.15721 1.31429 1.32093 1.48243 1.48816 1.64605 1.65301 1.83913 1.84462 2.05235 2.05709 2.17823 2.18863 2.32422 2.32893 2.46373 2.47014 2.61808 2.62294 2.8078 2.81303 2.97188 2.97784 3.14449 3.14981 3.29381 3.30051 3.42936 3.43606 3.57356 3.57865 3.74774 3.75325 4.08133 4.086 4.33018 4.33438 4.48483 4.49051 4.60909 4.61938 4.8035 4.80719 
94 0.16095 0.16425 0.16753 0.31755 0.32091 0.32414 0.50252 0.50686 0.50963 0.51291 0.63656 0.63968 0.6431 0.64761 0.82626 0.82976 0.83238 0.99761 1.00165 1.00512 1.16318 1.16707 1.17082 1.17494 1.32749 1.33231 1.3354 1.49568 1.4998 1.503 1.66029 1.66388 1.66829 1.85227 1.85497 1.85861 2.06553 2.06863 2.07311 2.19099 2.19585 2.19969 2.33745 2.34019 2.34384 2.47729 2.48118 2.48431 2.63176 2.63467 2.63725 2.82046 2.82474 2.82724 2.83141 2.98518 2.98945 2.99198 2.99604 3.15777 3.16128 3.16432 3.16788 3.30738 3.3117 3.31461 3.31853 3.44341 3.44687 3.44993 3.58707 3.5905 3.59417 3.59953 3.76094 3.7646 3.76741 3.7713 4.09447 4.09702 4.1007 4.34342 4.3457 4.3514 4.49816 4.50234 4.5049 4.62213 4.62726 4.63071 4.63645 4.81718 4.81968 4.82336 
61 0.15591 0.16009 0.31251 0.31696 0.32078 0.49844 0.5031 0.50793 0.63272 0.6374 0.8216 0.82567 0.8304 0.99242 0.99808 1.15846 1.16436 1.32219 1.32793 1.49035 1.4957 1.65507 1.65939 1.84721 1.85225 2.06039 2.06506 2.18637 2.19236 2.3325 2.33752 2.47203 2.47764 2.62661 2.6313 2.81568 2.82087 2.82645 2.97992 2.98531 3.15317 3.15827 3.16344 3.30193 3.30826 3.43852 3.443 3.58157 3.58614 3.75591 3.76142 4.08955 4.09414 4.33836 4.34269 4.49272 4.49818 4.61805 4.62515 4.81213 4.81549 
48 0.16035 0.16343 0.31595 0.31988 0.50411 0.50824 0.63605 0.64059 0.82438 0.82803 0.99542 1.00043 1.1619 1.16852 1.32872 1.33287 1.49696 1.50141 1.66066 1.66511 1.85101 1.85533 2.06475 2.19183 2.33708 2.34319 2.4779 2.48415 2.63172 2.8224 2.82793 2.98664 3.15748 3.16193 3.30851 3.31215 3.44223 3.44887 3.58758 3.76151 3.76502 4.09326 4.34147 4.49983 4.62574 4.6304 4.81594 4.81925 
6 0.51767 2.07439 2.83636 3.60164 3.7714 4.50781 
65 0.18037 0.18471 0.33682 0.34069 0.36143 0.52368 0.52787 0.54508 0.65562 0.65997 0.66971 0.8462 0.8506 1.0176 1.02235 1.18569 1.19065 1.34878 1.35318 1.51628 1.52065 1.68021 1.686 1.87198 1.87636 1.88693 2.08282 2.0871 2.21338 2.22271 2.35832 2.36435 2.49807 2.50334 2.65041 2.65403 2.84203 2.84666 2.85736 3.00573 3.0106 3.17738 3.18112 3.18716 3.32796 3.33179 3.46268 3.46714 3.60741 3.61313 3.78146 3.78487 3.79388 4.11167 4.11594 4.35991 4.36482 4.51767 4.52119 4.53173 4.64626 4.65287 4.83533 4.83927 4.84529 
37 0.16422 0.3202 0.32532 0.50811 0.64136 0.83089 0.99979 1.00613 1.1676 1.17601 1.33398 1.50157 1.66448 1.85456 1.86032 2.06728 2.19965 2.3403 2.34768 2.48281 2.63579 2.82684 2.83394 2.9907 3.16134 3.16778 3.31402 3.44866 3.5919 3.76558 3.77122 4.0963 4.34463 4.50322 4.63134 4.81956 4.82526 
55 0.16604 0.16959 0.32184 0.32566 0.5101 0.51376 0.64252 0.64659 0.83079 0.83461 1.00249 1.00715 1.1686 1.17353 1.33512 1.33906 1.50306 1.50615 1.66643 1.67056 1.85654 1.86047 2.0694 2.07308 2.19843 2.20821 2.3422 2.34661 2.48485 2.48851 2.63776 2.6407 2.82763 2.83134 2.9931 2.99801 3.16301 3.16717 3.31388 3.31787 3.44832 3.45314 3.59421 3.59851 3.76693 3.77039 4.09872 4.10243 4.34702 4.35119 4.50277 4.50698 4.63416 4.82196 4.82516 
0 
27 0.16468 0.32093 0.50826 0.64101 0.83076 1.00155 1.17333 1.33508 1.50125 1.66454 1.8553 2.06846 2.34037 2.48275 2.63557 2.82656 2.99069 3.16314 3.31445 3.44762 3.59137 3.76591 4.09704 4.34525 4.50309 4.63217 4.81972 
28 0.16443 0.32156 0.5083 0.64086 0.83133 0.99957 1.16719 1.33289 1.50079 1.66451 1.85453 2.06754 2.19596 2.3395 2.48236 2.63582 2.82579 2.99063 3.16299 3.31286 3.44712 3.59153 3.76664 4.09609 4.34435 4.50343 4.63118 4.8197 
48 0.16188 0.16859 0.31785 0.32211 0.50554 0.50992 0.63814 0.64291 0.8275 0.83119 0.99824 1.00392 1.16485 1.17184 1.33035 1.337 1.49848 1.66264 1.67028 1.85235 1.85666 2.06533 2.07444 2.19501 2.33782 2.346 2.47997 2.63301 2.82355 2.82929 2.98791 2.99418 3.15954 3.16327 3.30975 3.31471 3.44503 3.45021 3.58869 3.60118 3.76302 4.09394 4.34211 4.34951 4.50037 4.62764 4.81692 4.82117 
56 0.15864 0.16231 0.31496 0.319 0.50231 0.50646 0.63457 0.63874 0.82289 0.82671 0.99463 1.00011 1.16145 1.16669 1.32725 1.33114 1.495 1.49948 1.6589 1.66381 1.84924 1.85343 2.06224 2.06659 2.19139 2.19823 2.3348 2.33914 2.47642 2.48108 2.62984 2.63305 2.82032 2.82391 2.98492 2.98927 3.15547 3.15949 3.30623 3.31029 3.44079 3.44525 3.5858 3.59026 3.75979 3.7631 4.09124 4.09575 4.33932 4.34419 4.4974 4.50078 4.62228 4.62668 4.8142 4.81769 
95 0.14999 0.15387 0.15714 0.30616 0.30949 0.31329 0.31738 0.49269 0.49678 0.49964 0.50326 0.62533 0.62914 0.63304 0.63846 0.81539 0.81884 0.82239 0.82642 0.98789 0.99076 0.99515 1.15227 1.15594 1.16099 1.16743 1.31709 1.3208 1.32498 1.32987 1.48522 1.48915 1.49283 1.64631 1.65305 1.65611 1.8426 1.84514 1.84914 1.85399 2.05591 2.05853 2.0622 2.18114 2.18651 2.32747 2.33027 2.33388 2.46336 2.46902 2.47264 2.47686 2.61974 2.62387 2.62729 2.81099 2.81502 2.81813 2.82346 2.97476 2.97893 2.98242 3.1476 3.15065 3.15461 3.15845 3.29682 3.30039 3.30493 3.30877 3.42925 3.43528 3.43885 3.44349 3.57668 3.58049 3.58403 3.75135 3.75478 3.75813 4.08482 4.08739 4.09137 4.33388 4.33602 4.48792 4.49097 4.49479 4.61191 4.61803 4.62213 4.80694 4.80977 4.81232 4.81807 
20 0.16106 0.31783 0.50711 0.6392 0.82598 0.99664 1.66267 1.85084 2.06438 2.33685 2.6326 2.82412 2.98774 3.16245 3.58812 3.76354 4.09293 4.34104 4.50075 4.81559 
56 0.14893 0.15456 0.30522 0.31048 0.49146 0.49697 0.62434 0.62998 0.81451 0.82024 0.98617 0.99378 1.1518 1.16134 1.31612 1.32387 1.48427 1.49056 1.6475 1.65323 1.84096 1.84628 2.05418 2.05927 2.18018 2.19047 2.32597 2.33094 2.46493 2.47099 2.61981 2.62528 2.80972 2.81538 2.97372 2.9801 3.14628 3.15195 3.29551 3.30324 3.43096 3.43652 3.57539 3.58111 3.74951 3.75529 4.08311 4.08803 4.33203 4.33662 4.48666 4.49256 4.61107 4.6208 4.80527 4.80921 
56 0.14938 0.15557 0.30588 0.3115 0.49194 0.49762 0.62454 0.63112 0.81524 0.8211 0.98692 0.99364 1.15236 1.16055 1.31666 1.32401 1.48484 1.49137 1.64677 1.65347 1.84177 1.84732 2.05494 2.05984 2.18052 2.18949 2.32673 2.3319 2.46526 2.47184 2.62038 2.62575 2.81011 2.81607 2.9742 2.98078 3.14702 3.15289 3.29608 3.30358 3.43272 3.43917 3.5759 3.58172 3.75023 3.75607 4.08391 4.0887 4.33285 4.33678 4.48734 4.49332 4.61148 4.62206 4.80601 4.80996 
25 0.16038 0.31594 0.50522 0.63754 0.82559 0.99711 1.33145 1.49673 1.66059 1.85174 2.06314 2.33651 2.47738 2.63082 2.82401 2.98565 3.15893 3.30939 3.4439 3.58699 3.76144 4.09209 4.34035 4.49835 4.81538 
27 0.15829 0.31298 0.50097 0.63376 0.82243 0.99421 1.16189 1.32648 1.49403 1.65856 1.84773 2.06163 2.19128 2.33332 2.47613 2.62842 2.81887 2.98401 3.15375 3.30502 3.43929 3.58468 3.75759 4.0899 4.33844 4.49456 4.81277 
7 0.5144 2.34352 3.16812 3.31808 3.4534 4.10191 4.3474 
69 0.17264 0.1762 0.32986 0.3333 0.34768 0.5155 0.51881 0.52305 0.648 0.65217 0.65963 0.8387 0.8427 1.01038 1.01539 1.17751 1.18196 1.34074 1.34475 1.50846 1.51279 1.67197 1.67609 1.86158 1.8671 1.87177 2.07546 2.07991 2.10803 2.20436 2.21014 2.34748 2.35252 2.35794 2.48978 2.49492 2.64291 2.64719 2.83415 2.83847 2.84332 2.99808 3.00352 3.1708 3.17392 3.17845 3.32192 3.32607 3.45497 3.45835 3.46781 3.59876 3.60347 3.61028 3.77376 3.77669 3.78228 4.10391 4.10807 4.12456 4.35204 4.35669 4.51094 4.51508 4.63931 4.64471 4.82728 4.83081 4.83445 
89 0.16819 0.17123 0.17545 0.32333 0.32676 0.32986 0.34002 0.51129 0.5141 0.51712 0.52444 0.64417 0.64756 0.65175 0.83424 0.83688 0.84091 1.00364 1.00795 1.01191 1.17156 1.17586 1.17954 1.3364 1.33991 1.34353 1.50435 1.50756 1.51174 1.66803 1.67161 1.67599 1.85788 1.86172 1.86507 1.87394 2.07165 2.07487 2.0813 2.19972 2.20534 2.34415 2.34742 2.35159 2.35954 2.48614 2.48945 2.49424 2.63888 2.64178 2.65039 2.82896 2.8321 2.83589 2.84049 2.99452 2.99831 3.00664 3.16461 3.16832 3.17124 3.17936 3.31565 3.31939 3.32307 3.45005 3.45376 3.45799 3.59516 3.5988 3.6038 3.76954 3.77219 3.77736 4.10023 4.10349 4.10883 4.34846 4.35156 4.3564 4.50669 4.50947 4.51984 4.63481 4.63953 4.82271 4.82546 4.82858 4.83258 
81 0.16508 0.16839 0.17317 0.32114 0.3248 0.32795 0.50713 0.51076 0.51422 0.64109 0.64556 0.65076 0.83031 0.83409 0.83818 1.00104 1.00541 1.00932 1.16822 1.1728 1.17694 1.33188 1.33646 1.34006 1.50028 1.50416 1.5082 1.66554 1.66871 1.67437 1.85589 1.85969 1.8632 1.87373 2.06943 2.07283 2.0967 2.19688 2.20203 2.34134 2.34506 2.35027 2.35661 2.48321 2.4866 2.63624 2.63944 2.82673 2.82993 2.8338 2.98986 2.99402 3.00721 3.16242 3.1664 3.16986 3.31251 3.31655 3.31975 3.44772 3.45189 3.45691 3.5923 3.59622 3.60281 3.76459 3.76907 3.77174 3.7834 4.0989 4.10229 4.34695 4.35 4.50191 4.50637 4.51106 4.63159 4.63568 4.82062 4.82331 4.82645 
62 0.15702 0.16076 0.31233 0.31674 0.50016 0.50359 0.63197 0.63664 0.8217 0.82597 0.99266 0.99735 1.15897 1.16421 1.3237 1.32854 1.49199 1.49614 1.501 1.65565 1.66002 1.84703 1.85132 2.06023 2.06412 2.18929 2.19582 2.3324 2.33652 2.47253 2.47727 2.62695 2.63066 2.81798 2.82179 2.98195 2.98585 3.15319 3.15805 3.16258 3.30297 3.30829 3.31284 3.43822 3.44269 3.583 3.58775 3.75644 3.76091 3.76474 4.08914 4.09325 4.33791 4.34215 4.49322 4.49791 4.50287 4.62117 4.62678 4.81199 4.81578 4.82082 
58 0.14808 0.15288 0.30431 0.30891 0.49072 0.49615 0.50083 0.62355 0.62875 0.81374 0.81832 0.82229 0.98581 0.99235 1.15074 1.15976 1.31538 1.32302 1.48349 1.4896 1.64455 1.65279 1.84056 1.84509 2.05383 2.05812 2.17924 2.32541 2.32965 2.46329 2.4708 2.61847 2.62343 2.80893 2.81451 2.97292 2.97964 3.1457 3.15028 3.15502 3.29483 3.30311 3.42759 3.43379 3.57466 3.57991 3.7492 3.75503 4.08272 4.08678 4.33176 4.33528 4.48602 4.49187 4.61011 4.62014 4.80479 4.80853 
0 
112 0.14965 0.15348 0.15632 0.15971 0.30585 0.3093 0.31278 0.31571 0.4925 0.4965 0.49918 0.5018 0.50739 0.62463 0.62863 0.63164 0.63439 0.81495 0.81843 0.82156 0.82389 0.82781 0.98775 0.99056 0.9943 0.998 1.15191 1.15577 1.15974 1.16354 1.31671 1.32046 1.32402 1.32715 1.48484 1.48884 1.49192 1.49467 1.6463 1.65279 1.65572 1.65925 1.84252 1.84513 1.84887 1.8521 2.05581 2.05852 2.06144 2.18089 2.18623 2.18989 2.32738 2.33017 2.33333 2.3373 2.46292 2.46886 2.47231 2.47496 2.48061 2.61942 2.62366 2.6268 2.62947 2.81087 2.81484 2.81773 2.82067 2.82511 2.97447 2.9787 2.98177 2.98548 3.14741 3.15048 3.15406 3.15657 3.29654 3.30013 3.30401 3.30704 3.42926 3.43521 3.43833 3.44151 3.57651 3.58034 3.58322 3.58665 3.75125 3.75459 3.75753 3.75983 4.08472 4.08739 4.09084 4.33374 4.33596 4.3395 4.48765 4.4907 4.49426 4.49691 4.6117 4.61757 4.62174 4.62592 4.80684 4.80981 4.81216 4.81558 
63 0.15302 0.1573 0.16432 0.30919 0.31421 0.49517 0.50004 0.50504 0.62832 0.63276 0.63922 0.81842 0.82353 0.98999 0.99614 1.15559 1.16279 1.31972 1.32623 1.48808 1.49317 1.64865 1.65568 1.84471 1.85002 2.05797 2.06211 2.18321 2.19043 2.32974 2.33397 2.46827 2.47328 2.4801 2.62414 2.62802 2.81299 2.81814 2.82419 2.97746 2.98281 3.15021 3.156 3.29941 3.30684 3.43188 3.43711 3.44314 3.57911 3.58369 3.75331 3.75888 4.08693 4.09098 4.33582 4.33932 4.49047 4.496 4.61409 4.62309 4.80911 4.81269 4.81775 
2 0.16433 3.76812 
21 0.16249 0.31972 0.50514 0.63887 0.82916 1.00226 1.17016 1.33204 1.50069 1.85592 2.34147 2.82362 3.15988 3.31243 3.44595 3.59275 3.76335 4.09582 4.34129 4.50145 4.81895 
46 0.16935 0.175 0.32305 0.32858 0.51038 0.51646 0.64291 0.65424 0.83475 0.83981 1.00366 1.01069 1.16793 1.17575 1.3325 1.34057 1.50301 1.66841 1.67622 1.86016 1.86631 2.07498 2.20072 2.34209 2.34887 2.48974 2.64733 2.82777 2.83679 2.99583 3.16333 3.17273 3.314 3.32025 3.4482 3.45962 3.59356 3.60244 3.76684 3.77587 4.10323 4.35037 4.50311 4.51188 4.8242 4.83029 
39 0.1703 0.32593 0.51216 0.51752 0.6463 0.83545 1.00778 1.17374 1.17944 1.33741 1.34237 1.505 1.51017 1.67043 1.86088 1.86575 2.07221 2.20167 2.34556 2.48659 2.63938 2.83135 2.83798 2.99436 3.16594 3.17087 3.31777 3.32264 3.4505 3.45507 3.59536 3.6001 3.77019 4.10012 4.34901 4.50703 4.51302 4.63563 4.82412 
18 0.17366 0.32849 0.51473 0.83714 1.0164 1.17522 1.67509 1.87286 2.07906 2.20459 2.34754 2.83261 3.17167 3.46019 3.77625 4.10314 4.35074 4.82767 
30 0.16497 0.32262 0.51011 0.64554 0.83098 1.00284 1.17316 1.33611 1.50283 1.66457 1.85895 2.0686 2.20177 2.34103 2.35018 2.4832 2.63588 2.82707 2.83346 2.99079 3.16459 3.31572 3.44906 3.59378 3.76718 4.09806 4.34933 4.50391 4.63558 4.82133 
0 
68 0.16217 0.16491 0.1694 0.31867 0.32165 0.32529 0.50639 0.50943 0.51581 0.63886 0.64262 0.82764 0.83076 0.83494 0.99823 1.00229 1.00743 1.16457 1.17024 1.17535 1.33132 1.3354 1.49934 1.50378 1.66257 1.66556 1.67344 1.85304 1.85636 1.86025 2.06608 2.06957 2.19451 2.19858 2.33828 2.34166 2.34723 2.4804 2.48413 2.63377 2.63693 2.82441 2.82691 2.83219 2.98847 2.99134 3.15985 3.16339 3.16978 3.31067 3.31442 3.44561 3.44971 3.58984 3.59369 3.76333 3.7667 4.09491 4.09853 4.34353 4.34642 4.50045 4.50363 4.62748 4.632 4.81814 4.82059 4.82446 
118 0.17564 0.17887 0.18231 0.18851 0.33147 0.3349 0.33752 0.34165 0.36124 0.5196 0.52236 0.52525 0.52932 0.65211 0.65518 0.65807 0.66494 0.84046 0.84385 0.84642 0.8496 0.86299 1.01135 1.01517 1.01857 1.02354 1.17882 1.18266 1.18631 1.19102 1.3432 1.34622 1.34914 1.35311 1.51188 1.51477 1.51804 1.52633 1.67595 1.67912 1.683 1.69092 1.86569 1.86951 1.87238 1.87558 1.88264 2.07879 2.08181 2.08488 2.09522 2.20661 2.21112 2.21581 2.35144 2.35469 2.35827 2.36286 2.36992 2.49361 2.49637 2.49978 2.50434 2.64667 2.64943 2.65276 2.6617 2.83692 2.83982 2.84274 2.84593 2.85871 3.00126 3.00398 3.00734 3.01429 3.17292 3.17645 3.17906 3.18274 3.32229 3.32595 3.3286 3.3323 3.45798 3.46158 3.46457 3.4726 3.60267 3.60558 3.60885 3.61399 3.77614 3.77946 3.78198 3.7863 3.79549 4.10802 4.11082 4.11401 4.12314 4.35656 4.35898 4.3624 4.36999 4.5127 4.51627 4.51882 4.52333 4.64046 4.64408 4.64796 4.65711 4.83084 4.83363 4.83636 4.83919 4.84564 
74 0.16833 0.17212 0.17602 0.32484 0.32896 0.33324 0.51317 0.5167 0.5216 0.64615 0.64984 0.656 0.83546 0.83878 0.84264 1.0043 1.00909 1.01424 1.17293 1.1776 1.18262 1.33815 1.34198 1.50609 1.50988 1.66932 1.6738 1.68122 1.85928 1.86396 1.86734 2.07349 2.07687 2.20214 2.20738 2.3452 2.34936 2.35487 2.48827 2.49236 2.50043 2.64136 2.64489 2.83186 2.83589 2.84069 2.99539 2.999 3.1661 3.16988 3.17437 3.31804 3.32164 3.45271 3.45618 3.59683 3.60083 3.60801 3.77148 3.77433 3.77983 4.10168 4.1052 4.11594 4.34986 4.35335 4.35945 4.50865 4.51208 4.63586 4.64134 4.82463 4.82806 4.83133 
24 0.1722 0.33031 0.51618 0.64907 0.83761 1.0133 1.34215 1.5083 1.67697 1.86626 2.07534 2.491 2.64166 2.99743 3.17059 3.32164 3.45778 3.60431 3.77288 4.10397 4.35056 4.50953 4.63987 4.82969 
91 0.15186 0.15597 0.15905 0.30839 0.31169 0.31516 0.31907 0.49469 0.49907 0.50184 0.50522 0.62742 0.63158 0.63534 0.81749 0.82103 0.82401 0.82854 0.98971 0.99345 0.99798 1.15488 1.15871 1.16413 1.31917 1.32422 1.32763 1.48748 1.49196 1.49506 1.64857 1.65512 1.65817 1.66343 1.84449 1.84742 1.85171 2.05778 2.06089 2.06553 2.18301 2.18868 2.19783 2.32945 2.33252 2.33678 2.46703 2.47213 2.47549 2.48034 2.62266 2.62646 2.62944 2.8129 2.81707 2.81986 2.82487 2.97687 2.98174 2.9846 3.14973 3.15288 3.15653 3.16052 3.29882 3.30322 3.30695 3.43165 3.43681 3.4409 3.44521 3.57865 3.58274 3.58648 3.75309 3.75727 3.76004 4.08671 4.08949 4.09488 4.33565 4.33817 4.48999 4.49399 4.49673 4.61393 4.62012 4.62423 4.80884 4.81184 4.81456 
50 0.156 0.16032 0.31152 0.31651 0.49823 0.50234 0.63193 0.6367 0.82091 0.82535 0.99141 0.99981 1.15754 1.16737 1.32152 1.32796 1.49103 1.49555 1.65624 1.66124 1.84616 1.85275 2.05923 2.18696 2.33163 2.47266 2.47689 2.62635 2.63047 2.81664 2.8209 2.98011 2.98501 3.1522 3.15765 3.30155 3.30843 3.43808 3.58194 3.58809 3.75518 3.76061 4.08831 4.33696 4.49239 4.49769 4.61939 4.62721 4.81128 4.81521 
23 0.1676 0.32581 0.51062 0.64321 0.83562 1.33642 1.6685 1.85886 2.06856 2.34259 2.63662 2.82842 2.99192 3.16673 3.31574 3.45001 3.59385 3.76843 4.09704 4.34501 4.50517 4.63646 4.82063 
80 0.14689 0.15107 0.15464 0.30363 0.30772 0.31145 0.48994 0.49433 0.49778 0.62256 0.62692 0.63102 0.81247 0.81673 0.81987 0.98454 0.98918 0.99425 1.1501 1.15518 1.16105 1.31446 1.31984 1.32439 1.48267 1.48745 1.49155 1.64508 1.65075 1.6549 1.83928 1.84318 1.84726 2.05252 2.05619 2.17862 2.18417 2.32442 2.32812 2.33268 2.46267 2.46817 2.4719 2.61806 2.62233 2.62619 2.8082 2.81251 2.81609 2.97215 2.97722 2.98225 3.14465 3.14875 3.1521 3.294 3.29909 3.30298 3.42875 3.4331 3.43712 3.57391 3.57821 3.58277 3.7479 3.75228 3.75541 4.08151 4.08506 4.33036 4.33357 4.485 4.48968 4.49338 4.60943 4.6161 4.62099 4.80383 4.80694 4.81039 
1 0.82571 
45 0.15269 0.15766 0.30989 0.3165 0.49627 0.50111 0.62926 0.63531 0.81812 0.8233 0.98975 0.99684 1.15611 1.31974 1.32623 1.48898 1.49437 1.65573 1.84462 1.85162 2.05775 2.18516 2.33004 2.47329 2.62502 2.62904 2.8149 2.81972 2.97799 2.98328 3.15048 3.15673 3.29982 3.30649 3.43676 3.58038 3.75325 3.75903 4.08685 4.33556 4.49052 4.49609 4.61576 4.80944 4.81514 
40 0.17039 0.1773 0.32688 0.3334 0.51368 0.51986 0.64722 0.83586 0.84069 1.00878 1.17697 1.33878 1.34733 1.50728 1.67054 1.68202 1.86167 1.8663 2.07448 2.20328 2.34759 2.35503 2.49037 2.64041 2.83245 2.8373 2.99564 3.16926 3.31867 3.45336 3.59902 3.7713 3.77843 4.10262 4.35024 4.36606 4.50845 4.63852 4.82575 4.83181 
43 0.17499 0.18209 0.33072 0.33525 0.51774 0.5224 0.65141 0.65786 0.84052 0.84602 1.01095 1.0166 1.1797 1.18647 1.34352 1.51147 1.67509 1.86471 1.87081 2.07775 2.20744 2.35065 2.36182 2.49363 2.64582 2.83636 2.84334 3.00057 3.17281 3.17758 3.32331 3.32856 3.45693 3.46314 3.60249 3.77645 3.78494 4.10648 4.3545 4.51396 4.64195 4.82943 4.83481 
14 0.16598 0.32339 0.51192 0.83126 1.00572 1.17491 1.33649 1.66803 1.85939 2.3489 2.83348 3.31681 4.3479 4.82346 
80 0.16313 0.16616 0.17136 0.31814 0.32178 0.3253 0.50694 0.51053 0.51522 0.63931 0.6428 0.65005 0.82842 0.83114 0.83521 0.99847 1.00276 1.00848 1.16454 1.16987 1.17426 1.33162 1.33545 1.34158 1.49929 1.50313 1.66292 1.66661 1.67185 1.85305 1.85681 1.86036 1.8685 2.06608 2.06936 2.08617 2.19517 2.20236 2.33831 2.34192 2.34668 2.35226 2.48061 2.48403 2.4908 2.63394 2.63702 2.82442 2.82764 2.8313 2.98915 2.9926 3.00175 3.16003 3.16366 3.16742 3.31052 3.31445 3.31887 3.44451 3.44877 3.45451 3.58945 3.59328 3.59864 3.76394 3.76715 3.77343 4.09509 4.09927 4.14625 4.34387 4.34818 4.50092 4.50418 4.6294 4.63459 4.8184 4.82206 4.82551 
1 0.82173 
81 0.16913 0.17247 0.1777 0.3252 0.32894 0.33311 0.5133 0.51618 0.52131 0.64582 0.64972 0.65843 0.83569 0.83851 0.8432 1.00546 1.00959 1.01632 1.17277 1.17778 1.1833 1.33865 1.34218 1.50641 1.50987 1.52645 1.66994 1.6739 1.68276 1.86041 1.8642 1.86857 1.88366 2.07271 2.0767 2.10148 2.20129 2.20633 2.34554 2.34931 2.35556 2.48821 2.49217 2.50394 2.64122 2.6443 2.83037 2.83354 2.83829 2.9954 2.99852 3.00896 3.16665 3.17068 3.17552 3.31746 3.32111 3.32596 3.45182 3.45618 3.46548 3.597 3.60092 3.6089 3.77002 3.77367 3.77854 4.10205 4.10588 4.1209 4.35055 4.35402 4.37548 4.50839 4.51144 4.51859 4.63544 4.6399 4.82482 4.82756 4.83166 
0 
79 0.16869 0.17167 0.17653 0.32537 0.32901 0.34268 0.51153 0.51459 0.51806 0.64398 0.6475 0.65191 0.83498 0.83837 1.00439 1.0097 1.17109 1.17619 1.18165 1.33674 1.34071 1.34827 1.50448 1.5074 1.51262 1.66868 1.67356 1.85903 1.86438 1.87317 2.07165 2.07463 2.08862 2.20158 2.20731 2.34389 2.34752 2.35443 2.48569 2.48845 2.49403 2.63852 2.64112 2.64916 2.82955 2.83274 2.83709 2.99404 2.99725 3.00421 3.1646 3.16833 3.17183 3.31515 3.31912 3.32284 3.44946 3.45352 3.45801 3.59467 3.59916 3.60556 3.76872 3.77174 3.7752 4.10039 4.10376 4.11154 4.34905 4.35372 4.50518 4.50808 4.5122 4.63372 4.63732 4.64592 4.82324 4.82616 4.83004 
83 0.14627 0.15061 0.15373 0.30238 0.30622 0.31003 0.48903 0.49385 0.4968 0.62106 0.62587 0.62939 0.81167 0.81553 0.81873 0.82292 0.98423 0.98772 0.99273 1.14841 1.1527 1.15798 1.31343 1.31847 1.32228 1.48151 1.48632 1.48962 1.64248 1.65007 1.65376 1.83894 1.84188 1.84629 2.0522 2.0554 2.17747 2.1836 2.32381 2.32714 2.3316 2.45921 2.46629 2.46998 2.47571 2.61578 2.62086 2.62398 2.80738 2.81192 2.81502 2.97104 2.97622 2.97928 3.14389 3.14739 3.15172 3.29308 3.29748 3.30186 3.3061 3.42549 3.43184 3.43603 3.57301 3.57756 3.58157 3.74769 3.7516 3.75511 4.08112 4.08413 4.33011 4.33259 4.48427 4.48796 4.49152 4.60833 4.61486 4.61977 4.80326 4.80648 4.80953 
74 0.16578 0.17012 0.17375 0.32215 0.32646 0.32946 0.51182 0.5149 0.51834 0.64294 0.64745 0.65206 0.83072 0.83567 0.83947 1.00244 1.00756 1.01124 1.17064 1.17586 1.1796 1.33282 1.33857 1.34207 1.50613 1.51027 1.66783 1.67167 1.67678 1.85736 1.86159 1.86504 2.07262 2.07571 2.20076 2.2072 2.34349 2.34689 2.35162 2.48721 2.49156 2.64066 2.6448 2.82792 2.83153 2.83515 2.9929 2.99595 3.00015 3.16512 3.16934 3.17309 3.31556 3.31946 3.32287 3.45159 3.4549 3.59436 3.59814 3.60352 3.77049 3.77329 4.10076 4.10411 4.34875 4.35194 4.3566 4.50774 4.51087 4.62872 4.63625 4.82335 4.82619 4.82989 
40 0.15873 0.16347 0.31521 0.32005 0.50373 0.63613 0.82506 0.82888 0.99575 1.00148 1.1631 1.17169 1.32856 1.49587 1.66038 1.6682 1.84986 1.85593 2.06332 2.19123 2.33554 2.4772 2.63048 2.82109 2.82815 2.98609 3.15685 3.16223 3.30737 3.4421 3.44839 3.58711 3.75973 3.76558 4.09217 4.34055 4.49656 4.62609 4.81456 4.82312 
59 0.15107 0.15613 0.30746 0.31231 0.4931 0.49842 0.50248 0.62633 0.63123 0.81647 0.82156 0.98784 0.99336 1.15372 1.16076 1.31762 1.32411 1.48582 1.49177 1.64657 1.65387 1.84265 1.8474 2.05587 2.05967 2.18154 2.18862 2.32792 2.33219 2.46631 2.47221 2.62177 2.62645 2.81112 2.81671 2.97531 2.98143 3.1481 3.15311 3.2972 3.30383 3.42987 3.43551 3.4402 3.57711 3.58237 3.75111 3.75633 3.75939 4.08494 4.0886 4.33374 4.33733 4.4883 4.49367 4.61228 4.62133 4.80715 4.81048 
25 0.15991 0.31865 0.50476 0.63959 0.82471 0.9972 1.16857 1.3312 1.50035 1.85127 2.33746 2.48182 2.6319 2.82402 2.98938 3.1591 3.31016 3.4452 3.58927 3.76195 4.09264 4.34052 4.49922 4.62785 4.81517 
88 0.16433 0.16744 0.17293 0.31966 0.32329 0.32605 0.50799 0.51097 0.51425 0.64047 0.64389 0.64809 0.82835 0.83202 0.83484 0.83978 0.99933 1.00414 1.00884 1.16527 1.17131 1.17551 1.3292 1.33439 1.33775 1.5006 1.50389 1.50853 1.66388 1.66675 1.67162 1.85436 1.85816 1.86148 2.06738 2.07051 2.07724 2.1935 2.19849 2.20612 2.33955 2.34326 2.34678 2.35314 2.48198 2.48543 2.49085 2.63566 2.63858 2.82448 2.82795 2.83162 2.83547 2.98989 2.99271 2.99748 3.16095 3.16509 3.16855 3.30947 3.3147 3.31737 3.4458 3.44986 3.45329 3.59005 3.59408 3.59733 3.76305 3.76751 3.76996 3.77578 4.09644 4.09957 4.10597 4.34516 4.34806 4.35363 4.50038 4.50481 4.50799 4.62549 4.6325 4.63891 4.81998 4.82257 4.8259 4.83224 
28 0.15062 0.30689 0.49326 0.62703 0.81597 0.98708 1.15333 1.3173 1.48621 1.65237 1.84177 2.05491 2.18196 2.32711 2.46872 2.622 2.81151 2.97542 3.14758 3.29724 3.4335 3.57722 3.75059 4.08396 4.33266 4.48781 4.61509 4.80651 
0 
75 0.16562 0.16946 0.17521 0.32219 0.32638 0.33075 0.5106 0.51436 0.51943 0.64331 0.64755 0.65627 0.83077 0.83501 0.83988 1.00249 1.00731 1.01557 1.17005 1.17557 1.33551 1.33962 1.36189 1.50268 1.50634 1.51312 1.66682 1.67107 1.67911 1.85701 1.86135 1.86562 2.07072 2.07517 2.19907 2.20566 2.34265 2.34679 2.35274 2.48547 2.48932 2.63829 2.64184 2.82775 2.83156 2.83636 2.99249 2.99626 3.16365 3.16837 3.1733 3.31472 3.31881 3.32848 3.44876 3.45361 3.46439 3.59449 3.59923 3.60626 3.76693 3.77102 3.77623 4.09967 4.10398 4.34778 4.35192 4.50372 4.50815 4.51405 4.63251 4.63806 4.82207 4.82527 4.82956 
28 0.16885 0.32531 0.51124 0.64515 0.83442 1.0063 1.17287 1.3368 1.50433 1.66847 1.85956 2.07263 2.20406 2.34548 2.48619 2.63931 2.82993 2.99421 3.16678 3.31681 3.45173 3.59602 3.76922 4.1009 4.34833 4.50645 4.63548 4.82346 
20 0.32311 0.5096 0.64118 0.8298 1.17262 1.66534 1.85671 2.06651 2.198 2.34249 2.48251 2.82734 3.16403 3.31464 3.44856 3.59362 3.76702 4.09597 4.34551 4.82285 
1 0.32312 
28 0.16765 0.32427 0.50904 0.64234 0.83246 1.00507 1.17164 1.33591 1.50247 1.66812 1.85868 2.0686 2.19791 2.34091 2.48403 2.63614 2.82799 2.99083 3.16497 3.31602 3.44867 3.59201 3.76696 4.09671 4.34534 4.50375 4.63224 4.82064 
1 4.34657 
77 0.1736 0.17715 0.1824 0.3301 0.33355 0.33878 0.51717 0.52084 0.5258 0.65034 0.6546 0.67416 0.83988 0.84355 0.84905 1.01055 1.01496 1.02131 1.17827 1.18396 1.34247 1.34667 1.36006 1.51031 1.51461 1.6739 1.67887 1.68879 1.86408 1.86843 1.87235 2.07627 2.08009 2.087 2.20643 2.21391 2.3496 2.35377 2.36074 2.49144 2.49577 2.50438 2.64408 2.6474 2.8351 2.83968 2.8446 2.9997 3.00402 3.17139 3.17474 3.179 3.32273 3.32668 3.45644 3.46073 3.46991 3.60043 3.60537 3.61249 3.77491 3.77786 3.78415 4.10596 4.10952 4.12347 4.35381 4.35776 4.36763 4.51192 4.51548 4.52251 4.64015 4.64652 4.82881 4.83245 4.83655 
41 0.16869 0.32251 0.32865 0.51051 0.51672 0.64285 0.64948 0.8312 0.83903 1.0063 1.17196 1.33656 1.50384 1.66709 1.85666 1.86565 2.07012 2.19992 2.34274 2.3543 2.48487 2.63875 2.82957 2.84278 2.99376 3.16296 3.17046 3.3167 3.44827 3.4557 3.59451 3.76771 3.77313 4.0991 4.11558 4.34758 4.50483 4.51217 4.63131 4.8222 4.82838 
117 0.14166 0.14535 0.14812 0.15091 0.29776 0.30119 0.30431 0.30706 0.4844 0.48821 0.49083 0.49343 0.49713 0.61667 0.62045 0.62335 0.62628 0.63114 0.80699 0.81037 0.81352 0.81591 0.8207 0.97963 0.98234 0.98593 0.98938 1.14386 1.14762 1.15154 1.15538 1.30873 1.31219 1.31588 1.31917 1.47682 1.48064 1.48377 1.48657 1.63816 1.64433 1.64748 1.65102 1.83433 1.83679 1.83992 1.84293 2.04758 2.05009 2.05278 2.05839 2.17285 2.17748 2.18107 2.31921 2.32198 2.32489 2.32817 2.45501 2.46055 2.46404 2.46687 2.47148 2.61135 2.61559 2.61852 2.62109 2.80278 2.80663 2.80941 2.81213 2.81616 2.96641 2.97035 2.97354 2.97707 3.13926 3.14226 3.14538 3.14784 3.15195 3.28847 3.29187 3.2956 3.29841 3.42113 3.42677 3.42989 3.43311 3.5684 3.57214 3.57493 3.57825 3.74311 3.74612 3.74907 3.75136 4.07653 4.07906 4.08191 4.32547 4.32762 4.33033 4.33689 4.47959 4.48253 4.48596 4.48842 4.60368 4.609 4.61331 4.61778 4.7987 4.80147 4.80368 4.80641 4.81064 
19 0.15749 0.31581 0.50096 0.63625 0.82271 0.99641 1.84672 2.06122 2.33607 2.62943 2.81911 3.15705 3.4446 3.58833 3.75962 4.08934 4.33701 4.49674 4.81235 
25 0.17623 0.33391 0.51924 0.65368 0.84166 1.01592 1.18381 1.34638 1.51514 1.67719 1.86947 2.08026 2.35524 2.64678 2.8403 3.00456 3.17543 3.32577 3.46021 3.60573 3.77774 4.10807 4.35575 4.51581 4.83114 
29 0.16253 0.31757 0.50601 0.63887 0.82684 0.83076 0.99696 1.16289 1.33121 1.49838 1.66187 1.85151 2.06595 2.19489 2.33753 2.48042 2.63281 2.82464 2.9881 3.15908 3.31006 3.44282 3.58863 3.76398 4.09454 4.34271 4.50107 4.62675 4.81811 
63 0.16467 0.1683 0.32019 0.32423 0.50813 0.51164 0.64055 0.64399 0.64908 0.8294 0.83274 0.83857 1.00009 1.00477 1.16784 1.17315 1.33268 1.33628 1.50051 1.50388 1.66468 1.66897 1.85454 1.85928 2.0676 2.07095 2.19677 2.20364 2.33983 2.34348 2.35286 2.48247 2.4859 2.63535 2.63825 2.82574 2.82923 2.83353 2.99067 2.99451 3.16217 3.16579 3.31223 3.31645 3.44589 3.45024 3.59109 3.59451 3.60028 3.76514 3.76845 4.09647 4.0998 4.34504 4.34843 4.50208 4.50516 4.51026 4.63052 4.63613 4.81956 4.82284 4.82695 
28 0.16964 0.32578 0.51426 0.64874 0.83463 1.00682 1.17604 1.34125 1.50986 1.66944 1.86011 1.87496 2.07674 2.20923 2.34742 2.49207 2.645 2.83184 2.99966 3.17099 3.32019 3.45627 3.60006 3.77314 4.10361 4.35132 4.51175 4.82587 
0 
137 0.14264 0.14591 0.14861 0.15086 0.15391 0.29879 0.30234 0.30463 0.30697 0.30938 0.48571 0.48902 0.4917 0.49366 0.49608 0.61599 0.62034 0.62337 0.6257 0.62813 0.63297 0.80809 0.81141 0.8141 0.81626 0.81879 0.9809 0.98321 0.98596 0.9885 0.99194 1.14486 1.14868 1.15157 1.15459 1.15858 1.30991 1.31309 1.31661 1.31899 1.32213 1.47793 1.48147 1.48434 1.48659 1.48941 1.63903 1.64489 1.64801 1.65046 1.65417 1.83567 1.8379 1.84021 1.84258 1.84539 2.0489 2.05112 2.05352 2.05597 2.17403 2.1778 2.18116 2.18495 2.32055 2.32317 2.32552 2.32791 2.33127 2.45555 2.46123 2.46445 2.46701 2.46991 2.61242 2.61669 2.61922 2.62139 2.62446 2.80418 2.80763 2.81004 2.81208 2.81474 2.96757 2.97097 2.97412 2.97614 2.97995 3.14035 3.14316 3.1454 3.14795 3.15005 3.28928 3.29247 3.29547 3.29832 3.30073 3.42231 3.42779 3.43002 3.43289 3.43561 3.56966 3.57301 3.57554 3.57803 3.58101 3.74435 3.74664 3.74937 3.75149 3.7535 4.07787 4.08015 4.08237 4.08478 4.32663 4.32875 4.33074 4.33348 4.48077 4.48359 4.48659 4.48857 4.49104 4.60476 4.60873 4.61217 4.61572 4.62208 4.80016 4.80272 4.80472 4.80667 4.80933 
98 0.14618 0.15028 0.1534 0.30238 0.30581 0.30928 0.31289 0.48887 0.49323 0.49595 0.49961 0.62172 0.62583 0.62948 0.81165 0.81526 0.81865 0.82291 0.98401 0.98704 0.99127 1.14851 1.15229 1.15724 1.1623 1.31323 1.31742 1.32105 1.32547 1.48144 1.48567 1.48897 1.49406 1.64263 1.6493 1.65263 1.83873 1.84138 1.845 1.8497 2.05199 2.05475 2.05794 2.17729 2.18287 2.32361 2.32651 2.32992 2.45994 2.46576 2.46951 2.47415 2.61609 2.62025 2.62343 2.80713 2.81134 2.81436 2.81905 2.97095 2.97538 2.97853 3.14382 3.14697 3.15076 3.15419 3.29298 3.29698 3.30106 3.30481 3.42559 3.43129 3.43508 3.43968 3.57285 3.5769 3.58044 3.74748 3.75107 3.75418 3.75767 4.08093 4.08358 4.08693 4.32991 4.33212 4.33576 4.48411 4.48735 4.49077 4.49575 4.60817 4.61445 4.61924 4.80307 4.806 4.80841 4.8122 
44 0.17056 0.17812 0.32747 0.51336 0.51772 0.64788 0.83579 0.8414 1.00761 1.01585 1.178 1.33978 1.50584 1.67101 1.86196 1.86875 2.07315 2.20436 2.34583 2.35376 2.48788 2.4974 2.64029 2.83231 2.83752 2.99509 3.00406 3.16826 3.1745 3.31895 3.45302 3.59726 3.60872 3.77092 3.77819 4.10176 4.10807 4.34928 4.35599 4.50784 4.51391 4.6362 4.82468 4.82899 
0 
57 0.15543 0.15944 0.31206 0.31642 0.49819 0.50248 0.63115 0.63566 0.8205 0.82511 0.83135 0.99237 0.99881 1.15821 1.16489 1.32224 1.32856 1.49068 1.49619 1.65499 1.65918 1.8472 1.85167 2.06048 2.06482 2.18642 2.19193 2.3326 2.33699 2.47197 2.47725 2.62688 2.63087 2.81617 2.82102 2.98017 2.98534 3.15285 3.15833 3.30198 3.30923 3.4379 3.44233 3.58197 3.58675 3.75576 3.7613 4.08938 4.09347 4.3382 4.34298 4.49282 4.49819 4.61734 4.6256 4.81199 4.81539 
39 0.16671 0.32282 0.3288 0.50957 0.51418 0.6434 0.83174 0.83548 1.00178 1.00854 1.17207 1.33519 1.50277 1.50783 1.66646 1.85654 1.86172 2.07006 2.19937 2.34194 2.35375 2.484 2.48949 2.63777 2.82792 2.83472 2.99238 3.16504 3.31526 3.44833 3.59377 3.76803 3.77511 4.09869 4.34653 4.50556 4.633 4.8215 4.82632 
0 
53 0.14974 0.15601 0.30582 0.31091 0.49255 0.49886 0.62443 0.63031 0.81514 0.82157 0.98773 0.99698 1.15179 1.15758 1.16517 1.31701 1.32497 1.48501 1.49196 1.64598 1.65439 1.84247 1.85066 2.05573 2.18102 2.32732 2.33475 2.46266 2.47142 2.61919 2.62571 2.81092 2.81752 2.97455 2.98167 3.14741 3.1546 3.29657 3.30478 3.42895 3.43602 3.57652 3.58345 3.75117 3.75843 4.08462 4.33363 4.48781 4.49509 4.61188 4.62108 4.80676 4.81153 
77 0.16024 0.16432 0.17282 0.31716 0.32168 0.50359 0.50746 0.51125 0.63607 0.63962 0.64398 0.82546 0.8299 0.83539 0.99698 1.00218 1.16309 1.16835 1.17402 1.32697 1.33213 1.33719 1.49591 1.49992 1.505 1.6603 1.6638 1.67098 1.85191 1.85656 1.86122 2.06559 2.06933 2.19157 2.19667 2.20479 2.33763 2.34147 2.3491 2.47482 2.48003 2.48388 2.63158 2.63534 2.82187 2.82581 2.83101 2.98504 2.98951 2.99523 3.15775 3.16252 3.16615 3.30703 3.3127 3.31645 3.44201 3.44567 3.44983 3.58764 3.59129 3.59767 3.76058 3.76559 3.77079 4.09448 4.09856 4.3435 4.34925 4.4979 4.50237 4.62235 4.62927 4.6363 4.81713 4.81998 4.82442 
52 0.14812 0.15309 0.30457 0.3103 0.4907 0.49545 0.62425 0.63038 0.81351 0.81868 0.98497 1.1511 1.31498 1.3232 1.48345 1.48942 1.64896 1.65464 1.83971 1.84573 2.05292 2.05825 2.17935 2.32499 2.33115 2.4663 2.47152 2.61947 2.62442 2.80898 2.814 2.97293 2.97898 3.14524 3.15146 3.29471 3.30347 3.43127 3.43762 3.57466 3.5807 3.74835 3.75398 4.08196 4.08719 4.3307 4.33586 4.48554 4.49161 4.61026 4.80424 4.80787 
99 0.17604 0.17909 0.18266 0.33203 0.33544 0.33848 0.34559 0.51974 0.52252 0.52571 0.53152 0.65263 0.65575 0.65928 0.84143 0.84455 0.84803 0.85776 1.01177 1.01614 1.02018 1.03087 1.17898 1.18353 1.18707 1.34283 1.34661 1.34967 1.35533 1.51275 1.51561 1.51909 1.67608 1.67998 1.68423 1.86597 1.86995 1.87331 1.87882 2.07909 2.0822 2.08627 2.20907 2.21393 2.22488 2.35152 2.35548 2.35921 2.36521 2.49383 2.49738 2.50163 2.64644 2.64938 2.65409 2.83741 2.84032 2.8437 2.84756 3.00175 3.00435 3.00822 3.17262 3.17616 3.17889 3.18329 3.32346 3.32709 3.3301 3.33923 3.45769 3.46187 3.46541 3.60262 3.60671 3.61112 3.61908 3.77686 3.78008 3.78321 3.78907 4.10791 4.11122 4.11541 4.35652 4.35934 4.36321 4.38402 4.51296 4.51629 4.51934 4.52607 4.64239 4.6463 4.65281 4.83118 4.83414 4.83731 4.8416 
57 0.15906 0.16239 0.31539 0.3184 0.50321 0.5068 0.635 0.63852 0.82362 0.82669 0.8303 0.99486 0.99908 1.162 1.16672 1.32741 1.33103 1.49525 1.49911 1.65905 1.66252 1.84973 1.85338 2.06299 2.0669 2.19048 2.19581 2.33517 2.33931 2.47665 2.48059 2.62977 2.63277 2.82065 2.82396 2.985 2.98875 3.15682 3.16009 3.30703 3.31068 3.44092 3.44496 3.58593 3.58997 3.75988 3.76317 4.09162 4.09557 4.33964 4.3445 4.49773 4.50077 4.62503 4.62877 4.81448 4.81756 
0 
24 0.16414 0.50644 0.64079 0.83062 1.00163 1.17305 1.33435 1.50044 1.6643 2.3408 2.48164 2.6345 2.82562 2.9897 3.16259 3.31304 3.44899 3.59057 3.76486 4.09633 4.34337 4.50198 4.63066 4.81933 
57 0.15342 0.15774 0.30952 0.31401 0.49558 0.50031 0.5053 0.62954 0.63379 0.81907 0.82364 0.99016 0.99553 1.15597 1.16184 1.32004 1.32582 1.48833 1.49334 1.65453 1.65949 1.84494 1.84951 2.0581 2.06218 2.18409 2.19096 2.33028 2.33442 2.47099 2.47564 2.62424 2.62852 2.81369 2.81862 2.97783 2.98307 3.15056 3.15542 3.29969 3.30559 3.4368 3.44217 3.57981 3.58419 3.7534 3.75858 4.08712 4.09115 4.33602 4.33963 4.49054 4.49561 4.61501 4.62344 4.80945 4.81302 
24 0.15839 0.31239 0.50149 0.63549 0.82557 0.99608 1.32788 1.49497 1.84695 2.06045 2.33239 2.47661 2.62884 2.82 2.9843 3.15303 3.30782 3.44297 3.58577 3.75933 4.08884 4.33717 4.49626 4.81188 
69 0.16824 0.17169 0.17632 0.3236 0.3276 0.33112 0.51138 0.51411 0.51798 0.64443 0.64832 0.83199 0.83612 0.84022 1.00342 1.0078 1.01218 1.16991 1.17505 1.17999 1.33409 1.33895 1.34318 1.50516 1.50964 1.66741 1.67141 1.67599 1.85822 1.86222 1.86555 2.0716 2.07539 2.19824 2.20266 2.34329 2.34729 2.35157 2.48637 2.49068 2.6396 2.643 2.82886 2.83221 2.83693 2.99451 2.99776 3.16677 3.17033 3.31446 3.31887 3.32253 3.4498 3.45506 3.59538 3.59925 3.77082 3.77395 4.1007 4.10535 4.34917 4.35356 4.50785 4.51127 4.63188 4.63645 4.82373 4.82651 4.83049 
58 0.16505 0.16833 0.3205 0.32415 0.5091 0.51289 0.64198 0.64559 0.83039 0.8334 0.83938 1.00029 1.00528 1.17029 1.17484 1.33475 1.33903 1.50203 1.50572 1.66468 1.66819 1.85501 1.85933 1.86654 2.06922 2.07326 2.19797 2.20525 2.34102 2.34506 2.35448 2.48353 2.48799 2.63677 2.64215 2.82695 2.83149 2.99159 2.99645 3.1638 3.16707 3.31486 3.31876 3.44828 3.45175 3.59273 3.5969 3.76675 3.76947 4.09777 4.10287 4.34576 4.35033 4.50397 4.50722 4.63159 4.8209 4.82514 
6 0.1604 0.50472 0.82487 2.82323 4.34076 4.81556 
3 0.85047 3.78031 4.51916 
49 0.15243 0.15754 0.30872 0.31438 0.49658 0.50158 0.62874 0.6366 0.81738 0.82234 0.98922 0.99767 1.1558 1.16364 1.3209 1.32705 1.48904 1.49539 1.65299 1.66132 1.8436 1.85028 2.05703 2.18571 2.32905 2.33756 2.47001 2.47664 2.62405 2.81425 2.81954 2.97913 3.14951 3.15502 3.2999 3.30561 3.43446 3.44114 3.58 3.58866 3.75323 3.75824 4.08589 4.33421 4.49003 4.49548 4.61708 4.80865 4.81424 
73 0.16375 0.16707 0.17242 0.31969 0.32344 0.32832 0.5073 0.51032 0.5141 0.63994 0.64339 0.64886 0.82889 0.83199 0.83588 0.99901 1.00402 1.00995 1.16561 1.17221 1.33206 1.33615 1.34257 1.50025 1.50362 1.66402 1.66849 1.85374 1.85856 1.86222 2.06644 2.06948 2.19507 2.19906 2.33892 2.3439 2.35066 2.48145 2.48559 2.63465 2.63741 2.82508 2.82846 2.83206 2.98908 2.99338 3.16066 3.16424 3.16805 3.31216 3.31538 3.32024 3.44485 3.44971 3.45593 3.58943 3.59413 3.5998 3.76544 3.76808 4.09535 4.0991 4.34383 4.34699 4.35267 4.50228 4.50512 4.62746 4.63156 4.63719 4.81844 4.82165 4.82496 
25 0.15351 0.31048 0.49707 0.63052 0.81893 0.99159 1.32295 1.49048 1.66046 1.84338 2.05733 2.32942 2.47257 2.62511 2.81536 2.98009 3.15046 3.30289 3.43779 3.58102 3.7547 4.08579 4.33364 4.49214 4.80828 
29 0.17313 0.33002 0.51603 0.65044 0.83831 1.01149 1.17993 1.34259 1.51034 1.67574 1.86545 2.07694 2.20864 2.34819 2.64309 2.83433 2.83992 2.99725 3.17222 3.32219 3.45619 3.59981 3.7741 4.10408 4.35169 4.51341 4.6417 4.82765 4.83299 
49 0.16855 0.17323 0.32505 0.32952 0.51182 0.51612 0.64603 0.83473 0.83968 1.00568 1.01123 1.17337 1.17975 1.33718 1.34187 1.50491 1.51093 1.66925 1.67583 1.85979 1.86492 2.07255 2.20114 2.34427 2.3495 2.4868 2.49434 2.64071 2.83064 2.83525 2.99499 3.16588 3.17098 3.31724 3.32196 3.45178 3.45743 3.59608 3.60339 3.77071 3.77603 4.10075 4.10605 4.34901 4.35407 4.50768 4.63504 4.82398 4.82777 
69 0.16018 0.16351 0.16782 0.3157 0.31961 0.32304 0.50368 0.50677 0.50969 0.63598 0.63991 0.82506 0.82856 0.8325 0.99587 1.00031 1.16227 1.16769 1.32682 1.3308 1.33466 1.49623 1.49936 1.50461 1.6603 1.66382 1.85043 1.85478 1.85878 2.06327 2.06713 2.19085 2.19483 2.33587 2.34036 2.47762 2.48083 2.63095 2.63419 2.82119 2.82445 2.82808 2.98514 2.9884 3.15669 3.1612 3.16787 3.30756 3.31194 3.31552 3.44165 3.44641 3.58662 3.59001 3.75962 3.76365 3.76658 4.0923 4.09617 4.34102 4.34474 4.49684 4.50093 4.50586 4.62435 4.62867 4.8152 4.81813 4.82125 
6 0.51634 1.1789 1.34114 2.83624 3.77968 4.82854 
4 1.33903 1.66711 2.6394 3.3153 
38 0.16513 0.32173 0.32916 0.50853 0.6426 0.83084 0.83611 1.00292 1.17091 1.17615 1.33488 1.50176 1.66391 1.67156 1.85703 1.86167 2.06859 2.19895 2.34221 2.34779 2.48284 2.63605 2.82684 2.83297 2.99069 3.16447 3.31483 3.44845 3.45704 3.59241 3.60038 3.76724 4.09735 4.34526 4.5036 4.63207 4.81975 4.82564 
36 0.15973 0.1645 0.31598 0.32008 0.50359 0.5091 0.63619 0.82407 0.82812 0.99595 1.16171 1.16804 1.32992 1.49732 1.65969 1.85037 1.85528 2.06418 2.19173 2.33586 2.47819 2.63154 2.822 2.98656 3.15656 3.16157 3.30965 3.44391 3.58728 3.76226 4.09269 4.34062 4.49906 4.62235 4.81513 4.82116 
47 0.15057 0.15502 0.30671 0.3138 0.49301 0.49783 0.62617 0.63202 0.81589 0.82066 0.98697 1.153 1.31697 1.32487 1.48575 1.49134 1.64988 1.65638 1.84171 2.05498 2.18181 2.32712 2.46676 2.47253 2.62132 2.62576 2.81139 2.81663 2.97512 2.98038 3.14746 3.15448 3.29679 3.30472 3.43259 3.57716 3.5839 3.75046 3.75706 4.08408 4.33276 4.48748 4.4937 4.61328 4.62136 4.80651 4.81162 
103 0.14719 0.1508 0.15348 0.15797 0.30324 0.30678 0.30999 0.31402 0.48989 0.49388 0.49635 0.5002 0.62226 0.62611 0.62886 0.63301 0.81246 0.81583 0.81897 0.82232 0.98521 0.98796 0.99225 1.14931 1.15323 1.15831 1.16288 1.31421 1.31774 1.32169 1.32609 1.48226 1.48627 1.48934 1.49423 1.64356 1.65013 1.65333 1.66014 1.83989 1.84233 1.84591 1.85053 2.05315 2.05565 2.05854 2.1783 2.18317 2.18932 2.32477 2.32757 2.33074 2.46036 2.46623 2.47005 2.47369 2.61677 2.62123 2.62415 2.80824 2.81225 2.815 2.81949 2.9719 2.97601 2.97914 3.14481 3.14788 3.15119 3.15467 3.29404 3.29754 3.30214 3.30549 3.42657 3.43245 3.43613 3.44086 3.5739 3.57777 3.58047 3.58712 3.74868 3.75178 3.755 3.75825 4.0821 4.08463 4.0879 4.33107 4.33314 4.33663 4.48512 4.4881 4.49173 4.49618 4.60912 4.61479 4.61973 4.80425 4.80707 4.80925 4.81409 
26 0.1611 0.31683 0.50505 0.63791 0.8251 0.83123 0.9964 1.16749 1.3302 1.49795 1.66206 1.85166 2.33788 2.4807 2.63297 2.82275 2.98727 3.15943 3.30964 3.44852 3.58842 3.76232 4.09618 4.49985 4.62694 4.81833 
76 0.14733 0.15227 0.15611 0.30348 0.30739 0.31176 0.49005 0.49529 0.49885 0.62262 0.62764 0.63201 0.81271 0.81715 0.82061 0.98524 0.98913 0.99446 1.14961 1.15416 1.16138 1.31443 1.32061 1.32608 1.48255 1.48782 1.49188 1.64395 1.65143 1.65474 1.83995 1.84303 1.84802 2.05321 2.05655 2.17853 2.18583 2.32483 2.32825 2.46129 2.46693 2.47096 2.61719 2.62184 2.6255 2.80841 2.81342 2.8171 2.9721 2.9782 3.14492 3.1485 3.15287 3.29414 3.29953 3.30386 3.42692 3.43312 3.43827 3.57404 3.57899 3.74871 3.75351 3.75683 4.08214 4.08527 4.33112 4.33375 4.48526 4.48919 4.49297 4.60939 4.61819 4.8043 4.80763 4.81128 
52 0.1545 0.15947 0.31141 0.31763 0.49971 0.50422 0.63023 0.63719 0.81997 0.82483 0.82933 0.99143 0.99722 1.15753 1.16697 1.32165 1.32998 1.49043 1.49673 1.65585 1.66184 1.84612 1.8526 2.05938 2.18894 2.33145 2.33811 2.47231 2.47939 2.62585 2.63115 2.81722 2.82282 2.98019 2.9856 3.15195 3.15832 3.30145 3.30892 3.43738 3.44429 3.58148 3.58853 3.75523 3.7613 4.08841 4.33735 4.49209 4.49828 4.62069 4.81121 4.81585 
27 0.16066 0.31675 0.50475 0.63669 0.82445 0.99695 1.1669 1.33158 1.49736 1.66024 1.85253 2.06371 2.33695 2.47798 2.6314 2.82352 2.98799 3.15847 3.30956 3.44397 3.58841 3.76166 4.0922 4.34004 4.49849 4.62926 4.81539 
52 0.15092 0.15657 0.30725 0.31326 0.49362 0.49886 0.62679 0.63277 0.81629 0.82197 0.98786 0.99551 1.15371 1.16363 1.31789 1.32515 1.4864 1.49254 1.65083 1.65698 1.84246 1.84947 2.05571 2.18267 2.32776 2.33434 2.46751 2.47365 2.62175 2.62699 2.81204 2.81756 2.9759 2.98221 3.14804 3.15411 3.2976 3.30488 3.43339 3.43997 3.5777 3.58426 3.75129 3.75707 4.08474 4.33346 4.48834 4.49444 4.61407 4.62332 4.80711 4.81153 
45 0.16104 0.31454 0.49985 0.50927 0.63336 0.64259 0.82524 0.99525 1.16102 1.16889 1.32526 1.33437 1.49293 1.49983 1.65303 1.66477 1.85033 2.06532 2.18838 2.33524 2.34152 2.47109 2.48053 2.62838 2.63446 2.81906 2.98228 2.99018 3.15546 3.16231 3.30513 3.31322 3.4355 3.44547 3.58501 3.59163 3.7587 3.76472 4.09409 4.34155 4.4957 4.50181 4.6192 4.62969 4.81611 
82 0.15418 0.15809 0.16107 0.16692 0.31206 0.31544 0.31855 0.49774 0.50161 0.50503 0.63084 0.63429 0.63797 0.81965 0.82303 0.8261 0.83077 0.99225 0.99636 1.00056 1.15786 1.16261 1.16789 1.3219 1.32727 1.33122 1.49048 1.49458 1.49816 1.65175 1.6576 1.66063 1.84724 1.85127 1.85501 2.06033 2.06349 2.18565 2.19127 2.33245 2.33552 2.34126 2.47081 2.47527 2.4788 2.62643 2.62973 2.63299 2.81578 2.81957 2.82342 2.97973 2.98446 2.98896 3.15271 3.15583 3.15951 3.30171 3.30601 3.30971 3.43637 3.43978 3.44437 3.5817 3.58535 3.58949 3.75577 3.75956 3.76249 4.08943 4.09233 4.33822 4.341 4.49303 4.49754 4.50067 4.61645 4.62265 4.62672 4.81169 4.81447 4.81804 
25 0.16051 0.31673 0.50289 0.63966 0.82463 1.00108 1.16822 1.33138 1.49685 1.65988 1.85314 2.06235 2.33859 2.47717 2.63065 2.82112 3.15816 3.30951 3.44456 3.59009 3.76146 4.09092 4.33909 4.49873 4.81374 
6 0.32684 0.83437 1.34016 1.86206 2.34768 4.8277 
79 0.14743 0.15152 0.15535 0.30376 0.30755 0.31169 0.48979 0.49405 0.4975 0.62283 0.62687 0.63083 0.81285 0.81716 0.8208 0.98448 0.98895 1.15019 1.15492 1.16194 1.31445 1.3195 1.32517 1.48264 1.48715 1.49255 1.64444 1.65025 1.65528 1.83922 1.8431 1.84753 2.05243 2.05601 2.17827 2.18392 2.32443 2.32801 2.33439 2.46303 2.46803 2.47244 2.61813 2.62208 2.6255 2.80787 2.81213 2.8153 2.97206 2.97692 2.98452 3.14463 3.14857 3.15203 3.29405 3.29875 3.3037 3.42842 3.43227 3.4371 3.57374 3.57788 3.58405 3.74779 3.7521 3.75547 4.08144 4.08492 4.33024 4.33335 4.485 4.48952 4.49486 4.6091 4.61559 4.62122 4.80364 4.80671 4.80981 
0 
40 0.15679 0.31176 0.31771 0.50002 0.50558 0.63314 0.82038 0.82575 0.99179 0.99955 1.15849 1.16793 1.32153 1.3283 1.49338 1.65726 1.84612 1.85381 2.05949 2.18977 2.33156 2.47516 2.6282 2.81802 2.98329 3.15222 3.15843 3.30174 3.30914 3.43888 3.58372 3.75497 3.76051 4.08847 4.33697 4.49206 4.4977 4.62331 4.81098 4.8172 
23 0.15314 0.30926 0.49703 0.62948 0.81804 0.98924 1.49052 1.84331 2.05681 2.32888 2.47249 2.62512 2.8154 2.98033 3.14961 3.30608 3.43622 3.58081 3.75432 4.08565 4.33395 4.49211 4.80849 
100 0.16687 0.17051 0.1741 0.18036 0.32332 0.32706 0.33011 0.33505 0.51082 0.51374 0.51692 0.52185 0.6442 0.64781 0.65153 0.8322 0.83596 0.83849 0.84207 1.00305 1.00707 1.01089 1.01645 1.16959 1.17539 1.17893 1.33381 1.33882 1.34263 1.50225 1.5064 1.50948 1.51536 1.66737 1.67073 1.675 1.68141 1.85826 1.86177 1.86499 1.86869 2.07164 2.07467 2.07933 2.19718 2.20249 2.20712 2.34368 2.34683 2.35032 2.35467 2.485 2.48834 2.49205 2.49821 2.63848 2.64167 2.64538 2.8293 2.83224 2.83532 2.83917 2.9912 2.99596 2.99985 3.16413 3.16846 3.17101 3.17491 3.31431 3.31917 3.32235 3.45024 3.4539 3.45773 3.59368 3.59696 3.60056 3.60614 3.76748 3.77158 3.77423 3.77924 4.10059 4.10351 4.1081 4.3492 4.35194 4.35624 4.50435 4.50866 4.51197 4.51849 4.63116 4.63672 4.64147 4.82355 4.82615 4.82935 4.83273 
0 
0 
26 0.15779 0.31527 0.50217 0.63463 0.82375 0.9973 1.16461 1.32663 1.49404 1.6631 1.846 2.06194 2.33526 2.47528 2.62834 2.81977 2.9838 3.15645 3.30688 3.44121 3.5873 3.75877 4.08794 4.336 4.49567 4.81203 
29 0.16529 0.32155 0.50852 0.64229 0.83098 1.00218 1.17188 1.33391 1.50176 1.66473 1.85703 2.06851 2.19968 2.3415 2.48333 2.63585 2.82651 2.9907 3.16338 3.31477 3.4489 3.59228 3.76687 4.0969 4.34491 4.50323 4.6316 4.81985 4.82529 
70 0.1578 0.16094 0.165 0.31397 0.31753 0.3206 0.50182 0.50529 0.50965 0.63433 0.63785 0.82283 0.82621 0.82932 0.99408 0.99849 1.16013 1.16455 1.16963 1.32502 1.329 1.33243 1.49401 1.49723 1.65809 1.66165 1.66682 1.8484 1.85227 1.85548 2.06151 2.06515 2.18937 2.19373 2.33401 2.33748 2.47515 2.47881 2.48459 2.62892 2.63185 2.81946 2.82302 2.82767 2.98403 2.98695 3.15478 3.15906 3.16321 3.3044 3.30915 3.31308 3.44003 3.4444 3.58501 3.58843 3.75856 3.76204 4.09052 4.09432 4.33895 4.34332 4.49512 4.49855 4.50214 4.62142 4.62612 4.81357 4.81646 4.81973 
29 0.15902 0.31672 0.50327 0.63579 0.8248 0.99933 1.16446 1.32812 1.49562 1.6594 1.85038 1.8568 2.06398 2.1932 2.33725 2.47628 2.63115 2.82146 2.98565 3.15724 3.30725 3.44135 3.58689 3.76236 4.09239 4.34081 4.49834 4.62575 4.8157 
78 0.15484 0.15889 0.16253 0.31191 0.31595 0.32002 0.49838 0.50204 0.50571 0.63139 0.63508 0.63857 0.82076 0.82509 0.8303 0.99208 0.99677 1.00155 1.15841 1.16393 1.16894 1.32204 1.32706 1.33124 1.49054 1.49486 1.49878 1.65468 1.65891 1.66378 1.84682 1.85101 1.8551 2.05983 2.0634 2.18643 2.19196 2.33218 2.33602 2.34208 2.47161 2.47614 2.48093 2.62614 2.62997 2.81683 2.8205 2.82463 2.97993 2.9846 2.98996 3.1531 3.15722 3.16133 3.30209 3.30739 3.31074 3.43753 3.44177 3.44604 3.58183 3.58569 3.59026 3.7558 3.75983 3.76281 4.08886 4.09225 4.3376 4.34062 4.49284 4.49721 4.50085 4.61876 4.62549 4.8117 4.81463 4.81949 
27 0.16618 0.32573 0.50971 0.64238 0.83332 1.00244 1.17339 1.33565 1.50434 1.6669 1.85668 2.06938 2.19951 2.34144 2.48467 2.63871 2.82779 2.99193 3.16766 3.31693 3.45201 3.59257 3.77178 4.09803 4.34603 4.63215 4.8224 
1 0.83593 
127 0.16763 0.17058 0.17276 0.17569 0.18096 0.32429 0.32719 0.32958 0.33209 0.33701 0.5117 0.51392 0.51621 0.51846 0.52213 0.64485 0.64752 0.64964 0.653 0.8336 0.8368 0.83904 0.84177 0.84851 1.00446 1.00789 1.01058 1.01355 1.02266 1.1712 1.17526 1.17808 1.18077 1.3351 1.33888 1.34132 1.34395 1.35003 1.50413 1.50684 1.50906 1.51215 1.66884 1.67142 1.67431 1.67818 1.85895 1.86192 1.86427 1.86664 1.87007 2.07169 2.07424 2.07665 2.08064 2.1989 2.20262 2.20604 2.21004 2.34436 2.34697 2.34947 2.35212 2.35644 2.48587 2.48851 2.49118 2.49435 2.49989 2.63911 2.64162 2.64371 2.64831 2.82944 2.8322 2.83443 2.83727 2.84017 2.99385 2.99659 2.99919 3.00237 3.16568 3.1688 3.17081 3.1733 3.17697 3.31506 3.31873 3.3209 3.32326 3.32889 3.45051 3.4537 3.45606 3.4589 3.59534 3.59773 3.60031 3.60327 3.60838 3.76878 3.77164 3.77388 3.77679 3.78145 4.10081 4.10307 4.10556 4.10984 4.34961 4.35178 4.35466 4.35879 4.5054 4.50874 4.51073 4.51349 4.63266 4.6364 4.63954 4.64374 4.82379 4.82613 4.82837 4.8308 4.83422 
61 0.16284 0.16597 0.17054 0.31915 0.323 0.50716 0.51105 0.63911 0.6428 0.82892 0.83196 0.83648 0.9979 1.00224 1.00664 1.16453 1.17123 1.33218 1.33746 1.50004 1.50528 1.66344 1.66871 1.85279 1.85725 1.86084 2.06645 2.06996 2.19437 2.1988 2.3384 2.34208 2.34743 2.48117 2.48872 2.63426 2.63723 2.82513 2.82905 2.98927 2.99454 3.16165 3.16633 3.31259 3.31682 3.44455 3.44937 3.59013 3.59517 3.76494 3.76777 4.09531 4.09908 4.34352 4.34767 4.50205 4.50763 4.62802 4.63359 4.81869 4.82257 
12 0.16445 0.31949 0.50347 0.63991 0.99962 1.66305 1.85281 3.15881 3.31014 4.3407 4.62721 4.81494 
89 0.17866 0.1819 0.18785 0.33362 0.3377 0.34217 0.52194 0.52576 0.53068 0.65358 0.65757 0.66211 0.84212 0.8462 0.85041 1.01352 1.01858 1.02314 1.1801 1.18625 1.19062 1.34416 1.34919 1.35355 1.51352 1.51715 1.52123 1.67908 1.6837 1.69819 1.868 1.87287 1.87721 1.89572 2.08143 2.08496 2.09795 2.20824 2.21357 2.22178 2.35413 2.35818 2.3646 2.49471 2.49863 2.50421 2.64805 2.65143 2.65743 2.83997 2.84335 2.84797 3.00187 3.00596 3.01169 3.17389 3.17831 3.18191 3.188 3.32386 3.32896 3.33326 3.45969 3.46432 3.46978 3.60355 3.60789 3.61282 3.62563 3.77689 3.78142 3.78456 3.79385 4.11051 4.1144 4.12682 4.35895 4.36276 4.37557 4.51413 4.51853 4.52217 4.64143 4.64669 4.65356 4.83349 4.83658 4.84041 4.85089 
31 0.16971 0.32787 0.51319 0.64558 0.83466 1.00662 1.17236 1.17802 1.33806 1.50672 1.66999 1.86157 2.07152 2.20126 2.34389 2.35241 2.48899 2.6395 2.83457 2.99399 3.16813 3.31793 3.45227 3.59689 3.60663 3.77083 4.10143 4.35011 4.50667 4.63541 4.82616 
0 
35 0.15352 0.30909 0.31743 0.49654 0.50309 0.62903 0.81859 0.82564 0.98955 1.15586 1.32058 1.48907 1.65422 1.84397 2.05726 2.18637 2.32935 2.47096 2.62449 2.81433 2.97879 3.15001 3.15804 3.29983 3.30925 3.43551 3.57996 3.75342 3.75937 4.08627 4.33474 4.49024 4.62156 4.80872 4.81703 
32 0.15821 0.16498 0.3142 0.5021 0.63454 0.82298 0.83106 0.99457 1.00176 1.1653 1.33072 1.49503 1.65869 1.84915 1.85716 2.06141 2.19461 2.33403 2.47641 2.6294 2.81987 2.98543 3.15484 3.31072 3.44016 3.58543 3.75886 4.09065 4.3391 4.49557 4.62842 4.81367 
81 0.1531 0.15756 0.16136 0.30921 0.31344 0.31711 0.49588 0.50085 0.50489 0.62845 0.63346 0.6377 0.81845 0.82259 0.82623 0.99147 0.9956 0.99988 1.15528 1.1598 1.16437 1.32024 1.32545 1.32908 1.4883 1.49345 1.49731 1.64952 1.65613 1.65952 1.84627 1.84968 1.85412 2.0595 2.06332 2.18429 2.19003 2.19574 2.33097 2.33441 2.3387 2.46636 2.47247 2.47644 2.62285 2.62783 2.63132 2.81418 2.81907 2.82302 2.97795 2.98336 2.98708 3.15099 3.15461 3.15856 3.30002 3.30498 3.30933 3.43253 3.4388 3.44339 3.57986 3.58473 3.58871 3.75478 3.7591 3.76266 4.08837 4.0918 4.33756 4.34091 4.49122 4.49544 4.49889 4.61483 4.62086 4.6261 4.8106 4.8139 4.81878 
57 0.15077 0.15499 0.30706 0.3119 0.49383 0.49792 0.50381 0.6269 0.63184 0.81604 0.82048 0.98717 0.99266 1.15359 1.16261 1.31734 1.32391 1.48665 1.4914 1.65178 1.65658 1.84187 1.84656 2.05499 2.05906 2.1827 2.32727 2.3319 2.46841 2.47282 2.6219 2.62597 2.81204 2.8164 2.97593 2.98055 3.14788 3.1529 3.29754 3.30391 3.43322 3.43885 3.57769 3.5833 3.75066 3.75541 4.08407 4.08815 4.33271 4.3366 4.48803 4.49289 4.61488 4.6219 4.80667 4.80992 4.81478 
0 
86 0.16666 0.16995 0.17389 0.32179 0.32584 0.32962 0.51003 0.5135 0.51679 0.64295 0.64696 0.6536 0.8333 0.83634 0.84029 1.00182 1.00641 1.01056 1.16742 1.17283 1.17724 1.33216 1.33692 1.34076 1.50328 1.50719 1.51604 1.66719 1.67131 1.67689 1.85671 1.86114 1.86446 1.87274 2.0705 2.07407 2.09194 2.19835 2.20276 2.20914 2.34191 2.34631 2.35028 2.35635 2.48492 2.48959 2.49981 2.63814 2.64278 2.8276 2.83144 2.83491 2.99231 2.99595 3.00026 3.16283 3.16708 3.17112 3.3123 3.31703 3.32039 3.44825 3.45249 3.45737 3.59306 3.59736 3.6017 3.76707 3.77076 3.7788 4.09921 4.10293 4.11105 4.34738 4.35109 4.35574 4.50322 4.50727 4.51245 4.62998 4.63487 4.64987 4.82182 4.82505 4.8283 4.83496 
34 0.16687 0.32194 0.3282 0.50987 0.6417 0.83293 1.0018 1.00693 1.17351 1.33602 1.50304 1.66657 1.85605 1.86169 2.06974 2.20553 2.34211 2.34761 2.48465 2.63719 2.82851 2.8356 2.99248 3.1659 3.31608 3.44992 3.59304 3.60191 3.76725 4.09816 4.3462 4.50568 4.63462 4.82137 
64 0.16133 0.16428 0.31629 0.32038 0.50492 0.50806 0.63734 0.64068 0.82534 0.82889 0.83387 0.99593 1.00058 1.00675 1.16247 1.16775 1.1723 1.32646 1.33122 1.33561 1.498 1.50067 1.66154 1.66778 1.85052 1.85491 1.85943 2.06429 2.06725 2.19347 2.19918 2.3368 2.34011 2.47887 2.48159 2.6326 2.63498 2.82317 2.82623 2.98766 2.99038 3.15762 3.16148 3.16499 3.30637 3.31141 3.31499 3.44268 3.44656 3.58816 3.59152 3.76228 3.76499 4.09339 4.09639 4.3417 4.3445 4.49995 4.50233 4.62446 4.62895 4.81663 4.81924 4.82379 
28 0.16194 0.31699 0.50555 0.63842 0.82673 0.99837 1.16607 1.32997 1.49835 1.66125 1.85023 2.06442 2.19449 2.33815 2.47826 2.63227 2.82265 2.98703 3.15945 3.31008 3.4431 3.58964 3.76229 4.0944 4.34103 4.49952 4.62993 4.81563 
91 0.15123 0.15563 0.15825 0.16271 0.30751 0.31109 0.315 0.32092 0.49377 0.49884 0.50181 0.50809 0.62609 0.63081 0.63446 0.81698 0.82132 0.82394 0.82772 0.98889 0.99272 0.99651 1.15384 1.15766 1.16249 1.16837 1.31833 1.3244 1.32802 1.48655 1.49188 1.49473 1.64727 1.65509 1.65919 1.66501 1.8436 1.84651 1.8505 1.85498 2.05689 2.06008 2.18225 2.18888 2.32855 2.33177 2.33618 2.46373 2.47123 2.47474 2.48149 2.62124 2.62591 2.62879 2.81198 2.8169 2.81956 2.82474 2.9759 2.98189 2.98683 3.14884 3.15212 3.15614 3.16216 3.29791 3.30296 3.30638 3.43009 3.43638 3.44099 3.57777 3.58252 3.58669 3.75224 3.75673 3.75939 4.0858 4.08862 4.33484 4.33717 4.48918 4.49399 4.49644 4.61321 4.62081 4.62471 4.8079 4.81094 4.81431 4.81893 
72 0.15329 0.15827 0.16317 0.31023 0.31483 0.31911 0.49648 0.50122 0.50578 0.62896 0.63395 0.63846 0.819 0.82397 0.82959 0.99135 0.99668 1.15673 1.16241 1.16782 1.32112 1.32676 1.3317 1.48929 1.49444 1.65064 1.6573 1.662 1.8461 1.85104 2.05932 2.06367 2.18515 2.19124 2.33118 2.33549 2.46807 2.4744 2.47922 2.62447 2.62912 2.8147 2.81951 2.82358 2.97871 2.98415 3.15143 3.15614 3.16004 3.3006 3.30612 3.31004 3.43298 3.43879 3.44485 3.58045 3.58521 3.75466 3.75945 3.76355 4.08829 4.09279 4.33732 4.34384 4.4918 4.49682 4.61618 4.62233 4.62771 4.81046 4.81392 4.81998 
44 0.16657 0.32281 0.32677 0.51031 0.51492 0.644 0.83208 0.83651 1.0009 1.00671 1.17105 1.17874 1.33513 1.34072 1.50284 1.66576 1.67209 1.85584 1.86152 2.06928 2.19903 2.34147 2.34566 2.48443 2.63745 2.82788 2.83283 2.99212 2.99844 3.16489 3.31536 3.32063 3.45019 3.59285 3.60071 3.76836 4.09807 4.10442 4.34576 4.35337 4.50465 4.63376 4.82146 4.8264 
4 0.17555 0.51949 0.84099 4.83033 
56 0.14614 0.1511 0.30228 0.3069 0.48873 0.49416 0.62157 0.62686 0.81169 0.81637 0.98388 0.9889 1.14845 1.15442 1.31326 1.31952 1.48136 1.48709 1.64288 1.6506 1.83861 1.84198 2.05186 2.05558 2.17729 2.18443 2.32347 2.32741 2.4607 2.46755 2.61616 2.62145 2.80706 2.81244 2.97084 2.97704 3.14359 3.14751 3.29285 3.29884 3.42592 3.43208 3.57271 3.57803 3.74733 3.75227 4.08077 4.08421 4.32979 4.33252 4.48398 4.48923 4.60828 4.61821 4.8029 4.80653 
44 0.15752 0.16225 0.3144 0.32008 0.50287 0.50733 0.63517 0.82272 0.82746 0.99486 1.16107 1.32668 1.33406 1.49491 1.49963 1.65915 1.84916 1.85565 2.06252 2.1886 2.19489 2.33459 2.47635 2.62991 2.63436 2.82038 2.82493 2.98489 3.15558 3.16142 3.30542 3.31166 3.44049 3.58556 3.75883 3.76371 4.0913 4.09577 4.34002 4.49564 4.5011 4.62384 4.81436 4.81834 
58 0.17437 0.17939 0.33016 0.33404 0.5172 0.52114 0.64941 0.65378 0.83899 0.84218 0.84917 1.01105 1.01562 1.17762 1.18358 1.34228 1.34722 1.50984 1.51442 1.67428 1.68008 1.8645 1.86904 1.88044 2.07654 2.08095 2.20642 2.35085 2.35612 2.49121 2.49608 2.64419 2.64811 2.8364 2.84166 2.99996 3.00539 3.17229 3.17597 3.32284 3.32712 3.45653 3.46139 3.60061 3.60559 3.77584 3.77905 4.10563 4.11014 4.35374 4.35873 4.51189 4.51627 4.64006 4.64718 4.82902 4.83256 4.83989 
61 0.15365 0.15789 0.31052 0.31494 0.49657 0.50105 0.50546 0.62937 0.63398 0.63869 0.81888 0.8233 0.82694 0.99096 0.99674 1.15678 1.16384 1.32093 1.32684 1.48934 1.49426 1.65087 1.65718 1.84569 1.85135 2.05881 2.06361 2.18483 2.19335 2.33101 2.3358 2.46964 2.47545 2.62492 2.62917 2.81474 2.81942 2.82717 2.97875 2.98397 3.15121 3.15684 3.30076 3.30741 3.43598 3.44033 3.58055 3.58504 3.75436 3.75919 3.76264 4.08784 4.0917 4.33665 4.34084 4.49152 4.49688 4.61523 4.62462 4.81022 4.81362 
34 0.16358 0.31962 0.32424 0.50781 0.63996 0.83081 0.99934 1.1645 1.17181 1.33155 1.50056 1.66382 1.85387 1.86013 2.06737 2.19646 2.3391 2.34674 2.4815 2.63536 2.8259 2.99006 3.16291 3.31383 3.4458 3.45271 3.59039 3.76605 4.09588 4.34423 4.50283 4.62976 4.81941 4.82608 
56 0.15159 0.15665 0.3089 0.31476 0.49503 0.50065 0.62749 0.63314 0.81723 0.82149 0.82459 0.83027 0.98974 0.99704 1.15534 1.16477 1.31961 1.32722 1.48779 1.49449 1.64876 1.65639 1.66409 1.84455 1.85127 2.05776 2.1835 2.32965 2.33683 2.46653 2.47394 2.62323 2.62879 2.81324 2.81914 2.97717 2.98392 3.14991 3.1562 3.29912 3.30691 3.43161 3.43703 3.44387 3.579 3.58683 3.75305 3.75919 4.08675 4.33561 4.49027 4.49632 4.61431 4.62564 4.80887 4.8127 
57 0.16299 0.16627 0.17324 0.31956 0.32348 0.32943 0.50751 0.51213 0.64237 0.82854 0.83194 0.83656 0.99887 1.00431 1.16697 1.17174 1.17906 1.33254 1.33758 1.50022 1.5095 1.66361 1.6681 1.85296 1.85756 1.86141 2.06751 2.19694 2.2042 2.3394 2.34407 2.35129 2.48193 2.49172 2.63484 2.82611 2.83163 2.98984 3.16282 3.16923 3.31319 3.31709 3.44771 3.45347 3.59051 3.59773 3.7655 3.77455 4.09593 4.1039 4.34403 4.34993 4.50234 4.63092 4.81907 4.82244 4.82664 
56 0.14835 0.15301 0.3046 0.30907 0.49099 0.49622 0.62368 0.62868 0.81402 0.81864 0.98606 0.99211 1.15097 1.15683 1.3156 1.32233 1.48374 1.48934 1.64524 1.65308 1.84084 1.84561 2.05407 2.0584 2.17954 2.188 2.3257 2.32988 2.46343 2.47004 2.6187 2.6236 2.80922 2.81448 2.97317 2.97926 3.14594 3.15038 3.29507 3.30165 3.42844 3.43399 3.57493 3.57997 3.74942 3.75498 4.08298 4.087 4.33197 4.33538 4.4863 4.49203 4.6105 4.61979 4.80506 4.80872 
35 0.16465 0.32066 0.3256 0.50807 0.64049 0.64469 0.82924 0.83521 1.00022 1.00725 1.17411 1.33367 1.50071 1.50617 1.66442 1.85453 1.86055 2.0676 2.34046 2.48322 2.63525 2.63864 2.82639 2.99056 3.16397 3.31463 3.44688 3.59174 3.76594 3.76948 4.09616 4.34445 4.50315 4.63112 4.81967 
23 0.32724 0.64763 0.83876 1.01243 1.17626 1.50843 1.86467 2.07397 2.20271 2.34678 2.49321 2.64332 2.83413 2.99966 3.16831 3.31961 3.45368 3.59976 3.77121 4.10324 4.35529 4.5099 4.82585 
0 
2 3.77509 4.51076 
53 0.17506 0.18915 0.33187 0.33793 0.51787 0.52287 0.65242 0.65932 0.84112 0.84804 1.01238 1.02238 1.18183 1.34358 1.34846 1.51121 1.51868 1.67496 1.68171 1.86806 1.87418 2.0785 2.08448 2.20801 2.35094 2.3604 2.49242 2.50023 2.64598 2.6539 2.83653 2.84246 3.00079 3.00752 3.17303 3.17756 3.32406 3.3307 3.45754 3.46302 3.60193 3.60807 3.77613 3.78019 4.10693 4.11248 4.35466 4.36114 4.514 4.52118 4.64132 4.83065 4.83626 
57 0.1606 0.16419 0.31544 0.32037 0.50289 0.50642 0.63551 0.6401 0.82554 0.82912 0.99526 1.00083 1.16125 1.1672 1.32594 1.33112 1.49569 1.49929 1.65974 1.66377 1.85034 1.85449 2.06312 2.06663 2.19053 2.19658 2.33554 2.33942 2.47625 2.48053 2.63082 2.63404 2.82085 2.82429 2.98492 2.98863 3.15625 3.16119 3.30542 3.31154 3.4411 3.44713 3.58647 3.59115 3.75899 3.7633 3.7668 4.09212 4.09559 4.34064 4.34359 4.49592 4.50047 4.62352 4.62828 4.81519 4.81778 
56 0.16065 0.164 0.31617 0.32035 0.50475 0.50903 0.63671 0.64113 0.82497 0.82882 0.99634 1.00122 1.16279 1.16965 1.32935 1.33429 1.49795 1.50304 1.66077 1.66491 1.85095 1.85587 2.06411 2.0683 2.19206 2.19686 2.3365 2.34156 2.47864 2.48444 2.63175 2.63507 2.82265 2.82687 2.98679 2.99079 3.15748 3.16198 3.3082 3.31319 3.44256 3.44762 3.58776 3.59305 3.76107 3.76446 4.09313 4.09759 4.34167 4.34691 4.49785 4.50134 4.62606 4.63129 4.817 4.82111 
88 0.14397 0.14815 0.15129 0.30012 0.30375 0.30727 0.48669 0.49102 0.49382 0.49984 0.61918 0.62341 0.62704 0.80936 0.81316 0.81647 0.82064 0.98189 0.98509 0.98898 1.14622 1.15026 1.15512 1.31108 1.31532 1.31914 1.47919 1.4835 1.48699 1.64052 1.64695 1.65078 1.83659 1.83941 1.84287 2.04985 2.05284 2.05604 2.17517 2.18045 2.32148 2.32461 2.32789 2.45761 2.46337 2.4675 2.61375 2.61819 2.62156 2.80505 2.80925 2.81232 2.81913 2.96874 2.97324 2.9766 3.14156 3.1449 3.14852 3.15462 3.29078 3.29476 3.29905 3.42348 3.42916 3.4334 3.57068 3.57482 3.57831 3.74536 3.74894 3.75202 4.07879 4.08167 4.085 4.32776 4.33018 4.33375 4.48191 4.48531 4.48876 4.60603 4.61183 4.61908 4.80094 4.80402 4.80652 4.81102 
1 4.81295 
0 
0 
1 0.82801 
24 0.17214 0.32994 0.5165 0.64843 1.34313 1.50784 1.67295 2.07443 2.20721 2.34826 2.48901 2.64182 2.83395 2.99707 3.16997 3.3219 3.45678 3.59973 3.77274 4.10328 4.35298 4.50965 4.639 4.82949 
0 
28 0.17413 0.33079 0.51803 0.65063 0.84082 1.01436 1.18061 1.34278 1.51007 1.67581 1.86667 2.07804 2.21165 2.35143 2.49586 2.6451 2.83625 3.00156 3.17228 3.32284 3.45833 3.60303 3.77482 3.79009 4.10597 4.35313 4.51449 4.83133 
14 0.32488 0.51402 0.64397 1.86165 2.35045 2.63794 2.8293 3.16722 3.60027 3.76861 4.10044 4.346 4.50475 4.82702 
86 0.16616 0.16928 0.17382 0.3223 0.326 0.32923 0.51012 0.51351 0.51699 0.64244 0.64629 0.6505 0.83204 0.83516 0.83931 1.00231 1.00693 1.01156 1.16922 1.17401 1.17797 1.33508 1.33843 1.34278 1.50329 1.5066 1.51081 1.6669 1.67115 1.67794 1.85667 1.86116 1.86474 2.07021 2.07354 2.07969 2.19743 2.2016 2.20713 2.34212 2.34612 2.35079 2.3663 2.48464 2.48786 2.49337 2.63759 2.64074 2.65122 2.82785 2.83145 2.83557 2.99198 2.99505 3.00066 3.16316 3.16754 3.17122 3.31316 3.31694 3.32088 3.44842 3.45307 3.45957 3.59336 3.59683 3.60255 3.76717 3.77097 3.7745 3.80035 4.09914 4.10308 4.11527 4.34737 4.35096 4.35772 4.5031 4.50746 4.51163 4.63253 4.63623 4.82158 4.82431 4.8277 4.84791 
92 0.16456 0.16726 0.17036 0.32031 0.32337 0.32607 0.50833 0.51052 0.51314 0.51723 0.64079 0.64387 0.64685 0.82933 0.83272 0.83514 0.83908 1.0007 1.00435 1.00724 1.16706 1.17098 1.17426 1.17857 1.33319 1.33575 1.33882 1.50086 1.50373 1.50725 1.6647 1.66742 1.67125 1.85479 1.85845 1.86156 1.86605 2.06783 2.07097 2.07508 2.19595 2.19938 2.20667 2.34008 2.3432 2.34646 2.35358 2.48254 2.48527 2.48922 2.63556 2.63817 2.64308 2.82626 2.82865 2.8319 2.83625 2.99082 2.99305 2.99698 3.16158 3.16498 3.16746 3.17286 3.31221 3.31539 3.31816 3.44659 3.44986 3.45261 3.59157 3.59421 3.59748 3.76458 3.76761 3.77004 4.09673 4.09951 4.10292 4.34553 4.34797 4.35186 4.50172 4.50487 4.50758 4.62789 4.63241 4.63643 4.81982 4.82228 4.82485 4.82838 
90 0.1562 0.15937 0.16198 0.31293 0.31673 0.31927 0.49932 0.50282 0.50559 0.50871 0.63275 0.63567 0.63848 0.82156 0.82543 0.82778 0.83171 0.993 0.99659 0.99962 1.00833 1.1596 1.16405 1.16775 1.32336 1.32791 1.33102 1.49217 1.49575 1.49857 1.65712 1.65967 1.66319 1.84781 1.85125 1.85409 1.85729 2.06092 2.064 2.0681 2.18755 2.19228 2.199 2.33324 2.33625 2.34001 2.34735 2.47461 2.47778 2.48088 2.62776 2.63088 2.63342 2.81724 2.82108 2.82377 2.82842 2.98174 2.98549 2.98869 3.15353 3.15781 3.16036 3.30331 3.30776 3.31017 3.43933 3.44289 3.44594 3.58326 3.58638 3.58967 3.7563 3.76046 3.76285 4.08991 4.09272 4.0976 4.33885 4.34151 4.34717 4.4937 4.49791 4.50024 4.61857 4.62435 4.6272 4.81244 4.8152 4.81805 
109 0.17183 0.17507 0.17779 0.18151 0.32813 0.33188 0.33467 0.33882 0.51593 0.51846 0.5212 0.52417 0.6487 0.65218 0.65504 0.65961 0.83805 0.84115 0.84387 0.84692 1.00827 1.01211 1.01536 1.02079 1.17574 1.17999 1.18429 1.33953 1.34356 1.34697 1.35383 1.50892 1.51203 1.51563 1.5309 1.67228 1.67519 1.67912 1.68472 1.86308 1.86704 1.87001 1.8736 1.88245 2.07643 2.07924 2.08315 2.10161 2.20227 2.20718 2.21292 2.34839 2.35144 2.35497 2.36008 2.36987 2.49105 2.49373 2.49816 2.64439 2.64679 2.65217 2.8337 2.83689 2.84013 2.84345 2.99799 3.001 3.00485 3.16954 3.17334 3.17575 3.17922 3.31947 3.32346 3.32617 3.33008 3.45453 3.4583 3.46144 3.46675 3.59916 3.60221 3.60557 3.61137 3.77319 3.77679 3.77906 3.78343 4.10512 4.10806 4.1113 4.12976 4.35396 4.35639 4.36048 4.39423 4.51001 4.51359 4.51666 4.52193 4.63601 4.64121 4.64529 4.82747 4.8303 4.83311 4.83596 4.8425 
28 0.16481 0.32119 0.50837 0.64166 0.83063 1.0034 1.17276 1.33376 1.50076 1.66515 1.85607 1.86175 2.0688 2.34128 2.48315 2.63578 2.82671 2.83335 2.99 3.16393 3.31469 3.4488 3.593 3.76642 4.09689 4.34398 4.50372 4.81991 
24 0.15859 0.31542 0.50191 0.63584 0.82478 1.16735 1.32812 1.49486 1.65934 1.85098 2.0607 2.33713 2.4761 2.629 2.81991 2.98476 3.15775 3.30823 3.44441 3.75976 4.08905 4.33708 4.49689 4.81247 
0 
64 0.1444 0.1489 0.30069 0.30489 0.3098 0.48681 0.49138 0.49582 0.62004 0.62456 0.80981 0.81451 0.98142 0.98621 1.1471 1.15265 1.31136 1.317 1.47959 1.48457 1.64244 1.64799 1.8362 1.84021 1.84643 2.04943 2.05318 2.1755 2.18183 2.32132 2.32507 2.46017 2.46554 2.61513 2.61953 2.80498 2.80953 2.81472 2.96906 2.97432 3.14165 3.14596 3.15053 3.29095 3.29644 3.30178 3.42599 3.43061 3.57077 3.57523 3.74476 3.74931 3.75325 4.07842 4.08205 4.32729 4.33053 4.48191 4.48677 4.6064 4.61434 4.80059 4.80382 4.80827 
65 0.15704 0.16092 0.16443 0.31431 0.31808 0.32162 0.5025 0.50534 0.63388 0.63779 0.64417 0.82328 0.827 0.83041 0.99461 0.99894 1.16146 1.16756 1.32556 1.32975 1.33466 1.49363 1.49741 1.65933 1.6627 1.8491 1.85313 1.85708 2.06236 2.06605 2.19002 2.19491 2.33439 2.3385 2.47596 2.47919 2.62866 2.63225 2.81951 2.82295 2.82812 2.9838 2.98716 3.15546 3.15993 3.30538 3.30996 3.44068 3.44467 3.58489 3.58839 3.75822 3.76236 3.7682 4.09139 4.09505 4.34013 4.34423 4.49511 4.4996 4.62289 4.62789 4.81437 4.81735 4.82433 
27 0.16332 0.31993 0.50815 0.63978 0.8291 1.00118 1.33364 1.50058 1.66246 1.85497 2.06766 2.20182 2.34053 2.48119 2.63454 2.82823 2.99036 3.16298 3.31305 3.44715 3.59218 3.76561 4.09692 4.34521 4.50232 4.63083 4.81838 
17 0.15896 0.31512 0.50089 0.63495 2.06103 2.33366 2.47641 2.62865 2.81984 2.98434 3.15591 3.58596 3.75929 4.09 4.33804 4.49655 4.81234 
40 0.16444 0.16988 0.32085 0.32559 0.50921 0.51382 0.64221 0.83085 0.83518 1.00086 1.00681 1.17077 1.17715 1.33398 1.50199 1.66554 1.67172 1.85553 1.8605 2.06802 2.19779 2.34115 2.34556 2.48343 2.63618 2.82651 2.83203 2.99106 3.16461 3.31496 3.44807 3.59205 3.76723 4.09692 4.34511 4.3501 4.50424 4.63168 4.82032 4.82667 
57 0.1555 0.16019 0.31297 0.31726 0.50059 0.50507 0.63329 0.63805 0.82091 0.82572 0.83022 0.99283 0.99927 1.15931 1.16603 1.32337 1.32855 1.4921 1.4965 1.65743 1.66372 1.84724 1.85252 2.06051 2.06584 2.18793 2.19626 2.33266 2.33841 2.47416 2.47929 2.62767 2.63158 2.81778 2.82192 2.82768 2.98185 2.98622 3.15347 3.15842 3.30304 3.30903 3.43881 3.44435 3.58315 3.58848 3.75661 3.76135 4.08953 4.09494 4.33819 4.49353 4.49849 4.62062 4.62664 4.81245 4.81647 
43 0.16764 0.17351 0.32543 0.33364 0.51301 0.51815 0.64731 0.83277 0.83814 1.00555 1.01531 1.17587 1.33879 1.34901 1.50701 1.67042 1.68141 1.85885 1.86528 2.07476 2.20155 2.34588 2.35349 2.48895 2.63978 2.83246 2.83881 2.99683 3.1678 3.17408 3.31768 3.32374 3.45323 3.59853 3.60619 3.77065 3.78185 4.10266 4.35076 4.508 4.63438 4.8242 4.82952 
70 0.15944 0.16262 0.31478 0.31837 0.32203 0.50132 0.50456 0.50801 0.63467 0.6382 0.64301 0.82384 0.82768 0.83186 0.99458 0.99957 1.16085 1.16652 1.17148 1.32492 1.32991 1.33408 1.49355 1.49764 1.50254 1.65875 1.66206 1.66934 1.84964 1.85376 2.06268 2.06636 2.18918 2.19448 2.33505 2.33894 2.47535 2.47906 2.48424 2.62972 2.63271 2.81944 2.82289 2.82757 2.98298 2.9871 3.15583 3.15979 3.16333 3.30475 3.31 3.31379 3.4408 3.44517 3.58514 3.58849 3.75836 3.76243 3.76597 4.09177 4.0955 4.34034 4.34396 4.49533 4.49977 4.62088 4.62723 4.8147 4.8172 4.82287 
28 0.17365 0.32988 0.51699 0.65258 0.83792 1.01159 1.17997 1.34312 1.5103 1.67319 1.86487 2.07777 2.21874 2.34987 2.49254 2.64385 2.83591 3.00116 3.17322 3.32294 3.4597 3.60075 3.77462 4.10559 4.35401 4.51187 4.6424 4.8281 
66 0.16834 0.17163 0.32233 0.32652 0.33007 0.51225 0.51556 0.64607 0.65127 0.83354 0.83632 0.84076 1.00271 1.00812 1.03543 1.16875 1.17519 1.18088 1.3329 1.33908 1.34537 1.5053 1.5098 1.66812 1.67256 1.85739 1.86209 1.86556 2.07222 2.07715 2.11038 2.19906 2.20731 2.34331 2.3465 2.35506 2.48679 2.49165 2.64027 2.83001 2.83298 2.83733 2.99479 2.99937 3.16451 3.16845 3.17352 3.31278 3.31876 3.44976 3.4537 3.59524 3.59914 3.77018 3.77307 4.10057 4.1042 4.34856 4.3528 4.50339 4.508 4.63114 4.63634 4.82386 4.82728 4.83071 
0 
57 0.16398 0.16779 0.31946 0.32323 0.50736 0.51028 0.63974 0.64312 0.8297 0.83331 0.99982 1.00511 1.16824 1.17361 1.33285 1.33681 1.50026 1.50313 1.66406 1.66876 1.8545 1.85939 2.06668 2.06986 2.19562 2.20255 2.33958 2.34296 2.48138 2.48447 2.63456 2.63714 2.82501 2.82791 2.83494 2.99011 2.9932 3.16078 3.16484 3.31142 3.31512 3.44529 3.44982 3.59072 3.59407 3.7647 3.7674 3.7708 4.09569 4.09878 4.34423 4.347 4.50154 4.50459 4.63072 4.81896 4.82144 
9 0.16287 0.31996 0.50689 0.82673 1.00087 1.8555 3.16202 3.76463 4.82026 
66 0.15744 0.16084 0.16542 0.31339 0.31744 0.32151 0.50161 0.50508 0.63377 0.63757 0.82262 0.82657 0.83076 0.99423 0.99862 1.16073 1.16553 1.32597 1.32935 1.4938 1.49729 1.50245 1.65814 1.66245 1.84841 1.85277 1.85688 2.06176 2.06555 2.18902 2.19475 2.33387 2.33759 2.47499 2.47879 2.62869 2.6317 2.81937 2.82287 2.82874 2.98388 2.98682 3.15467 3.15898 3.16368 3.3049 3.30914 3.31484 3.43945 3.44389 3.58478 3.58846 3.75824 3.76198 3.7668 4.09073 4.09497 4.33914 4.34363 4.49502 4.49866 4.62207 4.62712 4.81332 4.81644 4.82115 
56 0.16128 0.16477 0.31681 0.32094 0.5045 0.50748 0.63727 0.6408 0.82792 0.99577 1.00183 1.16241 1.16873 1.32689 1.33132 1.33533 1.4974 1.50027 1.66139 1.85113 1.8558 2.06439 2.06859 2.19117 2.19649 2.33633 2.34132 2.47881 2.48209 2.63212 2.635 2.82256 2.82568 2.98721 2.991 3.15715 3.16139 3.30675 3.31153 3.44214 3.44679 3.58753 3.59196 3.75969 3.76394 3.76735 4.09303 4.09699 4.34163 4.34581 4.49755 4.50128 4.62524 4.62977 4.81678 4.82014 
80 0.16287 0.16674 0.17139 0.31844 0.32278 0.32584 0.50719 0.51038 0.51405 0.63883 0.64346 0.64841 0.8279 0.83161 0.83526 0.99891 1.00346 1.00772 1.16542 1.17122 1.17516 1.33181 1.33592 1.4987 1.50265 1.50836 1.66272 1.66625 1.67139 1.85313 1.85767 1.86133 2.06648 2.07032 2.08931 2.19269 2.19943 2.33892 2.34264 2.34688 2.48008 2.48426 2.48996 2.63335 2.6368 2.64611 2.82384 2.82727 2.83211 2.98811 2.99143 2.99648 3.15989 3.16434 3.16849 3.3095 3.31518 3.32202 3.44485 3.44941 3.45717 3.58962 3.59412 3.59951 3.76264 3.7667 3.76999 3.77901 4.09559 4.09976 4.34425 4.34775 4.49941 4.50375 4.50829 4.62692 4.63415 4.81834 4.82143 4.82519 
2 0.83536 4.8236 
104 0.18052 0.18374 0.18739 0.19517 0.3365 0.34011 0.34309 0.34896 0.52386 0.52677 0.52986 0.53436 0.65659 0.66033 0.66385 0.67357 0.84581 0.84928 0.85258 0.85797 1.01702 1.02119 1.02503 1.03617 1.18351 1.18812 1.1921 1.20695 1.34829 1.35192 1.35541 1.36342 1.51655 1.51988 1.52352 1.53959 1.68091 1.68464 1.68909 1.8712 1.87496 1.87845 1.88391 2.08406 2.08737 2.09181 2.21211 2.21636 2.22198 2.35681 2.36038 2.36417 2.36985 2.49875 2.50219 2.50643 2.52286 2.65125 2.65438 2.65856 2.84216 2.84523 2.8488 2.85259 3.00588 3.00921 3.01334 3.17731 3.18108 3.1838 3.18797 3.32723 3.33148 3.3345 3.34104 3.46266 3.4666 3.4701 3.47964 3.6075 3.6113 3.6153 3.62205 3.78055 3.78435 3.78702 3.79189 4.11299 4.11614 4.12102 4.36177 4.36475 4.36936 4.51751 4.52136 4.52444 4.53072 4.64629 4.65014 4.65547 4.83601 4.83874 4.84186 4.84561 
27 0.16463 0.3214 0.50826 0.64039 0.83024 1.00276 1.1692 1.33442 1.50153 1.66431 1.85451 2.06767 2.19681 2.33985 2.48239 2.63556 2.82614 2.99023 3.31384 3.44704 3.59099 3.76674 4.09602 4.34445 4.5033 4.63056 4.81983 
59 0.16149 0.16555 0.31615 0.32126 0.50474 0.50905 0.63659 0.64202 0.82742 0.83049 0.99613 1.00188 1.16232 1.16931 1.32619 1.33169 1.33666 1.49639 1.50029 1.66104 1.66694 1.85059 1.85556 1.86019 2.06379 2.06837 2.19089 2.19654 2.33615 2.34139 2.47724 2.48137 2.48744 2.63186 2.63677 2.8227 2.828 2.98713 2.99495 3.15736 3.16266 3.30586 3.3122 3.44232 3.44786 3.58693 3.59205 3.75952 3.76463 4.09283 4.09707 4.3415 4.34603 4.49653 4.50188 4.62425 4.63419 4.8171 4.82237 
97 0.15079 0.1551 0.15779 0.16262 0.30733 0.31086 0.31413 0.31759 0.49375 0.49846 0.50098 0.50496 0.62574 0.63033 0.63357 0.63929 0.81628 0.81994 0.82278 0.8264 0.9888 0.99229 0.99604 1.15367 1.1576 1.16176 1.16719 1.31841 1.32338 1.32636 1.48655 1.49123 1.49406 1.64791 1.65393 1.65711 1.66275 1.84365 1.84643 1.85035 1.85501 2.05687 2.06006 2.06462 2.18231 2.18805 2.19269 2.32846 2.33165 2.33544 2.46561 2.47082 2.47426 2.47952 2.62145 2.62576 2.6284 2.81195 2.81644 2.81909 2.82384 2.97594 2.98098 2.98347 3.14866 3.15187 3.15562 3.15974 3.29784 3.30227 3.30593 3.31206 3.43106 3.43611 3.43996 3.57769 3.58213 3.58549 3.75221 3.75619 3.75896 4.08577 4.08863 4.09237 4.33485 4.33723 4.34194 4.48906 4.49276 4.49563 4.61327 4.61927 4.62306 4.8078 4.81097 4.81359 4.81748 
9 0.64883 0.83568 1.50865 2.12093 2.49056 2.6421 3.77149 4.51437 4.63703 
70 0.15378 0.15801 0.16212 0.31015 0.31386 0.31919 0.49686 0.50181 0.50592 0.6291 0.63379 0.64394 0.81925 0.82303 0.82671 0.99214 0.99644 1.15628 1.1608 1.32176 1.32935 1.48953 1.49456 1.50014 1.65016 1.6572 1.66352 1.84697 1.85059 2.06036 2.06539 2.18518 2.19515 2.33169 2.33529 2.46719 2.47358 2.47952 2.62359 2.62852 2.63315 2.81509 2.8197 2.82449 2.979 2.98487 3.15194 3.15551 3.1602 3.30096 3.30555 3.31087 3.43297 3.43917 3.44549 3.58073 3.58552 3.75553 3.76196 4.0893 4.09412 4.33832 4.34176 4.49237 4.49859 4.61613 4.62288 4.81118 4.81476 4.82043 
62 0.14778 0.15228 0.3042 0.30838 0.31313 0.49029 0.49457 0.49962 0.62353 0.62795 0.81319 0.81785 0.98468 0.98957 1.15055 1.15621 1.31463 1.32023 1.48304 1.48785 1.64712 1.65247 1.83941 1.84358 2.05262 2.05626 2.17879 2.18534 2.32468 2.32862 2.46396 2.46923 2.61865 2.62288 2.80848 2.81283 2.81943 2.9725 2.97751 3.14491 3.14927 3.15377 3.29438 3.30004 3.42984 3.4349 3.57423 3.57848 3.74804 3.75247 3.75584 4.08166 4.08524 4.33041 4.33361 4.48522 4.49 4.60963 4.61817 4.80395 4.80708 4.81121 
40 0.17213 0.32827 0.33438 0.51473 0.51912 0.64891 0.83773 0.84248 1.00975 1.17868 1.3406 1.50863 1.67219 1.86366 1.86957 2.07467 2.09149 2.20399 2.34829 2.35894 2.49054 2.50171 2.64291 2.83315 2.83927 2.99747 3.17018 3.17667 3.32083 3.45613 3.59852 3.60611 3.77364 4.10344 4.1142 4.35196 4.51042 4.63848 4.82666 4.83105 
1 0.82921 
0 
140 0.14372 0.14709 0.14976 0.15217 0.15565 0.29981 0.30325 0.30606 0.30873 0.31156 0.48653 0.49006 0.49267 0.49509 0.49753 0.50326 0.61843 0.6221 0.62495 0.62793 0.63073 0.80904 0.81234 0.81529 0.81749 0.82046 0.98178 0.98432 0.98753 0.99051 0.99613 1.14591 1.14965 1.1531 1.15635 1.15989 1.3108 1.31406 1.31765 1.32037 1.32361 1.47887 1.48252 1.48551 1.48805 1.49128 1.64014 1.64611 1.64931 1.65222 1.65643 1.83648 1.83881 1.84164 1.84433 1.84734 2.04973 2.05208 2.05462 2.05812 2.17494 2.17912 2.18262 2.18716 2.32136 2.32403 2.32669 2.3297 2.33447 2.45683 2.46243 2.4658 2.46844 2.47162 2.47909 2.61338 2.6176 2.6203 2.62262 2.62824 2.80494 2.80859 2.81117 2.81358 2.8166 2.82086 2.96851 2.97217 2.97538 2.97797 2.98262 3.14135 3.14423 3.14695 3.14955 3.15207 3.15806 3.29053 3.29373 3.29703 3.29984 3.30261 3.4232 3.42879 3.43148 3.43447 3.43764 3.57053 3.57409 3.57669 3.57978 3.58434 3.74525 3.74793 3.75073 3.75304 3.75582 4.07869 4.08109 4.08366 4.08736 4.32757 4.32964 4.33202 4.336 4.48168 4.48452 4.4878 4.49009 4.49371 4.60573 4.61062 4.61468 4.61762 4.62217 4.80089 4.80355 4.80566 4.80809 4.81097 
65 0.17269 0.17646 0.32812 0.33264 0.51621 0.52011 0.64833 0.6522 0.83783 0.84144 0.84719 1.00832 1.01272 1.02123 1.17444 1.18017 1.19107 1.34178 1.34623 1.50881 1.5129 1.67263 1.67733 1.86272 1.86728 1.87233 2.07556 2.07978 2.20267 2.20901 2.34785 2.35276 2.36119 2.4905 2.49509 2.64346 2.6474 2.8337 2.83752 2.84286 2.99747 3.00089 3.16874 3.17288 3.17791 3.32107 3.32444 3.45443 3.45884 3.59882 3.60459 3.77365 3.77689 3.78452 4.10418 4.10855 4.35308 4.35844 4.5112 4.51483 4.63586 4.64059 4.82748 4.83096 4.83515 
3 2.64397 3.17237 3.60085 
77 0.16588 0.16912 0.1738 0.32101 0.32512 0.32861 0.50944 0.51275 0.51686 0.64248 0.64624 0.65194 0.83111 0.83405 0.84063 1.00061 1.00637 1.01721 1.16788 1.17353 1.17802 1.33526 1.33954 1.50208 1.50564 1.51341 1.66559 1.66939 1.67539 1.85554 1.86064 1.86502 2.06892 2.07357 2.1981 2.20506 2.34091 2.3455 2.35167 2.48332 2.48724 2.49225 2.63679 2.64023 2.82786 2.83263 2.8419 2.99278 2.99745 3.16254 3.16647 3.17127 3.31379 3.31749 3.32288 3.44799 3.45209 3.45938 3.59192 3.59655 3.60293 3.76567 3.76981 3.77524 4.09789 4.102 4.34616 4.34987 4.3553 4.50207 4.5065 4.51047 4.62961 4.63553 4.82163 4.82493 4.82918 
37 0.16932 0.17601 0.32683 0.51365 0.52043 0.64763 0.83565 1.00712 1.17556 1.18324 1.33951 1.50674 1.66988 1.67732 1.86158 1.88275 2.07259 2.20423 2.34564 2.35429 2.48794 2.64045 2.83314 2.99694 3.1682 3.1746 3.31931 3.45369 3.59724 3.77107 4.10194 4.34959 4.37229 4.50753 4.63959 4.82567 4.83225 
1 3.16557 
49 0.17696 0.33303 0.34087 0.51937 0.52434 0.65256 0.66675 0.84196 0.84882 1.01419 1.18187 1.34486 1.34991 1.51286 1.52242 1.67545 1.68287 1.86819 1.87583 2.07932 2.08787 2.21262 2.35311 2.36163 2.49628 2.64624 2.65701 2.83865 2.84512 3.00134 3.00769 3.17381 3.18018 3.32447 3.32999 3.45778 3.46317 3.60273 3.60933 3.7775 3.78575 4.10825 4.11595 4.35579 4.36287 4.51588 4.64689 4.8305 4.8354 
63 0.15082 0.15659 0.30776 0.31228 0.31781 0.49369 0.49918 0.50284 0.62636 0.63151 0.63589 0.8166 0.82194 0.82757 0.98913 0.99461 1.15424 1.16002 1.31841 1.32459 1.48646 1.49225 1.64779 1.65514 1.66061 1.84389 1.84859 2.05709 2.06157 2.18218 2.18877 2.32899 2.33351 2.46604 2.47232 2.62182 2.62683 2.81193 2.81739 2.82346 2.97587 2.98225 3.14908 3.15397 3.2979 3.30402 3.43087 3.43674 3.44181 3.57768 3.58283 3.75232 3.75753 4.0861 4.09049 4.33497 4.33908 4.48948 4.49488 4.61311 4.62106 4.80823 4.81165 
22 0.16375 0.31992 0.50591 0.64127 0.82878 0.99992 1.17122 1.33195 1.50077 1.66349 1.85645 2.48169 2.63539 2.82424 2.98968 3.16263 3.31402 3.44763 3.59235 3.76572 4.63171 4.81897 
1 4.33432 
97 0.17192 0.17535 0.18078 0.32743 0.33146 0.3349 0.34116 0.51525 0.51877 0.5222 0.53255 0.64798 0.65317 0.65817 0.83771 0.84068 0.8445 0.85508 1.00699 1.01185 1.01632 1.02414 1.17391 1.1793 1.18334 1.33973 1.34342 1.34715 1.35454 1.50854 1.51387 1.52644 1.67235 1.67632 1.68203 1.86173 1.86606 1.86959 1.87547 2.07474 2.07899 2.08537 2.10173 2.2051 2.21104 2.34738 2.35156 2.35727 2.36296 2.48997 2.49535 2.50512 2.64348 2.64714 2.65664 2.83389 2.83734 2.84087 2.84965 2.997 3.00037 3.0049 3.16811 3.17254 3.17581 3.18019 3.31866 3.32293 3.3263 3.33872 3.45309 3.45849 3.46256 3.59826 3.6033 3.60792 3.62115 3.77105 3.77608 3.78056 3.78707 4.1036 4.10724 4.11222 4.12695 4.35281 4.35623 4.36075 4.50798 4.51233 4.51724 4.63907 4.64666 4.82684 4.83007 4.83356 4.83914 
0 
31 0.16249 0.31907 0.5055 0.63977 0.82808 0.83299 0.99672 1.00455 1.16745 1.33127 1.49933 1.66237 1.85421 2.06676 2.19687 2.33978 2.47996 2.6335 2.82381 2.9882 3.16114 3.31225 3.44662 3.59073 3.76384 4.09595 4.34288 4.50068 4.63005 4.81709 4.82184 
55 0.16251 0.16965 0.31729 0.32172 0.5055 0.50921 0.63831 0.64225 0.8276 0.83079 0.99669 1.00171 1.16344 1.16809 1.17327 1.32902 1.33251 1.49786 1.50135 1.66195 1.66859 1.85126 1.85599 2.06458 2.06899 2.19364 2.20184 2.33691 2.34173 2.4799 2.48503 2.63249 2.63591 2.82337 2.83007 2.98821 3.15805 3.16222 3.30794 3.31226 3.44272 3.44768 3.58844 3.59351 3.76105 3.76521 4.09343 4.09726 4.34222 4.34655 4.4979 4.50183 4.62784 4.81689 4.82014 
0 
29 0.16497 0.32142 0.50945 0.64294 0.83041 1.00031 1.00579 1.17118 1.33502 1.50237 1.66399 1.85432 1.86059 2.0691 2.1988 2.34119 2.48424 2.63664 2.82718 2.99096 3.16422 3.31503 3.44978 3.59401 3.76724 4.09823 4.34505 4.50424 4.82075 
52 0.16496 0.1696 0.32121 0.32496 0.50808 0.51186 0.64104 0.6455 0.83041 0.83549 1.0015 1.00746 1.17057 1.17564 1.33328 1.33786 1.5011 1.50656 1.66465 1.67112 1.85476 1.85931 2.06795 2.07391 2.19815 2.34059 2.34651 2.48309 2.49065 2.63532 2.63958 2.82637 2.83145 2.99063 3.16251 3.1659 3.3143 3.31949 3.44851 3.45461 3.59161 3.59723 3.76583 3.76981 4.09657 4.34482 4.35073 4.50309 4.50815 4.63134 4.81969 4.824 
100 0.14978 0.15337 0.15638 0.16035 0.30629 0.30959 0.31317 0.31613 0.49279 0.4971 0.49973 0.50307 0.62491 0.6287 0.63211 0.63541 0.81514 0.81844 0.82174 0.82435 0.98793 0.99164 0.99506 1.15245 1.15616 1.1607 1.1657 1.31728 1.32123 1.32472 1.48542 1.48958 1.49286 1.6467 1.65245 1.65565 1.66049 1.84267 1.84557 1.84908 1.85331 2.05591 2.05918 2.06245 2.18128 2.18639 2.19236 2.32754 2.33059 2.33405 2.34112 2.46362 2.46896 2.47264 2.47605 2.62005 2.62407 2.62734 2.81107 2.81526 2.81814 2.82368 2.97489 2.97921 2.9824 3.14768 3.15085 3.15459 3.15759 3.2969 3.30084 3.30476 3.30932 3.42969 3.43495 3.43874 3.44317 3.57676 3.58082 3.58419 3.5898 3.75137 3.75559 3.75824 4.08487 4.08779 4.09111 4.33388 4.33632 4.34016 4.48804 4.4915 4.4948 4.61219 4.61794 4.62222 4.80698 4.81005 4.81264 4.81833 
28 0.1681 0.32414 0.51007 0.64344 0.83307 1.00544 1.17389 1.33712 1.5032 1.66939 1.86023 2.07042 2.20559 2.34372 2.48425 2.63645 2.82921 2.99162 3.16591 3.31746 3.45057 3.59437 3.76807 4.10031 4.3461 4.50543 4.63363 4.82162 
0 
57 0.1563 0.16082 0.31264 0.31791 0.49902 0.50407 0.63324 0.63857 0.82154 0.82648 0.99319 0.99907 1.15916 1.16548 1.32307 1.32878 1.49149 1.49679 1.65692 1.66257 1.84757 1.85305 2.06084 2.06657 2.18681 2.19469 2.3329 2.33861 2.47313 2.47845 2.62713 2.63147 2.81685 2.82193 2.82842 2.98115 2.98622 3.15343 3.15907 3.30283 3.30894 3.43882 3.44443 3.58313 3.58887 3.7562 3.76165 4.08987 4.09647 4.33848 4.34563 4.49334 4.4989 4.61879 4.62629 4.81211 4.81609 
18 0.16345 0.31979 0.50899 0.63963 0.82681 1.00159 1.17164 1.66184 1.85419 2.63311 2.82453 2.98981 3.16287 3.31243 3.76472 4.34282 4.50158 4.81733 
26 0.17147 0.32835 0.5144 0.64892 0.83762 1.00888 1.17954 1.33994 1.51091 1.6733 1.86329 2.07534 2.34781 2.49083 2.64202 2.83756 2.9974 3.16999 3.32103 3.45497 3.59981 3.77265 4.10333 4.35079 4.5095 4.82622 
18 0.17099 0.32879 0.51334 0.64828 1.34074 1.50905 2.0734 2.49008 2.64124 2.99707 3.17049 3.45543 3.59947 3.77232 4.1035 4.35011 4.50953 4.63529 
38 0.17121 0.17687 0.32735 0.33172 0.51472 0.51961 0.64833 0.83695 0.84112 1.00593 1.01076 1.1771 1.34033 1.50782 1.67057 1.86097 1.86583 2.07416 2.20418 2.34659 2.35126 2.48946 2.64216 2.83245 2.83721 2.9968 3.16957 3.31992 3.32356 3.45427 3.59803 3.77281 4.10255 4.35049 4.50982 4.63917 4.82605 4.83095 
48 0.16695 0.32242 0.32729 0.51051 0.51517 0.64296 0.64732 0.83234 0.8402 1.00183 1.00986 1.16797 1.17541 1.33679 1.5036 1.66639 1.67509 1.8562 1.863 2.06944 2.07313 2.19592 2.20485 2.34185 2.34972 2.48476 2.49308 2.63817 2.8285 2.83224 2.99287 2.99826 3.16294 3.168 3.31349 3.31876 3.44949 3.45398 3.59388 3.59981 3.76825 3.7716 4.09937 4.34721 4.50604 4.63014 4.82226 4.82831 
56 0.15288 0.15763 0.31037 0.31499 0.49622 0.50092 0.62942 0.63358 0.81855 0.8232 0.9908 0.99636 1.15675 1.16293 1.32077 1.32624 1.489 1.49386 1.65031 1.65663 1.8455 1.85047 2.05872 2.06305 2.18433 2.19058 2.3308 2.33564 2.4692 2.47443 2.62467 2.62879 2.81435 2.81903 2.97849 2.9836 3.15103 3.15609 3.30048 3.30598 3.43598 3.44033 3.58028 3.58453 3.75409 3.75903 4.08776 4.09236 4.33651 4.34062 4.49136 4.49642 4.61482 4.62273 4.80997 4.8134 
8 0.16811 0.32611 0.83361 1.00647 2.34607 4.10118 4.34793 4.82291 
18 0.16456 0.32186 0.50961 0.64299 0.82967 1.00228 1.17398 1.33578 1.66409 1.85707 2.06982 2.34722 2.63681 2.82859 3.31607 3.76687 4.3453 4.82053 
26 0.16397 0.32006 0.50646 0.64106 0.82848 1.00093 1.17387 1.33244 1.49922 1.66358 1.85515 2.06757 2.33968 2.4813 2.63412 2.82429 2.98961 3.16238 3.31232 3.4465 3.5902 3.76548 4.09698 4.34393 4.50314 4.81847 
87 0.14767 0.1518 0.15505 0.30383 0.30747 0.31123 0.31514 0.49037 0.49495 0.49805 0.62254 0.627 0.63064 0.63447 0.81308 0.81676 0.82008 0.82351 0.98557 0.98883 0.9932 1.14992 1.15397 1.15915 1.3148 1.3194 1.32304 1.48293 1.48741 1.49092 1.64404 1.65111 1.65402 1.84027 1.84306 1.8474 2.05353 2.05651 2.0615 2.17886 2.18477 2.192 2.32514 2.32827 2.33235 2.46072 2.46714 2.47078 2.47582 2.6174 2.622 2.62519 2.80866 2.81302 2.81633 2.97245 2.97724 2.98044 3.14524 3.14859 3.15283 3.29449 3.29867 3.30295 3.4269 3.43303 3.43682 3.44159 3.57436 3.57864 3.58276 3.74902 3.75271 3.75619 4.08247 4.0853 4.33154 4.33384 4.48561 4.48908 4.4927 4.60975 4.61645 4.62051 4.80458 4.80766 4.81052 
42 0.1531 0.15762 0.31026 0.31631 0.49753 0.50176 0.63048 0.81867 0.82367 0.99034 1.15675 1.32065 1.32654 1.48955 1.49431 1.65568 1.84485 2.05801 2.18548 2.33032 2.47262 2.62502 2.62918 2.81537 2.81949 2.97931 2.98381 3.15111 3.15839 3.30041 3.30664 3.43705 3.5808 3.75372 3.75895 4.08705 4.3358 4.49096 4.49605 4.6153 4.80978 4.8145 
59 0.15478 0.15984 0.31133 0.31597 0.49728 0.50192 0.50578 0.62978 0.63437 0.63967 0.82019 0.82521 0.9919 0.99782 1.15771 1.16442 1.32185 1.32817 1.49005 1.49539 1.65122 1.65795 1.84662 1.85179 2.05985 2.06542 2.18561 2.19203 2.33188 2.33729 2.46963 2.47551 2.62563 2.63051 2.81555 2.82026 2.97948 2.98489 3.15207 3.1574 3.30154 3.30817 3.43315 3.43885 3.44472 3.58133 3.58614 3.75519 3.76062 4.08888 4.09367 4.33771 4.34184 4.49244 4.49792 4.61633 4.62467 4.81124 4.81478 
28 0.1536 0.30867 0.4964 0.6295 0.81856 0.98836 1.15588 1.32077 1.48921 1.65569 1.84298 2.05625 2.1875 2.32853 2.47316 2.62428 2.81434 2.97917 3.14911 3.29956 3.43557 3.57997 3.75183 4.08532 4.33396 4.48914 4.6211 4.80789 
63 0.15242 0.15662 0.16121 0.30993 0.31551 0.49575 0.50056 0.62933 0.63446 0.81792 0.8222 0.82528 0.98987 0.9959 1.15608 1.16338 1.32 1.32597 1.33069 1.48868 1.49376 1.65421 1.65842 1.84471 1.84992 1.85361 2.05794 2.06203 2.18391 2.19107 2.33009 2.33472 2.47093 2.47523 2.62443 2.62867 2.81371 2.81847 2.82515 2.978 2.9832 3.15032 3.15596 3.29984 3.30622 3.31017 3.43621 3.44187 3.57978 3.58437 3.75315 3.75848 4.08704 4.09123 4.33581 4.33948 4.49059 4.49561 4.61458 4.62274 4.80922 4.81271 4.81867 
19 0.1682 0.32504 0.51068 0.8338 1.00612 1.3399 1.5063 1.66945 1.86182 2.34739 2.48765 2.82914 2.99416 3.1667 3.31882 4.10038 4.34662 4.50847 4.82148 
118 0.17652 0.17988 0.18238 0.18595 0.33303 0.33596 0.33865 0.34145 0.34902 0.51908 0.52265 0.52494 0.5276 0.53191 0.65305 0.65609 0.65889 0.66243 0.84214 0.84554 0.8478 0.8511 1.0133 1.0166 1.01978 1.0238 1.17996 1.18402 1.18771 1.19134 1.34362 1.3478 1.35057 1.35364 1.51248 1.51577 1.51838 1.52177 1.6768 1.68006 1.6835 1.6878 1.86824 1.871 1.87391 1.87688 1.88428 2.08104 2.08386 2.08675 2.09389 2.20882 2.21275 2.21781 2.3537 2.35669 2.35982 2.36436 2.37236 2.49441 2.49746 2.49999 2.50374 2.64749 2.65056 2.65286 2.65861 2.83825 2.8414 2.84391 2.84713 2.8514 3.00162 3.00537 3.00789 3.01183 3.17384 3.17683 3.1796 3.18217 3.18626 3.32372 3.32749 3.33033 3.33313 3.45925 3.46229 3.46532 3.46922 3.60398 3.60708 3.61037 3.61476 3.77693 3.7804 3.7828 3.78525 3.79032 4.10983 4.11231 4.11523 4.12153 4.35892 4.36113 4.36443 4.37401 4.51424 4.51794 4.52027 4.52398 4.64241 4.64623 4.65004 4.83252 4.83507 4.83728 4.84011 4.84397 
32 0.16543 0.32203 0.50822 0.5126 0.6423 0.83148 1.00296 1.17189 1.33404 1.50137 1.66612 1.85709 2.06812 2.20086 2.34033 2.34863 2.48283 2.63567 2.82679 2.99039 3.16362 3.31445 3.44873 3.5924 3.60301 3.76635 4.09671 4.34443 4.50328 4.63257 4.82022 4.82589 
29 0.16911 0.32573 0.51207 0.51717 0.64588 0.83492 1.00576 1.17463 1.33767 1.5059 1.66762 1.86157 2.07281 2.20197 2.34504 2.48674 2.63966 2.83213 2.99503 3.16757 3.31812 3.45214 3.59718 3.77041 4.10157 4.34855 4.50739 4.63585 4.82518 
29 0.16372 0.32036 0.50577 0.63898 0.82795 1.00049 1.16766 1.33201 1.49928 1.66158 1.85458 2.06542 2.1949 2.33802 2.48036 2.63295 2.82394 2.98873 3.16057 3.31225 3.44589 3.58878 3.764 4.09412 4.34183 4.50101 4.62767 4.81718 4.82288 
0 
2 0.82632 1.00125 
15 0.64258 0.83141 1.50166 1.66538 2.06854 2.34118 2.48257 2.63606 2.99041 3.44846 3.5928 3.76668 4.09718 4.34531 4.50338 
26 0.17228 0.3297 0.51524 0.64946 0.83886 1.01138 1.18007 1.34206 1.51159 1.67205 1.86561 2.07495 2.3497 2.49382 2.64352 2.83394 2.99737 3.17124 3.32171 3.45628 3.60198 3.77416 4.10347 4.35119 4.51121 4.82735 
0 
81 0.18133 0.18516 0.1918 0.33689 0.34084 0.34583 0.52462 0.52796 0.53209 0.65698 0.66087 0.6664 0.84672 0.85006 0.85481 1.01682 1.0215 1.02882 1.1854 1.19031 1.34938 1.35337 1.36012 1.51698 1.52027 1.52536 1.68141 1.6864 1.69521 1.87143 1.8758 1.87985 2.0839 2.08741 2.09347 2.21401 2.21987 2.35716 2.3614 2.36803 2.49914 2.50334 2.51092 2.65167 2.6547 2.66256 2.84268 2.84638 2.8506 3.00678 3.01027 3.01918 3.17765 3.18161 3.18548 3.32873 3.33259 3.33764 3.46277 3.46695 3.4729 3.60815 3.61261 3.61899 3.78204 3.78509 3.79039 4.11297 4.1166 4.12457 4.36155 4.36532 4.3745 4.51859 4.52172 4.52641 4.64783 4.65299 4.83644 4.8396 4.84328 
20 0.1664 0.3237 0.51177 0.64495 0.83197 1.00606 1.50602 1.66564 1.86146 2.06963 2.63631 2.83302 2.99459 3.59412 3.7681 4.09932 4.34672 4.50456 4.63482 4.82408 
39 0.16609 0.32278 0.5095 0.5148 0.64199 0.83216 1.00223 1.01127 1.17042 1.33476 1.50201 1.50717 1.66585 1.85615 1.86125 2.06911 2.19806 2.34128 2.34715 2.4837 2.63677 2.82757 2.83431 2.9914 3.16416 3.16841 3.3155 3.45002 3.59269 3.59909 3.76705 3.77006 4.09767 4.34562 4.50434 4.50939 4.63155 4.82097 4.82661 
99 0.15778 0.16125 0.1638 0.16815 0.31498 0.3184 0.32149 0.50117 0.50486 0.50768 0.51144 0.63416 0.63755 0.64039 0.82321 0.82674 0.8291 0.83283 0.99484 0.99849 1.00152 1.00593 1.16082 1.16504 1.16855 1.17293 1.3249 1.32992 1.33307 1.49329 1.49773 1.50022 1.65531 1.66038 1.66355 1.66787 1.84954 1.8525 1.85563 1.85853 2.06281 2.06589 2.07178 2.189 2.19414 2.20241 2.33492 2.33808 2.34161 2.34666 2.47462 2.4788 2.48148 2.48743 2.62986 2.63291 2.63581 2.81908 2.82287 2.82558 2.82932 2.98275 2.98747 2.99098 3.15557 3.15913 3.16197 3.16748 3.30456 3.30961 3.31246 3.31858 3.44067 3.44434 3.44725 3.45363 3.58503 3.58836 3.59169 3.59723 3.75832 3.76253 3.76491 4.0918 4.09462 4.09964 4.34056 4.34302 4.34767 4.49561 4.49994 4.50244 4.61962 4.62623 4.62974 4.81434 4.81712 4.81998 4.82297 
34 0.15794 0.31419 0.5009 0.50623 0.63459 0.82386 0.99508 1.16159 1.32597 1.49406 1.65846 1.8481 1.8543 2.06146 2.1902 2.33379 2.34105 2.47562 2.62874 2.81912 2.8255 2.98344 3.15559 3.30609 3.44078 3.58434 3.59299 3.75871 4.08975 4.33754 4.49581 4.62429 4.81272 4.81848 
67 0.16709 0.1704 0.17538 0.32354 0.32692 0.33322 0.51084 0.51424 0.52216 0.6431 0.64684 0.83329 0.83614 0.84044 1.00305 1.00698 1.01199 1.17344 1.17794 1.33627 1.34041 1.50358 1.50819 1.66721 1.67147 1.85811 1.86167 1.86589 2.07001 2.07356 2.20042 2.20705 2.34253 2.34663 2.35217 2.48511 2.49012 2.6377 2.64105 2.82911 2.83245 2.83657 2.99294 2.9973 3.16571 3.16874 3.31608 3.31942 3.45022 3.45389 3.59364 3.5979 3.60975 3.76749 3.77091 3.77696 4.09913 4.103 4.34736 4.35126 4.50498 4.50785 4.63269 4.63758 4.82306 4.82656 4.83133 
67 0.17083 0.17465 0.32771 0.33158 0.51387 0.51779 0.52375 0.64554 0.64934 0.65614 0.83677 0.84078 1.00551 1.011 1.17196 1.17733 1.1818 1.33816 1.34179 1.34878 1.5065 1.5098 1.67008 1.67405 1.86087 1.86494 1.86884 2.07282 2.07678 2.20171 2.2053 2.34587 2.35126 2.35806 2.4881 2.49245 2.64126 2.64455 2.83198 2.83686 2.99609 3.0016 3.16708 3.17095 3.17586 3.31813 3.32172 3.33034 3.45212 3.4563 3.59705 3.60241 3.61143 3.77173 3.77486 3.79013 4.10223 4.10704 4.35073 4.3556 4.50894 4.51221 4.63536 4.63956 4.82606 4.83004 4.83596 
38 0.15973 0.1643 0.3164 0.32025 0.50429 0.63727 0.8244 0.82803 0.9954 1.00081 1.16194 1.16849 1.32941 1.49702 1.66019 1.6665 1.84992 1.85496 2.06424 2.19185 2.33567 2.34171 2.47843 2.63171 2.82255 2.82946 2.98615 3.15873 3.30989 3.44266 3.58674 3.76182 4.09229 4.34074 4.49887 4.62743 4.81599 4.82076 
55 0.1689 0.17446 0.32578 0.32995 0.51262 0.51667 0.64589 0.65248 0.83445 0.83859 1.00648 1.01198 1.17353 1.17854 1.33737 1.34451 1.50579 1.51158 1.66875 1.67562 1.8608 1.86536 2.07219 2.08112 2.20065 2.21305 2.34514 2.35167 2.48634 2.49339 2.6398 2.64863 2.83089 2.8358 2.99439 3.00271 3.16712 3.17162 3.31776 3.3229 3.45174 3.45667 3.59588 3.60233 3.7706 3.77943 4.10053 4.10762 4.349 4.35574 4.50718 4.51394 4.63457 4.82432 4.82855 
3 0.51765 3.00034 4.83229 
24 0.16818 0.3244 0.50967 0.64684 0.83399 1.0091 1.3369 1.50358 1.66657 1.85653 2.34349 2.48471 2.63716 2.82797 2.99269 3.16822 3.31676 3.45115 3.59687 3.76917 4.10023 4.34671 4.50587 4.82075 
110 0.16225 0.16525 0.1676 0.17151 0.31843 0.32096 0.32374 0.3262 0.50476 0.50817 0.51011 0.51292 0.63758 0.64074 0.64362 0.64624 0.82799 0.83099 0.83332 0.83668 0.99897 1.00178 1.00489 1.00939 1.16392 1.16729 1.17119 1.17497 1.32858 1.33246 1.33517 1.33818 1.49711 1.50031 1.50289 1.5056 1.65768 1.66318 1.66594 1.6691 1.85395 1.8562 1.85921 1.86201 2.06687 2.06949 2.07213 2.19186 2.19599 2.19889 2.33952 2.34197 2.34535 2.35107 2.47801 2.48155 2.48438 2.48777 2.63337 2.63618 2.6383 2.82276 2.82597 2.82816 2.83109 2.83558 2.98673 2.99013 2.99244 2.99637 3.15943 3.16205 3.16496 3.16707 3.30826 3.3119 3.31504 3.3175 3.44377 3.44687 3.45018 3.4531 3.5879 3.59136 3.59355 3.59695 3.76234 3.7656 3.76812 3.77033 4.09581 4.09825 4.1011 4.14733 4.34461 4.34657 4.35024 4.49989 4.5031 4.50537 4.5081 4.6227 4.62815 4.63202 4.63525 4.81809 4.82036 4.82229 4.82485 4.82815 
0 
0 
0 
46 0.17053 0.17569 0.32606 0.33012 0.51323 0.51779 0.64758 0.83423 0.83829 1.00708 1.01163 1.17371 1.17995 1.3397 1.5067 1.66965 1.67533 1.86021 1.86547 2.0735 2.20235 2.3459 2.35109 2.48886 2.64102 2.83152 2.83577 2.99609 3.16831 3.1734 3.3198 3.45199 3.45735 3.59675 3.60361 3.77109 3.77735 4.10188 4.10836 4.34996 4.35576 4.50777 4.51431 4.63657 4.82481 4.82923 
180 0.18223 0.1854 0.18754 0.18956 0.19218 0.19545 0.33857 0.34134 0.34403 0.34616 0.3482 0.35176 0.35985 0.52516 0.52856 0.53055 0.53253 0.53455 0.53695 0.54113 0.65828 0.6614 0.66364 0.66586 0.66835 0.67179 0.84775 0.85052 0.85315 0.85495 0.85732 0.8598 0.86631 1.02002 1.02238 1.02524 1.02754 1.03021 1.03455 1.18593 1.18871 1.19165 1.19431 1.19695 1.20049 1.34966 1.35303 1.35579 1.358 1.36034 1.36423 1.37438 1.51792 1.52111 1.52364 1.52572 1.52832 1.53265 1.54708 1.68164 1.68523 1.68749 1.69 1.69278 1.69649 1.87461 1.87667 1.8793 1.88141 1.88365 1.88659 1.89191 2.08785 2.09011 2.09226 2.09476 2.09871 2.11165 2.21378 2.21787 2.22049 2.22413 2.22839 2.35981 2.36206 2.36444 2.3669 2.36963 2.37316 2.37783 2.50078 2.50355 2.50589 2.50845 2.5113 2.51564 2.65305 2.65584 2.65826 2.66015 2.66317 2.66816 2.84347 2.84676 2.84907 2.85105 2.85337 2.85584 2.8602 2.87892 3.00737 3.01076 3.01327 3.01546 3.01835 3.02417 3.18012 3.18269 3.18537 3.18731 3.18936 3.19213 3.197 3.32929 3.33246 3.33535 3.33745 3.33955 3.34252 3.35197 3.4651 3.46765 3.47025 3.47264 3.47518 3.47933 3.60911 3.61241 3.61472 3.61725 3.61993 3.62354 3.63332 3.78335 3.78631 3.78872 3.79056 3.79262 3.796 3.80103 4.11663 4.11885 4.12105 4.12337 4.12722 4.13816 4.36574 4.36754 4.36961 4.37234 4.37632 4.39506 4.5205 4.52308 4.52577 4.52758 4.53 4.53341 4.64543 4.65009 4.65331 4.65609 4.65974 4.83909 4.84139 4.84323 4.84513 4.84735 4.84967 4.85468 
1 0.82985 
0 
72 0.1558 0.16037 0.16707 0.31293 0.31744 0.32194 0.49892 0.50317 0.50712 0.63109 0.63555 0.639 0.82121 0.82589 0.82957 0.99318 0.99769 1.00173 1.15918 1.16437 1.17208 1.32332 1.32848 1.49103 1.49572 1.50066 1.65491 1.65991 1.66515 1.84793 1.85254 1.85732 2.06104 2.06562 2.18799 2.19291 2.33315 2.33792 2.47184 2.47745 2.48317 2.62657 2.63124 2.81774 2.8221 2.82737 2.98062 2.98544 2.99112 3.15384 3.15882 3.16369 3.30329 3.30886 3.4383 3.44289 3.58235 3.58654 3.59236 3.75715 3.76245 4.0901 4.09488 4.33879 4.34326 4.49378 4.4989 4.61951 4.62536 4.81288 4.81659 4.82136 
20 0.16947 0.32638 0.51314 0.83549 1.008 1.34071 1.67402 1.85852 2.35175 2.83164 2.9973 3.17109 3.32062 3.46068 3.60353 3.772 4.10366 4.35016 4.51369 4.8249 
46 0.16605 0.16987 0.32301 0.32937 0.50952 0.51443 0.64416 0.83151 0.83528 1.00127 1.00612 1.17041 1.17569 1.33431 1.33907 1.50217 1.50664 1.6662 1.67106 1.85621 1.86016 2.07015 2.19885 2.34282 2.34723 2.4841 2.49178 2.63811 2.82796 2.83229 2.99278 3.16482 3.172 3.31504 3.319 3.44929 3.45478 3.59353 3.60032 3.76805 4.09866 4.34675 4.50511 4.63299 4.82107 4.82506 
51 0.17114 0.17678 0.32808 0.33287 0.51534 0.52045 0.64873 0.6632 0.83686 0.84122 1.00894 1.01747 1.1789 1.3397 1.34603 1.50858 1.5168 1.67136 1.67809 1.86357 1.86911 2.0755 2.0835 2.20694 2.34757 2.3555 2.49013 2.50985 2.64195 2.65507 2.83381 2.84107 2.99647 3.00209 3.17046 3.17657 3.32039 3.33138 3.45539 3.59991 3.60852 3.77307 3.77836 4.10438 4.11207 4.35173 4.35702 4.51025 4.63779 4.82623 4.83071 
3 0.16785 0.32464 0.83541 
5 0.16479 0.32129 0.82936 1.00128 1.85743 
0 
14 0.16102 0.31807 0.50513 0.63907 0.82599 0.99757 1.49998 1.8564 2.82348 3.15953 3.76328 4.09397 4.34254 4.81801 
80 0.1694 0.17294 0.17939 0.32446 0.32835 0.33292 0.51282 0.51612 0.52069 0.64576 0.64972 0.65772 0.83414 0.83748 0.84118 1.00447 1.00866 1.01355 1.17417 1.1783 1.33827 1.34168 1.35029 1.50528 1.50893 1.52092 1.66942 1.67349 1.67952 1.85913 1.86371 1.86746 1.87596 2.07227 2.07666 2.09027 2.2022 2.20813 2.34486 2.34854 2.35414 2.36129 2.48701 2.49128 2.64019 2.64421 2.83099 2.83442 2.83828 2.99527 3.00003 3.16715 3.17073 3.1767 3.31848 3.32162 3.33285 3.45091 3.45474 3.46115 3.59588 3.59984 3.6059 3.77017 3.77346 3.77924 4.10075 4.10393 4.10987 4.34935 4.35293 4.36043 4.50781 4.51109 4.52839 4.63594 4.82441 4.82779 4.83139 4.84038 
124 0.16998 0.17246 0.17516 0.17833 0.32565 0.3285 0.33088 0.33358 0.33872 0.51336 0.51572 0.51801 0.52043 0.52519 0.64574 0.64907 0.65185 0.65578 0.83567 0.83797 0.84042 0.84298 0.84867 1.00534 1.0092 1.01188 1.01516 1.02289 1.17396 1.17796 1.18089 1.18656 1.33902 1.34169 1.34415 1.34859 1.50619 1.5087 1.5118 1.51585 1.6702 1.67292 1.67587 1.67999 1.85994 1.86355 1.86605 1.86837 1.87286 2.07261 2.07548 2.07832 2.08385 2.20265 2.20601 2.21036 2.34495 2.34756 2.35085 2.35388 2.35873 2.48717 2.48992 2.49345 2.49788 2.64061 2.643 2.64585 2.65109 2.83206 2.83436 2.83736 2.84013 2.8515 2.99505 2.99738 3.00059 3.00432 3.16701 3.17049 3.17282 3.17606 3.18593 3.31796 3.32082 3.32306 3.32596 3.45146 3.45453 3.4569 3.45983 3.46996 3.59629 3.59914 3.6023 3.60561 3.61065 3.77132 3.77391 3.77608 3.77935 3.78428 4.1015 4.10385 4.10653 4.11048 4.11897 4.15217 4.35026 4.35269 4.35577 4.35987 4.50785 4.51039 4.51333 4.51699 4.63627 4.63952 4.64363 4.82467 4.82706 4.82952 4.83185 4.8359 
14 0.51066 2.0702 2.20416 2.34146 2.63628 2.83156 2.99153 3.168 3.45023 3.59274 3.76792 4.34668 4.50478 4.82162 
29 0.17498 0.33258 0.51827 0.52365 0.65234 0.84145 1.01258 1.18261 1.3447 1.51291 1.67537 1.86759 2.07899 2.21218 2.35218 2.49392 2.64574 2.83627 3.00087 3.17356 3.32395 3.4597 3.60306 3.77641 4.10749 4.35457 4.51314 4.64422 4.83032 
4 0.15868 0.82403 2.3369 4.34073 
106 0.15397 0.15777 0.16044 0.16351 0.31056 0.31392 0.3169 0.31959 0.49683 0.50153 0.50407 0.50723 0.62966 0.63381 0.63679 0.6402 0.8193 0.82278 0.82592 0.82816 0.99231 0.99543 0.99869 1.00587 1.15637 1.16035 1.16423 1.1676 1.32119 1.32581 1.32863 1.33234 1.48939 1.49382 1.49668 1.49999 1.65065 1.65667 1.65959 1.66278 1.84733 1.84986 1.85311 1.85686 2.06068 2.06358 2.06695 2.1852 2.19034 2.1936 2.33209 2.33506 2.33846 2.34618 2.46813 2.47326 2.47667 2.47922 2.62408 2.6286 2.63141 2.81504 2.81947 2.82223 2.82597 2.97895 2.9837 2.98633 2.9911 3.15232 3.15533 3.15909 3.16243 3.30096 3.30509 3.30854 3.31154 3.4335 3.4392 3.44247 3.44551 3.58085 3.58521 3.58796 3.59516 3.75567 3.75923 3.76194 3.76451 4.08958 4.09217 4.09568 4.33856 4.3408 4.34527 4.49212 4.4956 4.49868 4.50237 4.61611 4.62168 4.62594 4.8114 4.81452 4.81712 4.82075 
41 0.17389 0.18117 0.33007 0.33546 0.51679 0.52219 0.65122 0.83981 0.84616 1.01162 1.17928 1.34293 1.5103 1.67495 1.86532 1.8702 2.07617 2.20579 2.35047 2.35736 2.49192 2.64401 2.83583 2.84156 2.99864 3.17169 3.17751 3.32281 3.45673 3.60027 3.60859 3.77543 3.78439 4.10472 4.11554 4.35295 4.3642 4.51138 4.64103 4.82911 4.83384 
119 0.17619 0.17907 0.18204 0.18612 0.33216 0.33512 0.33758 0.341 0.36105 0.51958 0.52191 0.52438 0.52721 0.5331 0.65277 0.65578 0.65864 0.66336 0.84139 0.84433 0.84678 0.84972 0.867 1.01243 1.016 1.01886 1.02322 1.17987 1.18374 1.187 1.1918 1.34479 1.34761 1.35064 1.3561 1.51266 1.51525 1.51822 1.52325 1.67683 1.67972 1.68302 1.6879 1.86683 1.87012 1.87286 1.87605 1.88256 2.07928 2.08212 2.08511 2.09141 2.20805 2.21177 2.21629 2.35251 2.3557 2.35892 2.36309 2.36947 2.49426 2.49715 2.5006 2.50587 2.64702 2.6496 2.65281 2.65934 2.83814 2.8408 2.84362 2.84662 2.85918 3.00227 3.00454 3.00804 3.01514 3.1733 3.17664 3.17889 3.18196 3.18841 3.32386 3.32711 3.32961 3.33346 3.45838 3.46167 3.4643 3.46863 3.60375 3.60683 3.61002 3.61469 3.77675 3.77946 3.78154 3.7847 3.78988 4.10807 4.11073 4.11372 4.11902 4.35705 4.3595 4.3628 4.36959 4.51403 4.51676 4.51927 4.52308 4.64271 4.64615 4.65163 4.83183 4.83421 4.83672 4.8394 4.84491 
16 0.16919 0.32565 0.51163 1.00726 1.33736 1.67107 1.86185 2.34672 2.83408 3.16702 3.31765 3.45355 3.77067 4.10004 4.34673 4.82255 
57 0.15308 0.15759 0.30931 0.31407 0.49539 0.50041 0.62884 0.6338 0.81872 0.8236 0.99016 0.99571 1.15599 1.16286 1.32 1.32596 1.48822 1.4936 1.65156 1.65654 1.84487 1.84973 2.05804 2.06243 2.18401 2.1903 2.33003 2.33476 2.46961 2.4749 2.62413 2.62872 2.8135 2.81868 2.97772 2.98328 3.15041 3.1557 3.29958 3.30578 3.31008 3.43526 3.44018 3.57945 3.58436 3.7534 3.75847 4.08697 4.0913 4.33594 4.33975 4.49058 4.49581 4.61482 4.62331 4.80928 4.81295 
21 0.1664 0.32302 0.5115 0.83145 1.0031 1.33674 1.50401 1.66627 1.85885 2.34345 2.48601 2.63689 2.82842 2.99191 3.16695 3.31655 3.45345 3.59293 3.76874 4.34718 4.8216 
21 0.3254 0.51181 0.64488 1.33784 1.50543 1.67117 1.86186 2.07277 2.34586 2.48753 2.63756 2.83339 2.9942 3.1674 3.31732 3.45283 3.59596 3.76814 4.09994 4.34719 4.50537 
69 0.16948 0.17268 0.17755 0.32591 0.32999 0.33735 0.51348 0.51682 0.52264 0.6471 0.65165 0.83492 0.8379 0.84202 1.00514 1.00991 1.01601 1.17287 1.17812 1.18433 1.33859 1.34234 1.50686 1.51143 1.6693 1.67284 1.67996 1.86004 1.86468 1.86927 2.07294 2.07707 2.09748 2.2025 2.20857 2.34488 2.349 2.35462 2.48813 2.49317 2.64163 2.64666 2.83127 2.83446 2.83906 2.99582 3.00012 3.16849 3.17196 3.31897 3.32216 3.45218 3.45633 3.59649 3.60044 3.60658 3.77271 3.77653 4.10175 4.1056 4.35027 4.35384 4.50937 4.51323 4.63645 4.64415 4.82501 4.82813 4.83225 
30 0.16569 0.3225 0.50942 0.64375 0.83106 1.00121 1.00664 1.17182 1.33516 1.50269 1.66583 1.85586 1.86135 2.07003 2.34132 2.48401 2.63711 2.8279 2.99201 3.16437 3.31518 3.44962 3.59272 3.76733 4.09861 4.34576 4.5048 4.63283 4.82122 4.82701 
74 0.15702 0.16172 0.16601 0.3139 0.3185 0.32185 0.50049 0.505 0.50916 0.63354 0.63878 0.82249 0.82686 0.82977 0.99382 0.99908 1.00303 1.16016 1.16617 1.17109 1.32414 1.32989 1.33426 1.49331 1.49818 1.65429 1.65971 1.6635 1.8489 1.85348 1.85711 2.06183 2.06725 2.18771 2.1938 2.33417 2.3389 2.34818 2.47418 2.47949 2.62868 2.63274 2.81882 2.82323 2.82848 2.98284 2.98734 3.15461 3.15997 3.16392 3.30396 3.31002 3.31377 3.43999 3.44573 3.58445 3.58876 3.59577 3.7577 3.76268 3.76707 4.0915 4.09632 4.34036 4.34572 4.4949 4.49983 4.50509 4.61756 4.62487 4.62941 4.81404 4.81744 4.82263 
28 0.17035 0.32886 0.51443 0.64721 0.83571 1.011 1.1792 1.34113 1.50828 1.67117 1.8653 2.0738 2.20562 2.34731 2.4888 2.64076 2.83589 2.99532 3.16849 3.31966 3.4542 3.59984 3.77159 4.10292 4.35008 4.50776 4.63586 4.82739 
28 0.17346 0.32779 0.51585 0.64825 0.84047 1.01077 1.17955 1.34178 1.51029 1.67464 1.86172 2.07428 2.20561 2.35001 2.48874 2.64223 2.8333 2.99873 3.17159 3.32395 3.45477 3.59804 3.77316 4.1038 4.35243 4.51266 4.63894 4.82695 
104 0.17481 0.17806 0.18185 0.19631 0.3305 0.33408 0.33702 0.34277 0.51816 0.52096 0.52393 0.52859 0.65117 0.65473 0.65822 0.83988 0.84343 0.84682 0.85209 1.01044 1.01515 1.01927 1.02788 1.17682 1.18204 1.18613 1.20178 1.34167 1.34555 1.3489 1.35456 1.5107 1.51396 1.51749 1.52696 1.67494 1.67824 1.68245 1.69232 1.86505 1.86905 1.87237 1.87727 2.07821 2.08149 2.08563 2.20421 2.20933 2.21501 2.35093 2.35463 2.35859 2.36418 2.49298 2.49646 2.50094 2.51406 2.64557 2.64864 2.65298 2.83507 2.83858 2.842 2.84575 2.9994 3.00303 3.0071 3.02548 3.17199 3.17581 3.17858 3.18322 3.32122 3.32557 3.32858 3.33425 3.45752 3.46131 3.46486 3.60152 3.60483 3.60875 3.61518 3.7749 3.77838 3.7809 3.78571 4.10747 4.11077 4.11525 4.3559 4.35903 4.36335 4.51193 4.5156 4.51881 4.52468 4.64025 4.64422 4.65019 4.83029 4.83301 4.83617 4.83991 
29 0.16901 0.32556 0.51219 0.64693 0.83484 1.00669 1.17728 1.33862 1.50603 1.66951 1.86085 2.07211 2.20185 2.3446 2.48723 2.6401 2.83081 2.99482 3.1676 3.31861 3.45255 3.59663 3.77042 4.10054 4.34858 4.50742 4.63701 4.82395 4.83007 
62 0.16794 0.17081 0.32231 0.32606 0.32931 0.511 0.51438 0.64355 0.64698 0.83119 0.83464 0.83955 1.00213 1.00738 1.16894 1.17518 1.18045 1.33554 1.33975 1.50428 1.50862 1.66745 1.6712 1.85684 1.86116 1.86557 2.07022 2.07355 2.19897 2.20683 2.34247 2.347 2.35666 2.48485 2.48817 2.63848 2.64104 2.82891 2.83177 2.99383 3.00088 3.16376 3.16804 3.17483 3.31558 3.3192 3.44895 3.45339 3.59409 3.59818 3.76714 3.7709 4.09946 4.10284 4.34798 4.35183 4.5033 4.50758 4.51323 4.63364 4.82332 4.82717 
14 0.16774 0.32128 0.50735 0.83342 1.0035 1.50057 2.34253 2.48125 2.63487 3.16291 3.44833 3.76496 4.50188 4.81939 
28 0.15083 0.3072 0.49451 0.62705 0.81587 0.98747 1.15358 1.31922 1.48734 1.65334 1.84196 2.05515 2.18372 2.32735 2.47012 2.62231 2.81251 2.97711 3.14801 3.29837 3.43368 3.57823 3.75158 4.08412 4.33257 4.48848 4.61661 4.80671 
36 0.16533 0.32275 0.50918 0.51388 0.64292 0.83168 0.83587 1.00339 1.17126 1.33477 1.34305 1.50331 1.66514 1.85726 2.06958 2.19863 2.34262 2.48403 2.49301 2.63721 2.82749 2.83365 2.99174 3.16475 3.31514 3.44932 3.59349 3.76755 3.77379 4.0975 4.10459 4.34575 4.5048 4.63153 4.82091 4.82698 
34 0.17307 0.33026 0.51621 0.52411 0.65034 0.83906 1.01072 1.17725 1.34138 1.50991 1.67265 1.862 1.86856 2.07615 2.20307 2.21713 2.34896 2.35812 2.49123 2.6438 2.83407 2.84122 2.99919 3.17133 3.32269 3.45611 3.59943 3.77454 4.10698 4.35294 4.51173 4.64011 4.82742 4.83362 

180
