# Supplementary material for: Deciphering the Contribution of Oriens-Lacunosum/Moleculare (OLM) Cells to Intrinsic θ Rhythms Using Biophysical Local Field Potential (LFP) Models
Source: eNeuro. 2018 Sep 4;5(4):ENEURO.0146-18.2018. doi: 10.1523/ENEURO.0146-18.2018 (PMC6140113; doi:10.1523/ENEURO.0146-18.2018)
Supplement: Supplementary file 2 — Supplementary Code. Download supplement 2, GZ file [file sup_enu-eN-NWR-0146-18-s02.gz › LFP_microcircuit-master/SOM-350-SOM12915016-dSD3.5ms-shift5.32ms-gnSD0.12-gsb1.0-csb0.21-gbs4.5-cbs0.1344-spiketimes.txt]

6079

350


18 0.01373 0.10588 0.1767 0.32915 0.5194 0.79544 0.83598 0.86055 1.00056 1.01412 1.18354 1.21871 1.47535 1.52223 3.32778 3.46491 4.10836 4.83219 
21 0.01237 0.10318 0.1645 0.31615 0.50715 0.79231 0.82426 0.83763 0.99229 1.01362 1.17149 1.34017 1.5037 1.66021 1.85132 2.34157 3.31529 3.45485 4.09857 4.34328 4.81894 
14 0.01931 0.11172 0.17904 0.33403 0.53406 0.80074 0.83833 1.00325 1.02792 1.18827 1.23655 1.52628 4.113 4.84719 
23 0.01229 0.09073 0.16306 0.31258 0.32452 0.48507 0.51563 0.78189 0.81994 0.83252 0.97052 0.99327 1.01808 1.18227 1.46033 1.66125 1.84853 2.33986 3.31886 3.45653 4.097 4.34033 4.8175 
15 0.00852 0.10573 0.17536 0.32218 0.51782 0.79661 0.83059 0.85134 0.99844 1.01224 1.47428 1.6652 1.85621 4.35198 4.82743 
19 0.00792 0.09696 0.16513 0.31575 0.50388 0.78624 0.823 0.84088 0.98914 1.0012 1.17465 1.46365 1.65906 1.84924 2.34003 3.31741 4.09803 4.34115 4.81762 
20 0.01809 0.09949 0.1716 0.32123 0.33881 0.51345 0.78979 0.82686 0.83939 0.99361 1.0063 1.18006 1.2299 1.46816 1.51608 1.66836 1.85728 3.32308 3.46309 4.105 
19 0.01645 0.09657 0.16848 0.31807 0.33223 0.50748 0.78691 0.82489 0.83592 0.97436 0.99783 1.01237 1.46457 1.52169 1.66206 1.85267 4.10418 4.34469 4.82099 
21 0.01796 0.09351 0.16414 0.31281 0.32693 0.50422 0.78342 0.82134 0.83271 0.97155 0.994 1.01919 1.18261 1.46205 1.50879 1.65827 1.84902 2.34465 4.09896 4.34057 4.8174 
10 0.01575 0.11026 0.48447 0.79745 0.84012 0.97789 1.00918 1.02873 1.47482 4.80973 
10 0.02023 0.10585 0.47605 0.78947 0.84134 0.97042 1.00683 1.23322 1.46695 4.79021 
12 0.01543 0.10116 0.31794 0.48827 0.78762 0.82432 0.97095 0.9961 1.46255 1.84922 4.34176 4.816 
17 0.012 0.10327 0.17569 0.32719 0.51843 0.79309 0.83049 0.84192 0.9955 1.00769 1.18716 1.47011 1.53125 1.67084 4.10669 4.3571 4.82941 
17 0.01839 0.09932 0.16638 0.31577 0.50763 0.78714 0.82248 0.84296 0.98984 1.17918 1.46313 1.66152 1.8489 2.34067 4.09785 4.34052 4.81736 
26 0.01081 0.09377 0.16633 0.31667 0.33791 0.50837 0.54863 0.78685 0.82303 0.83484 0.9909 1.0034 1.17525 1.21031 1.46421 1.50846 1.53499 1.66623 1.8526 2.34493 3.17138 3.31976 3.45774 4.09939 4.34407 4.82168 
11 0.01494 0.11039 0.17885 0.33592 0.79717 0.83209 0.99735 1.01349 1.22215 1.47821 4.11167 
31 0.01944 0.10524 0.17304 0.18546 0.32563 0.33729 0.51654 0.53912 0.66478 0.80271 0.83353 0.84461 1.00163 1.01288 1.1812 1.19929 1.34861 1.51499 1.53761 1.66859 1.86229 2.21333 2.35381 2.66048 3.0086 3.3267 3.46271 3.60723 4.10972 4.67254 4.83126 
20 0.01532 0.11338 0.18081 0.33199 0.52848 0.80376 0.83701 0.85448 1.00513 1.02498 1.18926 1.23106 1.52456 1.67883 1.87992 2.24789 2.67152 3.47047 4.11625 4.85155 
29 0.01674 0.10327 0.17571 0.19541 0.33015 0.51994 0.54736 0.66175 0.7985 0.83569 0.85017 1.00451 1.02507 1.1826 1.20281 1.47993 1.51848 1.554 1.67834 1.87278 2.21917 2.66617 3.0191 3.18238 3.46301 3.61783 4.10974 4.66871 4.83719 
8 0.01861 0.11105 0.49151 0.79375 0.83209 0.98847 1.00718 1.47019 
17 0.01916 0.10504 0.16725 0.31823 0.50919 0.79368 0.82588 0.8433 0.9944 1.01196 1.175 1.49557 1.65979 1.85308 4.10197 4.3452 4.82023 
16 0.0118 0.10037 0.16876 0.31678 0.50975 0.78897 0.82381 0.98902 1.00351 1.46339 1.66218 1.84979 2.34359 4.10305 4.34183 4.81868 
26 0.01627 0.10706 0.17211 0.21108 0.32429 0.51567 0.79796 0.8315 0.84888 0.99989 1.01845 1.17898 1.221 1.3452 1.51439 1.67022 1.86019 2.23935 2.34857 2.83586 3.1765 3.32407 3.46131 4.10465 4.35374 4.82657 
13 0.02031 0.10967 0.17821 0.33119 0.52853 0.7982 0.83822 1.00104 1.04778 1.18899 1.4758 1.52905 4.11166 
13 0.01519 0.11351 0.18726 0.34148 0.54472 0.80428 0.84378 1.00566 1.02166 1.20481 1.4837 1.53317 4.11955 
13 0.00968 0.1004 0.17672 0.3282 0.50358 0.79223 0.83016 0.84368 0.98291 1.0028 1.18917 1.46974 1.66943 
30 0.01767 0.10243 0.16572 0.17775 0.31881 0.33418 0.50932 0.53586 0.79924 0.82653 0.83967 0.99499 1.00787 1.17348 1.19807 1.33984 1.50762 1.5484 1.66168 1.85477 2.20505 2.34519 3.00469 3.17341 3.3192 3.45456 4.10042 4.34701 4.5245 4.82417 
10 0.0205 0.11305 0.49108 0.7976 0.84192 0.98061 1.00998 1.22665 1.47533 1.5404 
20 0.01617 0.10633 0.17469 0.32572 0.50085 0.52921 0.79673 0.83137 0.84262 1.0005 1.01442 1.18182 1.475 1.52302 1.66959 1.86048 2.35008 4.10716 4.35715 4.82831 
11 0.00784 0.10316 0.19785 0.33978 0.79718 0.84004 0.98389 1.00723 1.1947 1.4739 1.53271 
6 0.00809 0.11636 0.80294 0.84472 1.00892 1.47904 
10 0.01271 0.1094 0.32859 0.79529 0.83391 0.85967 0.98599 1.00566 1.47213 1.87022 
9 0.00856 0.10724 0.48777 0.79416 0.83661 0.97629 1.00524 1.46939 4.80922 
9 0.00943 0.04532 0.12777 0.79998 0.84613 0.98128 1.01181 1.20532 1.47678 
14 0.01877 0.11006 0.17715 0.32316 0.5197 0.7995 0.82992 0.9973 1.0184 1.22149 1.49955 1.6686 1.86184 4.82827 
33 0.01914 0.1043 0.16979 0.18506 0.32249 0.33328 0.51358 0.65828 0.79848 0.83043 0.84101 0.99933 1.01209 1.17672 1.21093 1.341 1.51055 1.66617 1.85724 2.08103 2.20753 2.34563 2.66198 2.83256 3.00017 3.17271 3.32063 3.45686 3.60458 3.78535 4.10376 4.34945 4.82493 
13 0.01151 0.10011 0.18152 0.3354 0.53955 0.79508 0.84176 0.97796 1.00827 1.19565 1.47157 1.53313 4.11281 
22 0.01442 0.10482 0.1691 0.32122 0.51151 0.79336 0.8286 0.84347 0.99622 1.01135 1.1766 1.21231 1.34509 1.50775 1.66518 1.85869 2.20414 3.32113 3.45773 4.10719 4.35472 4.82407 
9 0.01808 0.10701 0.4822 0.7914 0.838 0.97449 1.00298 1.46665 4.80445 
10 0.01846 0.10602 0.33009 0.48866 0.79208 0.83551 0.9748 1.00358 1.19172 1.46851 
12 0.01632 0.10432 0.17377 0.32402 0.51389 0.79259 0.8274 0.84032 0.99516 1.00656 1.46836 1.66763 
26 0.01437 0.10245 0.17264 0.32405 0.33896 0.51532 0.79414 0.83058 0.8418 0.99795 1.00816 1.18056 1.21404 1.47268 1.51728 1.6674 1.86082 2.21009 2.34962 2.66387 3.17944 3.32699 3.46073 4.10688 4.3574 4.8305 
11 0.01584 0.09951 0.46579 0.78674 0.83809 0.95699 1.00568 1.21035 1.46468 1.5294 4.77852 
20 0.01637 0.10146 0.17422 0.32435 0.34513 0.51645 0.79244 0.82967 0.84137 0.99643 1.00827 1.1806 1.21071 1.47081 1.51598 1.67192 1.86178 3.32986 4.10805 4.82967 
16 0.01557 0.10055 0.1699 0.31578 0.5081 0.7889 0.82316 0.98293 0.99694 1.46335 1.65685 1.84851 2.34258 4.10242 4.34074 4.81708 
12 0.0085 0.09943 0.18235 0.3305 0.79135 0.83548 0.97301 1.00417 1.04685 1.18621 1.46954 1.53754 
37 0.0126 0.10271 0.17004 0.17983 0.32324 0.33074 0.34437 0.51515 0.54157 0.65729 0.80784 0.83391 0.84336 1.00255 1.01294 1.17723 1.19186 1.34149 1.51286 1.66685 1.68275 1.85875 2.07778 2.20399 2.34756 2.65526 2.83276 2.99965 3.17459 3.32176 3.45812 3.60442 3.77876 4.10597 4.35095 4.52394 4.82655 
10 0.01737 0.10584 0.33081 0.48859 0.79195 0.83597 0.97455 1.0045 1.46759 4.78965 
8 0.02109 0.11588 0.49884 0.79836 0.83741 0.99682 1.01259 1.4758 
21 0.01459 0.0983 0.16618 0.31953 0.50843 0.78641 0.82444 0.83547 0.97543 0.99717 1.17713 1.46403 1.51028 1.66389 1.85491 2.34337 3.31929 3.45443 4.10021 4.34544 4.8217 
13 0.01938 0.10661 0.17453 0.32524 0.51863 0.79487 0.83161 0.99566 1.00795 1.46918 1.86074 4.11202 4.82857 
14 0.01708 0.10288 0.18822 0.33686 0.49184 0.55585 0.79402 0.83988 0.97779 1.00712 1.19207 1.23135 1.47113 1.52854 
10 0.01562 0.11348 0.19565 0.7998 0.84593 0.98143 1.01272 1.2083 1.47666 1.56008 
18 0.02251 0.11577 0.18181 0.33158 0.52799 0.80515 0.84132 1.00598 1.18693 1.22247 1.36785 1.52703 1.8758 2.22672 3.34145 3.46647 4.11464 4.84076 
17 0.01614 0.10222 0.16411 0.31523 0.50637 0.79065 0.82358 0.99019 1.00629 1.46593 1.6577 1.84855 2.33914 2.82668 4.0972 4.34053 4.81645 
19 0.01585 0.10427 0.18009 0.3306 0.4947 0.52961 0.79599 0.83764 0.86426 1.00281 1.02292 1.18677 1.22067 1.47457 1.52881 3.33497 3.46962 4.11068 4.84113 
20 0.0122 0.10218 0.16215 0.31393 0.50425 0.79113 0.823 0.85434 0.99137 1.00482 1.47168 1.51108 1.65622 1.84826 2.19822 2.3386 2.825 4.09879 4.3402 4.81576 
16 0.01162 0.11152 0.1817 0.33319 0.52875 0.80414 0.83945 0.89011 1.00701 1.03781 1.18857 1.52913 1.87336 3.33323 3.46916 4.11249 
18 0.01101 0.09907 0.17334 0.32317 0.49419 0.78829 0.82706 0.83799 0.97613 0.99992 1.1834 1.22615 1.46734 1.52226 1.85915 4.10468 4.3524 4.82634 
19 0.01224 0.10581 0.17345 0.32674 0.51841 0.79483 0.83133 0.99545 1.01598 1.18128 1.21482 1.47706 1.5192 1.68833 2.23095 3.4644 4.10588 4.66653 4.83607 
9 0.01871 0.10662 0.32253 0.79019 0.829 0.97635 1.0003 1.46599 4.82033 
20 0.0126 0.09982 0.16287 0.31503 0.50622 0.78801 0.82143 0.83838 0.99043 1.17249 1.46582 1.50835 1.6606 1.84914 2.2104 2.33867 3.31721 4.09573 4.34052 4.81672 
14 0.01881 0.10972 0.17547 0.32523 0.52317 0.79872 0.83309 0.99885 1.02258 1.18613 1.4803 1.67379 1.86567 4.11374 
10 0.01389 0.10763 0.48137 0.7926 0.83286 0.97388 1.00256 1.01889 1.46992 4.8078 
25 0.01619 0.10478 0.17512 0.19421 0.32784 0.34206 0.51921 0.79861 0.8339 0.84487 1.00214 1.0126 1.18165 1.21144 1.47857 1.53113 1.67127 1.86337 2.21006 2.35253 3.32981 3.46225 4.10951 4.357 4.83048 
26 0.01338 0.09989 0.17787 0.20697 0.33011 0.34572 0.52472 0.79284 0.83441 0.84509 0.98245 1.00582 1.18611 1.21504 1.47104 1.52126 1.68515 1.88264 2.22905 2.66552 3.18489 3.33246 3.46829 4.11296 4.53689 4.85504 
11 0.02012 0.10296 0.32355 0.48731 0.78874 0.82541 0.84532 0.97832 0.99913 1.46526 1.5345 
9 0.01864 0.10311 0.47541 0.78684 0.82726 0.96862 0.99896 1.46282 4.7855 
29 0.00659 0.09559 0.1661 0.31844 0.32791 0.50946 0.78924 0.82609 0.83667 0.98655 0.99961 1.01547 1.17381 1.3376 1.46984 1.5123 1.66204 1.85373 2.2027 2.34301 2.82883 2.99632 3.17155 3.31808 3.4547 3.60208 4.10128 4.34613 4.82174 
12 0.01918 0.10379 0.17457 0.32199 0.78997 0.82674 0.97244 0.99816 1.46474 1.66643 4.34668 4.8234 
23 0.01191 0.10503 0.1792 0.33111 0.456 0.52469 0.80381 0.83714 0.85208 1.00608 1.02059 1.18628 1.2189 1.52289 1.67569 1.87029 2.22755 2.36016 3.33674 3.47108 4.1156 4.68679 4.83766 
8 0.01454 0.11307 0.32779 0.79579 0.83055 0.99432 1.01943 1.475 
17 0.01076 0.09482 0.1834 0.3339 0.54386 0.79808 0.8379 0.85054 1.00388 1.01581 1.19192 1.23039 1.47725 1.5256 2.24121 4.11554 4.86314 
28 0.01428 0.10238 0.17076 0.18582 0.32415 0.33838 0.51432 0.54159 0.79777 0.83096 0.84174 0.99973 1.01059 1.179 1.20959 1.34365 1.51265 1.66681 1.85967 2.20547 2.24498 2.35139 3.19067 3.32409 3.45879 4.10652 4.35522 4.82894 
8 0.01618 0.12001 0.50239 0.80101 0.83929 0.99964 1.23602 1.4812 
14 0.05425 0.12567 0.16864 0.31756 0.5155 0.79205 0.82348 0.99186 1.02111 1.46845 1.66063 1.85226 4.34323 4.81983 
21 0.01855 0.10313 0.17823 0.32872 0.35408 0.52139 0.55819 0.79623 0.8341 0.84668 1.00143 1.01441 1.1852 1.21851 1.47441 1.51997 1.68617 1.86917 2.24164 3.46435 4.11422 
37 0.01866 0.10562 0.16767 0.17796 0.22438 0.32099 0.33119 0.51251 0.53904 0.65395 0.81068 0.83165 0.84291 0.99946 1.01122 1.17466 1.18905 1.33875 1.51233 1.66392 1.68476 1.85591 2.07907 2.20172 2.34493 2.65148 2.8301 2.99767 3.17142 3.31904 3.45608 3.60155 3.7781 4.10373 4.34991 4.5194 4.82394 
21 0.01653 0.10072 0.17702 0.33032 0.48204 0.52384 0.79128 0.83586 0.84852 0.9773 1.00703 1.18372 1.21439 1.46999 1.5216 1.68321 1.87387 3.33502 3.46993 4.11065 4.83887 
10 0.02005 0.10677 0.47862 0.79055 0.83407 0.97169 1.00456 1.21869 1.46789 4.80412 
22 0.01653 0.0948 0.16542 0.18991 0.31882 0.33546 0.50993 0.78592 0.82367 0.83457 0.97363 0.9971 1.00952 1.17852 1.46423 1.52242 1.66163 1.85333 2.34476 4.10318 4.34514 4.82101 
16 0.01171 0.09714 0.1789 0.33172 0.47711 0.78721 0.83512 0.85577 0.96967 1.00433 1.18512 1.22257 1.46614 1.51935 3.46649 4.11251 
27 0.01539 0.08976 0.1569 0.16848 0.31319 0.32328 0.50396 0.78033 0.81801 0.82863 0.96571 0.99225 1.00321 1.17146 1.33697 1.45976 1.50588 1.65746 1.84789 2.20447 2.33851 2.82678 3.31469 3.451 4.09616 4.33985 4.81659 
11 0.00722 0.09534 0.1828 0.33692 0.79319 0.83248 0.85133 0.98114 1.00486 1.22512 1.4713 
10 0.01201 0.10627 0.17807 0.32741 0.79383 0.83342 0.9777 1.00317 1.46859 1.6761 
39 0.01179 0.08843 0.15365 0.1628 0.30841 0.31624 0.32967 0.50199 0.51646 0.64157 0.78514 0.81952 0.82859 0.98902 0.99792 1.1643 1.17641 1.32819 1.46317 1.5005 1.65354 1.6703 1.84528 1.85829 2.06307 2.19091 2.33467 2.63816 2.81941 2.98568 3.161 3.30864 3.44456 3.58983 3.76336 4.09263 4.33742 4.50615 4.8133 
19 0.01056 0.09967 0.17685 0.32682 0.49031 0.52617 0.79258 0.83173 0.84364 0.99678 1.00947 1.1842 1.21699 1.47095 1.52316 3.46673 4.11228 4.67155 4.83715 
9 0.02114 0.11388 0.33124 0.79598 0.8329 0.98969 1.00556 1.22 1.47762 
17 0.00782 0.09951 0.1827 0.33322 0.53358 0.79784 0.83727 0.86146 1.00385 1.04203 1.19295 1.47753 1.53465 1.68902 1.8982 3.48156 4.11338 
19 0.00821 0.09321 0.16453 0.31761 0.48246 0.51174 0.78434 0.82202 0.83228 0.97169 0.99513 1.00855 1.46192 1.50805 1.65998 1.85181 4.09948 4.34262 4.81912 
19 0.01259 0.10949 0.17053 0.32101 0.51329 0.8004 0.83081 0.99644 1.01667 1.17807 1.51107 1.66739 1.85632 2.23577 3.32182 3.4583 4.10338 4.34822 4.82473 
11 0.01627 0.10612 0.18319 0.32431 0.7924 0.82845 0.9827 1.0012 1.20911 1.47012 4.10785 
27 0.00968 0.10847 0.17339 0.19749 0.32657 0.34513 0.51792 0.5489 0.81291 0.83392 0.84654 1.00339 1.02932 1.17981 1.20694 1.35046 1.514 1.67147 1.86364 2.21158 2.66536 3.18729 3.32565 3.46441 4.1087 4.36077 4.83046 
27 0.01139 0.10733 0.17112 0.19861 0.32259 0.33721 0.51515 0.80469 0.83156 0.84543 0.99939 1.0145 1.17632 1.20236 1.34328 1.5172 1.66765 1.85795 2.20555 2.34748 2.83734 3.17587 3.32158 3.45878 4.1055 4.35127 4.82588 
15 0.01074 0.09684 0.17362 0.32443 0.48281 0.78678 0.82951 0.84148 0.97137 1.00059 1.01666 1.46493 1.67194 4.10746 4.82581 
14 0.00878 0.11096 0.18185 0.33137 0.54722 0.80465 0.8392 1.00381 1.18664 1.22831 1.52195 1.88686 2.24673 4.11466 
12 0.01263 0.10473 0.17974 0.33095 0.55212 0.79352 0.8341 0.97936 1.00419 1.19084 1.46923 1.52339 
19 0.01576 0.10101 0.17176 0.32196 0.49311 0.78936 0.82786 0.84075 0.97893 0.99986 1.0225 1.18266 1.46836 1.51948 1.66528 1.85717 4.10422 4.34845 4.82501 
46 0.01209 0.09912 0.17287 0.18121 0.20042 0.32665 0.33525 0.36035 0.51714 0.53189 0.65788 0.80144 0.8342 0.84352 1.00313 1.01331 1.17903 1.18834 1.20716 1.34397 1.36566 1.51344 1.5279 1.67277 1.86228 1.88212 2.08386 2.20819 2.22886 2.3503 2.65381 2.8371 2.86092 3.00654 3.17598 3.32346 3.45884 3.47208 3.60495 3.78361 4.107 4.355 4.51964 4.65623 4.82859 4.84737 
9 0.02135 0.11765 0.49669 0.80222 0.84581 0.98761 1.01381 1.23829 1.48119 
14 0.01986 0.11235 0.18418 0.3374 0.5372 0.80122 0.84225 1.00654 1.03485 1.19756 1.47834 1.5332 4.11984 4.85366 
10 0.01157 0.10858 0.48441 0.79479 0.8476 0.97662 1.01826 1.23503 1.47164 1.53084 
13 0.01005 0.10447 0.18116 0.32921 0.55532 0.79552 0.83241 0.85988 0.99885 1.01394 1.19996 1.47356 1.53018 
9 0.00711 0.10327 0.48124 0.79097 0.83262 0.97268 1.0037 1.4668 4.79574 
8 0.01019 0.11007 0.34286 0.79351 0.8279 0.99158 1.01468 1.47146 
23 0.01313 0.10288 0.17918 0.3311 0.51956 0.55247 0.68806 0.79882 0.83407 0.84472 1.00315 1.0142 1.18585 1.21883 1.4779 1.51856 1.55757 1.67525 1.87792 2.22901 3.18641 3.46536 4.11251 
24 0.02285 0.11481 0.17371 0.32526 0.34407 0.51541 0.58147 0.81413 0.83586 0.85865 1.00266 1.02345 1.18049 1.5138 1.6683 1.86062 2.21359 2.35107 2.84196 3.32693 3.46631 4.10793 4.35463 4.83063 
17 0.01646 0.11108 0.17682 0.32878 0.5226 0.80055 0.83436 0.8608 1.00327 1.18443 1.4821 1.51936 1.86733 2.35547 3.46549 4.11016 4.83676 
24 0.00741 0.09486 0.16191 0.31443 0.50399 0.7838 0.82028 0.8314 0.98268 0.99508 1.17084 1.33911 1.46331 1.50455 1.65868 1.84883 2.33785 2.82587 3.16775 3.31418 3.45133 4.09558 4.34031 4.81649 
13 0.01165 0.11478 0.17343 0.3229 0.51556 0.80729 0.83316 1.00017 1.01545 1.18484 1.6651 1.85877 4.82514 
18 0.01384 0.09764 0.16839 0.32056 0.48946 0.78641 0.82469 0.83513 0.97277 0.99749 1.01255 1.46419 1.51133 1.66613 1.85553 4.10195 4.34648 4.82205 
16 0.0153 0.10335 0.17333 0.32338 0.51593 0.79158 0.8285 0.97744 0.9999 1.18443 1.46728 1.67389 1.85782 4.10733 4.35471 4.82625 
36 0.01831 0.10711 0.17147 0.18232 0.32503 0.33596 0.51525 0.53946 0.6573 0.80709 0.83398 0.84612 1.00195 1.01611 1.178 1.19093 1.22949 1.34319 1.51386 1.66857 1.8605 2.08329 2.20809 2.34836 2.65268 2.8355 3.00018 3.17429 3.32299 3.45796 3.60433 3.77916 4.10591 4.35198 4.52075 4.82767 
15 0.0199 0.10568 0.17859 0.32303 0.79177 0.82858 0.84596 0.99456 1.00808 1.23618 1.47113 1.66949 1.85912 4.10861 4.8314 
19 0.02269 0.10682 0.16843 0.32 0.51112 0.7954 0.82661 0.84733 0.9948 1.01196 1.17704 1.50615 1.66432 1.85496 2.34556 3.32128 4.10087 4.3463 4.82315 
17 0.00792 0.03152 0.11298 0.18312 0.33407 0.53574 0.79876 0.83825 0.85135 1.00382 1.01475 1.18963 1.22345 1.47753 1.52682 2.22659 3.4773 
21 0.01104 0.09746 0.17402 0.32524 0.48289 0.51874 0.78887 0.82936 0.84144 0.97656 1.00114 1.18075 1.21847 1.4676 1.5169 1.86421 3.18048 3.3249 3.46075 4.10669 4.83424 
21 0.02016 0.10183 0.1653 0.315 0.33307 0.50841 0.79172 0.82416 0.83803 0.99278 1.00691 1.17508 1.4749 1.51123 1.65859 1.85 2.34476 3.31873 4.10427 4.34219 4.81793 
13 0.01622 0.10177 0.17313 0.32011 0.51752 0.78988 0.82567 0.98138 0.99828 1.46395 1.53329 1.85424 4.34805 
14 0.02457 0.11327 0.17421 0.32425 0.79689 0.83106 0.86655 0.9983 1.21545 1.48854 1.53503 1.67355 4.10727 4.82954 
13 0.09457 0.15873 0.31083 0.50487 0.79337 0.81961 0.98666 1.47994 1.65522 1.84461 4.09321 4.33604 4.81247 
16 0.00961 0.09505 0.17704 0.33012 0.48306 0.52387 0.79015 0.83647 0.97299 1.00561 1.18872 1.22936 1.46791 1.52807 3.46781 4.10861 
20 0.01145 0.09677 0.16823 0.3201 0.48716 0.53937 0.78778 0.82529 0.83751 0.99186 1.00465 1.18197 1.46451 1.51437 1.66636 1.85797 2.22503 3.47623 4.10371 4.34968 
10 0.01468 0.10452 0.32964 0.48595 0.79096 0.8335 0.97175 1.00373 1.46669 4.78604 
13 0.01722 0.10243 0.17378 0.32766 0.78821 0.83207 0.85322 0.9739 1.00231 1.22321 1.46644 1.52435 4.10686 
11 0.0126 0.1007 0.32072 0.49214 0.78728 0.82365 0.9718 0.9966 1.46201 1.85175 4.3449 
19 0.00722 0.10139 0.16892 0.31834 0.33524 0.51205 0.79365 0.82698 0.842 0.99554 1.00814 1.17707 1.47409 1.66181 1.85349 3.32204 4.10758 4.34774 4.82209 
11 0.01386 0.09846 0.4657 0.78598 0.82631 0.84057 0.96381 1.00115 1.46403 3.75223 4.77926 
10 0.02396 0.11951 0.44662 0.55551 0.80433 0.84293 1.00537 1.20407 1.4838 1.53151 
12 0.0195 0.10621 0.33615 0.48652 0.79221 0.83127 0.84281 0.97791 1.00326 1.01797 1.47036 4.81467 
36 0.01939 0.10508 0.16837 0.17957 0.3207 0.33038 0.51254 0.53144 0.65744 0.80383 0.83074 0.84109 0.99935 1.01021 1.17554 1.18876 1.22122 1.34293 1.51299 1.66408 1.68675 1.85647 1.88458 2.20316 2.23377 2.34662 2.66091 2.83396 3.00855 3.17687 3.32245 3.45801 3.60304 4.10519 4.35097 4.82455 
13 0.00744 0.10411 0.17545 0.32252 0.51647 0.79431 0.82935 0.99423 1.01345 1.18668 1.47287 1.85866 4.34842 
15 0.01352 0.10104 0.17379 0.32465 0.49924 0.78948 0.82775 0.8402 0.98135 1.00073 1.18226 1.46696 1.51972 4.10893 4.83539 
12 0.00958 0.10684 0.17613 0.32901 0.52134 0.79743 0.83556 0.99913 1.02125 1.18574 1.47624 4.11364 
17 0.01667 0.09724 0.1736 0.32458 0.48185 0.54324 0.78744 0.82731 0.83923 0.97475 0.99906 1.01293 1.20471 1.46609 1.52398 4.10461 4.8364 
13 0.01664 0.09749 0.17312 0.32197 0.49228 0.78588 0.82364 0.96953 0.9968 1.46173 1.85381 4.34584 4.81972 
12 0.01122 0.10065 0.32402 0.48276 0.78766 0.8272 0.85038 0.97408 0.9996 1.21598 1.46581 4.81216 
9 0.00873 0.10804 0.48834 0.79521 0.84459 0.97912 1.00801 1.47042 4.81152 
31 0.01649 0.10141 0.16481 0.17626 0.31762 0.32802 0.50898 0.65735 0.79578 0.82648 0.83709 0.9954 1.00692 1.1713 1.18846 1.33656 1.50691 1.66075 1.85265 2.07841 2.19895 2.34214 2.82794 2.99523 3.17091 3.31676 3.45285 3.59867 4.10023 4.34494 4.82057 
15 0.02143 0.10646 0.17303 0.32255 0.52289 0.79461 0.83032 0.85342 0.99728 1.20817 1.47285 1.51861 1.67672 1.85982 4.34822 
18 0.00855 0.09976 0.16884 0.3206 0.51112 0.78924 0.82634 0.84203 0.99268 1.00622 1.17671 1.46654 1.66703 1.85901 3.31997 4.10189 4.34966 4.82398 
21 0.01852 0.10609 0.17094 0.3238 0.51244 0.54751 0.79681 0.82896 0.84508 0.99731 1.01244 1.1798 1.22181 1.51073 1.66719 1.86691 2.21954 3.45766 4.10486 4.35253 4.82778 
13 0.01038 0.10132 0.32648 0.48432 0.78999 0.82965 0.84197 0.97621 1.00262 1.21612 1.46817 1.5333 4.10919 
12 0.01941 0.10756 0.18702 0.34697 0.57611 0.79586 0.83851 0.98311 1.0081 1.20763 1.47159 1.52317 
22 0.01093 0.10032 0.17839 0.3283 0.34356 0.52065 0.79722 0.8359 0.84703 1.00217 1.01283 1.18608 1.22885 1.47564 1.53808 1.67449 1.8644 2.35361 3.32966 3.47008 4.11081 4.8336 
8 0.01092 0.11874 0.18946 0.79881 0.83702 0.99852 1.47438 1.54086 
14 0.01123 0.10619 0.17703 0.32616 0.52291 0.79581 0.83054 0.85238 0.99933 1.01433 1.21434 1.47551 1.52283 1.86164 
21 0.01444 0.10076 0.17863 0.33021 0.48305 0.52792 0.7921 0.83475 0.84586 0.97829 1.00541 1.02097 1.18718 1.22061 1.47184 1.52758 2.24957 3.47091 4.11143 4.67774 4.8408 
10 0.01097 0.09077 0.26299 0.34006 0.79806 0.8411 0.9802 1.01038 1.22412 1.47453 
10 0.02287 0.11939 0.18536 0.33526 0.80508 0.8397 0.87812 1.00816 1.20057 1.52389 
12 0.01638 0.10216 0.17879 0.33161 0.49872 0.79068 0.83277 0.9743 1.00284 1.20496 1.46714 4.1094 
22 0.01462 0.10027 0.17341 0.32474 0.49051 0.51861 0.79147 0.82943 0.84 0.99099 1.00364 1.17977 1.22826 1.46993 1.51919 1.66978 1.86226 2.35019 3.33097 3.46078 4.10646 4.82831 
23 0.00846 0.10247 0.17338 0.32403 0.34125 0.51687 0.55726 0.79773 0.83085 0.84605 0.9999 1.18054 1.20926 1.35801 1.51212 1.53872 1.67535 1.86095 2.24024 3.32818 3.46493 4.10622 4.82881 
12 0.0193 0.10493 0.177 0.3274 0.52004 0.79298 0.82794 0.84077 0.99688 1.00788 1.4687 1.66618 
11 0.00912 0.10837 0.33214 0.54184 0.79673 0.83568 0.99868 1.02286 1.21652 1.47663 1.53003 
8 0.01176 0.11889 0.7981 0.84542 0.9917 1.02259 1.22383 1.48357 
21 0.00695 0.0315 0.11512 0.18053 0.3335 0.52934 0.80069 0.83638 0.84894 1.00395 1.01533 1.18887 1.22296 1.4854 1.53281 1.67458 1.87646 2.24327 3.4726 4.11317 4.84074 
13 0.01691 0.10687 0.18009 0.32766 0.53378 0.79536 0.83211 0.84853 0.99837 1.01191 1.20996 1.47369 1.52791 
10 0.02214 0.11467 0.32535 0.79616 0.83014 0.84864 0.999 1.01883 1.47869 1.66868 
9 0.02058 0.113 0.49069 0.79698 0.84486 0.98197 1.01088 1.21866 1.47515 
31 0.00948 0.10286 0.1658 0.17753 0.31844 0.3289 0.5098 0.6503 0.80186 0.82766 0.83809 0.996 1.00805 1.17258 1.2012 1.33691 1.50663 1.66161 1.85383 2.20146 2.34205 2.65148 2.82844 2.99489 3.16868 3.31677 3.45259 3.59885 4.10054 4.34632 4.82144 
27 0.00674 0.09519 0.16363 0.31399 0.32464 0.50665 0.78774 0.82362 0.83479 0.99126 1.00163 1.172 1.33657 1.46617 1.50833 1.65799 1.85037 2.20191 2.34107 2.82861 2.99609 3.31631 3.45387 3.60142 4.09966 4.34314 4.81938 
12 0.01136 0.10432 0.18579 0.33318 0.79454 0.83951 0.97622 1.00752 1.19184 1.24065 1.47264 1.53139 
11 0.01614 0.11165 0.18221 0.32959 0.79902 0.83486 0.98706 1.00659 1.47393 1.67432 1.86328 
17 0.01694 0.10315 0.1741 0.32246 0.49901 0.7914 0.82849 0.83949 0.98138 1.00097 1.02067 1.18781 1.47042 1.52359 1.66609 1.85829 4.82648 
17 0.00923 0.10367 0.17694 0.32494 0.51482 0.79497 0.83001 0.84104 0.99807 1.00919 1.18711 1.47294 1.53873 1.66618 1.8605 4.11111 4.83094 
24 0.00858 0.10155 0.17787 0.33156 0.52551 0.66715 0.79805 0.83952 1.00593 1.18372 1.21059 1.47378 1.52159 1.8873 2.22241 2.36706 2.66425 3.18443 3.46611 3.61836 4.10955 4.40805 4.5334 4.83711 
28 0.01927 0.10333 0.16821 0.18266 0.32155 0.33345 0.5119 0.55016 0.79738 0.82952 0.83986 0.99815 1.01088 1.17574 1.2084 1.33869 1.50999 1.66487 1.85684 2.2026 2.34558 2.83193 3.17414 3.31979 3.45561 4.10307 4.34816 4.82305 
11 0.0197 0.10949 0.18297 0.33438 0.79585 0.83703 0.98 1.0061 1.20658 1.4725 4.115 
16 0.00895 0.10026 0.17248 0.32302 0.51086 0.79153 0.82807 0.83914 0.9842 1.00074 1.01809 1.46874 1.51772 1.66659 1.85889 4.83007 
9 0.00954 0.10592 0.49032 0.79819 0.88371 0.98216 1.01715 1.23264 1.47521 
30 0.0159 0.09862 0.16492 0.17863 0.31856 0.32845 0.50948 0.79152 0.82652 0.83619 0.99511 1.00459 1.17045 1.1913 1.33682 1.47351 1.51003 1.66077 1.67971 1.85409 2.19772 2.34304 2.82891 2.99445 3.17289 3.3172 3.45469 4.10149 4.3464 4.8221 
17 0.01979 0.11171 0.17892 0.33067 0.52879 0.80072 0.83599 0.86112 1.00475 1.18627 1.22544 1.51868 1.87913 2.22495 3.47766 4.11178 4.84045 
10 0.0167 0.10669 0.48095 0.79114 0.83711 0.97298 1.0052 1.18915 1.4679 1.53559 
22 0.01185 0.07711 0.13813 0.17941 0.33136 0.49607 0.53235 0.79282 0.83836 0.85432 0.98034 1.00762 1.18587 1.21537 1.47124 1.52589 2.24778 3.17958 3.32967 3.46447 4.11027 4.83526 
17 0.01809 0.10063 0.17622 0.32631 0.48943 0.54868 0.79117 0.8289 0.84006 0.98336 1.00166 1.01976 1.18602 1.46962 1.51526 1.86771 4.10894 
11 0.00898 0.10117 0.18494 0.32827 0.78934 0.83221 0.9692 1.00247 1.18828 1.46611 4.80423 
17 0.01465 0.10445 0.17093 0.3203 0.51226 0.79297 0.82731 0.85413 0.99556 1.00883 1.46952 1.66359 1.85399 2.34509 4.10424 4.34714 4.82309 
9 0.01038 0.10608 0.48087 0.79197 0.84135 0.97333 1.01493 1.4679 4.78955 
11 0.01882 0.10589 0.17285 0.3262 0.51699 0.79431 0.82962 0.99411 1.00729 1.4687 1.66691 
17 0.00702 0.09704 0.17659 0.33011 0.52351 0.79488 0.83345 0.84821 0.99922 1.0155 1.18541 1.22251 1.47521 1.52659 1.68596 4.10867 4.83534 
19 0.01048 0.10136 0.16858 0.31985 0.50966 0.79005 0.82673 0.84079 0.99335 1.00861 1.1792 1.46745 1.6649 1.85381 2.34683 3.32039 4.1015 4.34528 4.82216 
10 0.01726 0.10555 0.33609 0.49097 0.79209 0.83438 0.97497 1.00385 1.46674 4.80285 
26 0.00751 0.10213 0.16445 0.31687 0.33127 0.50809 0.79397 0.82583 0.83855 0.99449 1.00809 1.17017 1.33673 1.50376 1.65935 1.8524 2.19704 2.34194 2.82907 2.99464 3.17419 3.31615 3.45585 4.10127 4.34517 4.82039 
24 0.0123 0.10449 0.16514 0.31644 0.33024 0.50837 0.79713 0.8263 0.84 0.99468 1.00918 1.17295 1.33744 1.50552 1.65966 1.85177 2.20147 2.34198 2.82786 3.31653 3.45336 4.09938 4.34362 4.81965 
23 0.0084 0.09296 0.17183 0.18996 0.32433 0.33991 0.51715 0.5649 0.79667 0.83083 0.84084 0.9995 1.00955 1.18362 1.21592 1.47504 1.51742 1.66763 1.86073 2.2368 3.33108 4.10838 4.82984 
10 0.02072 0.10609 0.32552 0.49104 0.79221 0.8305 0.97399 1.00132 1.46691 4.80339 
26 0.02029 0.1045 0.16936 0.19312 0.32155 0.3368 0.51316 0.79656 0.82852 0.84073 0.99731 1.0095 1.17758 1.21261 1.36281 1.51544 1.66531 1.85655 2.21065 2.34575 3.17467 3.32238 3.45995 4.10476 4.35339 4.82454 
21 0.0105 0.10093 0.16859 0.32023 0.33646 0.51126 0.79178 0.82654 0.83974 0.99485 1.00976 1.17765 1.46926 1.51731 1.66459 1.85565 3.32342 3.46421 4.10377 4.35068 4.82553 
11 0.01741 0.10163 0.32275 0.4846 0.78722 0.82693 0.96892 0.99911 1.21547 1.46387 4.80603 
16 0.01562 0.10806 0.17526 0.32558 0.52074 0.79706 0.83103 0.85061 0.99865 1.02908 1.18224 1.21768 1.51514 1.87377 2.23782 4.8298 
19 0.02042 0.10315 0.16653 0.31681 0.50847 0.79117 0.82453 0.83856 0.99292 1.00704 1.1742 1.47428 1.65976 1.8511 2.3417 3.31729 4.10053 4.34328 4.81979 
17 0.00658 0.02953 0.11079 0.17974 0.33188 0.55631 0.79634 0.83891 0.8585 1.00568 1.02519 1.18549 1.21739 1.47463 1.52552 3.46765 4.11212 
13 0.01412 0.10401 0.17907 0.32818 0.7914 0.83455 0.97322 1.00398 1.02465 1.4684 1.6769 4.10794 4.83079 
16 0.00872 0.09786 0.17578 0.32361 0.48943 0.5269 0.79081 0.82765 0.84093 0.99459 1.00553 1.18535 1.22687 1.46911 1.5276 1.67476 
11 0.01971 0.10398 0.47299 0.78752 0.83241 0.88429 0.97259 1.00257 1.19281 1.46623 1.53685 
13 0.01555 0.10253 0.3201 0.48985 0.78892 0.82689 0.84569 0.9912 1.00821 1.46519 1.52239 1.85718 4.82442 
15 0.02111 0.10939 0.17741 0.32794 0.5398 0.79768 0.83578 0.87178 1.00256 1.02323 1.18259 1.2172 1.87231 4.1125 4.83913 
8 0.0098 0.11567 0.3304 0.79885 0.83068 0.99809 1.0352 1.4814 
22 0.02033 0.09625 0.15939 0.31013 0.50125 0.78386 0.81785 0.98408 0.99863 1.16826 1.33725 1.46515 1.50642 1.65492 1.8437 2.3345 2.82514 3.31167 3.44936 4.09232 4.33562 4.81226 
9 0.01916 0.10151 0.46931 0.7857 0.83485 0.96476 1.00531 1.46256 4.77618 
15 0.06048 0.13063 0.16986 0.31443 0.50725 0.78843 0.82221 0.9887 1.46104 1.65712 1.84677 2.33846 4.09653 4.33891 4.81498 
25 0.0151 0.1089 0.17207 0.32406 0.3378 0.51498 0.80105 0.83209 0.84424 1.00067 1.01488 1.1783 1.34308 1.5106 1.66852 1.85946 2.2141 2.34739 2.83411 3.17626 3.32208 3.45821 4.10556 4.35279 4.82644 
23 0.01871 0.10222 0.17207 0.32447 0.49355 0.51867 0.79291 0.82953 0.84107 0.99669 1.00783 1.18095 1.21761 1.47113 1.51633 1.66723 1.86401 2.24269 3.3276 3.46169 4.107 4.35356 4.82731 
19 0.02043 0.10529 0.16791 0.31943 0.51006 0.79362 0.82662 0.84587 0.99467 1.01204 1.34411 1.48885 1.66379 1.85349 2.34459 2.83346 4.10071 4.34491 4.82106 
11 0.01441 0.09828 0.46554 0.78438 0.83588 0.95875 1.00248 1.20547 1.46229 1.52744 4.77983 
33 0.01394 0.09485 0.1602 0.17135 0.31256 0.32442 0.50431 0.54483 0.65802 0.79145 0.82159 0.83227 0.99044 1.00521 1.16788 1.19103 1.3331 1.50155 1.53011 1.65638 1.84783 2.07312 2.19705 2.33732 2.82486 2.99053 3.16595 3.31287 3.4485 3.59585 4.09515 4.3401 4.81615 
10 0.01377 0.10402 0.17794 0.7885 0.82921 0.84786 0.97547 1.00394 1.46568 4.81022 
11 0.01283 0.10703 0.33723 0.49323 0.79632 0.83914 0.9783 1.00771 1.22021 1.47273 1.54139 
20 0.01541 0.10037 0.17077 0.32324 0.49278 0.5154 0.7914 0.82745 0.83846 0.99643 1.00694 1.18314 1.46812 1.51907 1.66432 1.85807 2.34955 4.1041 4.3482 4.82472 
30 0.0116 0.09387 0.16061 0.17279 0.31384 0.32412 0.50573 0.78736 0.82252 0.83294 0.99121 1.00111 1.16902 1.33319 1.46543 1.50554 1.65706 1.84862 2.07689 2.19499 2.33914 2.82427 2.99066 3.16841 3.3144 3.45079 3.59911 4.0973 4.34112 4.81716 
7 0.02168 0.11347 0.79545 0.85269 0.97691 1.01726 1.47135 
36 0.01548 0.09313 0.16276 0.1718 0.31669 0.32629 0.50725 0.64744 0.7869 0.82357 0.83359 0.992 1.00272 1.17056 1.18339 1.22573 1.3354 1.46957 1.50624 1.66054 1.85151 2.07203 2.19881 2.34011 2.64456 2.82757 2.99255 3.16664 3.31516 3.44999 3.59656 3.77255 4.09799 4.34381 4.51439 4.81945 
24 0.00978 0.09225 0.15404 0.30626 0.49645 0.78039 0.81504 0.8275 0.98317 0.99517 1.16494 1.3288 1.46427 1.49778 1.64967 1.84079 2.05935 2.19188 2.33034 2.81606 3.3091 4.08816 4.33262 4.80843 
12 0.07712 0.16116 0.31514 0.50667 0.79651 0.82496 0.99173 1.47144 1.65743 1.84884 4.34019 4.81584 
8 0.02139 0.11474 0.33178 0.79796 0.836 0.98486 1.00555 1.47425 
33 0.01596 0.10259 0.17793 0.19582 0.32945 0.34213 0.52037 0.54106 0.66354 0.79989 0.83671 0.84794 1.00505 1.01592 1.18618 1.21141 1.35857 1.48121 1.5235 1.67435 1.8649 2.21997 2.65775 2.86043 3.02078 3.18166 3.3297 3.4666 3.61648 3.79838 4.11056 4.53167 4.83387 
30 0.01419 0.10356 0.17349 0.19008 0.32622 0.33674 0.5171 0.65884 0.80005 0.83358 0.84442 1.00205 1.01286 1.17963 1.20187 1.34448 1.51374 1.66999 1.8613 2.21026 2.34895 2.83577 3.00275 3.17493 3.32385 3.4589 3.60435 4.10688 4.35288 4.82844 
28 0.02308 0.10479 0.16757 0.19245 0.32109 0.51157 0.65512 0.80016 0.82882 0.84818 0.99693 1.17437 1.21301 1.34359 1.50751 1.66637 1.85824 2.09043 2.20665 2.34686 2.65395 3.17295 3.32146 3.45601 3.61014 4.10154 4.35119 4.82513 
14 0.02265 0.11144 0.1756 0.32805 0.5196 0.80025 0.83382 0.85907 1.00151 1.02945 1.1825 1.52035 1.67431 1.87054 
12 0.01529 0.10416 0.17771 0.32806 0.55158 0.79247 0.83282 0.97918 1.00233 1.18586 1.46803 1.52435 
20 0.01899 0.10181 0.1686 0.31952 0.51003 0.78967 0.82606 0.97583 0.99754 1.03039 1.17764 1.46732 1.66222 1.85359 2.3439 3.3196 3.45896 4.10037 4.34595 4.82264 
25 0.01129 0.09825 0.17918 0.33035 0.3457 0.52258 0.67071 0.80089 0.83812 0.85819 1.005 1.01692 1.1866 1.22008 1.48324 1.52553 1.67606 1.86897 2.24456 2.35959 3.18605 3.33388 3.46856 4.11106 4.83584 
15 0.009 0.09657 0.17257 0.3252 0.48618 0.78697 0.82931 0.8411 0.97258 1.00113 1.18617 1.46484 1.86708 4.10434 4.82929 
18 0.01187 0.09804 0.17677 0.32778 0.48191 0.52642 0.78923 0.83024 0.84104 0.97611 1.00118 1.01297 1.18342 1.21518 1.46913 1.52125 3.46815 4.85285 
11 0.01185 0.10644 0.1826 0.33408 0.62052 0.79589 0.8347 0.99761 1.01186 1.47007 1.53649 
29 0.01584 0.10514 0.17394 0.20565 0.32495 0.34052 0.51712 0.66405 0.80027 0.83243 0.84533 1.00078 1.01239 1.18303 1.22157 1.51505 1.56516 1.6688 1.86011 2.22552 2.35073 2.66109 3.1807 3.32644 3.46488 4.10729 4.35549 4.53419 4.83186 
24 0.0189 0.09473 0.16414 0.31521 0.32956 0.50714 0.78442 0.82215 0.83493 0.97916 0.99521 1.17367 1.33894 1.46286 1.66088 1.84925 2.33915 2.82778 3.1689 3.31515 3.45274 4.09694 4.34124 4.81784 
26 0.01515 0.10121 0.16799 0.32008 0.33289 0.51109 0.79124 0.82715 0.83886 0.99502 1.00838 1.17426 1.34048 1.47297 1.51197 1.66477 1.85567 2.20725 2.34468 3.1724 3.3189 3.45684 3.60154 4.1016 4.34875 4.82267 
10 0.01738 0.11295 0.48746 0.79854 0.83943 0.98022 1.00854 1.03996 1.47564 4.82045 
27 0.01178 0.09538 0.16557 0.31761 0.32815 0.50802 0.7862 0.82483 0.83531 0.97443 0.99697 1.0099 1.17471 1.33761 1.4662 1.51705 1.662 1.85234 2.2029 2.34162 2.82848 3.17311 3.31715 3.45539 4.09993 4.34393 4.82002 
13 0.01959 0.10593 0.17766 0.3337 0.55174 0.79405 0.83342 0.86026 0.9996 1.01934 1.18647 1.47215 1.52575 
23 0.02046 0.10946 0.16982 0.32266 0.51332 0.79824 0.82941 0.8406 0.99901 1.01404 1.17698 1.34075 1.50809 1.66677 1.8579 2.34562 2.83207 3.00261 3.31974 3.45628 4.10353 4.35033 4.82443 
28 0.0092 0.06929 0.13751 0.17659 0.32596 0.33599 0.51775 0.80032 0.83442 0.84461 1.00286 1.01382 1.18162 1.20607 1.34549 1.51501 1.66882 1.86094 2.20963 2.35143 2.84004 3.00703 3.17903 3.32548 3.46141 4.10868 4.35476 4.82976 
14 0.01736 0.10466 0.17852 0.32525 0.51592 0.7931 0.83154 0.84605 0.98605 1.00325 1.02497 1.47033 1.66768 1.86022 
11 0.01551 0.10466 0.1824 0.33705 0.79125 0.83959 0.97328 1.00748 1.208 1.46811 3.47747 
10 0.00806 0.10799 0.17966 0.3311 0.539 0.80063 0.83658 1.00499 1.19099 1.47688 
27 0.01624 0.10182 0.17049 0.20181 0.32311 0.33189 0.51484 0.79545 0.83057 0.84026 0.99912 1.00853 1.17615 1.21726 1.34268 1.4767 1.51715 1.6671 1.85872 2.20315 2.34868 2.83904 3.32135 3.46118 4.10658 4.35268 4.82624 
35 0.01761 0.09619 0.16257 0.17403 0.3149 0.32516 0.50713 0.52899 0.65204 0.79236 0.82451 0.83408 0.87579 0.99401 1.0044 1.17249 1.20489 1.33585 1.50381 1.5221 1.65864 1.85089 2.1989 2.34066 2.64863 2.82693 2.99386 3.16877 3.31657 3.45175 3.60499 4.09826 4.34287 4.52914 4.8192 
9 0.01191 0.10632 0.33491 0.79158 0.83758 0.97314 1.0084 1.46706 4.79859 
23 0.01339 0.10226 0.16773 0.31803 0.3313 0.51097 0.79265 0.82684 0.83801 0.99523 1.00624 1.17453 1.47093 1.51345 1.66104 1.85409 2.20184 2.34436 2.83284 3.3193 4.10338 4.34624 4.8222 
16 0.01274 0.10088 0.16995 0.31725 0.50614 0.78914 0.82476 0.97493 0.99663 1.22756 1.46478 1.66166 1.85051 2.34318 4.34215 4.81849 
28 0.01905 0.09543 0.16169 0.31491 0.32667 0.5058 0.78511 0.8216 0.83143 0.9846 0.99604 1.02323 1.16895 1.33355 1.46625 1.50346 1.65788 1.84972 2.19621 2.33854 2.82433 2.99194 3.16683 3.31317 3.45042 4.09675 4.34141 4.81725 
8 0.0189 0.11213 0.49564 0.79421 0.82978 0.99284 1.46865 4.81658 
9 0.02279 0.10988 0.48676 0.79361 0.8384 0.97732 1.00511 1.46898 4.8163 
12 0.01798 0.1108 0.18909 0.34112 0.54919 0.80098 0.84446 0.985 1.01152 1.20575 1.47654 1.53951 
14 0.01325 0.11685 0.18684 0.33929 0.5457 0.81205 0.84352 1.00999 1.19416 1.52748 1.8836 2.2436 3.48184 4.86249 
23 0.02762 0.10531 0.16407 0.31566 0.50573 0.79229 0.82442 0.84903 0.99284 1.00691 1.17201 1.49161 1.51994 1.65813 1.85089 2.1996 2.3411 2.83128 3.31875 3.45482 4.09911 4.3433 4.81916 
18 0.01609 0.10058 0.17116 0.32224 0.33959 0.51336 0.79161 0.82873 0.83887 0.9842 1.00189 1.01592 1.46866 1.66483 1.85623 2.34762 4.34953 4.82357 
26 0.00682 0.10249 0.17113 0.32342 0.34174 0.51487 0.55501 0.79857 0.83178 0.84761 0.99946 1.01908 1.17776 1.21194 1.51359 1.67166 1.8609 2.21177 2.34779 2.83649 3.17526 3.32196 3.45801 4.10337 4.35069 4.82638 
11 0.00711 0.1033 0.17686 0.3301 0.79201 0.83296 0.97591 1.00278 1.18557 1.46828 4.1084 
19 0.01691 0.10995 0.17335 0.32424 0.51665 0.7994 0.83342 0.99864 1.02173 1.18073 1.34738 1.51318 1.67211 1.86434 3.17927 3.32384 3.46186 4.10644 4.35658 
10 0.01214 0.11003 0.32932 0.79498 0.83056 0.86671 0.99853 1.22716 1.4742 1.54105 
9 0.0131 0.10564 0.48161 0.7906 0.83144 0.97284 1.00289 1.46613 4.79717 
10 0.01718 0.11258 0.19143 0.55334 0.79938 0.83828 1.00572 1.21109 1.47508 1.52484 
14 0.00978 0.1091 0.17406 0.32341 0.51664 0.80109 0.83239 0.99844 1.47434 1.66683 1.8583 4.10924 4.35127 4.82599 
21 0.01937 0.11422 0.18506 0.33979 0.53611 0.69191 0.80593 0.84466 0.8768 1.00948 1.02357 1.19458 1.23183 1.53194 1.69155 1.88363 2.24479 2.6707 3.47553 4.11805 4.85401 
9 0.00902 0.09941 0.47203 0.78509 0.82708 0.96575 1.0003 1.46186 4.77656 
35 0.07897 0.14479 0.15975 0.30642 0.31458 0.49712 0.50822 0.64052 0.783 0.81759 0.8271 0.98671 0.9964 1.16245 1.32659 1.46052 1.4988 1.65134 1.84312 1.86474 2.06101 2.18888 2.33264 2.63745 2.81748 2.98411 3.1593 3.30702 3.44314 3.58876 3.76265 4.09076 4.33554 4.50518 4.81137 
11 0.01005 0.11528 0.18823 0.33582 0.80743 0.84211 1.00788 1.19201 1.491 1.54213 1.68516 
36 0.01229 0.1065 0.17002 0.1899 0.32211 0.3322 0.51356 0.53762 0.65667 0.81129 0.83211 0.8434 0.9997 1.01258 1.17493 1.18972 1.23379 1.3406 1.51029 1.53549 1.66704 1.85828 2.09785 2.20371 2.34667 2.65387 2.83351 3.00477 3.17491 3.32048 3.45698 3.60829 3.79014 4.10491 4.35146 4.82597 
9 0.01605 0.11077 0.48387 0.79604 0.84233 0.97682 1.01021 1.2274 1.47331 
11 0.01276 0.10848 0.17866 0.32759 0.51871 0.7982 0.83409 0.99981 1.01516 1.473 1.6716 
9 0.01632 0.10574 0.47976 0.79026 0.83718 0.97239 1.00505 1.2079 1.46702 
18 0.01116 0.1066 0.16834 0.31975 0.51054 0.79721 0.82844 0.99511 1.01122 1.17538 1.50132 1.66295 1.85391 2.34346 3.3181 4.10181 4.3464 4.82139 
18 0.01735 0.09875 0.17399 0.3267 0.48333 0.51937 0.78908 0.82893 0.84096 0.97707 1.00052 1.01315 1.18262 1.21936 1.46911 1.51742 1.66745 3.4642 
15 0.01615 0.11582 0.18648 0.33703 0.52944 0.80747 0.84231 0.86321 1.00947 1.05202 1.19764 1.69308 1.87736 2.23418 4.86215 
27 0.00847 0.09809 0.16262 0.31481 0.32844 0.50594 0.7886 0.82277 0.83427 0.99108 1.00394 1.16889 1.33393 1.47357 1.50654 1.65803 1.85033 2.19657 2.3398 2.82728 2.99117 3.17089 3.31443 3.4511 4.09744 4.34297 4.81878 
23 0.00856 0.10879 0.1688 0.31953 0.51087 0.80077 0.82866 0.84414 0.99628 1.01462 1.17496 1.34046 1.51157 1.66464 1.85533 2.21013 2.34525 2.83513 3.31938 3.45942 4.10379 4.34955 4.8241 
25 0.01678 0.10078 0.17128 0.32339 0.33716 0.51378 0.79175 0.83003 0.83968 0.98282 1.00224 1.01625 1.17837 1.34253 1.47218 1.51495 1.66717 1.85813 2.34652 2.83323 3.32171 3.45859 4.1045 4.35002 4.82526 
9 0.01878 0.10641 0.48096 0.7908 0.82891 0.97211 1.00232 1.46659 4.79878 
21 0.00814 0.10178 0.17407 0.32512 0.35058 0.51753 0.79868 0.83355 0.85254 1.00153 1.01727 1.18133 1.22182 1.51633 1.67013 1.86058 2.23099 2.3517 3.46876 4.11546 4.82708 
17 0.01729 0.10597 0.17486 0.32594 0.51923 0.79427 0.83197 0.85195 0.99823 1.01909 1.18735 1.47301 1.54972 1.86871 4.10711 4.35681 4.83417 
8 0.02368 0.11384 0.33292 0.79565 0.83042 0.98975 1.00531 1.47277 
13 0.01095 0.10258 0.17668 0.32533 0.51972 0.79262 0.83092 0.97748 1.00175 1.21839 1.46835 1.85972 4.10739 
19 0.01568 0.10503 0.17278 0.32265 0.51162 0.79356 0.82953 0.84155 0.99631 1.00696 1.17832 1.47073 1.66593 1.85675 2.21553 2.34905 4.10783 4.35083 4.82559 
8 0.01187 0.10839 0.48677 0.79368 0.83314 0.9768 1.00432 1.46902 
9 0.01519 0.10672 0.47949 0.79123 0.83367 0.97256 1.00479 1.46736 4.78612 
27 0.01539 0.11232 0.17933 0.19767 0.33207 0.3456 0.52435 0.55869 0.81339 0.84182 0.86354 1.0083 1.02792 1.18657 1.20774 1.3583 1.52599 1.67707 1.86963 2.22352 3.18585 3.3348 3.47037 3.62114 4.11508 4.68389 4.84574 
19 0.01633 0.0996 0.16285 0.31459 0.50478 0.78773 0.82219 0.8346 0.99009 1.00578 1.17282 1.46845 1.65677 1.84856 2.33865 3.31704 4.09693 4.34039 4.81643 
11 0.02007 0.11427 0.18571 0.3338 0.55311 0.80398 0.84174 1.00773 1.19013 1.48159 4.11783 
20 0.00848 0.10473 0.17981 0.32758 0.34159 0.51935 0.55359 0.80748 0.83565 0.84959 1.00356 1.0217 1.18778 1.51707 1.67355 1.86416 2.24207 3.46723 4.11231 4.84288 
8 0.0137 0.1094 0.32749 0.79315 0.8291 0.97898 1.00045 1.46935 
8 0.01128 0.11326 0.50184 0.79981 0.84245 0.98983 1.01027 1.47635 
25 0.0083 0.1013 0.17445 0.1984 0.32715 0.34284 0.51866 0.80233 0.83452 0.84748 1.00292 1.01788 1.18218 1.21936 1.52239 1.67092 1.86246 2.22327 2.35057 3.186 3.32986 3.46255 4.10813 4.35874 4.83016 
11 0.01861 0.10565 0.34077 0.49223 0.79196 0.82957 0.96996 1.00096 1.1978 1.46809 1.54672 
16 0.00729 0.09144 0.17434 0.32429 0.4899 0.78999 0.82903 0.84058 0.97643 1.00151 1.01537 1.18466 1.46909 1.53923 1.67072 1.86012 
12 0.0092 0.08619 0.18825 0.33881 0.80126 0.83804 0.85036 1.00677 1.02441 1.20558 1.48286 1.5444 
19 0.01437 0.10015 0.16642 0.31662 0.50602 0.78838 0.82365 0.83623 0.9912 1.0055 1.17562 1.46597 1.51207 1.6605 1.85066 2.34269 4.10067 4.34214 4.81871 
17 0.01182 0.09771 0.17559 0.32892 0.48015 0.53069 0.78884 0.83053 0.84212 0.975 1.00245 1.1867 1.22545 1.46749 1.52162 4.10695 4.40551 
9 0.02032 0.10878 0.48071 0.79288 0.84125 0.97445 1.00819 1.19939 1.47005 
17 0.01057 0.09909 0.16287 0.3136 0.50474 0.7879 0.82185 0.98849 1.0017 1.46266 1.65683 1.8466 2.33769 2.82847 4.09621 4.33867 4.81476 
38 0.01705 0.09938 0.17056 0.18214 0.3231 0.33438 0.5142 0.54298 0.65546 0.79592 0.82943 0.83872 0.86616 0.9996 1.01079 1.17674 1.18974 1.22314 1.34328 1.51056 1.53426 1.66792 1.85874 2.083 2.2055 2.3466 2.6511 2.83531 3.00328 3.17285 3.3221 3.45737 3.60293 3.78223 4.10421 4.35137 4.51858 4.82621 
23 0.0149 0.10348 0.1662 0.31896 0.50889 0.79192 0.82662 0.84011 0.99435 1.00814 1.17267 1.33855 1.50223 1.66221 1.85433 2.20167 2.34285 2.83047 3.31692 3.45362 4.09983 4.34567 4.82147 
7 0.0241 0.11902 0.79467 0.83606 0.9818 1.00389 1.4725 
6 0.02405 0.12138 0.80032 0.97806 1.47302 4.79608 
27 0.01358 0.10128 0.16205 0.31393 0.32715 0.50559 0.79215 0.82348 0.8349 0.99204 1.00384 1.16826 1.33331 1.50138 1.53134 1.65719 1.84925 2.19501 2.33871 2.82408 2.99098 3.1678 3.31332 3.45069 4.09706 4.34151 4.81725 
31 0.01673 0.1108 0.16904 0.18385 0.32171 0.33267 0.51288 0.54688 0.65722 0.82019 0.83531 0.86022 1.00061 1.01738 1.17567 1.21088 1.341 1.5148 1.66548 1.85704 2.2044 2.34642 2.83391 3.00689 3.17323 3.32094 3.45767 3.60269 4.10494 4.35685 4.82505 
35 0.0111 0.09993 0.1733 0.19383 0.32577 0.3415 0.5168 0.54269 0.65954 0.79869 0.83229 0.84365 1.00158 1.02216 1.18018 1.20531 1.3491 1.51313 1.53554 1.67555 1.86227 2.09704 2.21791 2.35 2.65552 2.85133 3.17534 3.32489 3.46047 3.61133 4.10522 4.35367 4.53003 4.66864 4.82925 
12 0.01015 0.06436 0.13723 0.19095 0.34161 0.55807 0.80421 0.84842 1.00993 1.19707 1.47793 1.5382 
8 0.00733 0.10563 0.48813 0.79129 0.83281 0.97656 1.00238 1.46703 
33 0.01885 0.10243 0.17141 0.19012 0.32378 0.33969 0.51538 0.54814 0.66005 0.79924 0.83128 0.84459 1.00007 1.01469 1.17962 1.20823 1.3498 1.51274 1.53598 1.66968 1.85971 2.21404 2.34984 2.66193 3.17525 3.32363 3.46144 3.61194 4.10432 4.35428 4.52419 4.66663 4.82791 
12 0.01266 0.10498 0.32799 0.48857 0.79173 0.83279 0.89449 0.9956 1.01072 1.18877 1.46963 1.52634 
31 0.01578 0.10859 0.16303 0.31515 0.32625 0.50634 0.64775 0.80817 0.82753 0.85262 0.99413 1.01165 1.16868 1.33291 1.50519 1.65896 1.8505 2.07205 2.19704 2.33946 2.64497 2.82518 2.99172 3.16651 3.31358 3.45063 3.59507 3.77352 4.09778 4.34352 4.8185 
30 0.01212 0.09721 0.16015 0.17275 0.3123 0.32538 0.50404 0.78917 0.82127 0.83347 0.99011 1.00739 1.16767 1.20115 1.33411 1.50071 1.65493 1.84702 2.07816 2.19747 2.3371 2.82501 2.99296 3.16755 3.31367 3.44897 3.5986 4.09533 4.33962 4.81575 
36 0.01405 0.10611 0.17221 0.19066 0.32327 0.33439 0.51528 0.54052 0.65812 0.80728 0.83318 0.84609 1.00098 1.01575 1.17964 1.19922 1.34546 1.51319 1.53583 1.66771 1.6928 1.85864 1.8887 2.21356 2.34987 2.65588 2.84168 3.01285 3.17625 3.32403 3.45989 3.78908 4.10744 4.35481 4.52315 4.82913 
19 0.01339 0.10379 0.17607 0.32879 0.52163 0.79332 0.83271 0.85071 0.99833 1.01169 1.18267 1.22204 1.47246 1.52401 1.68513 1.87316 3.46829 4.10929 4.8364 
7 0.01009 0.11573 0.79653 0.8396 0.98255 1.0073 1.47458 
10 0.01784 0.11052 0.48927 0.79367 0.8332 0.98102 1.00354 1.22525 1.47402 1.53004 
8 0.01692 0.11665 0.49933 0.79949 0.83657 0.99887 1.01722 1.47742 
15 0.01244 0.10612 0.17976 0.32277 0.79297 0.82969 0.85329 0.99596 1.01399 1.47045 1.5212 1.66963 1.85838 4.35051 4.82781 
21 0.02284 0.11953 0.18281 0.334 0.35749 0.53009 0.81445 0.84295 0.8684 1.00904 1.02868 1.18905 1.2195 1.52912 1.67972 1.87226 2.23499 2.37157 3.47163 4.11719 4.8441 
22 0.01517 0.10048 0.16761 0.31815 0.33164 0.51043 0.79055 0.82567 0.8385 0.9936 1.00684 1.17701 1.34447 1.47102 1.51438 1.66413 1.85258 2.34396 3.31867 4.10068 4.34431 4.82079 
10 0.02049 0.11176 0.34092 0.49938 0.79865 0.84373 0.98275 1.00846 1.231 1.47492 
17 0.01678 0.09818 0.1717 0.32334 0.48142 0.51656 0.78848 0.82674 0.83701 0.97487 0.99988 1.01049 1.4662 1.66437 1.85939 4.11352 4.35182 
18 0.01955 0.10301 0.17531 0.32545 0.34297 0.52182 0.79345 0.82994 0.84095 0.99783 1.00946 1.18274 1.4699 1.51657 1.6735 1.8633 4.10789 4.8297 
11 0.01703 0.10137 0.46881 0.78777 0.82926 0.84734 0.96909 1.00492 1.22433 1.46644 4.78228 
16 0.02024 0.11155 0.17725 0.32645 0.52588 0.80057 0.83289 0.8515 1.00088 1.01325 1.18436 1.50678 1.67067 1.86281 2.2425 4.83117 
43 0.01257 0.09949 0.17116 0.18037 0.20675 0.32657 0.33658 0.51598 0.53082 0.65865 0.79894 0.83218 0.84133 0.86223 1.0018 1.01147 1.17937 1.19004 1.21506 1.34652 1.51479 1.53598 1.66757 1.6856 1.86209 1.89123 2.0961 2.20814 2.23174 2.35004 2.65725 2.83808 3.00334 3.17654 3.32545 3.46007 3.60608 3.78954 4.10688 4.35416 4.52545 4.66234 4.82961 
28 0.0127 0.09921 0.16813 0.18614 0.32083 0.33436 0.51184 0.65633 0.79456 0.82788 0.84002 0.99686 1.00738 1.17783 1.22126 1.3433 1.50904 1.66316 1.85586 2.20757 2.34523 2.83372 3.17531 3.32271 3.45575 4.10218 4.34691 4.82388 
10 0.0103 0.10449 0.31816 0.51912 0.79147 0.82447 0.99045 1.46466 1.66332 1.85259 
15 0.01484 0.10666 0.1787 0.32968 0.51937 0.79557 0.83145 0.84293 0.99822 1.01007 1.20782 1.47296 1.52809 1.67193 4.11779 
25 0.00853 0.10493 0.17043 0.321 0.33973 0.51323 0.57253 0.80175 0.83007 0.84779 0.99803 1.01441 1.17906 1.21516 1.51533 1.66595 1.85676 2.22365 2.34896 2.8538 3.32281 3.45906 4.10374 4.34882 4.82497 
6 0.02056 0.12367 0.79916 0.85404 1.00642 1.4742 
15 0.01106 0.10471 0.17416 0.32283 0.51994 0.79399 0.82909 0.84167 0.99828 1.01935 1.21609 1.47526 1.5207 1.6698 3.3257 
13 0.01469 0.10267 0.16977 0.32248 0.78909 0.8251 0.84695 0.99264 1.46392 1.51223 4.10283 4.34623 4.82398 
16 0.01292 0.1047 0.17552 0.32561 0.5458 0.79343 0.83265 0.98078 1.00293 1.18446 1.22757 1.47206 1.52098 2.23582 4.10685 4.83941 
9 0.02108 0.11465 0.18741 0.79676 0.83506 0.97978 1.00662 1.21536 1.47812 
14 0.00719 0.09562 0.17796 0.32517 0.49531 0.79141 0.83053 0.84482 0.98012 1.00231 1.02482 1.46901 1.53094 1.8627 
10 0.01019 0.1031 0.47778 0.79187 0.83908 0.97206 1.00706 1.22822 1.46934 4.79495 
23 0.01937 0.11008 0.17888 0.22489 0.32984 0.52598 0.80043 0.83556 0.8471 1.00341 1.01499 1.18752 1.22123 1.37445 1.52065 1.67678 1.875 2.23054 2.66852 3.33946 3.47224 4.11509 4.84209 
10 0.01347 0.10375 0.33578 0.48465 0.79251 0.83856 0.97397 1.00643 1.46863 4.78514 
17 0.00716 0.10857 0.17578 0.32814 0.51726 0.8037 0.83433 0.85407 1.0012 1.01524 1.18564 1.52483 1.67044 2.22173 4.10802 4.39028 4.83381 
10 0.02067 0.10506 0.47775 0.78884 0.82736 0.83951 0.97447 1.00073 1.46609 4.8029 
17 0.01835 0.10324 0.16901 0.31843 0.51068 0.79136 0.82549 0.84598 0.99335 1.01203 1.4684 1.66194 1.85263 2.34575 4.10065 4.34425 4.8209 
29 0.01079 0.10497 0.17235 0.19831 0.32428 0.33635 0.51606 0.65941 0.80335 0.83195 0.84388 1.00063 1.01353 1.1787 1.20184 1.34582 1.51222 1.54076 1.66799 1.85944 2.21149 2.34829 3.17469 3.32297 3.45913 3.60693 4.10641 4.35532 4.82837 
26 0.02049 0.10337 0.16709 0.31896 0.33158 0.51026 0.79318 0.8267 0.8394 0.99519 1.00821 1.1747 1.33883 1.49913 1.66303 1.85358 2.20427 2.34319 2.8302 2.99762 3.1723 3.31942 3.45412 4.10099 4.34566 4.82159 
17 0.01033 0.10177 0.17722 0.32902 0.54381 0.79324 0.83101 0.84183 0.98532 1.00318 1.02475 1.1856 1.231 1.47643 1.52536 1.88413 4.11324 
28 0.01256 0.09756 0.16907 0.31957 0.33442 0.51208 0.54945 0.79075 0.82665 0.84019 0.99467 1.00743 1.1767 1.20406 1.34896 1.47407 1.51752 1.66915 1.85499 2.22552 2.85357 3.17548 3.32113 3.45752 3.61121 4.10151 4.34714 4.82403 
24 0.01047 0.10132 0.17533 0.20562 0.32787 0.34256 0.51868 0.79791 0.83617 0.85663 1.00396 1.02558 1.18206 1.20963 1.48053 1.52474 1.67457 1.86335 2.35443 3.32558 3.46868 4.10748 4.35628 4.83206 
36 0.0131 0.09494 0.15947 0.1688 0.31237 0.32071 0.50377 0.64328 0.78922 0.82152 0.83103 0.99058 1.00141 1.16614 1.33034 1.49408 1.50861 1.65513 1.67528 1.84724 1.86485 2.06564 2.19388 2.33642 2.63957 2.82188 2.9882 3.16269 3.31094 3.44648 3.59166 3.76651 4.09443 4.33958 4.50797 4.81539 
26 0.00675 0.08885 0.17188 0.32407 0.33894 0.51398 0.55067 0.7891 0.82848 0.83889 0.97874 1.00057 1.01254 1.17958 1.20281 1.34863 1.47001 1.51627 1.66997 1.86033 2.22983 3.17736 3.32212 3.46304 4.10631 4.82648 
18 0.01538 0.09557 0.16823 0.31888 0.48483 0.784 0.82361 0.83566 0.97001 0.996 1.21784 1.46186 1.51774 1.66421 1.85364 4.1006 4.34451 4.82116 
13 0.01371 0.10194 0.17078 0.32586 0.78862 0.82695 0.8439 0.9926 1.01335 1.18565 1.46666 1.51566 4.10422 
12 0.0202 0.10985 0.18378 0.33769 0.79587 0.84316 0.97796 1.00938 1.19407 1.47241 1.5262 3.47151 
17 0.01276 0.099 0.17515 0.32188 0.48929 0.78843 0.82693 0.84147 0.97568 0.99958 1.0136 1.2194 1.46759 1.5355 1.66932 1.85747 4.10942 
10 0.01704 0.10832 0.33133 0.793 0.83051 0.85102 0.98256 1.0031 1.4697 1.54066 
27 0.00648 0.09584 0.16637 0.31599 0.32678 0.5095 0.78903 0.82541 0.83663 0.99268 1.00375 1.17329 1.19982 1.33931 1.47024 1.51449 1.66235 1.85277 2.20293 2.34334 2.83148 3.00827 3.31864 3.45597 4.10207 4.34631 4.82152 
7 0.00798 0.10501 0.48793 0.79015 0.9705 1.46254 4.7843 
11 0.02806 0.11504 0.32164 0.79283 0.82915 0.99112 1.00988 1.47091 1.85758 4.35112 4.82438 

46
