# Supplementary material for: Deciphering the Contribution of Oriens-Lacunosum/Moleculare (OLM) Cells to Intrinsic θ Rhythms Using Biophysical Local Field Potential (LFP) Models
Source: eNeuro. 2018 Sep 4;5(4):ENEURO.0146-18.2018. doi: 10.1523/ENEURO.0146-18.2018 (PMC6140113; doi:10.1523/ENEURO.0146-18.2018)
Supplement: Supplementary file 2 — Supplementary Code. Download supplement 2, GZ file [file sup_enu-eN-NWR-0146-18-s02.gz › LFP_microcircuit-master/SOM-350-SOM12915016-dSD3.5ms-shift5.32ms-gnSD0.12-gsb4.5-csb0.21-gbs0.25-cbs0.1344-spiketimes.txt]

17198

350


50 0.01373 0.10588 0.16942 0.1781 0.19592 0.32318 0.33164 0.3473 0.51454 0.52882 0.65255 0.66645 0.8214 0.8358 0.84832 1.00199 1.01445 1.17653 1.18669 1.20956 1.34068 1.35692 1.5129 1.53146 1.66715 1.68475 1.85883 1.87508 2.07728 2.10252 2.20546 2.22921 2.34704 2.64886 2.83295 2.85294 2.99909 3.1727 3.19301 3.32142 3.45696 3.47216 3.60239 3.77697 4.105 4.35101 4.51649 4.65123 4.82666 4.84579 
45 0.01237 0.10318 0.16154 0.1716 0.2051 0.31498 0.32503 0.50584 0.52283 0.644 0.66427 0.81889 0.83065 0.99368 1.0107 1.16798 1.17976 1.21002 1.33225 1.35402 1.50464 1.52973 1.65924 1.68558 1.85071 1.87446 2.06956 2.19755 2.23212 2.33871 2.64069 2.82485 2.85066 2.99098 3.1644 3.31306 3.44863 3.47204 3.59419 3.7689 4.09661 4.34294 4.5086 4.64418 4.81842 
45 0.01931 0.11172 0.17122 0.18126 0.2156 0.32482 0.33492 0.51564 0.53279 0.65408 0.67748 0.82735 0.83942 0.87461 1.00365 1.02261 1.17794 1.18998 1.22154 1.3422 1.36562 1.51519 1.54514 1.6694 1.86049 1.88483 2.07974 2.20746 2.24319 2.34835 2.65083 2.83469 2.86179 3.00087 3.17405 3.32283 3.45829 3.48231 3.60394 3.77905 4.10621 4.35271 4.5187 4.65574 4.82818 
62 0.01229 0.09073 0.15655 0.16485 0.17337 0.19413 0.3131 0.31985 0.32912 0.50484 0.51521 0.53391 0.64271 0.65219 0.79976 0.82345 0.832 0.85279 0.99231 1.00151 1.16682 1.1751 1.18889 1.21728 1.33091 1.34236 1.50273 1.51633 1.65686 1.66955 1.84866 1.86039 2.06644 2.08211 2.1944 2.20955 2.33734 2.35405 2.63856 2.65241 2.82259 2.8369 2.98888 3.00478 3.16299 3.17404 3.31161 3.32299 3.44713 3.45761 3.59241 3.7666 3.78387 4.09546 4.10681 4.34104 4.3784 4.50652 4.52385 4.63995 4.81697 4.83037 
46 0.00852 0.10573 0.16853 0.17813 0.20489 0.32241 0.3322 0.51338 0.53047 0.65183 0.67475 0.82215 0.83547 0.8534 1.00098 1.01745 1.17559 1.1872 1.21683 1.33985 1.36244 1.51257 1.53823 1.6669 1.69741 1.85814 1.88206 2.07759 2.20529 2.24046 2.34597 2.64831 2.83236 2.85846 2.99862 3.17163 3.32042 3.45594 3.47882 3.60157 3.77657 4.10376 4.35019 4.51609 4.65313 4.82572 
54 0.00792 0.09696 0.16113 0.16958 0.18581 0.31482 0.32283 0.33559 0.5062 0.51924 0.54889 0.64431 0.65731 0.81513 0.82825 0.84098 0.99392 1.00585 1.1683 1.17808 1.1986 1.33239 1.34721 1.50439 1.52189 1.65889 1.67547 1.85052 1.86582 2.06865 2.08976 2.19689 2.21839 2.33882 2.64028 2.66917 2.82461 2.84381 2.99073 3.0269 3.16449 3.18158 3.31329 3.44882 3.46288 3.59416 3.76856 4.09688 4.11935 4.34291 4.50832 4.64295 4.81853 4.83674 
56 0.01809 0.09949 0.16442 0.17251 0.18662 0.31812 0.32559 0.33643 0.50967 0.52162 0.54503 0.64772 0.6592 0.81395 0.83015 0.83982 0.99731 1.00801 1.17172 1.18094 1.19841 1.33579 1.34899 1.50776 1.52397 1.66208 1.67685 1.85382 1.86757 2.07173 2.08973 2.19992 2.21783 2.34228 2.36414 2.64385 2.6625 2.82793 2.84546 2.9941 3.01485 3.16798 3.18278 3.31672 3.33421 3.45231 3.46513 3.59767 3.77202 4.10042 4.11682 4.34634 4.51179 4.64608 4.82199 4.8379 
59 0.01645 0.09657 0.16321 0.171 0.18196 0.31711 0.32414 0.33379 0.50917 0.52006 0.53994 0.64716 0.65741 0.80653 0.82828 0.83713 0.8921 0.99684 1.00662 1.17126 1.17993 1.19522 1.33526 1.34713 1.50712 1.52158 1.66143 1.67478 1.85321 1.86557 2.07103 2.08761 2.19903 2.21508 2.34177 2.35978 2.64313 2.65851 2.82721 2.84286 2.9934 3.01053 3.16749 3.18001 3.31607 3.32868 3.45168 3.46304 3.59695 3.77123 3.79206 4.09996 4.11329 4.34574 4.51102 4.53123 4.64482 4.8215 4.83584 
58 0.01796 0.09351 0.15974 0.16758 0.17897 0.31372 0.32083 0.33074 0.50565 0.51693 0.53796 0.64366 0.65409 0.80347 0.82482 0.8337 0.99312 1.00298 1.16759 1.17628 1.19149 1.33167 1.34381 1.50347 1.51793 1.65777 1.67138 1.84956 1.8621 2.06738 2.08391 2.19535 2.21149 2.33818 2.35672 2.63952 2.65506 2.82362 2.83981 2.98985 3.00744 3.16386 3.17634 3.31253 3.32597 3.4481 3.45961 3.59339 3.76765 3.78942 4.09636 4.1097 4.34213 4.50744 4.52894 4.64128 4.81792 4.83262 
49 0.01575 0.11026 0.17497 0.18386 0.20313 0.32884 0.33763 0.35674 0.52002 0.53471 0.658 0.67244 0.82912 0.8422 0.85756 1.00762 1.02104 1.18207 1.19252 1.21725 1.34613 1.36301 1.51831 1.53737 1.67287 1.69159 1.86444 1.88152 2.08291 2.21091 2.23526 2.35246 2.65417 2.83835 2.85854 3.00438 3.17803 3.19816 3.32681 3.46236 3.47819 3.60775 3.78225 4.11039 4.35648 4.52196 4.65613 4.83205 4.85162 
49 0.02023 0.10585 0.16799 0.17678 0.19585 0.32163 0.33029 0.34809 0.51296 0.52773 0.65098 0.66548 0.8201 0.83423 0.84728 1.00042 1.01355 1.17493 1.18522 1.20904 1.33906 1.35589 1.51146 1.53112 1.66567 1.68399 1.85727 1.87416 2.07599 2.20378 2.22783 2.34533 2.64713 2.83134 2.85173 2.99732 3.17096 3.19222 3.31976 3.45525 3.47083 3.60071 3.77529 4.1033 4.34934 4.51488 4.64951 4.82498 4.84471 
49 0.01543 0.10116 0.16268 0.17159 0.19117 0.31626 0.32504 0.34369 0.50756 0.52243 0.64561 0.66028 0.81637 0.82965 0.84446 0.99513 1.00858 1.16962 1.18009 1.20485 1.33376 1.35106 1.50598 1.52537 1.66041 1.67954 1.85191 1.86918 2.07048 2.19847 2.22329 2.34006 2.64177 2.82595 2.84659 2.99206 3.16568 3.18714 3.31445 3.45003 3.46637 3.59543 3.76996 4.09803 4.344 4.50962 4.64416 4.81965 4.84026 
53 0.012 0.10327 0.16746 0.17601 0.19285 0.32114 0.32928 0.34269 0.51245 0.52564 0.55731 0.65061 0.66367 0.82234 0.83492 0.84903 1.00023 1.01242 1.17459 1.18451 1.20597 1.33866 1.35374 1.51089 1.52898 1.66523 1.68211 1.85686 1.87244 2.07517 2.09734 2.2033 2.22543 2.3451 2.64686 2.83079 2.84968 2.99695 3.02953 3.17078 3.18841 3.31952 3.45506 3.46944 3.60043 3.77493 4.10314 4.12721 4.34922 4.51475 4.64908 4.8248 4.84326 
48 0.01839 0.09932 0.16014 0.16908 0.18876 0.31363 0.32238 0.34051 0.50492 0.51986 0.6429 0.65798 0.81441 0.82739 0.84302 0.99257 1.00611 1.16691 1.17747 1.2026 1.33108 1.34856 1.50339 1.52406 1.65773 1.67657 1.84934 1.86673 2.06781 2.19568 2.22024 2.33748 2.63927 2.82329 2.84417 2.98939 3.16313 3.31169 3.44731 3.46347 3.59277 3.76717 4.09541 4.34133 4.50693 4.64142 4.81698 4.83712 
57 0.01081 0.09377 0.16003 0.16797 0.1806 0.31389 0.32113 0.3314 0.5056 0.51705 0.53868 0.64355 0.65432 0.80721 0.82552 0.83469 0.99318 1.00337 1.16759 1.17649 1.19255 1.33166 1.34418 1.50345 1.5185 1.65788 1.67191 1.84964 1.86262 2.06745 2.0845 2.19556 2.21228 2.33818 2.35801 2.63951 2.65586 2.82371 2.84043 2.98989 3.00836 3.16384 3.17708 3.31255 3.327 3.44814 3.46015 3.59343 3.76768 3.79825 4.09637 4.11096 4.34223 4.50747 4.64118 4.8179 4.83303 
43 0.01494 0.11039 0.16842 0.17888 0.22132 0.32185 0.33221 0.51275 0.53067 0.65119 0.67644 0.82727 0.83894 1.00059 1.01911 1.175 1.18752 1.2209 1.33931 1.36399 1.51212 1.54317 1.66638 1.85751 1.88264 2.07679 2.20465 2.24562 2.34557 2.64799 2.83184 2.99789 3.17126 3.31988 3.45557 3.48353 3.60132 3.77608 4.10347 4.34979 4.51601 4.65247 4.82526 
55 0.01944 0.10524 0.16947 0.17774 0.19294 0.32327 0.33106 0.34297 0.51469 0.52733 0.55424 0.65278 0.66494 0.82179 0.83601 0.84701 1.00235 1.01373 1.17665 1.18612 1.20486 1.34084 1.35503 1.5128 1.52918 1.66721 1.68293 1.85891 1.87344 2.07704 2.09613 2.20505 2.22404 2.34724 2.37921 2.64878 2.66825 2.83313 2.8518 2.99924 3.02855 3.17298 3.18894 3.32181 3.45725 3.47069 3.60256 3.77702 4.10537 4.12388 4.35145 4.51667 4.65066 4.82705 4.84446 
44 0.01532 0.11338 0.173 0.18318 0.21915 0.32663 0.33682 0.51745 0.53477 0.65587 0.67946 0.83124 0.84288 1.00531 1.02335 1.17957 1.19159 1.22269 1.34378 1.36588 1.51631 1.54159 1.67097 1.70134 1.86232 1.88737 2.08174 2.20938 2.24852 2.3502 2.65243 2.8366 3.00252 3.1758 3.32438 3.46009 3.48374 3.60576 3.78062 4.10812 4.35454 4.52038 4.65651 4.82996 
55 0.01674 0.10327 0.16908 0.17719 0.19121 0.32319 0.33077 0.34201 0.51473 0.52719 0.55308 0.65295 0.66513 0.81891 0.835 0.84474 1.0022 1.01306 1.17678 1.18615 1.20453 1.34085 1.35482 1.51291 1.52916 1.66705 1.68216 1.85878 1.87277 2.07704 2.0958 2.2051 2.2238 2.34721 2.3728 2.64888 2.66808 2.83303 2.8512 2.99926 3.02624 3.17298 3.18859 3.32178 3.4573 3.47059 3.60259 3.77711 4.1053 4.12223 4.35129 4.51679 4.65092 4.82689 4.84316 
40 0.01861 0.11105 0.16653 0.17787 0.31939 0.33021 0.51063 0.53002 0.64914 0.67764 0.82369 0.8358 0.99849 1.02061 1.17293 1.18627 1.22355 1.33731 1.36478 1.51038 1.66432 1.85545 1.88524 2.07505 2.2028 2.34342 2.64577 2.82986 2.99579 3.16911 3.31774 3.45342 3.4879 3.59924 3.77416 4.10132 4.34781 4.51381 4.65035 4.82329 
46 0.01916 0.10504 0.16404 0.17374 0.20099 0.31753 0.32718 0.36269 0.50866 0.52572 0.64693 0.67066 0.82284 0.8341 0.99638 1.01251 1.17067 1.18232 1.2124 1.3349 1.35679 1.50752 1.53492 1.66184 1.6858 1.85335 1.87524 2.07227 2.20009 2.23454 2.34131 2.64364 2.82743 2.85304 2.99349 3.16705 3.31564 3.45125 3.47407 3.59688 3.7715 4.0992 4.34545 4.51143 4.64859 4.82096 
48 0.0118 0.10037 0.16139 0.17041 0.1907 0.31491 0.32377 0.34303 0.50607 0.52099 0.64403 0.65926 0.8165 0.82902 0.84624 0.99387 1.00769 1.16818 1.17889 1.20486 1.3323 1.35029 1.5045 1.52525 1.65902 1.67801 1.85063 1.86805 2.06898 2.19694 2.22258 2.3387 2.64046 2.82449 2.84565 2.99058 3.16435 3.31295 3.44851 3.46515 3.59391 3.76838 4.09659 4.34259 4.50819 4.64287 4.81818 4.83969 
48 0.01627 0.10706 0.16797 0.17727 0.2006 0.32183 0.33128 0.36343 0.51303 0.52969 0.65154 0.67446 0.82419 0.83608 0.85713 1.0007 1.01688 1.17501 1.1862 1.21467 1.33934 1.36075 1.51215 1.53758 1.66628 1.69107 1.85761 1.8787 2.07703 2.20447 2.23593 2.34548 2.64785 2.83182 2.8564 2.99809 3.17121 3.31995 3.45549 3.47628 3.6011 3.77595 4.10339 4.34969 4.51555 4.65161 4.82522 4.85681 
48 0.02031 0.10967 0.17004 0.17959 0.20575 0.32362 0.33316 0.36705 0.51471 0.53123 0.653 0.67342 0.82708 0.83856 0.86977 1.00254 1.01931 1.17686 1.18827 1.21777 1.34104 1.36208 1.51351 1.53728 1.66811 1.6938 1.85944 1.88148 2.0785 2.20639 2.23952 2.34729 2.64932 2.83355 2.85818 2.99959 3.17287 3.32159 3.45717 3.47752 3.60278 3.77749 4.10513 4.35144 4.51714 4.6528 4.82695 4.85868 
45 0.01519 0.11351 0.175 0.1849 0.21607 0.32869 0.33865 0.51974 0.53717 0.65828 0.6828 0.8306 0.84292 0.86886 1.00743 1.0252 1.18188 1.19383 1.22494 1.34618 1.36949 1.51906 1.54696 1.67316 1.70459 1.8645 1.88969 2.0845 2.21183 2.25665 2.35235 2.6547 2.83885 3.00486 3.17803 3.3267 3.46232 3.48715 3.60785 3.78299 4.11021 4.35682 4.52245 4.65781 4.83219 
54 0.00968 0.1004 0.16753 0.1759 0.19143 0.32156 0.32952 0.34214 0.51298 0.5261 0.55612 0.65117 0.66407 0.82078 0.83448 0.84617 1.00058 1.01229 1.17501 1.18468 1.20466 1.33912 1.35383 1.51119 1.52822 1.66556 1.68186 1.85722 1.87228 2.07551 2.09623 2.20362 2.22453 2.34549 2.647 2.66725 2.83139 2.85049 2.99742 3.02786 3.17121 3.18821 3.31997 3.45549 3.4694 3.60084 3.77538 4.10355 4.1239 4.34964 4.51502 4.64927 4.82527 4.8434 
49 0.01767 0.10243 0.16361 0.17256 0.19242 0.31713 0.32587 0.34401 0.50837 0.52312 0.64639 0.66135 0.81779 0.83079 0.84641 0.99604 1.00944 1.17042 1.18093 1.20587 1.33455 1.35161 1.50679 1.52693 1.66122 1.67986 1.8528 1.86977 2.07128 2.19921 2.22445 2.34091 2.64272 2.82676 2.84732 2.99285 3.16656 3.19256 3.31523 3.45087 3.4675 3.59627 3.77081 4.0989 4.34492 4.51053 4.64514 4.82052 4.84097 
45 0.0205 0.11305 0.17183 0.18202 0.21855 0.32536 0.33552 0.51622 0.53362 0.65477 0.67935 0.82906 0.8408 1.00395 1.02139 1.1784 1.19047 1.22165 1.34262 1.3652 1.51561 1.54391 1.66975 1.70063 1.86113 1.88686 2.08092 2.20836 2.2542 2.34906 2.65156 2.83536 2.86679 3.00172 3.17481 3.32339 3.45911 3.48829 3.60485 3.78004 4.10707 4.35339 4.51959 4.65701 4.82886 
49 0.01617 0.10633 0.16892 0.17763 0.19585 0.32265 0.33121 0.34787 0.51396 0.52841 0.65223 0.66729 0.82101 0.83527 0.84807 1.0014 1.01403 1.17597 1.18621 1.20963 1.34014 1.35696 1.51262 1.53233 1.66665 1.6845 1.85822 1.8746 2.07701 2.20473 2.2282 2.3464 2.64835 2.8323 2.8522 2.99847 3.17209 3.1926 3.32085 3.4564 3.47197 3.6018 3.77648 4.10438 4.35038 4.51614 4.65085 4.82602 4.84511 
46 0.00784 0.10316 0.17051 0.18007 0.20555 0.32477 0.33464 0.51562 0.53244 0.65396 0.67577 0.82549 0.83829 0.85859 1.00337 1.02027 1.17778 1.18937 1.21906 1.34202 1.36377 1.51458 1.53927 1.66919 1.69853 1.86048 1.88471 2.07957 2.2074 2.24176 2.3482 2.65042 2.83454 2.85986 3.00068 3.17384 3.32256 3.45806 3.4792 3.60376 3.77856 4.10601 4.35245 4.5181 4.6545 4.82792 
36 0.00809 0.11636 0.17434 0.18806 0.32736 0.34011 0.51842 0.54105 0.65717 0.83356 0.84727 1.00656 1.18043 1.19584 1.3448 1.37941 1.51812 1.67214 1.86316 1.90467 2.08323 2.21086 2.35126 2.65384 2.83773 3.00399 3.17698 3.32549 3.46126 3.60712 3.78222 4.10918 4.35608 4.52198 4.65987 4.83119 
46 0.01271 0.1094 0.17023 0.17987 0.20626 0.32402 0.33378 0.51487 0.53152 0.6535 0.67612 0.82542 0.83805 0.85944 1.00282 1.01957 1.17717 1.18874 1.21849 1.34155 1.36379 1.51437 1.54084 1.66847 1.69533 1.85987 1.88318 2.07913 2.20681 2.24146 2.34774 2.6501 2.83416 2.86102 3.00036 3.17348 3.32222 3.45786 3.48245 3.60341 3.77846 4.10563 4.35199 4.51795 4.65443 4.8275 
46 0.00856 0.10724 0.16851 0.17835 0.20732 0.32211 0.3319 0.44345 0.51329 0.53029 0.65136 0.67231 0.82798 0.83926 1.00094 1.01769 1.17517 1.18677 1.21676 1.33943 1.36077 1.51179 1.53561 1.66654 1.69298 1.85792 1.88075 2.07673 2.20468 2.23834 2.34581 2.64771 2.83192 2.85668 2.99808 3.1714 3.3201 3.45571 3.47753 3.60126 3.77581 4.10368 4.35002 4.5155 4.65114 4.82549 
47 0.00943 0.04532 0.12777 0.17627 0.18609 0.21915 0.32946 0.33913 0.52028 0.53665 0.65859 0.67843 0.83344 0.84478 1.00788 1.02332 1.18212 1.19327 1.22117 1.34647 1.36651 1.51894 1.54163 1.67335 1.69572 1.86487 1.8851 2.08399 2.21133 2.24059 2.35279 2.65484 2.83897 2.86235 3.00507 3.17842 3.32719 3.46271 3.48225 3.60824 3.78305 4.1107 4.3571 4.52268 4.65728 4.83254 4.86067 
42 0.01877 0.11006 0.16714 0.17776 0.2413 0.32072 0.33148 0.51153 0.53013 0.65002 0.67716 0.82604 0.83775 0.9994 1.02046 1.17367 1.18632 1.22035 1.33801 1.36362 1.51079 1.54223 1.6653 1.85637 1.88534 2.07597 2.2035 2.34422 2.64635 2.83055 2.99647 3.16987 3.31846 3.45416 3.48198 3.59983 3.77475 4.10208 4.34851 4.51446 4.64967 4.82397 
54 0.01914 0.1043 0.16721 0.17563 0.19183 0.32075 0.32867 0.34104 0.51213 0.52491 0.55278 0.6501 0.66232 0.82129 0.83432 0.84725 0.99993 1.01175 1.17417 1.18383 1.20357 1.33825 1.35257 1.51031 1.52725 1.66477 1.68093 1.85651 1.87156 2.07458 2.09456 2.20266 2.22263 2.34478 2.64625 2.66655 2.8305 2.84912 2.99655 3.02198 3.17044 3.18678 3.31921 3.45469 3.46835 3.60008 3.77446 4.10284 4.12208 4.3489 4.51421 4.64811 4.82448 4.84206 
55 0.01151 0.10011 0.17095 0.17917 0.19308 0.32551 0.33323 0.34493 0.51692 0.52945 0.55573 0.65503 0.66703 0.82235 0.83756 0.84766 1.00448 1.01558 1.17902 1.18846 1.2072 1.34306 1.35706 1.51502 1.53117 1.66934 1.68473 1.86115 1.87559 2.07936 2.09833 2.20741 2.22635 2.34948 2.38323 2.65098 2.66963 2.83531 2.85372 3.00142 3.02684 3.17521 3.19097 3.32402 3.45945 3.47265 3.60475 3.77928 4.10754 4.125 4.35352 4.51887 4.65275 4.82916 4.84583 
48 0.01442 0.10482 0.16539 0.17467 0.19751 0.31897 0.32822 0.3548 0.51014 0.52587 0.64818 0.66465 0.82183 0.83368 0.85527 0.99794 1.01312 1.17224 1.18329 1.21115 1.3364 1.35585 1.50877 1.53087 1.66329 1.68493 1.85481 1.87436 2.07357 2.20131 2.23001 2.34276 2.64459 2.82878 2.85123 2.99483 3.1684 3.31708 3.45261 3.47088 3.59811 3.77272 4.10063 4.34679 4.51241 4.64697 4.82234 4.84592 
46 0.01808 0.10701 0.1663 0.17608 0.20449 0.31986 0.3296 0.37657 0.51102 0.52836 0.6495 0.67404 0.82519 0.83644 0.99865 1.01509 1.17307 1.18482 1.21523 1.33734 1.35984 1.51006 1.53667 1.66424 1.69023 1.85563 1.87808 2.07483 2.2027 2.23929 2.34361 2.64599 2.82987 2.85674 2.9961 3.16939 3.31804 3.45369 3.47944 3.59933 3.77413 4.10154 4.34783 4.5139 4.65128 4.82334 
48 0.01846 0.10602 0.16791 0.17676 0.19606 0.32169 0.33052 0.35014 0.51298 0.52811 0.65121 0.6673 0.82127 0.8347 0.84912 1.00049 1.01406 1.175 1.18553 1.21066 1.33914 1.35702 1.51168 1.53267 1.66584 1.68514 1.85738 1.87485 2.07623 2.20395 2.22928 2.34538 2.64737 2.83153 2.85291 2.99751 3.17111 3.31976 3.45529 3.47157 3.60079 3.77543 4.10328 4.34936 4.5151 4.64968 4.82501 4.84576 
48 0.01632 0.10432 0.16586 0.1749 0.1956 0.31943 0.32833 0.34843 0.51071 0.52595 0.64885 0.66468 0.82006 0.83299 0.84875 0.99827 1.01201 1.1728 1.18346 1.20926 1.33693 1.35506 1.50929 1.53014 1.6636 1.68302 1.85512 1.87289 2.07384 2.20175 2.22793 2.3432 2.6451 2.82921 2.85053 2.99528 3.16891 3.31753 3.45318 3.47011 3.59855 3.77314 4.10115 4.34716 4.51286 4.64763 4.82277 4.84397 
55 0.01437 0.10245 0.16764 0.1759 0.19092 0.3216 0.3294 0.34136 0.51303 0.52575 0.55295 0.65115 0.66363 0.81975 0.83417 0.84498 1.00064 1.01198 1.17504 1.18458 1.20376 1.33912 1.35341 1.51128 1.52827 1.66548 1.68123 1.85726 1.87193 2.07539 2.09496 2.2034 2.22256 2.34554 2.37856 2.64735 2.67354 2.83141 2.85006 2.99754 3.02936 3.17134 3.18808 3.32014 3.45557 3.46918 3.60099 3.77548 4.10368 4.12316 4.34976 4.51526 4.6498 4.82531 4.84272 
59 0.01584 0.09951 0.1664 0.17422 0.1851 0.32024 0.32728 0.33686 0.5124 0.5232 0.54292 0.65036 0.66047 0.8103 0.83166 0.84053 0.99991 1.00953 1.17434 1.18292 1.19763 1.22995 1.33853 1.35045 1.51038 1.52466 1.66465 1.6779 1.85645 1.86872 2.07434 2.09068 2.20224 2.21815 2.34505 2.36301 2.64636 2.66135 2.83049 2.84624 2.99672 3.01383 3.17072 3.18279 3.3194 3.3323 3.45498 3.4663 3.60026 3.7745 3.79438 4.10328 4.11657 4.34907 4.5143 4.5337 4.64815 4.82481 4.83925 
55 0.01637 0.10146 0.1671 0.17523 0.18966 0.32107 0.32871 0.34014 0.51256 0.52516 0.55156 0.65073 0.66283 0.81673 0.83279 0.84251 1.00007 1.01111 1.17459 1.18396 1.20233 1.33865 1.35253 1.51081 1.52735 1.66494 1.68022 1.85667 1.87093 2.07487 2.09371 2.203 2.22192 2.34504 2.37199 2.64675 2.66696 2.83091 2.84949 2.997 3.02151 3.17078 3.18631 3.31958 3.45505 3.46809 3.60039 3.77503 4.10311 4.11997 4.34914 4.51471 4.64882 4.82478 4.84159 
48 0.01557 0.10055 0.16165 0.17065 0.19084 0.31522 0.32409 0.34372 0.50648 0.52176 0.64454 0.66022 0.81598 0.82891 0.84472 0.99413 1.00802 1.16858 1.17931 1.2054 1.33269 1.35129 1.50513 1.527 1.65936 1.67877 1.85093 1.86866 2.06949 2.19738 2.22459 2.33904 2.641 2.82492 2.84645 2.99099 3.16476 3.31335 3.44892 3.46593 3.59438 3.76887 4.09692 4.34289 4.50875 4.64358 4.81853 4.84026 
52 0.0085 0.09943 0.16807 0.17655 0.19246 0.32226 0.33041 0.34394 0.51366 0.5273 0.57651 0.65197 0.6657 0.82276 0.83565 0.84889 1.00129 1.01349 1.17581 1.18576 1.20766 1.33993 1.35577 1.51205 1.52988 1.66627 1.68307 1.85796 1.87357 2.07648 2.10007 2.20455 2.22739 2.34623 2.64794 2.83212 2.85175 2.99821 3.17182 3.18908 3.3206 3.45612 3.47037 3.60148 3.77612 4.10419 4.12766 4.35023 4.51582 4.64998 4.82587 4.8443 
55 0.0126 0.10271 0.17008 0.17831 0.19288 0.32457 0.33249 0.34508 0.51583 0.52869 0.55649 0.65403 0.66664 0.822 0.83666 0.84721 1.00343 1.01495 1.17781 1.18732 1.20644 1.34193 1.3563 1.51393 1.53045 1.66834 1.68424 1.86005 1.87483 2.07826 2.09799 2.20634 2.22594 2.34824 2.38547 2.64995 2.67161 2.83419 2.85297 3.00039 3.03624 3.17401 3.19038 3.32282 3.45825 3.47173 3.60364 3.77814 4.10634 4.1249 4.35246 4.51786 4.65264 4.82807 4.84566 
50 0.01737 0.10584 0.16863 0.17726 0.19496 0.32241 0.33083 0.34633 0.51371 0.52796 0.65177 0.66572 0.81955 0.83455 0.84621 1.00116 1.01361 1.17571 1.1858 1.20829 1.33986 1.35613 1.51213 1.53084 1.66629 1.68358 1.85792 1.87393 2.0765 2.10295 2.20456 2.22806 2.34618 2.64806 2.83209 2.85203 2.99822 3.17179 3.19069 3.3206 3.45611 3.47115 3.60149 3.77618 4.10412 4.3501 4.5158 4.65044 4.82576 4.84455 
39 0.02109 0.11588 0.17038 0.18195 0.32331 0.33434 0.51433 0.5336 0.65296 0.68291 0.82853 0.84066 1.00244 1.0268 1.17661 1.19003 1.22861 1.34106 1.36921 1.51415 1.6683 1.85932 1.88979 2.07906 2.20649 2.34716 2.64958 2.83366 2.99964 3.17288 3.32143 3.45721 3.60277 3.77775 4.10502 4.35162 4.51749 4.65363 4.82701 
54 0.01459 0.0983 0.16219 0.17049 0.18587 0.31585 0.32367 0.33559 0.50736 0.5204 0.54981 0.64556 0.65846 0.81436 0.82864 0.83953 0.99497 1.00648 1.16946 1.17911 1.19883 1.33352 1.34821 1.50571 1.52328 1.65981 1.67567 1.85157 1.86631 2.06972 2.09054 2.19784 2.2181 2.33996 2.64169 2.66788 2.82565 2.84453 2.99181 3.02229 3.16575 3.1832 3.31447 3.44997 3.46386 3.59532 3.76985 4.09801 4.11742 4.34396 4.50965 4.64413 4.81962 4.83713 
48 0.01938 0.10661 0.16721 0.17644 0.19895 0.32085 0.33006 0.35619 0.5121 0.52812 0.65021 0.6672 0.823 0.83509 0.85452 0.99976 1.01471 1.17415 1.18516 1.21279 1.33831 1.35782 1.51079 1.53307 1.66514 1.68655 1.85669 1.87624 2.07557 2.20331 2.23233 2.34462 2.64656 2.83082 2.854 2.99679 3.17026 3.319 3.45451 3.47301 3.60005 3.77477 4.1025 4.3487 4.51432 4.64909 4.82428 4.84934 
56 0.01708 0.10288 0.16962 0.17762 0.19125 0.32382 0.33132 0.34238 0.51521 0.52738 0.55145 0.65343 0.66514 0.8175 0.83496 0.84427 1.00265 1.01322 1.17733 1.18653 1.20418 1.34133 1.35477 1.51329 1.52894 1.66753 1.68226 1.85929 1.87303 2.07751 2.09547 2.20557 2.22346 2.34768 2.37055 2.6492 2.66645 2.83353 2.85142 2.99959 3.02051 3.17341 3.18807 3.32223 3.34372 3.45773 3.47049 3.60306 3.77764 4.10579 4.12194 4.35178 4.51715 4.65099 4.82744 4.84357 
46 0.01562 0.11348 0.17492 0.18463 0.2121 0.32887 0.33876 0.5197 0.53648 0.65783 0.67765 0.83051 0.84289 0.86648 1.00762 1.02538 1.18175 1.19332 1.22307 1.34599 1.36733 1.51837 1.542 1.67324 1.7019 1.86459 1.88861 2.08357 2.21144 2.24625 2.35229 2.65419 2.83851 2.86347 3.00459 3.17787 3.3266 3.46212 3.4833 3.60772 3.78238 4.11009 4.35654 4.52196 4.65758 4.83201 
43 0.02251 0.11577 0.17348 0.18405 0.23267 0.32695 0.33745 0.51785 0.53598 0.65623 0.68136 0.83217 0.84384 1.00562 1.02491 1.17999 1.19248 1.22566 1.3443 1.3686 1.51704 1.54626 1.67153 1.86257 1.88867 2.08199 2.20967 2.24926 2.35056 2.65282 2.83701 3.00291 3.17614 3.32478 3.46048 3.48725 3.60619 3.78113 4.10842 4.35491 4.52077 4.65708 4.83037 
45 0.01614 0.10222 0.16127 0.17107 0.20006 0.31484 0.32471 0.50577 0.52337 0.64416 0.66693 0.81652 0.82913 0.85227 0.99365 1.01111 1.1681 1.18 1.21095 1.33233 1.35605 1.505 1.53173 1.65929 1.69002 1.85065 1.87569 2.06984 2.19764 2.23466 2.33859 2.64084 2.82481 2.99081 3.16425 3.31288 3.44856 3.47284 3.5941 3.76888 4.09641 4.34265 4.50857 4.6442 4.81818 
54 0.01585 0.10427 0.16958 0.17788 0.19342 0.32343 0.33132 0.34369 0.51479 0.52766 0.55569 0.65304 0.66578 0.82179 0.83599 0.84698 1.00239 1.01387 1.17691 1.18655 1.20638 1.34095 1.35544 1.51305 1.52991 1.66731 1.68322 1.85905 1.87392 2.07737 2.09768 2.2055 2.22594 2.34735 2.64885 2.66863 2.83316 2.85187 2.99928 3.02906 3.17304 3.1894 3.32181 3.45732 3.47095 3.6027 3.77718 4.10541 4.12512 4.35141 4.51688 4.65132 4.82706 4.84451 
46 0.0122 0.10218 0.16111 0.17093 0.19962 0.31457 0.32434 0.3697 0.5057 0.52342 0.64396 0.66898 0.8205 0.83177 0.99345 1.0101 1.1677 1.17959 1.21073 1.33193 1.35451 1.50454 1.53384 1.65895 1.68447 1.85039 1.8733 2.06936 2.19719 2.23429 2.33834 2.64061 2.82449 2.85686 2.99061 3.16409 3.3127 3.44836 3.47593 3.59397 3.76863 4.09629 4.34255 4.50851 4.64561 4.81806 
44 0.01162 0.11152 0.17368 0.1838 0.21882 0.32766 0.33805 0.51854 0.53651 0.65687 0.68133 0.83144 0.8431 1.00613 1.02438 1.18057 1.19275 1.22426 1.34491 1.36857 1.51738 1.54346 1.67202 1.71217 1.86333 1.89066 2.08252 2.21062 2.35102 2.65309 2.83747 2.86677 3.00356 3.17663 3.32546 3.46099 3.48616 3.60661 3.78135 4.10885 4.35537 4.52094 4.65694 4.83091 
54 0.01101 0.09907 0.16437 0.1727 0.18821 0.31823 0.32614 0.33852 0.50975 0.52301 0.55442 0.64799 0.661 0.81629 0.83076 0.84158 0.99728 1.00894 1.17179 1.18145 1.20139 1.33591 1.35077 1.50807 1.52551 1.66223 1.67851 1.85389 1.86889 2.07225 2.09319 2.20039 2.22165 2.34224 2.64392 2.66907 2.82815 2.8474 2.99424 3.03211 3.16799 3.18527 3.31681 3.45228 3.46631 3.59762 3.77223 4.10033 4.1213 4.34637 4.51195 4.6466 4.822 4.83998 
48 0.01224 0.10581 0.16647 0.17595 0.20091 0.32 0.32937 0.35848 0.51117 0.5274 0.64941 0.6688 0.8239 0.83534 0.86881 0.99899 1.01481 1.17337 1.18479 1.21439 1.33753 1.35812 1.51009 1.5343 1.66441 1.68748 1.85585 1.87643 2.07491 2.20283 2.23645 2.34381 2.64596 2.82994 2.85378 2.99608 3.1695 3.31812 3.45378 3.47438 3.59935 3.77407 4.10172 4.34793 4.51377 4.64975 4.82345 4.85208 
42 0.01871 0.10662 0.16368 0.17428 0.23925 0.31728 0.32796 0.50812 0.52699 0.64666 0.67592 0.82229 0.83395 0.99589 1.01607 1.17039 1.18326 1.21823 1.33463 1.36139 1.5075 1.54574 1.66187 1.85285 1.88161 2.07219 2.20004 2.34075 2.64312 2.82703 2.99306 3.16649 3.31508 3.45072 3.48011 3.5964 3.77121 4.09858 4.34492 4.511 4.64854 4.82043 
48 0.0126 0.09982 0.1596 0.16905 0.19354 0.31308 0.32243 0.35115 0.50423 0.52088 0.64239 0.66268 0.81694 0.82843 0.8588 0.99209 1.00767 1.16637 1.17782 1.20758 1.33057 1.35199 1.50303 1.52957 1.65745 1.68052 1.84891 1.86964 2.06759 2.19564 2.22855 2.33689 2.63901 2.82292 2.84763 2.98905 3.16258 3.31121 3.44685 3.46793 3.59235 3.76689 4.09479 4.34092 4.50666 4.64251 4.81648 4.84804 
45 0.01881 0.10972 0.16825 0.17826 0.21078 0.32173 0.33168 0.51261 0.52943 0.65091 0.67268 0.82535 0.83717 1.00041 1.01705 1.17469 1.18641 1.21642 1.33899 1.36053 1.51156 1.53647 1.66603 1.69212 1.85748 1.8804 2.07661 2.20434 2.2391 2.34542 2.64762 2.83164 2.8575 2.9978 3.17125 3.31979 3.45544 3.47922 3.60105 3.7758 4.10343 4.34977 4.51555 4.65131 4.82522 
48 0.01389 0.10763 0.16958 0.17869 0.1999 0.32321 0.33221 0.35356 0.51452 0.53002 0.65258 0.66854 0.82462 0.83711 0.85443 1.00211 1.01631 1.17648 1.1872 1.21332 1.34067 1.35901 1.51314 1.53433 1.6674 1.68734 1.85897 1.8771 2.07781 2.20557 2.23261 2.34696 2.64891 2.83311 2.85498 2.99915 3.17262 3.32138 3.45687 3.47401 3.6023 3.77699 4.10488 4.35109 4.51664 4.65138 4.82665 4.84912 
54 0.01619 0.10478 0.17073 0.17897 0.1941 0.32508 0.33311 0.34631 0.51628 0.5294 0.55893 0.65454 0.66752 0.82219 0.83692 0.8474 1.00373 1.01521 1.17829 1.18788 1.2076 1.34234 1.35694 1.51437 1.53108 1.66882 1.68496 1.86045 1.87538 2.07865 2.09834 2.20684 2.22696 2.34865 2.65012 2.6693 2.83458 2.85333 3.00059 3.02921 3.17432 3.19059 3.32314 3.45863 3.47221 3.60394 3.77851 4.10665 4.12506 4.35274 4.51811 4.65218 4.82836 4.84562 
60 0.01338 0.09989 0.16847 0.17629 0.18626 0.22223 0.32432 0.3314 0.34154 0.51572 0.52739 0.549 0.65394 0.66486 0.81349 0.83418 0.84282 0.87598 1.00284 1.01246 1.17759 1.18619 1.20167 1.34167 1.35414 1.51366 1.52829 1.66767 1.68121 1.85946 1.87213 2.07776 2.09443 2.20555 2.2217 2.34784 2.36662 2.64934 2.6647 2.83371 2.85035 2.99982 3.01794 3.17354 3.18596 3.3224 3.33672 3.45784 3.46923 3.60308 3.77762 3.80005 4.10598 4.11922 4.35189 4.51726 4.53821 4.65173 4.82774 4.8427 
48 0.02012 0.10296 0.16453 0.1734 0.19284 0.31813 0.32688 0.34538 0.50942 0.52455 0.64759 0.66306 0.81761 0.83124 0.84549 0.99697 1.0104 1.17145 1.18187 1.20635 1.3356 1.35311 1.50807 1.52906 1.66221 1.68106 1.85377 1.87093 2.07241 2.20031 2.22505 2.34187 2.64388 2.82778 2.8486 2.99389 3.16759 3.31618 3.45177 3.46754 3.59721 3.77182 4.09978 4.34575 4.5115 4.64606 4.82141 4.84149 
48 0.01864 0.10311 0.16386 0.17292 0.19359 0.3174 0.32634 0.34662 0.50871 0.52425 0.64694 0.66353 0.8187 0.83134 0.84811 0.99633 1.01005 1.1708 1.18164 1.20831 1.33497 1.35381 1.50753 1.52948 1.66155 1.68105 1.8531 1.87092 2.07192 2.19976 2.22684 2.34125 2.64334 2.82724 2.84944 2.9934 3.16702 3.31564 3.45122 3.46876 3.5967 3.77131 4.09919 4.3452 4.51109 4.64627 4.82085 4.84438 
56 0.00659 0.09559 0.16399 0.17206 0.18518 0.31846 0.32595 0.33693 0.50995 0.52222 0.54694 0.64807 0.65969 0.81275 0.82993 0.83935 0.99744 1.00808 1.17199 1.18123 1.19891 1.33601 1.34949 1.50799 1.52388 1.66231 1.67722 1.85401 1.86782 2.07201 2.08985 2.20008 2.21786 2.34242 2.36588 2.64392 2.66131 2.82817 2.84606 2.99436 3.01615 3.16816 3.1829 3.31693 3.33743 3.45252 3.46544 3.59776 3.77219 4.10053 4.1164 4.3465 4.51187 4.64584 4.82216 4.83838 
48 0.01918 0.10379 0.16397 0.17333 0.19717 0.31749 0.32678 0.35455 0.50869 0.52453 0.64686 0.66402 0.82008 0.83203 0.8526 0.99641 1.01173 1.17087 1.182 1.21021 1.33501 1.35483 1.5074 1.52957 1.66187 1.68428 1.85327 1.87306 2.07204 2.20004 2.22949 2.3413 2.64318 2.82737 2.85029 2.9935 3.16697 3.31566 3.45123 3.47026 3.5967 3.77129 4.09914 4.34526 4.51096 4.6459 4.82087 4.8464 
48 0.01191 0.10503 0.17415 0.18337 0.20565 0.32823 0.33752 0.36683 0.51933 0.53537 0.65769 0.677 0.82964 0.84189 0.86034 1.00694 1.02216 1.18137 1.19238 1.21999 1.34557 1.36544 1.51793 1.53986 1.67247 1.69471 1.86388 1.88351 2.08294 2.21084 2.24093 2.35174 2.65352 2.83791 2.86048 3.00404 3.17727 3.32607 3.46157 3.47978 3.60705 3.78174 4.10955 4.35586 4.52123 4.65629 4.83139 4.85597 
38 0.01454 0.11307 0.1671 0.17943 0.31997 0.33157 0.51114 0.53219 0.64998 0.69894 0.82575 0.83812 0.99909 1.03858 1.1736 1.18836 1.33785 1.3733 1.51115 1.66501 1.85586 1.89133 2.07609 2.20388 2.34385 2.64645 2.83049 2.99674 3.16965 3.31824 3.45408 3.59967 3.77478 4.10177 4.34839 4.51445 4.65212 4.82374 
53 0.01076 0.09482 0.17123 0.1798 0.19444 0.32646 0.33463 0.34831 0.51772 0.53105 0.56506 0.65603 0.66953 0.82743 0.84006 0.85402 1.00545 1.01764 1.17982 1.18971 1.21108 1.34393 1.35923 1.51613 1.53385 1.67044 1.68726 1.86209 1.87763 2.08058 2.10352 2.20846 2.23024 2.3503 2.65194 2.67745 2.83619 2.85558 3.00245 3.176 3.19367 3.32476 3.46033 3.47492 3.6057 3.7802 4.10837 4.13475 4.35445 4.51985 4.65448 4.83006 4.8487 
55 0.01428 0.10238 0.16752 0.17578 0.1908 0.32136 0.32913 0.34092 0.51283 0.52545 0.55224 0.65093 0.66307 0.81952 0.83398 0.84469 1.00047 1.01176 1.17486 1.18436 1.20328 1.33899 1.35314 1.51099 1.52756 1.66535 1.68117 1.85708 1.87169 2.07512 2.09402 2.20325 2.22225 2.34541 2.37786 2.64705 2.66748 2.83127 2.84991 2.99738 3.02644 3.17116 3.18726 3.31994 3.45546 3.46905 3.6008 3.77525 4.10348 4.1211 4.34952 4.51489 4.64902 4.82513 4.84216 
37 0.01618 0.12001 0.17149 0.18461 0.32441 0.33672 0.51551 0.53754 0.65429 0.8288 0.8415 1.00329 1.04621 1.17779 1.19306 1.34201 1.37821 1.51546 1.66928 1.86024 1.89965 2.08029 2.20803 2.34826 2.65077 2.83479 3.00101 3.17391 3.32256 3.4583 3.60406 3.77935 4.10602 4.35281 4.51876 4.65632 4.82811 
45 0.05425 0.12567 0.16263 0.17324 0.28449 0.31637 0.32722 0.506 0.52347 0.64431 0.66723 0.81839 0.83028 0.88448 0.99392 1.01239 1.16832 1.18042 1.2124 1.33258 1.35641 1.50524 1.53296 1.65958 1.69599 1.85092 1.87743 2.07002 2.19809 2.33877 2.64101 2.82502 2.85529 2.9912 3.16454 3.3132 3.44882 3.4747 3.59442 3.76915 4.09668 4.34297 4.50884 4.64535 4.81852 
56 0.01855 0.10313 0.16864 0.17672 0.19063 0.32245 0.32991 0.34073 0.51402 0.52596 0.54927 0.6521 0.6635 0.8181 0.83443 0.84406 1.00166 1.01234 1.17602 1.18518 1.20236 1.34008 1.35316 1.51218 1.52797 1.66634 1.68097 1.85821 1.87194 2.07628 2.09422 2.20415 2.22177 2.34661 2.36818 2.64816 2.66557 2.83229 2.84979 2.99846 3.01911 3.1724 3.18712 3.32115 3.34078 3.45666 3.46938 3.60205 3.77653 4.10476 4.12054 4.35072 4.51614 4.64994 4.82639 4.84252 
48 0.01866 0.10562 0.16783 0.17673 0.19667 0.32152 0.33038 0.35056 0.51288 0.52843 0.65128 0.6687 0.82048 0.83426 0.84815 1.00024 1.0138 1.17494 1.18554 1.21107 1.33914 1.35797 1.51171 1.5332 1.66569 1.68529 1.85715 1.87474 2.07628 2.20418 2.23188 2.34526 2.6474 2.83145 2.85322 2.99752 3.17095 3.31969 3.45526 3.47257 3.60071 3.77544 4.10313 4.34921 4.51506 4.65049 4.82488 4.84641 
60 0.01653 0.10072 0.16897 0.1766 0.18702 0.32285 0.32975 0.33914 0.51518 0.52607 0.54552 0.65346 0.66388 0.80855 0.8334 0.8421 0.86475 1.00267 1.01225 1.17729 1.18578 1.20068 1.2337 1.34132 1.35334 1.51331 1.52776 1.66757 1.68103 1.85934 1.87193 2.07737 2.09382 2.2053 2.22139 2.34763 2.36583 2.64904 2.66397 2.83321 2.84896 2.99943 3.01656 3.17333 3.1856 3.32205 3.33512 3.45752 3.46862 3.60277 3.77724 3.79801 4.1057 4.11827 4.35154 4.51695 4.53627 4.65092 4.82735 4.84151 
48 0.02005 0.10677 0.16816 0.17716 0.19765 0.32186 0.33083 0.35222 0.51304 0.52822 0.65117 0.66679 0.82237 0.83527 0.85114 1.00068 1.01478 1.175 1.18555 1.2108 1.33923 1.35717 1.51162 1.53216 1.666 1.68593 1.85753 1.87545 2.07613 2.20397 2.22938 2.34552 2.64737 2.83157 2.85285 2.9976 3.17112 3.31981 3.45539 3.47197 3.60084 3.77543 4.10337 4.34943 4.51507 4.64938 4.82509 4.84593 
61 0.01653 0.0948 0.16102 0.16909 0.17802 0.20103 0.31705 0.32383 0.33317 0.50879 0.51944 0.53862 0.64675 0.65651 0.80476 0.82745 0.83602 0.85892 0.99619 1.00542 1.17073 1.17905 1.19307 1.22243 1.33484 1.34641 1.50671 1.5206 1.6608 1.6736 1.85258 1.86437 2.07047 2.08641 2.19847 2.21403 2.34122 2.35835 2.64255 2.65685 2.8266 2.8416 2.99286 3.00925 3.16691 3.17834 3.31554 3.32727 3.45111 3.46186 3.59637 3.77066 3.78904 4.09938 4.11134 4.345 4.51044 4.52824 4.64399 4.82088 4.83457 
62 0.01171 0.09714 0.1632 0.17208 0.18027 0.19878 0.32099 0.32768 0.33689 0.51264 0.52292 0.54115 0.65056 0.66002 0.80705 0.83103 0.83956 0.85979 1.00005 1.00918 1.17446 1.18258 1.19578 1.22252 1.3386 1.34972 1.51038 1.52365 1.66464 1.67713 1.85647 1.86803 2.07434 2.08979 2.20218 2.21714 2.34503 2.36137 2.6462 2.65962 2.83039 2.84426 2.9966 3.01194 3.17065 3.18141 3.31929 3.33027 3.45484 3.46519 3.60002 3.62896 3.77441 3.79139 4.10319 4.1146 4.34894 4.51408 4.53041 4.64708 4.82473 4.83795 
64 0.01539 0.08976 0.15385 0.1636 0.17133 0.18774 0.31217 0.31877 0.3273 0.36036 0.50455 0.5145 0.53222 0.64233 0.65159 0.7994 0.82298 0.83134 0.8497 0.99184 1.00066 1.16633 1.17432 1.18699 1.2127 1.3304 1.34117 1.50221 1.51551 1.65628 1.66828 1.84809 1.85919 2.06583 2.08107 2.19375 2.20825 2.33686 2.35253 2.63804 2.65139 2.822 2.83454 2.98829 3.00313 3.16247 3.17286 3.31104 3.32114 3.44656 3.45645 3.59186 3.61527 3.76606 3.78253 4.09502 4.10566 4.3405 4.36445 4.50594 4.52238 4.63934 4.81646 4.82917 
50 0.00722 0.09534 0.16842 0.17712 0.19355 0.3232 0.33176 0.34843 0.51449 0.52888 0.65234 0.66596 0.82211 0.83605 0.84949 1.00201 1.01483 1.17642 1.18661 1.20968 1.34057 1.35684 1.51271 1.53115 1.66715 1.68493 1.85879 1.87519 2.07718 2.10231 2.20535 2.22924 2.34695 2.64864 2.83289 2.85301 2.99888 3.17248 3.19107 3.32133 3.4568 3.47189 3.60223 3.77671 4.10487 4.35096 4.51636 4.65048 4.82654 4.84559 
48 0.01201 0.10627 0.16842 0.17753 0.19872 0.3221 0.33115 0.35339 0.5134 0.5291 0.65158 0.66821 0.82341 0.83594 0.85316 1.001 1.01533 1.1755 1.18639 1.21341 1.33967 1.35897 1.51211 1.53363 1.66635 1.68692 1.85787 1.8763 2.07681 2.20471 2.2333 2.34587 2.64782 2.832 2.85416 2.99807 3.17161 3.32028 3.45582 3.47362 3.60128 3.77603 4.10379 4.34995 4.51551 4.65048 4.82555 4.84909 
62 0.01179 0.08843 0.15365 0.16239 0.17063 0.18957 0.3108 0.31748 0.32653 0.50268 0.51279 0.53097 0.64053 0.65 0.79637 0.82114 0.82964 0.84871 0.99012 0.99913 1.16461 1.17277 1.18599 1.21268 1.32872 1.33996 1.50051 1.5142 1.65463 1.66705 1.84643 1.85783 2.06415 2.07978 2.19216 2.20721 2.33516 2.35156 2.63636 2.65037 2.82037 2.83404 2.98666 3.00236 3.16077 3.17149 3.30939 3.32025 3.44493 3.45525 3.5902 3.76434 3.7817 4.09329 4.10435 4.3388 4.37287 4.50425 4.52196 4.63791 4.81475 4.82791 
55 0.01056 0.09967 0.16718 0.17532 0.18937 0.32151 0.32921 0.34085 0.513 0.52568 0.5523 0.65122 0.66353 0.81686 0.8331 0.84278 1.00045 1.01148 1.17499 1.18436 1.20278 1.33908 1.35306 1.51121 1.52765 1.66544 1.68104 1.85709 1.87143 2.07529 2.09414 2.20331 2.22194 2.34542 2.37368 2.64713 2.66734 2.83131 2.84967 2.99744 3.02361 3.17121 3.18714 3.31998 3.45542 3.46847 3.60079 3.77537 4.10351 4.12081 4.34961 4.51498 4.64912 4.82515 4.84179 
40 0.02114 0.11388 0.16832 0.17946 0.32118 0.33177 0.51228 0.53102 0.65081 0.67823 0.8265 0.83859 1.00036 1.02137 1.17462 1.18774 1.22406 1.33896 1.36545 1.51187 1.55002 1.66625 1.85736 1.88673 2.07703 2.20453 2.34525 2.64758 2.83154 2.99769 3.17094 3.31956 3.4553 3.60081 3.77562 4.10312 4.34954 4.51546 4.65217 4.82498 
48 0.00782 0.09951 0.16997 0.17907 0.19902 0.32423 0.3333 0.35602 0.51543 0.531 0.65384 0.672 0.82592 0.83823 0.85639 1.00305 1.01734 1.17751 1.18836 1.21518 1.34171 1.36097 1.51424 1.53622 1.66838 1.68851 1.85993 1.87827 2.07909 2.20673 2.23559 2.34795 2.64997 2.83404 2.85617 3.0003 3.17369 3.32231 3.45795 3.47627 3.60349 3.77813 4.10595 4.35206 4.51772 4.65305 4.82764 4.85171 
59 0.00821 0.09321 0.16039 0.16825 0.17892 0.31425 0.32133 0.33088 0.50659 0.51729 0.53671 0.6445 0.65447 0.8035 0.82567 0.8345 0.87231 0.99427 1.004 1.1687 1.17732 1.1924 1.33273 1.34456 1.50451 1.51867 1.65887 1.67227 1.85062 1.86295 2.06842 2.08467 2.19649 2.21241 2.33923 2.35721 2.64044 2.65499 2.82466 2.84026 2.99087 3.0078 3.16486 3.17674 3.31355 3.3262 3.44911 3.46031 3.59438 3.76861 3.78788 4.0974 4.11032 4.34314 4.50839 4.52715 4.64184 4.81894 4.83331 
40 0.01259 0.10949 0.16581 0.17713 0.31871 0.32955 0.5099 0.52947 0.64843 0.67675 0.82334 0.83547 0.99783 1.02028 1.17221 1.18563 1.22368 1.33658 1.36477 1.50964 1.6636 1.85477 1.88469 2.07418 2.20198 2.34271 2.64516 2.82908 2.995 3.16841 3.31704 3.45267 3.48515 3.59851 3.77346 4.10061 4.34714 4.51312 4.64982 4.82254 
46 0.01627 0.10612 0.16534 0.1751 0.20314 0.3188 0.32845 0.36375 0.50999 0.52717 0.64822 0.66981 0.82441 0.83567 0.99765 1.01391 1.17196 1.18356 1.21349 1.3362 1.35748 1.50872 1.53328 1.66316 1.68757 1.85458 1.87635 2.07373 2.20147 2.2364 2.34258 2.64464 2.82879 2.85475 2.99487 3.16829 3.31693 3.45259 3.47551 3.59814 3.77283 4.10054 4.34684 4.51254 4.64779 4.82232 
45 0.00968 0.10847 0.16995 0.17994 0.21285 0.32369 0.33381 0.51469 0.53248 0.65327 0.67879 0.82604 0.83818 0.87078 1.00254 1.02187 1.17706 1.18943 1.22228 1.34131 1.36604 1.51419 1.54458 1.66831 1.85949 1.88583 2.07948 2.20681 2.2518 2.34742 2.64969 2.83376 2.87131 3.00007 3.17315 3.32185 3.45745 3.48696 3.60315 3.7783 4.10527 4.35179 4.51768 4.65408 4.82718 
46 0.01139 0.10733 0.16791 0.17765 0.20554 0.32152 0.33126 0.40417 0.51273 0.5301 0.65121 0.6758 0.82669 0.83794 1.00031 1.01697 1.17469 1.18631 1.21624 1.33894 1.36072 1.51162 1.53711 1.66594 1.69218 1.8573 1.87983 2.07659 2.20423 2.23907 2.3452 2.64753 2.83158 2.85893 2.99776 3.17096 3.31963 3.45524 3.47844 3.60082 3.77573 4.10312 4.34962 4.51536 4.65173 4.82502 
59 0.01074 0.09684 0.16465 0.17246 0.18325 0.31887 0.32589 0.3356 0.51089 0.52191 0.54198 0.64888 0.65907 0.8073 0.82974 0.83856 0.8753 0.99847 1.0083 1.17299 1.18165 1.19702 1.33701 1.34909 1.50882 1.52316 1.66316 1.67668 1.85489 1.86741 2.07286 2.08931 2.20088 2.21702 2.34343 2.36194 2.64478 2.65988 2.82896 2.84502 2.99516 3.01251 3.16902 3.18104 3.31778 3.33087 3.4533 3.46454 3.5986 3.77293 3.79383 4.10158 4.11476 4.34742 4.51272 4.53275 4.64621 4.82318 4.83775 
41 0.00878 0.11096 0.16977 0.1808 0.32271 0.33329 0.51396 0.53261 0.65252 0.68015 0.82771 0.83981 1.00193 1.02281 1.1763 1.18947 1.22597 1.34066 1.36722 1.5136 1.55196 1.66789 1.85895 1.8881 2.07872 2.20645 2.34684 2.64931 2.83334 2.99938 3.1726 3.32118 3.45689 3.49522 3.60264 3.77759 4.10488 4.3514 4.51737 4.65461 4.82679 
48 0.01263 0.10473 0.16691 0.17578 0.19496 0.32061 0.3294 0.34822 0.51197 0.52697 0.64999 0.66501 0.82083 0.83403 0.84907 0.99952 1.01299 1.17396 1.18444 1.20928 1.33812 1.35554 1.51068 1.5316 1.66464 1.68325 1.85638 1.87376 2.07522 2.20276 2.22717 2.34444 2.64645 2.83046 2.8515 2.99642 3.17014 3.31884 3.45423 3.46978 3.59981 3.77453 4.10236 4.3484 4.51418 4.64863 4.82405 4.84461 
54 0.01576 0.10101 0.1654 0.17367 0.18897 0.31918 0.327 0.33903 0.51065 0.52357 0.55187 0.64878 0.6612 0.8173 0.83172 0.84247 0.99821 1.00961 1.1727 1.18229 1.20177 1.33676 1.35115 1.50883 1.52573 1.66314 1.67898 1.85484 1.86965 2.07306 2.09279 2.20114 2.22074 2.34319 2.64474 2.66551 2.82894 2.84747 2.99506 3.02139 3.16886 3.18475 3.31763 3.45313 3.46653 3.59845 3.77298 4.10122 4.11935 4.34725 4.51266 4.64659 4.82286 4.83999 
60 0.01209 0.09912 0.16762 0.17568 0.1851 0.21285 0.32389 0.33086 0.34073 0.51534 0.52648 0.54688 0.65327 0.66342 0.81506 0.83447 0.84316 1.00259 1.01209 1.17708 1.18554 1.20006 1.2315 1.34123 1.35308 1.51311 1.5272 1.66731 1.68045 1.85919 1.87151 2.07712 2.09334 2.20489 2.22062 2.34764 2.36539 2.64892 2.66343 2.83318 2.84885 2.99935 3.01615 3.17328 3.18505 3.32204 3.33481 3.4575 3.4685 3.60281 3.77712 3.7962 4.10579 4.11837 4.35157 4.51679 4.53491 4.6504 4.82737 4.84147 
41 0.02135 0.11765 0.17603 0.18684 0.32916 0.33971 0.52048 0.5393 0.65921 0.68834 0.83122 0.84389 0.89736 1.00835 1.03061 1.18284 1.19601 1.23297 1.34726 1.37543 1.52032 1.67417 1.86523 1.8937 2.08542 2.21293 2.3531 2.65569 2.83966 3.00586 3.17869 3.32751 3.46302 3.49172 3.60865 3.78384 4.11092 4.3577 4.5238 4.66183 4.83303 
48 0.01986 0.11235 0.17308 0.18252 0.20729 0.32662 0.33598 0.36514 0.51783 0.53411 0.65628 0.6772 0.83009 0.84164 0.8688 1.00549 1.02091 1.18005 1.19143 1.2208 1.34422 1.36525 1.51705 1.54191 1.67095 1.69344 1.86243 1.8826 2.08176 2.20958 2.24269 2.3504 2.65277 2.83661 2.86045 3.00286 3.1762 3.3248 3.46043 3.48096 3.60607 3.78115 4.1084 4.35454 4.52054 4.65682 4.83009 4.85862 
48 0.01157 0.10858 0.17044 0.17992 0.20482 0.32414 0.33362 0.36535 0.51521 0.53136 0.65359 0.67393 0.82794 0.83937 0.87362 1.00303 1.01895 1.17735 1.18866 1.21778 1.34156 1.36208 1.51418 1.53836 1.66859 1.69301 1.85996 1.88105 2.07911 2.2069 2.23987 2.34781 2.65008 2.83402 2.85788 3.00012 3.1735 3.32214 3.45775 3.47779 3.60338 3.77812 4.10573 4.35201 4.51788 4.65436 4.82749 4.85553 
48 0.01005 0.10447 0.16905 0.17802 0.19829 0.32309 0.33214 0.35645 0.51433 0.53027 0.65279 0.67278 0.82295 0.83606 0.8515 1.00187 1.01664 1.17624 1.18692 1.21287 1.34047 1.35971 1.51318 1.53557 1.66726 1.68795 1.85875 1.87737 2.07827 2.20552 2.23364 2.34663 2.64883 2.83293 2.85539 2.99897 3.17234 3.32105 3.45657 3.47427 3.60214 3.77697 4.10451 4.35086 4.51653 4.65162 4.82637 4.85036 
48 0.00711 0.10327 0.16738 0.17655 0.19792 0.32141 0.33071 0.35955 0.51261 0.52881 0.651 0.67081 0.82329 0.83543 0.8545 1.00025 1.01546 1.17467 1.18573 1.21361 1.33892 1.35936 1.51145 1.53441 1.66567 1.68763 1.85716 1.87681 2.07618 2.204 2.2342 2.34509 2.64732 2.83135 2.85475 2.99747 3.17083 3.31953 3.45507 3.47448 3.60052 3.77544 4.10293 4.34918 4.51498 4.65059 4.82482 4.85243 
38 0.01019 0.11007 0.16517 0.17694 0.31809 0.32931 0.50918 0.52943 0.64787 0.68262 0.82389 0.83615 0.99722 1.02171 1.17167 1.18598 1.33585 1.36505 1.50903 1.66285 1.85396 1.88489 2.07344 2.20138 2.34197 2.64465 2.82839 2.99443 3.16781 3.31632 3.45209 3.59783 3.77262 4.09985 4.34622 4.5126 4.65166 4.82176 
56 0.01313 0.10288 0.17061 0.17877 0.19267 0.32501 0.33266 0.34414 0.51638 0.52872 0.55412 0.6545 0.66639 0.82156 0.83697 0.84695 1.00396 1.01493 1.17834 1.18765 1.20562 1.34242 1.35602 1.5145 1.53062 1.66876 1.68389 1.86048 1.87447 2.07867 2.0971 2.20662 2.22483 2.34885 2.3721 2.65044 2.66869 2.83464 2.85261 3.0008 3.02329 3.17462 3.18981 3.32342 3.3526 3.45896 3.47217 3.60429 3.77878 4.10703 4.12432 4.35307 4.5184 4.65242 4.82868 4.84537 
41 0.02285 0.11481 0.17105 0.18189 0.32357 0.33377 0.51511 0.53328 0.65374 0.68021 0.82761 0.83985 1.00304 1.0228 1.17738 1.19007 1.22357 1.34182 1.36707 1.51467 1.54723 1.66893 1.86008 1.88763 2.07969 2.20736 2.34802 2.65041 2.83437 3.00047 3.17367 3.32229 3.45796 3.48552 3.60376 3.77851 4.10594 4.35239 4.51837 4.65459 4.8278 
44 0.01646 0.11108 0.17018 0.18029 0.21522 0.32382 0.33403 0.51476 0.53242 0.65325 0.67815 0.82738 0.83915 1.00243 1.02007 1.17685 1.1889 1.22 1.34114 1.36404 1.51392 1.54137 1.66828 1.70163 1.85955 1.88499 2.07894 2.20678 2.24829 2.34746 2.64991 2.83392 2.99974 3.17313 3.32176 3.45748 3.48377 3.60311 3.77814 4.10532 4.35178 4.51779 4.65397 4.82721 
53 0.00741 0.09486 0.15883 0.16724 0.18322 0.31247 0.3204 0.33293 0.50389 0.51733 0.55846 0.64205 0.65547 0.81232 0.82579 0.83788 0.99161 1.00332 1.16601 1.17591 1.19708 1.33009 1.34532 1.5022 1.52096 1.65646 1.67288 1.84818 1.86352 2.06626 2.08848 2.19449 2.2165 2.33652 2.63817 2.82209 2.84141 2.98826 3.02596 3.16223 3.18046 3.31094 3.44643 3.46065 3.59181 3.7662 4.09454 4.1167 4.34046 4.50609 4.64094 4.81611 4.83445 
38 0.01165 0.11478 0.17029 0.18233 0.32322 0.33458 0.51436 0.5347 0.65309 0.69003 0.82932 0.8418 1.00243 1.03102 1.17664 1.19079 1.34092 1.37008 1.51439 1.66804 1.85915 1.89048 2.07932 2.2065 2.34709 2.64974 2.83362 2.99972 3.17294 3.32152 3.45718 3.60298 3.77795 4.10509 4.3517 4.51779 4.65431 4.82705 
56 0.01384 0.09764 0.16299 0.17106 0.18491 0.31671 0.32416 0.33493 0.50836 0.52052 0.54496 0.64641 0.65811 0.81239 0.82877 0.83839 0.99596 1.00658 1.1704 1.17966 1.19728 1.33445 1.34795 1.50648 1.52275 1.66067 1.67529 1.85248 1.86619 2.07045 2.08886 2.19854 2.21642 2.34097 2.36493 2.64254 2.66145 2.82663 2.84454 2.99277 3.01556 3.1667 3.18172 3.31544 3.3364 3.45101 3.46406 3.59641 3.77078 4.09913 4.11593 4.34504 4.51056 4.64491 4.82069 4.83709 
50 0.0153 0.10335 0.16538 0.17412 0.19248 0.31905 0.32763 0.34432 0.5103 0.52458 0.64819 0.66174 0.81821 0.83205 0.84566 0.99792 1.01084 1.17229 1.18247 1.20541 1.33644 1.35259 1.50854 1.52696 1.66307 1.6811 1.85469 1.87118 2.07305 2.09859 2.20124 2.22511 2.34286 2.64453 2.82875 2.84904 2.99479 3.16849 3.18851 3.31721 3.45273 3.46791 3.59815 3.77266 4.10083 4.34689 4.51227 4.64633 4.82248 4.84206 
51 0.01831 0.10711 0.16929 0.17794 0.19558 0.32281 0.33109 0.34526 0.51411 0.52765 0.57537 0.65239 0.66627 0.82499 0.83704 0.85268 1.00194 1.01454 1.17623 1.18628 1.20866 1.34035 1.35602 1.51257 1.53095 1.66693 1.68424 1.85856 1.87449 2.07691 2.10125 2.20506 2.22836 2.3468 2.64854 2.83254 2.85212 2.99875 3.17239 3.19046 3.32112 3.45669 3.47148 3.60211 3.77653 4.10478 4.35075 4.51621 4.65054 4.82636 4.84476 
48 0.0199 0.10568 0.16572 0.17507 0.19879 0.31923 0.32847 0.35482 0.51038 0.52608 0.64851 0.66571 0.82225 0.83404 0.85643 0.99819 1.01334 1.17252 1.18364 1.21183 1.33667 1.35628 1.50914 1.53214 1.66359 1.68546 1.85502 1.87429 2.07372 2.2017 2.2316 2.34302 2.64498 2.82902 2.85142 2.99516 3.16864 3.31729 3.45291 3.47178 3.59845 3.77294 4.1009 4.34704 4.51264 4.64766 4.82259 4.84652 
44 0.02269 0.10682 0.16451 0.17459 0.20892 0.31793 0.32793 0.50884 0.52651 0.64728 0.6718 0.82155 0.83338 0.9966 1.01318 1.17104 1.18309 1.21425 1.33534 1.359 1.50811 1.53664 1.66221 1.68867 1.85365 1.8773 2.07289 2.20071 2.23992 2.34171 2.64419 2.82793 2.99392 3.16746 3.31603 3.45172 3.47782 3.59738 3.77212 4.0996 4.3458 4.51202 4.64871 4.82137 
54 0.00792 0.03152 0.11298 0.17299 0.18137 0.19848 0.32658 0.33476 0.34892 0.5177 0.5311 0.5776 0.65594 0.66927 0.82824 0.84002 0.85394 1.00527 1.01723 1.17968 1.18941 1.21014 1.34378 1.35881 1.5159 1.53318 1.67021 1.68669 1.86185 1.87706 2.08031 2.10167 2.20829 2.22949 2.35006 2.65171 2.67474 2.83596 2.85502 3.00215 3.17573 3.19231 3.32455 3.45998 3.47367 3.60531 3.77985 4.10804 4.1269 4.35418 4.51949 4.65338 4.82976 4.84743 
60 0.01104 0.09746 0.16498 0.17284 0.18325 0.31591 0.32443 0.33299 0.36031 0.51154 0.52255 0.54287 0.64944 0.65965 0.81379 0.83135 0.84021 0.99896 1.0086 1.17335 1.18191 1.19669 1.23151 1.33753 1.3495 1.50934 1.52369 1.66364 1.67694 1.85543 1.86774 2.07329 2.0896 2.20131 2.21737 2.34399 2.36204 2.64526 2.66026 2.82944 2.8451 2.99565 3.01265 3.16961 3.18152 3.3183 3.331 3.45388 3.46511 3.59915 3.77337 3.79269 4.10218 4.11525 4.34799 4.51316 4.53246 4.64677 4.82371 4.83799 
48 0.02016 0.10183 0.16226 0.17134 0.19228 0.31575 0.3247 0.3451 0.50694 0.52213 0.64499 0.66037 0.81734 0.82983 0.84723 0.9947 1.00872 1.16906 1.17985 1.20627 1.33319 1.35133 1.50547 1.52692 1.65992 1.67952 1.85147 1.86951 2.06998 2.19795 2.22436 2.33954 2.64136 2.82541 2.84679 2.99152 3.16521 3.31383 3.44942 3.46653 3.59483 3.76935 4.09743 4.34344 4.50913 4.64366 4.81905 4.84048 
49 0.01622 0.10177 0.16291 0.17186 0.1917 0.31642 0.32515 0.3432 0.5076 0.52226 0.64557 0.6602 0.81728 0.83018 0.84607 0.99535 1.00874 1.16966 1.18016 1.20498 1.3338 1.35068 1.50597 1.52595 1.66052 1.67911 1.85209 1.86903 2.07042 2.19843 2.22331 2.34017 2.64188 2.82597 2.84642 2.99206 3.16579 3.18842 3.31449 3.45012 3.46655 3.59551 3.76993 4.09815 4.34416 4.50968 4.64461 4.81976 4.83995 
40 0.02457 0.11327 0.16654 0.17788 0.31928 0.32998 0.51037 0.52921 0.64886 0.6763 0.82445 0.83655 0.99841 1.01963 1.17276 1.18606 1.22354 1.33712 1.36407 1.51012 1.6641 1.85527 1.8837 2.0747 2.20241 2.34324 2.64569 2.82955 2.99554 3.16894 3.31752 3.45327 3.48479 3.59902 3.77389 4.10122 4.34762 4.51385 4.65053 4.82308 
37 0.09457 0.15572 0.16802 0.30868 0.3203 0.49976 0.52047 0.63814 0.66952 0.81522 0.8284 0.98832 1.03413 1.1624 1.17756 1.32666 1.36566 1.49938 1.65403 1.84509 1.88599 2.06436 2.19234 2.33303 2.63516 2.81939 2.98538 3.15866 3.30724 3.443 3.58869 3.76334 4.09093 4.33755 4.50323 4.64008 4.81288 
60 0.00961 0.09505 0.16391 0.17316 0.1818 0.20329 0.32233 0.32928 0.33911 0.51381 0.52496 0.54542 0.6519 0.66224 0.81315 0.83288 0.84155 1.00101 1.01047 1.17562 1.1841 1.19872 1.23047 1.33975 1.35169 1.51171 1.52597 1.66578 1.67888 1.85759 1.86979 2.07566 2.09202 2.20353 2.21943 2.34617 2.36432 2.64751 2.66215 2.8317 2.84754 2.99791 3.01507 3.17182 3.18375 3.32059 3.3337 3.45611 3.46728 3.60139 3.77576 3.79604 4.10434 4.11725 4.35012 4.5155 4.53466 4.64921 4.82593 4.84032 
55 0.01145 0.09677 0.16224 0.17036 0.18447 0.31618 0.32374 0.33487 0.50773 0.52029 0.54669 0.64583 0.65786 0.81214 0.82816 0.83793 0.99528 1.00615 1.16975 1.1791 1.19725 1.33381 1.34774 1.50586 1.52238 1.66009 1.67522 1.85182 1.86588 2.06992 2.08894 2.19792 2.21646 2.34025 2.36934 2.64188 2.66112 2.82601 2.84466 2.99215 3.01962 3.16603 3.18177 3.31478 3.45027 3.46346 3.59564 3.77003 4.09841 4.11666 4.34432 4.50982 4.64402 4.81996 4.83683 
51 0.01468 0.10452 0.16775 0.17633 0.19355 0.3214 0.32964 0.34366 0.51274 0.52643 0.5786 0.65109 0.66516 0.82262 0.83512 0.84941 1.00046 1.01291 1.17492 1.18499 1.20762 1.33902 1.35498 1.51127 1.52983 1.66551 1.68276 1.85712 1.87298 2.07555 2.10023 2.20385 2.22798 2.34539 2.64718 2.83117 2.85074 2.99733 3.17099 3.18941 3.31975 3.45529 3.47008 3.60071 3.77527 4.10334 4.34922 4.51488 4.64939 4.82488 4.84298 
53 0.01722 0.10243 0.16543 0.17389 0.19045 0.31905 0.32713 0.34029 0.51036 0.52356 0.55492 0.64848 0.66138 0.81945 0.83248 0.84563 0.9981 1.01018 1.17251 1.18234 1.2033 1.33657 1.3516 1.50866 1.52612 1.66305 1.67964 1.85473 1.87015 2.07305 2.09487 2.20111 2.22264 2.34299 2.64463 2.6753 2.82881 2.84818 2.99487 3.03392 3.16871 3.18686 3.31752 3.45295 3.46724 3.59841 3.77293 4.10105 4.34701 4.51254 4.64653 4.82263 4.84064 
48 0.0126 0.1007 0.16149 0.17064 0.19214 0.31506 0.32417 0.34711 0.50628 0.52204 0.64445 0.66164 0.81694 0.82924 0.84749 0.994 1.00865 1.16837 1.17929 1.20644 1.33256 1.35191 1.50491 1.52723 1.65931 1.68025 1.85085 1.86963 2.06956 2.19744 2.22673 2.33889 2.6408 2.82486 2.84774 2.99098 3.16455 3.31314 3.44879 3.46716 3.59425 3.76879 4.09679 4.34285 4.50853 4.64385 4.81845 4.84285 
49 0.00722 0.10139 0.16484 0.17368 0.19236 0.3185 0.32711 0.34383 0.50983 0.52459 0.6479 0.66277 0.81884 0.83208 0.847 0.99744 1.01038 1.17184 1.18223 1.2064 1.33599 1.35295 1.50838 1.52898 1.66255 1.68054 1.85417 1.87086 2.07277 2.20058 2.22475 2.34236 2.64436 2.82819 2.84873 2.99431 3.16811 3.19485 3.31677 3.45238 3.46876 3.59785 3.77235 4.10041 4.34633 4.51207 4.64726 4.82198 4.84214 
59 0.01386 0.09846 0.16559 0.17342 0.18433 0.31957 0.32663 0.33632 0.51173 0.52278 0.54307 0.64987 0.66043 0.80921 0.8308 0.83966 0.99913 1.00879 1.17365 1.18228 1.19726 1.23185 1.33789 1.35014 1.50987 1.52465 1.66394 1.67737 1.85572 1.86814 2.07375 2.09057 2.20171 2.21813 2.3443 2.36274 2.6458 2.66145 2.82985 2.84603 2.99609 3.01406 3.17007 3.1829 3.31876 3.33274 3.4543 3.46586 3.5996 3.77403 3.80123 4.10256 4.11654 4.34836 4.51382 4.53757 4.64796 4.82413 4.83902 
39 0.02396 0.11951 0.17256 0.18434 0.32545 0.33656 0.51652 0.53607 0.65497 0.68436 0.83145 0.84376 1.00463 1.0296 1.17879 1.19246 1.23409 1.34319 1.37188 1.51618 1.67039 1.86149 1.89275 2.0809 2.2086 2.34939 2.65182 2.83574 3.00169 3.17494 3.32361 3.45926 3.60493 3.77973 4.1072 4.35379 4.5197 4.65709 4.8291 
53 0.0195 0.10621 0.16939 0.17786 0.19439 0.32328 0.33148 0.34541 0.51458 0.52815 0.57498 0.65297 0.66707 0.8237 0.83657 0.84991 1.00218 1.0143 1.17664 1.18656 1.2082 1.34068 1.35597 1.51301 1.53112 1.66721 1.68411 1.85886 1.87443 2.07719 2.09928 2.20535 2.22753 2.34704 2.64885 2.83281 2.85181 2.99894 3.03305 3.17276 3.19081 3.3215 3.45707 3.47166 3.60244 3.77701 4.10504 4.12702 4.35115 4.51666 4.65177 4.82675 4.84506 
50 0.01939 0.10508 0.16771 0.17627 0.19351 0.32145 0.32978 0.34449 0.51279 0.52671 0.65058 0.6639 0.81781 0.83334 0.84433 1.00022 1.01239 1.17476 1.18476 1.20658 1.33886 1.35452 1.5112 1.52957 1.66532 1.68235 1.857 1.87281 2.0754 2.09897 2.20354 2.22623 2.34524 2.64713 2.83107 2.8505 2.99723 3.17096 3.19026 3.31962 3.45518 3.46979 3.6006 3.77513 4.10322 4.3492 4.5147 4.64909 4.8248 4.8428 
47 0.00744 0.10411 0.16535 0.17487 0.19994 0.31888 0.3283 0.35788 0.51005 0.52616 0.64818 0.66601 0.82337 0.83471 0.9977 1.01286 1.17205 1.18328 1.21155 1.33625 1.35586 1.50858 1.53062 1.6631 1.68496 1.85462 1.87424 2.07332 2.20138 2.23204 2.34266 2.64447 2.82868 2.85159 2.99479 3.16832 3.31694 3.45259 3.47211 3.59807 3.77257 4.10058 4.34675 4.51227 4.64732 4.82228 4.84815 
54 0.01352 0.10104 0.16494 0.17334 0.18941 0.31865 0.32664 0.33936 0.51001 0.52318 0.55404 0.64827 0.66156 0.81859 0.83189 0.84428 0.99772 1.00958 1.17214 1.18191 1.20247 1.33621 1.35119 1.50831 1.52591 1.66266 1.67903 1.85433 1.8695 2.07252 2.09411 2.20071 2.22243 2.34261 2.64431 2.67229 2.82841 2.84757 2.99452 3.03472 3.16837 3.18646 3.31711 3.45266 3.46716 3.59803 3.77253 4.10067 4.12363 4.34671 4.51234 4.64715 4.82232 4.84077 
47 0.00958 0.10684 0.16848 0.17804 0.20366 0.3222 0.33179 0.36638 0.5133 0.52985 0.65147 0.67067 0.82656 0.83788 1.001 1.01717 1.17525 1.18653 1.21504 1.33955 1.36012 1.51189 1.53465 1.6665 1.69042 1.85795 1.87909 2.0767 2.20469 2.23637 2.34585 2.64772 2.83202 2.85587 2.99811 3.17145 3.32018 3.45577 3.47587 3.60128 3.77598 4.10373 4.35005 4.51555 4.65068 4.82551 4.85403 
60 0.01667 0.09724 0.16399 0.17179 0.18223 0.31632 0.32392 0.33282 0.50998 0.52034 0.53908 0.64811 0.65803 0.8064 0.82915 0.83795 0.87061 0.99784 1.00748 1.17224 1.18075 1.19538 1.22813 1.3364 1.34827 1.50821 1.52235 1.66255 1.67592 1.85433 1.86669 2.07216 2.08848 2.2002 2.21625 2.34286 2.36088 2.64407 2.65877 2.82831 2.8439 2.9945 3.01156 3.16851 3.1805 3.31717 3.32976 3.45274 3.4639 3.59799 3.77225 3.79137 4.10103 4.11394 4.34679 4.51202 4.53094 4.64559 4.82256 4.8367 
54 0.01664 0.09749 0.16275 0.17089 0.18543 0.31662 0.32431 0.33585 0.50818 0.5212 0.54981 0.64654 0.65962 0.81174 0.82827 0.83787 0.99564 1.0067 1.17035 1.17992 1.19937 1.33439 1.34933 1.50653 1.5237 1.66059 1.67628 1.85225 1.86681 2.07054 2.09059 2.19865 2.21826 2.34069 2.64235 2.66492 2.82641 2.84519 2.9926 3.02843 3.16648 3.18324 3.31526 3.45073 3.46429 3.59609 3.77057 4.09871 4.11681 4.34457 4.51037 4.64528 4.8203 4.83725 
53 0.01122 0.10065 0.16454 0.17298 0.18918 0.31822 0.32622 0.33894 0.50961 0.52277 0.5538 0.64771 0.66077 0.81893 0.83183 0.8451 0.99737 1.00937 1.17167 1.18146 1.20201 1.33573 1.35051 1.508 1.52609 1.66224 1.67865 1.85398 1.86926 2.0723 2.09485 2.20022 2.22138 2.34224 2.64395 2.82791 2.84685 2.99399 3.02469 3.16792 3.18528 3.31666 3.45212 3.46607 3.59755 3.77213 4.1003 4.12701 4.34636 4.51194 4.64632 4.82194 4.84039 
45 0.00873 0.10804 0.16964 0.17963 0.21192 0.32328 0.33329 0.51424 0.53153 0.6526 0.6753 0.82632 0.83829 0.88044 1.00211 1.01981 1.17658 1.18872 1.22079 1.34087 1.36448 1.51348 1.54033 1.66781 1.70056 1.85915 1.88485 2.07853 2.20648 2.34697 2.64919 2.83332 2.86103 2.99955 3.17269 3.32143 3.45699 3.48173 3.6026 3.77745 4.10487 4.35129 4.51707 4.65339 4.82681 
51 0.01649 0.10141 0.16389 0.17238 0.18905 0.31762 0.32582 0.33962 0.50901 0.5229 0.64644 0.65882 0.81379 0.82958 0.84044 0.99649 1.00849 1.17098 1.18096 1.20248 1.3351 1.35068 1.50724 1.52512 1.66147 1.67819 1.85318 1.86873 2.0715 2.09363 2.1996 2.22185 2.34151 2.64321 2.82725 2.84665 2.99339 3.03229 3.16719 3.18518 3.31595 3.4515 3.46625 3.59691 3.77142 4.09953 4.34545 4.511 4.64531 4.82111 4.83938 
47 0.02143 0.10646 0.16587 0.17542 0.20113 0.31941 0.32896 0.36197 0.51057 0.52722 0.6488 0.66884 0.8237 0.83505 0.99814 1.01369 1.17258 1.18394 1.21277 1.33676 1.3572 1.50926 1.5328 1.66372 1.68711 1.85516 1.87561 2.074 2.20194 2.23306 2.34314 2.64513 2.82924 2.85316 2.99535 3.16884 3.31749 3.45311 3.47354 3.59864 3.77321 4.10103 4.34725 4.51296 4.64844 4.82279 4.85246 
50 0.00855 0.09976 0.16317 0.17184 0.18955 0.31681 0.32518 0.34001 0.50812 0.52204 0.6458 0.65884 0.81453 0.82935 0.84135 0.99569 1.00803 1.17011 1.18018 1.20227 1.33425 1.34995 1.50635 1.52456 1.66076 1.67812 1.85241 1.86838 2.07066 2.09358 2.19895 2.2222 2.34069 2.6423 2.82644 2.84603 2.99255 3.16629 3.18403 3.31502 3.45059 3.46527 3.59596 3.77036 4.09864 4.34457 4.50998 4.64426 4.82021 4.83849 
48 0.01852 0.10609 0.16646 0.17587 0.20047 0.32003 0.32945 0.36019 0.51125 0.52776 0.64967 0.67215 0.82297 0.83472 0.85791 0.99899 1.01508 1.17336 1.1847 1.21386 1.33761 1.35924 1.51026 1.53532 1.66452 1.68906 1.85592 1.87737 2.07512 2.2028 2.23566 2.34384 2.64605 2.83004 2.85437 2.99623 3.16954 3.31818 3.45381 3.47485 3.59938 3.77412 4.1017 4.34794 4.51393 4.65032 4.82348 4.85513 
50 0.01038 0.10132 0.1674 0.17592 0.19271 0.32144 0.32979 0.34477 0.51289 0.52726 0.65117 0.66595 0.81633 0.83279 0.84316 1.00007 1.01199 1.17488 1.18491 1.20712 1.33904 1.35542 1.51139 1.53036 1.66539 1.68259 1.85699 1.873 2.07587 2.2035 2.22566 2.3452 2.64713 2.83113 2.85061 2.99724 3.05155 3.17097 3.19076 3.31973 3.45531 3.47068 3.60068 3.77537 4.10321 4.34921 4.51493 4.64993 4.82488 4.84355 
49 0.01941 0.10756 0.16916 0.17811 0.19813 0.32278 0.33161 0.35101 0.51401 0.52896 0.65216 0.66752 0.82323 0.83625 0.85181 1.00163 1.01524 1.17601 1.18651 1.21148 1.34021 1.35773 1.5125 1.5326 1.66689 1.68602 1.85844 1.87579 2.07718 2.2049 2.22971 2.34649 2.64834 2.83254 2.85375 2.9986 3.17209 3.19475 3.32089 3.45645 3.47299 3.60192 3.77647 4.10449 4.35064 4.51622 4.65116 4.82623 4.84803 
53 0.01093 0.10032 0.17089 0.17921 0.19464 0.32533 0.33346 0.34721 0.51655 0.52998 0.56443 0.65498 0.66871 0.82262 0.83717 0.84777 1.00402 1.0158 1.17864 1.18836 1.20899 1.34276 1.35814 1.5149 1.53227 1.66922 1.68587 1.86079 1.87609 2.0794 2.10148 2.20734 2.22883 2.34894 2.65062 2.67439 2.835 2.85433 3.00108 3.17458 3.19128 3.3235 3.45895 3.47303 3.60419 3.77892 4.10692 4.12698 4.35312 4.51848 4.65316 4.8287 4.84672 
35 0.01092 0.11874 0.16811 0.18258 0.32073 0.33358 0.51181 0.5349 0.65073 0.82638 0.83963 0.99982 1.17397 1.18976 1.33828 1.38179 1.51165 1.66562 1.85652 2.07617 2.20394 2.34443 2.64705 2.83098 2.99721 3.17021 3.31874 3.45457 3.60046 3.77541 4.10237 4.34905 4.51524 4.65413 4.82441 
48 0.01123 0.10619 0.16851 0.17762 0.19885 0.32226 0.33133 0.35433 0.51342 0.52897 0.65162 0.6683 0.82367 0.8361 0.85371 1.00112 1.01565 1.17547 1.18627 1.21284 1.33965 1.35847 1.51206 1.53353 1.66652 1.68717 1.85797 1.87643 2.07678 2.20456 2.23185 2.34593 2.64795 2.83193 2.85366 2.9981 3.17157 3.32023 3.45579 3.47298 3.60137 3.77597 4.10383 4.34991 4.51555 4.65062 4.8255 4.84765 
61 0.01444 0.10076 0.16816 0.17619 0.18545 0.21096 0.32422 0.33108 0.34069 0.51567 0.52623 0.54525 0.65363 0.66348 0.81454 0.83483 0.84348 0.87986 1.00318 1.01261 1.17766 1.18608 1.20053 1.23257 1.34173 1.35337 1.51375 1.52794 1.6678 1.68075 1.85963 1.87167 2.07756 2.09364 2.20554 2.22129 2.34816 2.36552 2.64961 2.66442 2.83355 2.84841 2.99981 3.0163 3.17378 3.18525 3.32246 3.33442 3.458 3.46883 3.60332 3.77771 3.79705 4.10631 4.11854 4.35197 4.51748 4.53629 4.65141 4.8278 4.84141 
49 0.01097 0.09077 0.17156 0.18048 0.1954 0.3278 0.33646 0.35422 0.51908 0.5337 0.65715 0.67171 0.82735 0.84085 0.8551 1.00655 1.01956 1.18103 1.19133 1.21517 1.34518 1.36192 1.51734 1.53615 1.67176 1.68988 1.86334 1.87992 2.08201 2.20986 2.23359 2.35143 2.65315 2.83737 2.85733 3.00338 3.17702 3.19609 3.32584 3.46135 3.47671 3.6067 3.7813 4.10943 4.35551 4.52092 4.65503 4.8311 4.85044 
41 0.02287 0.11939 0.17436 0.18569 0.32714 0.33781 0.5182 0.53657 0.65674 0.68311 0.83263 0.84476 1.00633 1.02776 1.18056 1.19366 1.23001 1.34492 1.37071 1.51797 1.55648 1.67224 1.86332 1.89287 2.08307 2.21072 2.35126 2.65365 2.83749 3.00368 3.17695 3.32556 3.46125 3.50103 3.607 3.78203 4.10922 4.35576 4.52161 4.65824 4.8311 
55 0.01638 0.10216 0.16674 0.17497 0.18989 0.32057 0.32832 0.34005 0.51205 0.5247 0.55158 0.65014 0.66237 0.81851 0.8331 0.84368 0.9997 1.01102 1.17406 1.18354 1.20236 1.33815 1.35222 1.51024 1.52691 1.66449 1.68002 1.8563 1.87086 2.07437 2.09366 2.20245 2.22171 2.34461 2.38398 2.64631 2.66871 2.83047 2.84923 2.99656 3.02599 3.17039 3.18686 3.31915 3.45458 3.46788 3.60001 3.77448 4.10271 4.12109 4.34872 4.51419 4.64878 4.82437 4.84171 
56 0.01462 0.10027 0.16659 0.17464 0.18849 0.3206 0.32809 0.33907 0.51218 0.52456 0.54991 0.65026 0.66193 0.81509 0.83213 0.84159 0.99965 1.01041 1.17417 1.18339 1.20103 1.33823 1.35178 1.51024 1.52619 1.66449 1.67941 1.85625 1.87022 2.07436 2.0924 2.2024 2.22027 2.34463 2.36794 2.6462 2.66433 2.83045 2.8485 2.99655 3.01825 3.17034 3.185 3.31917 3.34207 3.45468 3.46753 3.60002 3.77449 4.10275 4.11908 4.34875 4.51409 4.64829 4.82439 4.84074 
49 0.00846 0.10247 0.16678 0.17563 0.1944 0.3207 0.32946 0.3481 0.51197 0.52677 0.65008 0.66512 0.82056 0.83393 0.8486 0.99953 1.01285 1.17402 1.18447 1.20916 1.33815 1.3554 1.51048 1.53039 1.66476 1.68343 1.85635 1.87345 2.07501 2.20286 2.22739 2.34441 2.64623 2.83037 2.85091 2.99643 3.17007 3.19224 3.31882 3.45438 3.47046 3.59986 3.77444 4.10241 4.34844 4.51411 4.64896 4.82407 4.84444 
49 0.0193 0.10493 0.16657 0.17547 0.19515 0.3201 0.32882 0.34692 0.51136 0.52604 0.64946 0.66431 0.82011 0.83342 0.84814 0.99896 1.01221 1.17343 1.18387 1.20846 1.33757 1.35474 1.50982 1.52931 1.6642 1.68278 1.85574 1.87269 2.07427 2.20227 2.2271 2.34386 2.64556 2.82976 2.85012 2.99583 3.16947 3.1901 3.31825 3.45386 3.47016 3.59923 3.77377 4.10183 4.34783 4.51338 4.64791 4.82347 4.84343 
43 0.00912 0.10837 0.16861 0.17891 0.2177 0.32225 0.33265 0.5131 0.53094 0.65148 0.67601 0.82662 0.8383 1.00087 1.01957 1.17529 1.18761 1.21982 1.33952 1.36306 1.51227 1.54078 1.66673 1.85788 1.88375 2.07731 2.20486 2.24165 2.34582 2.64802 2.83224 2.99809 3.17144 3.32009 3.45565 3.47991 3.60142 3.77625 4.10364 4.35012 4.51585 4.65147 4.82555 
35 0.01176 0.11889 0.17095 0.18427 0.32397 0.33663 0.51531 0.53862 0.65419 0.8291 0.84201 1.00299 1.17719 1.19257 1.34165 1.38442 1.51528 1.6687 1.85982 2.07979 2.20725 2.34765 2.65046 2.83444 3.00049 3.17362 3.32207 3.45781 3.60378 3.77917 4.10561 4.35249 4.51863 4.65725 4.82773 
50 0.00695 0.0315 0.11512 0.17341 0.18225 0.20246 0.32684 0.33555 0.35434 0.51794 0.53247 0.65613 0.67111 0.82881 0.84068 0.85716 1.00545 1.01843 1.17983 1.19007 1.21381 1.34402 1.36066 1.51642 1.53586 1.67055 1.68852 1.8622 1.87874 2.08092 2.20859 2.23213 2.35027 2.65216 2.83616 2.856 3.00228 3.17592 3.19522 3.32469 3.46019 3.47535 3.60575 3.78033 4.10827 4.3543 4.51996 4.65451 4.82992 4.84894 
48 0.01691 0.10687 0.16858 0.17757 0.19793 0.32227 0.3312 0.35195 0.51346 0.52862 0.65159 0.66718 0.82291 0.83577 0.8518 1.00111 1.01513 1.17549 1.18608 1.21153 1.3397 1.35797 1.51193 1.53217 1.66642 1.68606 1.85792 1.87561 2.07651 2.2045 2.23038 2.34592 2.64777 2.83192 2.85295 2.99803 3.17153 3.32023 3.45577 3.47214 3.60119 3.77577 4.10377 4.34987 4.51541 4.65003 4.82552 4.84648 
39 0.02214 0.11467 0.1682 0.17993 0.32105 0.33216 0.51212 0.53163 0.65064 0.67975 0.82638 0.83853 1.00011 1.02407 1.17438 1.18788 1.22719 1.33876 1.3664 1.51181 1.66603 1.85705 1.88809 2.07647 2.20423 2.34491 2.64721 2.83136 2.99724 3.17061 3.31916 3.45493 3.60047 3.77537 4.10272 4.34928 4.51501 4.65064 4.82469 
44 0.02058 0.113 0.17082 0.1812 0.22154 0.32427 0.33457 0.51516 0.5329 0.65345 0.67688 0.82929 0.84094 1.00298 1.02129 1.17726 1.18944 1.2213 1.34161 1.36508 1.51428 1.54166 1.66876 1.70497 1.86008 1.88694 2.07958 2.20722 2.34792 2.65007 2.83417 2.86276 3.00034 3.17363 3.32225 3.45793 3.48478 3.60358 3.77841 4.10589 4.35231 4.51801 4.65358 4.82772 
48 0.00948 0.10286 0.16462 0.17378 0.19555 0.31828 0.32744 0.35227 0.50945 0.52523 0.64773 0.66513 0.81986 0.83226 0.85035 0.99717 1.01214 1.17161 1.18253 1.2097 1.33571 1.35492 1.50818 1.53016 1.66252 1.68352 1.85404 1.873 2.07284 2.2007 2.22917 2.34203 2.64399 2.82804 2.85051 2.99418 3.16769 3.31637 3.45194 3.47008 3.59738 3.77212 4.09986 4.34603 4.51169 4.6464 4.82159 4.84542 
55 0.00674 0.09519 0.16165 0.1698 0.18384 0.31554 0.32306 0.33403 0.50715 0.51955 0.54539 0.64524 0.65726 0.81177 0.82769 0.83746 0.99476 1.00562 1.16915 1.17849 1.19644 1.33322 1.34695 1.50535 1.5224 1.65952 1.67453 1.85129 1.86524 2.0693 2.08832 2.19736 2.21581 2.33974 2.36509 2.64147 2.66716 2.82544 2.84367 2.99158 3.01587 3.16555 3.1817 3.31422 3.44975 3.46295 3.59507 3.7695 4.09786 4.11473 4.34375 4.50933 4.64353 4.8194 4.83599 
49 0.01136 0.10432 0.17061 0.17933 0.19709 0.32451 0.33298 0.34873 0.51588 0.53022 0.65402 0.66834 0.82344 0.83744 0.85074 1.00335 1.01597 1.17796 1.18823 1.21187 1.34205 1.35848 1.51439 1.53347 1.66848 1.686 1.86013 1.87635 2.07882 2.20687 2.23093 2.34833 2.65031 2.83416 2.85381 3.00029 3.17399 3.19312 3.32269 3.45832 3.47371 3.60372 3.77832 4.10633 4.35231 4.51798 4.65278 4.8279 4.8465 
45 0.01614 0.11165 0.17241 0.18225 0.21274 0.32611 0.33606 0.51717 0.53478 0.65572 0.68061 0.82745 0.83998 0.86255 1.00478 1.02233 1.1794 1.19143 1.22267 1.34364 1.36736 1.51655 1.54491 1.67057 1.70207 1.86193 1.88768 2.0821 2.20932 2.34973 2.65206 2.83623 2.86621 3.00246 3.17539 3.32418 3.45968 3.48403 3.60535 3.78062 4.10764 4.35413 4.52005 4.65736 4.82954 
53 0.01694 0.10315 0.1669 0.17529 0.19141 0.32067 0.32871 0.34172 0.51206 0.52539 0.55844 0.65021 0.66321 0.82027 0.83371 0.84585 0.99966 1.01149 1.17407 1.18381 1.20422 1.33821 1.35323 1.51036 1.52788 1.66465 1.68114 1.85632 1.87156 2.07462 2.09565 2.20271 2.22393 2.34456 2.64628 2.83038 2.84934 2.99639 3.02491 3.17023 3.18706 3.31902 3.45448 3.46828 3.59986 3.77436 4.10256 4.12196 4.34863 4.51417 4.64849 4.82429 4.84232 
48 0.00923 0.10367 0.1683 0.17725 0.19698 0.32228 0.33124 0.35273 0.51351 0.529 0.65185 0.6691 0.82232 0.83544 0.85067 1.00101 1.01487 1.17561 1.18631 1.21233 1.33978 1.3588 1.51234 1.53416 1.6664 1.68628 1.85795 1.876 2.07689 2.20462 2.23103 2.34594 2.64813 2.83202 2.85352 2.9982 3.17168 3.3204 3.45589 3.47324 3.60139 3.77624 4.1038 4.34992 4.51586 4.6516 4.82555 4.84762 
49 0.00858 0.10155 0.16909 0.17797 0.19645 0.32309 0.33179 0.34959 0.51442 0.52913 0.65259 0.66763 0.82343 0.8366 0.85168 1.00193 1.01493 1.17649 1.18695 1.21168 1.34064 1.35787 1.51305 1.533 1.66714 1.68554 1.85879 1.8757 2.07761 2.20542 2.23038 2.34692 2.64883 2.83289 2.85347 2.99902 3.17261 3.19538 3.32136 3.45697 3.47355 3.6024 3.7771 4.10495 4.35093 4.51663 4.6514 4.82657 4.84679 
52 0.01927 0.10333 0.16574 0.17427 0.19121 0.31932 0.3275 0.3411 0.51077 0.52442 0.57417 0.64903 0.66287 0.82019 0.83293 0.8466 0.99844 1.01075 1.17282 1.18274 1.2043 1.33695 1.35245 1.50922 1.52768 1.66341 1.68042 1.85509 1.87086 2.07344 2.09635 2.2016 2.22421 2.34333 2.64507 2.82914 2.84851 2.99521 3.16895 3.18635 3.31771 3.45319 3.46739 3.59857 3.77315 4.10127 4.12295 4.34732 4.51286 4.64725 4.82293 4.84129 
46 0.0197 0.10949 0.16988 0.17957 0.20769 0.32344 0.33315 0.51399 0.53032 0.65303 0.67647 0.82386 0.83692 0.85604 1.00217 1.01893 1.17672 1.18839 1.21829 1.34097 1.36331 1.51354 1.53849 1.66791 1.69495 1.85918 1.88185 2.07876 2.20671 2.24573 2.34715 2.64928 2.83355 2.86059 2.99969 3.17278 3.32153 3.45712 3.4803 3.60272 3.77763 4.10496 4.35141 4.51709 4.65355 4.82687 
53 0.00895 0.10026 0.16617 0.17461 0.19062 0.32013 0.32821 0.34137 0.51146 0.52468 0.55634 0.64963 0.66274 0.82058 0.83354 0.84667 0.99917 1.01119 1.17357 1.18341 1.20441 1.33767 1.35275 1.50973 1.52721 1.66414 1.68076 1.85582 1.87128 2.07403 2.09544 2.20225 2.22408 2.34406 2.64564 2.67113 2.82992 2.8492 2.99602 3.16971 3.18687 3.31844 3.45395 3.46788 3.59935 3.77374 4.10204 4.12283 4.34808 4.51355 4.64798 4.8237 4.8416 
46 0.00954 0.10592 0.17263 0.18241 0.20979 0.32679 0.33677 0.51765 0.53471 0.65593 0.67775 0.82926 0.84135 0.8741 1.00556 1.02356 1.17985 1.1917 1.22252 1.3441 1.36663 1.51661 1.54176 1.67122 1.70213 1.86251 1.88703 2.08163 2.20954 2.24656 2.35037 2.65251 2.83671 2.86456 3.00278 3.17593 3.32474 3.46028 3.48399 3.60589 3.78062 4.10818 4.35467 4.52028 4.6566 4.83014 
56 0.0159 0.09862 0.16429 0.17229 0.18559 0.31806 0.32541 0.33594 0.50969 0.52131 0.54349 0.64767 0.65866 0.81279 0.82994 0.83934 0.99732 1.00772 1.17173 1.18077 1.1974 1.33577 1.34852 1.50764 1.52287 1.66201 1.67629 1.85381 1.86713 2.07168 2.08893 2.19974 2.21681 2.34232 2.36256 2.64376 2.66043 2.82787 2.84485 2.99404 3.01336 3.16803 3.18197 3.31673 3.33237 3.45229 3.4645 3.5976 3.77194 4.10045 4.11539 4.3463 4.51168 4.6453 4.82197 4.83711 
44 0.01979 0.11171 0.17024 0.18045 0.21733 0.32378 0.334 0.51467 0.53228 0.65298 0.67614 0.82765 0.83937 1.00241 1.02023 1.17682 1.18893 1.22028 1.3411 1.3641 1.51381 1.54084 1.66822 1.70122 1.85955 1.88568 2.07897 2.20673 2.25038 2.34746 2.64966 2.83387 2.99979 3.17303 3.32176 3.45736 3.4825 3.60304 3.77796 4.10534 4.35181 4.51753 4.65328 4.82722 
47 0.0167 0.10669 0.16686 0.17637 0.20177 0.32045 0.32997 0.36264 0.51173 0.5287 0.65007 0.67246 0.82426 0.83569 0.86954 0.99946 1.01609 1.17392 1.18556 1.21592 1.33812 1.36028 1.5108 1.53631 1.66498 1.69073 1.85643 1.87938 2.07574 2.20343 2.23849 2.34435 2.64653 2.83066 2.85711 2.99679 3.17005 3.31873 3.45429 3.47649 3.59997 3.77469 4.1022 4.34851 4.51432 4.65041 4.82401 
63 0.01185 0.07711 0.13813 0.17286 0.18012 0.19337 0.32484 0.33148 0.34064 0.51643 0.52672 0.5449 0.65429 0.66367 0.81036 0.83469 0.84321 0.8629 1.00376 1.01279 1.17832 1.18645 1.19979 1.22666 1.34242 1.35359 1.51416 1.52741 1.66835 1.68067 1.8602 1.87168 2.07809 2.09342 2.20593 2.22081 2.34878 2.36505 2.64993 2.66323 2.83413 2.84786 3.00034 3.01556 3.17434 3.18492 3.32304 3.33395 3.45848 3.46864 3.60378 3.63169 3.77809 3.79474 4.10693 4.11826 4.35262 4.39098 4.51789 4.53441 4.6512 4.82852 4.8418 
56 0.01809 0.10063 0.16662 0.17459 0.1878 0.32071 0.32809 0.33878 0.51222 0.5241 0.54694 0.65033 0.66178 0.8145 0.83212 0.84143 0.99972 1.01012 1.1742 1.18326 1.20012 1.33822 1.35117 1.51025 1.5259 1.66452 1.67898 1.85626 1.86966 2.07429 2.09198 2.20226 2.21945 2.34467 2.36491 2.64624 2.66345 2.83036 2.84762 2.99655 3.01695 3.17042 3.18454 3.31913 3.33551 3.45475 3.46725 3.60009 3.7745 4.10286 4.11834 4.34877 4.51423 4.64858 4.82442 4.83994 
50 0.00898 0.10117 0.16575 0.17441 0.19192 0.31957 0.328 0.34334 0.51101 0.52542 0.64913 0.66337 0.81706 0.83193 0.84372 0.99842 1.01091 1.17289 1.18294 1.20503 1.33711 1.35323 1.50937 1.52817 1.66359 1.68111 1.85518 1.87125 2.07375 2.09991 2.20177 2.22503 2.34344 2.64534 2.82939 2.84953 2.9955 3.16913 3.18835 3.31786 3.45345 3.46873 3.5988 3.77347 4.10147 4.34749 4.51306 4.64732 4.82308 4.84224 
48 0.01465 0.10445 0.1654 0.17461 0.19688 0.319 0.32817 0.353 0.51024 0.52619 0.64858 0.66704 0.82099 0.83318 0.85196 0.99791 1.01274 1.17234 1.18332 1.21079 1.33655 1.35679 1.50911 1.5321 1.66329 1.68439 1.85475 1.87354 2.07363 2.20154 2.23153 2.34284 2.64497 2.82892 2.85194 2.99507 3.16851 3.31719 3.4528 3.47222 3.59831 3.77295 4.10069 4.34678 4.51275 4.6487 4.82243 4.84895 
48 0.01038 0.10608 0.16885 0.17792 0.19858 0.32252 0.33147 0.352 0.51375 0.52892 0.65193 0.66792 0.82407 0.83653 0.85398 1.00142 1.01538 1.1758 1.18649 1.21245 1.34002 1.3583 1.5124 1.53342 1.66671 1.68645 1.85825 1.87607 2.07712 2.20486 2.23139 2.34627 2.64821 2.8323 2.85368 2.99841 3.17199 3.32062 3.45622 3.47326 3.60171 3.77635 4.10428 4.35033 4.51603 4.65083 4.82594 4.84791 
48 0.01882 0.10589 0.16681 0.17582 0.19602 0.3204 0.3293 0.34912 0.51167 0.52699 0.64993 0.66684 0.82184 0.8344 0.85146 0.99933 1.01314 1.1738 1.18457 1.21092 1.33787 1.35604 1.51053 1.53303 1.6645 1.68363 1.85615 1.87385 2.07503 2.20254 2.22798 2.34425 2.64644 2.83016 2.85173 2.99631 3.17002 3.31864 3.45423 3.47182 3.59971 3.77436 4.10219 4.3482 4.51426 4.64986 4.82383 4.84606 
49 0.00702 0.09704 0.16821 0.17693 0.19408 0.3226 0.33116 0.34781 0.514 0.52869 0.65207 0.66661 0.82133 0.83538 0.84859 1.00147 1.01447 1.17594 1.18619 1.2097 1.34017 1.35715 1.51244 1.53162 1.6666 1.6845 1.85827 1.87488 2.07685 2.20477 2.22847 2.34637 2.64822 2.83242 2.85276 2.99842 3.17197 3.19105 3.32083 3.45631 3.47172 3.60181 3.77634 4.10431 4.35036 4.51595 4.65049 4.82605 4.84574 
50 0.01048 0.10136 0.16388 0.17259 0.19059 0.31751 0.32599 0.34161 0.50883 0.52295 0.64673 0.66047 0.81635 0.83047 0.84356 0.99642 1.009 1.17081 1.18093 1.2034 1.33498 1.35111 1.50716 1.52597 1.66152 1.67912 1.85313 1.86931 2.07149 2.09759 2.19968 2.22295 2.3414 2.64313 2.82722 2.84716 2.99334 3.16702 3.18658 3.31577 3.45131 3.46649 3.59668 3.7712 4.09937 4.34532 4.51083 4.64518 4.82098 4.8402 
49 0.01726 0.10555 0.16689 0.17587 0.1959 0.32051 0.32934 0.3486 0.51165 0.52635 0.64968 0.66457 0.8214 0.83422 0.85035 0.9994 1.01311 1.17376 1.18429 1.2094 1.33785 1.35498 1.51011 1.53014 1.66458 1.68347 1.85618 1.87351 2.07469 2.20256 2.22758 2.34424 2.64597 2.83003 2.85042 2.99619 3.16987 3.19708 3.3186 3.45416 3.47061 3.59958 3.77412 4.10218 4.34818 4.51386 4.64895 4.82378 4.84372 
48 0.00751 0.10213 0.16388 0.17321 0.19666 0.31752 0.32683 0.35526 0.50879 0.52516 0.64712 0.66682 0.81977 0.83183 0.8515 0.99643 1.01175 1.17092 1.18208 1.21042 1.33511 1.3556 1.50771 1.53164 1.66192 1.68501 1.85331 1.87345 2.07222 2.20019 2.23062 2.34132 2.64351 2.82749 2.85171 2.9936 3.16706 3.3157 3.4513 3.47073 3.59681 3.77158 4.09918 4.34534 4.51125 4.647 4.82094 4.84868 
46 0.0123 0.10449 0.16393 0.17378 0.20331 0.31746 0.32727 0.50829 0.52499 0.64667 0.66795 0.81974 0.83206 0.85788 0.99631 1.01336 1.17067 1.18245 1.21305 1.33494 1.35752 1.50756 1.5341 1.66192 1.68953 1.85329 1.87678 2.0724 2.20019 2.23675 2.34126 2.64357 2.82747 2.85473 2.99366 3.16698 3.3156 3.45126 3.47619 3.59688 3.77159 4.09913 4.34543 4.51131 4.64707 4.82094 
57 0.0084 0.09296 0.16524 0.17394 0.18393 0.22079 0.32261 0.33009 0.34116 0.51393 0.52609 0.55065 0.65193 0.66323 0.81994 0.83453 0.84415 1.00133 1.01176 1.17582 1.18489 1.20195 1.33994 1.35324 1.5118 1.52711 1.66607 1.68061 1.85783 1.87127 2.0758 2.09314 2.2039 2.22124 2.34627 2.36748 2.64775 2.66439 2.83202 2.8495 2.99814 3.01814 3.17196 3.18576 3.32078 3.33826 3.45629 3.46866 3.60161 3.77603 4.10438 4.11926 4.3503 4.51564 4.64922 4.82599 4.84153 
48 0.02072 0.10609 0.16702 0.17607 0.19683 0.32065 0.32964 0.35086 0.51199 0.5277 0.65019 0.66723 0.82176 0.83441 0.85115 0.99958 1.01392 1.17402 1.1848 1.21123 1.33822 1.35726 1.51069 1.53245 1.66487 1.68499 1.85645 1.87475 2.07544 2.20306 2.23045 2.34446 2.6465 2.83056 2.85268 2.9966 3.17021 3.31881 3.4544 3.47201 3.59989 3.77453 4.1024 4.34847 4.51428 4.64918 4.82406 4.84633 
50 0.02029 0.1045 0.16577 0.17461 0.19354 0.31931 0.32789 0.34439 0.51062 0.52499 0.6484 0.66205 0.81957 0.83285 0.84769 0.99828 1.01139 1.17256 1.18282 1.20615 1.3367 1.35281 1.50895 1.52828 1.66333 1.6813 1.85502 1.8716 2.0734 2.10045 2.2015 2.22572 2.34321 2.64499 2.82908 2.84946 2.99509 3.1688 3.18909 3.31758 3.45308 3.46858 3.59854 3.77304 4.10119 4.34723 4.51267 4.64703 4.82282 4.84244 
51 0.0105 0.10093 0.16419 0.17284 0.19038 0.31787 0.32624 0.34104 0.50926 0.52321 0.64697 0.65987 0.81518 0.83021 0.84175 0.99675 1.00913 1.17125 1.18128 1.20319 1.3354 1.35112 1.5075 1.52553 1.66185 1.67922 1.85347 1.86943 2.07177 2.09413 2.20011 2.22318 2.34178 2.64343 2.82761 2.84716 2.99373 3.16738 3.18511 3.31615 3.45168 3.46612 3.59703 3.77151 4.09973 4.12342 4.34576 4.51123 4.64565 4.82142 4.84018 
50 0.01741 0.10163 0.16318 0.17197 0.19054 0.31668 0.32517 0.34083 0.50796 0.52216 0.64585 0.6594 0.81625 0.82997 0.8438 0.99561 1.00827 1.17002 1.18026 1.20345 1.3341 1.35024 1.50625 1.52492 1.66065 1.67826 1.85231 1.86859 2.07061 2.09593 2.1988 2.22253 2.3406 2.64226 2.82632 2.84643 2.99245 3.16622 3.1863 3.31493 3.45053 3.46606 3.59589 3.77035 4.09856 4.34448 4.51005 4.64441 4.82011 4.83929 
46 0.01562 0.10806 0.16779 0.1776 0.2067 0.32139 0.33126 0.51241 0.52968 0.65095 0.67501 0.82326 0.83569 0.85947 1.00018 1.01713 1.1747 1.18665 1.21776 1.33896 1.36214 1.51174 1.53896 1.66596 1.69669 1.85725 1.88238 2.07707 2.2046 2.24823 2.34516 2.64757 2.83158 2.86834 2.99788 3.171 3.31962 3.45527 3.48222 3.6009 3.776 4.10312 4.34953 4.51555 4.65228 4.82499 
48 0.02042 0.10315 0.16293 0.17233 0.19656 0.31639 0.32568 0.35317 0.5076 0.52354 0.64569 0.6633 0.81954 0.83128 0.85421 0.99539 1.01095 1.16969 1.18087 1.20937 1.33387 1.35347 1.50626 1.52915 1.66075 1.68303 1.85225 1.87241 2.07105 2.19894 2.23042 2.34023 2.64215 2.82628 2.84961 2.9923 3.16588 3.31451 3.45012 3.46937 3.59561 3.77019 4.09812 4.34428 4.50992 4.64511 4.81984 4.84645 
54 0.00658 0.02953 0.11079 0.17187 0.18014 0.19706 0.32559 0.3338 0.34856 0.51673 0.53057 0.65485 0.66834 0.82086 0.83649 0.8464 1.00383 1.01525 1.17858 1.18821 1.20831 1.34267 1.35769 1.51481 1.53197 1.669 1.68516 1.86067 1.87578 2.07922 2.10021 2.20738 2.22868 2.34885 2.65059 2.67573 2.83494 2.85409 3.001 3.04074 3.17449 3.19087 3.32343 3.45888 3.47281 3.6042 3.7788 4.10682 4.12598 4.35301 4.51856 4.65364 4.82862 4.84647 
53 0.01412 0.10401 0.16852 0.17694 0.19295 0.32229 0.33028 0.34298 0.51371 0.52688 0.55776 0.65199 0.66521 0.82258 0.83569 0.84841 1.00135 1.0131 1.17582 1.18561 1.20627 1.33993 1.35494 1.51216 1.5298 1.66627 1.6826 1.85797 1.87306 2.07639 2.098 2.20444 2.22576 2.34632 2.64805 2.67468 2.83219 2.85147 2.99831 3.17202 3.18942 3.32076 3.45629 3.4704 3.60176 3.77625 4.10438 4.12786 4.35034 4.51601 4.65026 4.82602 4.84418 
56 0.00872 0.09786 0.16518 0.17334 0.18755 0.31926 0.32687 0.33817 0.51078 0.52323 0.54913 0.64896 0.66108 0.81507 0.83109 0.84081 0.99832 1.00925 1.17281 1.18215 1.20031 1.33689 1.35069 1.50892 1.52515 1.66321 1.67858 1.8549 1.86908 2.073 2.09153 2.20118 2.22 2.3433 2.36866 2.6449 2.66397 2.82912 2.8474 2.99525 3.01963 3.16904 3.18437 3.31782 3.35152 3.45344 3.46693 3.59872 3.7732 4.10144 4.11925 4.34743 4.51287 4.6474 4.82308 4.83992 
49 0.01971 0.10398 0.16605 0.17475 0.19295 0.31982 0.3284 0.34534 0.51111 0.52557 0.64926 0.66411 0.81755 0.83218 0.84446 0.9986 1.01146 1.1731 1.1833 1.2065 1.33725 1.35394 1.50958 1.52914 1.66381 1.68182 1.85537 1.8718 2.07386 2.20178 2.22495 2.34347 2.64537 2.82939 2.84924 2.99552 3.16913 3.18859 3.31792 3.45342 3.46851 3.59882 3.77337 4.10141 4.34742 4.51311 4.64825 4.8231 4.84206 
48 0.01555 0.10253 0.16313 0.17231 0.19412 0.31666 0.32575 0.34828 0.50789 0.52336 0.64596 0.66242 0.81876 0.83096 0.84968 0.99561 1.01014 1.16997 1.18087 1.20792 1.33416 1.35323 1.50645 1.52809 1.66092 1.68168 1.85242 1.87104 2.07102 2.19909 2.22732 2.34046 2.64231 2.82645 2.84829 2.99256 3.16608 3.31476 3.45035 3.46823 3.5958 3.77027 4.09835 4.34443 4.50999 4.64505 4.82002 4.84209 
47 0.02111 0.10939 0.16973 0.17909 0.20301 0.32347 0.33289 0.3639 0.5148 0.53173 0.65316 0.67532 0.82628 0.83804 0.86074 1.0024 1.01841 1.17686 1.18825 1.21758 1.3411 1.3627 1.51375 1.53807 1.66786 1.69177 1.85941 1.88129 2.07886 2.20631 2.23877 2.34727 2.64949 2.83368 2.85911 2.99977 3.17299 3.32177 3.45722 3.47799 3.60284 3.7777 4.10515 4.35153 4.51728 4.65357 4.82698 
37 0.0098 0.11567 0.16815 0.18105 0.32102 0.33312 0.51214 0.53414 0.65092 0.82604 0.8388 1.00005 1.04244 1.17443 1.18963 1.33871 1.37645 1.51202 1.66587 1.8569 1.89401 2.07674 2.20467 2.34486 2.64771 2.83145 2.99772 3.17077 3.31927 3.45506 3.60089 3.77594 4.1028 4.34942 4.51579 4.65512 4.82479 
48 0.02033 0.09625 0.15623 0.16532 0.18663 0.30967 0.31853 0.33824 0.50086 0.51601 0.63883 0.6536 0.81109 0.82371 0.84054 0.98863 1.00249 1.16294 1.17361 1.19947 1.32709 1.34486 1.49928 1.52004 1.65382 1.6735 1.84536 1.86308 2.06367 2.19175 2.21784 2.33346 2.63517 2.81927 2.84078 2.98538 3.15908 3.3077 3.44333 3.45985 3.58871 3.76308 4.09137 4.33733 4.50283 4.63721 4.81295 4.83384 
55 0.01916 0.10151 0.16464 0.17296 0.18859 0.31819 0.32597 0.33778 0.50961 0.52226 0.54938 0.64766 0.65987 0.81765 0.83138 0.84306 0.99734 1.00874 1.17168 1.18128 1.20065 1.33576 1.34999 1.50773 1.5245 1.66219 1.67794 1.8539 1.86855 2.07191 2.09108 2.20006 2.21954 2.34226 2.64367 2.66307 2.82792 2.84634 2.99406 3.01855 3.16791 3.18359 3.31666 3.3498 3.45229 3.46601 3.59762 3.77202 4.10037 4.11951 4.34639 4.51183 4.64602 4.82199 4.83946 
48 0.06048 0.13063 0.16155 0.17137 0.20351 0.31357 0.32279 0.34835 0.50472 0.52063 0.6428 0.65961 0.81642 0.8283 0.84954 0.99253 1.00757 1.16685 1.17798 1.20623 1.331 1.3506 1.50329 1.52543 1.65788 1.67926 1.84934 1.86893 2.06799 2.19594 2.22543 2.33735 2.63916 2.82333 2.84623 2.98943 3.163 3.31165 3.44726 3.46621 3.59268 3.76718 4.09525 4.34133 4.50696 4.64179 4.81692 4.84193 
46 0.0151 0.1089 0.16917 0.17883 0.20563 0.32286 0.33256 0.37507 0.51403 0.53108 0.65244 0.67561 0.82784 0.83909 1.00159 1.01776 1.17603 1.1876 1.21728 1.34026 1.36172 1.51284 1.53717 1.6672 1.69228 1.85859 1.88045 2.07778 2.20552 2.23871 2.34652 2.64857 2.83279 2.85781 2.99893 3.17222 3.32091 3.45659 3.47963 3.60211 3.77691 4.1044 4.35072 4.51645 4.65213 4.82625 
55 0.01871 0.10222 0.16707 0.17524 0.18989 0.32082 0.32844 0.33973 0.51239 0.52497 0.55145 0.65059 0.66278 0.81744 0.83293 0.84288 0.99993 1.01093 1.17445 1.18386 1.20237 1.33858 1.35271 1.51064 1.52717 1.66478 1.68009 1.85652 1.87075 2.07471 2.09364 2.20284 2.22185 2.34493 2.37198 2.64666 2.6675 2.83078 2.84931 2.99694 3.02461 3.17071 3.18666 3.31953 3.45503 3.46852 3.60039 3.77485 4.10304 4.12062 4.349 4.51455 4.64936 4.82468 4.8416 
46 0.02043 0.10529 0.16433 0.17405 0.20174 0.31777 0.32739 0.36204 0.50888 0.52563 0.64712 0.66868 0.82301 0.8343 0.99659 1.01277 1.17092 1.18248 1.21221 1.33514 1.35642 1.50762 1.53242 1.6621 1.68633 1.85353 1.87476 2.07242 2.20033 2.23364 2.3415 2.64358 2.82762 2.85227 2.99376 3.16716 3.31583 3.45146 3.47287 3.597 3.77162 4.09941 4.34566 4.51138 4.64684 4.82117 
56 0.01441 0.09828 0.16399 0.17204 0.18565 0.3178 0.3252 0.33585 0.50942 0.5213 0.54435 0.6475 0.65887 0.81274 0.82966 0.83911 0.99702 1.00748 1.17141 1.1805 1.19736 1.33551 1.34859 1.50745 1.52301 1.66177 1.67634 1.85351 1.86699 2.07148 2.08927 2.19954 2.21694 2.34201 2.36312 2.64351 2.66083 2.82764 2.84503 2.99383 3.01451 3.16774 3.18207 3.31645 3.33349 3.45207 3.46467 3.59739 3.77173 4.10018 4.11596 4.34606 4.51147 4.64542 4.82172 4.83752 
55 0.01394 0.09485 0.15846 0.1667 0.18187 0.31203 0.3197 0.33113 0.50346 0.51592 0.54244 0.64143 0.65353 0.81021 0.82475 0.83538 0.9912 1.00235 1.16551 1.17495 1.19346 1.3296 1.34365 1.50146 1.51836 1.656 1.67143 1.84773 1.86199 2.06559 2.08486 2.19381 2.21334 2.3361 2.36416 2.63751 2.65768 2.82181 2.84035 2.98795 3.01909 3.16179 3.178 3.31056 3.44606 3.45961 3.59138 3.76567 4.09421 4.11253 4.34017 4.5054 4.63978 4.81578 4.83275 
48 0.01377 0.10402 0.16532 0.17456 0.19743 0.3189 0.32812 0.35481 0.51019 0.52631 0.64849 0.66725 0.82048 0.83283 0.85077 0.99781 1.01297 1.17227 1.18327 1.21083 1.33651 1.35699 1.50909 1.53273 1.66328 1.6856 1.8547 1.87431 2.07367 2.20152 2.23136 2.3427 2.64485 2.82889 2.85224 2.99503 3.1684 3.31707 3.45269 3.47205 3.59819 3.77289 4.10056 4.34671 4.51253 4.64815 4.82232 4.84853 
49 0.01283 0.10703 0.17198 0.18089 0.20059 0.32585 0.33473 0.35512 0.51704 0.53214 0.65531 0.67127 0.82576 0.83895 0.85402 1.00452 1.01805 1.17909 1.18962 1.21483 1.34327 1.36128 1.51555 1.53554 1.66988 1.689 1.86145 1.87898 2.08026 2.20817 2.23395 2.34946 2.65122 2.83554 2.85651 3.00165 3.17503 3.1997 3.3239 3.45943 3.4763 3.60483 3.77955 4.10737 4.3535 4.51904 4.6537 4.82911 4.85016 
56 0.01541 0.10037 0.16569 0.17381 0.18801 0.31942 0.32691 0.33781 0.51095 0.52289 0.54631 0.64897 0.66041 0.8157 0.83157 0.84135 0.99861 1.00931 1.173 1.18224 1.19976 1.33708 1.35034 1.50898 1.52475 1.66338 1.67822 1.85513 1.86886 2.07304 2.09089 2.2012 2.21909 2.34358 2.36569 2.64504 2.66276 2.82922 2.84686 2.99538 3.01609 3.16928 3.18382 3.31802 3.33592 3.45362 3.46647 3.59896 3.77328 4.10176 4.11839 4.34771 4.51302 4.64715 4.8233 4.83936 
56 0.0116 0.09387 0.16017 0.16812 0.1805 0.31401 0.32126 0.33153 0.50592 0.51772 0.54036 0.64398 0.65509 0.80675 0.82561 0.83468 0.99339 1.00363 1.16788 1.17689 1.19334 1.33197 1.34477 1.50396 1.51963 1.65802 1.67222 1.84986 1.863 2.06785 2.08566 2.19584 2.21306 2.33849 2.35921 2.64001 2.6569 2.82402 2.84128 2.99024 3.00982 3.16427 3.17859 3.31291 3.32859 3.44854 3.46096 3.59386 3.7682 4.09667 4.11202 4.34241 4.50802 4.64191 4.81814 4.83334 
42 0.02168 0.11347 0.17111 0.18169 0.23452 0.32483 0.3356 0.51569 0.53442 0.65432 0.68337 0.82983 0.84148 1.00346 1.02447 1.17796 1.19092 1.22633 1.34216 1.3679 1.51523 1.55342 1.66941 1.86042 1.88886 2.08035 2.20794 2.34824 2.65062 2.83459 3.00068 3.17392 3.32251 3.45822 3.48719 3.60396 3.77893 4.1061 4.35261 4.51858 4.65579 4.82797 
60 0.01548 0.09313 0.15977 0.16757 0.17776 0.21811 0.31489 0.32185 0.33167 0.50633 0.51732 0.53756 0.64422 0.65434 0.80651 0.8257 0.83441 0.9937 1.00326 1.16816 1.17666 1.19123 1.22303 1.3323 1.34419 1.50414 1.51839 1.65842 1.67161 1.85018 1.86239 2.06799 2.08436 2.19603 2.212 2.33875 2.35652 2.64004 2.65474 2.82416 2.83966 2.99038 3.00732 3.1644 3.17637 3.31306 3.3257 3.44861 3.45969 3.59386 3.76811 3.78776 4.09689 4.10955 4.34262 4.50791 4.52625 4.64137 4.81842 4.83269 
49 0.00978 0.09225 0.15354 0.16234 0.18113 0.30703 0.31552 0.33183 0.49825 0.51262 0.63607 0.65014 0.80701 0.82049 0.83482 0.98598 0.99877 1.16026 1.17058 1.1951 1.3244 1.34092 1.49643 1.51624 1.65102 1.66896 1.84266 1.85917 2.06076 2.18881 2.21259 2.33082 2.6323 2.81649 2.8367 2.98259 3.15637 3.17713 3.30509 3.44066 3.45614 3.58604 3.76035 4.08879 4.33471 4.50006 4.6342 4.81033 4.83003 
37 0.07712 0.16009 0.17123 0.21619 0.31558 0.32766 0.50665 0.52835 0.64531 0.68861 0.82181 0.83457 0.99471 1.16894 1.18386 1.33319 1.36548 1.5064 1.66035 1.85127 1.88914 2.07107 2.19894 2.33933 2.64199 2.82589 2.99196 3.16517 3.31372 3.44947 3.59524 3.77012 4.09724 4.34377 4.50996 4.64786 4.81923 
41 0.02139 0.11474 0.17091 0.18196 0.32386 0.3345 0.51514 0.53419 0.65383 0.68364 0.8277 0.83986 1.00286 1.02322 1.17724 1.19014 1.22473 1.34172 1.3681 1.51476 1.55517 1.66893 1.86002 1.88956 2.07991 2.20728 2.34781 2.65033 2.83447 3.00045 3.17358 3.32218 3.45789 3.49036 3.60363 3.77888 4.10585 4.35246 4.51848 4.65613 4.82789 
59 0.01596 0.10259 0.17123 0.17896 0.19031 0.32599 0.33313 0.34337 0.51748 0.52922 0.55091 0.65564 0.66659 0.81301 0.83581 0.84462 0.87978 1.00474 1.01464 1.17951 1.18829 1.20444 1.34347 1.3561 1.5154 1.53014 1.66964 1.68356 1.86133 1.87421 2.07965 2.09658 2.20752 2.22404 2.3497 2.36909 2.65116 2.6667 2.83551 2.85225 3.00162 3.01994 3.17535 3.18808 3.32419 3.33884 3.45965 3.47125 3.60494 3.77945 3.80386 4.10783 4.12173 4.35382 4.51909 4.54084 4.65324 4.82956 4.84475 
55 0.01419 0.10356 0.16974 0.178 0.19301 0.32365 0.3314 0.34317 0.51518 0.52799 0.55559 0.65332 0.66574 0.82151 0.83611 0.84667 1.00268 1.0139 1.17717 1.18667 1.20567 1.3413 1.35561 1.51334 1.52999 1.66761 1.68328 1.85929 1.87377 2.07768 2.09734 2.20563 2.225 2.34767 2.3896 2.64944 2.67255 2.83368 2.85268 2.99971 3.03031 3.17342 3.18958 3.32227 3.45768 3.47114 3.60307 3.77768 4.10582 4.12532 4.35193 4.51745 4.6518 4.82754 4.84541 
47 0.02308 0.10479 0.16386 0.17351 0.2003 0.31745 0.32712 0.36596 0.50863 0.52559 0.64687 0.66765 0.82202 0.83333 0.99623 1.01252 1.17059 1.18201 1.2111 1.33484 1.35586 1.50732 1.53092 1.6618 1.68715 1.85321 1.87537 2.07217 2.19998 2.23188 2.34117 2.64315 2.82732 2.85173 2.99345 3.16679 3.31549 3.45111 3.47192 3.59663 3.77135 4.09904 4.34534 4.51087 4.646 4.82082 4.85456 
44 0.02265 0.11144 0.16941 0.17952 0.21421 0.32302 0.33322 0.51399 0.5318 0.65253 0.67791 0.82694 0.83866 1.00166 1.01927 1.17612 1.18829 1.21988 1.34039 1.36367 1.51318 1.54078 1.66741 1.69873 1.85881 1.88468 2.07861 2.20607 2.34662 2.64888 2.83297 2.86142 2.99923 3.1725 3.32103 3.45676 3.48404 3.60247 3.77744 4.1047 4.351 4.51707 4.65323 4.82648 
49 0.01529 0.10416 0.16609 0.17489 0.19356 0.31979 0.32842 0.34564 0.51105 0.52543 0.64896 0.66287 0.81954 0.83304 0.84743 0.99865 1.01165 1.17298 1.18322 1.20653 1.33715 1.35358 1.50935 1.52809 1.66381 1.68202 1.85542 1.87205 2.07383 2.20165 2.22467 2.3435 2.64511 2.82934 2.84914 2.9954 3.1691 3.18787 3.31785 3.45341 3.46867 3.59882 3.77332 4.10149 4.34752 4.51293 4.64691 4.8231 4.84205 
50 0.01899 0.10181 0.16339 0.1721 0.1902 0.31697 0.3254 0.3407 0.50818 0.52212 0.64587 0.65881 0.816 0.82999 0.8433 0.99585 1.00837 1.17018 1.18029 1.20263 1.3343 1.35013 1.50637 1.52428 1.66093 1.67829 1.85257 1.86857 2.07072 2.0935 2.19894 2.22154 2.3408 2.64232 2.82654 2.84629 2.99263 3.16635 3.1842 3.31509 3.45067 3.46547 3.59603 3.7704 4.09875 4.34472 4.51003 4.6441 4.82031 4.83875 
54 0.01129 0.09825 0.17157 0.17996 0.19465 0.32642 0.33448 0.34767 0.51773 0.53094 0.56192 0.65596 0.66907 0.82555 0.83918 0.85099 1.00534 1.01725 1.17978 1.1895 1.2099 1.34391 1.35892 1.516 1.53324 1.67035 1.68683 1.86199 1.87722 2.08025 2.10084 2.20857 2.23013 2.35017 2.65183 2.67486 2.83608 2.85504 3.00222 3.03678 3.17586 3.19261 3.32472 3.46022 3.47439 3.6055 3.78012 4.10819 4.12786 4.35434 4.51977 4.65449 4.82992 4.8478 
56 0.009 0.09657 0.1645 0.17246 0.18522 0.31887 0.32628 0.33705 0.51043 0.52242 0.54547 0.6486 0.65998 0.81087 0.82978 0.83885 0.99782 1.00825 1.17244 1.18146 1.19825 1.33649 1.34965 1.50845 1.52384 1.66276 1.67754 1.85446 1.86813 2.07251 2.09 2.20051 2.21757 2.34288 2.36459 2.64433 2.66087 2.82865 2.84615 2.99477 3.01508 3.16859 3.18279 3.31738 3.33542 3.45291 3.46536 3.59817 3.77266 4.10094 4.11588 4.34687 4.51229 4.64612 4.82258 4.83825 
58 0.01187 0.09804 0.16557 0.17343 0.18381 0.31326 0.32434 0.33263 0.35324 0.51242 0.52404 0.54589 0.65065 0.66175 0.81403 0.83187 0.84068 0.99965 1.00939 1.17428 1.18298 1.19852 1.33834 1.35074 1.51038 1.5252 1.66425 1.67758 1.85608 1.86848 2.07424 2.09108 2.20223 2.21879 2.34471 2.36379 2.64635 2.66256 2.83032 2.84674 2.99654 3.01476 3.17048 3.18338 3.31923 3.3339 3.45478 3.46656 3.60007 3.7746 4.10283 4.11612 4.34856 4.51428 4.53922 4.64843 4.82445 4.83919 
48 0.01185 0.10644 0.16841 0.17758 0.19934 0.32201 0.33105 0.35295 0.51324 0.52861 0.65133 0.66729 0.82388 0.83615 0.85445 1.00092 1.01528 1.17531 1.18612 1.21274 1.33949 1.35822 1.51194 1.53368 1.66628 1.68668 1.85775 1.87604 2.0765 2.20442 2.23203 2.34576 2.64781 2.83183 2.85354 2.99792 3.17142 3.32011 3.4557 3.47331 3.60121 3.77579 4.10371 4.34984 4.51548 4.65006 4.8254 4.84796 
52 0.01584 0.10514 0.16865 0.17716 0.19388 0.32236 0.33051 0.34402 0.51378 0.52734 0.57422 0.65201 0.66567 0.82321 0.83594 0.84963 1.00146 1.01378 1.17582 1.18573 1.20721 1.33994 1.35532 1.51229 1.53058 1.66639 1.68323 1.8581 1.87373 2.07662 2.10064 2.20458 2.2273 2.34635 2.64819 2.83218 2.85152 2.99821 3.03677 3.17206 3.19087 3.32082 3.45628 3.47074 3.60174 3.77639 4.10438 4.35037 4.51595 4.65022 4.82598 4.84421 
56 0.0189 0.09473 0.15973 0.1678 0.18167 0.31341 0.32082 0.33153 0.50511 0.51729 0.54187 0.64316 0.65464 0.80796 0.82522 0.83462 0.99263 1.00324 1.16712 1.17631 1.19364 1.33119 1.34454 1.50315 1.51931 1.65739 1.6722 1.84915 1.86288 2.06713 2.08525 2.19525 2.213 2.33767 2.3615 2.63917 2.65749 2.82333 2.84127 2.98948 3.01071 3.16341 3.17808 3.31214 3.33152 3.44771 3.46054 3.59306 3.76742 4.09582 4.11234 4.34169 4.50713 4.64134 4.81737 4.83365 
48 0.01515 0.10121 0.16408 0.17271 0.19029 0.31787 0.32635 0.34223 0.50929 0.5241 0.64763 0.66317 0.81378 0.82957 0.84033 0.99659 1.00896 1.17136 1.18159 1.20495 1.33544 1.35244 1.50803 1.5286 1.66186 1.67964 1.85341 1.86967 2.07213 2.19991 2.22351 2.34168 2.64378 2.82754 2.84788 2.99368 3.16749 3.31605 3.45163 3.46658 3.59702 3.77166 4.09956 4.34536 4.51143 4.64616 4.82113 4.83981 
48 0.01738 0.11295 0.17497 0.18438 0.20928 0.32874 0.33822 0.37141 0.51972 0.53598 0.65813 0.67887 0.83116 0.84296 0.86504 1.00742 1.02326 1.18185 1.1931 1.22185 1.34604 1.3667 1.51871 1.54261 1.67303 1.69708 1.86441 1.88537 2.08342 2.21142 2.24355 2.35222 2.65442 2.83849 2.86231 3.00456 3.17788 3.32655 3.46206 3.48137 3.60769 3.78253 4.11007 4.35644 4.52201 4.65769 4.83187 4.85923 
58 0.01178 0.09538 0.16224 0.17012 0.18169 0.31618 0.3233 0.33321 0.50811 0.51938 0.5404 0.64616 0.65673 0.80699 0.82747 0.83639 0.99561 1.00548 1.1701 1.17887 1.19439 1.33417 1.34659 1.50605 1.52074 1.66024 1.67378 1.85204 1.86455 2.06989 2.08665 2.1979 2.21416 2.34068 2.35934 2.6421 2.65766 2.82615 2.84267 2.99239 3.01066 3.16639 3.17913 3.31507 3.32908 3.45066 3.46233 3.59596 3.77024 3.79411 4.0989 4.11286 4.34468 4.5101 4.53179 4.64424 4.82045 4.8356 
49 0.01959 0.10593 0.16734 0.17625 0.19576 0.32091 0.32962 0.34753 0.51218 0.52696 0.65034 0.6654 0.82133 0.83445 0.84966 0.9998 1.01298 1.1743 1.18483 1.20991 1.3384 1.35576 1.51079 1.53079 1.66499 1.68357 1.85657 1.87341 2.07531 2.20304 2.22759 2.34473 2.64659 2.83063 2.85135 2.99675 3.17039 3.19369 3.31912 3.45475 3.47136 3.6002 3.77484 4.10273 4.34873 4.51443 4.64916 4.82438 4.84521 
45 0.02046 0.10946 0.16758 0.17778 0.21452 0.32101 0.33113 0.51186 0.52904 0.65017 0.67301 0.82495 0.83668 0.99967 1.01697 1.17399 1.18594 1.21679 1.33826 1.36065 1.51091 1.53702 1.66543 1.69542 1.85674 1.88125 2.07598 2.20365 2.24024 2.34466 2.64683 2.83097 2.85974 2.99711 3.17039 3.31902 3.45469 3.48077 3.60034 3.77518 4.10264 4.34905 4.51485 4.6507 4.82448 
54 0.0092 0.06929 0.13751 0.17327 0.18188 0.20181 0.32574 0.334 0.34862 0.51679 0.53016 0.5767 0.65499 0.66834 0.82822 0.83964 0.85482 1.0045 1.01675 1.17876 1.18854 1.20947 1.34282 1.35773 1.51504 1.53258 1.66937 1.68602 1.86107 1.87655 2.07959 2.10247 2.20748 2.22941 2.34925 2.65086 2.67555 2.83514 2.85447 3.00119 3.17491 3.19203 3.32366 3.45913 3.47302 3.60458 3.77925 4.10727 4.12848 4.35336 4.51883 4.65291 4.82892 4.84685 
51 0.01736 0.10466 0.16811 0.17661 0.19346 0.32209 0.33046 0.34567 0.51341 0.52755 0.6515 0.66529 0.81739 0.83355 0.84415 1.00074 1.0128 1.17542 1.18542 1.2074 1.33959 1.35579 1.51174 1.52991 1.66598 1.68314 1.85755 1.87337 2.07607 2.0998 2.20429 2.22743 2.3458 2.64769 2.83173 2.85133 2.9979 3.17141 3.18924 3.32025 3.45574 3.47043 3.6011 3.77578 4.10368 4.1253 4.34978 4.51548 4.65024 4.82546 4.84435 
54 0.01551 0.10466 0.1684 0.17686 0.19321 0.32219 0.33031 0.34366 0.51352 0.52673 0.55824 0.6517 0.6648 0.82271 0.83562 0.84884 1.0012 1.01319 1.17553 1.1853 1.2058 1.33965 1.35449 1.51176 1.52909 1.66618 1.68283 1.85785 1.87322 2.07596 2.09644 2.20418 2.22533 2.34609 2.64762 2.67027 2.83193 2.85103 2.99801 3.03296 3.17178 3.18906 3.32059 3.45607 3.47031 3.6014 3.7759 4.10411 4.12534 4.35024 4.51558 4.65005 4.82584 4.84426 
44 0.00806 0.10799 0.17016 0.1804 0.21806 0.32391 0.3343 0.51475 0.5326 0.65321 0.67821 0.8276 0.83931 1.00252 1.02155 1.17693 1.18922 1.22116 1.34119 1.3649 1.51383 1.54095 1.66848 1.85952 1.88552 2.07891 2.20656 2.24332 2.34738 2.64951 2.83375 2.86331 2.99994 3.17309 3.32177 3.45738 3.48412 3.603 3.77787 4.10529 4.35184 4.51733 4.65335 4.82723 
56 0.01624 0.10182 0.16836 0.17634 0.18941 0.32234 0.32969 0.34025 0.51407 0.52602 0.54912 0.65223 0.66363 0.81615 0.83388 0.84314 1.0015 1.01185 1.17604 1.18509 1.20191 1.34012 1.35315 1.51214 1.52765 1.66629 1.68068 1.85808 1.87149 2.07635 2.09425 2.2042 2.22154 2.34655 2.36772 2.64806 2.66503 2.83235 2.84999 2.99843 3.01847 3.17232 3.18655 3.32102 3.33773 3.45664 3.46918 3.60196 3.7765 4.10478 4.12094 4.35069 4.5161 4.64998 4.82635 4.84219 
56 0.01761 0.09619 0.16161 0.1696 0.18281 0.31536 0.32272 0.33325 0.5071 0.51909 0.54262 0.64518 0.6566 0.80948 0.82711 0.83639 0.99465 1.00497 1.1691 1.17821 1.19513 1.33319 1.34637 1.50514 1.5209 1.65933 1.67377 1.85112 1.86447 2.06906 2.08698 2.19718 2.21455 2.33966 2.36113 2.64121 2.65888 2.82528 2.84294 2.99147 3.01228 3.16542 3.17998 3.31412 3.33104 3.44971 3.46232 3.59502 3.76943 4.09783 4.1136 4.34365 4.50921 4.64334 4.81936 4.83522 
47 0.01191 0.10632 0.16775 0.17725 0.20291 0.32139 0.33093 0.36525 0.51253 0.52918 0.65099 0.67371 0.82435 0.83602 0.86048 1.00031 1.01699 1.17472 1.1862 1.21589 1.33886 1.36023 1.51164 1.53701 1.66597 1.69301 1.85727 1.8799 2.07659 2.20427 2.2385 2.34511 2.64737 2.8314 2.85653 2.99753 3.17081 3.31949 3.45505 3.47641 3.60072 3.77549 4.10294 4.34928 4.51507 4.65137 4.82479 
49 0.01339 0.10226 0.16503 0.1737 0.1916 0.31879 0.32728 0.34331 0.51019 0.52489 0.64831 0.66282 0.8161 0.83102 0.84283 0.99758 1.01025 1.17213 1.18232 1.20541 1.33623 1.35247 1.50861 1.52815 1.66276 1.68052 1.85434 1.87058 2.07306 2.2008 2.22409 2.34251 2.64443 2.82839 2.8484 2.99445 3.16824 3.18895 3.31691 3.45249 3.46772 3.59791 3.7726 4.10054 4.34653 4.51217 4.6468 4.82216 4.84132 
51 0.01274 0.10088 0.16312 0.17181 0.18963 0.31664 0.32495 0.33928 0.50796 0.52177 0.64431 0.65585 0.81504 0.8295 0.84194 0.99559 1.00789 1.16999 1.18007 1.20215 1.33412 1.34985 1.50622 1.52467 1.66059 1.67769 1.85226 1.86805 2.0704 2.09286 2.19873 2.22226 2.34057 2.64227 2.82626 2.84577 2.99241 3.16617 3.18418 3.31491 3.45047 3.46523 3.59587 3.77022 4.09853 4.12475 4.34453 4.51007 4.64491 4.82015 4.83873 
55 0.01905 0.09543 0.16001 0.1681 0.18218 0.31364 0.3211 0.33194 0.50526 0.51754 0.54288 0.64337 0.65528 0.80896 0.82561 0.83514 0.99287 1.00351 1.16734 1.17671 1.1948 1.33136 1.34499 1.50337 1.51997 1.65763 1.6725 1.84935 1.8631 2.06729 2.08641 2.19544 2.21392 2.33787 2.36333 2.63948 2.65925 2.82348 2.84177 2.98969 3.01982 3.16367 3.17968 3.31236 3.44786 3.46091 3.59319 3.76754 4.09596 4.11267 4.34177 4.50743 4.64192 4.81746 4.8337 
39 0.0189 0.11213 0.16588 0.17748 0.31862 0.3295 0.50971 0.52903 0.64821 0.67613 0.82418 0.83633 0.99777 1.01986 1.17214 1.18582 1.2268 1.33649 1.36491 1.50943 1.66354 1.85462 1.88423 2.07398 2.20192 2.34261 2.64496 2.82893 2.99497 3.16835 3.31691 3.45268 3.59828 3.77302 4.10049 4.34684 4.51281 4.6491 4.82233 
45 0.02279 0.10988 0.16801 0.17819 0.21478 0.32145 0.33156 0.51243 0.52995 0.65071 0.67378 0.82497 0.83678 1.00013 1.01778 1.17455 1.18661 1.21775 1.33881 1.36172 1.51142 1.53766 1.66587 1.6964 1.85727 1.8829 2.07659 2.2044 2.24413 2.34524 2.64741 2.83154 2.86224 2.99769 3.17085 3.31959 3.45518 3.48163 3.60085 3.77557 4.1031 4.3496 4.51528 4.65148 4.82498 
50 0.01798 0.1108 0.17516 0.18386 0.20211 0.32906 0.33767 0.35517 0.52019 0.53447 0.6583 0.6725 0.82719 0.84146 0.85426 1.00765 1.02032 1.18216 1.1923 1.21516 1.3463 1.36252 1.51855 1.53716 1.67287 1.69058 1.86446 1.88071 2.08287 2.10733 2.21122 2.23532 2.35266 2.65446 2.83854 2.85841 3.00458 3.17816 3.1966 3.32703 3.46251 3.47762 3.60796 3.7825 4.11053 4.35657 4.52208 4.65683 4.83222 4.85105 
39 0.01325 0.11685 0.17635 0.18801 0.32954 0.34077 0.52059 0.54032 0.65936 0.6923 0.83514 0.84738 1.00851 1.03307 1.18287 1.1967 1.24235 1.34723 1.37631 1.52026 1.67444 1.86543 1.89685 2.08531 2.21287 2.35322 2.65575 2.83996 3.0059 3.17895 3.32756 3.4633 3.60894 3.78391 4.11115 4.35781 4.52364 4.66088 4.83317 
46 0.02762 0.10531 0.16265 0.1725 0.20204 0.31602 0.32573 0.36364 0.50709 0.52371 0.64521 0.66488 0.82192 0.83319 0.99489 1.01126 1.16913 1.18069 1.21051 1.33335 1.35412 1.50568 1.5294 1.6604 1.68555 1.8518 1.87351 2.07053 2.19856 2.23189 2.33976 2.64166 2.82585 2.85054 2.99197 3.16537 3.31406 3.44969 3.47176 3.59521 3.76975 4.09767 4.34393 4.50947 4.64499 4.81942 
56 0.01609 0.10058 0.16679 0.1748 0.18824 0.32091 0.32835 0.3392 0.51237 0.5243 0.54734 0.65045 0.66172 0.81496 0.83231 0.84165 0.9999 1.01044 1.17436 1.18343 1.20035 1.33842 1.35142 1.51036 1.52577 1.66474 1.67941 1.85646 1.87004 2.0744 2.0918 2.20257 2.22009 2.34489 2.3665 2.64631 2.66311 2.8306 2.848 2.99674 3.01692 3.17057 3.18458 3.31936 3.33691 3.45492 3.46745 3.60022 3.77459 4.10299 4.11823 4.3489 4.51426 4.64818 4.82459 4.84019 
48 0.00682 0.10249 0.16607 0.17513 0.19547 0.31984 0.32879 0.34935 0.51114 0.52668 0.64926 0.66524 0.82128 0.8338 0.85102 0.99877 1.01291 1.17313 1.18383 1.20984 1.33732 1.3557 1.50972 1.53067 1.66403 1.68387 1.85556 1.87346 2.07455 2.2022 2.22934 2.34365 2.64557 2.82972 2.8519 2.99578 3.16935 3.31798 3.45362 3.47122 3.59904 3.77371 4.10164 4.34771 4.51339 4.64799 4.82332 4.84616 
48 0.00711 0.1033 0.16621 0.17538 0.19689 0.31996 0.3291 0.35308 0.51117 0.52697 0.64941 0.66685 0.82185 0.83409 0.85258 0.99886 1.01351 1.17331 1.18432 1.21192 1.33742 1.35655 1.50996 1.53262 1.66418 1.68489 1.85572 1.87467 2.07463 2.20247 2.23178 2.34374 2.64591 2.82975 2.85217 2.99587 3.16947 3.3181 3.45368 3.4721 3.59918 3.77385 4.10161 4.3477 4.51365 4.64901 4.82332 4.84707 
42 0.01691 0.10995 0.16803 0.17873 0.31844 0.32799 0.34797 0.51247 0.53117 0.65094 0.67836 0.82642 0.83807 1.00027 1.02145 1.17468 1.18751 1.22222 1.33898 1.3651 1.51181 1.54618 1.66641 1.85733 1.88755 2.07675 2.20453 2.34508 2.64718 2.83148 2.99749 3.17065 3.31931 3.45497 3.4831 3.60065 3.77542 4.10286 4.3494 4.51504 4.6512 4.82481 
42 0.01214 0.11003 0.16833 0.17892 0.22789 0.32199 0.33266 0.51277 0.53114 0.65134 0.67941 0.82755 0.83928 1.00071 1.0213 1.17492 1.18755 1.22154 1.33923 1.36424 1.51216 1.54724 1.66662 1.85763 1.88572 2.07711 2.20467 2.34538 2.64779 2.8317 2.9978 3.17111 3.3197 3.45538 3.48217 3.6011 3.77591 4.10331 4.34976 4.51564 4.65251 4.82521 
48 0.0131 0.10564 0.16648 0.17573 0.19809 0.31999 0.32907 0.35108 0.51112 0.52636 0.64911 0.66452 0.82297 0.83483 0.85629 0.99899 1.01355 1.17321 1.18406 1.21087 1.33739 1.35602 1.50964 1.53064 1.66423 1.68453 1.85576 1.87407 2.07423 2.20221 2.22942 2.34377 2.6456 2.82967 2.85131 2.9958 3.16938 3.31804 3.45363 3.47114 3.5991 3.77356 4.10169 4.34776 4.5133 4.64815 4.82334 4.84583 
42 0.01718 0.11258 0.17119 0.18194 0.32372 0.33384 0.51542 0.53384 0.65417 0.68203 0.82593 0.8388 0.87252 1.00332 1.02375 1.17791 1.19087 1.22631 1.34227 1.36913 1.51528 1.55577 1.66945 1.86042 1.88969 2.08033 2.20809 2.34823 2.65073 2.83485 3.00096 3.17398 3.32259 3.45828 3.48921 3.60404 3.77907 4.10616 4.35272 4.51871 4.65725 4.82808 
39 0.00978 0.1091 0.16743 0.17831 0.32053 0.33123 0.51198 0.53194 0.65086 0.68664 0.8241 0.83631 0.99974 1.02207 1.1743 1.18783 1.22594 1.33879 1.37157 1.5122 1.66565 1.85666 1.88589 2.07674 2.20424 2.34468 2.64753 2.8312 2.99734 3.17051 3.3191 3.45473 3.60056 3.77551 4.10246 4.34883 4.51525 4.6536 4.82443 
48 0.01937 0.11422 0.17743 0.1865 0.20831 0.33133 0.3405 0.36824 0.52226 0.53783 0.66073 0.67937 0.83173 0.84439 0.8609 1.00984 1.02437 1.18433 1.1951 1.22156 1.34847 1.36743 1.52093 1.54225 1.67528 1.69592 1.8668 1.8855 2.08598 2.21367 2.24197 2.35457 2.65656 2.84071 2.86227 3.00687 3.18016 3.32901 3.46448 3.48173 3.60995 3.78474 4.11239 4.35866 4.52422 4.65911 4.83427 4.85662 
51 0.00902 0.09941 0.16373 0.17223 0.18875 0.31742 0.32552 0.3387 0.50885 0.52237 0.56821 0.64719 0.66122 0.81816 0.83102 0.84439 0.99654 1.00872 1.17096 1.18092 1.20264 1.33509 1.35092 1.50729 1.52582 1.66152 1.67843 1.85319 1.86878 2.07151 2.09573 2.19962 2.22278 2.34148 2.64328 2.8272 2.84655 2.99337 3.16713 3.18547 3.3158 3.4514 3.46616 3.59679 3.77126 4.09945 4.34531 4.51103 4.6458 4.82097 4.83879 
59 0.07897 0.14479 0.15915 0.1673 0.18537 0.30872 0.31575 0.32559 0.5006 0.5115 0.53179 0.63849 0.64868 0.79835 0.81988 0.82874 0.98814 0.99781 1.16255 1.17115 1.186 1.21923 1.32675 1.33893 1.49855 1.51333 1.65289 1.6664 1.84469 1.85717 2.06241 2.07899 2.19048 2.20669 2.33327 2.3517 2.63453 2.65045 2.81867 2.8348 2.98488 3.00276 3.15891 3.17139 3.30758 3.32079 3.44313 3.4545 3.58843 3.76264 3.78411 4.09144 4.10467 4.33718 4.50247 4.52569 4.63621 4.81297 4.82769 
37 0.01005 0.11528 0.1742 0.18655 0.32769 0.33986 0.51877 0.54055 0.65752 0.83129 0.84392 1.00661 1.0652 1.18086 1.19565 1.34517 1.37821 1.51827 1.6724 1.86342 1.89971 2.08365 2.21116 2.3513 2.65383 2.83794 3.0041 3.17701 3.32563 3.46126 3.60706 3.7823 4.10911 4.35594 4.52185 4.65948 4.8312 
48 0.01229 0.1065 0.1682 0.17754 0.20159 0.32193 0.33132 0.3622 0.51311 0.52964 0.65145 0.67231 0.82416 0.83612 0.8569 1.00076 1.01662 1.17519 1.18643 1.21511 1.33938 1.36018 1.512 1.53577 1.66637 1.6906 1.85768 1.87841 2.077 2.20473 2.23725 2.34554 2.64768 2.83186 2.85606 2.99792 3.17121 3.31989 3.4555 3.47544 3.601 3.77593 4.10343 4.34979 4.51536 4.65075 4.82527 4.85475 
48 0.01605 0.11077 0.17301 0.18225 0.20534 0.32695 0.33631 0.36725 0.51802 0.53432 0.65648 0.67777 0.82856 0.84066 0.85972 1.0056 1.021 1.18008 1.19119 1.21926 1.34427 1.36469 1.5169 1.54018 1.67116 1.69387 1.86259 1.88283 2.08191 2.20968 2.24129 2.35049 2.65268 2.83668 2.85992 3.00286 3.17604 3.32481 3.46038 3.47983 3.60591 3.78079 4.10832 4.35462 4.52043 4.65648 4.8301 4.85637 
46 0.01276 0.10848 0.16899 0.17875 0.20696 0.32254 0.33225 0.37296 0.51369 0.53063 0.65194 0.67315 0.82773 0.83899 1.00132 1.01764 1.17572 1.18728 1.21697 1.33993 1.36111 1.51239 1.53622 1.66692 1.69223 1.85835 1.88076 2.07741 2.20522 2.23859 2.34628 2.64823 2.83249 2.85757 2.99857 3.17196 3.32063 3.45627 3.47835 3.60171 3.77656 4.10415 4.35046 4.51614 4.65173 4.82594 
46 0.01632 0.10574 0.16553 0.17509 0.20083 0.31905 0.3286 0.36143 0.51025 0.5271 0.64864 0.67095 0.82348 0.83481 0.99786 1.01357 1.17238 1.18397 1.21371 1.33651 1.35768 1.50918 1.53382 1.66328 1.68603 1.85485 1.87578 2.07408 2.20182 2.23611 2.34289 2.64507 2.82898 2.85361 2.99517 3.16868 3.31727 3.45291 3.47518 3.59846 3.77333 4.10081 4.347 4.51305 4.64911 4.82254 
44 0.01116 0.1066 0.16477 0.1752 0.21692 0.31821 0.32857 0.50905 0.52695 0.64741 0.67233 0.82351 0.83517 0.99696 1.0158 1.17127 1.18369 1.21663 1.33559 1.35986 1.50815 1.53719 1.66274 1.85384 1.87903 2.07293 2.20095 2.2419 2.34187 2.64407 2.8281 2.86376 2.99431 3.16758 3.31625 3.45192 3.48211 3.5976 3.77225 4.09983 4.34622 4.51203 4.64857 4.82166 
59 0.01735 0.09875 0.1656 0.17339 0.18456 0.31963 0.32667 0.33645 0.51159 0.52273 0.54321 0.64963 0.66002 0.8089 0.83057 0.83943 0.90258 0.99919 1.00907 1.1737 1.18242 1.19803 1.33775 1.35008 1.50965 1.52426 1.66382 1.67735 1.8556 1.86814 2.07359 2.09032 2.20159 2.21798 2.34416 2.36302 2.64556 2.66088 2.82972 2.846 2.99588 3.01358 3.16984 3.18247 3.31855 3.3323 3.4541 3.46565 3.59941 3.77378 3.79644 4.10232 4.11599 4.34814 4.51348 4.5339 4.64733 4.82394 4.83881 
45 0.01615 0.11582 0.17677 0.18677 0.21851 0.33044 0.34043 0.52124 0.53798 0.6595 0.67996 0.83437 0.84611 1.00914 1.02612 1.18331 1.19501 1.22498 1.34767 1.36916 1.5202 1.5447 1.67473 1.70102 1.86614 1.88911 2.08531 2.21302 2.24796 2.35413 2.65629 2.84023 2.86571 3.00642 3.17972 3.32851 3.46404 3.48727 3.60964 3.78449 4.11204 4.35843 4.52414 4.66006 4.83384 
51 0.00847 0.09809 0.16044 0.16913 0.187 0.314 0.32235 0.33699 0.50527 0.51892 0.57102 0.64341 0.65724 0.81613 0.82819 0.84378 0.99311 1.00577 1.16741 1.17754 1.20046 1.33153 1.34739 1.50357 1.52223 1.65814 1.67583 1.84975 1.86597 2.06792 2.09193 2.19623 2.22003 2.33795 2.63953 2.82369 2.84332 2.9898 3.1635 3.18196 3.31225 3.44781 3.46248 3.59317 3.76753 4.09589 4.34183 4.50716 4.64129 4.81745 4.83569 
40 0.00856 0.10879 0.16539 0.17654 0.31837 0.32907 0.50947 0.52842 0.64793 0.67581 0.82384 0.83596 0.99758 1.0195 1.17177 1.18495 1.2217 1.33613 1.3628 1.50894 1.55032 1.66351 1.85457 1.88465 2.07414 2.20174 2.34241 2.64471 2.82872 2.99476 3.16807 3.31665 3.45244 3.59789 3.77271 4.10026 4.34673 4.51257 4.6485 4.82212 
56 0.01678 0.10078 0.16737 0.17533 0.18865 0.32167 0.32916 0.34021 0.5131 0.52536 0.54981 0.65126 0.66283 0.81461 0.83262 0.84182 1.00048 1.01101 1.17506 1.18414 1.20123 1.33914 1.35251 1.51106 1.52649 1.66544 1.68028 1.85716 1.87099 2.07515 2.09261 2.20321 2.22052 2.34551 2.36812 2.6469 2.66344 2.83137 2.84922 2.99742 3.01804 3.17117 3.1853 3.32001 3.33897 3.45553 3.46809 3.60082 3.77529 4.10355 4.11873 4.34953 4.51484 4.64867 4.82523 4.84105 
48 0.01878 0.10641 0.16714 0.17636 0.19876 0.32071 0.32983 0.35344 0.51195 0.52778 0.6501 0.66707 0.82276 0.83493 0.85388 0.99963 1.01436 1.17404 1.18501 1.21245 1.33821 1.35774 1.51087 1.53399 1.66499 1.68586 1.85646 1.8752 2.07551 2.20318 2.23184 2.34447 2.64667 2.83059 2.85322 2.99664 3.17019 3.31888 3.4544 3.47254 3.59995 3.77465 4.10241 4.34855 4.5144 4.6495 4.82415 4.84913 
48 0.00814 0.10178 0.16935 0.17843 0.19896 0.32342 0.33252 0.35659 0.51469 0.5306 0.65297 0.67082 0.82431 0.83696 0.85372 1.00221 1.01668 1.17679 1.18771 1.21485 1.34097 1.36066 1.51347 1.53562 1.66768 1.68855 1.85912 1.87779 2.07833 2.20608 2.23516 2.3471 2.64915 2.83331 2.85578 2.99935 3.17278 3.32151 3.45709 3.47536 3.6025 3.77741 4.105 4.35119 4.51701 4.65238 4.82673 4.8498 
48 0.01729 0.10597 0.16724 0.17623 0.19638 0.32101 0.32999 0.35126 0.51229 0.52789 0.65054 0.66764 0.82197 0.83467 0.85125 0.99988 1.01407 1.17426 1.18494 1.21088 1.33848 1.35705 1.51109 1.53323 1.66516 1.68501 1.85672 1.87477 2.0756 2.20335 2.23057 2.34476 2.64689 2.83084 2.85276 2.99692 3.17047 3.31909 3.45465 3.47192 3.60021 3.77491 4.10263 4.34877 4.51443 4.6496 4.82436 4.84656 
41 0.02368 0.11384 0.16798 0.17915 0.32081 0.33148 0.51197 0.53063 0.65035 0.67636 0.82574 0.83784 1.00002 1.02173 1.1742 1.18714 1.2223 1.33864 1.3646 1.51146 1.54744 1.666 1.85707 1.88739 2.07651 2.20418 2.34489 2.64716 2.83125 2.99718 3.17055 3.31911 3.4548 3.48491 3.60061 3.77557 4.10282 4.34942 4.51509 4.65096 4.82476 
50 0.01095 0.10258 0.16683 0.17544 0.19274 0.32062 0.32898 0.34384 0.51198 0.52603 0.65 0.66373 0.81771 0.83282 0.84427 0.99946 1.01175 1.17401 1.18408 1.20634 1.33819 1.35438 1.51047 1.52914 1.66458 1.68178 1.85618 1.87202 2.07479 2.10115 2.20288 2.22629 2.34452 2.64639 2.83037 2.8501 2.99652 3.17014 3.18887 3.31893 3.45442 3.46926 3.59987 3.77451 4.10248 4.34841 4.51417 4.64883 4.82407 4.84254 
50 0.01568 0.10503 0.1679 0.17652 0.19421 0.32165 0.33013 0.34608 0.51295 0.52711 0.65089 0.66451 0.81896 0.83384 0.8456 1.00042 1.01296 1.17488 1.18493 1.20711 1.33902 1.35493 1.51124 1.52948 1.66559 1.68312 1.85724 1.87344 2.07562 2.09987 2.20367 2.2264 2.34541 2.64714 2.83137 2.85128 2.99737 3.17105 3.19014 3.3198 3.4553 3.47016 3.60073 3.77526 4.10332 4.34938 4.51485 4.64885 4.82501 4.84369 
45 0.01187 0.10839 0.16761 0.17766 0.21072 0.32106 0.33099 0.51189 0.52868 0.65009 0.67021 0.82526 0.83698 0.99979 1.01643 1.17408 1.18593 1.21644 1.33832 1.35981 1.51074 1.53541 1.66533 1.69057 1.8568 1.87961 2.07565 2.2037 2.2399 2.34478 2.64687 2.83091 2.85679 2.99707 3.17046 3.31911 3.45478 3.47878 3.60039 3.77496 4.10271 4.34902 4.51475 4.65113 4.8245 
49 0.01519 0.10672 0.16873 0.1776 0.19673 0.32226 0.33086 0.34754 0.51355 0.52787 0.65152 0.66564 0.82279 0.83592 0.85114 1.00118 1.01413 1.17558 1.18593 1.20991 1.33975 1.35642 1.51194 1.53099 1.6663 1.68432 1.85796 1.87458 2.07642 2.2042 2.22738 2.34612 2.64777 2.83192 2.85195 2.99807 3.1717 3.19099 3.32044 3.45603 3.47155 3.60148 3.77592 4.10411 4.35015 4.51563 4.64977 4.82574 4.84537 
48 0.01539 0.11232 0.17485 0.18415 0.20712 0.32864 0.33792 0.36582 0.5197 0.53541 0.65779 0.67438 0.83145 0.84325 0.86542 1.00749 1.02266 1.18179 1.19281 1.22054 1.346 1.36549 1.51826 1.53976 1.67287 1.6946 1.86439 1.88389 2.08317 2.21104 2.24042 2.35225 2.65403 2.83836 2.86083 3.00439 3.17787 3.32661 3.4621 3.48013 3.60762 3.78235 4.11013 4.35633 4.5218 4.65648 4.8319 4.85593 
48 0.01633 0.0996 0.16034 0.16951 0.19136 0.31396 0.32308 0.34691 0.50524 0.52158 0.64347 0.66166 0.81516 0.82784 0.84511 0.99285 1.00752 1.16734 1.17836 1.20596 1.33151 1.35189 1.50397 1.52685 1.65824 1.67978 1.84968 1.869 2.06847 2.19642 2.22695 2.33773 2.63979 2.82377 2.84719 2.98992 3.16343 3.31209 3.44772 3.46708 3.59317 3.76773 4.09565 4.34168 4.50745 4.64303 4.8173 4.84319 
41 0.02007 0.11427 0.1721 0.18282 0.32189 0.33149 0.34899 0.51686 0.53656 0.65551 0.68764 0.83083 0.84251 1.00437 1.02558 1.17902 1.1923 1.22986 1.34347 1.37268 1.51674 1.67021 1.86142 1.89079 2.08139 2.20886 2.3493 2.65182 2.83591 3.00189 3.175 3.32369 3.4593 3.49124 3.60511 3.78033 4.10708 4.35367 4.51977 4.65734 4.82913 
46 0.00848 0.10473 0.1709 0.18047 0.20586 0.32472 0.33426 0.36705 0.51587 0.53244 0.65427 0.67594 0.82942 0.84072 1.0035 1.01928 1.17785 1.1892 1.218 1.34211 1.36273 1.51473 1.53854 1.66901 1.69224 1.86048 1.88134 2.07979 2.20723 2.2385 2.34843 2.65062 2.83468 2.85907 3.00083 3.1741 3.32279 3.45841 3.47917 3.60398 3.77893 4.1064 4.35277 4.51854 4.65417 4.8282 
40 0.0137 0.1094 0.16594 0.17701 0.31873 0.32929 0.51002 0.52901 0.64865 0.67719 0.82296 0.83511 0.99789 1.01793 1.17239 1.18566 1.22244 1.33676 1.3639 1.50984 1.55832 1.66393 1.85496 1.88451 2.07457 2.20236 2.34294 2.64545 2.82933 2.99541 3.16875 3.31727 3.45305 3.59864 3.77354 4.10079 4.34717 4.51336 4.64986 4.82263 
39 0.01128 0.11326 0.17251 0.18378 0.32574 0.33676 0.51698 0.53683 0.6559 0.69292 0.82991 0.84201 1.00473 1.02814 1.17916 1.19268 1.23127 1.3437 1.37385 1.51744 1.67069 1.86175 1.89281 2.08241 2.20952 2.34955 2.65247 2.83626 3.00256 3.17553 3.32409 3.45966 3.60565 3.78083 4.10753 4.35412 4.52043 4.65849 4.82957 
48 0.0083 0.1013 0.16989 0.17894 0.19894 0.32403 0.33307 0.35549 0.51521 0.53076 0.65357 0.67104 0.82524 0.83776 0.85498 1.00285 1.01719 1.17731 1.18812 1.21475 1.34146 1.36043 1.51405 1.53593 1.66817 1.68822 1.85967 1.87772 2.07871 2.2063 2.23323 2.34772 2.64987 2.83383 2.85587 2.99992 3.17343 3.32208 3.45774 3.47605 3.60323 3.77788 4.10561 4.35173 4.51751 4.65327 4.82737 4.85034 
48 0.01861 0.10565 0.16655 0.1756 0.19619 0.32017 0.32913 0.34977 0.51146 0.52688 0.64958 0.66558 0.82162 0.83413 0.85136 0.99917 1.01349 1.17348 1.18421 1.21037 1.3377 1.3563 1.51004 1.53112 1.66433 1.68401 1.85597 1.87409 2.0747 2.20254 2.22969 2.34399 2.64588 2.83003 2.85181 2.9961 3.16965 3.31833 3.45386 3.47079 3.59931 3.77392 4.10189 4.348 4.51359 4.6484 4.82359 4.84574 
56 0.00729 0.09144 0.16463 0.17323 0.1836 0.31783 0.32614 0.33564 0.51293 0.52508 0.54907 0.651 0.66254 0.81539 0.83275 0.84207 1.00043 1.0111 1.17485 1.18393 1.2009 1.33898 1.35226 1.51095 1.52661 1.6652 1.67986 1.85702 1.87081 2.07506 2.09271 2.20304 2.22051 2.34537 2.36707 2.64688 2.66437 2.83118 2.84886 2.99724 3.01762 3.17107 3.18523 3.31991 3.33937 3.4554 3.46796 3.60076 3.77522 4.1035 4.11916 4.34947 4.51493 4.64902 4.82517 4.8413 
46 0.0092 0.08619 0.17173 0.18128 0.19991 0.32803 0.33768 0.37412 0.51913 0.53583 0.65744 0.67856 0.83319 0.84445 1.00675 1.02269 1.18115 1.19262 1.22198 1.34538 1.36626 1.51789 1.54154 1.67229 1.69616 1.86374 1.88488 2.0827 2.21056 2.24259 2.35171 2.65373 2.83787 2.86215 3.00406 3.17737 3.32607 3.46167 3.48288 3.60717 3.7819 4.10955 4.3559 4.52147 4.65667 4.83144 
49 0.01437 0.10015 0.16231 0.17104 0.18926 0.31591 0.32444 0.34054 0.5073 0.52178 0.64539 0.6596 0.81372 0.82842 0.84046 0.99475 1.0074 1.16935 1.17959 1.20291 1.33346 1.34998 1.50575 1.52497 1.65994 1.67785 1.85151 1.86796 2.06999 2.19798 2.2211 2.33977 2.64158 2.82557 2.84557 2.99171 3.16543 3.18466 3.31416 3.44975 3.46497 3.59515 3.7696 4.09773 4.3436 4.5093 4.64375 4.81931 4.83823 
61 0.01182 0.09771 0.16509 0.17306 0.18255 0.21144 0.32099 0.32791 0.33766 0.51244 0.52323 0.54274 0.65042 0.66048 0.81126 0.8315 0.84015 0.8771 0.99992 1.00946 1.17435 1.18279 1.19732 1.22987 1.33849 1.35029 1.51039 1.52462 1.66463 1.67788 1.8564 1.86866 2.07423 2.09039 2.20226 2.21813 2.34487 2.36264 2.6462 2.66093 2.83036 2.84574 2.99654 3.01319 3.17049 3.18217 3.3192 3.33152 3.45474 3.46574 3.60001 3.77433 3.79359 4.103 4.11549 4.34877 4.51409 4.53278 4.64771 4.82456 4.83847 
48 0.02032 0.10878 0.16963 0.17884 0.2013 0.32337 0.33259 0.35968 0.51458 0.53061 0.65282 0.67093 0.82539 0.83747 0.85682 1.0022 1.01723 1.17663 1.18764 1.21526 1.34086 1.36087 1.51325 1.53545 1.66766 1.68939 1.85907 1.87825 2.07808 2.20585 2.23521 2.34701 2.64904 2.83331 2.85673 2.99934 3.17263 3.32138 3.45693 3.47539 3.60245 3.77713 4.10492 4.35119 4.51677 4.65212 4.82674 4.85254 
48 0.01057 0.09909 0.16026 0.1693 0.1898 0.31381 0.32267 0.34209 0.50501 0.52003 0.64295 0.65775 0.81514 0.82777 0.84457 0.99275 1.00655 1.16705 1.17769 1.20336 1.33119 1.34899 1.50343 1.52402 1.65795 1.67722 1.84954 1.86717 2.06791 2.19588 2.22182 2.3376 2.63931 2.82345 2.84461 2.9895 3.16319 3.31183 3.44739 3.46367 3.59286 3.76726 4.09549 4.3415 4.50698 4.64133 4.81711 4.83773 
58 0.01705 0.09938 0.16607 0.17393 0.18615 0.32009 0.32727 0.33745 0.51178 0.5232 0.5445 0.64975 0.66037 0.81166 0.83124 0.84026 0.99926 1.00932 1.17372 1.18254 1.19835 1.33776 1.35009 1.50965 1.52435 1.66398 1.6778 1.85575 1.86857 2.07371 2.09054 2.20172 2.21828 2.34426 2.36327 2.64562 2.66109 2.82985 2.84627 2.99597 3.01387 3.16992 3.18272 3.31867 3.33286 3.4542 3.4659 3.59951 3.77383 3.79669 4.10246 4.11667 4.34834 4.51359 4.53484 4.64724 4.82408 4.83919 
47 0.0149 0.10348 0.16367 0.17313 0.19786 0.31738 0.32689 0.35959 0.50858 0.52551 0.64686 0.66712 0.82058 0.83223 0.85731 0.99631 1.01289 1.17083 1.18239 1.21242 1.33499 1.3571 1.50753 1.53185 1.66183 1.68711 1.85323 1.87528 2.07246 2.20018 2.23475 2.34118 2.64341 2.82735 2.8529 2.99354 3.1669 3.31561 3.45113 3.47216 3.59671 3.7716 4.09906 4.34527 4.51122 4.64708 4.82079 
38 0.0241 0.11902 0.16823 0.18095 0.32084 0.33252 0.51195 0.53275 0.65068 0.6913 0.82729 0.84004 1.00009 1.04269 1.17438 1.18916 1.33869 1.37448 1.512 1.66583 1.85683 1.89249 2.07669 2.20444 2.34481 2.6474 2.83132 2.9975 3.1706 3.31914 3.45491 3.60076 3.77558 4.10271 4.34924 4.51545 4.65301 4.82467 
38 0.02405 0.12138 0.17456 0.18669 0.32765 0.33928 0.51864 0.53904 0.6573 0.69176 0.83336 0.84576 1.0067 1.0426 1.18099 1.19533 1.3454 1.3779 1.51822 1.67254 1.86349 1.89657 2.08308 2.2109 2.35128 2.6537 2.83791 3.00413 3.17695 3.32568 3.46131 3.60699 3.78188 4.10905 4.35574 4.52157 4.65846 4.83112 
48 0.01358 0.10128 0.1614 0.17074 0.19418 0.31492 0.32414 0.34956 0.50602 0.52156 0.64403 0.66025 0.81822 0.8299 0.85357 0.99391 1.00903 1.16814 1.17917 1.20694 1.33231 1.35147 1.50452 1.52639 1.65925 1.68073 1.85072 1.86989 2.06924 2.19726 2.2268 2.33868 2.64038 2.82465 2.84724 2.99073 3.16425 3.31292 3.44852 3.4667 3.59397 3.76843 4.09655 4.3427 4.5081 4.64289 4.81825 4.84224 
41 0.01673 0.1108 0.16913 0.17994 0.32204 0.33253 0.51351 0.53259 0.65229 0.68209 0.82385 0.83674 0.87169 1.00145 1.02431 1.17595 1.18911 1.22569 1.34043 1.37013 1.51358 1.66742 1.85834 1.88789 2.07835 2.2061 2.34628 2.64864 2.83289 2.9989 3.17189 3.32062 3.45625 3.48836 3.60201 3.77722 4.10407 4.35067 4.51658 4.6532 4.82616 
55 0.0111 0.09993 0.16699 0.17517 0.18983 0.32108 0.32882 0.34063 0.51247 0.52521 0.55224 0.65069 0.66302 0.81693 0.83274 0.84254 0.99999 1.0111 1.17453 1.18396 1.2027 1.33858 1.35277 1.51069 1.52731 1.66498 1.68061 1.85666 1.87115 2.07483 2.09393 2.20295 2.22224 2.34497 2.38808 2.64669 2.66861 2.83086 2.84953 2.99697 3.0258 3.17074 3.18699 3.31952 3.45502 3.46841 3.60039 3.77484 4.10303 4.12074 4.34906 4.51458 4.64936 4.82472 4.84185 
48 0.01015 0.06436 0.13723 0.17611 0.18576 0.21662 0.32907 0.33851 0.37406 0.51988 0.5359 0.65822 0.67757 0.83376 0.84466 1.00747 1.02257 1.18183 1.19275 1.21993 1.34597 1.36515 1.5183 1.53966 1.67291 1.69447 1.86438 1.88368 2.08326 2.21109 2.23982 2.35221 2.65403 2.83833 2.86047 3.00436 3.17769 3.32647 3.46203 3.47967 3.60746 3.78218 4.11002 4.35624 4.5217 4.65638 4.83179 4.85452 
43 0.00733 0.10563 0.16446 0.17494 0.21806 0.31791 0.32829 0.50878 0.52693 0.64722 0.6732 0.82335 0.83502 0.99667 1.0151 1.17103 1.18372 1.21796 1.33528 1.36032 1.50812 1.5423 1.66239 1.70331 1.85373 1.88181 2.07308 2.20095 2.3416 2.64406 2.82783 2.99384 3.16731 3.31589 3.45162 3.48163 3.59733 3.77207 4.09952 4.34581 4.51196 4.64923 4.82131 
54 0.01885 0.10243 0.16649 0.17477 0.19023 0.32027 0.32813 0.34033 0.51169 0.52456 0.55253 0.64982 0.66229 0.81825 0.83271 0.84342 0.9993 1.01081 1.17372 1.18327 1.20255 1.33784 1.35228 1.50986 1.52662 1.66426 1.68032 1.85592 1.87075 2.07403 2.09349 2.20224 2.22226 2.34421 2.6457 2.66559 2.83001 2.84856 2.99609 3.02146 3.16987 3.18589 3.31868 3.45414 3.46746 3.59949 3.77393 4.10223 4.1202 4.34825 4.51362 4.64799 4.82389 4.84094 
48 0.01266 0.10498 0.16757 0.17652 0.19683 0.32141 0.3304 0.35284 0.51256 0.528 0.65082 0.66728 0.82112 0.83435 0.84933 1.00009 1.01415 1.17464 1.1853 1.21116 1.33878 1.35737 1.51133 1.53286 1.66557 1.68571 1.85706 1.87541 2.07601 2.20361 2.22972 2.34499 2.64701 2.83113 2.85277 2.99718 3.17065 3.31933 3.45487 3.47173 3.60034 3.77514 4.10286 4.34894 4.51469 4.64954 4.82461 4.84675 
39 0.01578 0.10859 0.16291 0.17445 0.31581 0.32679 0.50691 0.5268 0.64546 0.67638 0.82098 0.83311 0.99491 1.01864 1.16931 1.18305 1.22423 1.33368 1.36508 1.50666 1.66082 1.85178 1.88328 2.0712 2.19906 2.33971 2.64209 2.8261 2.99218 3.16542 3.31403 3.4498 3.59534 3.77005 4.09756 4.34394 4.50995 4.64695 4.81943 
50 0.01212 0.09721 0.15913 0.16787 0.18617 0.31267 0.32114 0.33671 0.504 0.51811 0.64185 0.65525 0.81121 0.82553 0.83822 0.99157 1.00424 1.16603 1.1762 1.19901 1.33016 1.34619 1.50226 1.52071 1.65669 1.67459 1.84828 1.86464 2.06654 2.09026 2.19484 2.21864 2.33659 2.63821 2.82236 2.84231 2.98849 3.16218 3.18091 3.31094 3.4465 3.46165 3.59187 3.76627 4.09454 4.34045 4.50591 4.64018 4.81611 4.83482 
49 0.01405 0.10611 0.16864 0.1775 0.19679 0.32237 0.33113 0.34992 0.51358 0.52836 0.65178 0.66705 0.8221 0.83552 0.85017 1.00117 1.01453 1.17564 1.18607 1.21066 1.33985 1.35752 1.51214 1.53197 1.66644 1.68528 1.85799 1.87509 2.07657 2.20457 2.22923 2.34604 2.64802 2.83203 2.85269 2.99815 3.1717 3.1945 3.32048 3.45597 3.47197 3.60152 3.77606 4.10398 4.35006 4.51575 4.65052 4.82571 4.8465 
50 0.01339 0.10379 0.16829 0.17684 0.19401 0.32224 0.33064 0.34609 0.51349 0.5276 0.65159 0.66534 0.81793 0.8338 0.8446 1.00093 1.01327 1.17549 1.18547 1.20729 1.33963 1.35561 1.51189 1.53022 1.66612 1.68341 1.85772 1.87361 2.07638 2.10203 2.20439 2.22746 2.34594 2.64783 2.8319 2.85171 2.99805 3.17162 3.19074 3.3204 3.45587 3.47059 3.6012 3.7759 4.10387 4.34992 4.51547 4.64993 4.82556 4.84417 
37 0.01009 0.11573 0.16976 0.1824 0.32272 0.33466 0.5138 0.53506 0.6524 0.6906 0.82925 0.84229 1.00198 1.17596 1.19057 1.34027 1.37044 1.51323 1.66745 1.8585 1.89132 2.07824 2.2058 2.3465 2.64885 2.83304 2.9991 3.17221 3.3208 3.45658 3.60223 3.77708 4.10442 4.35108 4.51686 4.65346 4.82644 
42 0.01784 0.11052 0.16643 0.17721 0.31568 0.32542 0.34139 0.51067 0.52945 0.64918 0.67785 0.82594 0.83783 0.99864 1.01932 1.17294 1.18599 1.22293 1.33724 1.36364 1.51032 1.66414 1.70226 1.85558 1.88473 2.07511 2.20284 2.34346 2.64606 2.82971 2.99576 3.16922 3.31775 3.45346 3.48469 3.59925 3.77405 4.10141 4.34777 4.51426 4.65311 4.82322 
38 0.01692 0.11665 0.17143 0.18359 0.32443 0.336 0.51559 0.53638 0.65432 0.69209 0.82997 0.84228 1.00346 1.03305 1.17796 1.1925 1.34213 1.37245 1.51547 1.66933 1.86029 1.89307 2.08027 2.20814 2.34824 2.65079 2.8348 3.00086 3.17394 3.32253 3.45831 3.60402 3.77918 4.10609 4.35271 4.51878 4.65616 4.82808 
46 0.01244 0.10612 0.16595 0.17568 0.2032 0.31943 0.32905 0.36336 0.51054 0.52715 0.64882 0.67044 0.82496 0.83622 0.99828 1.0145 1.17255 1.18403 1.21347 1.33677 1.35747 1.50934 1.53395 1.66377 1.68779 1.85521 1.87669 2.07419 2.20191 2.23375 2.34316 2.64529 2.82929 2.85369 2.99547 3.16887 3.31751 3.45316 3.47472 3.59867 3.77341 4.10111 4.34741 4.51315 4.64918 4.82289 
41 0.02284 0.11953 0.17733 0.18846 0.33045 0.34117 0.52144 0.54003 0.66003 0.6874 0.8333 0.84562 1.00924 1.03004 1.18363 1.19649 1.23068 1.34809 1.37433 1.52093 1.55483 1.67534 1.86635 1.8954 2.08616 2.21364 2.35414 2.6564 2.84054 3.00673 3.17974 3.32851 3.46406 3.49274 3.60971 3.78478 4.11197 4.35871 4.52426 4.66063 4.83407 
52 0.01517 0.10048 0.16358 0.17216 0.1894 0.31717 0.32537 0.3391 0.50862 0.52237 0.5765 0.64692 0.66063 0.81754 0.83057 0.84367 0.9962 1.0084 1.17076 1.18076 1.20291 1.33485 1.35063 1.50708 1.52522 1.6613 1.67869 1.85285 1.86875 2.07129 2.09433 2.19954 2.2227 2.34116 2.64291 2.82701 2.84667 2.99312 3.16679 3.18415 3.31558 3.4511 3.46553 3.59648 3.77098 4.09911 4.12133 4.34511 4.51073 4.64499 4.82078 4.83941 
48 0.02049 0.11176 0.17298 0.18221 0.205 0.32668 0.33591 0.36327 0.51793 0.53412 0.65627 0.67571 0.82864 0.84074 0.86007 1.00544 1.02028 1.18004 1.19116 1.21929 1.3443 1.36498 1.51677 1.53967 1.67093 1.6925 1.86238 1.88164 2.08186 2.20949 2.24035 2.35036 2.65248 2.83667 2.86007 3.0027 3.17601 3.32485 3.46032 3.47939 3.60584 3.78085 4.10829 4.35467 4.52028 4.65551 4.83014 4.85744 
60 0.01678 0.09818 0.16514 0.17296 0.18292 0.21828 0.32048 0.3274 0.33716 0.51192 0.52282 0.54266 0.64995 0.66019 0.81134 0.8311 0.83977 0.99922 1.00868 1.17378 1.18222 1.19666 1.22762 1.33791 1.34971 1.50984 1.52417 1.66399 1.67709 1.85576 1.86788 2.07367 2.08985 2.2017 2.21766 2.34433 2.36223 2.64574 2.66082 2.82974 2.84496 2.99603 3.01294 3.16996 3.18176 3.31868 3.33125 3.45422 3.46528 3.59948 3.77382 3.79367 4.10248 4.11514 4.34823 4.51362 4.53306 4.64764 4.82401 4.83798 
55 0.01955 0.10301 0.16717 0.17543 0.19086 0.32098 0.32882 0.341 0.51225 0.52483 0.5514 0.65035 0.66249 0.81887 0.83334 0.84402 0.99992 1.0113 1.17429 1.18376 1.20261 1.33836 1.35236 1.51033 1.52664 1.66487 1.68071 1.85654 1.87119 2.07457 2.09355 2.20271 2.22189 2.34481 2.38287 2.64633 2.66551 2.83066 2.84922 2.99679 3.02598 3.17054 3.1866 3.31932 3.45482 3.46832 3.60009 3.77457 4.10286 4.12051 4.34894 4.51421 4.648 4.82455 4.84168 
56 0.01703 0.10137 0.1675 0.17551 0.18897 0.32157 0.32901 0.33985 0.51314 0.52527 0.54921 0.65127 0.66285 0.81576 0.83304 0.8424 1.00061 1.01118 1.17512 1.18425 1.20144 1.33919 1.3525 1.5113 1.52733 1.66546 1.68019 1.85716 1.87073 2.07525 2.09293 2.20328 2.22075 2.34563 2.3679 2.64727 2.66558 2.83138 2.84899 2.99751 3.01816 3.17132 3.18576 3.32012 3.33886 3.45569 3.46841 3.60102 3.77553 4.10374 4.11954 4.34968 4.51529 4.64942 4.82537 4.84129 
46 0.02024 0.11155 0.17076 0.18065 0.21106 0.32428 0.33412 0.51526 0.53222 0.65357 0.6753 0.82684 0.83901 0.87024 1.0032 1.02083 1.17743 1.18917 1.21968 1.34173 1.36405 1.51445 1.54034 1.66877 1.69668 1.86018 1.88434 2.07954 2.20725 2.24527 2.34805 2.6503 2.83439 2.86191 3.00047 3.17383 3.32246 3.45804 3.48273 3.60372 3.77854 4.10596 4.35252 4.51801 4.6538 4.82786 
60 0.01257 0.09949 0.16777 0.1757 0.18549 0.21831 0.32364 0.33062 0.34053 0.51495 0.52595 0.54599 0.65298 0.66318 0.81466 0.83412 0.84281 1.00224 1.01173 1.17674 1.18519 1.19966 1.23086 1.34093 1.3528 1.51275 1.52681 1.66701 1.68018 1.85878 1.87099 2.07675 2.09288 2.20472 2.22061 2.34728 2.36493 2.64857 2.66311 2.83285 2.8485 2.99903 3.01583 3.17292 3.18459 3.32168 3.33437 3.45716 3.46815 3.6024 3.77679 3.79594 4.10543 4.1179 4.35126 4.5165 4.53499 4.65025 4.82707 4.84128 
55 0.0127 0.09921 0.16495 0.17313 0.18773 0.31901 0.32673 0.33844 0.51047 0.52324 0.55044 0.64871 0.6613 0.8151 0.83082 0.8407 0.99797 1.00907 1.1725 1.18195 1.20075 1.33653 1.3506 1.50876 1.52569 1.66293 1.67857 1.85457 1.86895 2.07294 2.09324 2.20086 2.22006 2.34292 2.37513 2.64469 2.66612 2.82881 2.8475 2.99493 3.0262 3.16878 3.18565 3.3175 3.45303 3.46667 3.59842 3.77295 4.10109 4.12224 4.34703 4.51266 4.64722 4.8227 4.84004 
42 0.0103 0.10449 0.16226 0.17279 0.21856 0.31569 0.32623 0.50665 0.52532 0.64513 0.67336 0.82107 0.83274 0.99444 1.01396 1.16881 1.18158 1.21619 1.33315 1.35846 1.5062 1.65995 1.69449 1.85136 1.87929 2.07081 2.19857 2.33932 2.64187 2.82559 2.99161 3.16514 3.31363 3.44932 3.47769 3.59501 3.76985 4.09727 4.34356 4.50976 4.64744 4.81908 
49 0.01484 0.10666 0.16932 0.17807 0.19642 0.32304 0.33162 0.34838 0.51433 0.52872 0.6524 0.66664 0.82227 0.83606 0.84979 1.00188 1.01474 1.17635 1.18661 1.21013 1.34051 1.35709 1.51282 1.53192 1.66703 1.68494 1.85869 1.87519 2.07747 2.20514 2.22863 2.34679 2.64859 2.83273 2.85275 2.99879 3.17243 3.19161 3.32117 3.45673 3.47194 3.60217 3.77689 4.10483 4.35083 4.51651 4.6508 4.82645 4.84566 
47 0.00853 0.10493 0.16708 0.17654 0.20166 0.32083 0.33036 0.36441 0.51203 0.52902 0.65044 0.67358 0.82368 0.83537 0.85901 0.99974 1.0165 1.17419 1.18575 1.21573 1.3384 1.3606 1.51104 1.53645 1.66534 1.69143 1.85672 1.87946 2.07612 2.20386 2.24011 2.3446 2.64686 2.8309 2.85675 2.99701 3.17027 3.31899 3.45452 3.47645 3.60018 3.77497 4.1024 4.34873 4.5146 4.65097 4.82427 
36 0.02056 0.12367 0.17196 0.18565 0.32456 0.3369 0.51583 0.53853 0.65464 0.83005 0.84304 1.0035 1.04087 1.17814 1.19398 1.34247 1.51561 1.66911 1.86032 1.89609 2.08049 2.20828 2.34848 2.65109 2.83507 3.00135 3.17434 3.3229 3.45863 3.60448 3.77971 4.10642 4.35322 4.51914 4.65663 4.82847 
48 0.01106 0.10471 0.16603 0.1753 0.19811 0.31974 0.329 0.35647 0.51091 0.52685 0.64917 0.66769 0.82225 0.83419 0.85498 0.99864 1.01385 1.17302 1.18412 1.2122 1.33717 1.35678 1.50963 1.53265 1.66408 1.68621 1.85549 1.87503 2.07437 2.20225 2.23201 2.34344 2.64548 2.82953 2.85239 2.99568 3.16908 3.31776 3.45337 3.4722 3.5989 3.77344 4.10137 4.34756 4.51316 4.64866 4.82305 4.84737 
47 0.01469 0.10267 0.16254 0.17213 0.19815 0.31603 0.32559 0.35889 0.50731 0.52457 0.64573 0.67055 0.82004 0.83146 0.866 0.99502 1.01162 1.16953 1.18135 1.21246 1.33375 1.35735 1.50656 1.53671 1.66053 1.68706 1.8519 1.87467 2.07104 2.19901 2.23854 2.33995 2.64247 2.82615 2.85406 2.99241 3.16575 3.31437 3.45004 3.47727 3.59565 3.77035 4.09783 4.34399 4.51022 4.64818 4.81959 
48 0.01292 0.1047 0.16657 0.17563 0.19654 0.32024 0.32922 0.35053 0.51146 0.52679 0.64965 0.66587 0.82105 0.83383 0.85012 0.99908 1.01318 1.17348 1.18415 1.21003 1.33768 1.35603 1.51014 1.53131 1.66444 1.6846 1.85594 1.87403 2.07473 2.20244 2.22828 2.34394 2.64595 2.83004 2.85192 2.99608 3.16964 3.31829 3.45382 3.47054 3.59936 3.77393 4.10186 4.34794 4.51362 4.64825 4.82358 4.84588 
40 0.02108 0.11465 0.16935 0.18072 0.3224 0.33341 0.51353 0.53306 0.65204 0.68138 0.82725 0.83935 1.00149 1.02516 1.17578 1.18924 1.22782 1.34018 1.36826 1.51312 1.55651 1.66755 1.85863 1.89351 2.07838 2.20586 2.34636 2.64871 2.83297 2.99889 3.17204 3.32069 3.45625 3.6019 3.77699 4.10411 4.35078 4.51656 4.65284 4.82614 
56 0.00719 0.09562 0.16667 0.17492 0.1887 0.32115 0.32881 0.34021 0.51266 0.52514 0.55136 0.65075 0.66271 0.81884 0.83365 0.84403 1.00029 1.01137 1.1747 1.18411 1.20256 1.33879 1.35267 1.51079 1.52713 1.66513 1.68051 1.85684 1.87106 2.07495 2.09369 2.20303 2.22162 2.34527 2.37398 2.64688 2.66658 2.83104 2.84939 2.99721 3.02468 3.17101 3.18674 3.31975 3.35414 3.45534 3.46883 3.60074 3.77517 4.10343 4.12227 4.34943 4.51483 4.64898 4.82506 4.84235 
49 0.01019 0.1031 0.16982 0.17857 0.19651 0.32396 0.33264 0.35066 0.51535 0.5304 0.65364 0.66957 0.82276 0.83669 0.85014 1.00271 1.01571 1.17724 1.18758 1.21167 1.34157 1.35954 1.51395 1.53393 1.66795 1.68626 1.85963 1.87658 2.07857 2.20605 2.23002 2.34768 2.64968 2.83386 2.8548 2.99988 3.17338 3.19739 3.32222 3.45772 3.47419 3.60312 3.778 4.10564 4.35182 4.51756 4.65239 4.82744 4.8485 
49 0.01937 0.11008 0.17235 0.1812 0.20054 0.32614 0.33493 0.35423 0.51729 0.532 0.65549 0.67071 0.82584 0.83918 0.85382 1.00482 1.01808 1.1793 1.1897 1.21416 1.34344 1.36051 1.5157 1.53512 1.67019 1.68901 1.86171 1.87882 2.08032 2.20816 2.23234 2.34968 2.6515 2.83563 2.85582 3.00174 3.1753 3.19589 3.32406 3.45965 3.47559 3.605 3.77966 4.10765 4.35371 4.5193 4.6542 4.8293 4.84879 
54 0.01347 0.10375 0.17003 0.17839 0.19407 0.32417 0.33226 0.34562 0.51551 0.52888 0.56231 0.65377 0.66706 0.82298 0.83678 0.84831 1.00308 1.01501 1.17749 1.18719 1.20746 1.34165 1.35674 1.51376 1.53104 1.66814 1.68477 1.85981 1.87524 2.07818 2.0995 2.20633 2.2281 2.34799 2.64959 2.67285 2.83395 2.85321 2.99998 3.04073 3.17365 3.19085 3.32254 3.45794 3.47203 3.60331 3.77788 4.106 4.12826 4.35215 4.51755 4.65191 4.82773 4.84599 
42 0.00716 0.10857 0.17064 0.1813 0.2451 0.32427 0.33491 0.51505 0.5333 0.65336 0.67818 0.83004 0.84182 1.003 1.02327 1.17725 1.1899 1.22416 1.34159 1.36659 1.5142 1.54352 1.66884 1.85992 1.88751 2.0791 2.20706 2.34779 2.64987 2.83408 3.00008 3.17337 3.32201 3.45771 3.48373 3.60333 3.77797 4.10569 4.35209 4.51773 4.65352 4.82753 
48 0.02067 0.10506 0.16589 0.17491 0.19531 0.31946 0.32837 0.34841 0.51084 0.52642 0.64901 0.66517 0.82063 0.83331 0.84991 0.9984 1.01233 1.17289 1.18364 1.2099 1.33711 1.35609 1.50945 1.53046 1.66362 1.68311 1.85521 1.87314 2.07404 2.20195 2.22925 2.34333 2.64522 2.82941 2.85145 2.99548 3.16903 3.31769 3.4533 3.47074 3.59871 3.77342 4.10124 4.3473 4.51303 4.6478 4.82295 4.84547 
48 0.01835 0.10324 0.16316 0.17249 0.19581 0.31664 0.32588 0.35169 0.50784 0.52389 0.64599 0.66398 0.81971 0.83152 0.85366 0.99564 1.01086 1.16998 1.18117 1.20968 1.33411 1.35396 1.50663 1.52998 1.66091 1.68211 1.85249 1.87195 2.07127 2.19909 2.22943 2.34051 2.64256 2.82649 2.84979 2.99256 3.16622 3.31486 3.45042 3.46981 3.59597 3.77055 4.09839 4.3445 4.51034 4.6456 4.82008 4.8466 
49 0.01079 0.10497 0.16844 0.17733 0.19666 0.32221 0.331 0.34996 0.51349 0.52841 0.65165 0.66719 0.82229 0.83551 0.85044 1.00102 1.01438 1.17555 1.18606 1.21109 1.33972 1.35742 1.512 1.53205 1.66631 1.68531 1.85789 1.87514 2.07646 2.20452 2.22968 2.34593 2.64782 2.83191 2.85252 2.99802 3.17156 3.19388 3.32037 3.45592 3.47243 3.60142 3.77593 4.10387 4.34996 4.5156 4.65073 4.82558 4.8462 
49 0.02049 0.10337 0.16461 0.17353 0.19324 0.31814 0.3269 0.34534 0.5094 0.52424 0.64754 0.66273 0.81841 0.83164 0.84683 0.99702 1.0104 1.17144 1.1819 1.20658 1.33557 1.35272 1.50788 1.52774 1.66223 1.68099 1.8538 1.87083 2.07233 2.2003 2.22547 2.3419 2.64372 2.82779 2.8485 2.99385 3.16759 3.19256 3.31629 3.45194 3.46858 3.59732 3.77183 4.09992 4.34594 4.51152 4.64607 4.82153 4.8421 
51 0.01033 0.10177 0.16811 0.1766 0.19305 0.32217 0.33043 0.34473 0.51353 0.52742 0.65102 0.66362 0.81775 0.83378 0.84438 1.00089 1.01284 1.17545 1.18535 1.20655 1.33958 1.35508 1.51169 1.5293 1.666 1.68272 1.85768 1.87324 2.07622 2.09909 2.20426 2.22661 2.34594 2.64759 2.67473 2.83193 2.85159 2.99801 3.17161 3.18977 3.32038 3.45594 3.47056 3.60127 3.77584 4.10399 4.34999 4.51549 4.64996 4.8256 4.84377 
56 0.01256 0.09756 0.16329 0.17137 0.18532 0.31729 0.32483 0.33593 0.50879 0.52115 0.54658 0.64689 0.65859 0.81258 0.82905 0.83868 0.99636 1.00721 1.1708 1.18008 1.19791 1.33485 1.3484 1.50681 1.52268 1.66118 1.67619 1.85291 1.86691 2.07097 2.08926 2.19898 2.21698 2.34132 2.36581 2.64279 2.66073 2.82703 2.84508 2.99318 3.01575 3.16705 3.18202 3.31578 3.33755 3.45141 3.46455 3.59672 3.77109 4.09947 4.11668 4.34542 4.51083 4.64513 4.82108 4.83764 
54 0.01047 0.10132 0.16919 0.17757 0.19323 0.32337 0.33146 0.3448 0.51466 0.52791 0.55948 0.65295 0.66631 0.82274 0.83623 0.84826 1.00226 1.01413 1.17673 1.18648 1.20704 1.34084 1.35588 1.51299 1.53044 1.66727 1.68374 1.85898 1.87436 2.07726 2.09829 2.20532 2.22621 2.34716 2.64877 2.67215 2.83312 2.85244 2.99918 3.03924 3.17285 3.19003 3.32168 3.45715 3.47125 3.60257 3.77707 4.10521 4.12732 4.3513 4.51679 4.65141 4.82692 4.84518 
54 0.0131 0.09494 0.15902 0.1673 0.18255 0.31266 0.32039 0.33203 0.5042 0.51711 0.54566 0.64232 0.65475 0.81012 0.82511 0.83537 0.99181 1.003 1.16626 1.17585 1.19519 1.33035 1.34471 1.50236 1.51953 1.65665 1.67256 1.84836 1.86301 2.06641 2.08637 2.19462 2.21453 2.33679 2.6383 2.65853 2.82245 2.84113 2.98862 3.018 3.1625 3.17876 3.31124 3.44676 3.4603 3.5921 3.76645 4.09485 4.11376 4.34073 4.50623 4.64053 4.81641 4.83369 
60 0.00675 0.08885 0.15806 0.17002 0.17826 0.19707 0.32 0.32697 0.33685 0.51142 0.52251 0.54274 0.64945 0.65967 0.80994 0.83031 0.83896 0.87485 0.99882 1.00846 1.17342 1.18196 1.19705 1.33738 1.34927 1.50926 1.52341 1.6635 1.67679 1.85521 1.8675 2.07316 2.08933 2.20113 2.21688 2.34374 2.36179 2.64503 2.65963 2.82929 2.84501 2.99548 3.0124 3.1694 3.1813 3.31812 3.33078 3.45366 3.46473 3.59889 3.77324 3.79245 4.10186 4.11434 4.34767 4.51292 4.53128 4.64648 4.82349 4.83771 
56 0.01538 0.09557 0.16129 0.16927 0.18227 0.31506 0.32239 0.33283 0.50685 0.51859 0.54105 0.64489 0.6559 0.80888 0.82679 0.83601 0.99436 1.00475 1.16889 1.17794 1.19465 1.33294 1.34583 1.50485 1.52001 1.65907 1.67338 1.85085 1.86414 2.06883 2.0862 2.1969 2.21398 2.33944 2.36066 2.64087 2.65725 2.82502 2.84217 2.99123 3.01104 3.1652 3.17915 3.3139 3.33041 3.44947 3.46182 3.59477 3.76915 4.09758 4.11247 4.34338 4.50891 4.64241 4.81909 4.83452 
48 0.01371 0.10194 0.16344 0.17244 0.19277 0.31702 0.32596 0.34649 0.50835 0.52383 0.64655 0.66306 0.81772 0.83067 0.84669 0.9959 1.00983 1.17037 1.18107 1.20705 1.33454 1.35283 1.50694 1.52793 1.66121 1.68112 1.85272 1.87062 2.07156 2.1994 2.22614 2.34081 2.64276 2.82685 2.8487 2.99291 3.16653 3.31517 3.4508 3.46802 3.59622 3.77079 4.09877 4.34479 4.51049 4.64515 4.82044 4.84227 
49 0.0202 0.10985 0.17214 0.18095 0.20009 0.32578 0.33445 0.35231 0.51707 0.53181 0.65529 0.67047 0.82517 0.83877 0.85286 1.00454 1.01757 1.17909 1.18944 1.21361 1.34327 1.36047 1.51562 1.53527 1.66976 1.68794 1.86135 1.87803 2.08007 2.20806 2.23252 2.34949 2.65136 2.83547 2.85581 3.00153 3.17512 3.19623 3.32394 3.45947 3.47549 3.60486 3.77957 4.10742 4.35354 4.51918 4.65428 4.82912 4.84884 
56 0.01276 0.099 0.1655 0.17354 0.18723 0.31975 0.32732 0.33856 0.51118 0.52363 0.54933 0.64931 0.66107 0.81402 0.8311 0.84054 0.99867 1.00945 1.17313 1.18233 1.19987 1.33721 1.35082 1.50922 1.52517 1.66358 1.67873 1.85531 1.86933 2.07345 2.09174 2.2013 2.21901 2.34363 2.36763 2.64518 2.66318 2.82939 2.84741 2.99555 3.01748 3.16937 3.18437 3.31813 3.34246 3.4537 3.46664 3.59898 3.77345 4.10177 4.11873 4.34776 4.51316 4.64731 4.82341 4.84004 
47 0.01704 0.10832 0.16827 0.17788 0.20422 0.32192 0.33156 0.36832 0.51301 0.52967 0.65127 0.67198 0.82652 0.83781 1.0007 1.01704 1.17501 1.18642 1.21546 1.33925 1.36011 1.51175 1.53541 1.66624 1.69068 1.85764 1.8789 2.07659 2.20446 2.23633 2.34555 2.64766 2.83174 2.85588 2.9979 3.17119 3.31988 3.45547 3.47613 3.60104 3.77584 4.10341 4.34973 4.51535 4.65092 4.82524 4.85703 
55 0.00648 0.09584 0.16321 0.17138 0.18536 0.31725 0.32486 0.33605 0.50889 0.52145 0.54786 0.64714 0.65948 0.81335 0.82931 0.83906 0.99643 1.00728 1.171 1.18046 1.19919 1.33507 1.34925 1.50718 1.52381 1.66122 1.67652 1.85298 1.86717 2.07111 2.0902 2.19934 2.21854 2.34147 2.3807 2.64321 2.66481 2.82725 2.8458 2.99345 3.03015 3.16729 3.18357 3.31604 3.45157 3.46516 3.59695 3.77143 4.09958 4.11729 4.34547 4.51111 4.64602 4.82114 4.83793 
42 0.00798 0.10501 0.1637 0.17417 0.21755 0.31726 0.32781 0.50817 0.52688 0.64665 0.67489 0.8224 0.83407 0.996 1.0164 1.17036 1.18309 1.21737 1.33468 1.36062 1.50738 1.53961 1.66188 1.85294 1.88123 2.07227 2.20007 2.34079 2.64294 2.82707 2.99308 3.16648 3.31507 3.4508 3.47839 3.5964 3.77114 4.09872 4.34509 4.51103 4.64787 4.82053 
38 0.02806 0.11504 0.16478 0.17669 0.31747 0.32869 0.50855 0.52899 0.64725 0.68105 0.82315 0.83537 0.99659 1.02065 1.171 1.18529 1.33518 1.36461 1.50816 1.66221 1.85331 1.8842 2.0729 2.20064 2.34132 2.64376 2.82772 2.99375 3.16715 3.31566 3.45144 3.59706 3.77192 4.09923 4.34559 4.51184 4.64963 4.8211 

64
