# Supplementary material for: Deciphering the Contribution of Oriens-Lacunosum/Moleculare (OLM) Cells to Intrinsic θ Rhythms Using Biophysical Local Field Potential (LFP) Models
Source: eNeuro. 2018 Sep 4;5(4):ENEURO.0146-18.2018. doi: 10.1523/ENEURO.0146-18.2018 (PMC6140113; doi:10.1523/ENEURO.0146-18.2018)
Supplement: Supplementary file 2 — Supplementary Code. Download supplement 2, GZ file [file sup_enu-eN-NWR-0146-18-s02.gz › LFP_microcircuit-master/BSC-120-gi-0-gi_SD-0-PV12913020-dSD6.6ms-gnSD0.21-gpv3.0-gsb5.25-csb0.21-gbs6.0-cbs0.1344-spiketimes.txt]

2989

102


47 0.3085 0.31405 0.49422 0.49894 0.6274 0.63275 1.15472 1.16498 1.31865 1.32535 1.64933 1.65585 1.84356 1.85097 2.05675 2.06092 2.18236 2.18929 2.32887 2.33623 2.46768 2.4733 2.62255 2.62718 2.81248 2.81746 2.97634 2.98193 3.149 3.1543 3.29848 3.30521 3.43326 3.4391 3.57837 3.5832 3.75209 3.75766 4.08581 4.09094 4.33457 4.48933 4.49469 4.61312 4.62158 4.8083 4.81179 
0 
15 0.51053 0.64299 1.33717 2.0694 2.48358 2.63646 2.82912 2.99174 3.16522 3.44908 3.59241 3.76779 4.09763 4.50452 4.63203 
21 0.50152 0.6342 1.16438 1.32702 2.0615 2.19125 2.33381 2.47589 2.62855 2.81983 2.98401 3.15575 3.30614 3.44084 3.58479 3.75895 4.09 4.3386 4.49604 4.62839 4.81354 
78 0.15881 0.31319 0.31742 0.49948 0.50265 0.50557 0.50914 0.63209 0.635 0.63811 0.64234 1.1588 1.16245 1.16633 1.17136 1.32283 1.32748 1.33065 1.3348 1.65534 1.65927 1.84805 1.85287 2.06074 2.06369 2.18661 2.19094 2.1968 2.33309 2.33592 2.33952 2.47218 2.47615 2.4793 2.48319 2.62727 2.63027 2.63285 2.81736 2.82054 2.8236 2.8269 2.98073 2.98479 2.98777 3.15353 3.15633 3.15931 3.16235 3.30289 3.3069 3.30983 3.3134 3.43833 3.44117 3.44457 3.44894 3.58257 3.58578 3.58924 3.75669 3.76014 3.76283 4.08988 4.09245 4.09665 4.33871 4.34202 4.49373 4.49764 4.50029 4.61754 4.62309 4.62623 4.6302 4.81239 4.815 4.81811 
17 0.51637 0.64566 1.17747 1.33881 2.07382 2.2057 2.48667 2.63932 2.83145 2.99347 3.1679 3.31851 3.45225 3.59685 3.77054 4.50679 4.63709 
78 0.15685 0.1604 0.30927 0.31315 0.31649 0.4961 0.50062 0.50356 0.50816 0.62788 0.63226 0.63615 0.99103 0.99678 1.15468 1.15883 1.16417 1.168 1.32031 1.32567 1.32904 1.64899 1.6554 1.65878 1.84604 1.84937 1.85396 2.05919 2.06236 2.18393 2.18933 2.19664 2.33071 2.33388 2.33801 2.46592 2.4721 2.47586 2.47962 2.62205 2.6268 2.62985 2.81386 2.81847 2.82114 2.82489 2.97782 2.98254 2.98519 3.15083 3.1542 3.15754 3.16125 3.29974 3.30435 3.30832 3.43197 3.43791 3.44209 3.57959 3.58403 3.5878 3.75424 3.75857 3.76146 4.0882 4.09106 4.33708 4.33959 4.49127 4.4961 4.49893 4.61445 4.62047 4.62502 4.81021 4.81336 4.81619 
58 0.15783 0.31036 0.3146 0.49622 0.50032 0.50442 0.62978 0.63368 0.63847 0.99091 1.15649 1.1623 1.16795 1.32045 1.32585 1.65412 1.65762 1.84523 1.84973 2.05845 2.06208 2.18426 2.19021 2.33063 2.33423 2.47134 2.47552 2.62484 2.62846 2.81412 2.81859 2.82348 2.97834 2.98315 3.15083 3.15525 3.15861 3.30023 3.30587 3.31069 3.43663 3.44114 3.58021 3.58422 3.75369 3.7585 3.76226 4.08753 4.09117 4.33626 4.33914 4.49097 4.49583 4.61485 4.62315 4.80996 4.81274 4.81712 
14 0.6445 1.34042 2.07029 2.48599 2.63811 2.9967 3.16636 3.31741 3.45249 3.59574 3.76811 4.09982 4.50533 4.63333 
41 0.51659 0.64762 0.65133 0.656 1.34112 1.34668 2.074 2.07756 2.0825 2.09935 2.20468 2.21201 2.48952 2.49317 2.49786 2.64203 2.64449 2.65036 2.83422 2.84032 2.99747 3.00199 3.17022 3.17318 3.1779 3.32256 3.45415 3.4606 3.59816 3.60247 3.60897 3.77267 3.7753 3.7791 3.78569 4.51019 4.51282 4.51758 4.63652 4.64061 4.64628 
32 0.50605 0.51076 0.63868 0.64271 1.16803 1.1735 1.33208 2.06583 2.07161 2.19586 2.33999 2.47992 2.48624 2.63428 2.82435 2.98941 3.1598 3.16397 3.31224 3.44429 3.44956 3.58988 3.59481 3.7643 3.76781 4.09479 4.3436 4.50197 4.50793 4.62985 4.63699 4.81783 
5 2.08652 2.49779 2.64951 3.77908 4.51921 
9 0.6441 2.07031 2.48499 2.63733 3.1669 3.59318 3.76742 4.50444 4.63562 
0 
1 2.5007 
40 0.50834 0.51275 0.64102 0.64556 1.16766 1.17803 1.33365 1.33965 1.66578 1.85595 2.06867 2.07288 2.19761 2.3402 2.48185 2.48585 2.63612 2.63949 2.82625 2.82963 2.99 2.99474 3.1615 3.16594 3.31246 3.31774 3.44627 3.45139 3.59163 3.59664 3.76703 3.77046 4.09737 4.34601 4.50214 4.50647 4.63156 4.63992 4.81997 4.82352 
14 0.63766 1.3318 2.06345 2.33577 2.479 2.63096 2.82191 2.98562 3.15882 3.30986 3.44426 3.76209 4.09385 4.49852 
22 0.50967 0.64182 1.17307 1.33433 2.06864 2.33969 2.482 2.48935 2.63535 2.83135 2.98998 3.16309 3.17097 3.31368 3.44868 3.59088 3.59913 3.7671 3.77409 4.0961 4.50437 4.63076 
50 0.15648 0.30737 0.31181 0.49336 0.49796 0.62638 0.63081 0.98929 1.15368 1.15993 1.31798 1.32446 1.65062 1.65498 1.84275 1.84788 2.05598 2.06052 2.18182 2.18931 2.32792 2.33239 2.46665 2.47195 2.62169 2.62604 2.81155 2.81626 2.97557 2.98106 3.14816 3.15311 3.29744 3.30379 3.43332 3.4377 3.57735 3.58196 3.7513 3.75653 4.08496 4.08942 4.33381 4.33934 4.48848 4.49379 4.61255 4.6212 4.80718 4.81064 
10 0.64874 2.07594 2.49104 2.64235 2.99991 3.1705 3.45595 3.60114 3.77292 4.51074 
0 
69 0.159 0.31227 0.31559 0.49771 0.50208 0.50497 0.6299 0.6343 0.63781 0.99308 1.15705 1.16103 1.1662 1.32205 1.32713 1.33085 1.65087 1.65836 1.84759 1.85091 2.06055 2.0639 2.18565 2.1913 2.19749 2.33268 2.33573 2.34021 2.46879 2.47464 2.47799 2.48245 2.62454 2.62895 2.63172 2.81553 2.81982 2.82267 2.97927 2.98442 2.98713 3.15277 3.15574 3.15947 3.30163 3.30577 3.30959 3.43358 3.43952 3.44371 3.58123 3.58545 3.58902 3.756 3.75972 3.76269 4.08956 4.09256 4.33869 4.34163 4.49311 4.49725 4.49985 4.61654 4.62178 4.62681 4.81217 4.81494 4.81798 
47 0.1622 0.31524 0.32029 0.5024 0.50599 0.63479 0.63875 1.16055 1.16757 1.32764 1.33236 1.66047 1.84948 2.06198 2.06696 2.19117 2.19881 2.33415 2.34027 2.47636 2.48003 2.62963 2.63315 2.82028 2.82418 2.98531 2.98984 3.15523 3.15987 3.30584 3.31026 3.44013 3.44518 3.58517 3.58981 3.7592 3.7626 3.76639 4.09102 4.09624 4.33948 4.496 4.49967 4.62262 4.62904 4.81402 4.81779 
2 2.48931 3.7675 
0 
11 0.6417 2.06703 2.48237 2.63436 2.99037 3.16235 3.59187 3.76537 4.09657 4.50168 4.6309 
0 
0 
0 
9 0.64583 2.07297 2.48679 2.63885 2.99595 3.16838 3.59688 3.77091 4.50753 
73 0.1529 0.30231 0.30603 0.30956 0.48927 0.49385 0.49723 0.62149 0.62595 0.62956 0.98453 0.99026 1.14847 1.15281 1.15798 1.31345 1.31895 1.32384 1.64278 1.64952 1.65327 1.83841 1.84166 1.84541 2.05164 2.0552 2.17706 2.18331 2.32331 2.32679 2.33077 2.46068 2.46633 2.4699 2.61608 2.62038 2.62354 2.80685 2.81147 2.8144 2.82036 2.97073 2.97619 2.97965 3.1435 3.14693 3.15049 3.15673 3.29263 3.2974 3.30123 3.42565 3.43103 3.43547 3.57251 3.57716 3.58103 3.747 3.75142 3.75431 4.08051 4.08371 4.32949 4.33229 4.48422 4.48896 4.49217 4.60802 4.61498 4.61957 4.80263 4.80592 4.80885 
18 0.51014 0.64211 1.16694 1.33528 2.06871 2.19531 2.48285 2.6366 2.8276 2.99245 3.16246 3.31524 3.44742 3.59177 3.76508 4.09793 4.50252 4.62957 
43 0.16261 0.31485 0.50166 0.50846 0.63408 0.63885 1.16056 1.16689 1.32553 1.33037 1.65831 1.84999 2.06265 2.06673 2.18853 2.19508 2.33475 2.47466 2.47978 2.62877 2.63285 2.81911 2.82376 2.98318 2.98813 3.15523 3.16002 3.30482 3.30994 3.44023 3.44514 3.58501 3.58914 3.75859 3.76304 4.09186 4.3407 4.49547 4.50023 4.6188 4.62691 4.81433 4.8185 
26 0.31939 0.50561 0.63665 1.16496 1.33002 1.85296 2.06356 2.19377 2.33665 2.47919 2.63172 2.8221 2.98712 3.15683 3.16266 3.30984 3.44221 3.44831 3.58785 3.76176 4.0928 4.34222 4.49841 4.50223 4.62791 4.81575 
47 0.51429 0.51809 0.64554 0.64888 0.65217 1.17584 1.33996 1.34463 2.07311 2.07618 2.08154 2.20367 2.34722 2.48707 2.48983 2.49334 2.49951 2.64083 2.64328 2.6496 2.83302 2.83817 2.99668 3.00146 3.16672 3.17041 3.17352 3.32052 3.32475 3.45222 3.45606 3.5967 3.60054 3.60639 3.77115 3.77367 3.77667 3.78244 4.10314 4.35228 4.50851 4.51095 4.51497 4.63594 4.63942 4.82677 4.83238 
22 0.50801 0.63972 0.64562 1.16817 1.33311 2.06699 2.19668 2.48168 2.63457 2.82742 2.99075 3.15994 3.16514 3.31185 3.4456 3.59118 3.76347 3.76851 4.09687 4.50039 4.50552 4.62926 
9 0.51029 1.3362 2.06591 2.34155 2.63449 2.99068 3.59474 3.76551 4.50276 
25 0.31016 0.49793 0.63052 1.15658 1.32117 1.65554 1.84471 2.05805 2.18717 2.33028 2.47242 2.62523 2.81556 2.9804 3.15085 3.30067 3.43648 3.58117 3.75386 3.75975 4.08711 4.3357 4.49103 4.62018 4.80975 
7 0.65435 2.4951 2.64775 3.17606 3.77795 4.51553 4.64624 
18 0.50115 0.63387 1.32733 2.05962 2.33237 2.47537 2.62772 2.81907 2.98333 3.1539 3.31085 3.43966 3.58389 3.7584 4.08842 4.33725 4.49582 4.81164 
5 0.63653 2.63128 2.98667 3.15885 4.81665 
2 3.76592 4.50359 
35 0.50729 0.63905 0.64293 1.16379 1.17222 1.32766 1.33265 2.06625 2.0731 2.19514 2.33838 2.48081 2.48585 2.63404 2.63695 2.82499 2.98931 3.15935 3.16325 3.16774 3.30837 3.31334 3.44452 3.4493 3.58923 3.5944 3.76458 3.7673 4.0951 4.34456 4.50113 4.50365 4.62637 4.63076 4.81892 
0 
11 0.6494 2.07824 2.49131 2.64563 2.99806 3.16908 3.45549 3.59816 3.77148 4.50994 4.6403 
9 0.51055 1.33585 2.07019 2.63551 2.99134 3.16372 3.31532 3.59384 3.76671 
21 0.51089 0.64214 0.64661 1.16995 1.33618 2.07062 2.19847 2.20715 2.48488 2.63758 2.8286 2.99272 3.16494 3.16901 3.31662 3.44916 3.59338 3.76899 4.1 4.50555 4.63216 
0 
41 0.51984 0.64917 0.65257 0.65629 1.34376 1.34794 2.07588 2.07923 2.085 2.10655 2.20676 2.49132 2.49501 2.49942 2.64348 2.6462 2.65158 2.83858 3.00005 3.00484 3.17068 3.17371 3.17654 3.18325 3.32469 3.45453 3.45893 3.59948 3.60326 3.60699 3.614 3.77404 3.77694 3.78048 3.78604 4.51154 4.51414 4.51807 4.63923 4.64296 4.65116 
15 0.51274 0.64421 1.33918 2.07165 2.48569 2.63798 2.99301 3.16688 3.31884 3.45254 3.59663 3.76831 4.10151 4.50611 4.63779 
34 0.50749 0.51239 0.63936 0.64943 1.16803 1.17391 1.33301 1.66549 2.06705 2.19866 2.33966 2.48064 2.48816 2.63435 2.82535 2.83099 2.99005 3.15992 3.16613 3.30992 3.31536 3.4458 3.45366 3.59093 3.60399 3.7644 3.76893 4.0961 4.34523 4.50014 4.507 4.62809 4.63464 4.81945 
123 0.15142 0.15446 0.15725 0.30382 0.30729 0.31029 0.31266 0.31539 0.49066 0.49464 0.49701 0.49928 0.50192 0.61986 0.62508 0.62816 0.63062 0.63301 0.63649 0.98659 0.9896 0.99304 1.14985 1.15369 1.15705 1.16028 1.1635 1.31473 1.31819 1.32175 1.32422 1.32704 1.64413 1.65021 1.65305 1.65596 1.65974 1.8405 1.84273 1.84568 1.84806 1.85102 2.05372 2.05603 2.05851 2.06156 2.17883 2.18332 2.18645 2.19022 2.32533 2.328 2.33067 2.33337 2.46058 2.46634 2.46961 2.47194 2.47492 2.47895 2.6173 2.62163 2.62444 2.62632 2.63195 2.80879 2.81268 2.81526 2.81731 2.82005 2.97243 2.97642 2.97949 2.98197 2.98545 3.14527 3.14821 3.15105 3.15325 3.15563 3.29452 3.29788 3.30115 3.30365 3.3061 3.42711 3.43269 3.43526 3.43798 3.44064 3.57445 3.57822 3.58071 3.58362 3.58734 3.74924 3.75217 3.75495 3.75696 3.7594 4.08273 4.08508 4.0876 4.09108 4.33177 4.33367 4.33604 4.34019 4.48569 4.48858 4.49196 4.4939 4.49723 4.60965 4.61473 4.61852 4.62109 4.62582 4.80484 4.80755 4.80957 4.81167 4.81458 
64 0.51417 0.51702 0.52077 0.64555 0.64823 0.65094 0.65477 1.17558 1.18166 1.3398 1.34384 2.07311 2.07617 2.07933 2.09533 2.20316 2.20907 2.34681 2.35163 2.48678 2.48977 2.49257 2.49726 2.64011 2.64299 2.64527 2.6516 2.83208 2.83493 2.83895 2.99633 2.999 3.00565 3.16687 3.17059 3.17284 3.17695 3.31943 3.32265 3.45204 3.45623 3.4595 3.59599 3.59883 3.60243 3.6082 3.7694 3.77286 3.77509 3.77755 3.78379 4.10319 4.10794 4.35228 4.50698 4.51047 4.51272 4.51898 4.63403 4.63819 4.6413 4.8271 4.8305 4.83512 
45 0.51077 0.51445 0.64264 0.64627 1.16903 1.17305 1.33362 1.33708 2.06958 2.07287 2.19703 2.2008 2.34267 2.34756 2.48333 2.48652 2.49004 2.63696 2.63996 2.82859 2.83143 2.99217 2.99468 3.1633 3.16705 3.16982 3.31455 3.31828 3.44826 3.4522 3.59315 3.59642 3.7674 3.77067 3.77378 4.09892 4.10322 4.34847 4.50322 4.50715 4.51202 4.63187 4.63503 4.82309 4.82724 
31 0.50563 0.63831 1.16399 1.32808 1.33392 1.66403 1.85708 2.0676 2.19588 2.33806 2.48021 2.63254 2.63641 2.82392 2.9865 2.9909 3.15886 3.16468 3.30768 3.3142 3.44458 3.58838 3.76167 3.76723 4.0959 4.345 4.49846 4.5042 4.62584 4.63245 4.81888 
19 0.50917 1.33335 1.66355 2.0664 2.34134 2.48046 2.63348 2.82806 2.99113 3.1608 3.31357 3.4491 3.59252 3.7647 4.09549 4.3423 4.50127 4.63214 4.81714 
0 
19 0.506 0.64089 1.1645 1.33455 2.06803 2.19588 2.33909 2.63444 2.82439 2.98923 3.16281 3.31362 3.44855 3.5915 3.76459 4.09653 4.50163 4.62963 4.81866 
0 
20 0.50708 0.64108 1.17192 1.33433 2.06626 2.33919 2.48073 2.63426 2.82487 2.98967 3.16259 3.31368 3.44465 3.59011 3.76447 4.09476 4.34458 4.50124 4.62996 4.81835 
16 0.64526 0.65159 2.07393 2.48633 2.49502 2.64068 2.83256 2.99613 3.16671 3.17264 3.45196 3.59715 3.77034 3.77457 4.50781 4.63575 
15 0.50205 0.63384 2.0598 2.33276 2.62725 2.81939 3.15395 3.3064 3.44042 3.58509 3.75793 4.08818 4.33633 4.49546 4.81076 
60 0.15851 0.31147 0.31561 0.4972 0.50164 0.5052 0.63029 0.63463 0.63841 0.99356 1.15722 1.1631 1.32152 1.32743 1.33181 1.65299 1.6584 1.84663 1.85118 2.0598 2.06383 2.18552 2.19173 2.33185 2.33614 2.4704 2.47578 2.47981 2.62584 2.63013 2.81527 2.8197 2.82378 2.97931 2.98452 3.15208 3.15659 3.15972 3.30106 3.30687 3.3106 3.4364 3.44103 3.44484 3.58112 3.58563 3.75526 3.75982 3.7628 4.08881 4.09276 4.33771 4.34162 4.49236 4.49729 4.50209 4.61627 4.62448 4.81143 4.81444 
0 
41 0.31247 0.49781 0.50274 0.63147 0.63761 0.99294 1.15818 1.16909 1.32224 1.33009 1.657 1.84715 2.06015 2.18645 2.33237 2.47233 2.47835 2.62645 2.63151 2.81591 2.82137 2.98001 2.98655 3.15249 3.15842 3.30194 3.30945 3.4383 3.44508 3.58181 3.58945 3.75553 3.76128 4.08923 4.33821 4.49283 4.49844 4.61708 4.62575 4.81187 4.8161 
6 2.06458 3.76455 4.0928 4.34109 4.50145 4.8171 
10 0.50347 0.6363 2.06381 2.33627 3.15582 3.44107 3.76337 4.09197 4.50086 4.81648 
85 0.15321 0.15722 0.30485 0.30806 0.31143 0.31554 0.49111 0.4956 0.49806 0.50135 0.62401 0.62817 0.63179 0.98757 1.15088 1.15446 1.15953 1.31569 1.32009 1.3238 1.6448 1.65176 1.65451 1.84112 1.84349 1.84708 2.05444 2.05699 2.05999 2.17958 2.18518 2.19182 2.32604 2.32869 2.33178 2.46166 2.46792 2.47137 2.4758 2.61827 2.6225 2.62525 2.62909 2.80929 2.81363 2.81659 2.82115 2.97326 2.97794 2.98073 3.1462 3.14915 3.15308 3.15632 3.29538 3.29933 3.30384 3.42757 3.43354 3.43718 3.44158 3.57512 3.57926 3.5826 3.74979 3.7533 3.75661 3.75954 4.08338 4.08579 4.08908 4.33243 4.33439 4.33812 4.48652 4.48955 4.49297 4.49714 4.61046 4.61698 4.62072 4.80542 4.80813 4.81035 4.81479 
49 0.2993 0.30417 0.48497 0.48996 0.61856 0.62376 0.98039 1.14543 1.15294 1.30964 1.31583 1.64231 1.64831 1.83423 1.83899 2.04745 2.05179 2.17367 2.18443 2.3195 2.32403 2.45907 2.4647 2.61343 2.61809 2.80319 2.80795 2.96721 2.97265 3.13965 3.14458 3.28913 3.2953 3.42467 3.43027 3.56894 3.57365 3.74287 3.74782 4.07646 4.0808 4.32526 4.32929 4.48003 4.48522 4.60456 4.61381 4.7987 4.80218 
1 4.3411 
19 0.50886 0.642 1.17042 1.33434 2.06816 2.19806 2.34087 2.48283 2.63617 2.82682 2.99087 3.16403 3.31515 3.44821 3.59294 3.76702 4.09675 4.50396 4.63219 
0 
0 
10 0.65029 2.07588 2.48986 2.64337 2.99874 3.17103 3.59897 3.77404 4.5106 4.63826 
0 
33 0.52286 0.65211 0.65622 0.6625 1.34704 2.07956 2.08329 2.20977 2.4938 2.49754 2.50252 2.64642 2.64956 2.66125 2.83922 2.84536 3.00284 3.00822 3.17514 3.17866 3.32865 3.46002 3.60273 3.60697 3.61449 3.77761 3.78054 3.78612 4.51292 4.51676 4.52121 4.64229 4.64744 
34 0.50806 0.63946 0.64944 1.16472 1.32919 1.33569 1.85484 2.06697 2.19332 2.1993 2.33974 2.48042 2.48411 2.63417 2.8245 2.82915 2.98924 3.15998 3.1663 3.30883 3.31735 3.44518 3.45325 3.58876 3.59274 3.76413 3.77052 4.09636 4.34538 4.50007 4.50639 4.62298 4.63084 4.82048 
50 0.15722 0.30902 0.31379 0.49512 0.5 0.6283 0.63356 0.99031 1.15531 1.16143 1.31964 1.32539 1.65196 1.65698 1.84429 1.8493 2.05751 2.06191 2.18374 2.19038 2.32948 2.33388 2.4685 2.47404 2.62336 2.62794 2.81333 2.81831 2.97734 2.98267 3.14976 3.15473 3.29913 3.30495 3.43444 3.43931 3.57907 3.58383 3.75295 3.75799 4.0865 4.09123 4.33531 4.34013 4.49011 4.4952 4.61432 4.62195 4.80874 4.81239 
40 0.51861 0.64862 0.65249 0.65723 1.34266 2.07554 2.07904 2.08649 2.20579 2.48955 2.49384 2.49941 2.64262 2.6457 2.65209 2.8372 2.84283 2.99919 3.0042 3.1692 3.17354 3.17743 3.32329 3.45457 3.45938 3.59897 3.60386 3.61012 3.77294 3.77651 3.78066 3.78788 4.10603 4.50946 4.51288 4.5168 4.53243 4.63843 4.64232 4.82951 
2 4.08905 4.33704 
2 2.49544 3.77814 
11 0.65238 2.07846 2.49335 2.64544 2.83966 3.00547 3.17391 3.60407 3.77638 4.51315 4.64228 
20 0.50273 0.63622 1.16616 1.33004 2.06358 2.33622 2.4771 2.63001 2.82109 2.98566 3.15687 3.30822 3.44325 3.58665 3.76042 4.09249 4.34126 4.49739 4.62701 4.8144 
21 0.50266 0.63448 1.16424 1.32884 2.06235 2.19287 2.33465 2.47651 2.62931 2.82108 2.98445 3.15721 3.30868 3.44274 3.58494 3.75999 4.09161 4.34221 4.4971 4.62486 4.81443 
89 0.1528 0.15654 0.30467 0.30816 0.3118 0.31686 0.49151 0.49624 0.4992 0.62381 0.62838 0.63182 0.63583 0.98641 0.9908 1.15084 1.15487 1.15938 1.164 1.31562 1.32083 1.32395 1.64471 1.6517 1.65483 1.84088 1.84357 1.84733 2.05419 2.05705 2.06033 2.17952 2.18542 2.19137 2.32578 2.3287 2.33196 2.34002 2.46178 2.46833 2.47156 2.47539 2.61833 2.62289 2.62559 2.80921 2.81378 2.81658 2.82084 2.97317 2.97843 2.98097 3.14599 3.14917 3.15289 3.15583 3.29518 3.29973 3.30346 3.30734 3.42749 3.4335 3.43728 3.44055 3.57499 3.57944 3.58272 3.58847 3.74956 3.75346 3.75639 3.75936 4.08313 4.08576 4.08914 4.33219 4.33433 4.48629 4.48983 4.49279 4.49641 4.6104 4.61693 4.62087 4.62734 4.8052 4.8081 4.81056 4.81429 
36 0.30985 0.49919 0.63002 0.63549 1.15746 1.32288 1.65518 1.84446 2.05726 2.18702 2.32983 2.33653 2.47161 2.47875 2.62475 2.62933 2.81492 2.82099 2.98009 3.15043 3.15542 3.301 3.30684 3.43613 3.44182 3.58064 3.58713 3.75385 3.75855 4.08627 4.33459 4.49107 4.496 4.62127 4.80888 4.81404 
21 0.50885 0.64298 1.17077 1.33492 2.06899 2.19873 2.3429 2.48346 2.63665 2.82727 2.99176 3.16403 3.31503 3.44948 3.59252 3.76702 4.09796 4.34623 4.50379 4.63194 4.82081 
16 0.51095 0.64312 2.06899 2.19794 2.48322 2.63637 2.99102 3.16464 3.31517 3.44998 3.59416 3.76739 4.09874 4.50413 4.63128 4.82209 
4 0.65256 2.64575 3.77592 4.51365 
6 0.637 2.47737 2.63096 3.15811 3.76264 4.33989 
32 0.51418 0.64791 0.65221 1.17604 1.33991 2.07433 2.07942 2.20295 2.48841 2.49449 2.64174 2.64682 2.83203 2.84029 2.99674 3.00192 3.16849 3.17209 3.3182 3.32321 3.45355 3.45796 3.59759 3.60242 3.7721 3.77541 4.10331 4.50925 4.51411 4.63664 4.64491 4.8262 
2 0.66099 2.65357 
38 0.31566 0.50181 0.50841 0.63425 0.64155 1.1607 1.16797 1.32506 1.33264 1.65922 1.85054 2.06333 2.18919 2.33548 2.47421 2.48071 2.62914 2.63526 2.81935 2.8261 2.98334 2.98896 3.15553 3.1627 3.30473 3.31341 3.4399 3.44455 3.58507 3.7587 3.76542 4.09241 4.34179 4.49587 4.50252 4.61984 4.62795 4.8149 
39 0.31089 0.49875 0.5032 0.63089 0.63681 1.15713 1.16707 1.32182 1.3292 1.65472 1.84532 2.05862 2.18746 2.33074 2.47172 2.4783 2.62552 2.63044 2.81649 2.82173 2.97998 2.98633 3.1516 3.15738 3.30115 3.30809 3.43653 3.44337 3.58124 3.58773 3.75526 3.76005 4.08763 4.33621 4.49181 4.497 4.61887 4.81068 4.81536 
9 1.16004 1.84881 2.06177 2.3335 3.15418 3.30418 3.58676 3.76278 4.49451 
16 0.31048 0.5004 0.63338 1.84317 2.05672 2.32934 2.6252 2.81492 3.15028 3.30441 3.58063 3.75349 4.08544 4.33349 4.49171 4.80797 
21 0.50352 0.63706 1.1647 1.32985 2.06396 2.19595 2.33672 2.479 2.63118 2.82198 2.98634 3.15775 3.30934 3.44259 3.5876 3.76108 4.09301 4.34296 4.49812 4.63051 4.81565 
20 0.50809 0.64234 1.17386 1.33407 2.06804 2.34189 2.48358 2.63588 2.82628 2.99044 3.16452 3.31455 3.44975 3.59153 3.76646 4.09632 4.34531 4.50346 4.63107 4.81949 
0 
41 0.52333 0.52727 0.65489 0.65825 0.66338 1.34877 1.35388 2.08146 2.08468 2.09123 2.21224 2.35829 2.49558 2.49892 2.5038 2.64868 2.65158 2.65871 2.84148 2.84581 3.00488 3.00843 3.17631 3.1795 3.18335 3.32975 3.46229 3.46658 3.60515 3.60921 3.61483 3.77908 3.78207 3.78553 4.11485 4.51498 4.5185 4.5221 4.64385 4.64815 4.83561 
8 0.63974 2.06502 2.63298 3.16103 3.31229 3.76336 4.09438 4.50112 
17 0.64488 1.17351 1.33853 2.07096 2.20039 2.48717 2.63852 2.83335 2.99336 3.16669 3.31813 3.45337 3.59448 3.59988 3.76967 4.50592 4.63589 
0 
41 0.31655 0.50278 0.50643 0.63564 0.64028 1.16239 1.16979 1.32693 1.33179 1.66102 1.85206 2.06377 2.19087 2.19893 2.33644 2.47635 2.48117 2.63021 2.63419 2.82077 2.82483 2.98505 2.9893 3.15658 3.1619 3.30605 3.31148 3.44181 3.44697 3.5866 3.59266 3.75941 3.76402 4.09272 4.34191 4.49659 4.50106 4.62399 4.6296 4.81512 4.81991 
44 0.31702 0.50205 0.50568 0.63539 0.63983 1.16165 1.16706 1.32577 1.33092 1.65931 1.8527 2.06386 2.06788 2.19008 2.19575 2.33617 2.34066 2.47579 2.48032 2.63052 2.63426 2.8207 2.82434 2.98427 2.98853 3.15648 3.16081 3.30555 3.3111 3.44113 3.44614 3.5867 3.59048 3.75945 3.76369 4.09293 4.09696 4.34269 4.49667 4.50103 4.62094 4.62794 4.81559 4.81985 
76 0.15302 0.30457 0.30776 0.31155 0.49107 0.49567 0.4985 0.62389 0.62785 0.63157 0.9867 1.15067 1.15424 1.15959 1.16501 1.31549 1.32037 1.32405 1.64494 1.65137 1.65438 1.8407 1.84331 1.84773 2.05397 2.05671 2.06082 2.17934 2.18511 2.32561 2.32852 2.33241 2.46272 2.46798 2.47138 2.47766 2.6184 2.62225 2.6254 2.80915 2.81334 2.81639 2.97309 2.97781 2.98063 3.1459 3.14888 3.15293 3.15808 3.29503 3.29911 3.30341 3.42782 3.43328 3.4369 3.44275 3.5749 3.57905 3.58284 3.74946 3.75306 3.75633 4.08288 4.08547 4.08946 4.33185 4.33403 4.48625 4.4895 4.49302 4.61026 4.61666 4.62061 4.80502 4.80784 4.81039 
7 2.07048 2.4877 2.63704 3.16895 3.31827 3.76861 4.50782 
36 0.16408 0.50495 0.50882 0.63759 0.64108 1.16663 1.33056 1.33502 2.06488 2.06859 2.19409 2.33756 2.4798 2.48431 2.63261 2.63556 2.82297 2.82746 2.98775 3.15856 3.16226 3.31033 3.31395 3.44408 3.44769 3.58864 3.59298 3.7626 3.76607 4.09336 4.09722 4.34226 4.50067 4.5043 4.62811 4.81685 
51 0.15801 0.31183 0.31634 0.49905 0.50216 0.63152 0.63586 0.99333 1.15799 1.16523 1.32206 1.32775 1.65593 1.66023 1.84662 1.8532 2.05978 2.06361 2.18643 2.19362 2.332 2.33607 2.47274 2.47637 2.62644 2.62984 2.81668 2.82021 2.98046 2.98441 3.15276 3.15691 3.302 3.30774 3.43786 3.44261 3.58227 3.58602 3.75591 3.75993 3.76404 4.08877 4.09282 4.33742 4.34131 4.4927 4.49723 4.61916 4.62544 4.81151 4.8144 
29 0.50981 0.6415 0.65001 1.16803 1.33476 2.0684 2.19381 2.20516 2.34283 2.48139 2.48749 2.63498 2.82767 2.99095 3.16053 3.16732 3.31431 3.44694 3.4557 3.59166 3.60124 3.76666 3.77516 4.09656 4.50295 4.51136 4.62645 4.63335 4.82031 
70 0.15462 0.30617 0.30952 0.31365 0.49257 0.49682 0.49988 0.62522 0.62931 0.63336 0.98823 1.15214 1.15596 1.16158 1.31719 1.32163 1.32547 1.64653 1.65332 1.65773 1.84246 1.84517 1.85045 2.05571 2.05867 2.18111 2.18703 2.32736 2.33032 2.33487 2.4632 2.469 2.47346 2.61955 2.62381 2.62737 2.81092 2.81505 2.81832 2.97467 2.9791 2.98261 3.14744 3.15057 3.15467 3.29669 3.30064 3.30514 3.42939 3.43501 3.43974 3.57659 3.58064 3.58487 3.75116 3.75498 3.75826 4.08465 4.08738 4.33365 4.33598 4.48783 4.49111 4.49496 4.612 4.61855 4.62461 4.80678 4.80973 4.8126 
31 0.16464 0.31659 0.50306 0.50786 0.6366 1.16814 1.33022 1.65992 1.85364 2.06335 2.19248 2.33928 2.47748 2.63094 2.82165 2.82731 2.98592 3.1583 3.1633 3.31055 3.44266 3.44851 3.59005 3.76157 3.76878 4.09171 4.33985 4.4986 4.63071 4.815 4.81912 
10 0.65638 2.08255 2.49796 2.64851 3.00679 3.1809 3.60888 3.78132 4.51727 4.65005 
14 0.64567 2.07249 2.48635 2.63942 2.83131 2.99596 3.1673 3.31888 3.45441 3.59799 3.77027 4.10227 4.50717 4.63856 
17 0.50966 0.64203 1.16856 1.33372 2.06902 2.19753 2.48337 2.63568 2.99029 3.16348 3.31447 3.449 3.59149 3.76617 4.50291 4.63073 4.82157 
27 0.31395 0.50003 0.63298 1.16228 1.32526 1.65659 1.84573 2.05885 2.18922 2.33142 2.47529 2.62746 2.81839 2.98271 3.15246 3.15837 3.30532 3.43875 3.58354 3.75764 4.08793 4.33636 4.49318 4.49787 4.62312 4.81108 4.81889 
0 
37 0.30861 0.49453 0.50042 0.62806 0.63438 0.99034 1.15482 1.31895 1.32628 1.65381 1.84351 2.05674 2.18315 2.3289 2.46984 2.62296 2.62828 2.81285 2.8186 2.97672 2.98442 3.14902 3.15575 3.2986 3.30584 3.43532 3.57857 3.75213 3.75852 4.08576 4.33453 4.48938 4.49577 4.61369 4.62356 4.80818 4.81251 
76 0.15753 0.16239 0.3104 0.3138 0.31832 0.49669 0.50109 0.50419 0.50905 0.62959 0.63376 0.63733 0.99366 1.15662 1.16047 1.16467 1.32116 1.32597 1.32978 1.64978 1.65675 1.66095 1.84648 1.84965 2.05975 2.06282 2.18497 2.19066 2.19553 2.33134 2.33429 2.33856 2.46705 2.4729 2.47697 2.48164 2.62441 2.6283 2.63142 2.8148 2.81906 2.82227 2.97879 2.98359 2.98666 3.15172 3.15473 3.15844 3.16338 3.3007 3.30496 3.30874 3.43266 3.43863 3.44238 3.44639 3.58058 3.58461 3.58836 3.75517 3.75895 3.76201 4.08863 4.09148 4.09626 4.33767 4.34029 4.49209 4.49587 4.49873 4.61576 4.6221 4.6257 4.81064 4.81387 4.8173 
11 0.51391 0.64741 2.0748 2.48687 2.64022 2.99668 3.16934 3.59848 3.77148 4.50862 4.82671 

123
