# Supplementary material for: Deciphering the Contribution of Oriens-Lacunosum/Moleculare (OLM) Cells to Intrinsic θ Rhythms Using Biophysical Local Field Potential (LFP) Models
Source: eNeuro. 2018 Sep 4;5(4):ENEURO.0146-18.2018. doi: 10.1523/ENEURO.0146-18.2018 (PMC6140113; doi:10.1523/ENEURO.0146-18.2018)
Supplement: Supplementary file 2 — Supplementary Code. Download supplement 2, GZ file [file sup_enu-eN-NWR-0146-18-s02.gz › LFP_microcircuit-master/BC-380-gi-0-gi_SD-0-PV12913020-dSD6.6ms-gnSD0.21-gpv-3.0-gsb5.25-csb0.21-gbs5.75-cbs0.1344-spiketimes.txt]

16335

343


79 0.14389 0.14822 0.15141 0.30009 0.30378 0.30773 0.48661 0.49147 0.49464 0.6193 0.6242 0.62853 0.80939 0.81324 0.81651 0.82209 0.98174 0.98517 0.98966 1.14629 1.1507 1.15762 1.31109 1.31642 1.32126 1.47922 1.48377 1.48699 1.64053 1.64801 1.83647 1.83938 1.84411 2.04973 2.0529 2.1751 2.18142 2.32134 2.32463 2.32953 2.45807 2.4647 2.46857 2.61389 2.61865 2.62193 2.80491 2.80951 2.81288 2.96871 2.97412 2.9783 3.14149 3.14489 3.14923 3.2907 3.29542 3.30011 3.42353 3.42948 3.43573 3.57057 3.57518 3.58007 3.74519 3.74927 3.75263 4.07864 4.08161 4.32763 4.33013 4.48185 4.48559 4.4891 4.60601 4.61308 4.80077 4.80396 4.80698 
88 0.14442 0.14831 0.15136 0.15687 0.30051 0.30426 0.30813 0.48729 0.49137 0.49441 0.49911 0.61885 0.62343 0.62728 0.80976 0.81348 0.81691 0.81973 0.98256 0.98539 0.98987 1.14662 1.15072 1.15702 1.31154 1.31528 1.3201 1.47958 1.48378 1.48713 1.49097 1.64081 1.64837 1.6522 1.83726 1.83982 1.84379 2.0505 2.0531 2.05661 2.17567 2.18136 2.32215 2.32506 2.32884 2.45744 2.46424 2.46834 2.61409 2.61874 2.62225 2.80574 2.80987 2.81315 2.96924 2.97348 2.97733 3.14208 3.14529 3.14938 3.15401 3.29121 3.29479 3.30014 3.42394 3.4304 3.43444 3.5713 3.57526 3.57892 3.74602 3.74908 3.75284 4.07947 4.08211 4.08583 4.3283 4.33055 4.33385 4.48241 4.48557 4.48978 4.60644 4.61293 4.61931 4.8017 4.80459 4.80723 
30 0.16835 0.32672 0.51087 0.64409 0.83438 1.00599 1.17375 1.33672 1.50415 1.66696 1.86391 2.07101 2.203 2.34237 2.34858 2.48504 2.63837 2.82847 2.99356 3.16659 3.31739 3.45077 3.59345 3.60126 3.77074 4.09909 4.34771 4.5064 4.63393 4.82466 
0 
62 0.16546 0.17021 0.3207 0.32526 0.33605 0.5102 0.51377 0.64117 0.64694 0.83142 0.83559 1.0009 1.00631 1.01536 1.16795 1.17411 1.33227 1.33862 1.50132 1.50673 1.6654 1.67064 1.85584 1.86091 1.86615 2.0697 2.07728 2.19637 2.20633 2.34186 2.34666 2.35317 2.4838 2.49053 2.6363 2.64126 2.82865 2.83323 2.99191 2.99765 3.16197 3.16683 3.17333 3.31195 3.31759 3.44871 3.45354 3.59264 3.59855 3.76786 3.77138 4.099 4.10583 4.34618 4.35153 4.50163 4.50695 4.62809 4.63827 4.82209 4.82612 4.83351 
0 
20 0.17086 0.32475 0.51321 0.83337 1.00605 1.34004 1.50404 1.67088 1.86226 2.35232 2.63934 2.83322 3.17087 3.31839 3.45595 3.59719 3.77008 4.34748 4.50694 4.82533 
81 0.15381 0.15773 0.1613 0.31088 0.31456 0.31867 0.49642 0.50077 0.50445 0.62965 0.63356 0.63749 0.81944 0.82321 0.82676 0.99128 0.99588 1.00001 1.15703 1.16173 1.16733 1.32075 1.32596 1.33053 1.48892 1.49337 1.49767 1.64988 1.65674 1.66063 1.84609 1.84977 1.85431 2.05935 2.06265 2.1842 2.18995 2.19856 2.33144 2.33492 2.33994 2.46931 2.47436 2.47918 2.62513 2.62877 2.63258 2.81466 2.81891 2.82237 2.97843 2.98357 2.98919 3.15159 3.15541 3.1587 3.30065 3.30527 3.30972 3.43555 3.43943 3.44399 3.58062 3.58469 3.58964 3.75454 3.75886 3.76192 4.08838 4.09163 4.33708 4.33973 4.49175 4.49619 4.49976 4.61506 4.62277 4.62688 4.81074 4.81351 4.81799 
0 
52 0.15906 0.16435 0.31504 0.31925 0.50264 0.50674 0.63596 0.64011 0.82561 0.83029 0.99483 1.00016 1.16342 1.32745 1.33272 1.4955 1.50034 1.65956 1.84863 1.85455 2.06196 2.06784 2.19271 2.33497 2.34024 2.47717 2.48272 2.63006 2.63411 2.82146 2.82668 2.98533 2.99061 3.15769 3.16234 3.3065 3.31184 3.44163 3.44645 3.58602 3.5911 3.75989 3.76346 4.09052 4.09657 4.33931 4.34564 4.49814 4.503 4.62528 4.81469 4.81984 
88 0.14468 0.14912 0.1523 0.30111 0.30479 0.30856 0.31265 0.48763 0.49266 0.49565 0.6204 0.62521 0.62896 0.81009 0.81398 0.81733 0.8222 0.98275 0.98629 0.991 1.14714 1.15154 1.15687 1.312 1.31762 1.32128 1.47986 1.48462 1.48789 1.64104 1.6489 1.65295 1.83747 1.84031 1.84456 2.05074 2.05398 2.05908 2.17604 2.18244 2.32238 2.32564 2.33003 2.45831 2.46512 2.46887 2.61452 2.61952 2.62255 2.80585 2.81066 2.81367 2.81907 2.96969 2.97537 2.97887 3.14264 3.14596 3.14997 3.15419 3.29173 3.29663 3.30047 3.424 3.4303 3.43467 3.5716 3.57635 3.58045 3.74617 3.75053 3.75346 4.07965 4.08258 4.08778 4.32862 4.33104 4.33678 4.4829 4.48678 4.48994 4.60697 4.61433 4.61891 4.80176 4.80491 4.80773 4.81195 
46 0.17618 0.18125 0.33324 0.33738 0.51973 0.52463 0.65327 0.84192 0.84661 1.0142 1.02055 1.18329 1.3459 1.5123 1.51713 1.6766 1.68413 1.86591 1.87062 2.07916 2.08633 2.20903 2.35204 2.35791 2.49439 2.50476 2.64715 2.83804 2.8438 3.00217 3.1747 3.17947 3.32622 3.46025 3.60464 3.61967 3.77774 3.78241 4.10788 4.11411 4.35591 4.3631 4.51497 4.64322 4.83107 4.8359 
0 
130 0.14186 0.14515 0.14787 0.15014 0.15433 0.29798 0.30156 0.30411 0.30655 0.30963 0.48482 0.48828 0.49092 0.49306 0.49602 0.6158 0.61968 0.62287 0.62549 0.62846 0.80725 0.81061 0.81344 0.81556 0.81906 0.98006 0.98241 0.98543 0.98803 1.14408 1.14795 1.15124 1.15484 1.15903 1.30905 1.31229 1.31595 1.31868 1.32231 1.47708 1.48076 1.48368 1.48601 1.48972 1.63825 1.64433 1.64752 1.65065 1.65574 1.83478 1.83701 1.83956 1.84203 1.84625 2.04802 2.05024 2.05275 2.05569 2.17317 2.1772 2.18069 2.18716 2.31967 2.3223 2.3248 2.32753 2.45482 2.46069 2.46406 2.46673 2.4705 2.61158 2.61595 2.61858 2.6208 2.80327 2.80687 2.80933 2.81149 2.81505 2.96674 2.97034 2.9736 2.97588 3.13956 3.14239 3.14482 3.1474 3.15011 3.28861 3.29176 3.29493 3.29794 3.30088 3.42145 3.42711 3.42951 3.43292 3.43623 3.5688 3.57232 3.57486 3.57786 3.74351 3.74588 3.74872 3.75095 3.75371 4.07699 4.07928 4.08168 4.08449 4.32579 4.32785 4.33002 4.33322 4.47991 4.48273 4.48597 4.48803 4.49213 4.60393 4.60855 4.61208 4.61581 4.79924 4.80183 4.80389 4.80605 4.80962 
0 
60 0.15538 0.16009 0.16528 0.31262 0.31845 0.49904 0.50268 0.50782 0.63185 0.63714 0.82092 0.8259 0.99251 0.99749 1.15891 1.16733 1.32396 1.33093 1.49094 1.49558 1.50024 1.65381 1.6587 1.66562 1.84757 1.85395 2.06055 2.06938 2.18678 2.1972 2.33291 2.33884 2.4718 2.47699 2.62692 2.63111 2.81756 2.82189 2.82726 2.98022 2.98518 3.15365 3.1591 3.30337 3.30996 3.4381 3.44449 3.58306 3.58853 3.75709 3.76222 4.0897 4.33853 4.34565 4.49369 4.49905 4.61808 4.62498 4.81249 4.8167 
65 0.16592 0.16932 0.17526 0.32213 0.32589 0.33087 0.50995 0.51355 0.64222 0.64628 0.83099 0.83458 0.83974 1.00366 1.00752 1.16708 1.1738 1.1805 1.33511 1.33914 1.5024 1.50651 1.66583 1.67015 1.67548 1.85687 1.86078 1.86575 2.06891 2.0733 2.19725 2.20537 2.34171 2.34608 2.35234 2.48393 2.48836 2.63676 2.64006 2.82739 2.83118 2.83696 2.99252 2.99755 3.16239 3.16682 3.314 3.31778 3.44932 3.45321 3.59313 3.59821 3.76642 3.76986 4.09795 4.10255 4.34626 4.35222 4.50355 4.50687 4.62999 4.63534 4.82089 4.824 4.82806 
37 0.14916 0.15489 0.30626 0.49298 0.49904 0.62598 0.81453 0.82031 0.98628 1.15255 1.31654 1.48448 1.49075 1.65253 1.8411 2.05437 2.18182 2.32656 2.46929 2.62126 2.81131 2.81748 2.97534 3.14687 3.15331 3.29642 3.4338 3.57705 3.74989 3.75572 4.08344 4.33209 4.48708 4.49338 4.61492 4.80592 4.81104 
4 0.17319 0.51628 1.86343 4.82573 
3 0.32226 0.82907 1.50329 
0 
16 0.16962 0.32623 0.51327 0.64766 0.83492 1.17731 1.50573 1.86183 2.63892 2.83228 2.99578 3.16837 3.76948 4.34969 4.50799 4.82517 
26 0.15873 0.31627 0.5018 0.63734 0.82341 0.99577 1.16333 1.32842 1.49394 1.65942 1.85241 2.06489 2.339 2.47802 2.63121 2.82174 2.98601 3.15945 3.30769 3.4438 3.58877 3.76217 4.34155 4.49886 4.62917 4.81507 
73 0.15357 0.15791 0.16348 0.31111 0.31519 0.31976 0.49764 0.50127 0.50505 0.63129 0.6355 0.81895 0.823 0.82549 0.99089 0.99642 1.00047 1.15749 1.16351 1.16825 1.32116 1.32656 1.3305 1.48864 1.49298 1.49593 1.65423 1.65832 1.66527 1.84587 1.85078 1.85437 2.05926 2.06339 2.1853 2.19065 2.33143 2.33549 2.47185 2.47605 2.48167 2.62601 2.6295 2.81623 2.81993 2.82461 2.98041 2.98408 3.15191 3.15653 3.16079 3.30128 3.30667 3.30989 3.43698 3.44195 3.58212 3.58611 3.75475 3.75921 3.76257 4.0883 4.09261 4.33691 4.34116 4.49195 4.49655 4.61533 4.62308 4.62941 4.8108 4.81399 4.82114 
3 2.64579 3.77644 4.51298 
39 0.16664 0.17234 0.32363 0.32942 0.51048 0.51563 0.64495 0.8332 0.83849 1.00284 1.01094 1.17232 1.33752 1.50302 1.66755 1.85669 1.86231 2.07156 2.20137 2.34262 2.34973 2.48519 2.63883 2.82883 2.83691 2.99306 3.16575 3.31659 3.32392 3.4493 3.45512 3.59445 3.76818 4.09908 4.34725 4.50586 4.6344 4.82303 4.82877 
35 0.15987 0.31304 0.31898 0.50103 0.6334 0.64025 0.82493 0.99301 1.15896 1.1683 1.3277 1.49586 1.65995 1.84744 1.85488 2.06134 2.19117 2.33278 2.47663 2.62831 2.81974 2.82797 2.98456 3.15369 3.15923 3.30743 3.4386 3.58524 3.75956 4.08988 4.33799 4.49693 4.62466 4.81255 4.81861 
57 0.15015 0.15475 0.30676 0.31124 0.493 0.4981 0.62573 0.63078 0.81611 0.82052 0.98797 0.9962 1.15328 1.16284 1.31766 1.32545 1.48558 1.49073 1.64645 1.65475 1.84287 1.84763 2.05607 2.05991 2.18144 2.18948 2.3278 2.33179 2.46584 2.47252 2.62152 2.62624 2.81113 2.81638 2.97519 2.9816 3.14814 3.15289 3.29698 3.30486 3.42973 3.43576 3.44247 3.57692 3.58188 3.75132 3.75666 4.08504 4.08858 4.33393 4.33704 4.4884 4.49434 4.61239 4.62177 4.80707 4.81046 
99 0.15423 0.15785 0.16112 0.16548 0.3107 0.31362 0.31705 0.32018 0.49691 0.50132 0.50439 0.50795 0.62957 0.63354 0.63705 0.64325 0.82006 0.82371 0.82642 0.8303 0.99181 0.99557 0.99886 1.1569 1.1608 1.1654 1.16972 1.32139 1.32628 1.32993 1.48961 1.49392 1.497 1.50132 1.6496 1.65647 1.65942 1.66343 1.8467 1.84979 1.85383 2.05997 2.06347 2.06742 2.18497 2.19021 2.19509 2.33178 2.33484 2.33831 2.46728 2.47309 2.47675 2.48113 2.62462 2.6285 2.63121 2.81495 2.81913 2.82213 2.82596 2.97901 2.98402 2.98677 3.15205 3.15522 3.15847 3.16229 3.30085 3.30507 3.30883 3.31292 3.43261 3.43861 3.44308 3.44739 3.58077 3.58484 3.58825 3.59367 3.75521 3.7591 3.76202 4.08898 4.09225 4.0966 4.33797 4.34104 4.49241 4.49673 4.49955 4.6155 4.6219 4.62556 4.63193 4.81117 4.81411 4.81711 4.82057 
23 0.16701 0.32563 0.51358 0.64492 0.83425 1.00553 1.17316 1.50401 1.66535 1.86065 2.07022 2.19918 2.34538 2.48423 2.83358 2.99147 3.16689 3.31919 3.76991 4.0998 4.34614 4.50925 4.82502 
58 0.16744 0.17271 0.323 0.32762 0.51084 0.51507 0.64294 0.64789 0.83162 0.83536 0.8515 1.00257 1.00745 1.17031 1.17649 1.33612 1.34088 1.50241 1.50606 1.66683 1.67385 1.85689 1.8622 2.07005 2.07456 2.19668 2.20348 2.34287 2.34792 2.48414 2.48801 2.63717 2.64116 2.82887 2.83286 2.99156 2.99559 3.16406 3.16825 3.31387 3.31859 3.45039 3.45484 3.59336 3.59772 3.7676 3.77187 4.0995 4.10434 4.34781 4.35405 4.50377 4.50814 4.63084 4.63601 4.82245 4.82597 4.83066 
41 0.16 0.16439 0.31689 0.3215 0.50461 0.50976 0.63766 0.82488 0.82894 0.99623 1.00176 1.16306 1.1708 1.32964 1.49439 1.49884 1.66121 1.6682 1.85082 1.85647 2.06473 2.19428 2.33683 2.34385 2.47982 2.63333 2.82356 2.98711 3.16019 3.30989 3.31744 3.44523 3.58788 3.60013 3.76337 4.09356 4.34221 4.50056 4.62684 4.8169 4.82198 
88 0.17709 0.18028 0.18403 0.3335 0.33697 0.34008 0.35389 0.52068 0.52346 0.5268 0.53356 0.65409 0.6578 0.66244 0.84215 0.84568 0.84886 0.85516 1.01362 1.0175 1.02146 1.18162 1.18562 1.18971 1.3471 1.35072 1.35685 1.51302 1.51622 1.5202 1.67775 1.68141 1.6863 1.86814 1.87166 1.87513 1.88244 2.08111 2.08464 2.09356 2.20962 2.2144 2.3535 2.35731 2.36177 2.3699 2.49549 2.49884 2.50445 2.64883 2.65184 2.6603 2.83957 2.84254 2.84636 3.00335 3.00629 3.01128 3.175 3.17877 3.18199 3.3256 3.32921 3.33281 3.4596 3.46349 3.46718 3.60493 3.60837 3.61464 3.77873 3.78192 3.78519 4.11004 4.11331 4.1184 4.35851 4.36138 4.36576 4.51519 4.51873 4.52286 4.64317 4.64845 4.83294 4.83566 4.8388 4.84384 
78 0.15304 0.15727 0.16225 0.30893 0.31253 0.3167 0.49546 0.5001 0.50467 0.62769 0.63257 0.63677 0.81861 0.82298 0.82586 0.9904 0.99445 0.99997 1.15532 1.16042 1.16731 1.32012 1.3253 1.33347 1.48832 1.49305 1.49622 1.64902 1.65603 1.65957 1.84521 1.84897 1.85418 2.05845 2.06223 2.18397 2.18971 2.33024 2.3337 2.34016 2.46604 2.4725 2.4761 2.62211 2.62685 2.63008 2.81374 2.81819 2.82293 2.97756 2.98283 3.15046 3.15406 3.15794 3.29947 3.3043 3.30893 3.43201 3.43769 3.44207 3.57933 3.58379 3.58998 3.75379 3.75836 3.76323 4.0874 4.09116 4.33629 4.3401 4.49075 4.49551 4.61459 4.62115 4.6294 4.80959 4.81291 4.81775 
55 0.15234 0.15743 0.31037 0.31589 0.49742 0.50189 0.6306 0.63601 0.81785 0.82233 0.82734 0.99039 0.99684 1.15712 1.16817 1.32157 1.32765 1.4876 1.49238 1.49791 1.65534 1.66144 1.84527 1.85113 2.05875 2.06621 2.18736 2.33071 2.33646 2.47194 2.47778 2.62586 2.62997 2.81559 2.82001 2.97992 2.98484 3.15121 3.15685 3.30092 3.30732 3.43645 3.44314 3.58124 3.58674 3.75437 3.7594 4.08768 4.33633 4.49152 4.49636 4.61867 4.62575 4.81032 4.8145 
32 0.15485 0.30999 0.49739 0.6304 0.82014 0.98977 1.15714 1.32189 1.49089 1.65493 1.84416 2.05745 2.18744 2.32982 2.47267 2.62537 2.81527 2.9797 3.15062 3.15861 3.30083 3.43626 3.58093 3.75321 3.759 4.08656 4.33505 4.49081 4.49721 4.62187 4.80926 4.81508 
32 0.16441 0.31987 0.32608 0.50872 0.64083 0.82804 0.83366 0.99956 1.00703 1.1676 1.33339 1.49843 1.50324 1.66425 1.85488 2.06734 2.19657 2.34002 2.48183 2.63532 2.82616 2.9899 3.16143 3.31202 3.4462 3.59121 3.76477 4.09649 4.34546 4.50133 4.63108 4.8201 
83 0.14527 0.14956 0.15322 0.30147 0.3051 0.30907 0.48806 0.49272 0.49618 0.62067 0.6251 0.62932 0.81081 0.81468 0.81822 0.82444 0.9832 0.987 0.99172 1.14767 1.15176 1.15744 1.31255 1.31756 1.32175 1.48066 1.48521 1.48893 1.64189 1.64847 1.6523 1.83793 1.84096 1.8453 2.05118 2.05455 2.1765 2.18237 2.18982 2.32279 2.32611 2.33056 2.45959 2.46508 2.46951 2.61529 2.61963 2.62306 2.80637 2.81078 2.8143 2.8203 2.97012 2.97507 2.97883 3.14293 3.14627 3.15041 3.29211 3.29658 3.30096 3.42491 3.43037 3.43519 3.572 3.57644 3.58096 3.74661 3.75077 3.7541 4.08008 4.08315 4.32906 4.33174 4.48332 4.48711 4.49063 4.60742 4.61417 4.61877 4.80223 4.80546 4.80855 
142 0.13728 0.14047 0.14316 0.14537 0.14821 0.29339 0.29682 0.29931 0.30168 0.30396 0.48019 0.48349 0.48623 0.48827 0.49061 0.49475 0.61148 0.61516 0.61814 0.6207 0.62288 0.62753 0.80265 0.80588 0.80866 0.81076 0.8132 0.81653 0.97545 0.97784 0.98071 0.98332 0.98661 1.1395 1.14317 1.14635 1.14934 1.15283 1.30444 1.30756 1.31121 1.31359 1.31647 1.47248 1.47596 1.47891 1.4811 1.48393 1.63368 1.63936 1.64248 1.64491 1.64888 1.83016 1.8324 1.83477 1.83725 1.83979 2.0434 2.04564 2.04801 2.05082 2.16857 2.17232 2.17595 2.17979 2.31504 2.31764 2.32003 2.32266 2.32593 2.45028 2.45568 2.45894 2.46152 2.46417 2.60698 2.61108 2.61374 2.6159 2.61896 2.79864 2.80206 2.80462 2.80667 2.80942 2.81316 2.96213 2.96554 2.96887 2.97093 2.97475 3.13496 3.13776 3.14008 3.14263 3.14466 3.14823 3.28406 3.28714 3.2903 3.29307 3.29549 3.41684 3.42217 3.42454 3.42731 3.42988 3.56419 3.56755 3.57016 3.57284 3.57633 3.7389 3.74133 3.74404 3.74621 3.74819 4.07236 4.07467 4.07693 4.07964 4.32119 4.32324 4.32529 4.32841 4.4753 4.47808 4.48123 4.48325 4.48578 4.59933 4.60339 4.60713 4.6102 4.61499 4.7946 4.79717 4.79917 4.80131 4.80392 4.99802 
38 0.15269 0.15776 0.31045 0.31688 0.49659 0.50112 0.63007 0.8183 0.82338 0.99043 1.00077 1.1568 1.32074 1.488 1.49317 1.65387 1.84535 1.85487 2.0586 2.18594 2.33078 2.47075 2.47668 2.6251 2.81523 2.97902 2.98462 3.15108 3.30057 3.30938 3.43645 3.5809 3.75404 4.08767 4.33635 4.49136 4.61882 4.81015 
0 
60 0.17447 0.17933 0.3305 0.33436 0.34309 0.51905 0.52326 0.6515 0.65538 0.84018 0.84519 1.01091 1.01654 1.18214 1.19805 1.34392 1.34822 1.51089 1.51533 1.67443 1.68202 1.86559 1.87016 1.88003 2.07764 2.08194 2.20752 2.21572 2.35194 2.35841 2.493 2.49838 2.64531 2.64951 2.83761 2.84257 3.0012 3.00666 3.17315 3.17691 3.32428 3.32904 3.45832 3.4635 3.60224 3.60921 3.77556 3.77959 3.79429 4.10665 4.11151 4.35458 4.36007 4.51287 4.51685 4.64171 4.65079 4.8302 4.83479 4.8453 
92 0.17644 0.17959 0.18408 0.33201 0.3358 0.33919 0.34949 0.52026 0.52338 0.52675 0.53386 0.6527 0.65653 0.66008 0.84301 0.84564 0.8495 1.01229 1.01665 1.02073 1.03634 1.18044 1.18505 1.18867 1.34558 1.3493 1.35391 1.5136 1.51676 1.52115 1.6772 1.68116 1.68656 1.8671 1.87088 1.87448 1.88094 2.07975 2.08346 2.0881 2.20865 2.21304 2.21907 2.35162 2.35576 2.36018 2.36659 2.49593 2.50016 2.50589 2.64783 2.65059 2.6559 2.83928 2.84262 2.84686 3.00332 3.00731 3.01347 3.17382 3.17765 3.18092 3.18884 3.32497 3.32848 3.3319 3.45925 3.46324 3.46741 3.60377 3.6082 3.61241 3.77818 3.78106 3.78523 3.7932 4.10869 4.11206 4.11754 4.35735 4.36041 4.36529 4.51536 4.51822 4.52236 4.642 4.64669 4.65353 4.83202 4.83476 4.83829 4.8438 
7 0.16836 0.32426 0.83593 1.66557 1.86087 4.34778 4.82426 
2 3.77477 4.35677 
58 0.15769 0.16151 0.31414 0.3183 0.3227 0.50118 0.50484 0.50986 0.63433 0.63881 0.82294 0.82691 0.83129 0.99471 0.99967 1.16076 1.16798 1.32581 1.33072 1.49315 1.4972 1.50193 1.65903 1.66441 1.84932 1.85483 2.06269 2.18953 2.19925 2.33455 2.33967 2.47601 2.47991 2.62957 2.63288 2.82001 2.82326 2.82925 2.98363 2.98734 3.15526 3.15982 3.30501 3.31007 3.44016 3.44496 3.58573 3.59023 3.75882 3.76292 4.09182 4.34014 4.49592 4.49997 4.62118 4.62724 4.81417 4.81719 
80 0.14496 0.14912 0.15252 0.30147 0.30501 0.30879 0.48799 0.49258 0.49575 0.62065 0.62511 0.62889 0.81053 0.81429 0.8176 0.98295 0.98672 0.99127 1.14787 1.15191 1.1569 1.31258 1.31773 1.32149 1.48034 1.48477 1.48817 1.64168 1.64873 1.65288 1.83769 1.84084 1.84479 2.05094 2.05437 2.17653 2.18232 2.32263 2.32596 2.33014 2.45951 2.46509 2.46903 2.61546 2.61965 2.62284 2.80625 2.81065 2.81385 2.97017 2.9754 2.97905 3.14289 3.14627 3.14995 3.29204 3.29651 3.30045 3.42472 3.43016 3.43489 3.57193 3.57634 3.58038 3.74633 3.75052 3.75354 4.07985 4.08299 4.32879 4.33157 4.48324 4.48743 4.49042 4.60746 4.61401 4.61894 4.802 4.80517 4.8082 
2 3.31961 3.77148 
27 0.16974 0.32663 0.51531 0.64858 0.83453 1.00903 1.17716 1.34071 1.50549 1.67308 1.86238 2.07488 2.34684 2.48906 2.63946 2.83511 2.99542 3.16853 3.31923 3.45378 3.60178 3.77101 4.10453 4.35023 4.50775 4.63658 4.82514 
28 0.1587 0.31585 0.50172 0.6351 0.8238 0.99681 1.1642 1.32752 1.49421 1.6592 1.84987 2.06161 2.19185 2.33403 2.47627 2.62912 2.81987 2.98398 3.15686 3.30743 3.44175 3.58473 3.75945 4.09037 4.33822 4.49632 4.62606 4.81345 
56 0.15269 0.15754 0.309 0.31403 0.49516 0.50007 0.62824 0.63377 0.81806 0.82298 0.98963 0.9957 1.15533 1.16245 1.31957 1.32566 1.488 1.49309 1.65015 1.6562 1.84436 1.84964 2.05761 2.06245 2.1837 2.1908 2.32965 2.3349 2.46819 2.47432 2.62332 2.62823 2.81344 2.81853 2.97725 2.98292 3.14981 3.15532 3.29928 3.30561 3.43279 3.43778 3.57913 3.58449 3.75304 3.75848 4.08663 4.09145 4.33539 4.34035 4.49013 4.49564 4.61419 4.62283 4.809 4.81302 
29 0.16588 0.32198 0.50962 0.64235 0.83097 1.00357 1.17196 1.33511 1.50124 1.66719 1.85815 2.06985 2.20108 2.34308 2.48544 2.63645 2.8274 2.99094 3.16401 3.31503 3.44921 3.59402 3.76728 4.09916 4.34607 4.50408 4.63271 4.82123 4.82687 
93 0.17676 0.17971 0.18367 0.33282 0.33624 0.3393 0.35052 0.5206 0.52348 0.52669 0.53336 0.65264 0.65667 0.66051 0.84295 0.84547 0.84906 0.86152 1.01255 1.0166 1.0208 1.03099 1.18073 1.1851 1.18861 1.34581 1.34931 1.35418 1.51289 1.51577 1.51972 1.67697 1.68071 1.68541 1.8675 1.87106 1.8743 1.88108 2.07975 2.0831 2.08796 2.20987 2.21496 2.3532 2.35651 2.36157 2.36828 2.4947 2.4982 2.50298 2.64711 2.6501 2.65499 2.83899 2.84207 2.84565 2.85619 3.00295 3.0061 3.01084 3.17372 3.17735 3.18038 3.18548 3.32601 3.32888 3.33307 3.45868 3.46261 3.46661 3.6042 3.60847 3.6131 3.77717 3.78033 3.78347 3.78903 4.10834 4.11136 4.11636 4.35723 4.36044 4.36515 4.51371 4.51725 4.52108 4.53185 4.6433 4.64731 4.83228 4.83484 4.83838 4.84399 
71 0.15687 0.16068 0.16404 0.31436 0.3181 0.32154 0.50142 0.5047 0.509 0.63437 0.63897 0.82247 0.82639 0.82943 0.99362 0.99805 1.00163 1.1606 1.16567 1.17086 1.32493 1.33036 1.49236 1.49628 1.49953 1.50412 1.65871 1.66237 1.66739 1.84911 1.85315 1.85641 2.06215 2.06592 2.19017 2.19462 2.33427 2.33874 2.34798 2.47563 2.47919 2.62926 2.6328 2.81975 2.82331 2.8285 2.98368 2.98712 3.15522 3.15995 3.16547 3.30527 3.31047 3.44042 3.44521 3.58502 3.5887 3.59755 3.75866 3.76323 4.09114 4.09515 4.33966 4.34372 4.4954 4.49989 4.61985 4.62615 4.81381 4.81719 4.82154 
31 0.16703 0.32351 0.50911 0.51356 0.64148 0.83318 1.00335 1.16842 1.33393 1.50339 1.66607 1.85921 2.07001 2.19832 2.34147 2.48336 2.63598 2.82842 2.99021 3.1623 3.16795 3.31403 3.449 3.59228 3.76604 3.77151 4.09865 4.34649 4.50412 4.6305 4.82222 
17 0.16401 0.3213 0.5078 0.83214 1.00342 1.66337 1.85657 2.34235 2.48133 2.63426 2.8276 3.59314 3.76527 4.0966 4.34335 4.50304 4.81963 
38 0.15642 0.3112 0.49875 0.50647 0.63281 0.82086 0.82589 0.99124 0.99845 1.15771 1.32137 1.49089 1.65593 1.84589 2.05912 2.18542 2.33138 2.47316 2.62675 2.81788 2.98011 2.98613 3.15209 3.15902 3.30138 3.3096 3.43767 3.44502 3.58182 3.75469 3.76135 4.08812 4.33683 4.49194 4.49951 4.61571 4.81078 4.81777 
111 0.14474 0.14852 0.15129 0.15442 0.30086 0.30426 0.30743 0.3102 0.48747 0.49147 0.49396 0.49657 0.50129 0.61983 0.62364 0.62655 0.6294 0.81008 0.81348 0.81665 0.81914 0.98268 0.98548 0.989 0.99313 1.14695 1.1507 1.15456 1.15828 1.31182 1.31537 1.3189 1.3221 1.47992 1.48383 1.48685 1.48986 1.64126 1.6476 1.65049 1.65388 1.83739 1.83991 1.84312 1.84642 2.05064 2.05324 2.05606 2.17593 2.18099 2.18432 2.32227 2.32507 2.32808 2.33164 2.45819 2.46373 2.46714 2.46985 2.47479 2.61446 2.61867 2.62162 2.62419 2.80584 2.80985 2.8125 2.81525 2.82017 2.9695 2.97363 2.97662 2.97995 3.14233 3.14537 3.14858 3.15106 3.29155 3.29503 3.29865 3.30147 3.42422 3.42991 3.43301 3.43602 3.57146 3.57533 3.57804 3.58128 3.74616 3.74935 3.75221 3.7545 4.07958 4.08217 4.08517 4.32854 4.33073 4.33374 4.48267 4.48565 4.48905 4.4916 4.60677 4.61241 4.6164 4.62054 4.80175 4.80457 4.80688 4.80969 
34 0.15105 0.30737 0.49334 0.50144 0.62656 0.63519 0.81638 0.82414 0.988 1.1535 1.31766 1.32645 1.4863 1.65208 1.84266 2.0559 2.1816 2.32796 2.4664 2.47367 2.62161 2.81157 2.9754 3.14809 3.29749 3.43379 3.57747 3.75135 3.75914 4.08495 4.33366 4.48835 4.61252 4.80726 
42 0.154 0.15887 0.30925 0.31691 0.49679 0.50211 0.62962 0.81897 0.82347 0.98932 1.15548 1.16486 1.32007 1.32738 1.48967 1.49476 1.65498 1.84383 1.85175 2.05709 2.18648 2.32933 2.47223 2.62455 2.81461 2.82056 2.97924 3.1501 3.15709 3.29955 3.30712 3.4367 3.58037 3.75303 3.75857 4.08617 4.33479 4.48995 4.49571 4.61727 4.8088 4.81421 
9 0.16659 0.3211 0.82825 1.33147 1.49835 1.66503 1.855 4.6297 4.81971 
65 0.14388 0.14826 0.30019 0.30425 0.30885 0.4864 0.49081 0.49506 0.61946 0.62371 0.62961 0.80927 0.81378 0.81879 0.98096 0.98578 1.14661 1.15224 1.31087 1.31652 1.47912 1.48397 1.49061 1.64215 1.64801 1.8357 1.83979 2.04892 2.0527 2.17509 2.18156 2.32089 2.32471 2.45964 2.46558 2.61458 2.61886 2.80464 2.80907 2.81448 2.96862 2.97379 3.14112 3.14528 3.14917 3.29052 3.296 3.42544 3.43059 3.57038 3.57468 3.74432 3.74879 3.75223 4.07794 4.08165 4.32676 4.33014 4.48141 4.48619 4.60598 4.61406 4.80018 4.80339 4.80766 
30 0.17707 0.33235 0.51943 0.6508 0.84222 1.0162 1.18539 1.34609 1.51175 1.6791 1.86904 2.07715 2.21358 2.35277 2.49798 2.64434 2.83883 3.0004 3.17533 3.32504 3.45785 3.60814 3.77654 4.10566 4.11842 4.35527 4.37757 4.51288 4.64282 4.83188 
33 0.16984 0.32531 0.33002 0.51288 0.51955 0.64618 0.83548 0.84201 1.00675 1.17131 1.33885 1.50592 1.66915 1.86031 2.07306 2.20108 2.34524 2.48783 2.6416 2.83137 2.83742 2.99555 3.16824 3.31875 3.45291 3.5971 3.77322 4.10186 4.34957 4.50831 4.6354 4.8248 4.82989 
30 0.15665 0.31389 0.50036 0.63392 0.82181 0.82887 0.99433 1.16243 1.32592 1.49225 1.49886 1.65756 1.8471 2.06061 2.19012 2.33377 2.47487 2.62828 2.81838 2.98332 3.15453 3.30561 3.4405 3.58421 3.75799 4.08906 4.33701 4.49534 4.62481 4.8122 
29 0.16372 0.31916 0.50767 0.51333 0.64028 0.83095 1.00053 1.16753 1.33277 1.50053 1.6639 1.85442 2.0664 2.19674 2.33922 2.48114 2.63447 2.8253 2.98933 3.16225 3.31262 3.44591 3.58991 3.7655 4.09526 4.34403 4.50263 4.63082 4.81909 
4 0.16704 0.32297 0.83017 1.49983 
24 0.16385 0.32111 0.50816 0.64237 1.16951 1.66629 1.85762 2.06649 2.19647 2.34136 2.48347 2.63366 2.825 2.98897 3.16141 3.31229 3.44752 3.59065 3.76439 4.09523 4.34237 4.50086 4.62937 4.81832 
29 0.16119 0.16573 0.31943 0.50684 0.64011 0.82714 0.9964 1.00178 1.16943 1.33459 1.49767 1.66086 1.85164 1.85776 2.06577 2.33776 2.48027 2.6327 2.82392 2.98781 3.16155 3.31259 3.44625 3.58838 3.76379 4.09461 4.34227 4.50083 4.81736 
56 0.17634 0.18156 0.33356 0.33753 0.51992 0.52388 0.65162 0.65586 0.84263 0.84707 1.01512 1.02131 1.1834 1.20135 1.3454 1.34958 1.5126 1.51691 1.67661 1.68248 1.86727 1.87143 1.88167 2.0788 2.08296 2.20895 2.35259 2.36132 2.49326 2.49866 2.64617 2.64939 2.83823 2.84385 3.00125 3.00645 3.17418 3.1779 3.32517 3.32927 3.45729 3.46199 3.60354 3.60874 3.77754 3.78079 4.10738 4.11146 4.35593 4.36161 4.51376 4.51748 4.64254 4.83115 4.83524 4.84277 
80 0.15422 0.15759 0.16067 0.31177 0.31531 0.3193 0.49881 0.50157 0.5054 0.63179 0.63493 0.63906 0.8196 0.82272 0.82512 0.82853 0.99123 0.99479 0.99857 1.15786 1.16259 1.16778 1.32145 1.32651 1.33049 1.48905 1.49272 1.49513 1.49857 1.65568 1.65865 1.66492 1.84621 1.8497 1.85407 2.05943 2.06282 2.18588 2.19046 2.33184 2.33542 2.34218 2.47231 2.47576 2.48112 2.62672 2.6297 2.81699 2.82003 2.82543 2.98012 2.984 2.98933 3.15251 3.15697 3.16059 3.30138 3.30579 3.30914 3.43779 3.44146 3.44747 3.58245 3.58538 3.59115 3.75487 3.75894 3.76185 4.08856 4.09187 4.33729 4.34009 4.49228 4.49647 4.49971 4.61643 4.624 4.81123 4.81409 4.8183 
36 0.16835 0.32576 0.51216 0.64536 0.83407 1.00273 1.00843 1.17249 1.33577 1.34114 1.50402 1.66729 1.67738 1.85703 1.86255 2.07213 2.20057 2.34448 2.35511 2.48589 2.63927 2.83032 2.99412 3.16585 3.16984 3.3177 3.4519 3.59478 3.76958 4.10093 4.34756 4.35505 4.50631 4.63515 4.82276 4.82921 
72 0.1617 0.16479 0.16872 0.31754 0.32088 0.32379 0.5056 0.50869 0.51389 0.63794 0.6416 0.82736 0.83036 0.83395 0.99725 1.002 1.00593 1.16389 1.16941 1.17306 1.32807 1.33242 1.33674 1.49833 1.50149 1.50522 1.66191 1.66584 1.67146 1.8525 1.85639 1.85947 2.06593 2.07016 2.19463 2.19991 2.33817 2.34224 2.34827 2.4791 2.48253 2.49342 2.63287 2.63561 2.82326 2.82641 2.8315 2.98766 2.99029 3.15884 3.16275 3.1667 3.30971 3.31341 3.44394 3.44826 3.58814 3.59213 3.60116 3.76248 3.76602 4.09447 4.09853 4.34302 4.34604 4.49881 4.50244 4.62501 4.62998 4.81737 4.81988 4.82447 
3 1.84743 4.33738 4.81379 
100 0.1467 0.15112 0.1539 0.15963 0.30295 0.30686 0.31014 0.31374 0.48939 0.49429 0.49706 0.50057 0.62225 0.62701 0.6305 0.81238 0.81646 0.81919 0.82321 0.98442 0.98819 0.9917 1.14918 1.15369 1.1579 1.16199 1.31387 1.31949 1.32276 1.48208 1.48699 1.48976 1.49415 1.64288 1.65038 1.65362 1.65908 1.83916 1.84209 1.84558 1.85022 2.05242 2.0556 2.05926 2.17782 2.1841 2.19033 2.32406 2.32738 2.33097 2.46034 2.4671 2.47022 2.47468 2.61676 2.62161 2.62429 2.80758 2.81237 2.81504 2.81927 2.97153 2.97711 2.97996 3.14438 3.14777 3.15137 3.15473 3.29345 3.29855 3.30185 3.30545 3.42585 3.43201 3.43589 3.43956 3.57332 3.57807 3.58169 3.74785 3.75218 3.75486 3.75969 4.08134 4.08418 4.08778 4.3303 4.33262 4.33708 4.48467 4.48915 4.49167 4.49789 4.60872 4.61537 4.61942 4.80346 4.80664 4.80931 4.813 
1 4.34722 
56 0.14723 0.15244 0.30342 0.30841 0.48962 0.49471 0.62269 0.62805 0.81267 0.81799 0.98439 0.99113 1.14998 1.1572 1.31429 1.32093 1.48243 1.48811 1.64605 1.653 1.83913 1.84452 2.05235 2.05709 2.17823 2.18925 2.32422 2.32893 2.46373 2.47019 2.61808 2.62294 2.8078 2.81303 2.97188 2.97784 3.14449 3.14982 3.29381 3.30052 3.42936 3.43612 3.57356 3.57866 3.74774 3.75326 4.08133 4.086 4.33018 4.33438 4.48483 4.49051 4.6091 4.61938 4.8035 4.80719 
93 0.16097 0.16427 0.16729 0.31766 0.32107 0.32431 0.50268 0.50687 0.50962 0.51274 0.63622 0.63957 0.64287 0.6472 0.82626 0.82976 0.83238 0.99758 1.00126 1.00526 1.16318 1.16709 1.17081 1.17449 1.32751 1.33236 1.33578 1.49572 1.49976 1.50291 1.6607 1.66401 1.6686 1.85229 1.85504 1.85852 2.06548 2.06863 2.07224 2.19082 2.19566 2.19954 2.33744 2.34022 2.34379 2.35092 2.47728 2.48115 2.48427 2.63176 2.63467 2.63725 2.82045 2.82474 2.82724 2.83141 2.98516 2.98945 2.99194 3.15778 3.16127 3.1643 3.16762 3.30737 3.31172 3.31465 3.31836 3.44329 3.44638 3.44965 3.58701 3.59046 3.59409 3.76094 3.76459 3.76741 3.77117 4.09444 4.09699 4.10058 4.34331 4.34557 4.34984 4.49816 4.50233 4.50475 4.62248 4.62745 4.63082 4.6368 4.81734 4.81971 4.82312 
61 0.15591 0.1602 0.31255 0.31717 0.49884 0.50303 0.50718 0.63232 0.6375 0.8216 0.82567 0.8304 0.99254 0.99836 1.15847 1.16438 1.32218 1.32798 1.49117 1.49561 1.50011 1.65506 1.65955 1.84716 1.85216 2.06038 2.06509 2.18694 2.19269 2.33249 2.33778 2.47194 2.47763 2.62661 2.6313 2.81568 2.82075 2.82628 2.97992 2.98534 3.15317 3.15827 3.16348 3.30191 3.30821 3.43849 3.44332 3.58154 3.58623 3.75591 3.76142 4.08955 4.09426 4.33833 4.3429 4.49272 4.49818 4.621 4.62593 4.8121 4.81548 
49 0.16015 0.16346 0.31539 0.32012 0.50397 0.50779 0.63665 0.64161 0.82438 0.82803 0.99553 1.00009 1.16189 1.16864 1.32863 1.33279 1.49502 1.49828 1.66042 1.66524 1.85101 1.8551 2.06475 2.19209 2.33711 2.34266 2.47793 2.48418 2.63172 2.82248 2.82738 2.98661 2.99172 3.15747 3.16195 3.30859 3.31223 3.44229 3.44765 3.58758 3.59489 3.76151 3.76504 4.09297 4.3413 4.49982 4.62678 4.8159 4.819 
4 1.1795 2.3491 3.77145 4.50967 
67 0.1798 0.18381 0.19518 0.33603 0.34008 0.3536 0.52342 0.52747 0.53675 0.65544 0.65972 0.66764 0.8462 0.8506 1.0177 1.02248 1.18487 1.19022 1.34888 1.35337 1.51608 1.52049 1.68042 1.68578 1.87123 1.87558 1.88639 2.08284 2.08699 2.21375 2.22369 2.3569 2.36268 2.3731 2.49806 2.50289 2.65035 2.6539 2.84212 2.84681 2.86251 3.00586 3.01093 3.1777 3.18136 3.18811 3.32899 3.33299 3.46241 3.46675 3.60726 3.61261 3.78141 3.78503 3.79893 4.11171 4.11608 4.36028 4.36569 4.51746 4.52088 4.52777 4.64638 4.65451 4.83528 4.83922 4.84708 
38 0.16402 0.32024 0.32548 0.50784 0.64142 0.83089 0.99985 1.00674 1.16748 1.17564 1.33338 1.49879 1.50394 1.66454 1.85411 1.86073 2.06734 2.19889 2.34006 2.35079 2.4829 2.63579 2.82656 2.83403 2.99064 3.16134 3.16686 3.31383 3.44896 3.59189 3.76559 3.77137 4.09633 4.34467 4.50322 4.63157 4.81958 4.82479 
55 0.16629 0.16952 0.32238 0.32637 0.51008 0.51402 0.64264 0.64641 0.83079 0.83461 1.00215 1.00701 1.16872 1.17413 1.33516 1.33929 1.50258 1.50645 1.66678 1.67117 1.8568 1.86099 2.06936 2.0731 2.19846 2.34311 2.34756 2.48487 2.48852 2.63776 2.6407 2.8272 2.83124 2.83677 2.99279 2.99732 3.163 3.1672 3.31383 3.31803 3.44806 3.45348 3.59397 3.59796 3.76691 3.77039 4.09861 4.10222 4.34688 4.35144 4.50277 4.50697 4.63467 4.82245 4.82623 
0 
26 0.16489 0.32155 0.50784 0.64097 0.83076 1.00123 1.17334 1.33577 1.50073 1.66472 1.85553 2.06854 2.34041 2.48273 2.63557 2.82658 2.99065 3.16313 3.31436 3.44762 3.59138 3.76591 4.09702 4.34543 4.50309 4.81992 
28 0.16469 0.32126 0.50831 0.64028 0.83133 0.99948 1.16744 1.33316 1.50097 1.66424 1.85435 2.06825 2.19623 2.33958 2.48227 2.63582 2.8268 2.99115 3.16357 3.31353 3.44807 3.59151 3.76685 4.0964 4.34467 4.50343 4.63092 4.82054 
45 0.1619 0.16838 0.31826 0.32216 0.50559 0.51032 0.63791 0.64277 0.8275 0.83119 0.9973 1.00239 1.16486 1.17159 1.33029 1.49768 1.50162 1.66245 1.66916 1.85221 1.85714 2.06537 2.1951 2.33781 2.34321 2.47999 2.63301 2.82341 2.82959 2.98785 3.15953 3.16362 3.30962 3.31543 3.44485 3.45092 3.58871 3.59456 3.76302 4.09399 4.34215 4.50037 4.62795 4.81685 4.82182 
56 0.15858 0.16243 0.31456 0.3187 0.50187 0.50647 0.63464 0.63891 0.82289 0.82671 0.99391 0.99937 1.16146 1.1667 1.32723 1.33116 1.49349 1.49728 1.6589 1.66295 1.84929 1.85384 2.06224 2.0666 2.19136 2.2 2.33477 2.3391 2.47645 2.4811 2.62984 2.63305 2.82032 2.8242 2.98491 2.98926 3.15547 3.15948 3.30632 3.31037 3.44081 3.44523 3.58578 3.59034 3.75978 3.7631 4.09124 4.09576 4.33935 4.34489 4.4974 4.50078 4.62188 4.62656 4.8142 4.81775 
96 0.14999 0.15387 0.15714 0.30616 0.30949 0.31328 0.31757 0.49269 0.49678 0.49972 0.50353 0.62533 0.62914 0.63295 0.63819 0.81539 0.81884 0.82239 0.82642 0.98789 0.99075 0.99498 1.15227 1.15594 1.16099 1.31709 1.3208 1.32497 1.32983 1.48522 1.48917 1.49263 1.49707 1.64631 1.65305 1.656 1.8426 1.84514 1.84911 1.85471 2.05591 2.05853 2.06218 2.18114 2.18652 2.32747 2.33027 2.33386 2.46336 2.46906 2.47266 2.47693 2.61974 2.62387 2.62729 2.81099 2.81502 2.81812 2.82325 2.97476 2.97893 2.98242 3.1476 3.15065 3.15461 3.15845 3.29682 3.30039 3.30494 3.30875 3.42925 3.43528 3.43884 3.4435 3.57668 3.58049 3.58404 3.75135 3.75478 3.75813 4.08482 4.08739 4.09136 4.33388 4.33602 4.34189 4.48792 4.49097 4.49479 4.61191 4.61806 4.62206 4.80694 4.80977 4.81231 4.81734 
21 0.16104 0.31858 0.5066 0.63911 0.82598 0.99622 1.4969 1.66343 1.85079 2.06439 2.33684 2.6326 2.82428 2.98748 3.16215 3.58799 3.76353 4.09293 4.34102 4.50074 4.81554 
56 0.14893 0.15462 0.30522 0.31044 0.49146 0.49688 0.6243 0.6306 0.81451 0.82024 0.98617 0.99248 1.1518 1.16134 1.31612 1.3239 1.48427 1.49056 1.64751 1.65327 1.84096 1.84625 2.05418 2.05927 2.18018 2.19111 2.32597 2.33095 2.46489 2.47099 2.61981 2.62528 2.80972 2.81538 2.97372 2.98011 3.14628 3.15195 3.29551 3.30324 3.43096 3.43653 3.57539 3.58116 3.74951 3.75528 4.08311 4.08803 4.33203 4.33661 4.48666 4.49256 4.61108 4.61994 4.80527 4.80921 
56 0.14938 0.15556 0.30587 0.31158 0.49194 0.49763 0.6245 0.63095 0.81524 0.8211 0.98693 0.99422 1.15236 1.16053 1.31666 1.324 1.48482 1.49142 1.64677 1.65346 1.84177 1.84734 2.05494 2.05984 2.18052 2.18946 2.32672 2.33188 2.46518 2.47181 2.62038 2.62575 2.81011 2.81607 2.9742 2.98078 3.14702 3.15289 3.29608 3.30358 3.43271 3.43921 3.5759 3.58171 3.75023 3.75607 4.08391 4.0887 4.33285 4.33678 4.48734 4.49332 4.6115 4.62126 4.80601 4.80996 
25 0.16026 0.31584 0.50477 0.63737 0.82559 0.99614 1.33148 1.49577 1.65962 1.85135 2.06307 2.33675 2.47766 2.63082 2.82371 2.98567 3.15894 3.30936 3.4444 3.58723 3.76145 4.09206 4.34035 4.49835 4.81532 
28 0.15817 0.31298 0.50103 0.63376 0.82243 0.99362 1.16191 1.32648 1.49344 1.65855 1.84771 2.06163 2.19084 2.33332 2.4761 2.62842 2.81886 2.98401 3.15375 3.30501 3.43929 3.58466 3.75759 4.0899 4.33844 4.49456 4.62657 4.81277 
2 1.50459 4.34818 
64 0.17271 0.17624 0.32996 0.33393 0.51532 0.51878 0.52314 0.64843 0.65273 0.8387 0.8427 1.0075 1.01195 1.01827 1.17796 1.18231 1.34082 1.34477 1.50963 1.51385 1.67197 1.67668 1.86215 1.86675 1.87148 2.07505 2.07981 2.20438 2.21105 2.3477 2.35243 2.35845 2.4898 2.4948 2.64307 2.64738 2.83393 2.83827 2.843 2.99823 3.00296 3.17116 3.17485 3.32114 3.32459 3.45488 3.45882 3.59911 3.60375 3.61149 3.77431 3.7778 3.78613 4.10381 4.10782 4.35223 4.35658 4.51073 4.51471 4.64029 4.64693 4.82747 4.83126 4.83548 
86 0.16805 0.17122 0.17557 0.32321 0.3271 0.33029 0.34228 0.51161 0.51452 0.51793 0.64449 0.64779 0.65488 0.83424 0.83688 0.84091 1.00293 1.00753 1.01147 1.1715 1.17602 1.18018 1.33631 1.33981 1.34601 1.5049 1.50785 1.51219 1.668 1.67171 1.67629 1.85804 1.86186 1.86539 1.87309 2.07147 2.07485 2.08343 2.2011 2.20768 2.34411 2.34731 2.35122 2.35793 2.48608 2.48937 2.49414 2.63893 2.64179 2.65397 2.82925 2.83239 2.83627 2.99403 2.99716 3.00294 3.1647 3.16832 3.1713 3.31566 3.31935 3.32301 3.44993 3.45395 3.45831 3.59544 3.59909 3.60445 3.76965 3.77234 3.77896 4.1 4.10375 4.11234 4.34846 4.35178 4.35678 4.50675 4.5094 4.51568 4.63556 4.64184 4.82276 4.82553 4.82865 4.8343 
75 0.16504 0.16835 0.17231 0.32106 0.32473 0.32799 0.5078 0.51131 0.51467 0.64033 0.6445 0.6474 0.83031 0.83409 0.83818 1.00108 1.0058 1.00943 1.16822 1.17304 1.17754 1.33179 1.33692 1.34123 1.50025 1.50395 1.50803 1.66537 1.66874 1.6747 1.85593 1.85994 1.8635 2.06965 2.07289 2.19628 2.20082 2.34145 2.34544 2.35129 2.48325 2.48662 2.63624 2.63942 2.82674 2.83023 2.83529 2.98968 2.99387 3.1624 3.16643 3.17014 3.31221 3.31671 3.32032 3.44769 3.45214 3.59241 3.59602 3.76459 3.7691 3.77168 4.09886 4.10224 4.15372 4.34684 4.35007 4.36297 4.5019 4.50638 4.63076 4.63584 4.82069 4.82353 4.82771 
61 0.15703 0.16078 0.31238 0.31684 0.50025 0.5037 0.63196 0.63662 0.8217 0.82597 0.99271 0.99818 1.15894 1.1642 1.3237 1.32854 1.49262 1.49658 1.65572 1.66007 1.84703 1.85132 2.06023 2.06414 2.18908 2.19663 2.3324 2.33654 2.47256 2.47729 2.62695 2.63066 2.81798 2.8218 2.82834 2.98193 2.98584 3.15319 3.15805 3.16251 3.30296 3.30829 3.31271 3.43821 3.44266 3.583 3.58774 3.75644 3.76091 3.76474 4.08914 4.09327 4.33792 4.34215 4.49322 4.49791 4.50287 4.62043 4.62675 4.81199 4.81578 
60 0.14808 0.15272 0.3043 0.30884 0.31473 0.49072 0.49611 0.50139 0.62384 0.62899 0.81374 0.81832 0.82229 0.98581 0.99133 1.15074 1.15976 1.31538 1.32306 1.48349 1.48879 1.49371 1.64455 1.65276 1.84056 1.84507 2.05383 2.05812 2.17924 2.32541 2.32967 2.46332 2.47087 2.61847 2.62343 2.80893 2.81451 2.97292 2.97963 3.1457 3.15028 3.15501 3.29483 3.30313 3.42759 3.43379 3.57466 3.57993 3.7492 3.75503 4.08272 4.08678 4.33176 4.33528 4.48602 4.49188 4.6101 4.61983 4.80479 4.80853 
0 
114 0.14965 0.15348 0.15632 0.15951 0.3058 0.30927 0.31261 0.31555 0.4925 0.4965 0.49907 0.50163 0.50707 0.62466 0.62858 0.63161 0.63432 0.81495 0.81843 0.82156 0.82389 0.82781 0.98764 0.99049 0.99406 0.99747 1.15191 1.15577 1.15975 1.1635 1.31672 1.32047 1.32402 1.32717 1.48477 1.48874 1.49175 1.49449 1.49908 1.64629 1.65278 1.65571 1.6594 1.66485 1.84252 1.84511 1.84884 1.8522 2.05581 2.05853 2.06146 2.18091 2.18624 2.1898 2.32739 2.33021 2.33335 2.33737 2.46298 2.46881 2.47229 2.47489 2.48062 2.61942 2.62366 2.6268 2.62947 2.81087 2.81484 2.81773 2.82075 2.82527 2.97447 2.97869 2.98177 2.98546 3.14741 3.15048 3.15406 3.15657 3.29654 3.30013 3.30401 3.30704 3.42928 3.43522 3.43835 3.44157 3.57652 3.58035 3.58324 3.58664 3.75125 3.7546 3.75753 3.75983 4.08472 4.08739 4.09084 4.33374 4.33596 4.3395 4.48765 4.4907 4.49426 4.49691 4.61175 4.6176 4.62176 4.62606 4.80684 4.80981 4.81216 4.8156 
65 0.15303 0.15729 0.16358 0.30919 0.31429 0.31898 0.49517 0.50005 0.50495 0.62836 0.63272 0.63997 0.81842 0.82353 0.98995 0.99652 1.15559 1.16279 1.31972 1.32623 1.48813 1.49337 1.64865 1.65563 1.66344 1.84471 1.85002 2.05797 2.06211 2.18323 2.19011 2.32975 2.33397 2.46826 2.47324 2.48003 2.62414 2.62802 2.81299 2.81814 2.82408 2.97747 2.98281 3.15021 3.156 3.29942 3.30684 3.43186 3.43708 3.44308 3.57912 3.58369 3.75331 3.75888 4.08693 4.09098 4.33582 4.33932 4.49047 4.496 4.61412 4.62307 4.80912 4.8127 4.81789 
1 3.76808 
20 0.16224 0.31875 0.50518 0.63905 0.82916 1.17072 1.33207 1.50241 1.8556 2.34169 2.82361 2.99135 3.1599 3.31244 3.44577 3.76335 4.09582 4.34445 4.50145 4.81886 
36 0.16753 0.17402 0.32268 0.32832 0.51083 0.51817 0.64286 0.83475 0.83981 1.00224 1.00975 1.16791 1.17735 1.33293 1.50507 1.66913 1.67633 1.85896 1.86432 2.19922 2.34626 2.48988 2.82783 2.83701 2.99909 3.16336 3.31392 3.3209 3.44817 3.60399 3.76684 4.10272 4.35313 4.50298 4.82493 4.83126 
43 0.16984 0.32638 0.51254 0.51716 0.64503 0.65022 0.83545 1.00855 1.17418 1.18025 1.33736 1.3424 1.50635 1.66978 1.86117 2.07203 2.20255 2.34476 2.34944 2.48659 2.63934 2.83051 2.83595 2.9941 3.00032 3.16595 3.16978 3.31743 3.32249 3.45111 3.45616 3.59539 3.60051 3.77031 4.10017 4.10603 4.34922 4.35561 4.50676 4.51228 4.63538 4.82384 4.82832 
14 0.17509 0.33021 0.51889 0.83714 1.0112 1.50866 1.688 1.8702 2.35182 2.8371 3.17261 3.77526 4.35227 4.51319 
30 0.16588 0.32257 0.51312 0.64389 0.83098 1.00272 1.1735 1.33518 1.50041 1.66474 1.8594 2.06868 2.20243 2.34157 2.35253 2.4832 2.63588 2.82702 2.83362 2.99095 3.16434 3.31534 3.44987 3.59392 3.76718 4.09963 4.34931 4.5039 4.63625 4.82156 
0 
66 0.16211 0.16484 0.16986 0.31902 0.32211 0.32619 0.50638 0.50989 0.63916 0.6433 0.82764 0.83076 0.83494 0.99793 1.00198 1.00625 1.16452 1.16999 1.33114 1.33593 1.49813 1.50127 1.50565 1.66255 1.66541 1.67201 1.85296 1.85634 1.86013 2.06606 2.06968 2.19519 2.20003 2.33823 2.34175 2.34733 2.48046 2.48425 2.63377 2.63693 2.82452 2.82765 2.83263 2.98816 2.99102 3.15985 3.16333 3.3106 3.31452 3.44553 3.44993 3.58985 3.59402 3.76333 3.76673 4.0949 4.09854 4.34349 4.34629 4.50045 4.50363 4.62701 4.63158 4.81833 4.8209 4.82486 
119 0.17552 0.17866 0.18195 0.18696 0.33107 0.33468 0.33735 0.34174 0.51945 0.52241 0.52515 0.52928 0.65205 0.65523 0.6582 0.66295 0.84046 0.84385 0.84642 0.8496 0.86299 1.01102 1.01505 1.01828 1.02305 1.17774 1.18254 1.18606 1.18975 1.3421 1.34605 1.34902 1.3524 1.36382 1.51156 1.51444 1.51754 1.52238 1.67609 1.67909 1.6827 1.69396 1.86582 1.8695 1.87271 1.87604 1.8834 2.07904 2.08193 2.085 2.0944 2.20654 2.21087 2.21557 2.35164 2.35514 2.35865 2.36363 2.37446 2.49359 2.49635 2.49971 2.50425 2.6466 2.64943 2.65301 2.66069 2.83671 2.83992 2.84297 2.84621 2.85899 3.00082 3.00386 3.00721 3.0126 3.17255 3.17631 3.17868 3.1822 3.19731 3.3231 3.32638 3.32892 3.33273 3.45767 3.46088 3.46355 3.46792 3.60268 3.60548 3.60857 3.61348 3.7763 3.77948 3.78208 3.78653 3.79692 4.10794 4.11073 4.11391 4.12102 4.3567 4.35923 4.36289 4.37299 4.51288 4.51639 4.51939 4.5244 4.63978 4.64372 4.64754 4.65756 4.83099 4.83369 4.8363 4.83913 4.84479 
75 0.16936 0.17278 0.17727 0.32432 0.32889 0.33273 0.51304 0.51664 0.52157 0.64601 0.64936 0.65498 0.83546 0.83878 0.84264 1.00399 1.00962 1.0149 1.17133 1.17718 1.18127 1.33844 1.34292 1.50571 1.50937 1.51476 1.66975 1.67479 1.85903 1.86368 1.86702 1.88232 2.07352 2.07716 2.20203 2.20784 2.34486 2.34883 2.35516 2.48825 2.4924 2.64136 2.64487 2.83152 2.83561 2.84028 2.99576 2.99936 3.16582 3.16986 3.17349 3.31734 3.321 3.3258 3.45245 3.45599 3.59724 3.60142 3.60834 3.77202 3.77493 3.78077 4.10196 4.10517 4.34989 4.35319 4.36215 4.50862 4.51205 4.63576 4.64121 4.82432 4.82725 4.83069 4.83933 
26 0.17229 0.33053 0.51584 0.64827 0.83761 1.18277 1.34239 1.51028 1.67702 1.86632 2.07489 2.35198 2.49111 2.64166 2.83653 2.99757 3.17035 3.32185 3.45542 3.6013 3.77274 4.10412 4.35038 4.50952 4.63838 4.82962 
93 0.15186 0.15597 0.15901 0.30835 0.31166 0.31507 0.31884 0.49468 0.499 0.5017 0.50503 0.62749 0.63163 0.63537 0.81749 0.82103 0.82401 0.82854 0.98959 0.99315 0.99731 1.15488 1.15872 1.16414 1.31919 1.32426 1.32769 1.48717 1.49134 1.49438 1.4979 1.64856 1.65509 1.65819 1.66395 1.84449 1.84742 1.85154 2.05778 2.06089 2.06556 2.18305 2.18867 2.19742 2.32946 2.33253 2.33682 2.46704 2.47212 2.47549 2.48049 2.62266 2.62646 2.62944 2.8129 2.81707 2.81986 2.8248 2.97687 2.98174 2.9846 3.14974 3.15289 3.15654 3.16055 3.29882 3.30323 3.30695 3.43167 3.43682 3.44096 3.44534 3.57867 3.58275 3.58658 3.75309 3.75727 3.76004 4.08671 4.08949 4.09485 4.33565 4.33817 4.48999 4.49399 4.49673 4.61399 4.62027 4.62447 4.80884 4.81184 4.81451 4.81904 
51 0.15597 0.16024 0.31152 0.3179 0.49833 0.50211 0.63151 0.63651 0.82091 0.82535 0.99164 0.99852 1.15753 1.16734 1.32151 1.32792 1.49179 1.49621 1.656 1.66046 1.84613 1.85351 2.05923 2.1869 2.33162 2.47259 2.47685 2.62635 2.63047 2.81664 2.82092 2.98007 2.98499 3.15219 3.15764 3.30154 3.30841 3.43812 3.44509 3.58191 3.58798 3.75518 3.76061 4.08831 4.33695 4.49238 4.4977 4.61924 4.62681 4.81127 4.81519 
23 0.16745 0.32426 0.51045 0.64368 0.83562 1.00597 1.33654 1.85889 2.06895 2.34293 2.63662 2.82899 2.99191 3.16662 3.3161 3.45106 3.59383 3.76841 4.09731 4.3449 4.50522 4.63564 4.82047 
80 0.14689 0.15107 0.15464 0.30365 0.30773 0.31144 0.48994 0.49433 0.49784 0.62272 0.62718 0.63112 0.81247 0.81673 0.81987 0.98454 0.98917 0.99423 1.15011 1.15521 1.16107 1.31446 1.31984 1.32438 1.48224 1.48695 1.49053 1.645 1.65071 1.65489 1.83928 1.84318 1.84724 2.05252 2.05619 2.17862 2.18416 2.32442 2.32809 2.33262 2.46272 2.46823 2.47199 2.61806 2.62233 2.62619 2.8082 2.81251 2.81609 2.97215 2.97721 2.98224 3.14465 3.14874 3.15209 3.294 3.29909 3.30297 3.42885 3.43333 3.43734 3.5739 3.57819 3.58274 3.7479 3.75228 3.75541 4.08151 4.08506 4.33036 4.33357 4.485 4.48968 4.49338 4.60951 4.6166 4.62166 4.80383 4.80694 4.81039 
1 0.82571 
45 0.15269 0.15767 0.3099 0.31637 0.49628 0.50114 0.62999 0.63592 0.81812 0.8233 0.98965 0.99672 1.15612 1.31975 1.32631 1.48798 1.49322 1.65573 1.84462 1.85107 2.05775 2.18543 2.33004 2.47328 2.62502 2.62904 2.81491 2.81972 2.97803 2.98327 3.15048 3.15673 3.29984 3.3065 3.43676 3.58052 3.75325 3.75903 4.08685 4.33556 4.49052 4.49609 4.61588 4.80944 4.81505 
35 0.17054 0.17695 0.32701 0.33094 0.51396 0.51914 0.64804 0.83586 0.84069 1.00844 1.18068 1.33958 1.50695 1.67076 1.86182 1.8674 2.07483 2.20466 2.34778 2.49011 2.64043 2.83287 2.9963 3.16951 3.31982 3.45419 3.59789 3.60707 3.77239 4.10434 4.35012 4.5085 4.63693 4.82536 4.83056 
38 0.1747 0.18157 0.3312 0.33589 0.51831 0.52343 0.65197 0.84052 0.84602 1.01112 1.01636 1.18172 1.34474 1.51081 1.5167 1.6746 1.86465 1.87037 2.07853 2.35077 2.36235 2.49351 2.64589 2.83729 2.84451 3.0013 3.17381 3.18072 3.32488 3.45928 3.60301 3.77691 4.1071 4.35481 4.51365 4.64228 4.82951 4.83499 
9 0.16625 0.32397 0.83126 1.00417 1.50242 1.66694 1.85953 4.3524 4.8265 
76 0.16313 0.16618 0.17087 0.31829 0.32187 0.32536 0.33798 0.50659 0.5103 0.51465 0.63922 0.6427 0.82842 0.83114 0.83521 0.99851 1.00285 1.00892 1.16455 1.17001 1.17437 1.33171 1.33584 1.49895 1.50161 1.50608 1.66293 1.66632 1.67152 1.85301 1.85717 1.86075 2.06616 2.06967 2.1953 2.20138 2.33852 2.34243 2.34734 2.35835 2.48062 2.48411 2.49085 2.63394 2.63702 2.82439 2.8284 2.83219 2.98897 2.99211 3.16004 3.16382 3.16794 3.3106 3.31468 3.32438 3.44463 3.44882 3.45688 3.5895 3.59319 3.59888 3.76396 3.76714 3.77438 4.09518 4.09988 4.34386 4.3491 4.50092 4.50418 4.62942 4.63472 4.81854 4.82172 4.82519 
2 0.82173 1.49237 
78 0.16894 0.17232 0.17694 0.32529 0.32891 0.33339 0.51335 0.51648 0.52007 0.64603 0.65007 0.83569 0.83851 0.8432 1.00625 1.01022 1.01682 1.17224 1.17684 1.18122 1.33859 1.34256 1.35882 1.50522 1.50847 1.51362 1.67004 1.67344 1.68232 1.86042 1.86476 1.86989 2.07296 2.07701 2.20207 2.20861 2.34536 2.34889 2.35319 2.48824 2.49222 2.50463 2.64122 2.64431 2.8313 2.83474 2.83898 2.9957 2.99951 3.16666 3.17059 3.17432 3.31772 3.32146 3.32933 3.45161 3.45621 3.46378 3.59709 3.60144 3.60831 3.76999 3.77378 3.77813 4.10221 4.10636 4.35051 4.35392 4.38069 4.50839 4.51143 4.52029 4.63447 4.63883 4.64944 4.82526 4.82793 4.83173 
0 
81 0.16879 0.17208 0.3246 0.32826 0.33571 0.51155 0.51455 0.51818 0.64383 0.64719 0.65106 0.83498 0.83837 1.00417 1.0086 1.01561 1.1711 1.17611 1.18015 1.33625 1.34019 1.34524 1.50528 1.50898 1.66841 1.67234 1.67854 1.85825 1.86285 1.86709 2.07166 2.0746 2.0817 2.19994 2.205 2.3439 2.34775 2.35258 2.3607 2.48568 2.4884 2.49406 2.63852 2.64112 2.64813 2.82909 2.83255 2.83695 2.99402 2.99698 3.00399 3.16453 3.16852 3.17196 3.31523 3.31918 3.32282 3.44959 3.45361 3.45813 3.5947 3.59852 3.60345 3.76866 3.77171 3.77508 3.78263 4.10035 4.10369 4.11339 4.34873 4.35225 4.36116 4.50531 4.50812 4.51219 4.63389 4.6376 4.8231 4.82574 4.82964 
84 0.14627 0.15061 0.15361 0.30238 0.30622 0.31003 0.48903 0.49385 0.49678 0.62113 0.62578 0.62947 0.81167 0.81553 0.81873 0.82292 0.98423 0.98753 0.99211 1.14841 1.1527 1.15798 1.31343 1.31847 1.32228 1.48151 1.48603 1.48908 1.49383 1.64248 1.64999 1.65371 1.83894 1.84188 1.84628 2.0522 2.0554 2.17747 2.18365 2.32381 2.32714 2.33162 2.45921 2.46627 2.47001 2.47581 2.61578 2.62086 2.62398 2.80738 2.81192 2.81502 2.97104 2.97622 2.97928 3.14389 3.14739 3.15172 3.29308 3.29748 3.30186 3.30609 3.42549 3.43184 3.43607 3.57301 3.57756 3.58159 3.74769 3.7516 3.75511 4.08112 4.08413 4.33011 4.33259 4.48427 4.48796 4.49152 4.60833 4.61492 4.61979 4.80326 4.80648 4.80953 
67 0.16553 0.17025 0.1739 0.32239 0.32663 0.32984 0.51225 0.51608 0.64673 0.65097 0.83072 0.83567 0.83947 1.00227 1.00771 1.01149 1.17089 1.17693 1.18203 1.33284 1.33876 1.34278 1.50064 1.50565 1.50896 1.66859 1.6726 1.85743 1.86189 1.8656 2.07262 2.0759 2.20286 2.34394 2.34791 2.35254 2.48724 2.49155 2.64059 2.64433 2.83014 2.83282 2.83966 2.99519 2.99943 3.1651 3.16946 3.17494 3.31705 3.32074 3.44966 3.45407 3.59635 3.60026 3.77093 3.77362 4.10087 4.10426 4.3489 4.35229 4.50803 4.51312 4.62905 4.63647 4.82402 4.82714 4.8304 
38 0.15929 0.16356 0.31506 0.3201 0.5036 0.63603 0.82506 0.82888 0.99572 1.00161 1.1631 1.32855 1.49515 1.4991 1.66031 1.66984 1.84982 1.85624 2.06332 2.19143 2.33553 2.4772 2.63048 2.82102 2.98605 3.15686 3.16222 3.30739 3.44214 3.58714 3.75973 3.76557 4.09216 4.34061 4.49655 4.62689 4.81453 4.8205 
59 0.15107 0.15612 0.30743 0.31237 0.4931 0.49842 0.50349 0.62607 0.63117 0.81647 0.82156 0.98787 0.99362 1.15373 1.16076 1.31762 1.32408 1.48609 1.49175 1.64657 1.65388 1.84265 1.84741 2.05587 2.05967 2.18156 2.18889 2.32791 2.33217 2.46631 2.47217 2.62177 2.62645 2.81112 2.81671 2.97531 2.98143 3.1481 3.1531 3.2972 3.30383 3.42987 3.43535 3.44015 3.57711 3.58234 3.75111 3.75633 3.75939 4.08494 4.0886 4.33374 4.33734 4.48831 4.49367 4.61231 4.6212 4.80715 4.81048 
25 0.15969 0.31947 0.50461 0.63888 0.82471 0.99741 1.16839 1.3312 1.49481 1.66416 1.85118 2.33744 2.48179 2.6319 2.82487 3.15911 3.31016 3.4451 3.58916 3.76195 4.09266 4.34095 4.4992 4.62751 4.81518 
85 0.16414 0.16753 0.17276 0.31994 0.32383 0.32664 0.50801 0.51128 0.51649 0.63951 0.64299 0.64602 0.82835 0.83202 0.83484 0.83978 0.99884 1.00361 1.00734 1.16529 1.17184 1.17596 1.3292 1.33437 1.33786 1.49824 1.50203 1.50564 1.66432 1.66814 1.67342 1.8541 1.85793 1.86144 1.86742 2.06743 2.07077 2.07706 2.19366 2.19851 2.20552 2.33958 2.34354 2.34765 2.48192 2.48542 2.49091 2.63566 2.63858 2.82564 2.82867 2.83281 2.99069 2.99407 3.16097 3.16518 3.16828 3.30947 3.31475 3.31794 3.4458 3.45038 3.45424 3.59007 3.59418 3.59737 3.60416 3.76306 3.76751 3.77005 3.77607 4.0965 4.09988 4.34517 4.34857 4.35643 4.50039 4.50481 4.508 4.62481 4.6322 4.63664 4.8199 4.82265 4.82649 
29 0.15062 0.3069 0.49326 0.50288 0.6268 0.81597 0.98709 1.15333 1.3173 1.48637 1.65237 1.84177 2.05491 2.18195 2.32711 2.46859 2.622 2.81151 2.97542 3.14758 3.29724 3.4335 3.57722 3.75059 4.08396 4.33266 4.48781 4.6151 4.80651 
0 
72 0.16608 0.16979 0.17562 0.32251 0.32655 0.33148 0.51048 0.51442 0.51965 0.64326 0.64793 0.65594 0.83077 0.83501 0.83988 1.00249 1.00722 1.01456 1.17054 1.17645 1.33581 1.34054 1.50119 1.5054 1.51048 1.66712 1.67135 1.6838 1.85718 1.8615 1.86569 2.07087 2.07498 2.19925 2.20724 2.34311 2.34761 2.35373 2.48541 2.48923 2.63829 2.64184 2.82821 2.83213 2.83697 2.99301 2.99703 3.16365 3.16857 3.17429 3.31498 3.31948 3.44901 3.45383 3.59449 3.59923 3.60737 3.76694 3.77118 3.77677 4.09971 4.10433 4.348 4.35337 4.50372 4.50819 4.51619 4.63449 4.6428 4.82216 4.82522 4.82934 
29 0.16901 0.3245 0.51108 0.64486 0.83442 1.00547 1.17316 1.33658 1.5052 1.66857 1.85964 1.86584 2.07244 2.20592 2.34476 2.48617 2.63936 2.82911 2.99424 3.16693 3.31687 3.45181 3.59493 3.76914 4.09993 4.34827 4.50651 4.63534 4.82326 
18 0.8298 1.00276 1.17118 1.5009 1.66717 1.85769 2.06678 2.20045 2.34188 2.48225 2.83037 2.99116 3.16529 3.31538 3.44804 3.59394 3.76713 4.09703 
1 1.0037 
28 0.16665 0.32408 0.50981 0.64161 0.83246 1.00442 1.17151 1.33484 1.5029 1.66525 1.85998 2.06849 2.19784 2.34112 2.48425 2.63614 2.82791 2.99073 3.16501 3.31603 3.44899 3.59198 3.76698 4.09662 4.3454 4.50376 4.63179 4.82055 
1 0.16639 
75 0.17359 0.17717 0.18209 0.32992 0.33357 0.33976 0.51731 0.52095 0.52649 0.64987 0.65402 0.83988 0.84355 0.84905 1.01046 1.01506 1.02394 1.179 1.18414 1.34226 1.34652 1.36245 1.51024 1.51398 1.52242 1.67378 1.67886 1.68993 1.86467 1.86891 1.87345 2.07656 2.08037 2.20661 2.2137 2.34917 2.35399 2.36024 2.49145 2.49578 2.51193 2.64384 2.64714 2.83484 2.83925 2.84429 2.99955 3.00424 3.17073 3.17419 3.17872 3.32276 3.32702 3.45627 3.46031 3.46793 3.60051 3.60529 3.61245 3.77489 3.77787 3.78404 4.10585 4.10964 4.12184 4.35402 4.3578 4.37119 4.51191 4.51553 4.63977 4.64605 4.82879 4.83272 4.83688 
38 0.16784 0.32346 0.34508 0.51051 0.64355 0.8312 0.83903 1.00363 1.01019 1.17241 1.33657 1.50306 1.6679 1.85704 1.86273 2.06974 2.2007 2.34228 2.34835 2.48484 2.63875 2.82898 2.83699 2.9937 3.16297 3.17142 3.317 3.44803 3.59406 3.76768 3.77353 4.0991 4.34755 4.50495 4.5114 4.63306 4.82178 4.82857 
117 0.14166 0.14535 0.14812 0.15091 0.29776 0.30119 0.30431 0.30706 0.4844 0.48821 0.49083 0.49343 0.49714 0.61667 0.62045 0.62335 0.62626 0.63113 0.80699 0.81037 0.81352 0.81591 0.8207 0.97963 0.98234 0.98594 0.98938 1.14386 1.14762 1.15154 1.15538 1.30873 1.31219 1.31588 1.31916 1.47682 1.48064 1.48376 1.48656 1.63816 1.64433 1.64748 1.65102 1.83433 1.83679 1.83992 1.84293 2.04758 2.05009 2.05278 2.05839 2.17285 2.17748 2.18106 2.31921 2.32198 2.32489 2.32817 2.45501 2.46055 2.46404 2.46687 2.47148 2.61135 2.61559 2.61852 2.62109 2.80278 2.80663 2.80941 2.81213 2.81616 2.96641 2.97035 2.97354 2.97707 3.13926 3.14226 3.14538 3.14784 3.15196 3.28847 3.29187 3.2956 3.29841 3.42113 3.42677 3.42989 3.43311 3.5684 3.57214 3.57493 3.57825 3.74311 3.74612 3.74907 3.75136 4.07653 4.07906 4.08191 4.32547 4.32762 4.33033 4.33687 4.47959 4.48253 4.48596 4.48842 4.60368 4.60901 4.6133 4.61772 4.7987 4.80147 4.80368 4.80641 4.81064 
20 0.15748 0.31557 0.50098 0.63617 0.82271 0.99198 1.49306 1.84653 2.06122 2.33601 2.62943 2.81911 3.15704 3.44435 3.58823 3.75962 4.08934 4.33701 4.49672 4.81231 
23 0.17639 0.33367 0.52097 0.84166 1.0142 1.1855 1.34827 1.51263 1.67743 1.87016 2.08243 2.35582 2.64768 2.84228 3.00604 3.17649 3.32696 3.46131 3.77833 4.10841 4.3562 4.51602 4.83123 
29 0.16251 0.31815 0.50574 0.64023 0.82684 0.83076 0.99773 1.16289 1.33124 1.49731 1.66194 1.85155 2.06583 2.19473 2.33755 2.48039 2.63281 2.82413 2.98805 3.15918 3.31048 3.44269 3.58864 3.76398 4.09448 4.34252 4.50107 4.62716 4.81794 
65 0.1648 0.16801 0.31967 0.32367 0.50809 0.51162 0.64053 0.64383 0.64837 0.8294 0.83274 0.83857 0.99985 1.00505 1.16787 1.17275 1.33284 1.33663 1.49994 1.5035 1.66487 1.66954 1.8544 1.85892 1.86276 2.06743 2.0708 2.19663 2.2038 2.33982 2.34333 2.34798 2.48247 2.48583 2.63535 2.63825 2.82581 2.82906 2.83317 2.99076 2.99564 3.16217 3.16588 3.17048 3.31229 3.3167 3.446 3.45018 3.59108 3.59493 3.60414 3.76514 3.76844 4.09648 4.09979 4.34496 4.34822 4.50226 4.50526 4.51035 4.63097 4.63707 4.8194 4.82237 4.82633 
26 0.17005 0.32601 0.51572 0.64946 0.83463 1.00728 1.17706 1.34194 1.50522 1.67084 1.86139 1.88347 2.09371 2.34824 2.49193 2.64472 2.83287 3.00032 3.17132 3.32147 3.6002 3.77305 4.10837 4.3511 4.51147 4.82541 
0 
137 0.14264 0.14591 0.14861 0.15086 0.15391 0.29879 0.30234 0.30463 0.30698 0.30939 0.48571 0.48902 0.4917 0.49366 0.49608 0.61599 0.62034 0.62337 0.6257 0.62813 0.63317 0.80809 0.81141 0.8141 0.81626 0.81879 0.9809 0.98321 0.98596 0.98851 0.99202 1.14486 1.14868 1.15157 1.15459 1.15857 1.30991 1.31309 1.31661 1.31899 1.32213 1.47793 1.48147 1.48435 1.4866 1.48962 1.63903 1.64489 1.64801 1.65046 1.65416 1.83567 1.8379 1.84021 1.84258 1.84539 2.0489 2.05112 2.05352 2.05597 2.17403 2.1778 2.18116 2.18495 2.32055 2.32317 2.32552 2.32791 2.33126 2.45555 2.46123 2.46444 2.467 2.4699 2.61242 2.61669 2.61922 2.62139 2.62446 2.80418 2.80763 2.81004 2.81208 2.81474 2.96757 2.97097 2.97412 2.97614 2.97995 3.14035 3.14316 3.1454 3.14795 3.15005 3.28928 3.29247 3.29547 3.29832 3.30073 3.42231 3.42779 3.43001 3.43289 3.43561 3.56966 3.57301 3.57554 3.57803 3.581 3.74435 3.74664 3.74937 3.75149 3.7535 4.07787 4.08015 4.08237 4.08478 4.32663 4.32875 4.33074 4.33348 4.48077 4.48359 4.48659 4.48857 4.49104 4.60476 4.60873 4.61217 4.61572 4.62276 4.80016 4.80272 4.80472 4.80667 4.80933 
99 0.14618 0.15028 0.1534 0.30238 0.30581 0.30927 0.31291 0.48887 0.49323 0.49595 0.4996 0.62171 0.62583 0.62952 0.81165 0.81526 0.81865 0.82291 0.98401 0.98704 0.99113 1.14851 1.15229 1.15724 1.16228 1.31323 1.31742 1.32105 1.32547 1.48144 1.4857 1.48895 1.49339 1.64263 1.6493 1.65262 1.83873 1.84138 1.84499 1.84962 2.05199 2.05475 2.05794 2.17728 2.18286 2.19079 2.32361 2.32651 2.32992 2.45994 2.46576 2.46952 2.47417 2.61609 2.62025 2.62343 2.80713 2.81134 2.81436 2.81898 2.97095 2.97538 2.97853 3.14382 3.14697 3.15076 3.15418 3.29298 3.29698 3.30107 3.30483 3.42559 3.43129 3.43507 3.43967 3.57285 3.5769 3.58046 3.74748 3.75107 3.75418 3.75768 4.08093 4.08358 4.08693 4.32991 4.33212 4.33575 4.48411 4.48735 4.49077 4.49576 4.60814 4.61442 4.61921 4.80307 4.806 4.80841 4.8122 
43 0.17026 0.17584 0.32726 0.51413 0.51988 0.64712 0.83579 0.8414 1.00784 1.01823 1.17668 1.34046 1.50665 1.67103 1.8619 1.8678 2.0731 2.20498 2.34637 2.35397 2.48797 2.49857 2.64029 2.83293 2.83851 2.99561 3.16815 3.1756 3.31965 3.45326 3.59763 3.60727 3.77075 3.77755 4.10192 4.11393 4.34955 4.35627 4.50789 4.5152 4.63724 4.82451 4.82945 
0 
59 0.15533 0.15934 0.312 0.31631 0.49791 0.50232 0.50821 0.63125 0.63662 0.8205 0.82511 0.83135 0.99217 0.99886 1.1582 1.16488 1.32224 1.32861 1.49022 1.49475 1.49961 1.65504 1.65947 1.8472 1.85175 2.06048 2.06486 2.18644 2.19209 2.33261 2.33719 2.47198 2.47726 2.62688 2.63087 2.81617 2.82104 2.98018 2.98535 3.15285 3.15832 3.30198 3.30925 3.4379 3.44235 3.58212 3.58682 3.75576 3.7613 4.08938 4.09348 4.3382 4.34187 4.49282 4.49819 4.61738 4.62548 4.81199 4.81537 
39 0.16683 0.32336 0.50956 0.51508 0.64408 0.83174 0.83548 1.00289 1.00924 1.17459 1.33512 1.50222 1.50721 1.66684 1.85625 1.86292 2.07004 2.19896 2.34195 2.35338 2.48401 2.48946 2.63777 2.82825 2.83445 2.99239 3.16507 3.17227 3.31547 3.4492 3.59372 3.76803 3.77269 4.09868 4.34673 4.50564 4.633 4.82133 4.82602 
1 4.11076 
55 0.14974 0.15601 0.30583 0.31056 0.31642 0.49255 0.49857 0.62444 0.6305 0.81514 0.82157 0.98773 0.99467 1.1518 1.15773 1.16526 1.31701 1.32496 1.48498 1.49174 1.64598 1.65436 1.84247 1.85075 2.05573 2.18102 2.19183 2.32732 2.33467 2.46266 2.47139 2.61919 2.62571 2.81092 2.81752 2.97455 2.98167 3.14741 3.1546 3.29657 3.30477 3.42895 3.43604 3.57652 3.58361 3.75117 3.75843 4.08462 4.33363 4.48781 4.49509 4.6119 4.62102 4.80676 4.81153 
78 0.1602 0.16438 0.17049 0.3169 0.32125 0.3258 0.5036 0.50716 0.51118 0.63585 0.63957 0.64343 0.82546 0.8299 0.83539 0.99682 1.00199 1.00925 1.16309 1.1684 1.17704 1.32697 1.33215 1.33658 1.4953 1.49989 1.5058 1.66004 1.66364 1.67177 1.85194 1.85647 1.86108 2.06557 2.06941 2.19157 2.19663 2.33756 2.34169 2.34911 2.47484 2.48013 2.48402 2.63158 2.63534 2.82182 2.82551 2.83035 2.98504 2.9897 2.99652 3.15775 3.16248 3.16597 3.30704 3.31249 3.31605 3.44208 3.44578 3.45008 3.58762 3.59126 3.59788 3.76057 3.76558 3.77185 4.09447 4.0986 4.34325 4.34885 4.49791 4.50237 4.51276 4.62233 4.62905 4.81716 4.81999 4.82429 
54 0.14812 0.15287 0.30456 0.31028 0.4907 0.49541 0.62474 0.63098 0.81351 0.81868 0.98497 0.99221 1.15109 1.31498 1.32423 1.48345 1.48864 1.64894 1.65453 1.83971 1.84573 2.05292 2.05825 2.17934 2.32499 2.33119 2.46632 2.47158 2.61947 2.62442 2.80898 2.814 2.97293 2.97899 3.14524 3.15146 3.2947 3.30348 3.4313 3.43771 3.57466 3.58075 3.74835 3.75398 4.08196 4.08719 4.3307 4.33586 4.48554 4.4916 4.61024 4.61962 4.80424 4.80787 
102 0.17575 0.17901 0.18259 0.20055 0.33108 0.33514 0.338 0.34363 0.51945 0.52263 0.52571 0.53179 0.65219 0.65567 0.65974 0.84143 0.84455 0.84803 0.85776 1.01168 1.01593 1.0197 1.02686 1.1797 1.18462 1.1882 1.34409 1.34721 1.35054 1.35974 1.51219 1.51517 1.51868 1.53125 1.67642 1.68038 1.68494 1.86627 1.87014 1.87345 1.87905 2.07908 2.08225 2.08694 2.10529 2.20815 2.21352 2.22133 2.35152 2.35558 2.35979 2.36549 2.4938 2.49729 2.50154 2.64635 2.64934 2.65378 2.83762 2.84062 2.84412 2.8489 3.00214 3.00537 3.01024 3.17287 3.17656 3.1795 3.18433 3.32373 3.3272 3.33012 3.34108 3.45775 3.46176 3.46514 3.60265 3.60678 3.61159 3.62238 3.77687 3.7798 3.78307 3.78904 4.1079 4.11117 4.11606 4.13642 4.35651 4.35952 4.36352 4.51306 4.51628 4.51967 4.52754 4.64253 4.64664 4.65939 4.83102 4.83414 4.83748 4.84217 
58 0.15897 0.16231 0.31505 0.31841 0.50285 0.50682 0.6348 0.63867 0.82362 0.82669 0.8303 0.99476 0.99903 1.162 1.16677 1.32738 1.33109 1.49436 1.49722 1.50096 1.65912 1.66259 1.84978 1.85364 2.06299 2.0669 2.19078 2.1964 2.33516 2.33922 2.47669 2.4806 2.62977 2.63277 2.82067 2.82421 2.985 2.98921 3.15681 3.16008 3.30705 3.31074 3.44092 3.445 3.58591 3.59004 3.75988 3.76317 4.09162 4.09554 4.33971 4.34447 4.49774 4.50084 4.62542 4.62961 4.81448 4.81757 
0 
22 0.16422 0.50716 0.64076 0.83062 1.33435 1.6653 1.85941 2.34038 2.4816 2.6345 2.82557 2.99045 3.1626 3.313 3.44873 3.59059 3.76486 4.09662 4.34326 4.50197 4.63062 4.81934 
58 0.15342 0.15775 0.30954 0.31389 0.49558 0.50036 0.5053 0.6289 0.63357 0.81907 0.82364 0.9902 0.99531 1.15597 1.16184 1.32004 1.32583 1.48855 1.49335 1.65454 1.65962 1.84494 1.84952 2.0581 2.06218 2.1841 2.1911 2.33028 2.33442 2.47091 2.47541 2.62424 2.62852 2.81369 2.81862 2.97783 2.98307 3.15056 3.15543 3.29969 3.30559 3.4368 3.44216 3.57982 3.58419 3.7534 3.75858 4.08712 4.09115 4.33602 4.33964 4.49054 4.49561 4.61501 4.6236 4.80945 4.81302 4.8192 
23 0.15839 0.31252 0.50146 0.63568 0.82557 0.99632 1.32788 1.84696 2.06045 2.33239 2.47676 2.62884 2.82001 2.98428 3.15303 3.30788 3.4429 3.58581 3.75933 4.08884 4.33717 4.49626 4.81188 
66 0.16829 0.17169 0.17579 0.32364 0.32748 0.33055 0.51239 0.51635 0.64466 0.64845 0.83199 0.83612 0.84022 1.00301 1.00791 1.01231 1.17064 1.17531 1.17952 1.33748 1.34114 1.50206 1.50598 1.50994 1.66854 1.67312 1.85837 1.86269 1.86642 2.07178 2.07535 2.19802 2.20348 2.34436 2.34811 2.35666 2.48635 2.49063 2.63961 2.64302 2.83129 2.83627 2.99517 2.99962 3.16774 3.17089 3.31533 3.31964 3.32508 3.4498 3.4547 3.59544 3.5997 3.77081 3.77393 4.10097 4.10482 4.34924 4.35359 4.50584 4.50962 4.63262 4.63696 4.82431 4.82761 4.83091 
57 0.16595 0.16986 0.32095 0.32428 0.50951 0.51353 0.64287 0.64644 0.83039 0.8334 0.83938 0.99985 1.0045 1.17073 1.17526 1.33483 1.33927 1.5011 1.50434 1.66527 1.66984 1.8551 1.8594 1.86348 2.06928 2.07369 2.19814 2.2062 2.34181 2.34586 2.48356 2.48799 2.63677 2.64215 2.82723 2.83176 2.99162 2.99612 3.1638 3.16715 3.31488 3.31837 3.44864 3.4533 3.59273 3.59708 3.76673 3.76946 4.09785 4.10253 4.34574 4.35025 4.50398 4.50727 4.63172 4.82079 4.82452 
7 0.16083 0.50667 0.82487 1.49528 2.82393 4.34102 4.81562 
3 0.85047 3.17949 3.78152 
49 0.15243 0.15749 0.30865 0.31435 0.49657 0.50154 0.62888 0.63517 0.81738 0.82234 0.98908 0.99748 1.1558 1.16363 1.32095 1.32707 1.48779 1.49293 1.65299 1.66161 1.8436 1.85031 2.05703 2.18582 2.32907 2.33773 2.47001 2.47668 2.62405 2.81425 2.81955 2.97914 3.14951 3.15502 3.29991 3.3056 3.43445 3.44114 3.57999 3.58848 3.75323 3.75825 4.08589 4.33421 4.49004 4.49548 4.61742 4.80865 4.81423 
69 0.16342 0.16681 0.1716 0.32021 0.32358 0.32852 0.50721 0.51015 0.51362 0.64015 0.64333 0.82889 0.83199 0.83588 0.99843 1.00332 1.00761 1.16565 1.17238 1.33199 1.33621 1.49934 1.50267 1.50736 1.66415 1.66851 1.85383 1.85824 1.86183 2.06645 2.06959 2.1954 2.19979 2.33919 2.34501 2.48147 2.48557 2.63465 2.63741 2.82546 2.82864 2.83241 2.98901 2.99319 3.16065 3.16425 3.1681 3.31217 3.31539 3.4449 3.44963 3.45503 3.58945 3.59406 3.59959 3.76544 3.76808 4.09536 4.09893 4.34395 4.3474 4.50228 4.50528 4.62739 4.63158 4.63958 4.81852 4.82183 4.82511 
25 0.15352 0.31049 0.49699 0.63083 0.81893 0.99116 1.32301 1.48953 1.65526 1.84338 2.05733 2.32946 2.47273 2.62511 2.81536 2.9801 3.15048 3.30293 3.4379 3.58105 3.7547 4.08579 4.33364 4.49214 4.80828 
26 0.17298 0.3298 0.51733 0.64947 0.83831 1.00992 1.18057 1.34381 1.50973 1.67426 1.86589 2.07601 2.35091 2.64311 2.8374 3.00123 3.17273 3.3232 3.45722 3.60023 3.77441 4.10424 4.35159 4.51162 4.6393 4.8289 
46 0.16933 0.17439 0.32498 0.32921 0.51262 0.51835 0.64511 0.65039 0.83473 0.83968 1.00601 1.01165 1.17294 1.17827 1.33766 1.50466 1.50939 1.66912 1.67542 1.85944 1.8645 2.07267 2.20065 2.34504 2.35053 2.48687 2.49447 2.64073 2.83093 2.83604 2.99566 3.16594 3.17023 3.31761 3.45197 3.59612 3.60735 3.77086 4.10108 4.10848 4.34915 4.35469 4.50746 4.63442 4.82412 4.82888 
69 0.16015 0.16344 0.1675 0.3156 0.31947 0.32256 0.50339 0.50591 0.50913 0.63606 0.6401 0.82506 0.82856 0.8325 0.99583 1.00067 1.16227 1.16731 1.32681 1.33081 1.33462 1.49579 1.49903 1.50356 1.66031 1.66381 1.85045 1.85494 1.8588 2.06327 2.06692 2.19023 2.19467 2.33585 2.33999 2.4776 2.48083 2.63095 2.63419 2.82122 2.82425 2.82789 2.98513 2.98816 2.99241 3.15669 3.1612 3.16626 3.30755 3.31185 3.31586 3.44164 3.44627 3.5866 3.58996 3.75962 3.76365 3.76659 4.09229 4.09603 4.34096 4.34448 4.49684 4.50093 4.62144 4.62752 4.81507 4.81794 4.82098 
2 1.00896 4.82978 
6 1.0035 1.17178 1.33556 1.66991 3.31458 3.59428 
37 0.16504 0.32149 0.32676 0.50834 0.51435 0.64267 0.83084 0.83611 1.00307 1.01013 1.17155 1.33443 1.50176 1.66415 1.67117 1.8567 1.86177 2.06876 2.19812 2.34281 2.35524 2.48285 2.63605 2.8271 2.83461 2.99072 3.16458 3.31475 3.44903 3.59237 3.76736 4.0975 4.34583 4.5036 4.63259 4.81977 4.82508 
38 0.15952 0.16462 0.31612 0.32118 0.50305 0.50814 0.63714 0.82407 0.82812 0.99468 1.00103 1.16171 1.16866 1.32987 1.49449 1.49886 1.66004 1.85036 1.85508 2.06417 2.19217 2.33582 2.47822 2.63154 2.82195 2.9864 3.15659 3.16158 3.30957 3.44364 3.58726 3.76226 4.09254 4.34054 4.49906 4.62579 4.81499 4.82124 
49 0.15057 0.15504 0.3067 0.31381 0.49301 0.49783 0.62615 0.63244 0.81589 0.82066 0.98698 0.99349 1.153 1.31697 1.32492 1.48603 1.49081 1.64988 1.6562 1.84171 1.85064 2.05498 2.18182 2.32711 2.46677 2.47254 2.62132 2.62576 2.81139 2.81663 2.97512 2.98038 3.14746 3.15449 3.29679 3.30473 3.43259 3.57716 3.58394 3.75046 3.75707 4.08408 4.33276 4.48748 4.49368 4.61331 4.62154 4.80651 4.81159 
102 0.14719 0.1508 0.1535 0.15796 0.30324 0.30678 0.31 0.31393 0.48989 0.49388 0.49634 0.5002 0.62226 0.62616 0.6289 0.63311 0.81246 0.81583 0.81897 0.82232 0.98521 0.98788 0.99205 1.14931 1.15323 1.15831 1.16288 1.31421 1.31774 1.3217 1.32609 1.48226 1.48606 1.48933 1.49315 1.64356 1.65014 1.65332 1.83989 1.84233 1.8459 1.85053 2.05315 2.05565 2.05854 2.1783 2.18318 2.18926 2.32477 2.32758 2.33075 2.46036 2.46622 2.47005 2.47368 2.61677 2.62123 2.62415 2.80824 2.81225 2.815 2.8195 2.9719 2.97601 2.97914 3.14481 3.14788 3.15118 3.15466 3.29404 3.29754 3.30213 3.30548 3.42657 3.43245 3.43613 3.44085 3.5739 3.57777 3.58047 3.58693 3.74868 3.75178 3.755 3.75825 4.0821 4.08463 4.0879 4.33107 4.33314 4.33663 4.48512 4.4881 4.49173 4.49618 4.60912 4.61479 4.61983 4.80425 4.80707 4.80925 4.8141 
28 0.16106 0.31702 0.50462 0.63971 0.8251 0.83123 0.99889 1.16654 1.33036 1.49498 1.50244 1.66246 1.85261 2.06717 2.3377 2.48099 2.63297 2.82299 2.98729 3.15953 3.30961 3.44722 3.5884 3.76233 4.09542 4.49985 4.62749 4.81831 
77 0.14733 0.15227 0.15607 0.30348 0.30737 0.31182 0.49005 0.49527 0.49867 0.6226 0.62755 0.63174 0.81271 0.81715 0.82061 0.98524 0.98924 0.99441 1.14961 1.15415 1.16136 1.31443 1.32061 1.32579 1.48255 1.48812 1.49184 1.64395 1.65145 1.65477 1.83995 1.84303 1.84813 2.05321 2.05655 2.17853 2.18593 2.32483 2.32825 2.3351 2.46129 2.46693 2.471 2.61719 2.62184 2.6255 2.80841 2.81342 2.8171 2.9721 2.97821 3.14492 3.1485 3.15287 3.29414 3.29953 3.30386 3.42692 3.43312 3.43835 3.57404 3.57899 3.74871 3.75351 3.75683 4.08214 4.08527 4.33112 4.33375 4.48526 4.48919 4.49297 4.60939 4.61826 4.8043 4.80763 4.81128 
54 0.15451 0.15942 0.16493 0.31137 0.31777 0.49824 0.50239 0.63082 0.63724 0.81997 0.82483 0.82933 0.99122 0.99731 1.15753 1.1667 1.32166 1.33014 1.48992 1.49503 1.49954 1.65566 1.66188 1.8461 1.85324 2.05938 2.1891 2.33147 2.33811 2.47236 2.47942 2.62585 2.63115 2.81722 2.82272 2.98024 2.98556 3.15196 3.15833 3.30146 3.30891 3.4374 3.44423 3.58158 3.58859 3.75523 3.7613 4.08841 4.33733 4.49209 4.49826 4.62152 4.8112 4.8158 
27 0.16039 0.31604 0.50437 0.63691 0.82445 0.99698 1.16689 1.33163 1.4954 1.66066 1.85178 2.06355 2.33668 2.47804 2.6314 2.82351 2.98812 3.15848 3.30955 3.44403 3.58844 3.76166 4.09215 4.34003 4.4985 4.6282 4.81539 
52 0.15092 0.1566 0.30725 0.31326 0.49362 0.4988 0.62673 0.63278 0.81629 0.82197 0.98786 0.99506 1.15371 1.16356 1.31789 1.32515 1.4864 1.49245 1.65083 1.65699 1.84246 1.8495 2.05571 2.18267 2.32776 2.33436 2.46751 2.4737 2.62175 2.62699 2.81204 2.81756 2.9759 2.98221 3.14804 3.15411 3.2976 3.30488 3.43339 3.43998 3.5777 3.58428 3.75129 3.75708 4.08474 4.33346 4.48834 4.49443 4.61407 4.6233 4.80711 4.81153 
44 0.16142 0.3146 0.49971 0.50703 0.63245 0.64057 0.82524 0.99509 1.16102 1.16851 1.32525 1.33471 1.65303 1.66473 1.85026 2.06533 2.18835 2.33525 2.34172 2.47106 2.48053 2.62838 2.63446 2.81908 2.82843 2.98229 2.99061 3.15546 3.1623 3.30513 3.31301 3.4355 3.44569 3.58499 3.59159 3.7587 3.76472 4.0944 4.34155 4.4957 4.50181 4.61912 4.6299 4.81608 
82 0.15418 0.15808 0.1611 0.312 0.31548 0.31868 0.49771 0.50159 0.50505 0.63103 0.63443 0.63821 0.81965 0.82303 0.8261 0.83077 0.99205 0.99557 0.99977 1.15786 1.1626 1.16754 1.32193 1.32731 1.33121 1.48925 1.49331 1.49634 1.50148 1.65175 1.6577 1.66098 1.84723 1.85124 1.85497 2.06033 2.06349 2.18569 2.19132 2.33248 2.33554 2.34177 2.47079 2.47525 2.47877 2.62643 2.62973 2.63299 2.81579 2.81957 2.82333 2.97974 2.98444 2.98874 3.15271 3.15583 3.15952 3.30171 3.30599 3.30971 3.43627 3.43971 3.44434 3.58171 3.58534 3.58963 3.75577 3.75956 3.76249 4.08943 4.09233 4.33822 4.34078 4.49303 4.49754 4.50067 4.61652 4.62449 4.62922 4.81169 4.81443 4.81805 
25 0.16047 0.31677 0.50314 0.63795 0.82463 0.99898 1.16835 1.33125 1.4954 1.66134 1.85329 2.06235 2.33846 2.47731 2.63065 2.82112 3.15816 3.3095 3.44467 3.58995 3.76146 4.09092 4.33909 4.49873 4.81374 
5 0.3275 0.83437 1.5075 1.86281 4.82627 
80 0.14743 0.15152 0.15539 0.30376 0.30755 0.31156 0.48979 0.49405 0.49752 0.62283 0.62687 0.63091 0.81285 0.81716 0.8208 0.98448 0.98896 0.99515 1.15019 1.15492 1.16193 1.31445 1.3195 1.32517 1.48264 1.48716 1.49155 1.64444 1.65024 1.65527 1.83922 1.8431 1.84746 2.05243 2.05601 2.17827 2.18392 2.32443 2.32801 2.33456 2.46303 2.46805 2.47248 2.61813 2.62208 2.6255 2.80787 2.81213 2.8153 2.97206 2.97692 2.9848 3.14463 3.14857 3.15204 3.29405 3.29875 3.3037 3.42842 3.43227 3.4371 3.57374 3.57788 3.58404 3.74779 3.7521 3.75547 4.08144 4.08492 4.33024 4.33335 4.485 4.48952 4.49486 4.6091 4.61565 4.62129 4.80364 4.80671 4.80981 
0 
41 0.15676 0.31176 0.31775 0.49979 0.50582 0.63309 0.82038 0.82575 0.99164 0.99983 1.15851 1.16732 1.32154 1.32826 1.49066 1.49688 1.65727 1.84612 1.85415 2.05949 2.18967 2.33156 2.47514 2.6282 2.81802 2.98329 3.15222 3.15844 3.30175 3.30911 3.43892 3.58372 3.75497 3.76051 4.08847 4.33697 4.49206 4.4977 4.62314 4.81098 4.81567 
23 0.15315 0.30935 0.49698 0.62996 0.81804 0.9891 1.48941 1.84331 2.05681 2.32889 2.47255 2.62512 2.8154 2.98034 3.14961 3.30618 3.43628 3.58086 3.75432 4.08565 4.33395 4.4921 4.80849 
99 0.16736 0.17077 0.17411 0.17896 0.32319 0.32702 0.33 0.33451 0.51197 0.51455 0.51756 0.52249 0.6443 0.64785 0.65144 0.8322 0.83596 0.83849 0.84207 1.00332 1.00771 1.01135 1.01738 1.16966 1.17517 1.17887 1.33368 1.33897 1.34211 1.34913 1.502 1.50599 1.50905 1.51357 1.66852 1.67163 1.6764 1.8583 1.86201 1.86551 1.8704 2.07155 2.07465 2.07912 2.19722 2.20305 2.20787 2.34394 2.34717 2.35142 2.35697 2.48496 2.48834 2.49218 2.49821 2.63848 2.64167 2.64536 2.82862 2.83206 2.83547 2.83917 2.99119 2.99595 2.99945 3.16418 3.16867 3.17117 3.17529 3.31401 3.31919 3.32238 3.45005 3.45412 3.45753 3.59355 3.59703 3.60046 3.60475 3.76754 3.77179 3.77442 3.77935 4.10057 4.10355 4.10875 4.34924 4.35189 4.3562 4.50433 4.50861 4.51209 4.6309 4.63646 4.64103 4.8235 4.82599 4.82931 4.83286 
0 
0 
26 0.15782 0.31533 0.5019 0.63455 0.82375 0.99708 1.16466 1.32663 1.49463 1.66405 1.846 2.06195 2.33521 2.4753 2.62834 2.81979 2.98381 3.15645 3.30686 3.44121 3.58714 3.75877 4.08794 4.33599 4.49567 4.81203 
30 0.16563 0.32237 0.508 0.51372 0.64186 0.83098 1.00225 1.17183 1.33378 1.50167 1.66554 1.85738 2.0685 2.19966 2.34185 2.48334 2.63585 2.82631 2.99069 3.16336 3.31441 3.4496 3.59227 3.76686 4.09697 4.34523 4.50323 4.63169 4.8198 4.82503 
71 0.15781 0.16095 0.16523 0.31394 0.31756 0.32077 0.50157 0.50501 0.63432 0.63784 0.82283 0.82621 0.82932 0.99352 0.99796 1.00339 1.16014 1.16455 1.17152 1.32516 1.329 1.33243 1.49287 1.49648 1.49991 1.65836 1.66176 1.6668 1.84837 1.85235 1.85562 2.06151 2.06514 2.18949 2.19398 2.33401 2.33755 2.47505 2.47877 2.48425 2.62892 2.63185 2.81946 2.82298 2.82822 2.98403 2.98694 3.15478 3.15907 3.16316 3.30439 3.30914 3.31299 3.44001 3.4444 3.58501 3.58841 3.75856 3.76204 4.09052 4.09433 4.33895 4.34284 4.49512 4.49855 4.50213 4.62187 4.62603 4.81357 4.81646 4.81974 
28 0.15901 0.31577 0.50309 0.63613 0.8248 0.99892 1.16447 1.32815 1.49548 1.65941 1.85042 2.06399 2.19325 2.33728 2.47631 2.63115 2.8215 2.98564 3.15723 3.30732 3.44138 3.58686 3.76234 4.09237 4.34066 4.49833 4.62572 4.8157 
78 0.15488 0.15874 0.16222 0.31187 0.3159 0.31969 0.49838 0.50191 0.50571 0.63154 0.63545 0.63907 0.82076 0.82509 0.8303 0.99182 0.99633 1.00084 1.15841 1.16391 1.16872 1.32206 1.32705 1.33124 1.49039 1.49502 1.4999 1.65464 1.65888 1.66383 1.84681 1.85103 1.85487 2.05983 2.06335 2.18645 2.19167 2.3322 2.33604 2.34144 2.47161 2.47614 2.4809 2.62614 2.62997 2.81683 2.82049 2.82449 2.97994 2.98461 2.99 3.1531 3.15722 3.16126 3.3021 3.30738 3.31076 3.43756 3.44183 3.44616 3.58187 3.58572 3.5903 3.7558 3.75983 3.76281 4.08886 4.09221 4.33759 4.3406 4.49283 4.49721 4.50085 4.61882 4.62557 4.8117 4.81463 4.81944 
26 0.16606 0.32549 0.50958 0.64196 0.83332 1.00383 1.17644 1.33614 1.50305 1.66703 1.85629 2.06941 2.19989 2.3414 2.48458 2.63873 2.82721 2.99199 3.31785 3.44958 3.59263 3.77209 4.09804 4.34628 4.63206 4.82199 
1 0.83593 
128 0.16784 0.17083 0.173 0.17586 0.18267 0.32405 0.32708 0.32938 0.33164 0.33597 0.51173 0.51397 0.51633 0.51866 0.52226 0.64429 0.64702 0.64929 0.65203 0.65775 0.8336 0.8368 0.83904 0.84177 0.84851 1.00428 1.00771 1.01022 1.01307 1.01971 1.17131 1.17515 1.17806 1.18076 1.33527 1.33885 1.34127 1.34394 1.34926 1.50392 1.50677 1.50921 1.51201 1.52924 1.66934 1.67209 1.67513 1.67941 1.85901 1.86184 1.86426 1.86669 1.8701 2.07178 2.07438 2.07685 2.08071 2.19879 2.20255 2.20627 2.21051 2.34454 2.34722 2.34971 2.35256 2.35657 2.48586 2.48851 2.49119 2.49436 2.49981 2.63911 2.64161 2.64372 2.64818 2.82917 2.83206 2.83432 2.83705 2.83991 2.99352 2.99638 2.99896 3.00211 3.16571 3.16895 3.17105 3.17362 3.17791 3.315 3.31878 3.32103 3.32386 3.45046 3.45364 3.45616 3.4592 3.59544 3.59792 3.60062 3.60358 3.60808 3.76882 3.77162 3.77401 3.7768 3.78148 4.10082 4.10312 4.10559 4.10974 4.34949 4.35146 4.35401 4.35787 4.5054 4.50875 4.51074 4.51351 4.63393 4.63706 4.64045 4.64531 4.82373 4.826 4.82817 4.83064 4.8337 
60 0.16285 0.16609 0.17062 0.31854 0.32203 0.32635 0.5071 0.51108 0.64001 0.64374 0.82892 0.83196 0.83648 0.99798 1.00284 1.0115 1.16452 1.17154 1.33224 1.33741 1.4982 1.50183 1.66338 1.66848 1.85294 1.85839 2.0662 2.06986 2.19414 2.20389 2.33827 2.34225 2.48114 2.48877 2.63426 2.63723 2.82511 2.8294 2.98928 2.99475 3.1617 3.16586 3.31282 3.31692 3.4449 3.4499 3.59016 3.5958 3.76498 3.7678 4.09528 4.09936 4.34361 4.34835 4.50205 4.50706 4.62869 4.63334 4.81855 4.82198 
8 0.3196 1.50035 1.66364 1.85376 3.15882 3.31005 4.62655 4.81502 
89 0.17857 0.18174 0.18897 0.33363 0.33779 0.34205 0.52117 0.52438 0.52813 0.65338 0.65755 0.66212 0.84212 0.8462 0.85041 1.01442 1.01944 1.02627 1.17991 1.18653 1.19141 1.34508 1.34937 1.35371 1.51393 1.51728 1.52152 1.67845 1.68289 1.69246 1.86786 1.87276 1.87649 1.89531 2.08125 2.08485 2.09044 2.20836 2.21305 2.22053 2.35416 2.35824 2.36471 2.49472 2.49863 2.50383 2.64863 2.65174 2.65755 2.83811 2.84185 2.84644 2.85615 3.0028 3.00645 3.01156 3.17395 3.17839 3.18193 3.18861 3.32356 3.3291 3.3327 3.4593 3.46409 3.46846 3.60329 3.60753 3.61239 3.62521 3.77705 3.78139 3.78447 3.79194 4.11042 4.11424 4.12641 4.35903 4.36301 4.37848 4.51399 4.51861 4.52235 4.64117 4.64639 4.65254 4.83368 4.83711 4.84102 
31 0.16922 0.32643 0.5125 0.6445 0.83466 1.00819 1.17155 1.17684 1.33788 1.50598 1.67081 1.8617 2.07097 2.19911 2.34513 2.35374 2.48907 2.63953 2.83229 2.99418 3.16775 3.31802 3.45214 3.59732 3.77063 4.1016 4.34702 4.35425 4.50667 4.63678 4.82458 
0 
35 0.15353 0.30909 0.49657 0.50303 0.62918 0.81859 0.82564 0.98957 1.15586 1.32058 1.48894 1.65421 1.84397 1.85367 2.05726 2.18633 2.32935 2.47102 2.62449 2.81433 2.9788 3.15001 3.15806 3.29983 3.30912 3.43555 3.57996 3.75342 3.75938 4.08627 4.33474 4.49024 4.62185 4.80872 4.81689 
31 0.1582 0.31425 0.50198 0.63449 0.82298 0.83106 0.99422 1.0019 1.1653 1.33085 1.49439 1.65884 1.84917 1.85708 2.06141 2.19424 2.33403 2.47642 2.6294 2.81989 2.98547 3.15483 3.31083 3.44011 3.58543 3.75886 4.09065 4.33911 4.49559 4.62757 4.81368 
81 0.1531 0.15756 0.16136 0.30921 0.31334 0.31702 0.49579 0.50096 0.50491 0.62845 0.63339 0.63746 0.81845 0.82259 0.82623 0.99129 0.99531 0.99977 1.15528 1.15981 1.16425 1.32024 1.32544 1.32885 1.48829 1.49303 1.49675 1.64952 1.65596 1.65937 1.84626 1.84965 1.85395 2.0595 2.06332 2.18435 2.18996 2.19538 2.33098 2.33441 2.33839 2.46636 2.47255 2.47647 2.62285 2.62783 2.63132 2.81418 2.81907 2.82293 2.97795 2.98336 2.98651 3.15099 3.15461 3.15856 3.30003 3.30499 3.30934 3.43253 3.4388 3.44337 3.57988 3.58473 3.58871 3.75478 3.7591 3.76267 4.08837 4.0918 4.33756 4.34091 4.49122 4.49544 4.4989 4.61491 4.62083 4.62593 4.8106 4.81387 4.81856 
57 0.15077 0.15497 0.30704 0.31186 0.49383 0.49789 0.50237 0.62695 0.63211 0.81604 0.82048 0.98713 0.99249 1.15359 1.16264 1.31735 1.32398 1.48628 1.49076 1.65178 1.65654 1.84187 1.84656 2.05499 2.05906 2.18274 2.32728 2.33192 2.46825 2.47275 2.6219 2.62597 2.81204 2.8164 2.97593 2.98055 3.14788 3.15291 3.29755 3.30392 3.43322 3.43888 3.5777 3.58341 3.75066 3.75541 4.08407 4.08815 4.33271 4.3366 4.48803 4.49289 4.61491 4.62279 4.80667 4.80993 4.81483 
0 
83 0.16745 0.17074 0.17495 0.32176 0.32585 0.32931 0.51027 0.51365 0.51742 0.64309 0.64723 0.65336 0.8333 0.83634 0.84029 1.00214 1.00698 1.01195 1.16739 1.17308 1.17719 1.33216 1.33704 1.34109 1.50341 1.50661 1.51042 1.66692 1.67069 1.67544 1.85656 1.86104 1.86463 1.87322 2.07099 2.07561 2.19796 2.20239 2.20907 2.34233 2.34647 2.35065 2.35671 2.4849 2.48962 2.50024 2.63814 2.64285 2.8281 2.8317 2.83586 2.99282 2.99695 3.16308 3.16738 3.17205 3.31234 3.3176 3.32125 3.4491 3.45313 3.46228 3.59317 3.59789 3.60402 3.76714 3.77091 3.78205 4.09971 4.10375 4.12155 4.34768 4.35158 4.35851 4.50321 4.50727 4.51198 4.63003 4.63501 4.82209 4.82525 4.82842 4.8351 
33 0.16698 0.32159 0.32623 0.5099 0.51491 0.64257 0.64744 0.83293 1.00333 1.17242 1.336 1.50324 1.6667 1.85589 1.86308 2.06974 2.34164 2.34652 2.48465 2.63719 2.82838 2.83615 2.99211 3.16582 3.31596 3.4493 3.59304 3.76728 4.09816 4.34622 4.50568 4.635 4.82147 
65 0.16132 0.16424 0.31603 0.31983 0.50485 0.50785 0.63761 0.64078 0.82534 0.82889 0.83387 0.99561 1.00003 1.00456 1.16246 1.16774 1.17237 1.32645 1.3312 1.33586 1.49601 1.49929 1.5038 1.66152 1.66537 1.85044 1.85476 1.85933 2.06428 2.06732 2.19339 2.19916 2.33681 2.34009 2.47889 2.48161 2.6326 2.63498 2.82318 2.82603 2.98767 2.99059 3.15762 3.16148 3.16499 3.30643 3.31141 3.315 3.4427 3.44676 3.58813 3.59148 3.76228 3.76499 4.09333 4.09634 4.3417 4.34464 4.49995 4.50233 4.62465 4.62907 4.81663 4.81916 4.82409 
28 0.16204 0.31667 0.50437 0.63855 0.82673 0.99691 1.16639 1.32995 1.49738 1.66118 1.84992 1.85804 2.06449 2.19439 2.33821 2.47824 2.63227 2.82267 2.98702 3.15947 3.31009 3.44357 3.5895 3.76229 4.09387 4.34099 4.49951 4.81568 
92 0.15123 0.15565 0.15823 0.16264 0.30751 0.31109 0.31484 0.49377 0.49871 0.50167 0.5068 0.62597 0.63065 0.63432 0.81698 0.82132 0.82394 0.82772 0.98889 0.99279 0.99649 1.15384 1.15766 1.16249 1.16865 1.31833 1.3244 1.32805 1.48667 1.49161 1.49442 1.49882 1.64728 1.65497 1.659 1.66562 1.8436 1.84651 1.85048 1.8583 2.05689 2.06008 2.18226 2.18892 2.19723 2.32855 2.33176 2.33617 2.46372 2.47119 2.47472 2.48187 2.62124 2.62591 2.62879 2.81198 2.8169 2.81956 2.82462 2.9759 2.98189 2.98678 3.14884 3.15212 3.15614 3.16214 3.2979 3.30297 3.30638 3.43006 3.43638 3.44102 3.57777 3.58253 3.58673 3.75224 3.75673 3.75939 4.0858 4.08862 4.33484 4.33717 4.48918 4.49397 4.49642 4.61322 4.6211 4.62506 4.8079 4.81094 4.81432 4.81942 
74 0.15329 0.15826 0.16309 0.31024 0.31484 0.31885 0.49647 0.50128 0.50607 0.62904 0.63405 0.63919 0.819 0.82397 0.82959 0.99125 0.99677 1.15672 1.16239 1.16784 1.32113 1.32677 1.33165 1.48881 1.49403 1.49927 1.65065 1.65734 1.66228 1.8461 1.85096 1.85612 2.05932 2.06367 2.18515 2.19111 2.33119 2.3355 2.46816 2.47447 2.47934 2.62447 2.62912 2.8147 2.81951 2.82386 2.97871 2.98415 3.15143 3.15614 3.16001 3.3006 3.30612 3.31005 3.43297 3.43878 3.44482 3.58046 3.58523 3.75466 3.75945 3.76354 4.08829 4.09279 4.33732 4.34361 4.4918 4.49682 4.61617 4.62221 4.62811 4.81046 4.81392 4.82114 
39 0.16624 0.32317 0.32702 0.51071 0.64389 0.83208 0.83651 1.00228 1.00707 1.17166 1.33541 1.50249 1.5074 1.66643 1.67338 1.85641 1.86116 2.06933 2.19921 2.34145 2.34588 2.48447 2.63745 2.82869 2.83378 2.99224 3.16505 3.31542 3.44987 3.59286 3.76836 4.09778 4.1035 4.34573 4.35182 4.50466 4.63306 4.82146 4.82592 
11 0.17591 0.51614 0.64983 0.84099 1.34173 1.67822 2.07495 3.17079 3.60286 3.77461 4.82811 
56 0.14614 0.1511 0.30224 0.30686 0.48873 0.49416 0.62149 0.62682 0.81169 0.81637 0.98388 0.98885 1.14845 1.15442 1.31325 1.3195 1.48153 1.48703 1.64288 1.6506 1.83861 1.84198 2.05186 2.05558 2.17725 2.18441 2.32347 2.32742 2.4607 2.46757 2.61616 2.62145 2.80706 2.81244 2.97084 2.97704 3.14359 3.14751 3.29285 3.29883 3.42592 3.43208 3.5727 3.57803 3.74733 3.75227 4.08077 4.08421 4.32979 4.33252 4.48398 4.48923 4.60816 4.61813 4.8029 4.80653 
46 0.15751 0.16222 0.31431 0.32012 0.50272 0.50705 0.63516 0.82272 0.82746 0.9945 1.00224 1.16108 1.32664 1.33373 1.49246 1.49762 1.65909 1.84917 1.85558 2.06252 2.1911 2.33457 2.34093 2.47634 2.62991 2.63436 2.82037 2.82503 2.9849 3.15558 3.16132 3.3054 3.31161 3.44046 3.44728 3.58553 3.75884 3.76371 4.0913 4.0957 4.34002 4.49564 4.50111 4.62306 4.81428 4.81807 
59 0.17419 0.17885 0.32992 0.33381 0.51718 0.5211 0.6494 0.65374 0.83899 0.84218 0.84917 1.01069 1.01546 1.17821 1.18405 1.34325 1.34762 1.51032 1.515 1.67328 1.67827 1.86368 1.86828 1.87932 2.07614 2.08071 2.20719 2.34875 2.35361 2.36343 2.49119 2.49608 2.64419 2.64844 2.83568 2.84012 2.99964 3.01109 3.17292 3.17784 3.32283 3.32738 3.45559 3.46054 3.60037 3.6047 3.77562 3.779 4.10544 4.11066 4.35389 4.35904 4.51201 4.51682 4.64007 4.6469 4.82883 4.83219 4.8455 
63 0.15337 0.15776 0.31052 0.31496 0.31964 0.49654 0.50098 0.50703 0.62982 0.63444 0.81888 0.8233 0.82694 0.99071 0.99654 1.15678 1.16383 1.32093 1.32683 1.48855 1.49327 1.49832 1.65056 1.65708 1.84569 1.8514 2.05881 2.06355 2.18498 2.19329 2.33102 2.33582 2.46986 2.47555 2.62492 2.62917 2.81474 2.81942 2.82658 2.97876 2.98397 3.15121 3.15684 3.30076 3.30741 3.43602 3.44044 3.4452 3.58059 3.58508 3.75436 3.75919 3.76263 4.08784 4.09169 4.33665 4.34086 4.49152 4.49688 4.61528 4.62462 4.81022 4.81363 
30 0.16342 0.32057 0.50722 0.64035 0.83081 0.99914 1.1645 1.17245 1.33161 1.50062 1.66408 1.8538 1.86052 2.06742 2.19669 2.33912 2.48155 2.63536 2.82614 2.99012 3.16289 3.31379 3.44697 3.59037 3.76605 4.09593 4.34423 4.50283 4.6299 4.81939 
57 0.15159 0.15658 0.3089 0.3146 0.49502 0.50059 0.50644 0.62785 0.63506 0.81723 0.82149 0.82459 0.83027 0.98964 0.99693 1.15534 1.16462 1.31961 1.32714 1.48699 1.49193 1.49574 1.64874 1.65636 1.84455 1.85105 2.05776 2.18349 2.32968 2.33682 2.46689 2.47485 2.62323 2.62879 2.81324 2.81913 2.97717 2.98392 3.14991 3.1562 3.29912 3.30691 3.43164 3.43704 3.4438 3.57901 3.58692 3.75305 3.75919 4.08675 4.33561 4.49026 4.49632 4.61432 4.62558 4.80887 4.81266 
51 0.16303 0.16637 0.31988 0.32365 0.50723 0.51317 0.64166 0.82854 0.83194 0.83656 0.99869 1.00345 1.00904 1.16702 1.1735 1.33244 1.33779 1.49944 1.50374 1.66348 1.66768 1.85348 1.85839 1.86217 2.06724 2.19692 2.33942 2.3456 2.48193 2.49146 2.63484 2.82553 2.83232 2.9895 2.99698 3.16277 3.16985 3.31312 3.31798 3.44707 3.59043 3.59809 3.76557 3.77506 4.09568 4.34395 4.35004 4.50233 4.63072 4.81932 4.8237 
56 0.14835 0.15301 0.30459 0.30908 0.49099 0.49622 0.62366 0.62871 0.81402 0.81864 0.98606 0.99157 1.15096 1.15681 1.3156 1.32234 1.48377 1.48896 1.64524 1.65307 1.84084 1.84561 2.05407 2.0584 2.17953 2.1877 2.3257 2.3299 2.46348 2.47037 2.6187 2.6236 2.80922 2.81448 2.97317 2.97926 3.14594 3.15039 3.29507 3.30167 3.42844 3.43402 3.57493 3.57999 3.74942 3.75498 4.08298 4.087 4.33197 4.33538 4.4863 4.49203 4.61048 4.6199 4.80506 4.80872 
33 0.16456 0.32078 0.50786 0.51316 0.64034 0.82924 0.83521 0.99975 1.0067 1.1748 1.3338 1.49977 1.66505 1.85462 1.86175 2.06756 2.34018 2.48329 2.63525 2.63871 2.82635 2.99061 3.16391 3.314 3.44718 3.59172 3.76593 3.76937 4.09616 4.34445 4.50315 4.63117 4.81974 
24 0.32766 0.51595 0.64884 0.83876 1.01132 1.17688 1.50717 1.67188 1.86409 2.07648 2.20691 2.34665 2.49353 2.64307 2.99961 3.16887 3.31976 3.45502 3.60022 3.77154 4.10317 4.35197 4.50994 4.82643 
0 
4 0.65084 3.175 3.77412 4.51219 
54 0.17505 0.1829 0.33173 0.33773 0.51831 0.52353 0.65263 0.65992 0.84112 0.84804 1.01083 1.01625 1.18062 1.18747 1.3441 1.35086 1.51155 1.51847 1.67559 1.68399 1.86902 1.8787 2.07908 2.09483 2.20717 2.35147 2.36101 2.49241 2.49954 2.64597 2.65856 2.83665 2.8418 3.00097 3.00795 3.1739 3.17936 3.324 3.32914 3.45799 3.46331 3.60159 3.6095 3.77618 3.78251 4.1069 4.11244 4.35486 4.3606 4.51373 4.52198 4.64137 4.83055 4.83574 
57 0.16064 0.16415 0.31546 0.32033 0.50293 0.5066 0.63537 0.64046 0.82554 0.82912 0.99579 1.0023 1.16126 1.16716 1.32591 1.33111 1.49691 1.50127 1.6598 1.66383 1.85039 1.85459 2.06313 2.06664 2.19029 2.19617 2.3355 2.3394 2.47624 2.48055 2.63082 2.63404 2.8209 2.8244 2.98491 2.98864 3.15624 3.16121 3.30542 3.31154 3.44109 3.44743 3.58645 3.59111 3.75899 3.7633 3.7668 4.09212 4.09559 4.34065 4.3439 4.49592 4.50047 4.62301 4.62846 4.81521 4.81794 
54 0.16045 0.16403 0.31602 0.32026 0.50443 0.50792 0.63708 0.64155 0.82497 0.82882 0.99607 1.00121 1.16279 1.16937 1.32942 1.33425 1.49537 1.49913 1.66079 1.66533 1.85099 1.85556 2.0641 2.06874 2.19168 2.1957 2.33645 2.34154 2.47859 2.48425 2.63175 2.63507 2.82256 2.82712 2.98659 2.99123 3.15748 3.16203 3.30816 3.31319 3.44257 3.4476 3.58774 3.59307 3.76108 3.76449 4.09308 4.09832 4.3414 4.49785 4.50134 4.62556 4.81695 4.82085 
89 0.14397 0.14815 0.15129 0.30012 0.30375 0.30724 0.48669 0.49102 0.49381 0.49961 0.61918 0.62341 0.62715 0.80936 0.81316 0.81647 0.82064 0.98189 0.98509 0.98889 1.14622 1.15026 1.15512 1.31108 1.31532 1.31915 1.47919 1.4835 1.48684 1.49233 1.64052 1.64695 1.65079 1.83659 1.83941 1.84287 2.04985 2.05284 2.05604 2.17517 2.18045 2.32148 2.32461 2.32789 2.45761 2.46337 2.4675 2.61375 2.61819 2.62156 2.80505 2.80925 2.81232 2.81913 2.96874 2.97324 2.97661 3.14156 3.1449 3.14852 3.15462 3.29078 3.29476 3.29906 3.42348 3.42916 3.43341 3.57068 3.57482 3.57834 3.74536 3.74894 3.75202 4.07879 4.08167 4.085 4.32776 4.33018 4.33375 4.48191 4.48531 4.48876 4.60603 4.61183 4.61896 4.80094 4.80402 4.80652 4.81102 
1 4.81297 
0 
0 
2 0.82801 1.49887 
24 0.17178 0.33007 0.5155 0.64832 1.17998 1.3401 1.50891 1.86694 2.07439 2.20461 2.34918 2.48904 2.64183 2.83348 2.99655 3.16994 3.32167 3.45491 3.60935 3.7725 4.10318 4.35061 4.50977 4.83338 
0 
25 0.1757 0.33069 0.52059 0.65409 0.84082 1.01253 1.18088 1.35036 1.51079 1.67498 1.8683 2.08133 2.35756 2.49608 2.6457 2.83931 3.00269 3.17623 3.32253 3.46545 3.78136 4.10643 4.35382 4.51539 4.8321 
10 0.64399 1.50669 1.86164 2.34909 2.63795 3.16898 3.76838 4.34579 4.5048 4.82485 
83 0.16622 0.16966 0.17462 0.32193 0.32593 0.32919 0.51016 0.51365 0.51731 0.6429 0.64668 0.65109 0.83204 0.83516 0.83931 1.00194 1.00647 1.01075 1.16925 1.17489 1.17869 1.33465 1.338 1.34194 1.50268 1.50624 1.51048 1.66705 1.67162 1.6788 1.85675 1.86103 1.86506 1.88421 2.07027 2.07359 2.08882 2.19803 2.20196 2.20792 2.34225 2.34633 2.35215 2.48464 2.48787 2.49335 2.63759 2.64074 2.82774 2.83148 2.83538 2.99198 2.99526 2.99998 3.16319 3.16751 3.17065 3.31342 3.31746 3.32117 3.4486 3.45325 3.45963 3.59355 3.59788 3.60438 3.76734 3.77101 3.77497 4.09919 4.1029 4.11081 4.34728 4.3508 4.35865 4.50309 4.50742 4.51177 4.63303 4.63778 4.8216 4.82473 4.82832 
89 0.16468 0.16739 0.17065 0.32026 0.3235 0.32636 0.50817 0.51043 0.51323 0.64091 0.64391 0.64737 0.82933 0.83272 0.83514 0.83908 1.00048 1.00413 1.00739 1.16704 1.17101 1.17457 1.33319 1.33573 1.33899 1.49976 1.50287 1.50577 1.6648 1.66776 1.67123 1.85476 1.85812 1.86108 1.86545 2.06789 2.07093 2.07474 2.19592 2.19938 2.2087 2.34003 2.34308 2.34611 2.35155 2.48255 2.48529 2.48923 2.63556 2.63817 2.64322 2.82624 2.82873 2.83218 2.83653 2.99084 2.99318 2.99786 3.16157 3.16498 3.16742 3.31222 3.31541 3.31834 3.44662 3.44993 3.45273 3.59158 3.5942 3.59761 3.76458 3.76761 3.77 4.09675 4.09955 4.10319 4.34555 4.34812 4.3524 4.50172 4.50487 4.50756 4.62895 4.63279 4.63712 4.81961 4.82203 4.82453 4.82761 
90 0.15621 0.15941 0.16197 0.31299 0.31684 0.31941 0.49935 0.50287 0.50556 0.50999 0.63294 0.63589 0.6388 0.82156 0.82543 0.82778 0.83171 0.99307 0.99684 0.9997 1.00759 1.1596 1.16405 1.16788 1.32335 1.32796 1.33098 1.49157 1.49513 1.49775 1.50117 1.65717 1.65981 1.66331 1.84777 1.85103 1.85414 1.85745 2.06092 2.064 2.06774 2.18746 2.19189 2.19668 2.33331 2.33631 2.33986 2.4746 2.47777 2.48086 2.62776 2.63088 2.63342 2.81723 2.82108 2.82362 2.828 2.98173 2.98549 2.9884 3.15353 3.15781 3.16039 3.30331 3.30775 3.3103 3.43935 3.44283 3.44577 3.58328 3.5864 3.58972 3.7563 3.76046 3.76285 4.08991 4.09266 4.09642 4.33882 4.34152 4.4937 4.49791 4.50024 4.61862 4.62455 4.62741 4.81242 4.81515 4.81779 4.82194 
103 0.17177 0.17485 0.17764 0.18131 0.32823 0.33197 0.33466 0.33968 0.51667 0.51906 0.52182 0.52629 0.64998 0.65308 0.65746 0.83805 0.84115 0.84387 0.84692 1.00797 1.01226 1.01546 1.02157 1.17638 1.18147 1.18494 1.34077 1.34464 1.34785 1.50801 1.51135 1.51417 1.51835 1.67242 1.67521 1.67903 1.68526 1.86297 1.86686 1.87007 1.87402 1.88284 2.07674 2.07943 2.08413 2.2027 2.20753 2.21317 2.34884 2.35206 2.35566 2.36228 2.49107 2.49375 2.49814 2.51384 2.64441 2.64695 2.65321 2.83499 2.83767 2.84121 2.84529 2.99945 3.00186 3.00647 3.17001 3.17386 3.17641 3.18104 3.32009 3.32446 3.32739 3.33841 3.45505 3.45923 3.46264 3.59939 3.60284 3.607 3.61315 3.77358 3.77692 3.77931 3.78534 4.10603 4.1089 4.11348 4.14905 4.35386 4.35644 4.36059 4.51004 4.51366 4.51659 4.5225 4.63293 4.63988 4.6438 4.82922 4.83158 4.83462 4.8385 
28 0.16465 0.32137 0.50791 0.64196 0.83063 1.00282 1.17423 1.33408 1.50106 1.66469 1.85625 2.0685 2.34107 2.35133 2.48321 2.63578 2.82693 2.99049 3.16386 3.31463 3.44907 3.59307 3.76641 4.0966 4.34414 4.50372 4.81937 4.82514 
25 0.15862 0.3157 0.50188 0.63568 0.82478 0.99868 1.16753 1.32812 1.49505 1.65969 1.85104 2.06069 2.33744 2.47612 2.629 2.8199 2.98477 3.15776 3.3081 3.44452 3.75976 4.08905 4.33708 4.49688 4.81245 
0 
64 0.1444 0.1489 0.30069 0.30489 0.30981 0.48681 0.49138 0.49582 0.62004 0.62454 0.80981 0.81451 0.98142 0.98621 1.1471 1.15265 1.31136 1.317 1.4796 1.48458 1.64244 1.64799 1.8362 1.84021 1.84633 2.04943 2.05318 2.1755 2.18182 2.32132 2.32507 2.46017 2.46554 2.61513 2.61953 2.80498 2.80953 2.81472 2.96906 2.97432 3.14165 3.14596 3.15053 3.29095 3.29644 3.30179 3.42599 3.43061 3.57077 3.57523 3.74476 3.74931 3.75325 4.07842 4.08205 4.32729 4.33053 4.48191 4.48677 4.6064 4.61434 4.80059 4.80382 4.80827 
66 0.15704 0.16093 0.16394 0.31426 0.31816 0.32233 0.5025 0.505 0.51006 0.63449 0.63817 0.82328 0.827 0.83041 0.99424 0.99838 1.00266 1.16146 1.16748 1.32555 1.32976 1.33589 1.49311 1.49678 1.49983 1.65885 1.66218 1.84907 1.85321 1.85721 2.06235 2.06614 2.19015 2.19552 2.33438 2.33854 2.47599 2.47923 2.62866 2.63225 2.81939 2.82288 2.8287 2.98381 2.98722 3.15546 3.15991 3.30541 3.30999 3.44069 3.44468 3.58489 3.5884 3.75822 3.76236 3.76815 4.09138 4.09508 4.34011 4.34408 4.49511 4.4996 4.62293 4.62815 4.81435 4.81759 
28 0.16338 0.32117 0.50614 0.64146 0.8291 1.00078 1.17172 1.33409 1.4993 1.66284 1.85486 2.06741 2.19984 2.34044 2.48117 2.63454 2.82809 2.98965 3.163 3.31295 3.44791 3.59217 3.7656 4.09678 4.34558 4.50233 4.63108 4.81832 
18 0.15895 0.31467 0.50083 0.63523 0.99449 2.06103 2.33367 2.47648 2.62865 2.81984 2.98438 3.1559 3.58602 3.7593 4.09 4.33797 4.49655 4.81231 
38 0.16444 0.1687 0.32022 0.3256 0.50864 0.51381 0.64141 0.83085 0.83518 1.00147 1.00697 1.17202 1.33432 1.50071 1.50617 1.66518 1.85482 1.85942 2.06899 2.1979 2.34098 2.34743 2.48347 2.63618 2.82676 2.83311 2.9915 3.16497 3.31508 3.44885 3.59205 3.76723 4.09749 4.34519 4.50424 4.63222 4.82073 4.82682 
57 0.1555 0.16003 0.31267 0.31742 0.50072 0.50525 0.63312 0.63764 0.82091 0.82572 0.83022 0.99234 0.9983 1.15927 1.16634 1.32341 1.32856 1.49081 1.49577 1.50097 1.65731 1.66337 1.8472 1.85237 2.06051 2.06586 2.18884 2.33266 2.33838 2.47416 2.47917 2.62767 2.63158 2.81775 2.82187 2.98189 2.98624 3.15347 3.15842 3.30304 3.30898 3.43879 3.4442 3.58317 3.58854 3.75662 3.76136 4.08953 4.09492 4.33818 4.34489 4.49353 4.49848 4.62081 4.62645 4.81243 4.81633 
38 0.1691 0.17731 0.32419 0.32894 0.51333 0.64731 0.83277 0.83814 1.00302 1.00978 1.17627 1.33955 1.50341 1.50907 1.66798 1.67419 1.85763 1.86272 2.07414 2.20432 2.34672 2.35538 2.48892 2.63976 2.83197 2.8374 2.99476 3.16767 3.31814 3.45359 3.59834 3.77059 4.10268 4.35195 4.50817 4.63519 4.82373 4.82862 
69 0.15964 0.16289 0.3148 0.31836 0.32191 0.50149 0.50453 0.50785 0.63443 0.63825 0.82384 0.82768 0.83186 0.9945 1.00009 1.16085 1.16652 1.17148 1.32493 1.32999 1.33441 1.49453 1.49799 1.50265 1.65876 1.66186 1.84946 1.85378 2.06268 2.06626 2.18918 2.19475 2.33503 2.33891 2.47535 2.47905 2.48423 2.62972 2.63271 2.81943 2.8229 2.82755 2.98299 2.9871 3.15583 3.15978 3.16369 3.30475 3.31002 3.3139 3.44082 3.44541 3.45013 3.58515 3.58849 3.75836 3.76243 3.766 4.09176 4.09558 4.3403 4.34421 4.49532 4.49977 4.62078 4.62721 4.8147 4.81733 4.82326 
27 0.17316 0.32977 0.51703 0.6512 0.83792 1.01049 1.18115 1.3429 1.50906 1.67502 1.86639 2.07632 2.35096 2.49253 2.64385 2.83585 3.00005 3.17156 3.32326 3.45723 3.60097 3.77432 4.10517 4.35446 4.51191 4.64267 4.8285 
60 0.16799 0.17104 0.323 0.32648 0.33091 0.51218 0.51651 0.64512 0.64826 0.83354 0.83632 0.84076 1.00229 1.00808 1.01575 1.16858 1.17538 1.33254 1.33927 1.50406 1.5073 1.52578 1.66893 1.67504 1.85724 1.86197 1.86592 2.07195 2.07554 2.19887 2.20628 2.34464 2.34905 2.35742 2.4868 2.49191 2.64026 2.83081 2.83628 2.99503 3.16445 3.1685 3.17445 3.31273 3.31948 3.45197 3.45532 3.59555 3.60134 3.77011 3.7728 4.10048 4.10434 4.34879 4.35406 4.50339 4.50803 4.63536 4.824 4.82816 
0 
58 0.16395 0.16741 0.31973 0.32393 0.50729 0.51041 0.63989 0.64342 0.8297 0.83331 0.99967 1.00548 1.1686 1.17367 1.33282 1.33653 1.4999 1.50391 1.66404 1.67114 1.85467 1.86012 2.06652 2.06984 2.19587 2.20321 2.33951 2.34278 2.48152 2.4846 2.63456 2.63714 2.82524 2.82807 2.98978 2.99221 3.1608 3.1648 3.31146 3.31512 3.3208 3.44536 3.4496 3.5907 3.59402 3.76471 3.7674 3.77091 4.09569 4.09879 4.34439 4.34745 4.50154 4.50461 4.63072 4.63497 4.81919 4.8217 
10 0.16298 0.31996 0.50703 0.82673 1.00105 1.49772 1.85781 3.16203 3.76464 4.8204 
68 0.15743 0.16094 0.16541 0.31321 0.31753 0.32149 0.50102 0.50428 0.50866 0.63403 0.63765 0.82262 0.82657 0.83076 0.9935 0.99786 1.00307 1.16073 1.16552 1.32599 1.32938 1.49287 1.49672 1.50094 1.65806 1.66242 1.84842 1.85279 1.85696 2.06176 2.06555 2.18991 2.19567 2.33389 2.3376 2.47505 2.47883 2.62869 2.6317 2.81936 2.82277 2.82953 2.98391 2.98685 3.15467 3.15898 3.16368 3.30491 3.30911 3.31437 3.43947 3.44392 3.5848 3.5885 3.75824 3.76198 3.76677 4.09073 4.09496 4.33914 4.34386 4.49502 4.49866 4.62268 4.62742 4.81331 4.81639 4.82049 
55 0.1614 0.16481 0.31646 0.32053 0.50452 0.50771 0.6373 0.64065 0.82792 0.99624 1.00176 1.16241 1.16864 1.32686 1.33133 1.33528 1.49809 1.66132 1.8512 1.85599 2.06439 2.0687 2.19263 2.19906 2.33633 2.34138 2.47885 2.48214 2.63212 2.635 2.82255 2.82574 2.98719 2.99097 3.15715 3.1614 3.30675 3.31155 3.44214 3.44681 3.58754 3.59196 3.75969 3.76394 3.76734 4.09304 4.09696 4.34165 4.34581 4.49755 4.50128 4.62607 4.63011 4.81678 4.81996 
76 0.163 0.16671 0.17083 0.31859 0.32358 0.33181 0.50697 0.51042 0.51443 0.63939 0.64328 0.65136 0.8279 0.83161 0.83526 0.99876 1.00347 1.01151 1.16543 1.17191 1.17954 1.33191 1.33666 1.49872 1.5024 1.50646 1.66255 1.66717 1.6741 1.85351 1.85845 1.86209 2.0665 2.07021 2.1917 2.19848 2.33887 2.3433 2.34892 2.48013 2.4843 2.48998 2.63335 2.6368 2.64622 2.8238 2.82728 2.83227 2.98812 2.99134 2.99706 3.15988 3.16436 3.16868 3.30946 3.31513 3.4448 3.4499 3.58985 3.59435 3.60034 3.76264 3.7667 3.76999 4.09562 4.09994 4.34417 4.34767 4.49941 4.50375 4.50827 4.62352 4.63164 4.81852 4.82202 4.82593 
3 0.51343 0.83536 4.82273 
102 0.1806 0.18378 0.18749 0.19605 0.33638 0.34 0.34298 0.34871 0.52399 0.5268 0.52985 0.53444 0.65684 0.66062 0.66432 0.84581 0.84928 0.85258 0.85797 1.01666 1.02092 1.02461 1.03286 1.18371 1.18838 1.19232 1.34836 1.35194 1.35543 1.36293 1.5161 1.51964 1.52321 1.53385 1.68101 1.68443 1.68893 1.87121 1.87495 1.87821 1.88361 2.08402 2.08744 2.09228 2.21291 2.21746 2.22484 2.35713 2.36069 2.36451 2.37061 2.49903 2.50231 2.50645 2.52064 2.65109 2.65435 2.65876 2.8422 2.84533 2.84891 2.85287 3.00673 3.00976 3.01388 3.17781 3.18165 3.18461 3.18925 3.32769 3.33182 3.33491 3.34336 3.46247 3.46644 3.46987 3.47794 3.60795 3.61192 3.61629 3.62393 3.78029 3.78442 3.78707 3.79224 4.11313 4.11639 4.12103 4.36169 4.36472 4.36946 4.51758 4.52146 4.52465 4.53054 4.64654 4.6507 4.65707 4.83607 4.83878 4.84215 4.84634 
26 0.16468 0.32178 0.50799 0.64079 0.83024 1.00083 1.33457 1.50003 1.66432 1.85593 2.0674 2.19775 2.33939 2.48232 2.63556 2.82609 2.99078 3.31419 3.44703 3.59101 3.76684 4.09604 4.3443 4.50329 4.63047 4.81946 
58 0.16144 0.16607 0.31608 0.32148 0.50488 0.50931 0.63641 0.64168 0.82742 0.83049 0.99648 1.00158 1.16232 1.1696 1.3262 1.33176 1.49782 1.50297 1.66087 1.66754 1.85053 1.85538 1.8604 2.0638 2.0684 2.19089 2.19763 2.33619 2.34173 2.47723 2.48136 2.48743 2.63186 2.63677 2.82274 2.82737 2.98717 2.99297 3.15736 3.16265 3.30587 3.31225 3.4423 3.44775 3.58688 3.59199 3.75952 3.76464 4.09283 4.09697 4.34151 4.34623 4.49653 4.50188 4.62378 4.6312 4.81712 4.82132 
99 0.15079 0.15507 0.15779 0.16285 0.30732 0.31085 0.31403 0.31888 0.49375 0.4984 0.50091 0.50557 0.62619 0.63075 0.63411 0.81628 0.81994 0.82278 0.8264 0.98868 0.99184 0.99553 1.00151 1.15367 1.1576 1.16176 1.16721 1.31841 1.32338 1.32636 1.48614 1.49033 1.49308 1.49679 1.6479 1.65386 1.65694 1.66314 1.84364 1.84642 1.85033 1.85486 2.05687 2.06006 2.06457 2.18231 2.18806 2.19201 2.32846 2.33164 2.33539 2.46562 2.47089 2.47427 2.47968 2.62145 2.62576 2.6284 2.81195 2.81644 2.81907 2.82384 2.97594 2.98099 2.98348 3.14867 3.15188 3.15563 3.15975 3.29784 3.30228 3.30593 3.31325 3.43106 3.43613 3.43997 3.44536 3.57769 3.58214 3.58551 3.75221 3.75619 3.75896 4.08577 4.08863 4.09229 4.33485 4.33722 4.3417 4.48906 4.49276 4.49563 4.61328 4.61923 4.62304 4.8078 4.81097 4.81355 4.81774 
13 0.83568 1.34144 1.50679 2.07811 2.49053 2.64133 2.99611 3.3209 3.45425 3.77168 4.11653 4.51457 4.63703 
72 0.15378 0.158 0.16214 0.31009 0.31386 0.31977 0.49688 0.5018 0.50612 0.6293 0.63394 0.63979 0.81925 0.82303 0.82671 0.99183 0.99556 1.00042 1.15628 1.1608 1.32177 1.32931 1.48906 1.49338 1.49723 1.65007 1.65693 1.6628 1.84696 1.85054 1.85614 2.06036 2.0658 2.18528 2.19514 2.33171 2.33526 2.4672 2.47356 2.47948 2.62359 2.62852 2.63315 2.81509 2.81964 2.82441 2.97901 2.98487 3.15195 3.15552 3.1602 3.30098 3.30557 3.31088 3.43297 3.43918 3.44526 3.58077 3.58558 3.75553 3.76196 4.0893 4.09402 4.33832 4.3422 4.49237 4.49857 4.61627 4.62466 4.81118 4.81474 4.8206 
63 0.14778 0.15228 0.30419 0.30837 0.31431 0.49029 0.49457 0.49961 0.6235 0.62781 0.81319 0.81785 0.98468 0.98959 1.15055 1.15621 1.31463 1.32023 1.4831 1.48801 1.49394 1.64712 1.65246 1.83941 1.84358 2.05262 2.05626 2.17876 2.18535 2.32468 2.32861 2.46395 2.46921 2.61865 2.62288 2.80848 2.81283 2.81945 2.97249 2.97751 3.14491 3.14927 3.15376 3.29438 3.30004 3.42984 3.43493 3.57423 3.57847 3.74804 3.75247 3.75584 4.08166 4.08524 4.33041 4.33361 4.48522 4.49 4.60956 4.61817 4.80395 4.80708 4.81121 
40 0.17233 0.32828 0.33218 0.51533 0.51997 0.64925 0.658 0.83773 0.84248 1.00958 1.1789 1.34052 1.50818 1.67307 1.86325 1.86888 2.07501 2.20507 2.34765 2.3524 2.49051 2.50115 2.6429 2.83293 2.83886 2.99745 3.17049 3.32108 3.45633 3.60005 3.60972 3.77356 4.10313 4.10973 4.3513 4.35681 4.51045 4.63738 4.827 4.83127 
2 0.82921 1.50046 
0 
140 0.14372 0.14709 0.14976 0.15217 0.15561 0.29981 0.30325 0.30606 0.30873 0.31153 0.48653 0.49006 0.49267 0.49509 0.49752 0.50238 0.61843 0.6221 0.62495 0.62794 0.63079 0.80904 0.81234 0.81529 0.81749 0.82046 0.98178 0.98432 0.98753 0.99044 0.99491 1.14591 1.14965 1.1531 1.15635 1.15989 1.3108 1.31406 1.31766 1.32038 1.32365 1.47887 1.48252 1.48551 1.48794 1.49107 1.64014 1.64611 1.64931 1.65222 1.65642 1.83648 1.83881 1.84164 1.84433 1.84734 2.04973 2.05208 2.05462 2.05812 2.17494 2.17912 2.18264 2.18717 2.32136 2.32403 2.32669 2.3297 2.33446 2.45683 2.46243 2.46581 2.46844 2.47162 2.47907 2.61338 2.6176 2.6203 2.62262 2.62824 2.80494 2.80859 2.81117 2.81358 2.8166 2.8209 2.96851 2.97217 2.97538 2.97797 2.98268 3.14135 3.14423 3.14695 3.14955 3.15207 3.15805 3.29053 3.29373 3.29703 3.29984 3.30262 3.4232 3.42879 3.43148 3.43447 3.43767 3.57053 3.57409 3.57669 3.57978 3.58435 3.74525 3.74793 3.75073 3.75304 3.75582 4.07869 4.08109 4.08366 4.08736 4.32757 4.32964 4.33202 4.336 4.48168 4.48452 4.4878 4.49009 4.49371 4.60573 4.61062 4.61471 4.61764 4.62263 4.80089 4.80355 4.80566 4.80809 4.81097 
67 0.17257 0.17652 0.32797 0.33224 0.33949 0.51633 0.52022 0.6485 0.65301 0.83783 0.84144 0.84719 1.00906 1.01427 1.17401 1.1797 1.18534 1.34182 1.3461 1.5083 1.51177 1.53107 1.6727 1.67733 1.86287 1.86739 1.87243 2.07562 2.07967 2.10165 2.20234 2.20755 2.34761 2.35473 2.4905 2.495 2.64345 2.64742 2.83443 2.83924 2.99881 3.00419 3.16933 3.17331 3.17947 3.32168 3.32503 3.45427 3.4589 3.59973 3.60454 3.61295 3.7739 3.77727 3.78465 4.10453 4.10897 4.35286 4.35761 4.51074 4.51449 4.635 4.63965 4.64714 4.82764 4.83131 4.83548 
3 0.51693 2.36189 2.64422 
72 0.16589 0.16952 0.32114 0.32539 0.33358 0.50974 0.51338 0.64279 0.64701 0.83111 0.83405 0.84063 1.00059 1.00559 1.01169 1.16798 1.17392 1.17783 1.33547 1.33999 1.50202 1.50505 1.5091 1.66547 1.66995 1.67631 1.85547 1.86041 1.86643 2.06895 2.07359 2.19876 2.2063 2.34115 2.34596 2.35198 2.4833 2.48728 2.49225 2.63679 2.64022 2.82822 2.83248 2.85245 2.99276 2.99768 3.16247 3.16651 3.17044 3.3137 3.31816 3.44758 3.45215 3.45827 3.59187 3.59679 3.60304 3.76563 3.76984 3.7763 4.09801 4.10261 4.34629 4.35028 4.50206 4.5065 4.5106 4.62928 4.63572 4.82159 4.82499 4.83096 
37 0.16924 0.17689 0.32631 0.33777 0.51358 0.52077 0.64722 0.83565 1.0077 1.17657 1.33931 1.50675 1.67034 1.68126 1.86148 1.86883 2.07311 2.20329 2.34655 2.35414 2.48796 2.64043 2.83246 2.84119 2.99611 3.16895 3.31961 3.45376 3.59821 3.60789 3.77107 4.10217 4.34976 4.36168 4.50752 4.82543 4.82979 
2 0.16655 4.34499 
37 0.17614 0.33327 0.34191 0.5202 0.65381 0.84196 0.84882 1.01451 1.18303 1.34659 1.51235 1.52177 1.67559 1.68296 1.86706 1.87149 2.07963 2.21266 2.35223 2.35897 2.4957 2.64619 2.83704 2.844 3.00346 3.17473 3.32502 3.45908 3.60385 3.7779 4.10798 4.11506 4.35556 4.36162 4.51605 4.83026 4.83557 
62 0.15082 0.15661 0.16356 0.30778 0.31233 0.49369 0.49928 0.50296 0.62643 0.63147 0.63598 0.8166 0.82194 0.82757 0.98906 0.99474 1.15424 1.16002 1.31841 1.32459 1.48614 1.49208 1.49728 1.64778 1.65516 1.84389 1.84867 2.05709 2.06157 2.1822 2.1888 2.329 2.33353 2.46607 2.47232 2.62182 2.62683 2.81193 2.81738 2.97587 2.98224 3.14908 3.15397 3.29789 3.304 3.43088 3.43676 3.44186 3.57769 3.58282 3.75232 3.75753 4.0861 4.09049 4.33497 4.33914 4.48948 4.49488 4.61314 4.62114 4.80823 4.81165 
23 0.16333 0.3199 0.5059 0.6413 0.82878 1.00042 1.17134 1.33172 1.49925 1.66322 1.85463 2.48175 2.63539 2.82421 2.98875 3.16265 3.31351 3.44738 3.59254 3.76572 4.09779 4.63207 4.81905 
1 4.33432 
90 0.1721 0.17532 0.18013 0.32735 0.33117 0.33426 0.33984 0.51607 0.51994 0.52577 0.64805 0.65326 0.66825 0.83771 0.84068 0.8445 0.85508 1.00667 1.01224 1.01613 1.02515 1.17388 1.18054 1.18414 1.33804 1.34228 1.34704 1.35632 1.50831 1.51145 1.51489 1.52619 1.672 1.67691 1.68229 1.86147 1.86608 1.86985 1.87579 2.07486 2.07985 2.10202 2.20531 2.21203 2.34707 2.35124 2.3553 2.36098 2.48998 2.49543 2.50535 2.64358 2.64748 2.8329 2.8364 2.84042 2.85244 2.9983 3.00369 3.16785 3.17326 3.17843 3.31943 3.32403 3.33001 3.45343 3.45877 3.46545 3.59849 3.60434 3.61312 3.77117 3.77575 3.78171 4.10365 4.10771 4.11298 4.13174 4.35263 4.35638 4.36088 4.50854 4.51253 4.5173 4.63924 4.64679 4.82716 4.83006 4.83434 4.84039 
0 
31 0.16234 0.3189 0.5048 0.63969 0.82808 0.83299 1.00125 1.16815 1.33127 1.49802 1.66229 1.85153 1.85698 2.06655 2.19675 2.33931 2.48022 2.6335 2.82374 2.98782 3.16113 3.31223 3.4468 3.59054 3.76384 4.09559 4.34399 4.50068 4.62971 4.817 4.82271 
54 0.16251 0.31729 0.32199 0.50578 0.5099 0.63767 0.64141 0.8276 0.83079 0.99713 1.0021 1.16343 1.16815 1.17527 1.32889 1.33258 1.49799 1.50288 1.66223 1.85114 1.85612 2.0646 2.06903 2.19328 2.19906 2.33692 2.34178 2.47988 2.48512 2.63249 2.63591 2.82354 2.82854 2.98821 2.99552 3.15805 3.16224 3.30795 3.3123 3.44273 3.44825 3.58843 3.59345 3.76105 3.76521 4.09344 4.09723 4.34222 4.34642 4.4979 4.50183 4.62787 4.81707 4.82075 
0 
27 0.1648 0.3218 0.50934 0.64313 0.83041 1.00011 1.00782 1.17276 1.33553 1.50085 1.66481 1.8558 1.86183 2.06918 2.34198 2.48422 2.63664 2.8275 2.99117 3.1644 3.31503 3.4492 3.76727 4.0981 4.34518 4.50398 4.82009 
54 0.1648 0.16884 0.32151 0.32581 0.50795 0.51265 0.64076 0.64512 0.83041 0.83549 1.00001 1.00564 1.17086 1.17687 1.3333 1.33754 1.50036 1.50503 1.66495 1.67236 1.8551 1.85946 2.06803 2.07427 2.19799 2.34044 2.34609 2.48307 2.49049 2.63532 2.63958 2.82642 2.83182 2.99089 2.99684 3.16252 3.16589 3.31422 3.31965 3.44831 3.45555 3.5916 3.59705 3.76583 3.7698 4.09653 4.10302 4.34474 4.35083 4.50308 4.50856 4.63119 4.82001 4.82441 
100 0.14978 0.15337 0.15638 0.15991 0.30626 0.30958 0.3132 0.31621 0.49279 0.497 0.49969 0.50298 0.62518 0.6291 0.63264 0.63631 0.81514 0.81844 0.82174 0.82435 0.9879 0.99083 0.99424 0.99833 1.15245 1.15617 1.16071 1.16571 1.31728 1.3213 1.32479 1.48498 1.48861 1.49181 1.49504 1.64669 1.65243 1.65561 1.65983 1.84267 1.84554 1.84904 1.85279 2.05591 2.05918 2.06244 2.18128 2.18645 2.19191 2.32755 2.33062 2.33404 2.46374 2.46903 2.4727 2.47614 2.62005 2.62407 2.62734 2.81107 2.81526 2.81812 2.82362 2.97489 2.97922 2.9824 3.14769 3.15086 3.1546 3.15763 3.2969 3.30086 3.30477 3.30921 3.4297 3.43495 3.43872 3.44288 3.57676 3.58085 3.58423 3.58987 3.75137 3.75559 3.75824 4.08487 4.08779 4.0911 4.33388 4.33631 4.34011 4.48804 4.4915 4.49479 4.6122 4.61803 4.62234 4.80698 4.81005 4.81262 
27 0.16735 0.32447 0.51091 0.64351 0.83307 1.00734 1.33741 1.50354 1.66841 1.8603 2.07011 2.20458 2.34493 2.48418 2.63645 2.82874 2.99175 3.16567 3.31721 3.45135 3.59435 3.76806 4.09929 4.34625 4.50552 4.63527 4.82216 
0 
55 0.15632 0.16084 0.31247 0.31811 0.49942 0.5041 0.6325 0.63765 0.82154 0.82648 0.99311 0.9989 1.15911 1.16552 1.32305 1.32878 1.49179 1.49711 1.6565 1.6622 1.84753 1.85305 2.06084 2.06637 2.18732 2.33289 2.33859 2.47315 2.4784 2.62713 2.63147 2.81685 2.82199 2.98116 2.98622 3.15343 3.15907 3.30281 3.30891 3.43878 3.44434 3.5831 3.58892 3.7562 3.76166 4.08987 4.0956 4.33847 4.34571 4.49334 4.49889 4.61885 4.62669 4.81208 4.8161 
15 0.16302 0.32057 0.82681 1.00192 1.17019 1.49711 1.662 1.85471 2.63311 3.16286 3.31239 3.76469 4.34179 4.50157 4.81747 
27 0.17167 0.32873 0.51503 0.64843 0.83762 1.00906 1.18034 1.34031 1.50789 1.6726 1.86329 2.07522 2.34813 2.49076 2.64203 2.83384 2.99843 3.1702 3.32192 3.45459 3.59949 3.77272 4.10389 4.35083 4.5093 4.64274 4.82582 
19 0.1722 0.32989 0.51262 0.64886 1.34195 1.50961 2.20749 2.3499 2.48947 2.64125 2.83209 2.99946 3.17133 3.5994 3.77234 4.10392 4.35054 4.5092 4.82582 
35 0.17065 0.17443 0.327 0.33068 0.51534 0.52024 0.64844 0.83695 0.84112 1.0082 1.01562 1.17805 1.34035 1.50678 1.6713 1.86336 1.86794 2.07442 2.20402 2.34775 2.48942 2.64215 2.83291 2.99684 3.16979 3.32135 3.45476 3.59785 3.77311 4.10295 4.35057 4.50995 4.63818 4.82614 4.83136 
48 0.16697 0.17593 0.32394 0.33104 0.51074 0.6428 0.64811 0.83234 0.8402 1.00149 1.00782 1.16798 1.17555 1.33219 1.33898 1.5 1.50647 1.66714 1.67491 1.85754 1.86391 2.06928 2.07465 2.19736 2.20889 2.34213 2.34857 2.48474 2.49315 2.63827 2.82837 2.83234 2.99328 3.16295 3.16853 3.31713 3.45173 3.59383 3.60018 3.76829 3.77186 4.09928 4.34724 4.50602 4.6302 4.63594 4.82208 4.82825 
57 0.15288 0.15764 0.31033 0.31495 0.49621 0.50085 0.62944 0.63349 0.6394 0.81855 0.8232 0.99075 0.99677 1.15676 1.16294 1.32077 1.32624 1.4882 1.49331 1.65023 1.65662 1.8455 1.85046 2.05872 2.06305 2.18431 2.19042 2.33079 2.33565 2.46921 2.47446 2.62467 2.62879 2.81435 2.81903 2.97849 2.9836 3.15103 3.15609 3.30049 3.30599 3.43602 3.44042 3.58026 3.58452 3.75409 3.75903 4.08776 4.09236 4.33651 4.34077 4.49136 4.49642 4.61479 4.6227 4.80997 4.8134 
6 0.16776 0.32628 0.83361 1.50385 1.66757 1.86377 
16 0.16445 0.32202 0.51006 0.82967 1.00202 1.33597 1.50013 1.66475 1.85747 2.63681 2.82867 2.99244 3.31618 3.7669 4.34542 4.82224 
25 0.16375 0.32173 0.50619 0.6404 0.82848 1.00087 1.33378 1.4989 1.66505 1.8551 2.0674 2.34001 2.4813 2.63412 2.82472 2.9898 3.16239 3.3125 3.44594 3.59016 3.76548 4.09723 4.34428 4.50299 4.81859 
90 0.14767 0.1518 0.15506 0.30383 0.30747 0.31123 0.31523 0.49037 0.49495 0.49792 0.50214 0.62254 0.627 0.63064 0.63516 0.81308 0.81676 0.82008 0.82351 0.98557 0.98875 0.99273 1.14992 1.15397 1.15915 1.3148 1.3194 1.32306 1.48293 1.48717 1.49047 1.49442 1.64404 1.65112 1.65402 1.84027 1.84306 1.84736 2.05353 2.05651 2.0615 2.17886 2.18484 2.1916 2.32514 2.32827 2.33237 2.46072 2.46713 2.4708 2.47576 2.6174 2.622 2.62519 2.80866 2.81302 2.81633 2.97245 2.97724 2.98044 3.14524 3.14859 3.15284 3.29449 3.29867 3.30295 3.4269 3.43303 3.43686 3.4416 3.57436 3.57864 3.58276 3.74902 3.75271 3.7562 4.08247 4.0853 4.33154 4.33384 4.48561 4.48908 4.4927 4.60975 4.6167 4.62127 4.80458 4.80766 4.81052 4.81543 
44 0.1531 0.15761 0.31014 0.31637 0.49746 0.50159 0.63039 0.63682 0.81867 0.82367 0.99034 1.15675 1.32065 1.32653 1.4885 1.49364 1.65566 1.84485 2.05801 2.18566 2.33032 2.47261 2.62502 2.62918 2.81537 2.81945 2.97931 2.98381 3.1511 3.15832 3.30041 3.30664 3.43704 3.58081 3.75372 3.75895 4.08705 4.33579 4.49096 4.49605 4.61546 4.62564 4.80978 4.81437 
60 0.15477 0.15976 0.31124 0.31582 0.49728 0.50197 0.50674 0.62996 0.63452 0.64008 0.82019 0.82521 0.99175 0.99784 1.15771 1.1644 1.32185 1.32815 1.48994 1.49513 1.65125 1.65801 1.84661 1.85163 2.05985 2.06538 2.18567 2.19191 2.33188 2.33728 2.46976 2.4756 2.62563 2.63051 2.81555 2.82025 2.82596 2.97948 2.98488 3.15207 3.1574 3.30155 3.30818 3.43314 3.43884 3.44459 3.58134 3.58616 3.75519 3.76062 4.08888 4.0936 4.33771 4.34188 4.49244 4.49792 4.61638 4.62465 4.81123 4.81475 
28 0.1536 0.30868 0.4964 0.62948 0.81856 0.98837 1.15589 1.32075 1.4896 1.65567 1.84298 2.05625 2.18739 2.32853 2.47309 2.62428 2.81434 2.97917 3.14911 3.29957 3.43556 3.57997 3.75183 4.08532 4.33396 4.48914 4.62114 4.80789 
66 0.15233 0.15652 0.16119 0.3099 0.31515 0.49569 0.50029 0.50635 0.62944 0.63437 0.81792 0.8222 0.82528 0.98983 0.99564 1.15609 1.16338 1.32 1.32596 1.33065 1.48762 1.49218 1.49598 1.65425 1.65816 1.8447 1.84986 1.8538 2.05794 2.06202 2.18386 2.19119 2.33007 2.33469 2.47094 2.47524 2.62443 2.62867 2.81371 2.81846 2.82469 2.97801 2.98321 3.15032 3.15596 3.29984 3.30622 3.31013 3.43621 3.44187 3.57975 3.58433 3.59249 3.75315 3.75848 4.08704 4.09123 4.33581 4.33948 4.49059 4.49561 4.6145 4.62288 4.80922 4.81272 4.81873 
18 0.16802 0.32601 0.51014 0.64801 0.8338 1.01213 1.33789 1.50687 1.67045 2.34795 2.48771 2.82979 2.99641 3.16615 4.10087 4.34655 4.50849 4.82202 
118 0.17649 0.17985 0.18234 0.18593 0.33329 0.33638 0.33904 0.34214 0.51983 0.52292 0.52531 0.52801 0.53285 0.65334 0.65611 0.65885 0.66246 0.84214 0.84554 0.8478 0.8511 1.01322 1.01651 1.01962 1.02344 1.18032 1.18457 1.18836 1.19271 1.34379 1.34791 1.35075 1.35388 1.51191 1.51546 1.51797 1.52123 1.67714 1.68021 1.68372 1.68861 1.86838 1.87118 1.87405 1.87701 1.88508 2.08104 2.08382 2.08679 2.09483 2.208 2.2122 2.21682 2.35363 2.35657 2.35971 2.36413 2.37231 2.4944 2.49745 2.49998 2.50373 2.64748 2.65057 2.65288 2.65854 2.83825 2.84134 2.84379 2.84705 2.85162 3.00237 3.00573 3.00852 3.01331 3.17409 3.17714 3.17981 3.18251 3.18704 3.32354 3.32718 3.33013 3.33296 3.45949 3.46262 3.46562 3.47 3.60377 3.60682 3.6099 3.61364 3.62118 3.77699 3.78039 3.7828 3.78521 3.79033 4.11001 4.11251 4.11544 4.12233 4.3588 4.36096 4.36415 4.3721 4.51433 4.51812 4.52041 4.52418 4.64189 4.64596 4.64961 4.83238 4.83498 4.8372 4.83998 4.8436 
34 0.16552 0.32157 0.50833 0.51348 0.64153 0.83148 1.00297 1.17246 1.33395 1.50314 1.66507 1.67397 1.85716 2.06825 2.19885 2.34019 2.34589 2.48284 2.63567 2.8267 2.83264 2.99036 3.16361 3.31421 3.44884 3.59223 3.60373 3.76634 4.09664 4.34454 4.50327 4.63183 4.81952 4.82412 
33 0.16962 0.32565 0.51232 0.6461 0.83492 1.00315 1.01059 1.17339 1.17835 1.33795 1.50502 1.66768 1.86039 2.07293 2.20201 2.34408 2.34872 2.4867 2.6397 2.83069 2.83653 2.99424 3.16768 3.17384 3.31783 3.45258 3.59678 3.77041 4.10153 4.34889 4.50728 4.63964 4.82424 
29 0.16341 0.32022 0.50573 0.63942 0.82795 0.99975 1.16793 1.33188 1.49857 1.66237 1.85463 2.06542 2.19522 2.33798 2.4806 2.63295 2.82393 2.98858 3.16056 3.31226 3.44597 3.58878 3.764 4.0941 4.34178 4.50101 4.62829 4.81733 4.82292 
0 
2 0.82632 1.49919 
15 0.64295 0.83141 1.17159 1.66513 2.06831 2.34096 2.4825 2.63606 2.99024 3.4486 3.59276 3.7667 4.09723 4.34547 4.50337 
21 0.17248 0.33012 0.65151 0.83886 1.01146 1.34405 1.5089 1.67297 1.86601 2.07641 2.49372 2.64352 3.0014 3.17347 3.32272 3.45805 3.77503 4.10427 4.35196 4.51152 4.83037 
0 
82 0.18142 0.18535 0.19188 0.33715 0.34082 0.34584 0.52461 0.52791 0.5321 0.65715 0.66106 0.66669 0.84672 0.85006 0.85481 1.01671 1.02167 1.02775 1.186 1.19053 1.34966 1.35354 1.36138 1.51681 1.52046 1.526 1.68141 1.68603 1.69323 1.87168 1.8761 1.88032 2.08438 2.0883 2.09984 2.21394 2.22011 2.35676 2.36105 2.36687 2.49914 2.50333 2.5108 2.65173 2.65499 2.66397 2.84316 2.84665 2.85087 3.00708 3.01082 3.0278 3.17878 3.18241 3.18699 3.32876 3.33251 3.33755 3.46296 3.46699 3.47275 3.60828 3.61328 3.62021 3.7819 3.78509 3.79002 4.11282 4.11643 4.12297 4.36145 4.36512 4.37249 4.51949 4.52267 4.52839 4.64782 4.65411 4.83606 4.8392 4.84282 4.85257 
20 0.16618 0.32392 0.51315 0.64389 0.83197 1.00482 1.33854 1.50492 2.06947 2.3455 2.63631 2.99214 3.16591 3.59384 3.76808 4.09917 4.34623 4.50457 4.63662 4.82442 
40 0.16603 0.32201 0.3265 0.50955 0.51437 0.64327 0.83216 1.00495 1.17082 1.17665 1.33467 1.34095 1.50189 1.6661 1.85654 1.86214 2.06916 2.19792 2.3415 2.34637 2.48369 2.63677 2.82752 2.83328 2.99168 3.16412 3.1681 3.3155 3.44997 3.59269 3.59856 3.76705 3.76997 4.09769 4.34563 4.50435 4.50926 4.63178 4.82103 4.82613 
96 0.15782 0.16121 0.16381 0.16801 0.31458 0.31813 0.32097 0.32662 0.50082 0.50479 0.50761 0.51257 0.63425 0.63781 0.64067 0.82321 0.82674 0.8291 0.83283 0.99478 0.9983 1.00114 1.00535 1.16082 1.16504 1.16893 1.3249 1.32993 1.33324 1.49296 1.49701 1.49966 1.50344 1.65547 1.66042 1.66333 1.66845 1.84954 1.85269 1.856 1.85932 2.06281 2.06591 2.07388 2.18906 2.19421 2.33492 2.33812 2.34185 2.34673 2.4746 2.47879 2.48141 2.48732 2.62986 2.63291 2.63581 2.81908 2.82289 2.82537 2.82957 2.98274 2.98746 2.9914 3.15557 3.15913 3.16197 3.30455 3.30959 3.31243 3.44074 3.44438 3.44732 3.58504 3.58836 3.59173 3.59779 3.75832 3.76252 3.76491 4.0918 4.09468 4.10036 4.3406 4.34306 4.34834 4.4956 4.49993 4.50243 4.61963 4.62595 4.62935 4.81432 4.81712 4.82003 4.82312 
32 0.15802 0.31421 0.50094 0.63432 0.82386 0.99572 1.16159 1.32596 1.49413 1.65868 1.84816 1.85455 2.06146 2.18997 2.33377 2.47542 2.62874 2.81912 2.82587 2.98345 3.15559 3.3061 3.44082 3.58435 3.59336 3.75871 4.08975 4.33754 4.49581 4.624 4.81273 4.8189 
62 0.16743 0.17095 0.32393 0.32734 0.51086 0.51435 0.51958 0.64314 0.64772 0.83329 0.83614 0.84044 1.00291 1.00735 1.17356 1.17833 1.33632 1.34152 1.50337 1.50674 1.66752 1.67217 1.85807 1.86197 1.86603 2.07015 2.07473 2.20048 2.20771 2.34232 2.34649 2.35504 2.48513 2.49014 2.6377 2.64104 2.82931 2.83354 2.9936 3.00047 3.16606 3.16999 3.31611 3.3204 3.45061 3.45518 3.59367 3.59912 3.76749 3.77107 3.77921 4.09916 4.10351 4.3474 4.35132 4.505 4.50791 4.63289 4.63829 4.82319 4.82668 4.83153 
67 0.17076 0.17473 0.32696 0.33046 0.51352 0.51679 0.52106 0.64552 0.64906 0.65449 0.83677 0.84078 1.00569 1.01079 1.01661 1.1717 1.17671 1.18059 1.33822 1.34217 1.35823 1.5069 1.51114 1.6705 1.67514 1.86019 1.86521 1.87132 2.07276 2.07769 2.20191 2.20812 2.34586 2.35047 2.35843 2.48809 2.49252 2.64132 2.64485 2.83165 2.83679 2.99596 3.00038 3.16727 3.1709 3.17769 3.31735 3.32109 3.33008 3.45128 3.45566 3.46278 3.59714 3.60121 3.77177 3.77505 4.10212 4.10627 4.3504 4.35523 4.50893 4.51243 4.63599 4.64285 4.82526 4.8286 4.83247 
37 0.15934 0.16389 0.3166 0.32042 0.50375 0.50876 0.63736 0.8244 0.82803 0.99474 1.00068 1.16193 1.17143 1.3295 1.49457 1.49847 1.66011 1.84994 1.85491 2.0642 2.19215 2.33561 2.47838 2.63171 2.82243 2.98604 3.1587 3.31002 3.44262 3.58672 3.76182 4.09224 4.34066 4.49887 4.6271 4.81575 4.82073 
51 0.16929 0.17473 0.32526 0.32915 0.512 0.51606 0.64526 0.65122 0.83445 0.83859 1.00695 1.01606 1.17463 1.33736 1.34674 1.50452 1.50915 1.66878 1.67556 1.86101 1.86622 2.07199 2.08632 2.20169 2.34518 2.35107 2.48633 2.49326 2.63981 2.83058 2.83537 2.99453 3.16742 3.17285 3.31777 3.32997 3.45173 3.45834 3.59557 3.60293 3.77108 3.78532 4.10069 4.11104 4.34883 4.35528 4.50719 4.51461 4.63499 4.82385 4.82813 
8 0.51611 0.64936 1.17863 2.07492 2.34888 4.35444 4.51363 4.82866 
21 0.1687 0.32461 0.50993 0.83399 1.00644 1.50462 1.66661 1.86177 2.34375 2.48477 2.63717 2.82883 2.99228 3.31719 3.45072 3.59569 3.76922 4.10049 4.34662 4.50613 4.82069 
110 0.16229 0.16537 0.1676 0.17133 0.31848 0.32102 0.32387 0.32622 0.50468 0.50842 0.51048 0.5129 0.63761 0.64072 0.64361 0.64653 0.82799 0.83099 0.83332 0.83668 0.99898 1.00179 1.00512 1.01065 1.16379 1.16722 1.17105 1.1748 1.3286 1.33249 1.33507 1.33793 1.49797 1.50126 1.50353 1.5068 1.65765 1.66321 1.66618 1.66925 1.85386 1.85604 1.85917 1.86212 2.06686 2.06953 2.07215 2.19185 2.19598 2.19873 2.33951 2.34198 2.34519 2.35108 2.478 2.48154 2.48439 2.48774 2.63337 2.63618 2.6383 2.82277 2.82589 2.82811 2.83078 2.83586 2.98674 2.99012 2.99229 2.99588 3.15943 3.16204 3.16492 3.16705 3.30826 3.31189 3.31502 3.31749 3.44379 3.44687 3.45002 3.45303 3.58791 3.59137 3.59355 3.59709 3.76234 3.7656 3.7681 3.77042 4.09581 4.09825 4.10098 4.15702 4.34473 4.34666 4.34987 4.49989 4.5031 4.50538 4.50834 4.62276 4.62823 4.63208 4.6353 4.81808 4.82045 4.82235 4.82483 4.82833 
0 
0 
0 
43 0.17032 0.17567 0.32634 0.33064 0.51361 0.51877 0.64779 0.83423 0.83829 1.00483 1.01046 1.17388 1.18055 1.33892 1.5054 1.51004 1.67041 1.6773 1.86051 1.86576 2.07411 2.20278 2.34533 2.35037 2.48887 2.64101 2.83168 2.83789 2.99565 3.16807 3.17244 3.31913 3.45383 3.59746 3.77145 4.10327 4.35071 4.35679 4.50777 4.51401 4.63673 4.82465 4.82929 
178 0.18217 0.18532 0.18747 0.18944 0.19207 0.19526 0.33888 0.34148 0.34416 0.3463 0.34838 0.35182 0.35991 0.52511 0.52843 0.53051 0.53242 0.53442 0.53676 0.54079 0.65897 0.66179 0.66412 0.66621 0.66873 0.67245 0.84775 0.85052 0.85315 0.85495 0.85732 0.8598 0.86631 1.01988 1.02233 1.02515 1.02747 1.0302 1.03457 1.1861 1.1888 1.19166 1.19435 1.197 1.20063 1.34982 1.35318 1.35578 1.35798 1.36032 1.36419 1.37402 1.51755 1.52079 1.52339 1.52546 1.52799 1.53139 1.54205 1.68142 1.68504 1.68738 1.68987 1.69261 1.69654 1.87476 1.87681 1.87939 1.88148 1.88371 1.88671 1.89209 2.08795 2.09019 2.09242 2.09502 2.09961 2.11269 2.21349 2.21752 2.22018 2.22369 2.22765 2.36004 2.36235 2.36466 2.36713 2.36995 2.37355 2.37862 2.50076 2.50357 2.50589 2.50841 2.51123 2.51556 2.65379 2.65639 2.65869 2.66058 2.66404 2.6702 2.84386 2.8472 2.84938 2.8514 2.85375 2.85622 2.86314 3.00796 3.01132 3.01359 3.01587 3.0187 3.02514 3.18069 3.18315 3.18577 3.18765 3.18983 3.19282 3.19968 3.32964 3.33263 3.33544 3.33751 3.33961 3.34263 3.35255 3.4651 3.46764 3.47033 3.47266 3.47519 3.47934 3.60953 3.61263 3.61482 3.61735 3.62007 3.62403 3.78373 3.78674 3.789 3.79083 3.79307 3.79668 3.8026 4.11681 4.11901 4.12125 4.12366 4.12768 4.13829 4.36574 4.36754 4.36962 4.37235 4.37632 4.52089 4.52346 4.52595 4.52786 4.53051 4.53447 4.64532 4.64982 4.65321 4.65598 4.65957 4.67986 4.83913 4.84141 4.84326 4.84517 4.8474 4.84975 4.85437 
2 0.82985 1.49999 
0 
72 0.15579 0.1603 0.16622 0.31287 0.31738 0.32097 0.49888 0.50337 0.50735 0.63115 0.63526 0.63992 0.82121 0.82589 0.82957 0.99293 0.99759 1.0037 1.15919 1.16436 1.17283 1.32336 1.32849 1.49099 1.49546 1.49881 1.65493 1.6598 1.66705 1.84791 1.85247 1.85713 2.06104 2.06558 2.18797 2.19289 2.33316 2.33788 2.47179 2.47737 2.48295 2.62657 2.63124 2.81774 2.82207 2.827 2.98063 2.98538 3.15384 3.15882 3.1636 3.3033 3.30884 3.43833 3.44295 3.45011 3.58243 3.58658 3.59246 3.75715 3.76245 4.0901 4.09485 4.33877 4.34317 4.49378 4.4989 4.62032 4.62578 4.81287 4.81657 4.82132 
14 0.16955 0.32622 0.83549 1.00552 1.50567 1.67116 1.86102 2.34885 2.83675 3.77223 4.1153 4.35387 4.51326 4.82701 
44 0.16643 0.17163 0.32159 0.32559 0.51008 0.51408 0.64395 0.83151 0.83528 1.00162 1.0063 1.17081 1.1769 1.33449 1.33947 1.50241 1.50746 1.66603 1.6709 1.85739 1.861 2.07018 2.1992 2.34424 2.35098 2.48404 2.49109 2.63811 2.82734 2.83219 2.99233 3.16462 3.31526 3.3194 3.44934 3.45525 3.59371 3.76809 4.09862 4.34666 4.50521 4.63267 4.82146 4.82587 
51 0.17095 0.17646 0.32781 0.33243 0.51576 0.52152 0.64835 0.65395 0.83686 0.84122 1.0085 1.01656 1.17832 1.34039 1.34939 1.50846 1.51581 1.67044 1.67619 1.86322 1.86765 1.88237 2.0749 2.09221 2.20587 2.34722 2.35654 2.49003 2.5058 2.64196 2.66333 2.83305 2.83769 2.99666 3.01226 3.16987 3.1751 3.32088 3.45502 3.59881 3.60478 3.77312 3.77892 4.10387 4.11237 4.35095 4.35615 4.51028 4.63836 4.82569 4.83029 
3 0.16783 0.32392 0.83541 
5 0.16539 0.32155 0.82936 1.49982 1.85783 
0 
12 0.16099 0.50552 0.82599 0.99761 1.49652 1.66567 1.85636 2.82361 3.15956 3.76328 4.09416 4.34151 
73 0.16932 0.17271 0.1789 0.32467 0.32829 0.3332 0.51268 0.51665 0.52233 0.64563 0.64959 0.83414 0.83748 0.84118 1.00437 1.00902 1.01378 1.17547 1.17992 1.33845 1.3423 1.50479 1.50839 1.5137 1.66947 1.67343 1.67952 1.85906 1.86394 1.86769 1.87669 2.07236 2.07615 2.20279 2.22481 2.34444 2.34802 2.35377 2.36027 2.48703 2.49148 2.64021 2.6445 2.83139 2.83644 2.99531 3.00047 3.16748 3.17082 3.31867 3.32171 3.45082 3.45498 3.4727 3.59618 3.6005 3.60772 3.77017 3.77342 3.77964 4.10084 4.10445 4.11183 4.34921 4.35264 4.35946 4.50788 4.51123 4.63609 4.82435 4.82821 4.83197 4.84633 
120 0.17027 0.17262 0.17535 0.17867 0.32609 0.32893 0.33115 0.33425 0.34146 0.51348 0.51608 0.5183 0.52097 0.52804 0.64601 0.6491 0.652 0.6568 0.83567 0.83797 0.84042 0.84298 0.84867 1.00542 1.00927 1.01195 1.01537 1.02307 1.17379 1.17782 1.18083 1.18523 1.33897 1.34185 1.34479 1.34986 1.50654 1.50881 1.51174 1.51629 1.67008 1.67293 1.67579 1.67964 1.86002 1.86364 1.86615 1.86851 1.87414 2.07244 2.07532 2.07849 2.08713 2.20253 2.20638 2.21117 2.34493 2.34782 2.35048 2.35443 2.35875 2.48722 2.48994 2.49338 2.4979 2.64061 2.643 2.64578 2.65469 2.83197 2.83455 2.83746 2.84029 2.99542 2.99776 3.00128 3.00697 3.16699 3.17032 3.17272 3.17631 3.31804 3.32089 3.32332 3.32677 3.45144 3.45455 3.45708 3.46006 3.47093 3.59685 3.59958 3.6026 3.60655 3.77124 3.77397 3.77643 3.7813 4.10166 4.10416 4.10689 4.11092 4.12078 4.1524 4.35012 4.35252 4.35583 4.36029 4.50786 4.51053 4.51321 4.51771 4.63624 4.63954 4.64353 4.82474 4.82712 4.82959 4.83196 4.8361 
13 0.51052 0.64431 2.07013 2.34162 2.63628 2.83176 2.99201 3.16812 3.59296 3.76798 4.34608 4.50479 4.8218 
32 0.17554 0.33273 0.51894 0.52535 0.6524 0.84145 1.01343 1.18317 1.34516 1.51158 1.67732 1.86668 1.87588 2.07806 2.35229 2.49389 2.64557 2.83706 2.8433 3.00037 3.17351 3.32444 3.45914 3.60497 3.77655 3.7859 4.10801 4.35493 4.51324 4.64441 4.83105 4.83971 
7 0.15866 0.5045 0.82403 0.99513 1.49473 2.33714 4.3408 
105 0.15398 0.1578 0.16068 0.16379 0.31053 0.31386 0.31703 0.31975 0.49683 0.50139 0.50398 0.50726 0.62966 0.6338 0.63707 0.64089 0.8193 0.82278 0.82592 0.82816 0.99204 0.99482 0.99842 1.00562 1.15637 1.16035 1.16424 1.16749 1.32118 1.32579 1.32869 1.33218 1.48906 1.49284 1.49607 1.49868 1.65065 1.65664 1.65961 1.66288 1.84734 1.84989 1.85313 1.85839 2.06068 2.06358 2.06731 2.1852 2.19035 2.19357 2.33212 2.33506 2.33839 2.46813 2.47329 2.4767 2.47926 2.62408 2.6286 2.63141 2.81504 2.81947 2.82219 2.82591 2.97895 2.9837 2.98634 3.15233 3.15534 3.15909 3.16258 3.30096 3.30509 3.30852 3.31181 3.4335 3.43919 3.44248 3.44547 3.58085 3.58519 3.58793 3.59394 3.75568 3.75924 3.76194 3.76455 4.08958 4.09217 4.09594 4.33855 4.34079 4.34593 4.49211 4.4956 4.49868 4.50233 4.61611 4.6217 4.62585 4.63307 4.8114 4.8145 4.81711 4.82097 
40 0.17378 0.18066 0.33043 0.33712 0.51669 0.522 0.65033 0.66147 0.83981 0.84616 1.01066 1.02019 1.17989 1.34448 1.51073 1.67411 1.86515 1.87066 2.07662 2.20624 2.35061 2.35898 2.492 2.64412 2.83596 2.84244 2.99964 3.1724 3.18019 3.32336 3.45745 3.60141 3.77547 3.7852 4.10488 4.35338 4.51157 4.64077 4.82895 4.83365 
118 0.17633 0.17899 0.18181 0.18563 0.33218 0.33518 0.33775 0.34149 0.35303 0.52026 0.52274 0.52519 0.52865 0.65254 0.65578 0.65877 0.66378 0.84139 0.84433 0.84678 0.84972 0.867 1.01233 1.01568 1.01895 1.02355 1.18026 1.18408 1.18724 1.19276 1.34541 1.34817 1.35102 1.357 1.51227 1.5148 1.51755 1.52122 1.67661 1.67971 1.6832 1.68834 1.86709 1.87063 1.87337 1.87675 1.88361 2.0796 2.08264 2.0863 2.09605 2.20913 2.21276 2.21738 2.35243 2.35567 2.35873 2.36336 2.37128 2.49427 2.49723 2.50065 2.50592 2.64708 2.64984 2.65349 2.66174 2.83828 2.84085 2.84385 2.84692 2.86199 3.00219 3.00457 3.0081 3.01545 3.1736 3.17692 3.17936 3.18274 3.19753 3.32456 3.32746 3.33 3.33456 3.45914 3.46235 3.46527 3.47094 3.60328 3.60698 3.61059 3.61575 3.77704 3.77992 3.7821 3.78638 3.79461 4.10831 4.1109 4.11372 4.11936 4.35688 4.35921 4.36247 4.36889 4.51413 4.51685 4.51954 4.52404 4.64285 4.64637 4.65117 4.83151 4.83404 4.83667 4.83938 4.84489 
10 0.16937 0.32656 1.00894 1.3397 1.86253 3.16684 3.77129 4.10414 4.34745 4.82308 
58 0.15309 0.1576 0.30931 0.31404 0.4954 0.50042 0.6286 0.63366 0.81872 0.8236 0.99016 0.99572 1.15599 1.16286 1.16804 1.32 1.32597 1.4883 1.49339 1.65152 1.65644 1.84487 1.8497 2.05804 2.06243 2.184 2.19039 2.33003 2.33478 2.46962 2.47492 2.62413 2.62872 2.8135 2.81868 2.97772 2.98328 3.15041 3.15571 3.29958 3.3058 3.31012 3.43526 3.4402 3.57945 3.58437 3.7534 3.75847 4.08697 4.0913 4.33594 4.33972 4.49058 4.49581 4.61482 4.62333 4.80928 4.81295 
21 0.16684 0.32288 0.51239 0.83145 1.00288 1.33676 1.50214 1.6665 1.85836 2.34426 2.48626 2.63689 2.83227 2.99213 3.167 3.31659 3.59293 3.76877 4.34911 4.50585 4.82129 
17 0.32583 1.33747 1.86217 2.07319 2.34524 2.48803 2.63756 2.83322 2.99474 3.16723 3.31711 3.45245 3.76813 4.10055 4.34708 4.50504 4.63741 
67 0.16982 0.17297 0.17823 0.32509 0.32907 0.33305 0.51351 0.5168 0.52114 0.64661 0.6506 0.83492 0.8379 0.84202 1.0064 1.01055 1.0197 1.17459 1.17902 1.33964 1.34369 1.50555 1.50888 1.5162 1.66947 1.67319 1.67784 1.86054 1.86528 1.87174 2.0733 2.07739 2.20242 2.21095 2.34528 2.34933 2.3559 2.48812 2.49321 2.64162 2.64661 2.83204 2.83667 2.99645 3.00165 3.1691 3.17278 3.3201 3.32429 3.45273 3.4571 3.59717 3.60154 3.6089 3.7725 3.77628 4.10203 4.10605 4.35022 4.35389 4.50916 4.51294 4.63635 4.6441 4.82491 4.82804 4.83195 
31 0.16616 0.32255 0.5096 0.5153 0.64358 0.83106 1.00152 1.17161 1.33564 1.50174 1.66605 1.85661 1.86247 2.07258 2.19819 2.34176 2.48411 2.63711 2.82791 2.99196 3.16458 3.31507 3.45012 3.59276 3.76732 4.0991 4.34591 4.5046 4.6321 4.82141 4.82667 
75 0.15702 0.16176 0.16633 0.314 0.31867 0.32334 0.50004 0.50486 0.50821 0.63365 0.6388 0.82249 0.82686 0.82977 0.99405 0.999 1.00276 1.16016 1.1663 1.17067 1.3241 1.32993 1.33423 1.49248 1.49712 1.50068 1.65479 1.65982 1.66472 1.84897 1.85367 1.85768 2.06183 2.0664 2.18725 2.194 2.3342 2.3391 2.34531 2.4742 2.4795 2.62868 2.63274 2.81882 2.82318 2.82845 2.98284 2.98733 3.1546 3.15997 3.16392 3.30396 3.31004 3.31372 3.43999 3.44559 3.58444 3.58883 3.59356 3.7577 3.76268 3.76705 4.09151 4.09588 4.34029 4.34536 4.4949 4.49983 4.50445 4.61752 4.62606 4.63197 4.81409 4.81745 4.82207 
27 0.17036 0.32859 0.51411 0.64738 0.83571 1.1765 1.34108 1.5063 1.67087 1.86463 2.07361 2.20486 2.34697 2.48875 2.64076 2.83304 2.99695 3.16877 3.32076 3.45504 3.59996 3.77156 4.10296 4.34923 4.5078 4.63538 4.82571 
28 0.17428 0.32977 0.5154 0.64777 0.84047 1.00742 1.17925 1.34165 1.50744 1.67613 1.86015 2.07462 2.20686 2.34794 2.48868 2.64223 2.83388 2.99788 3.1704 3.32138 3.45561 3.59908 3.77313 4.1032 4.35373 4.51185 4.63881 4.8267 
103 0.17516 0.17842 0.18234 0.33054 0.33422 0.3373 0.34291 0.51909 0.52203 0.52528 0.53183 0.65117 0.6547 0.6583 0.83988 0.84343 0.84682 0.85209 1.01078 1.01517 1.01869 1.02813 1.17716 1.1822 1.18618 1.19901 1.34376 1.34718 1.35062 1.37106 1.51074 1.51385 1.51747 1.52858 1.67532 1.67913 1.68362 1.86548 1.86953 1.8728 1.87867 2.07856 2.08192 2.08694 2.20588 2.21034 2.21667 2.35072 2.35425 2.35824 2.36394 2.49299 2.49648 2.50098 2.51476 2.64556 2.64877 2.65403 2.83609 2.83925 2.8426 2.84649 3.00022 3.00344 3.00763 3.17215 3.17581 3.17863 3.18334 3.32169 3.32578 3.32881 3.33515 3.45712 3.46112 3.46458 3.48527 3.60247 3.60615 3.61028 3.62597 3.77576 3.77895 3.78164 3.78702 4.10723 4.11053 4.11474 4.13732 4.3561 4.35928 4.36367 4.51283 4.516 4.51944 4.52974 4.63867 4.64351 4.64896 4.8302 4.83291 4.83594 4.83961 
29 0.16975 0.3257 0.5127 0.64626 0.83484 1.00682 1.1763 1.33904 1.50488 1.67052 1.86097 2.0724 2.20283 2.34549 2.48725 2.6401 2.83102 2.99485 3.16771 3.31974 3.45319 3.59691 3.77056 4.10074 4.34888 4.5076 4.63747 4.82436 4.82998 
63 0.16714 0.17001 0.3221 0.32592 0.33021 0.51084 0.51401 0.64334 0.64736 0.83119 0.83464 0.83955 1.00211 1.00716 1.16924 1.17557 1.33546 1.3391 1.5027 1.50555 1.51032 1.66767 1.67181 1.85683 1.86141 1.8658 2.06998 2.07366 2.19937 2.34208 2.34594 2.35633 2.48482 2.48815 2.6386 2.64109 2.8286 2.83171 2.83771 2.99354 2.99683 3.16385 3.16807 3.31612 3.31956 3.44863 3.45345 3.59359 3.59752 3.76724 3.77103 4.09928 4.10253 4.34787 4.35151 4.5033 4.50759 4.51317 4.63243 4.63695 4.82235 4.82504 4.82949 
13 0.16962 0.32156 0.50986 0.83342 1.00355 1.50306 2.48116 2.63487 3.16294 3.44875 3.76498 4.50187 4.81997 
28 0.15083 0.30726 0.49451 0.62732 0.81587 0.98722 1.15358 1.31924 1.48633 1.65335 1.84196 2.05515 2.18364 2.32736 2.4701 2.62231 2.81251 2.9771 3.14801 3.29838 3.43385 3.57821 3.75158 4.08412 4.33257 4.48848 4.62072 4.80671 
40 0.16569 0.32346 0.50913 0.51335 0.64395 0.83168 0.83587 1.00257 1.17105 1.33509 1.33988 1.50207 1.6656 1.85765 1.86276 2.0699 2.19854 2.34202 2.34742 2.48405 2.4929 2.63721 2.82778 2.83258 2.99154 3.16479 3.31541 3.44934 3.45654 3.5934 3.59993 3.76754 3.77273 4.09787 4.10375 4.34601 4.5048 4.63249 4.82127 4.82625 
35 0.17293 0.33038 0.51543 0.52076 0.64977 0.83906 1.01065 1.17765 1.34296 1.50989 1.67339 1.86175 1.86798 2.07623 2.20369 2.21472 2.34876 2.36057 2.49117 2.64385 2.83431 2.85069 2.99953 3.17156 3.32249 3.45612 3.59953 3.60913 3.7747 4.1059 4.35295 4.51162 4.63956 4.82748 4.83322 

178
