# Supplementary material for: Deciphering the Contribution of Oriens-Lacunosum/Moleculare (OLM) Cells to Intrinsic θ Rhythms Using Biophysical Local Field Potential (LFP) Models
Source: eNeuro. 2018 Sep 4;5(4):ENEURO.0146-18.2018. doi: 10.1523/ENEURO.0146-18.2018 (PMC6140113; doi:10.1523/ENEURO.0146-18.2018)
Supplement: Supplementary file 2 — Supplementary Code. Download supplement 2, GZ file [file sup_enu-eN-NWR-0146-18-s02.gz › LFP_microcircuit-master/SOM-350-SOM12915016-dSD3.5ms-shift5.32ms-gnSD0.12-gsb5.0-csb0.21-gbs4.0-cbs0.1344-spiketimes.txt]

9231

350


26 0.01373 0.10588 0.17436 0.18994 0.32993 0.36144 0.53135 0.7992 0.83157 0.84137 0.88019 1.00679 1.18283 1.20512 1.35355 1.51581 1.54005 1.68342 1.87456 2.22534 2.36704 2.85461 3.33021 3.4633 4.11172 4.84117 
25 0.01237 0.10318 0.16175 0.17695 0.31461 0.33047 0.50915 0.80081 0.82493 0.83704 0.99279 1.01335 1.17144 1.22443 1.33578 1.50575 1.65866 1.84951 2.23 2.33896 2.82714 3.31578 4.09743 4.34105 4.81717 
24 0.01931 0.11172 0.17244 0.18407 0.3265 0.33897 0.52957 0.80885 0.83406 0.84565 1.00388 1.02534 1.18339 1.21153 1.513 1.53238 1.67207 1.86374 2.35378 2.85636 3.48866 4.11145 4.35813 4.83297 
44 0.01229 0.09073 0.15654 0.16482 0.17325 0.1933 0.31408 0.32173 0.33316 0.50713 0.5332 0.647 0.79155 0.8224 0.83109 0.84815 0.99222 1.00215 1.16834 1.17799 1.20282 1.33303 1.50162 1.51444 1.65665 1.67308 1.84907 1.86529 2.07039 2.19703 2.33834 2.64456 2.825 2.99098 3.16507 3.31305 3.44875 3.59411 3.77033 4.09621 4.3412 4.51046 4.81771 4.83659 
14 0.00852 0.10573 0.17346 0.19844 0.32889 0.79648 0.82984 0.84024 1.00285 1.21042 1.47346 1.51766 1.67701 1.87023 
32 0.00792 0.09696 0.16114 0.17117 0.20869 0.31524 0.32566 0.50859 0.79227 0.82368 0.83328 0.86787 0.993 1.0046 1.17133 1.1993 1.3356 1.50368 1.52269 1.65841 1.84975 1.87628 2.21415 2.33934 2.82647 2.99771 3.16911 3.31587 3.45376 4.09746 4.3416 4.81783 
20 0.01809 0.09949 0.16854 0.18262 0.32235 0.33693 0.7896 0.82603 0.83544 0.85358 0.99664 1.00954 1.18405 1.22226 1.47028 1.51556 1.6687 1.85749 4.11116 4.35062 
43 0.01645 0.09657 0.16314 0.17123 0.18329 0.3171 0.32436 0.33443 0.51026 0.52872 0.65156 0.79735 0.82705 0.83601 0.85684 0.99643 1.0059 1.17212 1.1821 1.20369 1.33634 1.35393 1.50694 1.52142 1.66102 1.675 1.8529 1.86566 2.07384 2.19965 2.22579 2.34212 2.82768 2.84947 2.99461 3.1691 3.31667 3.4535 3.59839 4.10047 4.34501 4.8212 4.83719 
42 0.01796 0.09351 0.15976 0.16842 0.18402 0.3138 0.32192 0.33435 0.50671 0.54699 0.64866 0.79407 0.82351 0.83248 0.85379 0.99288 1.00305 1.16909 1.18161 1.21255 1.33309 1.50331 1.52096 1.65804 1.67737 1.84922 1.86614 2.06925 2.19818 2.33856 2.64797 2.82429 2.9912 3.16593 3.31348 3.44973 3.59567 3.77091 4.09658 4.34115 4.51699 4.81734 
21 0.01575 0.11026 0.1788 0.19178 0.33327 0.3465 0.54932 0.8061 0.83727 0.84729 1.00987 1.03383 1.19011 1.22118 1.52186 1.55021 1.67892 1.87233 3.48844 4.39132 4.84507 
33 0.02023 0.10585 0.16766 0.17633 0.19412 0.3235 0.33388 0.51806 0.65745 0.80548 0.83099 0.84093 1.00088 1.01565 1.1781 1.19399 1.34381 1.50967 1.52661 1.66712 1.69126 1.85999 2.21289 2.34805 2.83547 3.00485 3.17499 3.32321 3.46009 3.61058 4.10579 4.35316 4.82882 
22 0.01543 0.10116 0.1646 0.17742 0.31815 0.3326 0.79117 0.82444 0.83438 0.87293 0.99488 1.01595 1.18171 1.47767 1.50778 1.53412 1.66447 1.85294 2.34288 4.1004 4.34379 4.82107 
28 0.012 0.10327 0.1708 0.18177 0.32554 0.3381 0.54031 0.79687 0.82969 0.83939 0.87204 1.00351 1.1804 1.20301 1.48365 1.5155 1.54712 1.67054 1.86201 2.23336 2.34924 2.85701 3.18135 3.32731 3.46184 4.10582 4.35288 4.83127 
18 0.01839 0.09932 0.16099 0.17359 0.3153 0.78699 0.82162 0.83162 0.86491 0.99071 1.19989 1.46491 1.5048 1.52917 1.6577 1.84909 4.10496 4.34056 
33 0.01081 0.09377 0.16093 0.16992 0.18955 0.31632 0.32675 0.51149 0.65128 0.79042 0.82299 0.83216 0.85256 0.99348 1.00798 1.17188 1.18858 1.33734 1.50423 1.52146 1.66099 1.8513 2.20415 2.34174 2.64937 2.83225 3.00058 3.16933 3.31637 3.45341 4.09865 4.34325 4.82068 
29 0.01494 0.11039 0.17102 0.18822 0.32395 0.3393 0.52315 0.6601 0.8149 0.83339 0.84895 1.0015 1.18061 1.21075 1.34804 1.51387 1.67078 1.85955 2.22879 2.35563 2.66222 2.84911 3.01299 3.17637 3.32871 3.46288 4.10963 4.38239 4.83129 
33 0.01944 0.10524 0.17129 0.17993 0.19981 0.3258 0.33511 0.52353 0.79976 0.83199 0.84148 0.87044 1.00387 1.01968 1.18144 1.19845 1.34849 1.51352 1.53152 1.66958 1.69008 1.86075 1.87857 2.21562 2.3496 2.84049 3.01741 3.32816 3.46205 3.61673 4.10776 4.35377 4.83337 
14 0.01532 0.11338 0.1794 0.22852 0.33561 0.80382 0.83495 0.84623 1.01097 1.19417 1.48595 1.52916 1.70768 1.88279 
34 0.01674 0.10327 0.17037 0.17881 0.19628 0.32409 0.3324 0.3475 0.51953 0.557 0.80454 0.83258 0.84187 0.87722 1.00226 1.01346 1.1808 1.19666 1.34957 1.51431 1.5348 1.66763 1.68393 1.85919 1.87424 2.22263 2.34828 2.83807 3.01189 3.32541 3.46246 4.10791 4.35123 4.82856 
26 0.01861 0.11105 0.16807 0.18443 0.32339 0.34549 0.51831 0.81033 0.83069 0.84628 1.00103 1.17836 1.21644 1.34432 1.51173 1.67307 1.86203 2.23525 2.3492 2.84167 3.18105 3.32542 3.45911 4.10426 4.3526 4.82845 
25 0.01916 0.10504 0.16446 0.17632 0.32005 0.3341 0.53366 0.80099 0.827 0.83819 0.99792 1.17764 1.22047 1.35188 1.50639 1.53264 1.66591 1.856 2.22871 2.34427 3.32554 3.46148 4.10235 4.34869 4.82511 
28 0.0118 0.10037 0.16188 0.17247 0.31494 0.32594 0.50845 0.79385 0.82385 0.83405 0.99262 1.00669 1.17111 1.21439 1.33496 1.50353 1.53121 1.6599 1.85003 2.20402 2.33977 2.82721 2.99471 3.31588 3.45454 4.09766 4.34209 4.81853 
29 0.01627 0.10706 0.16933 0.17955 0.22186 0.32445 0.33699 0.52325 0.80594 0.83107 0.84175 1.0019 1.05779 1.17914 1.19912 1.3478 1.51139 1.53244 1.66962 1.85999 2.22079 2.3475 2.83992 3.17924 3.32654 3.4636 4.10646 4.35409 4.82999 
15 0.02031 0.10967 0.17392 0.19075 0.33086 0.79805 0.83139 0.84183 1.0072 1.19111 1.47506 1.52102 1.6873 1.87495 4.85808 
29 0.01519 0.11351 0.17646 0.18791 0.33072 0.34285 0.52597 0.68767 0.81735 0.83877 0.85105 1.00819 1.03053 1.18626 1.20893 1.35237 1.51758 1.5385 1.67616 1.8667 2.23883 2.35405 2.84604 3.18528 3.3313 3.46794 4.11265 4.35764 4.83413 
26 0.00968 0.1004 0.16998 0.17965 0.21479 0.32601 0.3391 0.53862 0.79827 0.83019 0.83972 0.87058 1.00156 1.01602 1.18133 1.20657 1.51006 1.52593 1.67062 1.86603 2.35125 2.85649 3.32813 4.10605 4.35305 4.83163 
18 0.01767 0.10243 0.16626 0.179 0.32159 0.34583 0.79233 0.82541 0.83542 0.88205 0.99775 1.19027 1.47261 1.50888 1.54891 1.67172 1.87034 4.83763 
17 0.0205 0.11305 0.17462 0.19129 0.32879 0.34491 0.80651 0.83427 0.84578 1.00243 1.01583 1.19208 1.51606 1.54789 1.67436 1.86912 4.37071 
14 0.01617 0.10633 0.17548 0.2006 0.3328 0.7948 0.83018 0.84 0.86586 1.00874 1.20227 1.47185 1.52273 1.89104 
19 0.00784 0.10316 0.17333 0.18664 0.32893 0.34748 0.80199 0.83276 0.84342 1.0049 1.18753 1.22494 1.51428 1.53927 1.67496 1.86704 4.11348 4.37976 4.83974 
26 0.00809 0.11636 0.17544 0.19163 0.32951 0.34492 0.52314 0.68873 0.83133 0.84456 1.00872 1.18427 1.2109 1.35145 1.52114 1.67478 1.86545 2.22122 2.35342 2.84257 3.18127 3.32911 3.46363 4.10977 4.35743 4.83241 
21 0.01271 0.1094 0.17329 0.18716 0.32904 0.34778 0.80214 0.83248 0.84327 1.00723 1.18454 1.21618 1.36351 1.51898 1.6767 1.87147 2.22454 3.46809 4.11217 4.3837 4.84314 
13 0.00856 0.10724 0.17271 0.19192 0.32912 0.79822 0.83037 0.84124 1.00705 1.19916 1.47798 1.51948 1.89033 
32 0.00943 0.04532 0.12777 0.17887 0.19278 0.33304 0.34675 0.52794 0.66778 0.82112 0.84015 0.85274 1.01092 1.18761 1.21144 1.35211 1.52251 1.67927 1.87012 2.22247 2.35634 2.66406 2.8455 3.01555 3.18516 3.33152 3.4689 3.62439 4.113 4.36325 4.53295 4.83633 
22 0.01877 0.11006 0.16871 0.18303 0.32249 0.33699 0.80358 0.82988 0.84221 0.99893 1.0215 1.17984 1.21682 1.35694 1.51456 1.66901 1.85796 2.23967 2.34968 4.10576 4.34994 4.83093 
39 0.01914 0.1043 0.16769 0.17677 0.19787 0.32348 0.33329 0.51532 0.54028 0.65665 0.80648 0.83088 0.84054 1.00134 1.01702 1.17779 1.19196 1.22552 1.34204 1.51104 1.52962 1.66686 1.68814 1.85879 1.88189 2.091 2.21285 2.34714 2.65423 2.83479 3.00219 3.17497 3.32205 3.45776 3.60656 4.1055 4.35079 4.52143 4.8262 
25 0.01151 0.10011 0.17453 0.18389 0.21199 0.33042 0.34262 0.7993 0.83366 0.84309 0.8643 1.00815 1.18716 1.21539 1.47813 1.51852 1.54118 1.6778 1.86763 2.2538 2.35536 3.47214 4.11345 4.36246 4.84033 
34 0.01442 0.10482 0.16639 0.17674 0.24846 0.32052 0.33223 0.51165 0.54395 0.65274 0.81404 0.83076 0.84384 0.99825 1.0185 1.17445 1.19088 1.33832 1.50745 1.52527 1.66434 1.85605 2.20351 2.34403 2.65007 2.8299 2.99693 3.17042 3.31886 3.45392 3.60005 4.10147 4.34728 4.823 
16 0.01808 0.10701 0.16958 0.1854 0.32495 0.351 0.79878 0.82854 0.83942 1.00301 1.18311 1.22346 1.51472 1.67545 1.864 4.83355 
24 0.01846 0.10602 0.17046 0.18188 0.32521 0.33876 0.52518 0.79833 0.82996 0.8399 0.99926 1.01387 1.18318 1.22115 1.50894 1.52933 1.67296 1.86227 2.24296 2.8528 3.46699 4.10953 4.36268 4.83275 
31 0.01632 0.10432 0.16578 0.17509 0.19814 0.3204 0.33128 0.5146 0.80147 0.82865 0.8388 0.99745 1.01022 1.17648 1.1992 1.33995 1.50806 1.52761 1.66273 1.68252 1.85615 1.88895 2.21019 2.34592 2.83564 3.011 3.32147 3.45831 4.10373 4.34851 4.82462 
29 0.01437 0.10245 0.16963 0.17874 0.20333 0.32503 0.33646 0.52805 0.79797 0.83024 0.83971 0.8675 1.0008 1.01319 1.18071 1.2019 1.35358 1.51567 1.55694 1.66748 1.68931 1.86279 2.21594 2.36104 3.33041 3.46418 4.10907 4.35751 4.83651 
33 0.01584 0.09951 0.16836 0.17629 0.19115 0.32392 0.33266 0.35975 0.52382 0.79601 0.82965 0.83869 0.85667 1.00164 1.01471 1.17954 1.19549 1.22996 1.3527 1.51163 1.52921 1.66803 1.68869 1.85907 1.87613 2.23251 2.34732 2.83924 3.32577 3.46271 4.10556 4.34998 4.82873 
29 0.01637 0.10146 0.17054 0.18052 0.23202 0.32488 0.3355 0.52451 0.79631 0.82951 0.83885 0.86092 1.00272 1.02632 1.18132 1.2049 1.34959 1.51265 1.53297 1.67031 1.86054 1.89125 2.22943 2.35396 2.84945 3.4659 4.10695 4.35751 4.82985 
26 0.01557 0.10055 0.16268 0.17365 0.31598 0.32789 0.51021 0.79315 0.82393 0.834 0.99314 1.00966 1.17175 1.21336 1.3372 1.50416 1.53183 1.66046 1.85087 2.34006 2.82902 3.31569 3.45523 4.09794 4.34217 4.8186 
34 0.0085 0.09943 0.17013 0.17952 0.20675 0.32469 0.33509 0.52027 0.57864 0.6618 0.80815 0.83218 0.84188 1.00191 1.01603 1.17959 1.19589 1.34744 1.51588 1.55591 1.67 1.85967 1.88257 2.21401 2.35058 2.66648 2.84019 3.01524 3.17933 3.32551 3.46044 4.10783 4.35239 4.82936 
24 0.0126 0.10271 0.17403 0.18437 0.32844 0.34012 0.79659 0.83209 0.84158 0.86155 1.00388 1.01691 1.18454 1.20959 1.47826 1.51841 1.55012 1.67427 1.86742 2.23786 2.3651 4.11252 4.35854 4.83728 
38 0.01737 0.10584 0.16871 0.1776 0.19698 0.3247 0.33475 0.51893 0.55242 0.65791 0.8094 0.83231 0.84222 1.00265 1.01942 1.17926 1.19465 1.34724 1.51208 1.53088 1.66807 1.68969 1.85989 1.88328 2.21674 2.34808 2.65623 2.83733 3.00755 3.17699 3.32585 3.45963 3.60768 4.10631 4.3525 4.52582 4.6694 4.82983 
14 0.02109 0.11588 0.17512 0.20752 0.33171 0.80547 0.83277 0.84598 1.00683 1.18614 1.22696 1.51997 1.6781 2.24032 
27 0.01459 0.0983 0.16253 0.17177 0.19344 0.31688 0.32754 0.51219 0.79245 0.82467 0.83415 0.86252 0.99414 1.00761 1.17491 1.20804 1.34296 1.50557 1.52593 1.66008 1.85237 2.34188 2.83136 3.32283 4.09949 4.34382 4.82045 
20 0.01938 0.10661 0.17018 0.18455 0.32465 0.33975 0.7971 0.8291 0.83939 1.00049 1.02483 1.1868 1.48133 1.51363 1.54501 1.67371 1.86534 4.1092 4.3634 4.84517 
35 0.01708 0.10288 0.17278 0.1819 0.20752 0.328 0.33919 0.52297 0.57489 0.67256 0.80294 0.83272 0.84191 0.86825 1.00511 1.02347 1.18291 1.20151 1.3489 1.51681 1.54095 1.67468 1.86464 2.21864 2.3516 2.66543 2.84325 3.01382 3.18216 3.32704 3.46303 4.10779 4.35487 4.52408 4.83075 
26 0.01562 0.11348 0.17668 0.18791 0.33058 0.34204 0.53055 0.8117 0.83782 0.84902 1.00828 1.02905 1.18741 1.21391 1.36309 1.52207 1.67488 1.86567 1.89195 2.23305 2.35768 3.33235 3.46798 4.11392 4.35908 4.83725 
14 0.02251 0.11577 0.17792 0.19981 0.33382 0.80528 0.83545 0.84709 1.00935 1.19978 1.52015 1.67949 1.87468 4.36895 
24 0.01614 0.10222 0.16141 0.174 0.31453 0.33074 0.50947 0.79829 0.82419 0.83539 0.99237 1.17263 1.21793 1.33705 1.50382 1.65779 1.84907 2.33983 2.8275 3.31687 3.45287 4.09735 4.34072 4.81713 
40 0.01585 0.10427 0.16936 0.17763 0.19269 0.32456 0.33329 0.35342 0.51913 0.54649 0.65822 0.81169 0.8337 0.84325 1.00255 1.01444 1.17934 1.19153 1.22089 1.34527 1.51359 1.53175 1.66749 1.68371 1.85989 1.87654 2.21321 2.34902 2.65729 2.83642 3.00609 3.17712 3.32445 3.46053 3.60777 4.10755 4.35277 4.52619 4.66584 4.82902 
15 0.0122 0.10218 0.16305 0.17972 0.31756 0.79089 0.82297 0.83383 0.99215 1.1806 1.47054 1.50885 1.67706 1.85505 4.34469 
14 0.01162 0.11152 0.17721 0.19418 0.33538 0.80416 0.83557 0.84671 1.01384 1.20132 1.48547 1.52264 1.70821 1.8832 
29 0.01101 0.09907 0.1653 0.17436 0.19608 0.31987 0.32972 0.51851 0.79453 0.82683 0.8363 0.86411 0.99715 1.01076 1.17754 1.21144 1.34712 1.50685 1.52291 1.66411 1.69787 1.85569 1.89191 2.34534 3.32252 3.46288 4.10388 4.3477 4.82489 
17 0.01224 0.10581 0.1693 0.18267 0.32542 0.35346 0.7975 0.82853 0.83909 1.0041 1.18059 1.21245 1.50938 1.53341 1.67776 1.86647 4.36703 
32 0.01871 0.10662 0.16355 0.17387 0.21238 0.31744 0.32922 0.50914 0.80968 0.82842 0.84356 0.99563 1.01538 1.17075 1.19096 1.33557 1.50591 1.66055 1.68533 1.85255 1.88533 2.20043 2.34077 2.82756 2.99462 3.16994 3.31568 3.45181 3.59897 4.09928 4.34456 4.82045 
30 0.0126 0.09982 0.1596 0.17061 0.31289 0.32565 0.5058 0.65595 0.79952 0.82313 0.83424 0.99121 1.00822 1.16796 1.20525 1.33211 1.50166 1.52942 1.65661 1.8484 2.19831 2.33725 2.82432 2.99034 3.1658 3.31276 3.44827 4.0953 4.34018 4.81621 
28 0.01881 0.10972 0.16982 0.18148 0.32382 0.33609 0.51921 0.80704 0.83154 0.84349 1.00153 1.02964 1.17869 1.19953 1.34279 1.51087 1.53185 1.66918 1.86095 2.22114 2.34848 2.84631 3.01099 3.32331 3.46447 4.10664 4.35717 4.82893 
29 0.01389 0.10763 0.17068 0.1805 0.21414 0.32518 0.33634 0.52106 0.80638 0.83259 0.84295 1.00241 1.0185 1.18023 1.19893 1.35861 1.51502 1.54374 1.6689 1.70061 1.86192 2.24759 2.35003 2.85315 3.32555 3.46808 4.10873 4.35444 4.83135 
44 0.01619 0.10478 0.17232 0.18096 0.20062 0.32705 0.33622 0.37082 0.51989 0.54268 0.65913 0.81191 0.83476 0.8442 1.00552 1.02236 1.1813 1.19382 1.22319 1.34569 1.51529 1.53321 1.6711 1.693 1.86218 1.88031 2.09297 2.21206 2.35162 2.65622 2.83934 3.00497 3.178 3.32552 3.46084 3.48863 3.60826 3.78794 4.10878 4.35464 4.52415 4.67321 4.82995 4.85595 
40 0.01338 0.09989 0.17062 0.1786 0.19331 0.3268 0.33567 0.3684 0.51957 0.54063 0.66227 0.80086 0.83249 0.84132 0.85909 1.0033 1.01357 1.18086 1.19206 1.21823 1.34708 1.51402 1.52924 1.66991 1.68739 1.86249 1.88289 2.21378 2.34959 2.66326 2.83918 3.17781 3.32582 3.46085 3.49534 3.61497 4.1077 4.354 4.53546 4.83134 
29 0.02012 0.10296 0.16683 0.17763 0.32221 0.33639 0.51537 0.57364 0.65756 0.80297 0.82775 0.83782 1.00118 1.17687 1.19917 1.34234 1.50747 1.52573 1.67044 1.85986 2.22643 2.34712 2.83715 3.17212 3.32008 3.4564 4.10228 4.35192 4.82572 
26 0.01864 0.10311 0.1656 0.17773 0.31928 0.33427 0.51651 0.79578 0.82621 0.83637 0.99579 1.01444 1.17765 1.21149 1.34886 1.50715 1.52844 1.6666 1.85506 2.34443 2.84643 3.32146 3.46096 4.10114 4.34587 4.82322 
42 0.00659 0.09559 0.16387 0.1719 0.18457 0.32062 0.32968 0.36109 0.5117 0.53383 0.65283 0.80295 0.82825 0.83743 0.88932 0.99906 1.01556 1.17466 1.18768 1.21928 1.33851 1.50798 1.52519 1.66399 1.68245 1.85608 1.87511 2.08995 2.20501 2.34405 2.65092 2.82968 2.85227 2.99824 3.17115 3.31921 3.45408 3.60027 4.10123 4.34719 4.82267 4.84211 
25 0.01918 0.10379 0.16507 0.17596 0.31863 0.33025 0.51512 0.79773 0.82646 0.83691 0.99603 1.01356 1.17622 1.21352 1.35804 1.50669 1.53103 1.66345 1.85386 2.34265 2.83117 3.31954 4.10023 4.34498 4.82173 
27 0.01191 0.10503 0.17528 0.18526 0.22186 0.33126 0.34376 0.5365 0.81135 0.83721 0.84769 1.00787 1.0268 1.18832 1.21883 1.36033 1.52025 1.55 1.67463 1.8673 2.36559 2.85954 3.33443 3.47625 4.11379 4.35904 4.83646 
13 0.01454 0.11307 0.16982 0.19236 0.32557 0.80329 0.82958 0.84363 1.00054 1.18529 1.51297 1.67563 1.89262 
23 0.01076 0.09482 0.17776 0.19256 0.33387 0.55515 0.80006 0.83449 0.84418 0.8707 1.01159 1.189 1.22155 1.37621 1.489 1.52291 1.68681 1.87711 2.36034 3.47453 4.11404 4.36232 4.83757 
35 0.01428 0.10238 0.16998 0.17902 0.20317 0.32602 0.33818 0.52051 0.55665 0.65818 0.80518 0.83117 0.84061 1.00447 1.18083 1.20126 1.34626 1.50987 1.52458 1.67347 1.86331 2.08868 2.21657 2.34864 2.6551 2.84127 3.01198 3.17612 3.32414 3.45979 3.61267 4.106 4.35508 4.52104 4.83156 
16 0.01618 0.12001 0.17417 0.19721 0.32864 0.80973 0.83441 0.8505 1.00505 1.18569 1.22642 1.5202 1.67722 1.86671 2.36525 4.84543 
20 0.05425 0.12567 0.16368 0.17999 0.31598 0.33483 0.7959 0.8241 0.83538 0.99297 1.179 1.49533 1.51086 1.65926 1.85051 2.34094 3.31839 4.09839 4.342 4.81854 
27 0.01855 0.10313 0.17293 0.18352 0.32735 0.33929 0.5337 0.79614 0.83085 0.8402 0.85987 1.00456 1.032 1.18324 1.2076 1.35454 1.5129 1.53056 1.67511 1.86487 2.22914 2.35214 2.85414 3.46511 4.10696 4.35572 4.83648 
23 0.01866 0.10562 0.17155 0.18584 0.32678 0.34544 0.79539 0.82924 0.83911 0.87284 1.00317 1.18224 1.2135 1.36608 1.50994 1.52706 1.67899 1.8706 2.35987 3.46691 4.10894 4.36106 4.84569 
25 0.01653 0.10072 0.17283 0.18126 0.20139 0.32883 0.34013 0.79264 0.83027 0.83929 0.85206 1.00508 1.02167 1.18341 1.20109 1.35347 1.47339 1.51684 1.53706 1.67393 1.86805 2.35693 4.11197 4.36605 4.8359 
29 0.02005 0.10677 0.16996 0.18041 0.32418 0.33558 0.51975 0.57837 0.68291 0.80823 0.8316 0.84199 1.00241 1.03219 1.17982 1.20122 1.34964 1.51066 1.52822 1.66962 1.86104 2.21992 2.3484 2.84403 3.32664 3.46361 4.10608 4.3534 4.83057 
45 0.01653 0.0948 0.16123 0.16939 0.1788 0.20759 0.31781 0.32523 0.33605 0.51024 0.54101 0.65161 0.79614 0.82634 0.83506 0.85277 0.99626 1.00635 1.17241 1.18433 1.2164 1.33637 1.5062 1.52062 1.66153 1.67658 1.85287 1.86661 2.07445 2.20071 2.34173 2.37093 2.65329 2.8279 2.99456 3.16871 3.31636 3.45229 3.59807 4.09967 4.11581 4.34491 4.37835 4.8209 4.84045 
37 0.01171 0.09714 0.16845 0.17625 0.19075 0.32429 0.33291 0.36089 0.51824 0.5425 0.65869 0.79676 0.82968 0.83838 0.85428 1.00141 1.01302 1.17916 1.19198 1.21969 1.34543 1.51157 1.52676 1.66931 1.69828 1.85983 1.87881 2.21312 2.34837 2.83653 3.00905 3.17647 3.32414 3.45951 4.10587 4.35118 4.82857 
49 0.01539 0.08976 0.15385 0.16356 0.1712 0.18718 0.31254 0.31935 0.32852 0.50495 0.51987 0.64405 0.78893 0.82164 0.83017 0.84493 0.9915 1.0004 1.16662 1.17551 1.19163 1.33066 1.34407 1.50115 1.51383 1.65602 1.66864 1.84785 1.85939 2.06621 2.19392 2.21136 2.33697 2.356 2.63909 2.82225 2.83948 2.98864 3.16318 3.31109 3.32341 3.44723 3.59192 3.76641 4.09506 4.33996 4.50705 4.81598 4.82953 
30 0.00722 0.09534 0.16986 0.1791 0.20241 0.32596 0.3371 0.52196 0.66767 0.80727 0.83269 0.84265 1.00344 1.02276 1.18069 1.19783 1.34801 1.51185 1.52871 1.67142 1.86287 2.21617 2.34998 2.83915 3.17721 3.32634 3.46076 4.10717 4.35529 4.83157 
27 0.01201 0.10627 0.17146 0.18393 0.32532 0.33819 0.52196 0.80059 0.83076 0.84096 1.00211 1.02332 1.18007 1.20078 1.34643 1.51321 1.53623 1.67007 1.8629 2.21393 2.34944 2.83918 3.32553 3.46835 4.1083 4.36308 4.83325 
37 0.01179 0.08843 0.15367 0.16318 0.17315 0.30938 0.31814 0.33137 0.50512 0.64785 0.785 0.8195 0.82818 0.8426 0.98947 1.00151 1.16706 1.18494 1.33091 1.46637 1.5008 1.5157 1.65474 1.67424 1.84619 1.86804 2.1952 2.33619 2.82267 2.9886 3.16408 3.31188 3.44659 3.59288 4.09404 4.33825 4.81482 
25 0.01056 0.09967 0.17147 0.18281 0.32593 0.33851 0.5361 0.7948 0.82947 0.83883 0.85864 1.0017 1.01735 1.18211 1.20763 1.35414 1.51349 1.53686 1.67108 1.86397 2.23377 2.85984 4.10885 4.36 4.83924 
21 0.02114 0.11388 0.17333 0.20625 0.32923 0.52606 0.80746 0.83164 0.84568 1.00684 1.18197 1.2164 1.35927 1.51523 1.69178 1.87805 3.18203 3.32652 3.46276 4.1081 4.83777 
19 0.00782 0.09951 0.17445 0.18933 0.33025 0.35607 0.79999 0.83242 0.84263 1.00686 1.18738 1.22267 1.48268 1.52151 1.6789 1.87172 4.11479 4.37269 4.83842 
34 0.00821 0.09321 0.16201 0.17073 0.18847 0.31696 0.32585 0.352 0.50969 0.79011 0.82378 0.83278 0.85033 0.99414 1.00565 1.17216 1.19232 1.33652 1.50352 1.52243 1.66097 1.6804 1.85168 1.87056 2.20454 2.34064 2.82775 2.99953 3.16843 3.3161 3.45257 4.09861 4.34335 4.81961 
10 0.01259 0.10949 0.17141 0.79321 0.82694 0.83868 1.00029 1.2327 1.474 1.51671 
29 0.01627 0.10612 0.16582 0.17665 0.31864 0.32928 0.51105 0.80287 0.82838 0.83973 0.99666 1.01158 1.17349 1.21049 1.33765 1.51164 1.66277 1.68652 1.85379 1.87454 2.20277 2.34259 2.82965 3.17423 3.3177 3.4558 4.10142 4.34632 4.82179 
25 0.00968 0.10847 0.17191 0.18461 0.32587 0.3389 0.5246 0.80778 0.83294 0.84452 1.00257 1.02217 1.18137 1.21174 1.34769 1.51666 1.6702 1.86188 2.34989 2.85868 3.32743 3.4664 4.10796 4.35303 4.82953 
20 0.01139 0.10733 0.17248 0.19516 0.32782 0.55245 0.79998 0.83007 0.84092 1.00407 1.18587 1.22845 1.51399 1.68537 1.87155 2.24858 3.47681 4.10869 4.39128 4.84425 
33 0.01074 0.09684 0.16675 0.17473 0.19001 0.32176 0.33039 0.35227 0.51464 0.79395 0.82783 0.83682 0.85418 0.99901 1.01064 1.17837 1.1971 1.34445 1.50795 1.52462 1.66439 1.67966 1.85644 1.87201 2.23226 2.34506 2.83227 3.32412 3.46036 4.10273 4.3472 4.82365 4.86046 
18 0.00878 0.11096 0.17288 0.19196 0.33009 0.80449 0.8324 0.84519 1.00453 1.18608 1.2372 1.37344 1.51314 1.54605 3.47956 4.11193 4.39005 4.84179 
32 0.01263 0.10473 0.1693 0.18049 0.32291 0.33469 0.51573 0.54301 0.65806 0.80629 0.83043 0.84066 1.00036 1.01929 1.17833 1.19727 1.34209 1.51043 1.53015 1.66781 1.86064 2.2099 2.34806 2.83544 3.00364 3.1742 3.32273 3.45766 3.61435 4.10373 4.35044 4.82677 
18 0.01576 0.10101 0.16649 0.17525 0.19492 0.32358 0.33661 0.79354 0.82746 0.83694 0.85968 0.99997 1.02026 1.1941 1.47373 1.5133 1.66885 1.86035 
32 0.01209 0.09912 0.17212 0.18033 0.19829 0.32795 0.338 0.525 0.79529 0.83141 0.84039 0.85555 1.00349 1.01478 1.18321 1.20106 1.35312 1.47688 1.51912 1.54993 1.67179 1.69923 1.86411 1.89561 2.2229 2.35349 2.8565 3.33072 3.46564 4.10959 4.35529 4.83363 
22 0.02135 0.11765 0.17873 0.19482 0.33515 0.53887 0.81235 0.83855 0.85091 1.01297 1.18843 1.21704 1.35654 1.52171 1.68398 1.87825 2.22524 2.36519 2.86238 4.11418 4.36524 4.84577 
27 0.01986 0.11235 0.17587 0.18843 0.33113 0.3462 0.53188 0.80787 0.83567 0.84634 1.00915 1.18637 1.21386 1.3673 1.5167 1.53802 1.67793 1.87195 2.22315 2.35958 2.85317 3.18689 3.33415 3.46723 4.11488 4.36626 4.84228 
23 0.01157 0.10858 0.1738 0.18881 0.32699 0.3401 0.54082 0.80597 0.83322 0.84399 1.0041 1.03012 1.18685 1.22629 1.35823 1.51926 1.67341 1.86342 2.36244 3.46915 4.10967 4.35788 4.83688 
21 0.01005 0.10447 0.17175 0.18338 0.32754 0.34315 0.7975 0.83068 0.84065 0.88138 1.00442 1.18486 1.2216 1.48483 1.51728 1.67489 1.86706 2.3636 4.11271 4.35699 4.83487 
21 0.00711 0.10327 0.16904 0.17999 0.32425 0.33816 0.79741 0.82949 0.83975 0.99916 1.01299 1.18218 1.22076 1.50674 1.52611 1.66982 1.86295 2.36547 4.10757 4.35371 4.83196 
15 0.01019 0.11007 0.16678 0.19139 0.32023 0.34048 0.80629 0.82886 0.84435 0.99761 1.19977 1.50912 1.66464 1.8553 4.34622 
42 0.01313 0.10288 0.17277 0.18127 0.20007 0.32787 0.33751 0.51982 0.54073 0.66086 0.80709 0.83445 0.84379 0.88897 1.00493 1.01786 1.18232 1.19595 1.22721 1.34629 1.51429 1.52979 1.67186 1.69621 1.86357 1.88934 2.09359 2.21575 2.35094 2.65666 2.83942 3.00992 3.17808 3.32609 3.46212 3.60917 3.79222 4.10872 4.35488 4.52593 4.83063 4.8585 
19 0.02285 0.11481 0.17533 0.19932 0.32936 0.36425 0.5507 0.81385 0.83504 0.84969 1.00651 1.18876 1.5186 1.6794 1.86851 2.36011 4.11496 4.38487 4.84787 
18 0.01646 0.11108 0.17196 0.18511 0.32559 0.33908 0.80506 0.83274 0.84422 1.00158 1.01702 1.18992 1.51565 1.67008 1.86045 1.89411 4.35095 4.83247 
24 0.00741 0.09486 0.15978 0.16992 0.31313 0.32467 0.51116 0.78765 0.82103 0.83059 0.85691 0.99101 1.17066 1.20676 1.46994 1.50489 1.65857 1.84802 2.20857 2.33846 3.31402 4.0956 4.33931 4.81614 
16 0.01165 0.11478 0.17462 0.20807 0.32868 0.80698 0.83308 0.84756 1.00439 1.18987 1.52012 1.67521 1.87213 3.48777 4.11673 4.41042 
24 0.01384 0.09764 0.16405 0.17327 0.19617 0.31975 0.33278 0.53303 0.79231 0.82556 0.83488 0.85641 0.99586 1.01195 1.17732 1.21021 1.50263 1.52171 1.66413 1.8551 3.32432 4.10341 4.3474 4.82445 
30 0.0153 0.10335 0.16722 0.17756 0.32036 0.33017 0.51812 0.79573 0.82753 0.8374 0.88926 0.99833 1.01326 1.17627 1.1974 1.34606 1.51066 1.54198 1.66471 1.68802 1.8565 1.8835 2.21142 2.34679 2.83931 3.32591 3.46464 4.10522 4.3493 4.82679 
23 0.01831 0.10711 0.17271 0.18478 0.32863 0.345 0.54826 0.79926 0.83149 0.84131 0.88198 1.00618 1.18435 1.21758 1.51282 1.53654 1.68231 1.86932 2.35311 3.46746 4.10947 4.36659 4.85081 
21 0.0199 0.10568 0.16703 0.17754 0.32188 0.33542 0.79616 0.8277 0.83811 0.99828 1.02063 1.18036 1.21976 1.51195 1.66693 1.85782 2.22657 2.3671 4.1057 4.34877 4.83144 
26 0.02269 0.10682 0.16588 0.18011 0.3187 0.33211 0.51347 0.80317 0.82776 0.8397 0.99633 1.01658 1.17687 1.21448 1.3433 1.50958 1.66297 1.85396 2.21606 2.34441 2.83486 3.32053 3.45999 4.10449 4.34852 4.82284 
33 0.00792 0.03152 0.11298 0.17567 0.18586 0.33018 0.34168 0.52751 0.66788 0.80565 0.83514 0.84466 0.88662 1.00644 1.02138 1.18508 1.204 1.35336 1.51713 1.53585 1.67658 1.868 2.22584 2.35415 2.66493 2.85588 3.18322 3.32993 3.46842 3.62212 4.1115 4.36166 4.83809 
38 0.01104 0.09746 0.16746 0.17589 0.19342 0.32278 0.33265 0.51545 0.54233 0.65687 0.7966 0.82884 0.83782 0.85652 0.99986 1.01177 1.17749 1.19003 1.21827 1.34177 1.51126 1.53105 1.66769 1.85798 1.87942 2.21206 2.34656 2.65445 2.83495 3.00158 3.17364 3.32148 3.45832 3.60365 4.10442 4.35032 4.82585 4.8528 
37 0.02016 0.10183 0.1622 0.17124 0.19175 0.31567 0.32495 0.35184 0.50762 0.6499 0.80904 0.82714 0.83877 0.99425 1.00855 1.16915 1.18322 1.33351 1.50421 1.52387 1.65903 1.67807 1.85131 1.87182 2.07246 2.19814 2.33985 2.64821 2.82563 2.99194 3.1681 3.3136 3.45118 3.59644 4.09796 4.3435 4.81898 
36 0.01622 0.10177 0.16396 0.1736 0.20322 0.31815 0.32872 0.50994 0.65028 0.80291 0.82646 0.83684 0.99597 1.01877 1.17207 1.18825 1.336 1.5055 1.52331 1.66234 1.85359 1.89804 2.07928 2.20203 2.3417 2.65237 2.82892 2.9955 3.16869 3.31607 3.45229 3.59727 4.09923 4.34579 4.51524 4.82125 
14 0.02457 0.11327 0.1694 0.19021 0.32721 0.8015 0.82896 0.84195 1.00476 1.18332 1.50988 1.54021 1.88986 4.8377 
18 0.09457 0.15587 0.30874 0.50013 0.79315 0.81932 0.83555 0.98678 1.3297 1.49655 1.653 1.84358 2.06957 2.33273 2.82103 4.09041 4.33529 4.81108 
35 0.00961 0.09505 0.1699 0.17794 0.19411 0.32604 0.33541 0.51986 0.54701 0.79597 0.83038 0.83929 0.85553 1.00283 1.0158 1.18 1.1926 1.21975 1.34533 1.51173 1.52717 1.67048 1.69941 1.86266 1.89428 2.21439 2.34945 2.84053 3.01257 3.17868 3.32566 3.46194 4.10615 4.35437 4.82996 
26 0.01145 0.09677 0.16324 0.17261 0.19749 0.31808 0.32808 0.78985 0.82446 0.83384 0.85389 0.99447 1.00755 1.17691 1.21222 1.47341 1.50762 1.53309 1.66074 1.68878 1.85263 1.87706 2.34342 4.10178 4.34374 4.82137 
29 0.01468 0.10452 0.16859 0.17777 0.20129 0.32349 0.3336 0.53684 0.79966 0.83025 0.83997 0.89381 1.00023 1.01237 1.18045 1.20507 1.51347 1.54241 1.66655 1.6869 1.8596 1.89106 2.21386 2.35435 2.86289 3.46611 4.10936 4.35649 4.8353 
19 0.01722 0.10243 0.16971 0.18459 0.32432 0.34278 0.79227 0.82705 0.83669 0.86043 1.00081 1.18234 1.22035 1.47203 1.51393 1.67299 1.86158 4.10879 4.83582 
25 0.0126 0.1007 0.16165 0.17293 0.31679 0.33042 0.51071 0.79425 0.82393 0.83422 0.99393 1.01644 1.17317 1.21166 1.33903 1.50426 1.66041 1.85189 2.34026 2.82942 3.31616 3.45403 4.0984 4.34316 4.81937 
21 0.00722 0.10139 0.16704 0.17894 0.32258 0.34021 0.79362 0.82685 0.8368 0.87607 0.99816 1.01803 1.18757 1.4807 1.51026 1.53317 1.67088 1.86294 4.10744 4.39142 4.85216 
27 0.01386 0.09846 0.16838 0.17673 0.19486 0.32411 0.33396 0.79098 0.82784 0.83697 0.85226 1.00001 1.01252 1.18008 1.20412 1.47037 1.5116 1.53026 1.6694 1.86042 1.89276 2.22005 2.34972 2.85905 4.10626 4.35165 4.83321 
21 0.02396 0.11951 0.17415 0.18895 0.33031 0.35454 0.55784 0.81865 0.83743 0.85576 1.00818 1.18612 1.22299 1.37509 1.51527 1.54165 1.67851 1.87328 4.11774 4.36612 4.84052 
34 0.0195 0.10621 0.17025 0.1789 0.19778 0.32487 0.33424 0.375 0.52214 0.66217 0.80878 0.83302 0.84271 1.00285 1.01694 1.18084 1.19826 1.35313 1.51508 1.54007 1.66896 1.6908 1.86192 1.89379 2.21803 2.35283 2.84316 3.02078 3.18128 3.32853 3.4661 4.10831 4.36007 4.82988 
29 0.01939 0.10508 0.16986 0.17945 0.2107 0.32534 0.33762 0.51978 0.66261 0.80366 0.83072 0.84042 1.00343 1.17961 1.19944 1.34473 1.50995 1.52686 1.67191 1.86195 2.21501 2.35103 2.83779 3.18166 3.32326 3.46103 4.10714 4.35294 4.82879 
35 0.00744 0.10411 0.16565 0.17561 0.20891 0.319 0.32883 0.51041 0.65241 0.81141 0.83017 0.84283 0.99722 1.01093 1.17324 1.18848 1.33793 1.5078 1.52858 1.66234 1.68332 1.85421 1.87344 2.07655 2.20263 2.34312 2.82876 2.99584 3.17108 3.31816 3.4537 3.60165 4.10083 4.34622 4.82173 
28 0.01352 0.10104 0.1655 0.17451 0.19515 0.31981 0.329 0.35938 0.51332 0.79931 0.82792 0.83749 0.99701 1.00832 1.17828 1.20956 1.50642 1.52452 1.66314 1.68186 1.85425 1.87118 2.34364 2.83104 3.46108 4.1018 4.34559 4.82162 
24 0.00958 0.10684 0.16952 0.18029 0.32388 0.33568 0.54441 0.80466 0.83137 0.84229 1.00135 1.01978 1.18249 1.21696 1.51209 1.53708 1.668 1.85943 1.89399 2.23729 2.36211 4.1103 4.3541 4.83555 
31 0.01667 0.09724 0.16585 0.17401 0.18945 0.32177 0.33101 0.51655 0.79152 0.8269 0.83591 0.85194 0.99842 1.01065 1.17659 1.19128 1.22183 1.34249 1.50637 1.52348 1.66493 1.68343 1.85768 1.88319 2.21631 2.34593 3.32281 3.45752 4.10359 4.34856 4.82557 
28 0.01664 0.09749 0.16311 0.17231 0.1933 0.3192 0.33047 0.54838 0.79168 0.82505 0.83436 0.85556 0.99506 1.00751 1.1749 1.19815 1.34571 1.50607 1.52958 1.66349 1.85549 2.21055 2.34625 2.85293 3.326 4.1028 4.34807 4.82655 
27 0.01122 0.10065 0.16557 0.17493 0.20041 0.32044 0.33233 0.5389 0.79601 0.82715 0.83679 0.87439 0.99727 1.01451 1.17922 1.21554 1.50922 1.53383 1.66316 1.69516 1.8564 2.22145 2.34732 3.46092 4.10578 4.34811 4.82503 
33 0.00873 0.10804 0.16948 0.17935 0.20841 0.32449 0.33576 0.51586 0.55439 0.81822 0.83509 0.85033 1.00232 1.02171 1.17717 1.19141 1.23275 1.34158 1.51191 1.53227 1.66804 1.70003 1.86037 1.89631 2.20841 2.34759 2.83483 3.18138 3.32273 3.45926 4.10588 4.35244 4.8271 
15 0.01649 0.10141 0.16731 0.18904 0.3243 0.78916 0.82518 0.83488 0.8565 0.99635 1.02381 1.22519 1.46808 1.51754 1.68018 
21 0.02143 0.10646 0.16675 0.17807 0.31996 0.33143 0.79733 0.82798 0.83861 0.99656 1.0099 1.17726 1.22617 1.51008 1.66218 1.68502 1.85611 2.3479 4.10601 4.34883 4.82528 
39 0.00855 0.09976 0.16315 0.17256 0.19593 0.31713 0.3267 0.36861 0.50955 0.5321 0.65044 0.8099 0.82809 0.83854 0.9954 1.00707 1.17079 1.18303 1.2141 1.33522 1.50553 1.5217 1.66029 1.68069 1.85294 1.87639 2.08857 2.2003 2.34159 2.64815 2.82826 2.99363 3.16804 3.31624 3.45184 3.59931 4.09989 4.34511 4.82059 
31 0.01852 0.10609 0.16812 0.17903 0.32256 0.33509 0.51608 0.55029 0.65582 0.81051 0.83062 0.84225 1.00076 1.17761 1.19794 1.34295 1.50966 1.53031 1.66849 1.85855 2.21415 2.34707 2.83496 3.00807 3.1721 3.32177 3.45694 3.61105 4.10373 4.35213 4.82627 
25 0.01038 0.10132 0.17154 0.18476 0.32589 0.34025 0.5447 0.79602 0.82942 0.83902 0.86723 1.00301 1.18088 1.20333 1.47899 1.51558 1.54949 1.67534 1.8704 2.23105 2.85721 3.46601 4.11578 4.38532 4.83845 
26 0.01941 0.10756 0.17283 0.18627 0.32888 0.35249 0.53701 0.80021 0.83129 0.84134 1.00687 1.18297 1.21365 1.35554 1.51372 1.53768 1.68476 1.86994 2.23624 2.36153 2.86406 3.33306 3.47966 4.10943 4.36047 4.83792 
29 0.01093 0.10032 0.1745 0.18444 0.22383 0.32929 0.34089 0.52678 0.80085 0.83334 0.84279 0.86952 1.00846 1.18347 1.20302 1.34855 1.51569 1.53458 1.67477 1.86526 1.90175 2.22382 2.3524 2.84476 3.32771 3.46455 4.10871 4.35532 4.8312 
13 0.01092 0.11874 0.17076 0.20432 0.32526 0.80901 0.83155 0.85016 1.00095 1.21214 1.52212 1.6803 1.86768 
17 0.01123 0.10619 0.17292 0.19048 0.32776 0.35146 0.7979 0.83038 0.84055 1.00386 1.19051 1.47456 1.51847 1.68126 1.86927 4.39326 4.84718 
47 0.01444 0.10076 0.16816 0.17619 0.18545 0.21096 0.32592 0.33363 0.34594 0.5188 0.53999 0.65971 0.80454 0.83349 0.84228 0.86169 1.00339 1.01311 1.17945 1.18932 1.21139 1.3456 1.51261 1.52536 1.66894 1.68352 1.86134 1.87605 2.09521 2.20975 2.24174 2.34889 2.37097 2.65883 2.83688 2.86048 3.00738 3.17676 3.32529 3.46077 3.60875 4.10762 4.35263 4.3904 4.52612 4.66327 4.83002 
30 0.01097 0.09077 0.17633 0.18656 0.2382 0.33039 0.34086 0.53014 0.80796 0.83668 0.84664 1.00817 1.02717 1.18741 1.21275 1.35475 1.52017 1.54558 1.67455 1.70559 1.86557 1.88992 2.24289 2.35744 2.85589 3.33645 3.47279 4.11297 4.35948 4.83554 
12 0.02287 0.11939 0.1796 0.21195 0.33676 0.80952 0.83692 0.85008 1.0146 1.19207 1.52616 1.88514 
24 0.01638 0.10216 0.17031 0.18106 0.32541 0.33859 0.55122 0.79494 0.82894 0.83841 0.86091 1.00222 1.04596 1.18302 1.21885 1.4829 1.515 1.54601 1.67043 1.86326 2.36099 4.10776 4.36041 4.83804 
28 0.01462 0.10027 0.1678 0.17645 0.19514 0.32389 0.3345 0.54988 0.79547 0.82902 0.8383 0.85876 0.99991 1.01244 1.18067 1.21123 1.34587 1.50978 1.5274 1.66701 1.69137 1.85998 1.90288 2.34823 3.4594 4.10468 4.34999 4.82647 
33 0.00846 0.10247 0.16801 0.17753 0.20524 0.32215 0.33257 0.5158 0.55094 0.80562 0.83032 0.84044 0.99981 1.01509 1.17742 1.19676 1.34237 1.51128 1.5338 1.66675 1.85703 1.87747 2.21009 2.34589 2.65844 2.8342 3.00456 3.32306 3.45764 3.60554 4.10417 4.34873 4.82567 
28 0.0193 0.10493 0.16957 0.18128 0.32375 0.33648 0.51599 0.79716 0.82862 0.83858 1.0006 1.04304 1.17794 1.20465 1.34146 1.5107 1.53779 1.66861 1.86006 2.21303 2.34641 2.83561 3.17779 3.32124 3.45725 4.1034 4.35127 4.82613 
32 0.00912 0.10837 0.16836 0.17848 0.21284 0.32185 0.33186 0.51373 0.81389 0.83316 0.84757 1.00007 1.01527 1.17536 1.19253 1.34001 1.511 1.5345 1.66521 1.68537 1.8569 1.87554 2.20499 2.34571 2.83207 3.00357 3.17321 3.32018 3.45684 4.10351 4.34846 4.82489 
12 0.01176 0.11889 0.17569 0.33173 0.80591 0.83334 0.84876 1.00531 1.1917 1.52326 1.68957 1.88562 
26 0.00695 0.0315 0.11512 0.1756 0.18629 0.33006 0.34185 0.55059 0.8063 0.83549 0.84541 1.00756 1.0313 1.18598 1.20905 1.35771 1.51978 1.55458 1.6758 1.86713 2.23984 2.37194 3.47256 4.11399 4.37213 4.84292 
28 0.01691 0.10687 0.17073 0.18127 0.32537 0.33798 0.5265 0.66226 0.80446 0.83141 0.8416 1.00336 1.18155 1.20709 1.34998 1.51237 1.5332 1.67069 1.86379 2.22356 2.66534 2.8552 3.01568 3.32741 3.46313 4.10821 4.35798 4.83859 
22 0.02214 0.11467 0.16924 0.184 0.3223 0.33587 0.52292 0.81341 0.83271 0.84992 1.00003 1.02505 1.18378 1.51161 1.54363 1.66659 1.85755 2.34752 2.85334 4.10838 4.34892 4.8266 
33 0.02058 0.113 0.17071 0.18099 0.21857 0.32411 0.33425 0.51722 0.55148 0.82176 0.83717 0.85619 1.00262 1.01918 1.17842 1.19426 1.34253 1.51286 1.53397 1.66775 1.68947 1.86037 1.88797 2.20732 2.34869 2.83525 3.00356 3.18753 3.32385 3.46378 4.10669 4.35397 4.82778 
20 0.00948 0.10286 0.16845 0.18445 0.32418 0.79199 0.82608 0.83623 0.87871 1.00104 1.18156 1.23154 1.4772 1.51069 1.53611 1.68392 1.88085 4.10457 4.35321 4.83319 
26 0.00674 0.09519 0.1619 0.17028 0.18566 0.31949 0.33208 0.78948 0.82402 0.8334 0.85359 0.99566 1.0118 1.17456 1.20644 1.34128 1.50056 1.51545 1.66397 1.85636 2.34471 3.32082 3.45608 4.10107 4.34865 4.82381 
31 0.01136 0.10432 0.17406 0.18506 0.32919 0.34232 0.52416 0.66247 0.80405 0.83347 0.84335 1.00786 1.18201 1.19771 1.23264 1.3513 1.51575 1.537 1.67539 1.8671 2.22025 2.35151 2.66231 2.84445 3.04892 3.1812 3.32806 3.46458 4.1101 4.36746 4.83616 
17 0.01614 0.11165 0.17622 0.19399 0.33291 0.55842 0.80417 0.8343 0.84513 1.00883 1.18712 1.22035 1.37224 1.52146 1.68258 1.8816 4.84563 
22 0.01694 0.10315 0.16976 0.1803 0.32493 0.33729 0.79351 0.82853 0.83812 0.86034 1.00125 1.01956 1.18219 1.21392 1.47779 1.51269 1.53367 1.67049 1.86614 4.11252 4.35528 4.83968 
30 0.00923 0.10367 0.16986 0.17999 0.22402 0.32646 0.34114 0.5274 0.66233 0.8076 0.83178 0.84203 1.00459 1.18225 1.21271 1.35493 1.51503 1.55522 1.67418 1.8636 2.23378 2.35516 2.65835 2.86277 3.17941 3.32786 3.46354 4.10892 4.53373 4.83691 
36 0.00858 0.10155 0.16947 0.17861 0.19973 0.32432 0.33392 0.51635 0.53858 0.80877 0.83297 0.84319 1.00195 1.01526 1.1786 1.19226 1.2255 1.34253 1.51238 1.53038 1.66719 1.68545 1.85967 1.87924 2.10177 2.21068 2.34772 2.83527 3.00679 3.17751 3.32281 3.45901 4.10615 4.3519 4.8273 4.85176 
23 0.01927 0.10333 0.16971 0.18414 0.32434 0.34264 0.54221 0.79486 0.82779 0.83745 0.86847 1.00123 1.18263 1.22211 1.47956 1.51312 1.54222 1.67355 1.86473 3.33036 4.11086 4.35443 4.8291 
28 0.0197 0.10949 0.17007 0.18002 0.21429 0.32542 0.33769 0.52072 0.80922 0.83292 0.84411 1.0035 1.17965 1.19763 1.34829 1.51061 1.52755 1.67067 1.86123 2.21468 2.34889 2.83869 3.18197 3.32514 3.46022 4.10724 4.35366 4.83062 
32 0.00895 0.10026 0.16777 0.17705 0.20265 0.3234 0.3352 0.51859 0.79758 0.82888 0.83851 0.87497 1.00058 1.02189 1.1785 1.20028 1.34307 1.50997 1.5322 1.66844 1.85949 2.20942 2.34756 2.66239 2.83551 3.00854 3.32337 3.4584 3.61147 4.10587 4.35264 4.82727 
26 0.00954 0.10592 0.17698 0.19463 0.33168 0.35225 0.53052 0.81046 0.83599 0.84746 1.01009 1.18543 1.2107 1.35505 1.51913 1.55401 1.68215 1.87122 2.23749 2.35576 2.85851 3.33266 3.46948 4.11211 4.36505 4.83768 
33 0.0159 0.09862 0.16432 0.17263 0.1873 0.31859 0.32697 0.34133 0.51223 0.79533 0.82723 0.83647 0.85893 0.99675 1.0073 1.17546 1.1993 1.33869 1.50734 1.52473 1.66116 1.67536 1.85371 1.86954 2.20057 2.34391 2.82934 3.32008 3.45595 4.10166 4.34527 4.37685 4.82179 
15 0.01979 0.11171 0.17566 0.21408 0.32827 0.35279 0.8051 0.83273 0.8443 1.00497 1.19436 1.52369 1.67361 1.8659 4.39026 
26 0.0167 0.10669 0.16863 0.18137 0.32164 0.33462 0.51841 0.80248 0.82958 0.84036 0.99878 1.01531 1.17816 1.20522 1.34686 1.51252 1.54922 1.66718 1.85703 2.34739 2.83579 3.32277 3.46744 4.10762 4.35112 4.82697 
33 0.01185 0.07711 0.13813 0.1747 0.1829 0.20195 0.3295 0.33943 0.5432 0.6881 0.79857 0.83302 0.84173 0.85644 1.00694 1.02351 1.18484 1.20255 1.35542 1.4807 1.51643 1.53198 1.67499 1.86505 1.89051 2.2266 2.35228 2.8537 3.18661 3.4674 4.1104 4.35708 4.83647 
34 0.01809 0.10063 0.16848 0.17701 0.19585 0.32331 0.33272 0.51725 0.54566 0.79728 0.82947 0.83868 0.86021 1.00061 1.0133 1.17915 1.19603 1.3445 1.51228 1.53178 1.6675 1.68914 1.85829 1.87645 2.2124 2.34696 2.83625 3.00479 3.17525 3.32325 3.459 4.1056 4.35079 4.82677 
21 0.00898 0.10117 0.16989 0.1839 0.32504 0.34204 0.79337 0.82759 0.83734 0.86664 1.00273 1.18337 1.22045 1.3602 1.50758 1.52647 1.67652 1.86301 4.10895 4.355 4.83346 
15 0.01465 0.10445 0.16801 0.18033 0.32517 0.79293 0.82689 0.83709 0.88737 1.00312 1.19364 1.47291 1.51448 1.87059 4.39431 
27 0.01038 0.10608 0.1704 0.18028 0.21505 0.3263 0.33902 0.51989 0.80577 0.83198 0.84235 1.00413 1.179 1.19497 1.34565 1.51083 1.52789 1.67104 1.8625 2.21452 2.34845 2.8374 3.32466 3.45963 4.10548 4.35244 4.82977 
48 0.01882 0.10589 0.16681 0.17582 0.19602 0.32031 0.3291 0.34761 0.51146 0.52748 0.64986 0.67438 0.82186 0.83441 0.85149 0.99928 1.01285 1.17388 1.18495 1.21277 1.33768 1.35762 1.5097 1.52852 1.66442 1.68317 1.85601 1.8731 2.07482 2.20318 2.23426 2.34413 2.64634 2.82992 2.85269 2.99608 3.17001 3.31843 3.45427 3.47306 3.5998 3.77445 4.10215 4.34797 4.51432 4.65166 4.82356 4.84247 
28 0.00702 0.09704 0.17141 0.18179 0.32541 0.33643 0.51969 0.79897 0.83096 0.8408 0.8854 1.00354 1.02998 1.18111 1.20872 1.34698 1.5135 1.53695 1.67045 1.8609 1.8893 2.34901 2.83803 3.32566 3.46631 4.10547 4.35306 4.82831 
30 0.01048 0.10136 0.165 0.17493 0.21322 0.31937 0.32999 0.51368 0.79712 0.82656 0.83642 0.99634 1.0112 1.17429 1.1905 1.33913 1.50962 1.66349 1.85386 1.87347 2.2076 2.3429 2.83153 3.00488 3.1734 3.31908 3.45652 4.10288 4.34657 4.8229 
35 0.01726 0.10555 0.16797 0.17822 0.25364 0.32181 0.33252 0.51561 0.55649 0.65773 0.81275 0.83157 0.84269 0.99933 1.01351 1.17847 1.20046 1.34314 1.51054 1.53103 1.66619 1.85669 1.88002 2.21667 2.34618 2.6646 2.83552 3.011 3.17645 3.32222 3.45945 4.10462 4.34919 4.53424 4.82541 
33 0.00751 0.10213 0.16449 0.17466 0.21617 0.31904 0.33104 0.51208 0.57354 0.66094 0.81173 0.829 0.84147 0.99687 1.01551 1.17485 1.201 1.3397 1.50771 1.5299 1.66417 1.85436 2.22445 2.34254 2.65621 2.8317 3.01158 3.17178 3.31886 3.45605 4.10039 4.34535 4.82222 
21 0.0123 0.10449 0.16592 0.17843 0.32118 0.35272 0.79676 0.82625 0.83724 0.99836 1.17775 1.22612 1.5062 1.5319 1.66825 1.85923 2.36172 3.32419 4.10511 4.34856 4.84559 
42 0.0084 0.09296 0.16904 0.17719 0.19252 0.32469 0.33342 0.35772 0.51839 0.5471 0.6632 0.80591 0.83198 0.84109 0.87513 1.00248 1.01527 1.17907 1.19191 1.22235 1.34413 1.51321 1.53133 1.66773 1.68456 1.86064 1.88073 2.10322 2.20706 2.239 2.34864 2.65929 2.8384 3.00869 3.18001 3.32471 3.45964 3.61372 4.1067 4.35263 4.82819 4.85737 
24 0.02072 0.10609 0.16893 0.18018 0.32211 0.33338 0.54048 0.79878 0.82928 0.83944 0.99936 1.01629 1.18126 1.21668 1.51182 1.53788 1.66752 1.85883 2.22443 2.35113 3.46486 4.10758 4.35111 4.82957 
23 0.02029 0.1045 0.16883 0.1811 0.32225 0.33446 0.54455 0.79661 0.82802 0.838 0.99907 1.02153 1.182 1.21911 1.5086 1.53241 1.66821 1.85796 2.35156 3.32877 4.10728 4.35059 4.8264 
34 0.0105 0.10093 0.1652 0.17513 0.21354 0.31881 0.32864 0.51312 0.65609 0.80105 0.82742 0.8372 0.99628 1.00959 1.17407 1.19029 1.33929 1.50888 1.53158 1.6629 1.68929 1.85395 1.88431 2.20805 2.34315 2.83056 3.00013 3.17529 3.31948 3.45624 3.60137 4.10159 4.34618 4.82242 
25 0.01741 0.10163 0.16587 0.1779 0.32002 0.335 0.53295 0.79365 0.82539 0.83528 0.88977 0.99711 1.17676 1.21045 1.34735 1.50794 1.5345 1.66966 1.85638 2.34561 3.32093 3.46847 4.10181 4.34631 4.82443 
22 0.01562 0.10806 0.17104 0.18756 0.3254 0.34175 0.80025 0.82998 0.8409 1.00318 1.18075 1.21531 1.50878 1.53191 1.67414 1.86646 2.23931 2.36056 3.32842 4.10854 4.37348 4.84002 
16 0.02042 0.10315 0.16498 0.17858 0.32268 0.79089 0.82447 0.83482 0.97743 1.0022 1.18985 1.47255 1.50724 1.53052 1.68432 4.10955 
24 0.00658 0.02953 0.11079 0.17538 0.18678 0.33173 0.35417 0.58637 0.80019 0.83311 0.84249 0.86578 1.00867 1.18688 1.21888 1.4822 1.51664 1.5367 1.68473 1.87413 2.36205 4.11346 4.36676 4.84331 
21 0.01412 0.10401 0.17256 0.1839 0.32753 0.34093 0.79555 0.83037 0.83999 0.86317 1.00531 1.18546 1.21959 1.47481 1.51815 1.67527 1.86717 2.24607 3.48636 4.11291 4.85059 
27 0.00872 0.09786 0.16811 0.17771 0.21293 0.32423 0.33781 0.52683 0.79464 0.82781 0.83716 0.85929 1.00199 1.1801 1.20654 1.34799 1.50739 1.52364 1.67054 1.86444 2.3526 2.85131 3.33018 3.46345 4.10506 4.35555 4.82919 
26 0.01971 0.10398 0.16719 0.17701 0.21309 0.32214 0.33279 0.52338 0.79868 0.8285 0.83829 0.9988 1.01287 1.17893 1.21278 1.34766 1.51175 1.53913 1.66657 1.85718 1.88372 2.34565 3.3241 4.10449 4.34916 4.82514 
35 0.01555 0.10253 0.16307 0.1727 0.19933 0.31656 0.32549 0.34553 0.50799 0.80546 0.82708 0.83803 0.99485 1.00743 1.17007 1.18486 1.33432 1.50586 1.53274 1.6597 1.67643 1.85148 1.8671 2.07359 2.19821 2.33999 2.82552 2.9923 3.17032 3.31493 3.45123 3.59883 4.09849 4.34325 4.81889 
22 0.02111 0.10939 0.17199 0.18344 0.32733 0.34142 0.80022 0.83168 0.8421 1.00456 1.18716 1.22734 1.49152 1.51446 1.53663 1.67496 1.86712 2.36578 3.48317 4.11402 4.35564 4.83988 
9 0.0098 0.11567 0.17392 0.34394 0.80274 0.83055 0.84547 1.00985 1.49251 
25 0.02033 0.09625 0.15657 0.17002 0.31018 0.32941 0.50313 0.78866 0.81862 0.82879 0.98737 1.16621 1.33024 1.49411 1.52864 1.65394 1.84414 2.07084 2.33375 2.821 3.30975 3.45344 4.09164 4.33591 4.8122 
26 0.01916 0.10151 0.16528 0.17501 0.20452 0.31966 0.32923 0.79314 0.82674 0.83628 0.86129 0.9967 1.00865 1.17744 1.20687 1.50181 1.51953 1.6622 1.68234 1.85488 1.87799 2.22324 2.34459 4.1032 4.34694 4.82411 
41 0.06048 0.13063 0.16151 0.17125 0.20168 0.31349 0.32305 0.35689 0.50461 0.53942 0.64321 0.81345 0.82707 0.84366 0.99228 1.00849 1.16716 1.1804 1.21858 1.33085 1.50277 1.52474 1.6573 1.676 1.84894 1.86912 2.06802 2.19538 2.33711 2.64079 2.82274 2.98878 3.16342 3.3118 3.4471 3.59243 3.7675 4.09487 4.34069 4.51039 4.81623 
24 0.0151 0.1089 0.17038 0.18139 0.32456 0.33651 0.54429 0.80556 0.83202 0.84306 1.00195 1.0209 1.184 1.22161 1.51289 1.53852 1.66986 1.86126 2.24684 2.35171 3.46879 4.10928 4.35359 4.83735 
34 0.01871 0.10222 0.16835 0.17723 0.19804 0.3232 0.33302 0.51785 0.55253 0.79901 0.82988 0.83925 0.86886 1.00013 1.01243 1.18005 1.2016 1.34383 1.51033 1.52623 1.66619 1.68468 1.86086 2.2157 2.34886 2.83724 3.00752 3.18621 3.32604 3.46158 3.60861 4.105 4.35126 4.82808 
31 0.02043 0.10529 0.16423 0.17442 0.21187 0.31771 0.3277 0.50979 0.80557 0.82798 0.83973 0.99573 1.00928 1.172 1.19177 1.33603 1.50699 1.5316 1.66077 1.67882 1.85266 1.87175 2.19956 2.34146 2.82706 2.99374 3.3167 3.45517 4.10047 4.34446 4.82007 
38 0.01441 0.09828 0.164 0.1727 0.18911 0.31814 0.32656 0.34098 0.51208 0.53838 0.65519 0.80289 0.82799 0.83719 0.9965 1.00725 1.17463 1.18789 1.21914 1.33806 1.50776 1.5246 1.66125 1.67612 1.85403 1.87304 2.20225 2.23675 2.34373 2.82962 2.99831 3.17215 3.319 3.45496 3.60162 4.10092 4.34594 4.82192 
23 0.01394 0.09485 0.15895 0.16859 0.19908 0.31401 0.32948 0.7867 0.82057 0.83004 0.85262 0.99036 1.172 1.21786 1.46683 1.50303 1.53566 1.65726 1.84792 2.33854 4.09547 4.33899 4.81617 
15 0.01377 0.10402 0.16942 0.19255 0.32594 0.79242 0.82666 0.83682 0.87926 1.00145 1.18629 1.47177 1.51642 1.88576 2.3062 
29 0.01283 0.10703 0.17455 0.18578 0.32819 0.33935 0.53483 0.80262 0.83405 0.84403 1.00497 1.02117 1.18544 1.21159 1.35307 1.51635 1.53883 1.67239 1.86403 1.89393 2.23815 2.35426 2.85628 3.01392 3.46585 3.62334 4.11368 4.3575 4.83302 
26 0.01541 0.10037 0.16795 0.17727 0.20483 0.32397 0.33655 0.53691 0.79516 0.82825 0.83761 0.86011 1.00003 1.01622 1.18112 1.21208 1.50665 1.52322 1.67162 1.86033 2.23529 2.35033 3.17812 3.46177 4.10632 4.84127 
27 0.0116 0.09387 0.161 0.16958 0.18653 0.31634 0.3268 0.78692 0.82246 0.83166 0.84884 0.99244 1.00508 1.17674 1.46417 1.50397 1.52253 1.65907 1.68482 1.85034 1.88253 2.3399 2.83173 3.3163 4.09856 4.34165 4.81859 
16 0.02168 0.11347 0.17273 0.18553 0.32968 0.36199 0.80713 0.8337 0.84582 1.00648 1.18898 1.51344 1.54009 1.67909 1.87346 4.85653 
40 0.01548 0.09313 0.1597 0.16776 0.17865 0.3138 0.32193 0.33407 0.50791 0.53904 0.65047 0.79288 0.8238 0.83267 0.85135 0.99333 1.00388 1.16922 1.18078 1.20969 1.33352 1.50365 1.51724 1.65789 1.67379 1.85052 1.86858 2.07787 2.19692 2.33982 2.6464 2.82594 2.99155 3.16827 3.314 3.45067 3.59758 4.09786 4.34264 4.81866 
31 0.00978 0.09225 0.15356 0.16426 0.30654 0.31735 0.49827 0.64257 0.78826 0.81638 0.82635 0.98496 1.00301 1.16134 1.32477 1.49431 1.64982 1.84112 2.05918 2.18756 2.33021 2.81552 2.98228 3.15802 3.30522 3.44271 3.58776 3.76268 4.08831 4.3333 4.80904 
25 0.07712 0.15988 0.17475 0.31488 0.33132 0.50718 0.80595 0.82678 0.84438 0.99352 1.01895 1.17148 1.33494 1.50871 1.65951 1.85013 2.20249 2.33896 2.82587 2.99861 3.31516 3.45601 4.09783 4.34242 4.81769 
13 0.02139 0.11474 0.17532 0.20188 0.3337 0.80456 0.83311 0.84546 1.00766 1.19417 1.52023 1.69114 1.88921 
45 0.01596 0.10259 0.17022 0.17811 0.18825 0.22701 0.32634 0.33371 0.34457 0.52068 0.54175 0.66335 0.80868 0.83516 0.84401 0.86703 1.00421 1.01365 1.18082 1.19045 1.2113 1.34698 1.37588 1.51481 1.52929 1.66954 1.68355 1.86209 1.87645 2.20994 2.23416 2.35033 2.66604 2.83836 2.86197 3.00807 3.17992 3.32691 3.46226 3.60786 4.10904 4.35341 4.38433 4.83058 4.84846 
35 0.01419 0.10356 0.17193 0.18101 0.2055 0.32662 0.33646 0.52322 0.66356 0.80252 0.83271 0.84215 0.87574 1.00423 1.01951 1.18187 1.19846 1.35054 1.51441 1.53268 1.67145 1.86138 1.88026 2.2184 2.3508 2.66914 2.84108 3.01596 3.18101 3.32942 3.46247 3.6135 4.1087 4.35437 4.83164 
27 0.02308 0.10479 0.16542 0.17803 0.31847 0.33124 0.51458 0.79999 0.82666 0.8376 0.99577 1.01592 1.17522 1.20344 1.34333 1.50775 1.53374 1.66411 1.85396 2.21116 2.34399 2.83314 3.31996 3.46128 4.10087 4.34616 4.82273 
28 0.02265 0.11144 0.17105 0.18325 0.32536 0.33912 0.51988 0.66058 0.81428 0.83392 0.84788 1.00277 1.03856 1.18037 1.20375 1.34818 1.51235 1.53497 1.67092 1.86211 2.21567 2.35092 2.83848 3.3257 3.46291 4.10838 4.35362 4.83288 
16 0.01529 0.10416 0.1689 0.18062 0.3247 0.34116 0.79434 0.8279 0.8378 0.87333 1.0029 1.19486 1.47319 1.51629 1.67439 1.86611 
24 0.01899 0.10181 0.16607 0.17887 0.31936 0.3333 0.52369 0.79358 0.82554 0.83539 0.88216 0.99655 1.02052 1.17927 1.2223 1.50612 1.52767 1.66596 1.85496 2.34572 3.32312 4.103 4.34659 4.82356 
34 0.01129 0.09825 0.17445 0.18349 0.20743 0.32891 0.33852 0.52393 0.80292 0.83485 0.84439 0.87556 1.00603 1.01937 1.18335 1.19863 1.23431 1.34944 1.51571 1.53274 1.67254 1.69392 1.86444 1.88696 2.21973 2.35175 2.84226 3.02436 3.18654 3.32938 3.46566 4.10959 4.35612 4.83181 
33 0.009 0.09657 0.16599 0.1745 0.19226 0.32229 0.33286 0.51927 0.66184 0.79451 0.82738 0.83652 0.85625 0.99881 1.01192 1.17829 1.19879 1.34754 1.50926 1.52845 1.66797 1.85846 2.22145 2.34637 2.8526 3.01969 3.17659 3.3239 3.45967 3.61509 4.10366 4.34979 4.82623 
34 0.01187 0.09804 0.16864 0.17666 0.19297 0.32382 0.33273 0.36537 0.52066 0.79506 0.82905 0.83804 0.8553 1.00127 1.01448 1.17868 1.19336 1.22415 1.34432 1.51261 1.53311 1.66781 1.68772 1.85873 1.87567 2.22595 2.34751 2.83821 3.17751 3.32327 3.46102 4.10452 4.35055 4.82677 
23 0.01185 0.10644 0.17161 0.18567 0.32624 0.34234 0.79794 0.83032 0.84054 1.00137 1.0228 1.18286 1.21694 1.51022 1.53391 1.67066 1.8639 2.24321 2.35987 3.46754 4.10915 4.35733 4.83441 
38 0.01584 0.10514 0.16968 0.17877 0.20155 0.32383 0.33335 0.51901 0.55284 0.65888 0.80871 0.83241 0.84218 1.00132 1.01365 1.17959 1.1961 1.34709 1.51224 1.53053 1.66806 1.69238 1.85946 1.87979 2.09194 2.21636 2.34833 2.65486 2.83909 3.01213 3.17726 3.32515 3.4599 3.60864 4.10673 4.35235 4.5272 4.82993 
37 0.0189 0.09473 0.15968 0.16855 0.18676 0.31512 0.32448 0.5065 0.64838 0.79062 0.82252 0.83175 0.85405 0.99305 1.00564 1.169 1.19959 1.33297 1.50176 1.52151 1.65818 1.68109 1.84982 1.86955 2.07186 2.19913 2.33821 2.8242 2.99093 3.16479 3.31306 3.44907 3.59495 3.77166 4.09611 4.34138 4.81714 
40 0.01515 0.10121 0.16516 0.17412 0.19612 0.31959 0.32932 0.51112 0.53342 0.65083 0.80386 0.82764 0.83739 0.99713 1.0119 1.17336 1.18592 1.21602 1.33701 1.3634 1.50721 1.52439 1.6643 1.85507 1.87902 2.07801 2.20411 2.34264 2.64728 2.83026 2.9957 3.16989 3.31765 3.45358 3.59933 4.10051 4.34662 4.51679 4.82258 4.85501 
27 0.01738 0.11295 0.17618 0.1865 0.23247 0.33216 0.3455 0.53377 0.81295 0.83788 0.84867 1.01032 1.1878 1.21376 1.3645 1.51871 1.54046 1.67729 1.86884 2.24387 2.36364 2.85721 3.33791 3.46831 4.11494 4.36364 4.83877 
23 0.01178 0.09538 0.16607 0.17546 0.20827 0.32211 0.33562 0.78792 0.82443 0.83359 0.84959 0.99809 1.18024 1.21906 1.46572 1.5098 1.53482 1.6696 1.86048 2.34758 3.45727 4.10179 4.34744 
35 0.01959 0.10593 0.16726 0.17611 0.19511 0.3215 0.33059 0.35574 0.51457 0.54989 0.81216 0.8318 0.84255 0.99993 1.01384 1.17547 1.18944 1.22609 1.33994 1.51062 1.53266 1.66503 1.6839 1.85681 1.87405 2.20529 2.34493 2.83105 3.00026 3.17522 3.31957 3.45821 4.10377 4.34927 4.82456 
19 0.02046 0.10946 0.16832 0.18012 0.32331 0.337 0.80237 0.83008 0.84163 1.0008 1.03145 1.18239 1.22409 1.51235 1.66746 1.85815 1.89286 4.35278 4.82963 
30 0.0092 0.06929 0.13751 0.1761 0.18856 0.33042 0.34355 0.52617 0.80244 0.83401 0.84361 0.87809 1.00777 1.18441 1.20359 1.35168 1.5181 1.54187 1.67648 1.86686 2.24439 2.35557 2.8458 3.01873 3.18455 3.32862 3.46826 4.11131 4.36199 4.83401 
30 0.01736 0.10466 0.16957 0.17847 0.20043 0.32456 0.33473 0.53036 0.79915 0.83044 0.84007 0.87655 1.00143 1.01558 1.18026 1.19978 1.35041 1.51326 1.53604 1.66812 1.69179 1.86003 1.88522 2.35119 2.85102 3.32877 3.4748 4.10726 4.35397 4.82981 
21 0.01551 0.10466 0.17072 0.18091 0.32624 0.33864 0.79549 0.8302 0.83985 0.86418 1.00251 1.01849 1.1848 1.21768 1.48187 1.51491 1.53886 1.67166 1.86488 3.47218 4.11491 
32 0.00806 0.10799 0.17062 0.18137 0.32376 0.33449 0.51584 0.54071 0.81484 0.83451 0.84837 1.00237 1.0211 1.17736 1.19171 1.23224 1.34265 1.51381 1.54445 1.66879 1.86079 2.20742 2.34818 2.83477 3.00747 3.17653 3.32236 3.4589 3.61713 4.10629 4.35391 4.82741 
38 0.01624 0.10182 0.172 0.1811 0.20648 0.3271 0.33816 0.51975 0.54862 0.65941 0.80151 0.83166 0.84084 0.86577 1.00556 1.18075 1.19557 1.22748 1.34646 1.51451 1.5353 1.67301 1.86318 2.21454 2.34946 2.65781 2.84016 3.01475 3.17659 3.32492 3.46033 3.61416 3.79489 4.10665 4.35436 4.52668 4.67182 4.82997 
48 0.01761 0.09619 0.1616 0.16955 0.18256 0.31557 0.32349 0.33544 0.5078 0.52451 0.64677 0.79979 0.82554 0.83467 0.87156 0.99444 1.0045 1.16928 1.18009 1.20568 1.33337 1.35469 1.50465 1.52039 1.65913 1.67452 1.85153 1.86715 2.07037 2.19728 2.23121 2.34003 2.64564 2.8258 2.84899 2.99138 3.16655 3.3144 3.44977 3.4698 3.59571 3.7703 4.09796 4.34346 4.5118 4.66653 4.81935 4.83521 
35 0.01191 0.10632 0.16804 0.17839 0.23605 0.32228 0.33336 0.51509 0.55254 0.6571 0.81646 0.83293 0.84639 0.99987 1.01588 1.17889 1.20211 1.34299 1.51051 1.5311 1.66503 1.68616 1.85805 2.21052 2.34638 2.65655 2.83406 3.01258 3.1758 3.32362 3.45931 4.10462 4.34979 4.52801 4.8262 
27 0.01339 0.10226 0.1658 0.17505 0.19941 0.32036 0.33029 0.79451 0.82703 0.83677 0.87163 0.99733 1.01016 1.17688 1.20451 1.50865 1.5388 1.66389 1.68632 1.85558 1.88222 2.3444 2.83553 3.3251 4.1038 4.34749 4.82388 
40 0.01274 0.10088 0.1631 0.17173 0.18919 0.31708 0.32625 0.3521 0.50914 0.53583 0.65077 0.81026 0.82815 0.83875 0.99565 1.00882 1.17196 1.18551 1.22049 1.33621 1.50607 1.52424 1.66043 1.68134 1.85251 1.87123 2.07703 2.20212 2.34115 2.65387 2.8276 2.99545 3.16825 3.31668 3.4526 3.59806 4.09905 4.34421 4.82018 4.84149 
34 0.01905 0.09543 0.16071 0.16966 0.18968 0.31568 0.32545 0.50765 0.78916 0.82248 0.83178 0.85288 0.99283 1.00589 1.16988 1.19038 1.33368 1.50271 1.52092 1.65955 1.681 1.85035 1.87418 2.19896 2.33898 2.82591 2.9925 3.16593 3.31379 3.44982 3.59595 4.09673 4.34185 4.81811 
18 0.0189 0.11213 0.16655 0.18075 0.32125 0.34096 0.80577 0.82925 0.84392 0.99818 1.17958 1.21918 1.51158 1.66524 1.8568 2.21593 4.35113 4.83749 
20 0.02279 0.10988 0.17027 0.18574 0.32446 0.33918 0.80262 0.83044 0.84187 1.00196 1.18341 1.22454 1.51166 1.54205 1.66933 1.86097 2.2223 3.46836 4.11275 4.36028 
22 0.01798 0.1108 0.17872 0.19016 0.33258 0.34421 0.80276 0.83676 0.84657 0.87778 1.01008 1.03333 1.19045 1.22195 1.52382 1.67724 1.86889 1.90439 2.37007 4.11763 4.36811 4.84299 
26 0.01325 0.11685 0.18004 0.20143 0.33464 0.36675 0.55126 0.68197 0.82744 0.84293 0.8688 1.01242 1.19099 1.23226 1.36201 1.52573 1.68744 1.87914 2.2332 2.3726 2.86944 3.19488 3.47636 4.11997 4.40143 4.84995 
20 0.02762 0.10531 0.1631 0.17499 0.31826 0.33532 0.79619 0.82504 0.83611 0.99505 1.17407 1.21617 1.50346 1.66196 1.85329 2.34248 3.45635 4.10108 4.34455 4.82094 
26 0.01609 0.10058 0.17063 0.18081 0.32613 0.33965 0.54014 0.79385 0.82893 0.83821 0.8567 1.00183 1.02076 1.18066 1.20339 1.35139 1.48186 1.51464 1.54197 1.67398 1.86788 2.24499 3.33304 3.47129 4.11498 4.8395 
16 0.00682 0.10249 0.16894 0.1812 0.32561 0.44357 0.79559 0.82815 0.8383 1.00081 1.18996 1.47226 1.51313 1.54381 1.6826 1.87298 
13 0.00711 0.1033 0.17149 0.19571 0.32798 0.79383 0.82784 0.83802 0.88543 1.00253 1.19244 1.47352 1.51867 
27 0.01691 0.10995 0.16796 0.17906 0.32118 0.33245 0.5151 0.80865 0.83136 0.84447 0.99954 1.01785 1.1799 1.2175 1.34432 1.51018 1.53342 1.66585 1.85705 1.88743 2.34676 2.83527 3.32262 3.46059 4.10437 4.34918 4.82513 
21 0.01214 0.11003 0.17055 0.1859 0.32573 0.34401 0.8053 0.83125 0.84374 1.00351 1.18186 1.21795 1.51182 1.53815 1.67442 1.86399 2.35629 3.46737 4.10756 4.38866 4.84777 
21 0.0131 0.10564 0.16979 0.18404 0.32513 0.34365 0.797 0.82859 0.83897 1.00378 1.18174 1.21829 1.48534 1.51414 1.5519 1.67463 1.86406 2.35185 3.32549 4.1081 4.39979 
22 0.01718 0.11258 0.17293 0.18619 0.32706 0.3407 0.54133 0.8119 0.83452 0.84762 1.0044 1.05789 1.1833 1.21469 1.51731 1.67209 1.86583 2.36262 3.47398 4.1116 4.35825 4.83463 
16 0.00978 0.1091 0.17206 0.20304 0.32773 0.54272 0.80505 0.8304 0.84335 1.00441 1.1854 1.51367 1.87305 4.10891 4.39632 4.83882 
31 0.01937 0.11422 0.18165 0.19731 0.3359 0.35101 0.53138 0.67067 0.81303 0.8399 0.85012 1.01307 1.18985 1.21194 1.35723 1.52421 1.55681 1.68375 1.87394 2.22694 2.36086 2.66752 2.85634 3.02457 3.18512 3.33497 3.47063 4.1156 4.37281 4.53572 4.84336 
20 0.00902 0.09941 0.16598 0.17599 0.22102 0.32166 0.33589 0.79294 0.82594 0.83558 0.86573 0.99894 1.17735 1.20809 1.47694 1.50941 1.53319 1.66794 1.85767 4.83592 
40 0.07897 0.14479 0.15915 0.16848 0.2056 0.3088 0.31621 0.33145 0.50078 0.64006 0.78644 0.81825 0.82725 0.84638 0.98778 0.99801 1.16278 1.17726 1.32669 1.49705 1.51511 1.65207 1.66959 1.84396 1.86404 2.06178 2.18949 2.33289 2.63909 2.81779 2.98416 3.15908 3.30699 3.4431 3.58845 3.76231 4.09088 4.3359 4.50605 4.81168 
29 0.01005 0.11528 0.17392 0.1859 0.32787 0.34035 0.52025 0.54708 0.8272 0.84162 1.0066 1.09969 1.18163 1.19801 1.34731 1.51763 1.55491 1.67275 1.86361 1.90204 2.21737 2.35118 2.83966 3.01852 3.3271 3.46419 4.11 4.35605 4.83177 
17 0.01229 0.1065 0.17385 0.2024 0.32984 0.79567 0.82952 0.83979 0.90017 1.00542 1.18726 1.23034 1.48485 1.51998 1.87686 4.40809 4.85002 
28 0.01605 0.11077 0.17435 0.18459 0.22865 0.33026 0.34331 0.52531 0.81007 0.83584 0.84634 1.00809 1.18403 1.20216 1.35094 1.51579 1.53498 1.67507 1.86682 2.21718 2.35294 2.84176 3.17979 3.32921 3.46355 4.10987 4.35747 4.83482 
15 0.01276 0.10848 0.17299 0.19159 0.32803 0.36168 0.80127 0.83119 0.84203 1.00594 1.2209 1.48311 1.52209 1.67878 1.86788 
19 0.01632 0.10574 0.16888 0.1859 0.32332 0.3404 0.79684 0.82765 0.8383 1.00029 1.18097 1.22127 1.50629 1.53081 1.6716 1.86055 2.34816 4.10567 4.35119 
25 0.01116 0.1066 0.16534 0.17752 0.32151 0.34174 0.52691 0.80584 0.82847 0.84166 0.99946 1.17974 1.22117 1.34997 1.5078 1.53442 1.66851 1.85885 2.23939 2.84701 3.32709 3.46246 4.10512 4.35769 4.82873 
39 0.01735 0.09875 0.16849 0.17675 0.19478 0.32335 0.3328 0.51506 0.53513 0.65711 0.79696 0.82895 0.83795 0.857 1.00058 1.01337 1.17693 1.18826 1.21487 1.34201 1.50962 1.524 1.66739 1.6899 1.85952 1.89168 2.20916 2.34662 2.65497 2.83431 3.00896 3.17421 3.32118 3.45748 3.60461 4.10398 4.35082 4.5219 4.82666 
23 0.01615 0.11582 0.18143 0.20061 0.33712 0.53672 0.8118 0.83956 0.85108 1.01545 1.19069 1.22121 1.36298 1.52526 1.68764 1.88082 2.23525 2.37433 2.85872 3.33659 3.48212 4.11816 4.84228 
25 0.00847 0.09809 0.16052 0.17165 0.31337 0.32704 0.50696 0.79059 0.82266 0.83247 0.87289 0.99193 1.01095 1.17897 1.33547 1.50279 1.53576 1.6572 1.84829 2.33803 2.82419 3.31686 4.09602 4.3396 4.8156 
21 0.00856 0.10879 0.16576 0.17799 0.32009 0.33507 0.80514 0.8289 0.84324 0.99719 1.03114 1.17726 1.21915 1.50727 1.53142 1.66366 1.85813 3.46727 4.10458 4.35091 4.83095 
42 0.01678 0.10078 0.16775 0.17584 0.19035 0.32343 0.33223 0.35682 0.51658 0.53961 0.65755 0.80492 0.83107 0.84017 0.87345 1.00126 1.01346 1.17733 1.18864 1.21623 1.34246 1.51076 1.52567 1.66795 1.68973 1.85849 1.87484 2.08667 2.20818 2.24263 2.34691 2.65762 2.83452 3.00638 3.17453 3.32246 3.45831 3.60603 4.10513 4.34986 4.5227 4.82707 
19 0.01878 0.10641 0.16981 0.18328 0.3237 0.33808 0.79686 0.829 0.83926 0.99959 1.02063 1.18477 1.48081 1.51586 1.67025 1.85935 4.10816 4.35187 4.83502 
24 0.00814 0.10178 0.17072 0.18053 0.2143 0.3268 0.33922 0.80137 0.83182 0.84198 1.00487 1.183 1.21321 1.51119 1.53044 1.67212 1.86242 1.89803 2.35123 2.85396 3.47273 4.10861 4.35277 4.83745 
19 0.01729 0.10597 0.16949 0.18037 0.32581 0.3439 0.79645 0.82913 0.83922 0.90396 1.0031 1.1851 1.2315 1.51166 1.54788 1.67459 1.86648 2.36347 4.11311 
20 0.02368 0.11384 0.17151 0.19348 0.32744 0.55185 0.80683 0.83119 0.84507 1.00392 1.18094 1.21445 1.35327 1.51646 1.6768 2.24662 3.02469 3.46601 4.67674 4.84239 
27 0.01095 0.10258 0.17012 0.18139 0.325 0.33803 0.52131 0.79628 0.82897 0.83869 0.87239 1.00268 1.17776 1.19748 1.34311 1.51223 1.5375 1.67028 1.86182 2.21459 2.34785 2.83691 3.32339 3.45771 4.10454 4.35166 4.828 
30 0.01568 0.10503 0.16864 0.17777 0.20084 0.32271 0.33258 0.52368 0.79992 0.83029 0.84005 0.99899 1.01035 1.17963 1.20255 1.34767 1.5133 1.54083 1.66625 1.68685 1.85748 1.87578 2.23046 2.34663 2.83792 3.32445 3.46624 4.10703 4.35006 4.82718 
24 0.01187 0.10839 0.16917 0.18095 0.32406 0.33821 0.54427 0.80706 0.83108 0.8433 1.00184 1.17829 1.20554 1.51129 1.53892 1.66805 1.85996 2.23283 2.35017 2.85604 3.46232 4.11152 4.35622 4.83823 
19 0.01519 0.10672 0.17156 0.18297 0.3267 0.34071 0.79745 0.83062 0.8406 0.88188 1.00329 1.05711 1.20109 1.4863 1.52317 1.67178 1.86231 4.11866 4.44744 
22 0.01539 0.11232 0.17731 0.18841 0.33204 0.3445 0.80528 0.83692 0.84732 1.01001 1.18765 1.21176 1.37343 1.52037 1.54612 1.67739 1.86908 2.3563 3.47339 4.11541 4.35796 4.83676 
29 0.01633 0.0996 0.1611 0.17217 0.31427 0.32644 0.50806 0.79253 0.82265 0.83282 0.99165 1.01618 1.17028 1.19586 1.33486 1.50341 1.52575 1.65846 1.8491 2.19979 2.33836 2.8265 2.99556 3.1679 3.31425 3.45203 4.0965 4.34092 4.8174 
20 0.02007 0.11427 0.17495 0.19206 0.33094 0.53878 0.80851 0.83474 0.84706 1.00773 1.18833 1.22888 1.37179 1.51795 1.67836 1.8792 2.25217 3.47288 4.12029 4.84743 
27 0.00848 0.10473 0.17234 0.18318 0.32607 0.33708 0.52543 0.80746 0.834 0.845 1.00315 1.01795 1.18381 1.21197 1.35999 1.51449 1.53707 1.67087 1.86147 1.88925 2.35433 2.85435 3.33068 3.46885 4.11308 4.35471 4.83201 
29 0.0137 0.1094 0.1665 0.17843 0.31976 0.33164 0.51147 0.80967 0.83022 0.84552 0.99797 1.01957 1.17317 1.19526 1.33818 1.50789 1.53341 1.66482 1.85518 1.88934 2.20546 2.34383 2.83041 3.1717 3.31798 3.45516 4.10186 4.34703 4.82264 
20 0.01128 0.11326 0.17471 0.19016 0.33125 0.37179 0.55259 0.81667 0.83678 0.85263 1.01094 1.18693 1.22464 1.52031 1.68303 1.87149 2.36479 4.11405 4.38588 4.8414 
21 0.0083 0.1013 0.17491 0.1929 0.33093 0.54111 0.79939 0.8321 0.84225 1.00698 1.18605 1.21889 1.35702 1.51291 1.53191 1.68631 2.23152 2.86068 3.46779 4.11406 4.84339 
18 0.01861 0.10565 0.16946 0.18256 0.32418 0.33982 0.79584 0.82847 0.83861 0.99727 1.01408 1.18579 1.47756 1.51907 1.67067 1.86145 4.10838 4.35419 
31 0.00729 0.09144 0.16605 0.17438 0.18663 0.323 0.33157 0.35058 0.52554 0.79794 0.83008 0.8393 0.86106 1.00071 1.01228 1.18187 1.20932 1.3573 1.5121 1.53095 1.66667 1.68378 1.85862 1.87625 2.21606 2.3623 2.85118 3.46783 4.10688 4.35501 4.83274 
29 0.0092 0.08619 0.17513 0.18548 0.2302 0.33127 0.34451 0.53156 0.81571 0.83813 0.8499 1.00842 1.04091 1.1862 1.20838 1.3552 1.52027 1.55363 1.67584 1.86669 2.24117 2.35567 2.85525 3.01715 3.33354 3.47088 4.11318 4.35813 4.83607 
36 0.01437 0.10015 0.16219 0.17122 0.19119 0.31653 0.32616 0.50875 0.54886 0.65059 0.80391 0.82616 0.83617 0.99436 1.0069 1.17068 1.18264 1.212 1.33512 1.50449 1.52214 1.65944 1.6835 1.85208 1.8844 2.20065 2.34059 2.82757 2.994 3.16766 3.31571 3.45159 3.59752 4.0983 4.34387 4.81975 
39 0.01182 0.09771 0.16879 0.17692 0.19373 0.32555 0.33686 0.52023 0.55544 0.65928 0.7962 0.82942 0.83829 0.85529 1.00163 1.01516 1.18036 1.19806 1.34661 1.51001 1.52421 1.66897 1.70086 1.86236 2.09381 2.22154 2.34919 2.65769 2.84905 3.00985 3.17717 3.32478 3.46016 3.60773 4.10582 4.35259 4.5288 4.671 4.83105 
23 0.02032 0.10878 0.17097 0.18197 0.32591 0.33775 0.53815 0.80245 0.83196 0.8423 1.00308 1.02153 1.1828 1.21002 1.35893 1.5124 1.53232 1.67122 1.8643 2.2282 3.46821 4.11401 4.8417 
22 0.01057 0.09909 0.16031 0.17138 0.31547 0.33007 0.51304 0.79272 0.82269 0.83285 0.99262 1.17419 1.47117 1.50487 1.65912 1.84974 2.33866 2.83011 3.32087 4.09641 4.34088 4.81728 
24 0.01705 0.09938 0.17171 0.18417 0.32835 0.53104 0.78982 0.82739 0.83666 0.85171 1.00447 1.1826 1.21084 1.35113 1.46962 1.51406 1.53554 1.68402 1.87642 3.17978 3.32744 3.46344 4.10719 4.84058 
16 0.0149 0.10348 0.16539 0.17745 0.32047 0.33868 0.79444 0.82571 0.83616 0.99575 1.19754 1.47334 1.51041 1.66689 1.85658 4.34924 
12 0.0241 0.11902 0.17213 0.20204 0.32978 0.8058 0.831 0.8463 1.01052 1.21611 1.51923 1.88909 
24 0.02405 0.12138 0.17862 0.20458 0.33332 0.5398 0.81562 0.83806 0.85398 1.01168 1.18965 1.23111 1.35951 1.52148 1.68906 1.87675 2.23169 2.36727 3.19048 3.34583 3.47007 4.11558 4.39233 4.84518 
29 0.01358 0.10128 0.16181 0.17216 0.2221 0.31558 0.32692 0.50798 0.80069 0.82481 0.83573 0.99312 1.00946 1.17048 1.19365 1.33568 1.50374 1.53268 1.65931 1.85026 2.20576 2.33916 2.8261 2.99841 3.315 3.45137 4.09697 4.34189 4.818 
14 0.01673 0.1108 0.17223 0.19226 0.32842 0.80046 0.83082 0.84236 1.00455 1.20661 1.48647 1.52993 1.67755 1.8701 
21 0.0111 0.09993 0.17132 0.1827 0.32664 0.34065 0.79243 0.82859 0.83802 0.85663 1.00321 1.18565 1.22161 1.47061 1.51485 1.53862 1.67667 1.87173 3.47296 4.11283 4.84321 
25 0.01015 0.06436 0.13723 0.17877 0.19325 0.33362 0.3501 0.53721 0.81179 0.83774 0.8482 1.0109 1.18807 1.21523 1.36737 1.5223 1.68005 1.8721 2.2344 2.35658 2.86208 3.49074 4.11459 4.37362 4.84057 
23 0.00733 0.10563 0.16492 0.17704 0.31854 0.33185 0.80107 0.8274 0.83961 0.99555 1.01187 1.17649 1.22001 1.35031 1.5086 1.66156 1.85376 2.21128 2.34609 3.32608 4.10436 4.34716 4.82369 
22 0.01885 0.10243 0.16966 0.17995 0.32604 0.34254 0.79272 0.82809 0.8376 0.85797 1.0009 1.02052 1.18269 1.21529 1.47506 1.51357 1.53863 1.67285 1.86733 4.10917 4.35653 4.83982 
26 0.01266 0.10498 0.17006 0.18139 0.32492 0.33867 0.52268 0.79824 0.8295 0.83949 1.00227 1.17992 1.20739 1.34969 1.50959 1.53099 1.67191 1.86057 2.22708 2.34878 2.85145 3.32917 3.46462 4.10558 4.35441 4.83039 
10 0.01578 0.10859 0.16772 0.32559 0.79339 0.82458 0.83685 0.99554 1.47127 1.51189 
36 0.01212 0.09721 0.15908 0.16845 0.19241 0.31262 0.32203 0.35901 0.50466 0.6484 0.80148 0.82314 0.83325 0.9911 1.00381 1.1661 1.32985 1.50099 1.55824 1.65555 1.67413 1.84764 1.86678 2.06742 2.19385 2.33644 2.82191 2.98781 3.16369 3.31068 3.44635 3.59458 3.77001 4.09458 4.33969 4.81534 
25 0.01405 0.10611 0.17056 0.1809 0.32646 0.34072 0.53225 0.79916 0.83072 0.84066 1.00205 1.0255 1.18275 1.21279 1.35574 1.51321 1.53517 1.67037 1.8685 2.23264 2.35594 3.46664 4.11136 4.36449 4.83675 
28 0.01339 0.10379 0.16933 0.17837 0.2011 0.32544 0.33757 0.54084 0.7995 0.83061 0.84027 0.87947 1.00201 1.0185 1.18227 1.21395 1.51091 1.52962 1.67155 1.86162 2.35011 2.85158 3.33122 3.4635 3.62022 4.10778 4.35448 4.83121 
19 0.01009 0.11573 0.17145 0.18885 0.32677 0.36361 0.54354 0.81902 0.83582 0.86246 1.00425 1.18536 1.5152 1.67742 1.87076 2.2355 3.4743 4.39275 4.8419 
16 0.01784 0.11052 0.16881 0.18723 0.32395 0.41704 0.80444 0.82957 0.8427 1.00024 1.1975 1.51442 1.66908 1.86274 4.39514 4.85896 
26 0.01692 0.11665 0.17107 0.18268 0.32601 0.34021 0.52614 0.8175 0.83615 0.8547 1.00354 1.03378 1.18344 1.21849 1.36743 1.51293 1.53669 1.67072 1.8626 2.24109 2.35285 2.84919 3.46742 4.10935 4.3548 4.83761 
20 0.01244 0.10612 0.17046 0.19145 0.32567 0.53065 0.79883 0.82829 0.83921 1.0026 1.18131 1.21755 1.36316 1.51441 1.68014 1.86728 2.23117 3.46555 4.10681 4.83464 
19 0.02284 0.11953 0.18144 0.20332 0.33622 0.41508 0.55506 0.81983 0.84101 0.85563 1.01345 1.19345 1.23822 1.52823 1.68314 1.87947 4.12188 4.39516 4.8468 
30 0.01517 0.10048 0.1655 0.17544 0.21799 0.32001 0.33161 0.51447 0.65674 0.79831 0.82646 0.83608 0.99675 1.01293 1.17582 1.20021 1.34172 1.5062 1.52357 1.66548 1.85563 2.21844 2.34408 2.83525 3.17175 3.31956 3.45614 4.10114 4.34714 4.82372 
32 0.02049 0.11176 0.17496 0.18605 0.32818 0.33901 0.52159 0.54829 0.67131 0.81567 0.83687 0.84798 1.00538 1.02021 1.18425 1.20419 1.34979 1.51638 1.53677 1.67284 1.86354 1.88914 2.22924 2.35124 2.84058 3.18312 3.32788 3.46658 4.10906 4.3547 4.53511 4.83164 
36 0.01678 0.09818 0.16593 0.17397 0.18626 0.32305 0.33195 0.36354 0.51814 0.5597 0.79588 0.82894 0.83783 0.85508 0.99958 1.00975 1.17893 1.19757 1.34412 1.50792 1.52155 1.66777 1.69355 1.85809 1.87501 2.24371 2.34652 2.83723 3.01035 3.17623 3.32347 3.45974 4.10391 4.34913 4.38957 4.8272 
29 0.01955 0.10301 0.16986 0.18016 0.32638 0.34236 0.52708 0.6606 0.7971 0.82948 0.83894 0.86644 1.00305 1.18142 1.20609 1.35099 1.51203 1.53279 1.67503 1.8644 2.23596 2.66613 2.85254 3.18028 3.32676 3.46543 4.1077 4.36306 4.83786 
42 0.01703 0.10137 0.1686 0.177 0.19389 0.32386 0.33288 0.36354 0.51556 0.53675 0.65799 0.80592 0.8314 0.84056 0.88211 1.00159 1.01417 1.17757 1.18911 1.21733 1.34209 1.36887 1.51233 1.53227 1.66773 1.68766 1.85955 1.88056 2.20883 2.34752 2.65637 2.83451 3.00445 3.17356 3.32187 3.45803 3.60933 4.10526 4.35077 4.53021 4.8268 4.85112 
30 0.02024 0.11155 0.17121 0.18165 0.22993 0.32551 0.33664 0.5216 0.81359 0.83475 0.84727 1.00219 1.01628 1.18204 1.20769 1.35027 1.51455 1.54058 1.66981 1.8607 1.88717 2.2226 2.35047 2.84401 3.18161 3.32855 3.46296 4.10821 4.35377 4.83112 
41 0.01257 0.09949 0.17092 0.17885 0.1943 0.32607 0.33453 0.35492 0.51967 0.54491 0.65984 0.80112 0.83224 0.84111 0.8596 1.00284 1.01307 1.17991 1.19166 1.21962 1.34513 1.51326 1.5292 1.67029 1.68996 1.86196 1.88075 2.21127 2.24678 2.34969 2.83815 3.00575 3.17664 3.32552 3.46039 3.60711 4.107 4.35242 4.40933 4.82987 4.86783 
20 0.0127 0.09921 0.16816 0.17837 0.32252 0.33422 0.79056 0.82662 0.83605 0.85477 0.99847 1.01452 1.18306 1.22013 1.47141 1.51584 1.66866 1.85874 4.35192 4.83926 
18 0.0103 0.10449 0.163 0.18422 0.31573 0.33486 0.79883 0.82514 0.83734 0.99318 1.03757 1.50237 1.65847 1.84947 2.33976 4.09818 4.34077 4.81704 
20 0.01484 0.10666 0.17315 0.18579 0.32872 0.34562 0.79731 0.83109 0.84096 0.8746 1.00775 1.18776 1.22552 1.48114 1.51935 1.67649 1.87078 4.11413 4.36513 4.83899 
23 0.00853 0.10493 0.16921 0.18188 0.32507 0.3419 0.53041 0.80152 0.82956 0.84015 1.00352 1.18072 1.21153 1.34993 1.51179 1.54076 1.67227 1.86443 2.22608 2.85231 3.46207 4.10767 4.83159 
17 0.02056 0.12367 0.17404 0.19553 0.32947 0.81179 0.83523 0.85272 1.00661 1.18699 1.5209 1.67761 1.86719 3.47089 4.1179 4.37702 4.8451 
28 0.01106 0.10471 0.16726 0.17758 0.23954 0.32317 0.33749 0.52325 0.80402 0.82922 0.83989 0.99966 1.02508 1.17808 1.20117 1.3468 1.50913 1.5306 1.671 1.86044 2.21592 2.34926 2.8411 3.32647 3.46221 4.10562 4.35356 4.83106 
26 0.01469 0.10267 0.16349 0.175 0.31748 0.33053 0.51038 0.79817 0.82531 0.83609 0.99491 1.01957 1.17376 1.21289 1.33919 1.50929 1.66166 1.85262 2.21006 2.34128 2.82917 3.31717 3.45341 4.09843 4.34371 4.81996 
13 0.01292 0.1047 0.17292 0.21108 0.33099 0.79352 0.82794 0.83799 0.87348 1.0062 1.23242 1.47186 1.52112 
13 0.02108 0.11465 0.17304 0.19651 0.32828 0.80437 0.83177 0.84477 1.00457 1.20189 1.51362 1.68315 1.87122 
32 0.00719 0.09562 0.16846 0.17708 0.1955 0.3241 0.33384 0.51906 0.79737 0.82994 0.83937 0.865 1.00055 1.01241 1.1788 1.19689 1.34418 1.51051 1.52773 1.66845 1.69877 1.86026 1.88894 2.22025 2.34743 2.83771 3.00963 3.32406 3.46172 4.10618 4.35258 4.82914 
29 0.01019 0.1031 0.17049 0.17944 0.19992 0.32654 0.33748 0.52765 0.80329 0.83268 0.84257 1.00381 1.02114 1.18235 1.20371 1.35018 1.51315 1.53099 1.67148 1.86195 1.89054 2.21935 2.35036 2.84087 3.32816 3.46598 4.10766 4.3553 4.82984 
31 0.01937 0.11008 0.17525 0.18647 0.3289 0.34021 0.52543 0.66851 0.80669 0.83497 0.84497 1.00592 1.02296 1.18379 1.20324 1.35098 1.5189 1.55487 1.67324 1.86481 1.9005 2.21946 2.35273 2.84515 3.03901 3.18336 3.33129 3.46617 4.10967 4.35623 4.83385 
30 0.01347 0.10375 0.17127 0.18007 0.20031 0.32776 0.33903 0.53028 0.80054 0.83254 0.84206 0.87245 1.00403 1.01791 1.18324 1.20414 1.34848 1.51411 1.53241 1.67115 1.70262 1.86492 2.23281 2.35448 2.86074 3.33212 3.47099 4.10959 4.35831 4.83481 
17 0.00716 0.10857 0.17372 0.19221 0.32926 0.8039 0.83306 0.84509 1.00408 1.19323 1.50762 1.52649 1.68277 1.86793 4.1138 4.36228 4.84069 
22 0.02067 0.10506 0.16739 0.17785 0.32291 0.33583 0.53493 0.79772 0.8282 0.83835 1.00071 1.17866 1.2064 1.50224 1.5196 1.66915 1.8589 2.24797 2.84528 3.46557 4.35414 4.83101 
15 0.01835 0.10324 0.16551 0.18136 0.3222 0.79111 0.82477 0.8351 0.97017 1.00031 1.1842 1.47255 1.51186 1.68331 1.8713 
38 0.01079 0.10497 0.16827 0.17709 0.19567 0.32249 0.33153 0.35467 0.51524 0.54007 0.66471 0.81764 0.8339 0.84563 1.00113 1.01539 1.17611 1.18731 1.21505 1.3416 1.51082 1.52788 1.66552 1.6823 1.85964 1.89032 2.20357 2.34698 2.83244 2.8579 3.00391 3.17464 3.32223 3.4586 3.60421 4.1055 4.35219 4.82672 
17 0.02049 0.10337 0.16743 0.18648 0.3216 0.34457 0.79314 0.82634 0.8363 0.87629 0.9967 1.01527 1.20682 1.48099 1.51608 1.6834 1.86108 
41 0.01033 0.10177 0.16788 0.17632 0.1922 0.3227 0.33126 0.34877 0.51605 0.53849 0.6586 0.81312 0.8328 0.84276 1.00119 1.01381 1.17705 1.18882 1.2179 1.3431 1.51057 1.52616 1.66619 1.68329 1.85868 1.87639 2.08525 2.20897 2.34681 2.65479 2.83551 3.00563 3.17506 3.32262 3.45837 3.60466 3.79336 4.10568 4.35096 4.52531 4.82723 
27 0.01256 0.09756 0.165 0.1737 0.19358 0.32087 0.33191 0.51648 0.7925 0.82582 0.83514 0.85654 0.99839 1.01979 1.17809 1.21571 1.34411 1.50617 1.52539 1.66594 1.85592 2.34454 2.83426 3.32021 4.10198 4.34727 4.82381 
21 0.01047 0.10132 0.17477 0.19126 0.32959 0.34971 0.79615 0.8311 0.84068 0.86278 1.00569 1.18627 1.21888 1.47485 1.51888 1.68238 1.87167 2.24375 4.11662 4.38879 4.84306 
26 0.0131 0.09494 0.15945 0.16984 0.31239 0.32374 0.50658 0.78699 0.82114 0.83058 0.85231 0.9906 1.00456 1.17014 1.33357 1.47398 1.50389 1.65644 1.84743 2.19658 2.33754 2.82448 3.31426 4.09565 4.33915 4.81537 
39 0.00675 0.08885 0.15798 0.17019 0.17863 0.19894 0.32066 0.32809 0.33912 0.51351 0.5511 0.79708 0.82857 0.83741 0.85535 0.99855 1.00815 1.17522 1.18791 1.21926 1.33988 1.50965 1.52733 1.6639 1.67781 1.85504 1.86779 2.20394 2.34468 2.83087 2.99947 3.17265 3.31954 3.4552 3.60484 4.10289 4.3476 4.82342 4.84607 
32 0.01538 0.09557 0.16214 0.17093 0.18923 0.31717 0.32712 0.51102 0.78997 0.82389 0.83311 0.85239 0.99401 1.00692 1.17282 1.1924 1.33632 1.50373 1.52262 1.66029 1.68363 1.8519 2.20191 2.34131 2.829 2.99753 3.31736 3.45324 3.59831 4.09914 4.34348 4.82038 
13 0.01371 0.10194 0.16933 0.20146 0.328 0.79014 0.82481 0.83483 0.86878 1.00144 1.18787 1.46809 1.51229 
35 0.0202 0.10985 0.17271 0.18175 0.20381 0.32755 0.33743 0.52126 0.54675 0.81027 0.83528 0.84533 1.00448 1.01736 1.18136 1.19429 1.22491 1.34781 1.51383 1.52984 1.67179 1.69904 1.86373 1.89202 2.2141 2.35115 2.83896 3.00935 3.18065 3.32672 3.46186 3.6254 4.1094 4.35485 4.8319 
30 0.01276 0.099 0.16854 0.17869 0.3224 0.33294 0.5219 0.68766 0.79442 0.82801 0.83728 0.85774 0.99944 1.01357 1.1796 1.20291 1.35278 1.51304 1.54159 1.66872 1.85893 2.22384 2.34936 2.6617 2.85361 3.18146 3.4637 4.10533 4.35115 4.82874 
12 0.01704 0.10832 0.17174 0.18903 0.32929 0.79711 0.8299 0.8405 1.00185 1.20631 1.47507 1.52056 
41 0.00648 0.09584 0.16318 0.17129 0.18498 0.31838 0.32717 0.34719 0.51178 0.54437 0.65317 0.80339 0.82752 0.83682 0.99629 1.00743 1.17331 1.1856 1.21527 1.3384 1.50598 1.5219 1.66171 1.68127 1.85441 1.87614 2.07887 2.20338 2.34265 2.65579 2.83108 3.0001 3.16988 3.31818 3.45441 3.60246 4.10028 4.34596 4.52199 4.66647 4.82291 
26 0.00798 0.10501 0.16399 0.1751 0.3173 0.32927 0.51285 0.80451 0.82731 0.84039 0.99518 1.01285 1.17313 1.20976 1.33768 1.5075 1.66054 1.69053 1.85397 2.20296 2.3433 2.99539 3.45473 4.10082 4.34608 4.82172 
10 0.02806 0.11504 0.16919 0.32729 0.79599 0.82641 0.83913 0.99922 1.47517 1.51551 

49
