# Supplementary material for: Deciphering the Contribution of Oriens-Lacunosum/Moleculare (OLM) Cells to Intrinsic θ Rhythms Using Biophysical Local Field Potential (LFP) Models
Source: eNeuro. 2018 Sep 4;5(4):ENEURO.0146-18.2018. doi: 10.1523/ENEURO.0146-18.2018 (PMC6140113; doi:10.1523/ENEURO.0146-18.2018)
Supplement: Supplementary file 2 — Supplementary Code. Download supplement 2, GZ file [file sup_enu-eN-NWR-0146-18-s02.gz › LFP_microcircuit-master/BSC-120-gi-0-gi_SD-0-PV12913020-dSD6.6ms-gnSD0.21-gpv3.0-gsb0.25-csb0.21-gbs1.0-cbs0.1344-spiketimes.txt]

4098

104


56 0.15212 0.15677 0.30833 0.31323 0.4942 0.49899 0.62738 0.63273 0.81886 0.82343 0.98882 0.99653 1.15469 1.16377 1.31858 1.32529 1.48695 1.49221 1.64849 1.65542 1.84348 1.85039 2.05675 2.06087 2.18236 2.18924 2.32885 2.3351 2.46759 2.47327 2.62255 2.62718 2.81248 2.81739 2.97634 2.98193 3.149 3.1543 3.29848 3.30521 3.43322 3.43906 3.57835 3.58319 3.75209 3.75766 4.08581 4.09055 4.33456 4.33992 4.48932 4.49467 4.61313 4.62159 4.8083 4.81166 
0 
29 0.16591 0.32263 0.50917 0.64311 0.8328 1.00311 1.17213 1.33531 1.50245 1.66701 1.85592 1.86197 2.06914 2.1988 2.341 2.48358 2.63646 2.82815 2.99152 3.16527 3.31551 3.44911 3.5924 3.76781 4.09717 4.34542 4.50437 4.63204 4.82111 
28 0.15837 0.31448 0.50156 0.63417 0.82485 0.99527 1.16417 1.32695 1.49427 1.65825 1.84873 2.0615 2.19121 2.33379 2.47588 2.62855 2.81975 2.98401 3.15575 3.30615 3.44082 3.58478 3.75895 4.09 4.33848 4.49603 4.62853 4.81349 
97 0.15631 0.15944 0.16229 0.31293 0.31626 0.31945 0.4991 0.50234 0.50505 0.50846 0.63201 0.63495 0.63808 0.64175 0.82246 0.82628 0.82992 0.99281 0.99599 0.99962 1.15872 1.16239 1.16609 1.16971 1.32278 1.32741 1.33055 1.33421 1.4915 1.49503 1.49793 1.50154 1.65316 1.65832 1.6613 1.84788 1.85059 1.85397 2.06074 2.06363 2.06794 2.18662 2.19093 2.19631 2.33309 2.33579 2.33953 2.47216 2.47613 2.47925 2.48319 2.62727 2.63027 2.63285 2.81736 2.82042 2.82308 2.82657 2.98073 2.98479 2.9876 3.15353 3.15633 3.15932 3.16218 3.30289 3.3069 3.30973 3.31284 3.43829 3.4411 3.44455 3.44825 3.58256 3.58578 3.58923 3.75669 3.76014 3.76281 3.76655 4.08988 4.09242 4.09622 4.33864 4.34099 4.34555 4.49372 4.49764 4.50029 4.61754 4.62309 4.62623 4.63021 4.81239 4.81491 4.81788 4.82119 
27 0.16897 0.32694 0.51339 0.64598 0.83717 1.00784 1.17728 1.33981 1.5054 1.86196 2.07451 2.20655 2.34601 2.48637 2.63937 2.83427 2.99369 3.16834 3.31856 3.45282 3.59685 3.77046 4.10212 4.35385 4.50689 4.63707 4.82403 
89 0.15312 0.15737 0.16052 0.30913 0.31306 0.31636 0.32028 0.49573 0.50053 0.50297 0.50625 0.6278 0.63218 0.63608 0.81955 0.82417 0.82702 0.99089 0.99483 0.99964 1.15466 1.15882 1.16417 1.16808 1.32021 1.32557 1.32919 1.48804 1.4926 1.49578 1.49975 1.64891 1.65538 1.65875 1.66535 1.84604 1.84933 1.85359 2.05919 2.06236 2.18393 2.18933 2.19651 2.3307 2.33387 2.33793 2.46589 2.47209 2.47585 2.47955 2.62205 2.6268 2.62985 2.81386 2.81847 2.82113 2.82567 2.97782 2.98254 2.98519 3.15083 3.1542 3.15754 3.16147 3.29974 3.30435 3.30832 3.43195 3.4379 3.44207 3.57958 3.58403 3.58779 3.75424 3.75857 3.76146 4.0882 4.09106 4.33708 4.33959 4.49115 4.49596 4.49874 4.61445 4.62047 4.62502 4.81021 4.81336 4.8162 
64 0.15392 0.15812 0.31026 0.31448 0.49621 0.50036 0.5038 0.62973 0.63364 0.63833 0.82012 0.82442 0.99047 0.99569 1.15649 1.1623 1.16822 1.32041 1.32581 1.48888 1.49355 1.65398 1.65739 1.84524 1.84965 2.05845 2.06208 2.18426 2.19024 2.33061 2.33424 2.47131 2.4755 2.62484 2.62846 2.81412 2.8186 2.82362 2.97833 2.98314 3.15083 3.15525 3.15862 3.30023 3.30587 3.31082 3.43662 3.44112 3.5802 3.58421 3.75369 3.7585 3.76227 4.08753 4.09119 4.33626 4.33913 4.49096 4.49583 4.61486 4.62316 4.80996 4.81275 4.81697 
27 0.16781 0.32621 0.51046 0.51588 0.64329 0.83711 1.00733 1.17385 1.33703 1.5031 1.86168 2.07014 2.34622 2.48666 2.63783 2.8283 2.99415 3.16607 3.31622 3.45253 3.59449 3.76801 4.0985 4.34637 4.50503 4.63334 4.82301 
69 0.17228 0.17692 0.32959 0.33384 0.5154 0.51906 0.52462 0.64777 0.65168 0.6587 0.83905 0.84364 1.00998 1.01426 1.17629 1.18175 1.34056 1.34529 1.50794 1.51127 1.67296 1.67818 1.86304 1.86769 1.87707 2.07399 2.07807 2.20465 2.21194 2.34665 2.35214 2.35955 2.48956 2.49329 2.49817 2.64225 2.64473 2.65347 2.83366 2.83772 2.84266 2.99734 3.00129 3.17012 3.17322 3.17804 3.32118 3.32461 3.45403 3.45846 3.59791 3.60216 3.6098 3.77298 3.77562 3.78099 4.10374 4.10825 4.35177 4.35588 4.51034 4.51323 4.52025 4.63655 4.64064 4.64649 4.82722 4.8317 4.84104 
47 0.16354 0.31919 0.5062 0.51145 0.63866 0.64322 0.83001 1.00354 1.16819 1.17335 1.33202 1.33739 1.4994 1.50532 1.66299 1.6708 1.85393 1.85873 2.06583 2.07162 2.19622 2.33974 2.34505 2.48025 2.48646 2.63428 2.82441 2.82926 2.98941 3.15979 3.16396 3.31221 3.44434 3.44969 3.58988 3.59471 3.7643 3.76777 4.09473 4.1048 4.34348 4.50198 4.50781 4.62985 4.63698 4.81788 4.82427 
5 1.51645 2.4968 2.64835 3.77941 4.51705 
23 0.16766 0.50992 0.64572 0.83652 1.33797 1.50289 1.86228 2.07 2.199 2.34282 2.48441 2.63736 2.82854 2.99246 3.1675 3.45325 3.59323 3.7675 4.09759 4.34558 4.50412 4.63563 4.8223 
0 
0 
53 0.16481 0.16897 0.32078 0.32568 0.50877 0.51222 0.64087 0.6455 0.83158 1.00052 1.0073 1.16774 1.17604 1.3337 1.33901 1.50077 1.50565 1.66494 1.67297 1.85526 1.86043 2.06874 2.07291 2.19785 2.3404 2.34561 2.48185 2.48562 2.63613 2.63948 2.82723 2.83167 2.99008 2.99424 3.16152 3.16598 3.31246 3.31798 3.44627 3.45182 3.59165 3.59612 3.7671 3.77049 4.09777 4.10264 4.34606 4.50204 4.50648 4.63152 4.63918 4.82028 4.82396 
23 0.16124 0.3179 0.50385 0.63772 0.82769 0.99985 1.33151 1.49667 1.84912 2.06345 2.3354 2.47895 2.63096 2.82196 2.98561 3.15884 3.30987 3.44442 3.76209 4.09496 4.33943 4.49843 4.81538 
35 0.16526 0.32255 0.50831 0.51444 0.64194 0.83163 1.0001 1.0082 1.17251 1.33448 1.50204 1.66546 1.85834 2.06804 2.33881 2.34815 2.48189 2.48935 2.63535 2.82695 2.8329 2.98983 3.16303 3.17025 3.31345 3.44816 3.59091 3.59916 3.76698 4.09593 4.34437 4.5041 4.63077 4.81987 4.8258 
57 0.15117 0.15587 0.30723 0.31158 0.49335 0.49794 0.50348 0.62635 0.63079 0.81708 0.82219 0.98799 0.99406 1.15366 1.15992 1.31793 1.32439 1.48611 1.49127 1.65039 1.65502 1.84275 1.84762 2.05598 2.06052 2.18184 2.18937 2.3279 2.33236 2.46662 2.47193 2.62169 2.62604 2.81155 2.81626 2.97557 2.98105 3.14816 3.15311 3.29745 3.3038 3.43331 3.43769 3.57734 3.58195 3.7513 3.75653 4.08496 4.08942 4.33381 4.33841 4.48848 4.49379 4.61256 4.6212 4.80718 4.81064 
17 0.51792 0.64912 1.3426 1.51222 2.07598 2.49016 2.64241 3.00159 3.17053 3.32329 3.45587 3.60022 3.77297 4.10576 4.35335 4.51062 4.83169 
1 4.51347 
88 0.15492 0.15884 0.16178 0.31143 0.31453 0.31797 0.32209 0.49716 0.50167 0.50422 0.50789 0.62986 0.63427 0.63774 0.82161 0.82571 0.82945 0.99259 0.99626 1.00012 1.15698 1.16095 1.16579 1.32198 1.32682 1.33002 1.48989 1.49439 1.49733 1.6508 1.65788 1.66102 1.84741 1.85021 1.85414 2.06054 2.06375 2.06972 2.18565 2.191 2.19638 2.3325 2.3354 2.3392 2.46877 2.47463 2.47798 2.48243 2.62454 2.62895 2.63172 2.81553 2.81964 2.82244 2.82738 2.97927 2.98426 2.98683 3.15277 3.15574 3.15932 3.30163 3.30575 3.30944 3.43356 3.43952 3.44344 3.4479 3.58122 3.58544 3.58876 3.756 3.75972 3.7626 4.08953 4.09238 4.09744 4.33853 4.34112 4.49313 4.49718 4.49977 4.61654 4.62178 4.62681 4.81197 4.81474 4.81738 
60 0.15943 0.16317 0.3143 0.31894 0.50237 0.50625 0.63479 0.63874 0.82654 0.83155 0.99464 1.00135 1.16055 1.1675 1.32754 1.33181 1.49544 1.49903 1.65939 1.66423 1.84882 1.85429 2.06198 2.06683 2.19119 2.19759 2.33415 2.33983 2.47635 2.48003 2.62963 2.63315 2.82029 2.824 2.82909 2.98531 2.98964 3.15523 3.15987 3.30584 3.31026 3.44012 3.44516 3.58516 3.58981 3.7592 3.7626 3.76631 4.09102 4.09568 4.33942 4.34423 4.49599 4.49967 4.50417 4.62263 4.62905 4.81401 4.81755 4.82166 
11 0.16987 1.5046 1.8608 2.0724 2.48829 2.64317 3.16847 3.31565 3.76694 4.5049 4.82768 
1 4.34448 
22 0.16516 0.3223 0.50842 0.64221 1.1701 1.50015 1.66404 1.85511 2.06705 2.33962 2.48243 2.63436 2.82585 2.99033 3.16245 3.5919 3.76555 4.096 4.34331 4.50198 4.63089 4.81832 
0 
0 
0 
25 0.16861 0.32743 0.5131 0.64528 1.00822 1.33917 1.50605 2.07147 2.20065 2.34502 2.48677 2.63853 2.83158 2.99331 3.16733 3.31884 3.4523 3.59422 3.5994 3.7703 4.10167 4.3497 4.50712 4.64001 4.82331 
83 0.14636 0.15074 0.15399 0.30206 0.30574 0.30931 0.48858 0.49337 0.49634 0.50304 0.62133 0.62581 0.62943 0.81249 0.81738 0.8239 0.98362 0.98793 0.99243 1.14837 1.1526 1.15757 1.31328 1.3187 1.32304 1.48136 1.48631 1.48945 1.64245 1.64935 1.65303 1.8384 1.84164 1.84539 2.05164 2.0552 2.17707 2.18332 2.32327 2.32674 2.33069 2.46061 2.46626 2.46984 2.61608 2.62038 2.62354 2.80685 2.81147 2.8144 2.82036 2.97072 2.97618 2.97962 3.1435 3.14693 3.15049 3.15673 3.29263 3.2974 3.30123 3.42556 3.431 3.43544 3.57249 3.57714 3.58099 3.747 3.75142 3.75431 4.08051 4.08371 4.32949 4.33229 4.48393 4.48847 4.49141 4.60804 4.61501 4.61961 4.80263 4.80592 4.80885 
28 0.16604 0.32147 0.50953 0.64219 0.83244 1.00266 1.16721 1.33481 1.50219 1.666 1.85585 2.06851 2.19521 2.34155 2.48273 2.6366 2.82697 2.99189 3.16246 3.31371 3.4473 3.59175 3.76515 4.09765 4.34669 4.50247 4.62957 4.82132 
53 0.15856 0.16297 0.31432 0.31941 0.50076 0.50538 0.63402 0.63881 0.8247 0.82965 0.99496 1.00012 1.16055 1.16652 1.32537 1.33006 1.49359 1.49839 1.65735 1.66233 1.84942 2.06266 2.0669 2.18856 2.19506 2.33478 2.33909 2.47463 2.47976 2.62877 2.63285 2.81911 2.82336 2.98317 2.98809 3.15523 3.16001 3.30482 3.31001 3.44021 3.44523 3.58499 3.58907 3.75859 3.76304 4.09191 4.34051 4.49546 4.50017 4.61881 4.62692 4.81425 4.81796 
33 0.1613 0.31617 0.50456 0.63664 0.82698 0.99662 1.16498 1.3304 1.49783 1.66144 1.8507 2.06356 2.19375 2.33625 2.47916 2.63172 2.82218 2.98717 3.15683 3.16264 3.30992 3.44221 3.44913 3.58785 3.76176 3.76753 4.09284 4.34145 4.49843 4.50228 4.6279 4.81554 4.81991 
83 0.17019 0.17318 0.17766 0.3261 0.32974 0.33374 0.51352 0.51644 0.52007 0.64569 0.6492 0.65297 0.83646 0.83951 0.84423 1.00591 1.01037 1.01523 1.17316 1.17686 1.18099 1.33904 1.3426 1.35205 1.50642 1.50933 1.51313 1.67031 1.6741 1.68036 1.86078 1.86504 1.86807 2.07314 2.07604 2.08212 2.20231 2.20629 2.3454 2.34906 2.35322 2.35912 2.48712 2.48986 2.49344 2.49917 2.64066 2.64303 2.64923 2.83183 2.8347 2.83867 2.99592 2.99872 3.00482 3.16647 3.1701 3.17296 3.18036 3.31822 3.32136 3.32457 3.45157 3.45542 3.45891 3.59652 3.59999 3.60493 3.77132 3.7738 3.77703 4.10218 4.10583 4.35058 4.35389 4.50743 4.5101 4.51328 4.63595 4.63951 4.82547 4.82814 4.83128 
41 0.16435 0.31941 0.32592 0.50708 0.5127 0.63959 0.64646 0.83108 1.00384 1.16763 1.17371 1.33263 1.33973 1.50037 1.66439 1.85466 1.86082 2.06682 2.19603 2.34018 2.48158 2.63457 2.82481 2.83082 2.99043 3.15994 3.16515 3.3115 3.317 3.44561 3.45275 3.59119 3.76347 3.7686 4.09603 4.34473 4.50038 4.50556 4.62955 4.81877 4.82333 
14 0.16596 0.64175 1.50082 1.85265 2.06612 2.34175 2.63449 2.99064 3.44912 3.59455 3.76559 4.34277 4.50254 4.81978 
29 0.15499 0.31008 0.49791 0.63047 0.82265 0.99027 1.15655 1.32089 1.49022 1.65541 1.84471 2.05805 2.18719 2.33027 2.47235 2.62523 2.81556 2.98039 3.15085 3.30067 3.43646 3.58116 3.75386 3.75975 4.08711 4.3357 4.49099 4.62021 4.80975 
13 0.33528 0.52133 0.65495 0.84407 1.51613 2.49537 2.6475 2.83977 3.17576 3.77794 4.51581 4.64641 4.8349 
25 0.15826 0.31383 0.50052 0.63368 0.82482 0.99261 1.32642 1.49397 1.65697 1.84643 2.05962 2.33204 2.47535 2.62772 2.8188 2.98329 3.1539 3.30949 3.43961 3.58388 3.7584 4.08842 4.33698 4.4958 4.81138 
8 0.50549 0.63586 1.65891 2.33539 2.63128 2.98667 3.15885 4.81644 
2 3.76537 4.50281 
58 0.16345 0.16905 0.31827 0.32197 0.50644 0.50976 0.63901 0.64255 0.82992 0.83606 0.99753 1.00319 1.16374 1.1705 1.32757 1.33257 1.33701 1.49906 1.50228 1.66285 1.85244 1.85722 2.06602 2.07021 2.19478 2.20269 2.33797 2.34255 2.4808 2.48573 2.63404 2.63674 2.82452 2.82775 2.98913 2.99465 3.15934 3.16317 3.16708 3.30826 3.31309 3.31726 3.44447 3.44911 3.58908 3.5936 3.76439 3.76707 4.09494 4.09997 4.34352 4.50124 4.50374 4.62637 4.63077 4.81753 4.82056 4.82498 
0 
16 0.17359 0.51702 0.65092 1.34059 2.34945 2.49124 2.6466 2.83621 3.00012 3.16954 3.32066 3.60189 3.77254 4.50897 4.64045 4.82872 
10 0.16635 0.51147 1.33598 1.50186 2.63551 2.99136 3.16366 3.31464 3.59333 3.76666 
33 0.16843 0.32508 0.50997 0.64252 0.64737 0.83484 1.00545 1.16996 1.33598 1.50366 1.67105 1.86089 2.07054 2.1986 2.3421 2.485 2.6376 2.82887 2.83625 2.99299 3.16496 3.16882 3.31663 3.44954 3.59354 3.5984 3.76947 4.0992 4.34711 4.50551 4.63216 4.82229 4.82918 
1 2.49555 
76 0.1737 0.17747 0.33046 0.3338 0.34191 0.51732 0.52053 0.52477 0.64897 0.65263 0.65693 0.84046 0.84392 1.00964 1.01371 1.02018 1.17724 1.18233 1.34274 1.34686 1.50962 1.51288 1.51767 1.67374 1.67866 1.68922 1.86417 1.86805 1.87185 2.0758 2.0799 2.20623 2.21313 2.34862 2.3532 2.35877 2.49105 2.49463 2.49905 2.50991 2.64354 2.64629 2.65354 2.83563 2.83962 2.84345 2.99939 3.0038 3.1702 3.17364 3.17683 3.32259 3.32591 3.45492 3.45908 3.46548 3.59992 3.60373 3.60927 3.77418 3.77705 3.78114 4.10531 4.10946 4.35365 4.3578 4.36923 4.51145 4.51402 4.51841 4.63928 4.64304 4.65391 4.82893 4.83192 4.83587 
26 0.1681 0.32589 0.51138 0.64429 0.83655 1.0076 1.17652 1.33854 1.50408 1.86187 2.07199 2.34614 2.4858 2.63797 2.82954 2.99325 3.16719 3.3176 3.45315 3.59595 3.76825 4.09956 4.34708 4.5061 4.6378 4.82303 
47 0.16356 0.16989 0.31903 0.32635 0.5057 0.50958 0.63895 0.64802 0.83103 0.99984 1.16686 1.17259 1.33165 1.33673 1.49932 1.50447 1.66395 1.85423 2.06678 2.19642 2.33906 2.34962 2.48059 2.48734 2.63427 2.63942 2.82393 2.82791 2.98897 3.15959 3.16534 3.30947 3.31522 3.44548 3.45312 3.59031 3.59774 3.76351 3.76794 4.09586 4.34461 4.50012 4.50602 4.6281 4.63465 4.81848 4.82579 
138 0.14784 0.15154 0.15411 0.15622 0.15956 0.30376 0.30726 0.31022 0.31248 0.31502 0.49043 0.49428 0.49674 0.49877 0.50122 0.61972 0.62503 0.62812 0.63058 0.63297 0.63642 0.81359 0.81689 0.81989 0.82192 0.82498 0.98578 0.98839 0.99158 0.99437 1.14983 1.15368 1.15703 1.16025 1.16348 1.31469 1.31813 1.32172 1.32418 1.32698 1.48276 1.48668 1.48971 1.49189 1.49489 1.64402 1.65013 1.653 1.65577 1.65903 1.8405 1.84273 1.84565 1.84808 1.851 2.05372 2.05603 2.05851 2.06156 2.17883 2.18332 2.18645 2.19022 2.32533 2.328 2.33066 2.33345 2.33926 2.46057 2.46633 2.4696 2.47194 2.47492 2.47894 2.6173 2.62163 2.62444 2.62632 2.63195 2.80879 2.81268 2.81526 2.81731 2.82012 2.8243 2.97242 2.9764 2.97948 2.98195 2.98543 3.14527 3.14821 3.15105 3.15325 3.15563 3.29452 3.29788 3.30115 3.30365 3.3061 3.4271 3.43268 3.43523 3.43795 3.44061 3.57445 3.57822 3.58071 3.58362 3.58734 3.74924 3.75217 3.75495 3.75696 3.7594 4.08273 4.08508 4.0876 4.0911 4.33177 4.33367 4.33604 4.33976 4.48558 4.4885 4.4919 4.49382 4.49707 4.60965 4.61473 4.61852 4.62109 4.62581 4.80484 4.80755 4.80957 4.81168 4.81451 
101 0.1693 0.17219 0.17492 0.17937 0.32633 0.32972 0.33246 0.51208 0.51512 0.51775 0.52206 0.64532 0.64814 0.65103 0.65544 0.83579 0.83911 0.84254 1.006 1.00998 1.01319 1.17331 1.17701 1.18121 1.33648 1.34024 1.34323 1.34936 1.50429 1.50783 1.5104 1.51359 1.67075 1.67382 1.67778 1.86059 1.86426 1.8673 1.8712 2.07307 2.07607 2.07944 2.19957 2.20369 2.20748 2.34568 2.34876 2.35206 2.35783 2.48655 2.48959 2.49247 2.49619 2.5043 2.63988 2.64272 2.64495 2.65191 2.83048 2.8337 2.83649 2.84069 2.99425 2.99767 3.00079 3.16664 3.1699 3.17221 3.17586 3.3164 3.3204 3.32298 3.32852 3.45196 3.45551 3.45826 3.59591 3.59868 3.60216 3.60815 3.76922 3.77274 3.77507 3.77774 4.1023 4.10547 4.11001 4.35111 4.35396 4.35868 4.50667 4.51024 4.5124 4.51712 4.63403 4.63803 4.64098 4.82485 4.82742 4.82976 4.83375 
71 0.16611 0.16955 0.32263 0.32608 0.33032 0.51077 0.51378 0.64227 0.64565 0.64836 0.83311 0.83574 1.00292 1.00692 1.16869 1.17251 1.17675 1.33344 1.33684 1.34079 1.502 1.50527 1.50871 1.66737 1.67108 1.85657 1.86055 1.8646 2.0695 2.0727 2.19664 2.20067 2.34221 2.34543 2.48341 2.48666 2.49034 2.63697 2.63994 2.82832 2.83132 2.83559 2.99145 2.99434 2.99997 3.16322 3.16704 3.16987 3.31393 3.31756 3.32073 3.44812 3.45165 3.45519 3.59321 3.59672 3.76743 3.77067 3.77324 4.0987 4.10212 4.34728 4.35032 4.50303 4.50712 4.5107 4.63186 4.63503 4.82191 4.82492 4.82923 
37 0.16249 0.31846 0.50618 0.63791 0.82966 0.99777 1.16397 1.17331 1.32807 1.33443 1.49807 1.66293 1.85356 2.06738 2.19564 2.33809 2.4802 2.63254 2.63642 2.8237 2.98654 2.9909 3.15886 3.16426 3.30769 3.31383 3.44458 3.58837 3.76167 3.76708 4.09519 4.34422 4.49847 4.50398 4.62584 4.63245 4.81884 
27 0.16481 0.31946 0.50608 0.63999 0.83027 1.00022 1.1693 1.33499 1.50214 1.6639 1.85479 2.06532 2.34023 2.48033 2.63347 2.8243 2.99029 3.15996 3.31191 3.44608 3.59089 3.76411 4.09434 4.34218 4.50119 4.63216 4.8165 
0 
22 0.16415 0.50638 0.64084 1.16455 1.33153 1.49966 2.06816 2.19576 2.33943 2.63444 2.82462 2.98923 3.16278 3.31372 3.44859 3.59164 3.7646 4.09566 4.34357 4.50161 4.62961 4.81832 
0 
28 0.16392 0.32099 0.50665 0.64044 0.82982 1.0012 1.16976 1.33195 1.49953 1.66555 1.85234 2.06549 2.1971 2.33818 2.48072 2.63421 2.82449 2.98917 3.16187 3.3126 3.44377 3.5895 3.76376 4.09449 4.34298 4.50122 4.62996 4.81795 
38 0.1697 0.32611 0.51172 0.51603 0.64483 0.83629 1.00747 1.17251 1.17997 1.33811 1.50503 1.51079 1.66992 1.85975 1.866 2.07184 2.07582 2.20347 2.34478 2.48622 2.49306 2.64017 2.83073 2.9953 3.16558 3.17007 3.31853 3.45056 3.45708 3.59598 3.7683 3.77243 4.10088 4.34974 4.50717 4.51278 4.6356 4.82453 
21 0.15947 0.31308 0.50022 0.63359 1.32691 1.49441 1.84585 2.0598 2.33215 2.62725 2.81882 2.98567 3.15395 3.30627 3.44012 3.58507 3.75793 4.08818 4.33602 4.49522 4.8107 
69 0.15492 0.15924 0.31141 0.31566 0.31911 0.4972 0.5017 0.50534 0.63024 0.63461 0.63837 0.8213 0.82558 0.99172 0.9974 1.1572 1.16304 1.32149 1.32735 1.3323 1.48987 1.49479 1.49897 1.65269 1.65819 1.66303 1.84667 1.85118 2.0598 2.06383 2.18552 2.19176 2.33184 2.33613 2.47036 2.47576 2.47978 2.62584 2.63013 2.81527 2.81973 2.82353 2.97931 2.98452 3.15208 3.15659 3.15972 3.30106 3.30688 3.31064 3.43637 3.44104 3.44483 3.58112 3.58563 3.75526 3.75982 3.7628 4.08881 4.09276 4.33774 4.3413 4.49237 4.49727 4.61626 4.62448 4.81144 4.81446 4.81931 
7 0.64507 1.50428 2.07115 2.82983 3.76855 4.1 4.34751 
51 0.15558 0.16206 0.31196 0.31782 0.4978 0.50258 0.63131 0.63744 0.82263 0.99222 1.15817 1.16777 1.3222 1.32869 1.49057 1.49631 1.65586 1.66381 1.84693 1.85394 2.06015 2.18646 2.19629 2.33224 2.33882 2.47222 2.47814 2.62645 2.63151 2.81591 2.82092 2.98001 2.98594 3.15249 3.15828 3.30194 3.30878 3.43827 3.44449 3.58179 3.58897 3.75553 3.76124 4.08922 4.33802 4.49278 4.4984 4.61708 4.62575 4.81169 4.81564 
9 0.50673 1.66372 2.06427 2.82443 3.76416 4.09267 4.34078 4.50189 4.81646 
13 0.50314 0.6369 1.84999 2.06379 2.33601 2.82291 3.15582 3.44105 3.76337 4.09196 4.3403 4.50088 4.81525 
97 0.14873 0.15276 0.15595 0.30475 0.30801 0.31141 0.31483 0.49111 0.49561 0.4981 0.50141 0.62391 0.62809 0.6316 0.63544 0.81516 0.819 0.82217 0.98638 0.98924 0.99359 1.15084 1.15443 1.1595 1.31561 1.31985 1.32358 1.32756 1.48374 1.48809 1.49128 1.49559 1.64471 1.65172 1.65456 1.84112 1.84349 1.8471 2.05444 2.05699 2.05999 2.17958 2.18518 2.19162 2.32601 2.32866 2.33175 2.46162 2.46791 2.47137 2.47578 2.61827 2.6225 2.62525 2.62909 2.80929 2.81363 2.81659 2.8212 2.97326 2.97794 2.98073 3.1462 3.14915 3.15308 3.15632 3.29538 3.29933 3.30384 3.42756 3.43353 3.43717 3.44156 3.57511 3.57925 3.58255 3.74979 3.7533 3.75661 3.75954 4.08338 4.08579 4.08908 4.33243 4.33439 4.33812 4.48645 4.48944 4.49288 4.49662 4.61046 4.617 4.62073 4.80542 4.80813 4.81035 4.81483 
56 0.14313 0.14785 0.29884 0.30354 0.48498 0.4897 0.61843 0.62355 0.80849 0.81366 0.97951 0.98505 1.14536 1.15249 1.30948 1.31562 1.47777 1.48302 1.64185 1.64779 1.83423 1.83899 2.04745 2.05179 2.17369 2.18453 2.31945 2.32394 2.459 2.46464 2.61343 2.61809 2.80319 2.80795 2.9672 2.97264 3.13965 3.14458 3.28913 3.2953 3.4246 3.43013 3.56894 3.57365 3.74287 3.74782 4.07646 4.0808 4.32526 4.32929 4.47999 4.48519 4.60459 4.61384 4.7987 4.80218 
0 
28 0.16598 0.32223 0.50832 0.64157 0.83217 1.00364 1.16885 1.33423 1.50145 1.66649 1.85699 2.06777 2.19727 2.34041 2.48286 2.63593 2.82647 2.99059 3.16352 3.31472 3.44755 3.5922 3.76648 4.0964 4.3447 4.50372 4.63216 4.82039 
0 
1 4.50814 
28 0.17355 0.33085 0.51598 0.64974 0.83924 1.01089 1.18137 1.34379 1.50883 1.6734 1.86689 2.07594 2.2046 2.34836 2.49008 2.64278 2.8347 2.99787 3.17037 3.32267 3.4566 3.59865 3.77374 4.10424 4.35288 4.51038 4.63782 4.82757 
0 
58 0.17813 0.18586 0.33458 0.3401 0.52073 0.52489 0.65257 0.65661 0.84382 0.84869 1.01518 1.02057 1.18363 1.34634 1.35083 1.51282 1.51714 1.67738 1.68422 1.86955 1.87381 2.07937 2.08395 2.20979 2.35336 2.35817 2.36935 2.49389 2.49776 2.50319 2.64674 2.65003 2.83883 2.84414 3.00291 3.008 3.17515 3.17914 3.32549 3.32909 3.46063 3.46539 3.60383 3.61003 3.77785 3.78112 3.78952 4.1087 4.11445 4.35712 4.36238 4.514 4.51724 4.64236 4.64767 4.83263 4.83684 4.84526 
53 0.1633 0.16706 0.31912 0.50569 0.5094 0.63944 0.64945 0.82871 0.833 0.99897 1.00635 1.16456 1.17343 1.32892 1.33586 1.4987 1.50394 1.66365 1.66999 1.85382 1.86114 2.0668 2.19299 2.20046 2.3394 2.34729 2.48045 2.48419 2.63417 2.63876 2.824 2.82762 2.83381 2.98791 2.99219 3.15998 3.16613 3.30872 3.31491 3.44509 3.45732 3.58874 3.59253 3.76385 3.76836 4.09589 4.34484 4.50009 4.50586 4.62297 4.63084 4.81901 4.82409 
56 0.15274 0.15758 0.30887 0.31365 0.4951 0.49998 0.6282 0.63346 0.81916 0.8241 0.9896 0.99509 1.15528 1.16138 1.31956 1.32532 1.48786 1.49303 1.65185 1.65692 1.84431 1.8493 2.05751 2.06192 2.18376 2.19041 2.32947 2.33387 2.46844 2.47399 2.62336 2.62794 2.81333 2.81832 2.97734 2.98267 3.14976 3.15473 3.29913 3.30495 3.4344 3.43927 3.57906 3.58382 3.75295 3.75799 4.0865 4.09126 4.33531 4.34019 4.49009 4.49518 4.61434 4.62196 4.80874 4.8124 
68 0.17339 0.17828 0.32969 0.33374 0.51669 0.52094 0.53049 0.64881 0.65275 0.66113 0.83952 0.84361 1.00927 1.01402 1.17709 1.18319 1.34139 1.34593 1.5092 1.51302 1.6733 1.6779 1.8634 1.86762 1.87184 2.07573 2.07949 2.20483 2.21021 2.34793 2.35322 2.35968 2.48976 2.49417 2.49987 2.64264 2.64577 2.83478 2.84037 2.99858 3.0035 3.16931 3.17392 3.179 3.31985 3.32386 3.32885 3.45443 3.45878 3.47124 3.59899 3.6037 3.61098 3.77293 3.7765 3.78069 4.10467 4.10883 4.35339 4.35779 4.50935 4.51283 4.51687 4.63844 4.64233 4.82809 4.83198 4.83643 
2 4.08905 4.33674 
1 2.4957 
25 0.17697 0.33384 0.51942 0.65223 0.84254 1.01549 1.34659 1.51209 1.67783 1.86982 2.07887 2.49287 2.64561 2.83878 3.00219 3.17418 3.3248 3.4596 3.60366 3.77651 4.10796 4.3552 4.51301 4.64229 4.83115 
27 0.15978 0.31612 0.5019 0.63615 0.82802 0.99745 1.16431 1.32866 1.49565 1.6609 1.85048 2.06321 2.33567 2.47709 2.63001 2.82056 2.98533 3.15687 3.30788 3.44288 3.58663 3.76042 4.09205 4.33963 4.4974 4.62703 4.81401 
32 0.15934 0.31628 0.50198 0.50914 0.63439 0.82603 0.99526 1.16303 1.32798 1.49515 1.65884 1.85072 2.06208 2.1915 2.33388 2.4765 2.62931 2.82028 2.82741 2.98432 3.1572 3.16482 3.30825 3.44254 3.58493 3.75999 4.09092 4.33892 4.49709 4.62485 4.81378 4.81883 
103 0.1486 0.15291 0.15576 0.30459 0.30808 0.3115 0.31466 0.49102 0.49583 0.49847 0.50171 0.62379 0.62836 0.6318 0.63576 0.81507 0.81943 0.82228 0.98614 0.98945 0.99316 1.15081 1.15484 1.15928 1.16367 1.31554 1.32073 1.32384 1.32797 1.48369 1.48846 1.49133 1.49534 1.64464 1.65151 1.65451 1.65944 1.84088 1.8435 1.847 1.8506 2.05419 2.05705 2.06033 2.17952 2.18543 2.19107 2.32578 2.32869 2.33188 2.33629 2.46172 2.46831 2.47154 2.47536 2.61833 2.62289 2.62559 2.80921 2.81378 2.81657 2.82037 2.97317 2.97843 2.98097 3.14599 3.14917 3.15289 3.15583 3.29518 3.29973 3.30346 3.30709 3.42748 3.43349 3.43726 3.44052 3.57499 3.57944 3.58272 3.58807 3.74956 3.75346 3.75639 3.75936 4.08313 4.08576 4.08913 4.33219 4.33433 4.33934 4.48628 4.4898 4.49277 4.49631 4.61041 4.61694 4.62087 4.62736 4.8052 4.8081 4.81054 4.81406 
47 0.15411 0.16073 0.3095 0.31485 0.49719 0.50171 0.62996 0.63538 0.82198 0.99017 0.99705 1.15743 1.16608 1.32284 1.48984 1.49578 1.65471 1.84421 1.8511 2.05726 2.18704 2.3298 2.33562 2.47158 2.47871 2.62475 2.62933 2.81492 2.82031 2.98009 3.15043 3.15542 3.30099 3.30666 3.4361 3.4417 3.58063 3.58706 3.75385 3.75855 4.08627 4.33458 4.49107 4.49599 4.62128 4.80888 4.81367 
31 0.16666 0.32305 0.50899 0.51439 0.64301 0.83226 1.00625 1.17111 1.33527 1.50213 1.66706 1.85704 2.06909 2.19987 2.34266 2.48346 2.63667 2.82715 2.8346 2.99186 3.16408 3.31488 3.44975 3.59255 3.76705 4.09747 4.34522 4.50393 4.63194 4.82075 4.82635 
28 0.16635 0.32288 0.50901 0.6425 0.83365 1.16914 1.3332 1.50184 1.66998 1.8602 2.06856 2.19748 2.34163 2.48321 2.6362 2.82804 2.99078 3.1643 3.31448 3.44929 3.59236 3.76708 4.09697 4.34495 4.50385 4.63131 4.82013 4.82715 
3 2.64516 3.77547 4.5124 
20 0.16117 0.31763 0.50256 0.63699 1.49675 1.66008 1.85099 2.06499 2.33764 2.47735 2.63096 2.82222 2.9867 3.15796 3.44285 3.58933 3.76221 4.09166 4.33926 4.8151 
49 0.17159 0.32923 0.51434 0.51891 0.64789 0.65322 0.83804 1.00889 1.01733 1.17673 1.18306 1.33879 1.34376 1.50708 1.51149 1.67323 1.86335 1.86784 2.0745 2.08387 2.20302 2.34751 2.35351 2.4885 2.4945 2.64174 2.64746 2.83225 2.83758 2.99708 3.16874 3.17289 3.31968 3.32417 3.45412 3.46004 3.59761 3.60497 3.77231 3.77699 4.10301 4.11083 4.35182 4.50907 4.51402 4.63663 4.64496 4.82576 4.83092 
0 
48 0.15847 0.16519 0.31475 0.3221 0.50103 0.50648 0.63411 0.64057 0.82471 0.99505 1.16068 1.16726 1.32505 1.33159 1.49378 1.49951 1.65728 1.66275 1.85004 2.06333 2.1892 2.19549 2.33542 2.47418 2.48051 2.62914 2.63522 2.8193 2.82544 2.98333 2.98852 3.15553 3.16235 3.30473 3.31157 3.43986 3.44438 3.58506 3.59067 3.7587 3.76511 4.09245 4.34165 4.49585 4.50246 4.61983 4.62796 4.81471 
45 0.15558 0.31074 0.3168 0.49876 0.50335 0.63079 0.63674 0.82399 0.991 1.1571 1.16695 1.32162 1.32903 1.49039 1.49582 1.65452 1.84532 2.05862 2.18748 2.33073 2.47169 2.47825 2.62552 2.63044 2.81649 2.8217 2.97998 2.98632 3.1516 3.15738 3.30115 3.30809 3.43652 3.44336 3.58123 3.58771 3.75526 3.76005 4.08763 4.33621 4.49171 4.49693 4.6189 4.81068 4.81536 
12 0.31335 0.63593 0.99378 1.16002 1.84808 2.06177 2.3335 3.15418 3.30418 3.58615 3.76279 4.49446 
20 0.1588 0.31004 0.49643 0.63317 0.99017 1.32637 1.49327 1.84317 2.05672 2.32927 2.6252 2.81492 3.15028 3.30441 3.58057 3.75349 4.08544 4.33349 4.49168 4.80797 
28 0.1609 0.31709 0.50354 0.63699 0.82813 0.99837 1.16446 1.3296 1.49649 1.66401 1.85196 2.06396 2.19603 2.33648 2.47888 2.63118 2.82189 2.98634 3.15775 3.30934 3.44255 3.58756 3.76108 4.09299 4.34072 4.49808 4.63057 4.81533 
26 0.16588 0.32305 0.50849 0.64217 0.83239 1.17414 1.33512 1.50167 1.66707 1.85741 2.06852 2.34208 2.48358 2.6359 2.82707 2.9909 3.16461 3.31484 3.44986 3.59215 3.7665 4.09649 4.34475 4.50347 4.63108 4.81976 
0 
64 0.1794 0.18343 0.33548 0.33908 0.52269 0.526 0.53199 0.6549 0.65866 0.84501 0.84845 1.01512 1.01984 1.1852 1.1915 1.34855 1.35265 1.51538 1.519 1.67949 1.68396 1.86993 1.87372 1.87797 2.08204 2.08571 2.21193 2.222 2.35446 2.3587 2.36526 2.49562 2.49898 2.5035 2.64904 2.65208 2.84116 2.84496 2.84992 3.00526 3.01005 3.17637 3.17986 3.18495 3.32815 3.33181 3.46148 3.4655 3.60541 3.61058 3.77951 3.78257 3.78824 4.11074 4.11478 4.35913 4.36269 4.51696 4.51997 4.64391 4.64832 4.83414 4.83701 4.84077 
17 0.16292 0.31983 0.50607 0.6395 1.33199 1.49895 2.06511 2.63298 2.82565 2.98975 3.161 3.31199 3.76336 4.0945 4.3419 4.50104 4.81758 
27 0.1694 0.32637 0.51298 0.64518 1.00686 1.17351 1.33831 1.50518 1.66885 1.85914 2.07112 2.20247 2.34428 2.48725 2.6386 2.83105 2.99341 3.16692 3.31753 3.45222 3.59556 3.77019 4.10103 4.34891 4.50613 4.63592 4.82464 
0 
51 0.15974 0.16379 0.31532 0.32017 0.50263 0.50631 0.63563 0.64013 0.8253 0.82956 0.99714 1.16238 1.16837 1.32681 1.33146 1.49518 1.49956 1.65994 1.85066 1.85671 2.06367 2.19085 2.19721 2.33613 2.3429 2.47635 2.48115 2.63021 2.63419 2.82056 2.8247 2.98504 2.98929 3.15658 3.16162 3.30605 3.31116 3.44181 3.44711 3.58659 3.59273 3.75941 3.76394 4.09268 4.34138 4.49654 4.50102 4.624 4.62961 4.81492 4.81878 
55 0.15964 0.16364 0.31581 0.3201 0.50251 0.50591 0.63539 0.63982 0.82612 0.82998 0.99595 1.00141 1.16165 1.16708 1.32573 1.33108 1.49508 1.49919 1.65864 1.66344 1.85088 1.85558 2.06386 2.06781 2.19009 2.19577 2.33616 2.3402 2.47578 2.48031 2.63052 2.63426 2.8207 2.82425 2.98427 2.98855 3.15648 3.1608 3.30555 3.31111 3.44112 3.44611 3.58668 3.59046 3.75945 3.76369 4.09293 4.09685 4.34181 4.49662 4.501 4.62095 4.62794 4.81549 4.81867 
90 0.14843 0.15249 0.15566 0.30449 0.30769 0.31135 0.49093 0.49531 0.498 0.50239 0.62389 0.62785 0.63157 0.81459 0.81875 0.82178 0.986 0.98921 0.99398 1.15064 1.15422 1.15957 1.16461 1.31538 1.32012 1.32377 1.48359 1.48782 1.49101 1.64482 1.65129 1.65423 1.8407 1.84331 1.84744 2.05397 2.05671 2.06082 2.17934 2.18511 2.3256 2.32851 2.33239 2.46267 2.46795 2.47137 2.47758 2.6184 2.62225 2.6254 2.80915 2.81334 2.81639 2.82266 2.97309 2.97781 2.98063 3.1459 3.14888 3.15293 3.15807 3.29503 3.29911 3.30341 3.4278 3.43328 3.4369 3.44276 3.57489 3.57904 3.58281 3.74946 3.75306 3.75633 4.08288 4.08547 4.08946 4.33185 4.33403 4.33934 4.48617 4.48935 4.49292 4.61027 4.6167 4.62064 4.80502 4.80784 4.81039 4.81704 
8 2.06997 2.48725 2.63679 3.16584 3.31725 3.76814 4.34533 4.50694 
53 0.16204 0.16636 0.31903 0.32264 0.505 0.509 0.63776 0.64135 0.82905 0.99803 1.00275 1.16661 1.17244 1.33052 1.33509 1.49817 1.50293 1.66218 1.6671 1.85226 1.85699 2.06492 2.06867 2.19429 2.33765 2.34206 2.47979 2.48435 2.63261 2.63556 2.823 2.82709 2.98775 2.99347 3.15856 3.16226 3.31035 3.31376 3.44405 3.44768 3.58869 3.593 3.7626 3.76608 4.09337 4.09712 4.34195 4.3473 4.50067 4.50433 4.6281 4.8167 4.81977 
57 0.1557 0.1594 0.31186 0.31589 0.49893 0.50191 0.63151 0.63582 0.82195 0.82603 0.99198 0.99765 1.15799 1.16529 1.32205 1.3278 1.49113 1.49513 1.65597 1.65977 1.84662 1.85121 2.05978 2.06362 2.18644 2.19362 2.332 2.33607 2.47273 2.47636 2.62644 2.62984 2.81668 2.82021 2.98046 2.98441 3.15276 3.15691 3.302 3.30774 3.43785 3.4426 3.58229 3.58603 3.75591 3.75993 3.76404 4.08877 4.09284 4.33743 4.34124 4.49266 4.4972 4.61915 4.62544 4.81151 4.8144 
47 0.16492 0.32014 0.33011 0.50853 0.5149 0.64114 0.64739 0.83127 1.00297 1.16717 1.17249 1.33338 1.50031 1.50622 1.66387 1.85438 1.86228 2.06759 2.07535 2.19308 2.19901 2.34025 2.34965 2.48132 2.48739 2.63496 2.64337 2.8259 2.83269 2.99058 3.1604 3.16575 3.31352 3.44599 3.45289 3.59137 3.59856 3.76605 3.77231 4.09588 4.34437 4.50285 4.509 4.62645 4.63335 4.81903 4.82552 
79 0.15008 0.15407 0.15769 0.30606 0.30943 0.3134 0.49262 0.49692 0.49996 0.62498 0.62908 0.63319 0.81662 0.8213 0.98773 0.99104 0.99596 1.15212 1.15594 1.16157 1.31706 1.32129 1.32531 1.48514 1.48932 1.49306 1.64642 1.65323 1.65718 1.84246 1.84517 1.84971 2.05571 2.05867 2.18112 2.18705 2.32736 2.33032 2.33488 2.46316 2.46897 2.47344 2.61955 2.62381 2.62737 2.81092 2.81505 2.81832 2.97466 2.97908 2.9826 3.14744 3.15057 3.15467 3.29669 3.30064 3.30513 3.42935 3.435 3.43972 3.57658 3.58063 3.58486 3.75116 3.75498 3.75826 4.08465 4.08738 4.33365 4.33598 4.48783 4.49115 4.49495 4.61201 4.61855 4.62461 4.80678 4.80973 4.8126 
33 0.16062 0.31668 0.50332 0.50892 0.63657 0.82689 0.99929 1.16803 1.33103 1.4969 1.65973 1.85334 2.06341 2.1926 2.33791 2.47747 2.63094 2.82174 2.82697 2.98593 3.1583 3.16332 3.31058 3.44267 3.44828 3.59005 3.76157 4.09174 4.33979 4.49859 4.6307 4.81495 4.81885 
17 0.52462 0.65683 1.35055 1.51774 1.88232 2.08405 2.49813 2.64887 3.17993 3.32946 3.46596 3.78113 4.1136 4.36231 4.52001 4.65093 4.83682 
26 0.16986 0.32632 0.51188 0.64589 0.83569 1.00924 1.1775 1.5054 1.66819 1.86403 2.07193 2.35075 2.48654 2.63948 2.83046 2.99512 3.16722 3.31834 3.45344 3.59775 3.77064 4.10047 4.34826 4.50744 4.63865 4.82451 
28 0.16538 0.32472 0.50895 0.64218 0.83201 1.16846 1.33375 1.50106 1.66454 1.85703 2.06903 2.19714 2.34068 2.48337 2.63568 2.82666 2.99025 3.16348 3.31395 3.44912 3.59147 3.60345 3.76619 4.09829 4.34503 4.50293 4.63073 4.81988 
30 0.15758 0.31381 0.50004 0.63291 0.82401 0.99174 1.16222 1.32531 1.49311 1.65646 1.84573 2.05885 2.18922 2.33139 2.47528 2.62746 2.81839 2.98271 3.15246 3.15837 3.30532 3.43869 3.58354 3.75764 4.08793 4.33636 4.4932 4.4977 4.62312 4.81108 
0 
46 0.15215 0.1586 0.30847 0.31538 0.49453 0.50026 0.628 0.63435 0.81862 0.82442 0.98879 1.1548 1.31887 1.3262 1.48725 1.49408 1.65329 1.84351 2.05673 2.18317 2.32886 2.46962 2.47606 2.62296 2.62828 2.81285 2.81859 2.97672 2.98442 3.14903 3.15576 3.2986 3.30584 3.43507 3.44328 3.57856 3.75213 3.75852 4.08576 4.33453 4.48937 4.49576 4.61372 4.62358 4.80818 4.81251 
90 0.1543 0.15825 0.16162 0.31033 0.31357 0.31716 0.49669 0.5011 0.5039 0.50781 0.6296 0.63376 0.63733 0.82061 0.82481 0.82884 0.99176 0.99529 0.99906 1.15658 1.16043 1.16464 1.17047 1.32111 1.32591 1.32958 1.48945 1.49391 1.49723 1.64972 1.65655 1.66008 1.84648 1.84943 1.85285 2.05975 2.06282 2.06773 2.18497 2.19066 2.19499 2.33134 2.33433 2.3382 2.467 2.47288 2.47696 2.48147 2.62441 2.6283 2.63142 2.8148 2.81906 2.82217 2.82768 2.97879 2.98359 2.98667 3.15172 3.15473 3.15844 3.16319 3.3007 3.30496 3.30874 3.31357 3.43266 3.43863 3.44238 3.44623 3.58057 3.5846 3.58835 3.75517 3.75895 3.76201 4.08863 4.09148 4.09556 4.33768 4.34009 4.49208 4.49585 4.49872 4.61577 4.62211 4.6257 4.81064 4.81389 4.81686 
23 0.17014 0.32706 0.51318 0.6471 1.17638 1.34023 1.50862 1.67067 1.86248 2.07351 2.34546 2.48687 2.63982 2.834 2.99504 3.16871 3.31918 3.45413 3.59751 3.77202 4.10206 4.50799 4.82542 

138
