# Supplementary material for: Deciphering the Contribution of Oriens-Lacunosum/Moleculare (OLM) Cells to Intrinsic θ Rhythms Using Biophysical Local Field Potential (LFP) Models
Source: eNeuro. 2018 Sep 4;5(4):ENEURO.0146-18.2018. doi: 10.1523/ENEURO.0146-18.2018 (PMC6140113; doi:10.1523/ENEURO.0146-18.2018)
Supplement: Supplementary file 2 — Supplementary Code. Download supplement 2, GZ file [file sup_enu-eN-NWR-0146-18-s02.gz › LFP_microcircuit-master/SOM-350-SOM12915016-dSD3.5ms-shift5.32ms-gnSD0.12-gsb3.5-csb0.21-gbs2.0-cbs0.1344-spiketimes.txt]

13081

350


39 0.01373 0.10588 0.17139 0.18097 0.21111 0.3258 0.33636 0.5176 0.5397 0.65752 0.81131 0.83339 0.84346 1.00381 1.02443 1.17906 1.19176 1.22216 1.34343 1.37287 1.52337 1.67006 1.86169 1.89427 2.08838 2.21084 2.34859 2.65533 2.83637 3.00332 3.17493 3.32369 3.45913 3.60629 3.78826 4.10665 4.3539 4.52348 4.82897 
28 0.01237 0.10318 0.16245 0.17739 0.31557 0.33005 0.50769 0.65216 0.80625 0.82606 0.83979 0.99392 1.17057 1.19992 1.33487 1.65971 1.85017 2.07471 2.1999 2.33896 2.82598 2.99543 3.1677 3.31453 3.45135 4.09726 4.34232 4.81798 
25 0.01931 0.11172 0.17511 0.19458 0.32877 0.34705 0.53377 0.66575 0.81403 0.83505 0.8477 1.00608 1.18406 1.21423 1.35618 1.543 1.67752 1.86742 2.23154 2.37234 3.18611 3.33119 3.46711 4.11227 4.8461 
47 0.01229 0.09073 0.15673 0.16578 0.17688 0.31257 0.32026 0.3314 0.50608 0.52696 0.64575 0.78919 0.82207 0.83079 0.8469 0.99197 1.00268 1.16833 1.17878 1.20317 1.33245 1.35674 1.50675 1.65711 1.67558 1.84841 1.8638 2.06818 2.19625 2.22096 2.3379 2.64198 2.8238 2.85275 2.99065 3.16437 3.31284 3.44859 3.46778 3.59396 3.76944 4.09591 4.34071 4.50997 4.65243 4.81709 4.83737 
36 0.00852 0.10573 0.1701 0.18103 0.32398 0.33543 0.51666 0.5431 0.65602 0.81282 0.83263 0.84449 1.00277 1.17742 1.19163 1.22674 1.34288 1.52075 1.66927 1.86048 2.08355 2.20789 2.24864 2.3479 2.65413 2.83634 3.00386 3.17382 3.32244 3.45765 3.60511 3.78308 4.10496 4.35276 4.52029 4.82824 
40 0.00792 0.09696 0.16225 0.17187 0.2055 0.31634 0.32575 0.37195 0.5079 0.53262 0.64808 0.80555 0.82571 0.83556 0.99459 1.0108 1.16996 1.1837 1.21942 1.33438 1.5092 1.66014 1.68313 1.85149 1.88528 2.07352 2.19889 2.3397 2.64384 2.82618 2.99265 3.16585 3.31412 3.45028 3.596 3.77138 4.09751 4.3433 4.51205 4.81908 
41 0.01809 0.09949 0.16628 0.17497 0.19515 0.32025 0.32935 0.36061 0.51208 0.53397 0.65251 0.80399 0.82838 0.83765 0.9983 1.01234 1.1745 1.18643 1.21506 1.33882 1.51628 1.66439 1.68464 1.85539 1.87531 2.08022 2.20428 2.24114 2.34365 2.6497 2.83068 2.99726 3.17021 3.3184 3.45434 3.60092 3.78119 4.10176 4.34751 4.51928 4.82353 
46 0.01645 0.09657 0.16418 0.17244 0.18739 0.31872 0.32668 0.33957 0.51073 0.53033 0.65117 0.79718 0.82703 0.83599 0.85673 0.99712 1.00778 1.17285 1.18336 1.2082 1.33671 1.36337 1.51347 1.66211 1.67768 1.85387 1.8694 2.07665 2.20036 2.22274 2.34268 2.64845 2.82866 2.85689 2.99504 3.16968 3.31767 3.45322 3.47558 3.59881 3.7807 4.10072 4.34598 4.51844 4.82221 4.8485 
47 0.01796 0.09351 0.15971 0.16782 0.18092 0.31374 0.32086 0.3311 0.50584 0.52735 0.64506 0.79397 0.8235 0.83247 0.85373 0.99296 1.00277 1.16769 1.1781 1.20277 1.33187 1.35642 1.50515 1.65737 1.671 1.84932 1.86253 2.06742 2.19505 2.21634 2.33808 2.64353 2.82334 2.85497 2.98975 3.16459 3.31229 3.44802 3.46406 3.59349 3.76823 4.09615 4.34137 4.5104 4.66543 4.8173 4.83914 
35 0.01575 0.11026 0.1786 0.19077 0.33243 0.34464 0.52481 0.55036 0.66378 0.81448 0.83853 0.8488 1.01018 1.18636 1.20355 1.35143 1.5269 1.67798 1.86798 1.9027 2.09318 2.22033 2.35527 2.66214 2.84496 3.01317 3.18114 3.33027 3.4656 3.61398 3.79297 4.11268 4.36147 4.5305 4.83696 
37 0.02023 0.10585 0.17021 0.18063 0.3236 0.33404 0.51626 0.54303 0.6567 0.80547 0.831 0.84094 1.00172 1.02111 1.17873 1.1962 1.34336 1.52015 1.66857 1.85909 1.88593 2.08461 2.21179 2.34695 2.65228 2.83695 3.00527 3.17422 3.32251 3.45828 3.60764 3.78445 4.10506 4.35138 4.52113 4.66972 4.82738 
30 0.01543 0.10116 0.16589 0.18022 0.31955 0.33322 0.51535 0.65292 0.79722 0.82541 0.83543 0.99767 1.17441 1.1947 1.34118 1.52923 1.66662 1.85715 2.0936 2.20828 2.34473 2.83694 3.00962 3.1711 3.31862 3.45425 3.60845 4.10089 4.35132 4.82552 
44 0.012 0.10327 0.16871 0.17757 0.1985 0.32272 0.33189 0.36206 0.51417 0.53273 0.65559 0.81359 0.83236 0.84258 1.001 1.01542 1.17618 1.18781 1.21668 1.34036 1.36512 1.51973 1.6668 1.68782 1.85817 1.87744 2.08495 2.20592 2.23913 2.34618 2.65226 2.83341 2.99987 3.17275 3.32103 3.45634 3.4869 3.60351 3.78551 4.10411 4.35065 4.5223 4.82591 4.85664 
36 0.01839 0.09932 0.1613 0.17233 0.31461 0.32554 0.50625 0.53459 0.64676 0.80006 0.82372 0.83406 0.99286 1.01443 1.16901 1.18594 1.33309 1.50904 1.65905 1.84954 1.88569 2.07073 2.19833 2.3381 2.64393 2.82494 2.99192 3.1648 3.31307 3.44905 3.59474 3.77029 4.096 4.34173 4.51091 4.81757 
44 0.01081 0.09377 0.16022 0.16881 0.18476 0.31415 0.32232 0.33588 0.5065 0.52856 0.64612 0.79726 0.82395 0.83304 0.8645 0.99301 1.00446 1.1689 1.18087 1.21124 1.33286 1.50705 1.65804 1.67722 1.84934 1.86496 2.06845 2.1967 2.23573 2.3385 2.64352 2.82431 2.84984 2.991 3.16515 3.31335 3.44914 3.48067 3.59456 3.76996 4.09653 4.3416 4.51058 4.81765 
30 0.01494 0.11039 0.16972 0.18234 0.3236 0.3365 0.51768 0.58386 0.65953 0.8202 0.83515 0.85565 1.0024 1.17795 1.19801 1.34506 1.53191 1.6678 1.86007 2.2116 2.34818 2.66771 2.83737 3.0112 3.17598 3.3239 3.45999 4.10575 4.3534 4.82884 
36 0.01944 0.10524 0.17295 0.18327 0.32649 0.33707 0.5209 0.55003 0.66046 0.80265 0.83244 0.84192 0.87954 1.00453 1.02517 1.18151 1.19818 1.34893 1.52822 1.67189 1.86259 1.89513 2.09899 2.21483 2.35152 2.66128 2.84863 3.01578 3.17825 3.32777 3.46135 3.61421 4.10801 4.35607 4.53377 4.83335 
34 0.01532 0.11338 0.17367 0.1845 0.32732 0.33842 0.52033 0.54619 0.6625 0.82309 0.83901 0.85634 1.00625 1.03342 1.18219 1.19874 1.34711 1.53993 1.67152 1.7082 1.86323 1.8938 2.21359 2.35206 2.66683 2.8421 3.01219 3.18022 3.32934 3.46302 3.61609 4.10976 4.35612 4.83281 
42 0.01674 0.10327 0.1713 0.18004 0.20104 0.32494 0.33366 0.35484 0.51793 0.53923 0.6582 0.80884 0.83318 0.84247 1.00277 1.01487 1.17957 1.19145 1.21974 1.34403 1.37325 1.52103 1.66872 1.68713 1.86032 1.87796 2.08881 2.21021 2.34907 2.65393 2.83745 3.00399 3.17573 3.32371 3.45923 3.48168 3.60639 3.78731 4.10715 4.35457 4.52282 4.82984 
31 0.01861 0.11105 0.16813 0.18546 0.32137 0.3351 0.51543 0.65554 0.81518 0.83203 0.85095 0.99991 1.17638 1.20102 1.3423 1.52341 1.66632 1.85719 2.08792 2.21013 2.34608 2.66347 2.83525 3.01209 3.17456 3.32095 3.45739 3.62152 4.1041 4.35582 4.8288 
39 0.01916 0.10504 0.16421 0.17473 0.296 0.31962 0.33164 0.50923 0.53899 0.65027 0.8159 0.8306 0.84769 0.99636 1.0145 1.17121 1.18514 1.22589 1.33577 1.51301 1.66139 1.69221 1.85315 1.87905 2.07517 2.20084 2.34134 2.64932 2.82802 2.99505 3.16889 3.31624 3.4522 3.59848 3.77716 4.09959 4.34523 4.51675 4.82134 
39 0.0118 0.10037 0.16198 0.17186 0.20563 0.31568 0.32649 0.50767 0.53173 0.64693 0.80801 0.82631 0.83784 0.9939 1.01416 1.16952 1.18285 1.21717 1.33398 1.51001 1.65921 1.69294 1.85117 1.88866 2.0738 2.1993 2.33967 2.64383 2.82664 2.99253 3.16636 3.31441 3.4501 3.59655 3.77284 4.09768 4.34345 4.51183 4.81933 
34 0.01627 0.10706 0.1699 0.18108 0.32342 0.3351 0.51636 0.54378 0.65743 0.81122 0.83202 0.84332 1.00176 1.17774 1.19368 1.34321 1.52288 1.6683 1.85866 1.89122 2.08554 2.20934 2.347 2.65807 2.83632 3.00516 3.17472 3.32257 3.45875 3.60723 4.10484 4.35154 4.52884 4.82842 
35 0.02031 0.10967 0.17247 0.18488 0.32615 0.33844 0.51864 0.54522 0.65647 0.81472 0.83426 0.84635 1.00485 1.17998 1.19672 1.34464 1.51841 1.67125 1.86236 2.08332 2.21001 2.34987 2.65275 2.83796 3.00508 3.17505 3.32365 3.4593 3.60586 3.78193 4.1063 4.35457 4.51909 4.65894 4.83059 
35 0.01519 0.11351 0.1765 0.18796 0.33012 0.34156 0.52261 0.5472 0.66365 0.82222 0.83989 0.85408 1.00842 1.03448 1.18468 1.20166 1.34931 1.52937 1.67513 1.86573 1.8962 2.09434 2.21602 2.35361 2.66217 2.84255 3.01129 3.18075 3.32927 3.46437 3.61352 4.11063 4.35866 4.53725 4.83454 
41 0.00968 0.1004 0.16756 0.17619 0.19295 0.32221 0.33077 0.34796 0.5151 0.53674 0.65622 0.81081 0.83204 0.8417 1.00064 1.01274 1.17669 1.18841 1.21729 1.34172 1.52043 1.66549 1.68246 1.85797 1.87554 2.08683 2.20543 2.23622 2.34663 2.65449 2.83418 3.00206 3.17378 3.32163 3.45784 3.60417 3.79342 4.10501 4.35108 4.52749 4.82673 
40 0.01767 0.10243 0.16378 0.17355 0.20265 0.31735 0.32694 0.36513 0.5098 0.53404 0.65036 0.8133 0.82919 0.84144 0.99602 1.01047 1.17169 1.18486 1.21932 1.33628 1.51345 1.66091 1.68337 1.85264 1.87273 2.07532 2.20087 2.34135 2.64767 2.8282 2.99557 3.16853 3.31647 3.45243 3.59851 3.77788 4.09955 4.34492 4.51492 4.82105 
35 0.0205 0.11305 0.17334 0.18532 0.32696 0.33908 0.52018 0.55082 0.6597 0.82105 0.83741 0.85374 1.00546 1.18145 1.19996 1.34609 1.52553 1.67094 1.86226 1.89324 2.09171 2.21365 2.35102 2.65952 2.84009 3.00998 3.17777 3.32626 3.46094 3.6093 3.78846 4.10854 4.35576 4.52566 4.83175 
42 0.01617 0.10633 0.17057 0.18018 0.21118 0.32444 0.33442 0.51636 0.53769 0.65668 0.81093 0.83281 0.84293 1.00238 1.01832 1.17838 1.19151 1.22321 1.34326 1.51897 1.66832 1.69222 1.85972 1.8829 2.08313 2.20851 2.24958 2.34753 2.65209 2.8366 3.00413 3.17461 3.32311 3.45809 3.48699 3.60472 3.78351 4.10546 4.35228 4.52026 4.66957 4.8281 
34 0.00784 0.10316 0.17285 0.18473 0.32768 0.34176 0.52004 0.55077 0.65962 0.81646 0.83533 0.84802 1.00561 1.18133 1.2 1.34596 1.52373 1.6726 1.86405 2.09012 2.21352 2.35075 2.6565 2.84039 3.00775 3.17737 3.32564 3.46165 3.61106 3.79073 4.10836 4.35577 4.52482 4.83059 
28 0.00809 0.11636 0.17709 0.19954 0.33033 0.3492 0.52677 0.67092 0.8312 0.84443 1.00912 1.18547 1.21832 1.35355 1.54412 1.67564 1.86791 2.21858 2.35877 2.66762 2.85386 3.04766 3.18658 3.332 3.46836 4.11269 4.36152 4.83886 
34 0.01271 0.1094 0.17283 0.18578 0.32627 0.33845 0.52053 0.55601 0.66013 0.81682 0.83516 0.84847 1.00466 1.18065 1.19904 1.34577 1.52599 1.67118 1.86175 1.90079 2.10288 2.21143 2.351 2.65918 2.84232 3.00914 3.17749 3.32472 3.4611 3.61126 4.10862 4.36318 4.53642 4.8335 
35 0.00856 0.10724 0.16986 0.18119 0.32302 0.33425 0.51641 0.55587 0.65761 0.81645 0.83381 0.84841 1.00153 1.02649 1.17887 1.19912 1.34515 1.52286 1.66815 1.85868 1.89287 2.0941 2.21204 2.34851 2.65752 2.8373 3.00934 3.17715 3.3254 3.46072 3.61649 4.10566 4.35139 4.53531 4.82822 
39 0.00943 0.04532 0.12777 0.17695 0.18741 0.33029 0.34076 0.52248 0.5445 0.66295 0.82592 0.84148 0.85661 1.00886 1.02929 1.18419 1.19763 1.23286 1.34844 1.37893 1.5266 1.67508 1.86588 1.89191 2.09139 2.21624 2.35379 2.65964 2.84215 3.01098 3.18098 3.3291 3.46511 3.61148 3.79037 4.1119 4.35856 4.5273 4.83393 
32 0.01877 0.11006 0.16758 0.17943 0.32061 0.33196 0.51234 0.53961 0.65572 0.81903 0.83382 0.85499 0.9994 1.02246 1.17473 1.19056 1.33938 1.53082 1.66495 1.85627 1.88918 2.20486 2.34479 2.65846 2.83147 2.99917 3.17171 3.31939 3.45576 4.10327 4.34881 4.8243 
47 0.01914 0.1043 0.16836 0.17711 0.197 0.32216 0.33099 0.35253 0.51361 0.53009 0.652 0.67372 0.81645 0.83273 0.84318 1.00084 1.01524 1.17585 1.18671 1.21329 1.34019 1.36276 1.51342 1.54115 1.66639 1.68652 1.85783 1.87626 2.07825 2.20519 2.23439 2.34572 2.64924 2.83234 2.85531 2.99857 3.1715 3.32044 3.45572 3.47348 3.60144 3.77799 4.10354 4.34976 4.51716 4.65679 4.82571 
44 0.01151 0.10011 0.17449 0.18377 0.21059 0.32847 0.33813 0.52009 0.5398 0.65861 0.69267 0.81239 0.83562 0.84501 1.00654 1.02415 1.18224 1.19454 1.22338 1.347 1.51963 1.5579 1.67299 1.70666 1.86401 1.88862 2.08599 2.21435 2.35151 2.65461 2.83938 3.00625 3.17694 3.32629 3.46147 3.48362 3.6072 3.7835 4.10885 4.35534 4.52235 4.66993 4.8311 4.86063 
38 0.01442 0.10482 0.16631 0.17657 0.22137 0.31985 0.33046 0.51191 0.53854 0.65268 0.81383 0.83071 0.8437 0.99801 1.01503 1.17387 1.18854 1.33893 1.51537 1.66341 1.69041 1.85539 1.89102 2.07964 2.20374 2.34382 2.65102 2.83082 2.99931 3.17086 3.31861 3.45477 3.60171 3.78229 4.10176 4.34771 4.51895 4.82383 
36 0.01808 0.10701 0.16712 0.17779 0.31995 0.33046 0.51188 0.53859 0.65303 0.81325 0.83125 0.84497 0.99872 1.01623 1.17449 1.18959 1.33875 1.51668 1.66464 1.85577 1.8827 2.0794 2.20649 2.34419 2.65131 2.83073 2.9982 3.17084 3.31879 3.45486 3.60262 3.78335 4.10214 4.34826 4.52 4.8238 
31 0.01846 0.10602 0.16995 0.18013 0.22601 0.32417 0.33532 0.51675 0.54352 0.66358 0.81172 0.83207 0.84255 1.00265 1.17746 1.19072 1.22198 1.34218 1.6689 1.85932 1.88746 2.20835 2.34731 2.83463 3.00499 3.17515 3.32171 3.45755 4.10493 4.35137 4.82708 
39 0.01632 0.10432 0.16636 0.1761 0.20665 0.32 0.33009 0.51315 0.53959 0.65349 0.81119 0.83034 0.84131 0.9981 1.01205 1.1743 1.18712 1.21905 1.34051 1.5175 1.66376 1.69388 1.85564 1.88634 2.08046 2.20501 2.34422 2.65032 2.83292 3.00111 3.17135 3.32 3.45557 3.60169 3.78126 4.10252 4.34846 4.51765 4.82472 
35 0.01437 0.10245 0.17065 0.18038 0.21664 0.32485 0.33536 0.51729 0.54166 0.65983 0.80537 0.8313 0.84075 1.00244 1.01984 1.1785 1.19174 1.22215 1.34428 1.53604 1.66938 1.86053 1.89407 2.20974 2.34834 2.66316 2.83669 3.00787 3.17572 3.32287 3.45955 3.61389 4.10616 4.35267 4.82804 
50 0.01584 0.09951 0.16818 0.17617 0.19103 0.32271 0.33078 0.34479 0.51431 0.52932 0.65301 0.67614 0.80573 0.83102 0.83992 0.86882 1.00111 1.01285 1.17642 1.18619 1.20782 1.34049 1.35787 1.51331 1.541 1.66672 1.68379 1.85821 1.87412 2.07748 2.20587 2.23072 2.34611 2.6483 2.83247 2.85215 2.99851 3.1719 3.3207 3.45606 3.46941 3.60141 3.77672 4.10378 4.12029 4.34987 4.51637 4.6572 4.82582 4.84362 
46 0.01637 0.10146 0.16768 0.17612 0.19278 0.32162 0.3299 0.34442 0.51428 0.53254 0.65402 0.8067 0.831 0.84029 0.99986 1.01098 1.1759 1.18623 1.21011 1.34007 1.36063 1.51596 1.66541 1.68234 1.85694 1.87247 2.08026 2.2042 2.22664 2.34604 2.65017 2.83287 2.85839 2.99883 3.17231 3.32104 3.4561 3.47436 3.60217 3.78019 4.10397 4.34985 4.51859 4.65897 4.82575 4.8497 
40 0.01557 0.10055 0.16179 0.1713 0.19689 0.31522 0.32469 0.5065 0.52902 0.64644 0.80715 0.82626 0.83725 0.99363 1.00718 1.16901 1.18264 1.21926 1.33317 1.50757 1.65878 1.67975 1.85019 1.87154 2.06942 2.19692 2.23241 2.33888 2.64453 2.82479 2.99129 3.16566 3.31371 3.44972 3.59551 3.77066 4.09696 4.34229 4.51238 4.81813 
34 0.0085 0.09943 0.17206 0.18356 0.32572 0.33727 0.52286 0.65922 0.79973 0.83097 0.8406 0.87802 1.00359 1.04548 1.18075 1.19944 1.35115 1.52491 1.67153 1.86183 2.09652 2.21773 2.3507 2.65735 2.85117 3.01664 3.17735 3.32686 3.46256 3.61706 4.10729 4.3545 4.52487 4.83511 
47 0.0126 0.10271 0.17148 0.17994 0.19767 0.32583 0.33459 0.35603 0.51699 0.53238 0.65689 0.81169 0.83447 0.84393 1.0036 1.01548 1.17899 1.1892 1.21253 1.34313 1.36117 1.51877 1.66897 1.68592 1.86112 1.87817 2.08185 2.20725 2.23002 2.34884 2.65369 2.83569 2.85814 3.00202 3.17504 3.32372 3.45907 3.47639 3.60503 3.7818 4.10651 4.12509 4.35326 4.52192 4.67025 4.82895 4.85054 
39 0.01737 0.10584 0.17027 0.18004 0.21563 0.32394 0.33379 0.51687 0.54245 0.65714 0.80943 0.83232 0.84223 1.00166 1.01629 1.17822 1.19144 1.22316 1.34266 1.5197 1.6684 1.69976 1.85939 1.88713 2.08942 2.21131 2.34747 2.65286 2.83626 3.00357 3.1755 3.32268 3.4594 3.60604 3.79019 4.10563 4.35212 4.52283 4.82806 
27 0.02109 0.11588 0.17364 0.19451 0.32771 0.35994 0.52658 0.66695 0.8206 0.83653 0.85904 1.00549 1.18295 1.21803 1.35342 1.67799 1.86666 2.21787 2.35378 2.85526 3.03448 3.18246 3.33079 3.46387 4.10887 4.36317 4.83703 
43 0.01459 0.0983 0.16228 0.17085 0.18779 0.31628 0.32443 0.33797 0.5084 0.5296 0.64885 0.80428 0.82639 0.83592 0.99487 1.00659 1.16987 1.18061 1.20612 1.33437 1.36218 1.51035 1.65957 1.67564 1.85171 1.86825 2.07332 2.19797 2.22139 2.34036 2.64574 2.82662 2.99338 3.16726 3.31474 3.45094 3.59633 3.7732 4.09848 4.34396 4.51295 4.65341 4.82007 
37 0.01938 0.10661 0.16843 0.17895 0.32113 0.33136 0.51393 0.53883 0.65576 0.81005 0.83121 0.84233 0.99979 1.01711 1.17658 1.19297 1.34175 1.52697 1.66584 1.6961 1.85694 1.88723 2.08294 2.20893 2.34598 2.65629 2.8337 3.00177 3.17309 3.32135 3.45736 3.60491 3.78802 4.10403 4.34972 4.52312 4.82573 
46 0.01708 0.10288 0.1712 0.17962 0.19759 0.32517 0.33366 0.35168 0.51693 0.53339 0.65732 0.80762 0.83335 0.8425 0.88109 1.0034 1.01563 1.17906 1.18961 1.21474 1.34338 1.36449 1.51972 1.66925 1.68742 1.8606 1.87723 2.08349 2.20881 2.23682 2.34849 2.65374 2.83529 2.85592 3.00271 3.175 3.32351 3.45949 3.48501 3.60555 3.7829 4.10658 4.35257 4.52102 4.82825 4.84792 
33 0.01562 0.11348 0.17852 0.19417 0.33232 0.34663 0.52846 0.66451 0.81638 0.83863 0.85048 1.00981 1.18678 1.20918 1.35369 1.53135 1.67813 1.86931 2.09609 2.21988 2.35642 2.66332 2.85389 3.01756 3.18286 3.3318 3.46614 3.61756 4.11322 4.36585 4.53134 4.67786 4.84145 
28 0.02251 0.11577 0.17656 0.19345 0.33121 0.35007 0.52738 0.66482 0.81973 0.83827 0.8538 1.0092 1.1856 1.21393 1.35488 1.54874 1.6768 1.87065 2.2216 2.36339 2.8528 3.02203 3.18368 3.3326 3.46562 4.11272 4.36863 4.84021 
38 0.01614 0.10222 0.1612 0.17177 0.31187 0.32134 0.34161 0.50637 0.53715 0.64721 0.81318 0.82781 0.845 0.99337 1.01126 1.16857 1.1834 1.33297 1.51097 1.6581 1.68412 1.84988 1.88854 2.07141 2.19774 2.33841 2.6476 2.82485 2.99169 3.16564 3.31336 3.44925 3.59555 3.77526 4.09666 4.34211 4.51479 4.81796 
43 0.01585 0.10427 0.17233 0.18175 0.21038 0.32597 0.33549 0.51719 0.53526 0.65695 0.80726 0.83305 0.84252 1.00391 1.01961 1.1792 1.19042 1.21706 1.3435 1.36683 1.51815 1.67039 1.69808 1.86122 1.88207 2.08336 2.20977 2.24278 2.34857 2.65401 2.83636 3.00261 3.17455 3.32328 3.45875 3.47904 3.60469 3.78096 4.10629 4.35305 4.52096 4.82881 4.85955 
38 0.0122 0.10218 0.1612 0.17126 0.20565 0.31464 0.32506 0.50587 0.53607 0.64549 0.81396 0.82811 0.84698 0.99325 1.01004 1.16847 1.18496 1.33228 1.50662 1.65805 1.68075 1.84977 1.87433 2.06986 2.19696 2.33821 2.64396 2.82427 2.9906 3.16516 3.31305 3.44855 3.59457 3.77071 4.0962 4.34191 4.51348 4.81758 
34 0.01162 0.11152 0.17494 0.18613 0.32935 0.34155 0.52246 0.55227 0.66238 0.82304 0.8394 0.85568 1.00796 1.18274 1.19837 1.34808 1.52861 1.67342 1.86516 2.09581 2.21442 2.35282 2.66045 2.84236 3.01055 3.18032 3.32906 3.46339 3.61576 3.7972 4.11141 4.36206 4.52845 4.8349 
43 0.01101 0.09907 0.16476 0.17325 0.19009 0.31897 0.32771 0.34697 0.51075 0.53267 0.6511 0.80622 0.82852 0.83803 0.99735 1.00977 1.1724 1.18289 1.20736 1.33659 1.35958 1.51483 1.66217 1.67893 1.85434 1.87064 2.07751 2.20091 2.22801 2.34278 2.64886 2.82901 2.99525 3.16931 3.31754 3.45276 3.47409 3.59933 3.77631 4.10107 4.34643 4.51721 4.82223 
36 0.01224 0.10581 0.16768 0.17832 0.32051 0.3307 0.513 0.53894 0.65546 0.81182 0.83103 0.84329 0.99917 1.01675 1.17447 1.18779 1.22169 1.33908 1.52008 1.66513 1.7004 1.85616 1.88236 2.08915 2.20537 2.34456 2.65795 2.83225 3.00055 3.17304 3.31973 3.45575 3.60337 4.10316 4.34946 4.82514 
37 0.01871 0.10662 0.16396 0.1754 0.31667 0.3279 0.50836 0.53684 0.64866 0.81481 0.83007 0.84951 0.99554 1.01648 1.17092 1.18714 1.33521 1.51077 1.66103 1.69801 1.85234 1.88083 2.07375 2.20108 2.34084 2.64697 2.8276 2.99423 3.16735 3.31556 3.45179 3.59821 3.77394 4.0989 4.34465 4.51522 4.82044 
37 0.0126 0.09982 0.16001 0.17055 0.31311 0.32342 0.50455 0.53825 0.64534 0.8048 0.82419 0.83631 0.99204 1.00904 1.16728 1.18322 1.33125 1.5066 1.65706 1.68989 1.84869 1.87551 2.07032 2.19562 2.33702 2.64429 2.82307 2.98972 3.16397 3.31185 3.44754 3.59348 3.77043 4.09524 4.34086 4.5223 4.81632 
36 0.01881 0.10972 0.16931 0.18045 0.32273 0.33392 0.51501 0.53958 0.65591 0.81731 0.83388 0.8497 1.00151 1.03888 1.17723 1.19322 1.34153 1.51872 1.66758 1.85835 1.8882 2.08505 2.20803 2.34663 2.65822 2.83403 3.00241 3.17336 3.3213 3.45751 3.60448 3.7862 4.10447 4.35127 4.52829 4.82744 
41 0.01389 0.10763 0.17078 0.18042 0.20979 0.3247 0.33466 0.51556 0.5341 0.65692 0.81614 0.83439 0.84595 1.00292 1.0201 1.17766 1.18932 1.21817 1.34179 1.36479 1.51936 1.66895 1.69644 1.86001 1.88265 2.08704 2.20787 2.34746 2.65522 2.83454 3.00105 3.17427 3.32206 3.45823 3.60505 3.78581 4.10538 4.35177 4.52742 4.82739 4.85622 
45 0.01619 0.10478 0.17309 0.18205 0.20555 0.32733 0.33698 0.51831 0.53581 0.6574 0.69341 0.81211 0.83479 0.84424 1.00536 1.02197 1.1805 1.19169 1.21858 1.34452 1.36651 1.51883 1.67187 1.70353 1.86271 1.88497 2.0855 2.21208 2.35007 2.65342 2.83723 2.86612 3.00335 3.17575 3.3245 3.46015 3.4806 3.60561 3.78191 4.10745 4.35425 4.52099 4.66252 4.82992 4.85689 
49 0.01338 0.09989 0.1694 0.17719 0.18871 0.32448 0.33189 0.34277 0.5168 0.53125 0.65655 0.68359 0.80383 0.83291 0.84169 0.86089 1.00278 1.01246 1.17847 1.18772 1.2062 1.34309 1.36053 1.51669 1.54055 1.6678 1.68186 1.86012 1.87431 2.08415 2.20709 2.22665 2.34844 2.65263 2.83525 2.85472 3.00112 3.17493 3.3233 3.45901 3.47358 3.60416 3.78453 4.10687 4.35278 4.52237 4.65487 4.82914 4.85291 
33 0.02012 0.10296 0.16674 0.17832 0.31985 0.33169 0.51337 0.54427 0.6546 0.80286 0.82773 0.8378 0.99773 1.02181 1.17507 1.19378 1.34021 1.52862 1.66511 1.85507 2.09551 2.2095 2.34389 2.65901 2.83327 3.00511 3.1711 3.31901 3.45566 3.61228 4.10187 4.34833 4.82425 
36 0.01864 0.10311 0.16554 0.1765 0.31846 0.32915 0.51001 0.5325 0.65081 0.80478 0.82758 0.83815 0.99678 1.01442 1.17298 1.18916 1.33673 1.51282 1.66285 1.85357 1.88375 2.07746 2.20307 2.34216 2.64796 2.82892 2.99564 3.16885 3.31711 3.45287 3.59901 3.7786 4.10024 4.34638 4.51962 4.82171 
46 0.00659 0.09559 0.16427 0.17252 0.18693 0.31858 0.32639 0.33833 0.5107 0.52643 0.65086 0.80287 0.82824 0.83742 0.88891 0.99737 1.00797 1.17286 1.18345 1.20871 1.3374 1.36184 1.51233 1.66245 1.67823 1.85415 1.87028 2.07503 2.20169 2.23137 2.34284 2.64739 2.82874 2.84956 2.99535 3.16943 3.3176 3.45343 3.47667 3.59944 3.77436 4.10104 4.34642 4.51543 4.82223 4.85131 
37 0.01918 0.10379 0.16491 0.17546 0.31785 0.32883 0.5107 0.53657 0.65052 0.80728 0.82806 0.83937 0.99656 1.02456 1.17304 1.18835 1.33711 1.51249 1.66238 1.85363 1.88487 2.07699 2.20348 2.34238 2.64651 2.82975 2.99693 3.16926 3.317 3.45337 3.5993 3.77829 4.10033 4.34656 4.51457 4.65925 4.82249 
39 0.01191 0.10503 0.176 0.18638 0.26575 0.33039 0.3417 0.52265 0.54683 0.66198 0.82133 0.83911 0.8511 1.00792 1.02812 1.18339 1.19667 1.22985 1.34864 1.52479 1.67443 1.86566 1.8956 2.09092 2.2151 2.35291 2.65822 2.84314 3.0097 3.17963 3.32855 3.46364 3.61019 3.78985 4.11093 4.35895 4.52632 4.66783 4.83463 
25 0.01454 0.11307 0.16934 0.19296 0.32155 0.33877 0.5189 0.67476 0.81863 0.83371 0.86582 0.99997 1.1787 1.21794 1.35187 1.66785 1.85731 2.2261 2.34724 2.85265 3.32652 3.46171 4.1052 4.35288 4.83389 
44 0.01076 0.09482 0.17458 0.1837 0.20798 0.32917 0.33902 0.52032 0.53963 0.65971 0.81291 0.83647 0.84627 1.00725 1.02521 1.18176 1.19289 1.21958 1.34625 1.36963 1.52085 1.67356 1.70796 1.86438 1.88683 2.08587 2.21314 2.2526 2.35129 2.65505 2.83872 2.86487 3.00747 3.17792 3.32617 3.46181 3.48477 3.60853 3.78682 4.10953 4.35711 4.52319 4.67062 4.83213 
43 0.01428 0.10238 0.16999 0.17947 0.21013 0.32373 0.33339 0.51538 0.53475 0.65462 0.8051 0.83117 0.84061 1.00135 1.01564 1.17749 1.18933 1.2175 1.34172 1.36689 1.51657 1.66826 1.69799 1.85899 1.88224 2.0812 2.20818 2.24876 2.34704 2.65149 2.83472 3.00112 3.1731 3.32167 3.45733 3.48168 3.60312 3.78229 4.10461 4.35147 4.5198 4.66044 4.82715 
25 0.01618 0.12001 0.17403 0.19661 0.32729 0.35278 0.52549 0.81977 0.83705 0.86196 1.00403 1.18326 1.21911 1.35314 1.67327 1.86405 2.23064 2.3581 2.85184 3.19417 3.32859 3.46807 4.11264 4.37009 4.8377 
28 0.05425 0.12567 0.16323 0.17695 0.31488 0.32649 0.50768 0.79998 0.82478 0.83656 0.99288 1.01 1.17012 1.20221 1.33471 1.65894 1.84941 1.88915 2.19884 2.33906 2.82609 2.99821 3.16929 3.31465 3.45138 4.09746 4.3419 4.81809 
44 0.01855 0.10313 0.17136 0.1803 0.20398 0.32539 0.33472 0.51732 0.53793 0.6564 0.80345 0.83205 0.84133 0.87451 1.00312 1.01703 1.17881 1.19004 1.21695 1.34355 1.37216 1.51833 1.66967 1.69341 1.86059 1.88067 2.08391 2.20913 2.24264 2.34869 2.652 2.83626 3.00289 3.17437 3.3232 3.45845 3.47817 3.60426 3.7809 4.10623 4.35285 4.51975 4.66034 4.82848 
42 0.01866 0.10562 0.16742 0.17614 0.19424 0.32164 0.33056 0.35179 0.51385 0.53437 0.65454 0.81547 0.83265 0.8437 1.00028 1.01414 1.17553 1.18684 1.21494 1.34055 1.37127 1.51741 1.66535 1.68403 1.8575 1.87756 2.08177 2.20556 2.24071 2.34575 2.65601 2.83238 3.00041 3.17291 3.32073 3.45661 3.6037 3.78409 4.10395 4.34964 4.5228 4.82593 
45 0.01653 0.10072 0.17242 0.18059 0.1987 0.32674 0.33544 0.36432 0.51884 0.53875 0.6578 0.80059 0.83232 0.84114 0.8588 1.00458 1.01803 1.1804 1.1911 1.21611 1.34503 1.37151 1.52077 1.67083 1.69076 1.86224 1.88105 2.0911 2.21237 2.25316 2.35013 2.65418 2.83758 3.00517 3.1761 3.3246 3.4597 3.47786 3.60608 3.78866 4.10727 4.35383 4.52348 4.67293 4.82997 
40 0.02005 0.10677 0.16883 0.17803 0.20178 0.32289 0.33272 0.51479 0.53738 0.65487 0.8135 0.8326 0.8436 1.00114 1.01734 1.17673 1.18957 1.22139 1.34135 1.51678 1.66653 1.68758 1.85819 1.87913 2.08117 2.20568 2.24076 2.34632 2.65246 2.83375 3.00312 3.1735 3.32137 3.45732 3.60349 3.78073 4.1042 4.35016 4.51966 4.82641 
44 0.01653 0.0948 0.16406 0.17221 0.18732 0.31919 0.32746 0.34364 0.51125 0.5309 0.65139 0.79357 0.82599 0.83475 0.85145 0.99703 1.00835 1.17341 1.18416 1.2097 1.33774 1.36536 1.51445 1.66305 1.68142 1.85424 1.87151 2.07743 2.20396 2.34257 2.64767 2.8295 2.85453 2.99666 3.16933 3.31759 3.45313 3.47484 3.59895 3.78078 4.10057 4.34615 4.51638 4.8223 
50 0.01171 0.09714 0.16656 0.1743 0.1849 0.32197 0.32932 0.34002 0.5144 0.53002 0.65426 0.68305 0.79892 0.83 0.83867 0.85552 1.00047 1.01043 1.17649 1.18586 1.20529 1.34065 1.35874 1.51621 1.55707 1.66547 1.67944 1.85757 1.87153 2.07972 2.20538 2.22818 2.34592 2.65017 2.83323 2.8552 3.0002 3.17264 3.32121 3.45655 3.47077 3.60244 3.78068 4.10391 4.12053 4.34964 4.51878 4.66249 4.82602 4.84526 
48 0.01539 0.08976 0.15385 0.16382 0.17197 0.19073 0.31225 0.31932 0.32914 0.50508 0.52232 0.6436 0.78886 0.82163 0.83016 0.84489 0.99141 1.00086 1.16668 1.17549 1.19208 1.33071 1.34743 1.50375 1.65576 1.66877 1.84758 1.85978 2.06611 2.19359 2.21198 2.33694 2.6402 2.82213 2.84486 2.98844 3.16305 3.31116 3.44671 3.45885 3.59227 3.76673 4.09496 4.33978 4.50749 4.64476 4.81592 4.83549 
44 0.00722 0.09534 0.16966 0.17871 0.19964 0.32438 0.3339 0.51601 0.53537 0.65599 0.81201 0.83345 0.84365 1.00242 1.01667 1.1775 1.18867 1.21579 1.34209 1.3651 1.51759 1.66819 1.68915 1.85958 1.87814 2.08326 2.20774 2.24081 2.34781 2.65216 2.83486 2.86401 3.00176 3.17423 3.32263 3.4577 3.47886 3.60491 3.78234 4.10615 4.35247 4.52103 4.67493 4.82823 
38 0.01201 0.10627 0.16996 0.18018 0.22523 0.32387 0.33471 0.5164 0.54276 0.65646 0.81488 0.83322 0.84474 1.00205 1.02338 1.17798 1.19274 1.34329 1.52049 1.66779 1.69877 1.85942 1.89228 2.08851 2.21036 2.34773 2.65264 2.83565 3.00308 3.17453 3.32307 3.45803 3.60582 3.78504 4.10564 4.35277 4.52092 4.82849 
51 0.01179 0.08843 0.1537 0.1629 0.17241 0.20752 0.31142 0.31865 0.32922 0.50353 0.51898 0.64282 0.66767 0.79136 0.82053 0.82912 0.84641 0.99009 1.00026 1.16566 1.17496 1.19399 1.32963 1.34522 1.50257 1.52406 1.65516 1.6713 1.84648 1.8604 2.06512 2.19327 2.21342 2.33548 2.63829 2.82092 2.84387 2.98748 3.16165 3.30999 3.4457 3.45908 3.59082 3.76535 4.09342 4.10918 4.33855 4.5057 4.64132 4.81465 4.83464 
38 0.01056 0.09967 0.17037 0.17978 0.20983 0.3246 0.33504 0.51722 0.54166 0.65696 0.80225 0.83068 0.83996 0.87381 1.00262 1.02446 1.17937 1.19493 1.34422 1.52181 1.66919 1.86018 1.89015 2.09334 2.21216 2.34825 2.6546 2.83837 3.00714 3.17471 3.32377 3.45853 3.60614 3.79184 4.10586 4.35301 4.52414 4.82961 
28 0.02114 0.11388 0.16952 0.18267 0.32275 0.33545 0.51706 0.58493 0.67891 0.82243 0.83602 0.87964 1.00196 1.17836 1.20258 1.34624 1.66769 1.85918 2.21014 2.34841 2.8387 3.01111 3.17998 3.32453 3.45915 4.10518 4.35491 4.82981 
36 0.00782 0.09951 0.17251 0.1836 0.32592 0.33662 0.51853 0.54304 0.65883 0.81245 0.83439 0.84524 1.00399 1.02301 1.18042 1.19548 1.34496 1.52213 1.6704 1.86134 1.88963 2.09162 2.21212 2.34989 2.65586 2.83852 3.00564 3.17687 3.32464 3.46047 3.60821 3.79168 4.10752 4.35419 4.52567 4.83014 
46 0.00821 0.09321 0.16077 0.16939 0.1851 0.31509 0.32281 0.33435 0.5077 0.52685 0.64778 0.79432 0.82446 0.8334 0.85362 0.99407 1.00483 1.16993 1.18042 1.20505 1.33399 1.35756 1.50896 1.65905 1.67554 1.85051 1.86711 2.07004 2.19804 2.2292 2.33963 2.64444 2.82539 2.85046 2.99215 3.16613 3.31437 3.45048 3.47321 3.59605 3.77102 4.09773 4.34262 4.51257 4.81872 4.84219 
23 0.01259 0.10949 0.16808 0.18884 0.32089 0.33895 0.52713 0.81 0.83014 0.84603 0.9987 1.17773 1.21322 1.35262 1.66669 1.85644 2.22014 2.35065 3.32321 3.4643 4.10353 4.34876 4.82609 
38 0.01627 0.10612 0.16576 0.1768 0.31868 0.32929 0.51047 0.53282 0.65133 0.81264 0.8304 0.84443 0.99742 1.01463 1.17276 1.18655 1.2238 1.3373 1.51708 1.66263 1.68943 1.85461 1.8892 2.07784 2.20235 2.34317 2.65068 2.8303 2.99665 3.16976 3.31808 3.45387 3.59995 3.7836 4.10109 4.34727 4.52356 4.82321 
35 0.00968 0.10847 0.17249 0.18622 0.32614 0.33936 0.518 0.54479 0.65712 0.81772 0.83505 0.84973 1.00514 1.17946 1.19677 1.3441 1.52126 1.67135 1.86252 2.08567 2.21117 2.3492 2.65323 2.83773 3.00373 3.1752 3.32372 3.45879 3.60723 3.78536 4.10683 4.35469 4.52176 4.66157 4.82962 
34 0.01139 0.10733 0.16963 0.1819 0.32262 0.33421 0.51609 0.54842 0.65698 0.81464 0.83277 0.84632 1.00137 1.17829 1.19908 1.34394 1.52388 1.66724 1.85821 1.8926 2.08617 2.21223 2.34671 2.65722 2.83717 3.0065 3.17525 3.32353 3.45907 3.61358 4.1046 4.35055 4.53357 4.82824 
46 0.01074 0.09684 0.16692 0.17518 0.19199 0.32143 0.33021 0.35487 0.51362 0.53235 0.65303 0.79819 0.82851 0.83744 0.85735 0.99929 1.01177 1.1758 1.18695 1.2137 1.34019 1.36686 1.51478 1.66534 1.68429 1.85668 1.87449 2.07782 2.20559 2.23662 2.34495 2.64937 2.83231 2.85783 2.99963 3.17144 3.32008 3.45545 3.47457 3.60125 3.77884 4.1026 4.34849 4.5169 4.66415 4.82498 
27 0.00878 0.11096 0.17237 0.19006 0.32531 0.34014 0.52047 0.66595 0.81938 0.83586 0.85596 1.00324 1.18066 1.20618 1.34689 1.67096 1.86198 2.21475 2.35139 2.84794 3.01437 3.18157 3.32574 3.46125 4.10758 4.36104 4.83403 
37 0.01263 0.10473 0.16939 0.18004 0.32298 0.33386 0.51672 0.54985 0.65684 0.8062 0.83042 0.84064 1.00146 1.05495 1.17766 1.19458 1.34283 1.52345 1.66782 1.85826 1.88579 2.08835 2.20923 2.34702 2.65364 2.83783 3.00712 3.17514 3.32188 3.45791 3.60805 3.78923 4.10467 4.35389 4.52427 4.67661 4.82872 
39 0.01576 0.10101 0.16742 0.17714 0.21428 0.32096 0.33095 0.51422 0.54497 0.6542 0.80292 0.82888 0.83833 0.99869 1.01267 1.17603 1.19172 1.34007 1.51799 1.66507 1.69307 1.85592 1.882 2.08623 2.20876 2.34501 2.65036 2.83378 3.00118 3.17233 3.3203 3.45621 3.60281 3.78466 4.10316 4.34927 4.51892 4.66841 4.82569 
49 0.01209 0.09912 0.17219 0.18034 0.19799 0.32655 0.3351 0.35796 0.51772 0.53358 0.65654 0.68003 0.80501 0.83307 0.84188 0.86237 1.00432 1.01674 1.17955 1.18931 1.21124 1.34374 1.36234 1.517 1.53819 1.67074 1.69083 1.86181 1.87903 2.08271 2.20952 2.23465 2.34939 2.65151 2.83669 2.85836 3.00215 3.17508 3.32384 3.45867 3.47153 3.60452 3.77991 4.10683 4.35359 4.5197 4.65489 4.82938 4.8511 
33 0.02135 0.11765 0.17841 0.19345 0.33233 0.34656 0.52533 0.55878 0.66525 0.82758 0.84244 0.86351 1.01112 1.18652 1.20821 1.35293 1.53112 1.6783 1.86868 2.10221 2.21894 2.3569 2.66321 2.84591 3.01762 3.18392 3.33151 3.46701 3.61834 4.11337 4.36325 4.53511 4.83793 
34 0.01986 0.11235 0.17537 0.18717 0.32899 0.34081 0.5225 0.55182 0.66197 0.81775 0.83742 0.84937 1.00685 1.03044 1.18303 1.19939 1.34874 1.52722 1.6738 1.86545 2.09686 2.21348 2.35226 2.66113 2.84332 3.01051 3.17987 3.32786 3.46281 3.61392 4.11022 4.35828 4.53409 4.83428 
34 0.01157 0.10858 0.17367 0.18759 0.32743 0.34089 0.52111 0.55853 0.65933 0.81568 0.835 0.84724 1.00581 1.18189 1.20279 1.34786 1.52437 1.67367 1.86398 2.08977 2.21682 2.35163 2.65682 2.84275 3.00968 3.17709 3.32598 3.46181 3.6103 3.79131 4.10801 4.35786 4.52422 4.83378 
33 0.01005 0.10447 0.17118 0.18158 0.32514 0.33651 0.52022 0.55992 0.65975 0.80826 0.83234 0.84258 1.00384 1.17968 1.19664 1.34512 1.53083 1.67045 1.8613 1.89921 2.21202 2.35023 2.6567 2.84005 3.00935 3.1777 3.32516 3.45991 3.61147 4.1072 4.35788 4.52749 4.83186 
34 0.00711 0.10327 0.1708 0.18442 0.32444 0.33773 0.51731 0.55091 0.65691 0.81012 0.83155 0.84259 1.00292 1.17875 1.1984 1.34434 1.52206 1.67035 1.8607 2.08408 2.21242 2.34802 2.65475 2.8375 3.00579 3.1744 3.32287 3.45855 3.61024 3.78928 4.1048 4.35371 4.52268 4.82909 
30 0.01019 0.11007 0.16654 0.18227 0.3193 0.33327 0.51255 0.65335 0.81655 0.83189 0.85954 0.99791 1.1745 1.20085 1.33941 1.52334 1.665 1.85474 2.08265 2.20627 2.3433 2.83138 3.00181 3.17317 3.31848 3.456 3.60553 4.10126 4.34761 4.82354 
41 0.01313 0.10288 0.17197 0.18035 0.19729 0.3266 0.33539 0.35762 0.51911 0.53864 0.66093 0.81139 0.83504 0.84439 1.00449 1.0166 1.18089 1.19232 1.2199 1.34619 1.52833 1.67022 1.68778 1.86203 1.87889 2.09341 2.21355 2.35038 2.65842 2.83765 2.86866 3.00683 3.17752 3.32584 3.46153 3.60846 4.10835 4.35423 4.53145 4.82996 4.8539 
33 0.02285 0.11481 0.17242 0.18565 0.3251 0.33681 0.51907 0.55464 0.6606 0.8238 0.83809 0.8631 1.00396 1.0431 1.17981 1.19773 1.34537 1.52925 1.66982 1.86185 2.21044 2.35018 2.65906 2.8394 3.00734 3.17769 3.32482 3.4622 3.61592 4.1088 4.35657 4.53251 4.83118 
41 0.01646 0.11108 0.17003 0.18003 0.21211 0.32348 0.33336 0.51526 0.53584 0.65549 0.82384 0.83745 0.85899 1.0022 1.01863 1.17709 1.19003 1.22489 1.34166 1.3775 1.51853 1.66748 1.69013 1.85901 1.87955 2.08376 2.20629 2.24889 2.34782 2.65277 2.83481 3.00097 3.1745 3.3226 3.45814 3.60585 3.78236 4.10614 4.35241 4.52092 4.82794 
42 0.00741 0.09486 0.15888 0.16771 0.18654 0.31259 0.32154 0.34372 0.50459 0.52573 0.64385 0.80249 0.8233 0.83303 0.99125 1.00454 1.16667 1.17813 1.20682 1.33097 1.36885 1.50481 1.65626 1.67901 1.84789 1.86716 2.06705 2.19528 2.22836 2.33663 2.64063 2.82262 2.98901 3.16298 3.31139 3.44711 3.59255 3.76788 4.09459 4.33985 4.50835 4.81575 
25 0.01165 0.11478 0.17403 0.20165 0.32735 0.35476 0.52552 0.69348 0.82262 0.83738 0.87667 1.00516 1.1829 1.21971 1.35205 1.67687 1.86737 2.23539 2.3606 2.8552 3.18442 3.32909 3.46632 4.11036 4.83586 
36 0.01384 0.09764 0.16491 0.17423 0.20116 0.31929 0.32966 0.51289 0.54325 0.65342 0.79788 0.82641 0.83568 0.86881 0.99696 1.01642 1.17514 1.19354 1.33975 1.53885 1.66375 1.8545 1.89643 2.2066 2.34392 2.65546 2.83282 3.00243 3.17094 3.3192 3.45447 3.61224 4.10093 4.34668 4.52411 4.82322 
39 0.0153 0.10335 0.1662 0.17558 0.20131 0.31986 0.32976 0.51264 0.53923 0.65404 0.80833 0.82948 0.83975 0.99798 1.01282 1.1749 1.18936 1.22668 1.33915 1.51719 1.66371 1.69118 1.85514 1.87633 2.08261 2.20655 2.34408 2.6507 2.83171 2.99948 3.17227 3.31904 3.45534 3.60265 3.78741 4.10294 4.34916 4.52411 4.82448 
45 0.01831 0.10711 0.16954 0.17834 0.19726 0.32286 0.33135 0.34693 0.51472 0.53098 0.65461 0.81668 0.83438 0.8451 1.00156 1.01344 1.17619 1.18647 1.20946 1.34083 1.3606 1.51584 1.66646 1.68343 1.85834 1.87409 2.07882 2.20491 2.23047 2.34668 2.65363 2.83297 2.85663 2.99934 3.1733 3.32148 3.45733 3.47678 3.60343 3.78114 4.10512 4.35049 4.52284 4.82662 4.84775 
31 0.0199 0.10568 0.1677 0.18017 0.32081 0.33238 0.51387 0.54857 0.65543 0.80976 0.82999 0.84158 0.99942 1.17544 1.19178 1.34096 1.53768 1.66515 1.85645 2.08594 2.20775 2.34476 2.83391 3.00308 3.17295 3.32065 3.45544 3.60977 4.10258 4.34909 4.82451 
30 0.02269 0.10682 0.16708 0.18402 0.32025 0.33603 0.51588 0.65527 0.8087 0.82887 0.84227 0.9982 1.17597 1.20369 1.34258 1.52027 1.66683 1.85604 2.21192 2.34503 2.65222 2.84305 3.00677 3.17338 3.32051 3.4574 3.61522 4.10263 4.35029 4.82707 
46 0.00792 0.03152 0.11298 0.17416 0.18294 0.20451 0.32785 0.33674 0.36334 0.5201 0.54028 0.65965 0.82003 0.83747 0.84746 1.00571 1.01855 1.1817 1.19315 1.2214 1.34554 1.36769 1.52056 1.67124 1.68949 1.86266 1.87911 2.08695 2.2127 2.35068 2.65562 2.83847 2.86737 3.00526 3.1776 3.32577 3.46147 3.48176 3.60792 3.78646 4.1093 4.35609 4.52436 4.66488 4.83108 4.86936 
44 0.01104 0.09746 0.16756 0.17553 0.19099 0.32241 0.33089 0.35029 0.51442 0.53459 0.65515 0.79904 0.82919 0.83813 0.85834 1.00052 1.01356 1.17634 1.18761 1.21478 1.34099 1.52035 1.6656 1.68215 1.8577 1.87436 2.08553 2.2059 2.23886 2.34579 2.65169 2.83371 3.00175 3.17273 3.32124 3.45616 3.47992 3.60287 3.78645 4.10416 4.3514 4.52058 4.66798 4.82603 
33 0.02016 0.10183 0.16295 0.17309 0.21491 0.31641 0.32658 0.5083 0.6512 0.80368 0.82603 0.83672 0.99439 1.01124 1.17079 1.18787 1.33474 1.65941 1.68175 1.8509 1.87405 2.07465 2.1996 2.33986 2.82618 2.993 3.16747 3.31463 3.45131 3.59817 4.09806 4.34307 4.81892 
38 0.01622 0.10177 0.16403 0.17403 0.21274 0.31787 0.32867 0.51006 0.53802 0.65083 0.80846 0.82752 0.83853 0.99608 1.01677 1.17189 1.18643 1.22696 1.33678 1.5161 1.66211 1.85305 1.88288 2.07745 2.20243 2.34159 2.64861 2.82927 2.99605 3.16822 3.31654 3.45212 3.59793 3.77911 4.09938 4.34556 4.51661 4.82177 
36 0.02457 0.11327 0.16709 0.18003 0.31952 0.33119 0.51195 0.5522 0.65409 0.82053 0.8341 0.88011 0.9985 1.02256 1.1742 1.19204 1.33872 1.52603 1.66417 1.85524 1.89068 2.08348 2.20484 2.34399 2.65528 2.83202 3.00264 3.17289 3.31951 3.45589 3.60584 3.78885 4.10306 4.34887 4.52166 4.82459 
31 0.09457 0.15572 0.17247 0.3088 0.32249 0.49997 0.639 0.80809 0.82355 0.98755 1.16206 1.19603 1.32649 1.49984 1.65281 1.84421 2.06285 2.19125 2.33244 2.63648 2.81878 2.98499 3.15877 3.30711 3.44296 3.5889 3.76386 4.09064 4.33681 4.50604 4.81223 
46 0.00961 0.09505 0.16925 0.1773 0.19253 0.32425 0.33251 0.34904 0.51679 0.53544 0.65683 0.79976 0.83104 0.8399 0.8582 1.00169 1.01203 1.17866 1.18929 1.21432 1.34306 1.36763 1.52014 1.66826 1.68593 1.85955 1.87565 2.08389 2.20856 2.23711 2.34809 2.65187 2.83563 2.86119 3.00275 3.17469 3.32277 3.45823 3.47751 3.6049 3.78408 4.10565 4.35212 4.52092 4.82817 4.85766 
33 0.01145 0.09677 0.16369 0.17339 0.20785 0.31803 0.32866 0.51213 0.57394 0.65364 0.7978 0.82573 0.83503 0.87137 0.99609 1.012 1.1745 1.1954 1.33955 1.66163 1.7007 1.8531 2.20653 2.343 2.65528 2.83199 3.00314 3.17148 3.31992 3.45372 4.1005 4.34579 4.82219 
48 0.01468 0.10452 0.16764 0.17618 0.19303 0.32122 0.32933 0.34256 0.51289 0.52804 0.65153 0.66867 0.81843 0.83364 0.84497 1.00017 1.012 1.17465 1.18465 1.20619 1.33902 1.35556 1.51198 1.53336 1.66511 1.68146 1.85718 1.87317 2.07625 2.20289 2.22427 2.34535 2.64776 2.8311 2.85202 2.99762 3.17126 3.31958 3.45528 3.46985 3.60096 3.77602 4.10343 4.34919 4.51595 4.6494 4.82482 4.84462 
36 0.01722 0.10243 0.16772 0.17802 0.321 0.33175 0.514 0.53967 0.65382 0.80032 0.82838 0.838 0.99911 1.01743 1.17619 1.1921 1.34087 1.51792 1.66554 1.8566 1.88795 2.08709 2.20758 2.34492 2.65116 2.83408 3.00062 3.17184 3.32054 3.45582 3.60306 3.78811 4.10305 4.34917 4.52065 4.82576 
42 0.0126 0.1007 0.1617 0.17099 0.19438 0.31537 0.3252 0.50699 0.52905 0.64593 0.80861 0.82648 0.83841 0.99375 1.01086 1.16868 1.18024 1.20912 1.33302 1.36103 1.5078 1.65898 1.68088 1.85098 1.87929 2.07267 2.1979 2.2318 2.33954 2.64381 2.82591 2.99121 3.1658 3.31397 3.44919 3.59563 3.77076 4.09741 4.34347 4.512 4.66279 4.81916 
32 0.00722 0.10139 0.16676 0.17699 0.25224 0.32121 0.33292 0.5149 0.6558 0.80411 0.82847 0.83867 0.9989 1.17522 1.19144 1.34066 1.52213 1.66566 1.85596 1.89277 2.20855 2.34459 2.66288 2.83323 3.00657 3.17331 3.32074 3.4556 3.61088 4.10281 4.35009 4.82643 
41 0.01386 0.09846 0.16917 0.17794 0.20074 0.32357 0.33339 0.51529 0.53573 0.65569 0.79711 0.82916 0.83816 0.85722 1.00114 1.01623 1.17763 1.18999 1.21812 1.34199 1.52053 1.66764 1.69421 1.85866 1.88104 2.08553 2.20978 2.3465 2.65256 2.83457 3.00084 3.1726 3.32137 3.45702 3.48447 3.60384 3.78683 4.10402 4.35022 4.5215 4.8267 
26 0.02396 0.11951 0.17494 0.19281 0.32773 0.34189 0.52867 0.66978 0.82401 0.83926 0.86841 1.00635 1.18383 1.21474 1.3519 1.67306 1.86523 2.22075 2.35389 2.85149 3.18501 3.32947 3.46535 4.11206 4.36549 4.83851 
30 0.0195 0.10621 0.17369 0.18703 0.32817 0.34308 0.52418 0.66211 0.80058 0.83184 0.84147 0.87851 1.00505 1.18291 1.20613 1.35067 1.53351 1.67448 1.86657 2.21846 2.35332 2.66052 2.85582 3.18068 3.32795 3.46345 4.10817 4.35883 4.53279 4.8368 
29 0.01939 0.10508 0.17037 0.18115 0.3248 0.33727 0.51846 0.55059 0.66118 0.8038 0.83074 0.84044 1.00244 1.03105 1.17951 1.19832 1.34541 1.66987 1.86154 2.21214 2.34844 2.83945 3.00917 3.17599 3.32354 3.45949 4.10579 4.35359 4.82848 
36 0.00744 0.10411 0.16728 0.17888 0.32054 0.33236 0.51268 0.5401 0.6528 0.81124 0.83014 0.84276 0.99894 1.0419 1.17484 1.19039 1.33906 1.51808 1.66605 1.85593 1.88954 2.07897 2.2052 2.34437 2.65283 2.83192 3.00037 3.17076 3.31873 3.45455 3.60117 3.78244 4.10174 4.34861 4.51877 4.8245 
45 0.01352 0.10104 0.16516 0.17384 0.19161 0.31877 0.32722 0.34251 0.51069 0.52646 0.64968 0.80884 0.82937 0.83915 0.99738 1.00893 1.173 1.18378 1.20961 1.33688 1.35559 1.51024 1.66215 1.67883 1.85402 1.86935 2.07427 2.20078 2.2253 2.34308 2.64617 2.82883 2.85117 2.99519 3.16901 3.3177 3.45304 3.47074 3.59865 3.77471 4.10083 4.34633 4.51537 4.82229 4.84146 
35 0.00958 0.10684 0.17078 0.1832 0.32443 0.33745 0.51656 0.54277 0.65505 0.81432 0.83321 0.84591 1.0028 1.17832 1.19479 1.34261 1.51813 1.66926 1.86017 2.08314 2.20961 2.34818 2.652 2.83608 3.00204 3.17347 3.32238 3.45761 3.6046 3.78326 4.1051 4.35223 4.52082 4.66377 4.82817 
50 0.01667 0.09724 0.16495 0.17289 0.18584 0.31936 0.32689 0.33798 0.51164 0.52734 0.65062 0.67216 0.80207 0.82857 0.83742 0.86037 0.99815 1.00854 1.17339 1.1827 1.20123 1.33758 1.35326 1.51098 1.53459 1.66312 1.67846 1.8549 1.86897 2.07494 2.20197 2.22294 2.34361 2.64662 2.82971 2.85041 2.99585 3.16946 3.31817 3.45336 3.46665 3.59947 3.77416 4.10154 4.11886 4.34724 4.51412 4.65201 4.82321 4.8422 
39 0.01664 0.09749 0.16289 0.17194 0.19136 0.31702 0.32579 0.3445 0.50981 0.54124 0.65147 0.80181 0.82651 0.83575 0.99548 1.00754 1.17233 1.18559 1.21765 1.33593 1.51898 1.66009 1.67836 1.85233 1.87094 2.08157 2.20052 2.34154 2.65219 2.82818 2.99551 3.17045 3.31702 3.45209 3.60039 4.09929 4.34451 4.52265 4.82079 
43 0.01122 0.10065 0.16532 0.17416 0.19386 0.31929 0.32815 0.34962 0.51068 0.53193 0.65085 0.80959 0.82926 0.83923 0.99763 1.01052 1.17263 1.18445 1.21419 1.33663 1.36335 1.51264 1.66289 1.68156 1.85445 1.87129 2.07567 2.2012 2.23137 2.34272 2.64747 2.82907 2.99521 3.16914 3.31686 3.45306 3.59894 3.77539 4.10089 4.34649 4.51592 4.66706 4.82236 
34 0.00873 0.10804 0.17191 0.18485 0.32564 0.33889 0.51763 0.54431 0.65817 0.81813 0.83507 0.85028 1.00408 1.17953 1.19754 1.34441 1.52196 1.67096 1.86161 2.08732 2.2119 2.34953 2.6546 2.83725 3.00553 3.17567 3.32382 3.45983 3.60844 3.78984 4.1067 4.35448 4.52428 4.82941 
43 0.01649 0.10141 0.16507 0.1741 0.19674 0.31903 0.3286 0.5101 0.52893 0.6498 0.80377 0.82759 0.83734 0.99706 1.01066 1.17214 1.18372 1.21218 1.33637 1.36095 1.5112 1.66274 1.68404 1.85406 1.87485 2.07425 2.20073 2.22969 2.34215 2.64685 2.8286 2.85665 2.995 3.16815 3.3167 3.45244 3.4898 3.59807 3.77385 4.10004 4.34631 4.51387 4.82189 
27 0.02143 0.10646 0.16764 0.18009 0.32071 0.33354 0.51772 0.66042 0.80599 0.82936 0.84067 0.99862 1.02109 1.1771 1.20083 1.34561 1.66564 1.85656 2.21568 2.34603 2.84094 3.17592 3.32231 3.45843 4.10655 4.35211 4.82797 
39 0.00855 0.09976 0.16449 0.1742 0.20774 0.3184 0.3286 0.51109 0.53869 0.65194 0.80447 0.82704 0.83701 0.99634 1.01314 1.17327 1.18819 1.22728 1.33765 1.51487 1.66298 1.85333 1.88401 2.08528 2.20509 2.3422 2.64866 2.83024 2.99893 3.16954 3.31724 3.45318 3.59974 3.78752 4.1008 4.34748 4.52119 4.66921 4.82283 
34 0.01852 0.10609 0.16828 0.18 0.32183 0.33454 0.51507 0.54533 0.65341 0.81035 0.83059 0.84219 1.00052 1.17621 1.19251 1.34113 1.51863 1.66706 1.85803 2.08355 2.2089 2.34608 2.65301 2.83483 3.00099 3.17233 3.321 3.45619 3.60361 3.78322 4.10344 4.35062 4.52095 4.82663 
35 0.01038 0.10132 0.1701 0.18012 0.22401 0.32463 0.33606 0.51694 0.54386 0.65982 0.80643 0.83096 0.8406 1.00234 1.02483 1.17858 1.19426 1.34378 1.53252 1.66911 1.86011 2.20803 2.2418 2.34803 2.66072 2.83758 3.00973 3.17512 3.32272 3.45828 3.61437 4.10529 4.35347 4.53352 4.82981 
40 0.01941 0.10756 0.17059 0.18031 0.21236 0.32437 0.3344 0.51639 0.5395 0.65806 0.81422 0.83359 0.84448 1.00213 1.01703 1.17827 1.19153 1.22433 1.34275 1.52402 1.66849 1.69546 1.85935 1.87966 2.08575 2.20735 2.24233 2.34791 2.65691 2.83571 3.00375 3.17535 3.32277 3.45842 3.6086 3.79197 4.10558 4.35211 4.53755 4.82776 
39 0.01093 0.10032 0.17483 0.18543 0.32883 0.33999 0.5214 0.54585 0.6598 0.80355 0.83376 0.8432 0.87719 1.00782 1.1825 1.19711 1.2289 1.34716 1.52357 1.67487 1.86487 1.90084 2.09287 2.21605 2.35175 2.65666 2.84163 3.00896 3.17735 3.32647 3.46153 3.49605 3.60781 3.79184 4.10913 4.35842 4.52422 4.66812 4.83281 
30 0.01092 0.11874 0.16786 0.18232 0.32062 0.33397 0.51299 0.54912 0.65559 0.82642 0.83968 0.99983 1.1762 1.20045 1.34022 1.52636 1.66507 1.85672 2.08888 2.20673 2.3461 2.83238 3.00322 3.17574 3.3206 3.45641 3.61367 4.1034 4.34984 4.82488 
36 0.01123 0.10619 0.17094 0.18245 0.32435 0.33586 0.51788 0.54804 0.65779 0.81002 0.83229 0.84303 1.00264 1.03816 1.17955 1.199 1.34551 1.52206 1.66969 1.85985 1.89201 2.09043 2.21223 2.34856 2.65625 2.83821 3.00761 3.17594 3.32478 3.45895 3.60635 3.79523 4.10632 4.35518 4.53133 4.82942 
48 0.01444 0.10076 0.17106 0.17879 0.19229 0.32599 0.33387 0.34696 0.51799 0.53412 0.6575 0.68997 0.80473 0.83351 0.8423 0.8618 1.00407 1.01487 1.18012 1.19005 1.21282 1.34479 1.36786 1.5194 1.66898 1.68364 1.86066 1.87426 2.08475 2.21057 2.23944 2.34959 2.65439 2.83628 2.85665 3.00467 3.17578 3.32456 3.45992 3.47612 3.60545 3.78418 4.10733 4.35261 4.52251 4.67253 4.82989 4.85669 
39 0.01097 0.09077 0.1747 0.18383 0.20672 0.32983 0.33985 0.52301 0.54685 0.66332 0.81757 0.83821 0.84863 1.00811 1.0273 1.18374 1.19677 1.22805 1.34904 1.52799 1.67407 1.70294 1.86547 1.89084 2.0977 2.21557 2.35396 2.66052 2.84235 3.01185 3.18149 3.32853 3.46399 3.6126 3.79544 4.11236 4.36297 4.52966 4.83552 
31 0.02287 0.11939 0.17747 0.19593 0.33229 0.35678 0.52625 0.66446 0.82455 0.84061 0.86262 1.0113 1.18618 1.2155 1.35399 1.53031 1.68096 1.86985 2.10426 2.2256 2.36062 2.66184 2.85257 3.01683 3.18305 3.33183 3.46671 4.11289 4.36633 4.53605 4.83976 
43 0.01638 0.10216 0.16945 0.17876 0.2059 0.32365 0.33362 0.51466 0.53392 0.65436 0.80418 0.83034 0.83977 1.00161 1.02074 1.17651 1.18773 1.2144 1.34055 1.36255 1.51684 1.66796 1.85904 1.88466 2.08218 2.20583 2.23618 2.34636 2.65027 2.83359 2.9993 3.17197 3.32077 3.45614 3.47801 3.60287 3.77945 4.10372 4.35056 4.51796 4.6713 4.82617 4.8606 
36 0.01462 0.10027 0.16908 0.17814 0.20317 0.32371 0.33385 0.51683 0.54193 0.6579 0.80046 0.8298 0.83902 0.86854 1.00171 1.02151 1.17791 1.19153 1.22263 1.34346 1.5376 1.66833 1.8596 1.89166 2.21141 2.34721 2.66488 2.83565 3.0143 3.17507 3.32245 3.45781 3.61321 4.10507 4.3517 4.82801 
41 0.00846 0.10247 0.16795 0.17741 0.20423 0.32181 0.33137 0.51374 0.53482 0.65403 0.8109 0.83123 0.84174 0.99988 1.01441 1.17576 1.1879 1.21753 1.34015 1.37202 1.51782 1.66606 1.68987 1.85729 1.88075 2.08262 2.20636 2.3461 2.65279 2.83295 2.99944 3.17213 3.32078 3.45539 3.4776 3.60229 3.78386 4.10343 4.35044 4.52154 4.82573 
42 0.0193 0.10493 0.16824 0.17811 0.2137 0.32239 0.33302 0.51359 0.53369 0.65282 0.8105 0.83075 0.84131 1.00086 1.04612 1.17554 1.18796 1.2181 1.3397 1.36552 1.51329 1.66714 1.85796 1.88894 2.07916 2.2051 2.23702 2.34533 2.6479 2.83299 2.99794 3.17124 3.31953 3.4554 3.48146 3.60098 3.77788 4.10318 4.3508 4.51605 4.66832 4.82572 
37 0.00912 0.10837 0.17009 0.18226 0.32334 0.33513 0.51491 0.53791 0.65425 0.81865 0.83455 0.85202 1.00203 1.17695 1.19169 1.34116 1.38408 1.51466 1.66856 1.85901 1.89641 2.08277 2.20843 2.34672 2.65002 2.83443 3.00032 3.17247 3.32106 3.45699 3.60254 3.78046 4.105 4.35302 4.51952 4.66159 4.82756 
20 0.01176 0.11889 0.17365 0.1973 0.32659 0.34702 0.53721 0.82121 0.83739 0.87639 1.00505 1.1839 1.22511 1.67387 1.86346 2.36547 3.46774 4.11054 4.36031 4.83745 
46 0.00695 0.0315 0.11512 0.1749 0.18463 0.2195 0.32837 0.33805 0.51953 0.53782 0.65861 0.69635 0.82581 0.83958 0.85339 1.00616 1.02091 1.18152 1.19306 1.22209 1.34573 1.36916 1.51956 1.67239 1.69826 1.86355 1.8845 2.08441 2.21042 2.23908 2.35125 2.65481 2.83869 3.00479 3.17701 3.32595 3.46137 3.4825 3.60702 3.78279 4.10895 4.35536 4.52235 4.67688 4.83106 4.85945 
44 0.01691 0.10687 0.1686 0.1777 0.19899 0.32231 0.33146 0.35674 0.5139 0.53138 0.65455 0.8186 0.83422 0.84685 1.00096 1.01469 1.17556 1.18665 1.21403 1.34013 1.36258 1.51694 1.66626 1.68629 1.85775 1.87574 2.07969 2.20515 2.23926 2.34595 2.65164 2.83234 2.85727 2.99935 3.17327 3.32068 3.45692 3.60312 3.78061 4.10436 4.35003 4.52002 4.82585 4.85636 
23 0.02214 0.11467 0.17085 0.19044 0.3241 0.3399 0.52423 0.81328 0.83268 0.84983 1.00318 1.17994 1.21318 1.35365 1.66999 1.86088 2.21227 2.3503 3.32679 3.46247 4.10773 4.3559 4.83337 
35 0.02058 0.113 0.17154 0.18276 0.32453 0.33539 0.51671 0.54027 0.65863 0.82185 0.83721 0.85638 1.00307 1.02213 1.17913 1.19481 1.34436 1.52867 1.66921 1.86019 1.88686 2.08903 2.21171 2.34842 2.66301 2.83581 3.0043 3.17605 3.32414 3.45959 3.607 4.10701 4.35363 4.53424 4.82874 
37 0.00948 0.10286 0.166 0.17637 0.31424 0.32439 0.34028 0.51179 0.53604 0.65187 0.8116 0.82951 0.84134 0.99834 1.17394 1.18846 1.22575 1.33846 1.51571 1.6647 1.85523 1.88698 2.07974 2.20484 2.34335 2.64873 2.83099 2.99806 3.1697 3.31804 3.45401 3.6005 3.78292 4.10098 4.34758 4.51886 4.82333 
34 0.00674 0.09519 0.16309 0.17277 0.20557 0.31757 0.32793 0.51074 0.5515 0.65344 0.79747 0.82529 0.8346 0.87194 0.99543 1.01393 1.17283 1.18835 1.33801 1.53696 1.66156 1.85261 1.89302 2.20235 2.34168 2.82989 3.00127 3.17 3.31662 3.45339 3.60165 4.09943 4.34459 4.82081 
47 0.01136 0.10432 0.17096 0.17975 0.19853 0.32505 0.33388 0.35404 0.51711 0.53564 0.65611 0.68954 0.82348 0.83745 0.85077 1.00362 1.01684 1.17833 1.18894 1.21452 1.34312 1.36553 1.51711 1.55716 1.66919 1.68866 1.86065 1.87811 2.08147 2.2085 2.24071 2.34875 2.65278 2.83496 2.8577 3.00299 3.17556 3.3235 3.45928 3.48414 3.60547 3.7822 4.10676 4.3527 4.52063 4.66091 4.82918 
33 0.01614 0.11165 0.17475 0.18786 0.32819 0.34064 0.52473 0.66266 0.81347 0.83582 0.84761 1.00633 1.18317 1.20365 1.34864 1.5283 1.67312 1.86359 1.89812 2.10345 2.21858 2.35175 2.66166 2.84468 3.02191 3.18129 3.32825 3.46461 3.79784 4.11041 4.35729 4.52884 4.83328 
38 0.01694 0.10315 0.16948 0.1794 0.22035 0.3238 0.33478 0.51713 0.54413 0.65584 0.80541 0.83041 0.83999 1.00178 1.02611 1.17757 1.19131 1.22305 1.34316 1.52032 1.66889 1.8611 2.08992 2.20908 2.34842 2.65209 2.83683 3.00393 3.17429 3.3222 3.45732 3.60566 3.78568 4.10538 4.35797 4.52025 4.65675 4.82961 
35 0.00923 0.10367 0.17048 0.18128 0.32448 0.33593 0.51841 0.54932 0.65889 0.80776 0.8318 0.84205 1.00246 1.02556 1.17896 1.19538 1.34482 1.52601 1.66859 1.86075 2.10424 2.21017 2.34826 2.65709 2.84253 3.00851 3.17681 3.32423 3.45907 3.61179 3.79905 4.10696 4.35747 4.52983 4.83166 
29 0.00858 0.10155 0.17215 0.1838 0.32592 0.33779 0.52237 0.66184 0.80449 0.83233 0.84239 1.00334 1.02493 1.18178 1.20365 1.3503 1.54655 1.67128 1.86346 2.21902 2.35242 2.84981 3.01585 3.17906 3.32824 3.46165 4.10862 4.3643 4.83474 
37 0.01927 0.10333 0.16833 0.17901 0.32141 0.33244 0.51445 0.53993 0.65464 0.80156 0.8288 0.83848 0.99972 1.02095 1.1761 1.19071 1.22506 1.34127 1.52031 1.66675 1.85731 1.88926 2.08447 2.20857 2.34553 2.6533 2.83496 3.00408 3.17195 3.32041 3.45619 3.60366 3.78762 4.1031 4.3499 4.51994 4.82611 
38 0.0197 0.10949 0.17071 0.18101 0.2243 0.32447 0.33507 0.51669 0.5438 0.65768 0.81942 0.83527 0.84988 1.0029 1.02425 1.17906 1.19576 1.34327 1.52147 1.66872 1.70302 1.85996 1.88777 2.09213 2.21115 2.34789 2.65562 2.83642 3.00536 3.17587 3.32338 3.45967 3.60943 3.79059 4.10684 4.35268 4.52737 4.82805 
37 0.00895 0.10026 0.16885 0.17898 0.30385 0.32417 0.33585 0.51578 0.54595 0.65591 0.80593 0.83008 0.83977 1.00099 1.02289 1.17775 1.19656 1.34267 1.52264 1.66674 1.85813 1.88697 2.08716 2.20765 2.34594 2.65383 2.83529 3.00442 3.17321 3.32195 3.4574 3.61012 3.78879 4.10404 4.35047 4.52242 4.82633 
38 0.00954 0.10592 0.17438 0.18559 0.32855 0.34056 0.52006 0.54324 0.65903 0.82058 0.8381 0.85254 1.00692 1.18161 1.19569 1.23181 1.34605 1.39792 1.52162 1.67274 1.86434 2.08715 2.21291 2.3515 2.65587 2.83896 3.00529 3.17728 3.32603 3.46135 3.49999 3.60855 3.788 4.10939 4.35637 4.52456 4.6745 4.83214 
48 0.0159 0.09862 0.16546 0.17381 0.19047 0.31949 0.32789 0.34393 0.51114 0.52875 0.65043 0.80283 0.82828 0.83746 0.88914 0.99786 1.00978 1.17351 1.18427 1.21027 1.33734 1.35643 1.51093 1.54997 1.66363 1.68125 1.85485 1.87078 2.07494 2.20278 2.25121 2.34307 2.64631 2.82944 2.85456 2.99583 3.1692 3.3177 3.4536 3.4753 3.59915 3.77467 4.10105 4.34669 4.51481 4.66125 4.82259 4.84437 
35 0.01979 0.11171 0.17231 0.18557 0.32538 0.33776 0.51894 0.55266 0.65834 0.8197 0.83593 0.85255 1.00387 1.18025 1.19972 1.34547 1.5232 1.67079 1.86084 1.89864 2.08732 2.21201 2.34963 2.65885 2.83901 3.0081 3.17746 3.32481 3.45948 3.60707 3.78864 4.10722 4.35548 4.52617 4.8309 
35 0.0167 0.10669 0.16797 0.17859 0.32132 0.3325 0.51381 0.54219 0.65588 0.81214 0.83136 0.84363 1.00004 1.02449 1.17552 1.19018 1.23526 1.34108 1.52867 1.66595 1.85732 1.89088 2.08791 2.2084 2.34553 2.66103 2.83349 3.00239 3.173 3.32104 3.45601 3.60973 4.10361 4.34999 4.82551 
48 0.01185 0.07711 0.13813 0.17487 0.18312 0.20254 0.32863 0.33734 0.3712 0.51977 0.5371 0.65894 0.8022 0.83366 0.84232 0.85886 1.006 1.0186 1.18157 1.19155 1.21446 1.34592 1.36754 1.52074 1.67339 1.70206 1.86404 1.88327 2.0868 2.21296 2.24237 2.35052 2.65486 2.83817 2.85926 3.00505 3.17666 3.32567 3.46088 3.47658 3.60651 3.78641 4.10838 4.35494 4.52309 4.66597 4.83086 4.85224 
39 0.01809 0.10063 0.16901 0.17775 0.19908 0.32349 0.33308 0.51626 0.54033 0.65711 0.79987 0.82986 0.83905 0.86483 1.00109 1.01527 1.17744 1.18977 1.21864 1.34244 1.52402 1.66787 1.69524 1.8592 1.88691 2.09643 2.20964 2.34714 2.65624 2.83547 3.00325 3.17421 3.3218 3.45796 3.60886 4.10493 4.35187 4.52253 4.82764 
38 0.00898 0.10117 0.16786 0.17816 0.32114 0.33151 0.51431 0.53968 0.65326 0.80278 0.82906 0.83887 0.99941 1.01912 1.17606 1.19004 1.22269 1.34136 1.51566 1.66676 1.85722 1.89689 2.08165 2.20913 2.34549 2.64882 2.83381 3.00056 3.17156 3.32045 3.45581 3.60151 3.77923 4.10294 4.34982 4.51677 4.6571 4.82557 
37 0.01465 0.10445 0.16633 0.17638 0.21479 0.32003 0.33078 0.51197 0.53648 0.6518 0.81273 0.83038 0.8425 0.99825 1.02211 1.17492 1.19058 1.33853 1.51355 1.66439 1.85515 1.88021 2.07898 2.20569 2.344 2.64796 2.83068 2.99757 3.17042 3.31877 3.45419 3.60031 3.77932 4.10179 4.34806 4.51846 4.82327 
38 0.01038 0.10608 0.17086 0.18169 0.32378 0.33386 0.51597 0.5384 0.65659 0.81038 0.83273 0.84343 1.002 1.01889 1.17786 1.19109 1.22338 1.34278 1.51979 1.6683 1.7007 1.85944 1.88807 2.08652 2.20978 2.34767 2.65331 2.83576 3.00421 3.17446 3.3224 3.45812 3.60506 3.78506 4.10583 4.35292 4.52082 4.82831 
33 0.01882 0.10589 0.1697 0.18211 0.32371 0.33704 0.51737 0.55309 0.65622 0.80793 0.83061 0.84123 1.00218 1.17833 1.1981 1.34383 1.5265 1.66864 1.86086 2.09033 2.21066 2.34865 2.65619 2.83848 3.00594 3.17537 3.32262 3.45826 3.61397 4.1049 4.35419 4.53021 4.83038 
39 0.00702 0.09704 0.16976 0.17917 0.2054 0.32414 0.33433 0.51678 0.54087 0.65799 0.81135 0.83286 0.84305 1.00209 1.01769 1.17824 1.19105 1.22195 1.34292 1.52147 1.66781 1.69053 1.85916 1.87873 2.08996 2.21123 2.34786 2.65526 2.83635 3.00387 3.17479 3.32257 3.45833 3.6065 3.79267 4.10626 4.35246 4.53103 4.82879 
43 0.01048 0.10136 0.16388 0.17295 0.1934 0.31745 0.32598 0.3419 0.50917 0.52645 0.64915 0.81148 0.82901 0.83982 0.99613 1.00871 1.17103 1.18195 1.20836 1.33565 1.3592 1.51071 1.66104 1.67811 1.85296 1.87212 2.07338 2.1994 2.23249 2.34156 2.64627 2.82753 2.99402 3.1679 3.31599 3.45189 3.59754 3.77266 4.09946 4.34514 4.51389 4.82081 4.85269 
23 0.01726 0.10555 0.17007 0.18259 0.32424 0.3379 0.52685 0.79833 0.82916 0.83926 1.00182 1.17959 1.2039 1.34911 1.66983 1.86218 2.21753 2.35477 2.85469 3.32595 3.46063 4.10709 4.83734 
31 0.00751 0.10213 0.16551 0.17802 0.31872 0.3308 0.51216 0.65398 0.80176 0.82704 0.83766 0.99641 1.17422 1.19463 1.33958 1.52921 1.66319 1.85361 2.08214 2.2092 2.34264 2.65742 2.83166 3.00366 3.17049 3.3187 3.45496 4.10032 4.34587 4.52688 4.82236 
29 0.0123 0.10449 0.16661 0.1818 0.32001 0.33434 0.51357 0.6537 0.80636 0.82789 0.84013 0.99842 1.17488 1.19791 1.3393 1.6662 1.85564 2.20601 2.34431 2.65633 2.83334 3.00239 3.17117 3.31849 3.45452 3.60972 4.1011 4.34868 4.82384 
45 0.0084 0.09296 0.16955 0.17809 0.19616 0.32455 0.3335 0.36293 0.51666 0.53647 0.65593 0.80576 0.83197 0.84108 0.875 1.00232 1.01485 1.17814 1.18888 1.21467 1.34253 1.36636 1.51822 1.66873 1.69035 1.85968 1.87766 2.08261 2.209 2.24335 2.34758 2.65197 2.83605 3.00184 3.17454 3.32269 3.45851 3.48234 3.60366 3.78524 4.1055 4.35204 4.52042 4.65788 4.82824 
42 0.02072 0.10609 0.16736 0.17668 0.20081 0.32116 0.33077 0.51105 0.52922 0.65241 0.81318 0.83173 0.84309 0.99952 1.01408 1.17436 1.18591 1.21467 1.33852 1.36128 1.51437 1.66471 1.68412 1.85659 1.87571 2.08146 2.20373 2.23426 2.34502 2.64953 2.83211 2.99765 3.17182 3.31969 3.45541 3.60151 3.77992 4.10359 4.3497 4.51853 4.65515 4.82559 
35 0.02029 0.1045 0.16749 0.17799 0.32053 0.33076 0.51429 0.54291 0.65636 0.80492 0.82927 0.83946 0.99898 1.01686 1.17615 1.19268 1.34149 1.5273 1.66525 1.70136 1.85615 1.88592 2.09087 2.20813 2.3458 2.6578 2.83519 3.0058 3.17422 3.32132 3.45685 4.10319 4.34914 4.52593 4.82543 
40 0.0105 0.10093 0.16428 0.17318 0.19233 0.31826 0.32728 0.34998 0.51017 0.53323 0.65071 0.8106 0.82906 0.83939 0.99686 1.01059 1.1723 1.18427 1.21437 1.33652 1.5124 1.66156 1.67977 1.85359 1.87027 2.07467 2.20061 2.34198 2.64834 2.82824 2.99455 3.16916 3.31675 3.45292 3.59869 3.78542 4.1004 4.34606 4.52205 4.8215 
35 0.01741 0.10163 0.16423 0.17411 0.21059 0.31825 0.32904 0.5102 0.54096 0.65363 0.80652 0.8274 0.83773 0.99614 1.0161 1.17267 1.18768 1.33709 1.52671 1.66205 1.69797 1.85326 1.87942 2.09053 2.20422 2.34175 2.82925 2.99697 3.16917 3.31684 3.45274 3.59986 4.0995 4.3449 4.82101 
29 0.01562 0.10806 0.16955 0.18187 0.32304 0.33587 0.51729 0.66014 0.8098 0.83159 0.84366 1.00129 1.17986 1.2095 1.34686 1.66775 1.85848 1.90398 2.21428 2.34838 2.6605 2.83769 3.01351 3.17764 3.32492 3.46098 4.10525 4.35103 4.82764 
36 0.02042 0.10315 0.16413 0.17492 0.31723 0.32817 0.50948 0.5347 0.6494 0.80702 0.82719 0.83883 0.99587 1.02036 1.17179 1.18664 1.33645 1.51148 1.66209 1.85273 1.88577 2.07511 2.20203 2.34115 2.64613 2.82881 2.99543 3.16768 3.31627 3.45167 3.59756 3.7755 4.09897 4.34527 4.51409 4.82119 
45 0.00658 0.02953 0.11079 0.17231 0.18082 0.19977 0.32602 0.33459 0.35355 0.51828 0.53631 0.65898 0.8163 0.83555 0.84504 1.00395 1.01566 1.17937 1.18952 1.21285 1.34402 1.36518 1.5215 1.66873 1.68436 1.86114 1.87716 2.0873 2.20946 2.23833 2.34985 2.65563 2.8375 3.00683 3.17747 3.32461 3.46027 3.48219 3.6076 3.78633 4.10785 4.35425 4.52359 4.66472 4.83026 
43 0.01412 0.10401 0.1686 0.17716 0.19393 0.32287 0.33131 0.34716 0.51545 0.53526 0.65649 0.81292 0.83314 0.84298 1.00154 1.01398 1.17725 1.18843 1.21582 1.34234 1.37558 1.52176 1.66651 1.68339 1.85865 1.87604 2.08453 2.20658 2.23725 2.34738 2.65431 2.83429 3.00166 3.17455 3.32228 3.45797 3.48745 3.60537 3.78614 4.10559 4.35161 4.5244 4.82761 
35 0.00872 0.09786 0.16677 0.17539 0.19438 0.32158 0.33091 0.5142 0.54365 0.6579 0.80071 0.82871 0.83801 0.874 0.99976 1.01528 1.17614 1.18966 1.22142 1.34253 1.66522 1.68596 1.85672 1.87835 2.20736 2.34483 2.83364 3.00455 3.17364 3.32087 3.45619 3.60712 4.10249 4.34812 4.82493 
41 0.01971 0.10398 0.16693 0.17618 0.20086 0.32095 0.33055 0.51235 0.53156 0.65254 0.80751 0.82981 0.83983 0.999 1.01325 1.17393 1.18552 1.21405 1.33861 1.36558 1.51817 1.6644 1.68527 1.85647 1.88124 2.07925 2.20354 2.23842 2.34441 2.65123 2.83158 2.99722 3.17077 3.31901 3.45455 3.6015 3.77985 4.10217 4.34837 4.51867 4.82412 
38 0.01555 0.10253 0.16309 0.17298 0.20332 0.31659 0.32641 0.50788 0.52899 0.64751 0.81054 0.82818 0.8403 0.99512 1.00998 1.17025 1.18376 1.2202 1.33451 1.50884 1.65994 1.68163 1.85169 1.87346 2.0718 2.19913 2.3402 2.64708 2.8261 2.99239 3.16675 3.31487 3.45101 3.59632 3.77525 4.0985 4.34382 4.81943 
37 0.02111 0.10939 0.17148 0.18242 0.32497 0.3361 0.51803 0.54614 0.65824 0.81375 0.83396 0.84557 1.00298 1.02241 1.17982 1.19716 1.34507 1.52197 1.66923 1.70712 1.86089 1.89969 2.09124 2.21261 2.34947 2.65627 2.83781 3.00867 3.17563 3.32459 3.46053 3.61006 3.78701 4.10744 4.35447 4.5247 4.82973 
30 0.0098 0.11567 0.17013 0.18864 0.32341 0.3395 0.51669 0.65818 0.82213 0.83602 1.00235 1.17709 1.19856 1.34243 1.52336 1.66976 1.85986 2.08948 2.20953 2.34707 2.65574 2.83919 3.00439 3.1754 3.32196 3.45966 3.60994 4.10483 4.3536 4.82804 
40 0.02033 0.09625 0.15641 0.16626 0.30921 0.31832 0.36182 0.50107 0.52697 0.63999 0.8026 0.82103 0.83243 0.98825 1.00303 1.16323 1.17633 1.21642 1.32745 1.50013 1.65346 1.68664 1.84486 1.87621 2.0637 2.19178 2.33335 2.63632 2.81923 2.98533 3.1594 3.30772 3.44349 3.58883 3.76335 4.09132 4.33682 4.50402 4.64439 4.81272 
38 0.01916 0.10151 0.16683 0.17639 0.20872 0.32065 0.33071 0.51245 0.54166 0.65397 0.80297 0.82821 0.83775 0.99852 1.01367 1.17497 1.19004 1.22777 1.33922 1.51863 1.66501 1.85554 1.87925 2.2041 2.24638 2.34406 2.65225 2.83098 3.00151 3.17114 3.31912 3.45473 3.60216 3.78917 4.10229 4.34793 4.52139 4.82388 
37 0.06048 0.13063 0.16206 0.17412 0.31342 0.3243 0.50535 0.52986 0.64534 0.80378 0.8243 0.83572 0.99204 1.01366 1.16807 1.18232 1.22038 1.33242 1.50768 1.65782 1.84872 1.88336 2.06973 2.19764 2.3376 2.64206 2.82413 2.99088 3.16448 3.31251 3.44872 3.59445 3.77019 4.09564 4.341 4.51102 4.81698 
35 0.0151 0.1089 0.17135 0.18347 0.32467 0.33661 0.5175 0.54735 0.65712 0.81542 0.83393 0.84701 1.00324 1.17833 1.19333 1.34304 1.51996 1.66996 1.85996 1.89301 2.08509 2.21018 2.34852 2.65322 2.83679 3.00593 3.17524 3.32274 3.45956 3.60715 3.78795 4.1062 4.35364 4.52055 4.8297 
40 0.01871 0.10222 0.16968 0.17898 0.20644 0.32358 0.33355 0.51539 0.53666 0.65532 0.80309 0.83045 0.83979 0.88473 1.00123 1.01575 1.17757 1.19006 1.21953 1.34202 1.51886 1.6686 1.85866 1.88275 2.08334 2.2088 2.34676 2.65222 2.83442 3.00129 3.17337 3.32141 3.45739 3.60374 3.78372 4.10445 4.35111 4.52075 4.66948 4.82672 
35 0.02043 0.10529 0.16544 0.17688 0.31873 0.33062 0.51161 0.53886 0.65108 0.81091 0.82916 0.84259 0.99756 1.17311 1.18895 1.33846 1.51509 1.6632 1.8546 2.0779 2.20253 2.23973 2.34294 2.64822 2.83139 2.99916 3.16963 3.31787 3.45387 3.60004 3.78309 4.10081 4.34803 4.51644 4.82373 
40 0.01441 0.09828 0.16419 0.17282 0.18926 0.31821 0.32666 0.34166 0.51106 0.53867 0.65275 0.80287 0.82799 0.83719 0.99672 1.00747 1.1732 1.18553 1.21571 1.33775 1.51916 1.66147 1.67876 1.85343 1.86986 2.07505 2.20112 2.23575 2.34257 2.65598 2.82931 2.99711 3.17021 3.31803 3.45409 3.60216 3.7824 4.10074 4.3458 4.82195 
45 0.01394 0.09485 0.1585 0.16703 0.18381 0.31211 0.32012 0.33329 0.5038 0.52316 0.6427 0.80004 0.82257 0.83206 0.99083 1.00189 1.16559 1.17594 1.19899 1.32982 1.34873 1.5026 1.53374 1.65598 1.67328 1.84755 1.86316 2.06592 2.19388 2.21931 2.33609 2.63879 2.82166 2.9879 3.16219 3.3103 3.4462 3.46562 3.59155 3.76594 4.09409 4.33949 4.50615 4.64469 4.81534 
36 0.01377 0.10402 0.16697 0.17775 0.32094 0.3334 0.51334 0.54078 0.65248 0.80692 0.829 0.8398 0.99956 1.1748 1.18956 1.22577 1.33949 1.51603 1.66568 1.8567 2.08207 2.20561 2.34458 2.64877 2.83288 2.99929 3.17072 3.31924 3.45483 3.60158 3.78057 4.10232 4.34905 4.51761 4.66453 4.82507 
44 0.01283 0.10703 0.17272 0.18204 0.20712 0.32637 0.33564 0.36597 0.51876 0.53891 0.65844 0.82083 0.83724 0.8489 1.00443 1.01773 1.18029 1.19218 1.22189 1.34455 1.36963 1.52015 1.66996 1.68935 1.86205 1.8828 2.08625 2.2096 2.24124 2.35042 2.65463 2.83799 3.00424 3.17746 3.32531 3.46046 3.48428 3.60709 3.78579 4.10829 4.35548 4.52274 4.66156 4.83137 
41 0.01541 0.10037 0.16696 0.17549 0.19353 0.32141 0.33035 0.35725 0.51352 0.53353 0.65498 0.8057 0.82976 0.83907 0.99951 1.01254 1.17555 1.18715 1.21526 1.3404 1.51883 1.66476 1.68295 1.85677 1.8774 2.08152 2.20435 2.23383 2.34535 2.65319 2.83253 2.99882 3.17228 3.31999 3.45588 3.60274 3.78617 4.10281 4.34893 4.52148 4.825 
43 0.0116 0.09387 0.16099 0.16991 0.18897 0.31532 0.32428 0.3535 0.50778 0.5307 0.64765 0.7966 0.8241 0.83316 0.86204 0.99368 1.00603 1.17011 1.18223 1.21224 1.33417 1.50957 1.65924 1.68333 1.85032 1.87085 2.07212 2.19922 2.23449 2.33945 2.64362 2.82609 2.99257 3.16622 3.31433 3.45029 3.47629 3.59586 3.77263 4.09742 4.34255 4.51208 4.81883 
30 0.02168 0.11347 0.17262 0.18602 0.32551 0.33782 0.51998 0.5786 0.6645 0.82239 0.83749 0.85744 1.00398 1.04844 1.18155 1.20557 1.34751 1.67032 1.86177 2.21524 2.3502 2.66742 2.84214 3.02031 3.1812 3.32645 3.46246 4.1095 4.356 4.83127 
50 0.01548 0.09313 0.16057 0.16848 0.18057 0.31499 0.32234 0.33291 0.50699 0.52108 0.64566 0.66205 0.79654 0.82429 0.83311 0.85393 0.99392 1.00453 1.16946 1.17911 1.19944 1.33325 1.3483 1.50542 1.5257 1.65894 1.67439 1.85065 1.86468 2.06992 2.1972 2.21782 2.33927 2.64151 2.82482 2.84475 2.99115 3.16528 3.31384 3.44923 3.46209 3.59438 3.76978 4.09712 4.11978 4.34265 4.5101 4.64664 4.81856 4.83433 
39 0.00978 0.09225 0.15369 0.16284 0.19218 0.30739 0.31663 0.49854 0.52225 0.63717 0.79743 0.81787 0.82832 0.98577 1.00034 1.16062 1.17331 1.20814 1.32488 1.49743 1.65067 1.67612 1.84239 1.86822 2.06097 2.18874 2.33081 2.63322 2.81663 2.98273 3.15664 3.30514 3.44078 3.5862 3.76057 4.08872 4.33437 4.50097 4.81004 
25 0.07712 0.16118 0.17517 0.31647 0.33325 0.50929 0.66028 0.81078 0.82815 0.85037 0.99524 1.17317 1.21258 1.33951 1.66266 1.85222 2.20785 2.3411 2.82962 3.17104 3.31686 3.45407 4.09902 4.34462 4.82021 
30 0.02139 0.11474 0.17187 0.18446 0.32495 0.33716 0.51897 0.55351 0.66481 0.82398 0.83805 0.8667 1.00355 1.03651 1.17998 1.19928 1.34575 1.66977 1.86048 1.89294 2.2128 2.3502 2.83842 3.00991 3.18107 3.325 3.46106 4.10799 4.35485 4.8308 
39 0.01596 0.10259 0.17466 0.18302 0.20227 0.32914 0.33823 0.52095 0.54052 0.66212 0.80172 0.83422 0.84317 0.86141 1.00702 1.02221 1.18285 1.19441 1.22095 1.34793 1.5281 1.67287 1.69296 1.86446 1.88385 2.2158 2.35177 2.66107 2.84021 3.01144 3.17942 3.32728 3.46312 3.61095 4.10968 4.35615 4.53376 4.83171 4.85476 
39 0.01419 0.10356 0.17233 0.18189 0.21499 0.32594 0.33559 0.51903 0.54253 0.65837 0.80721 0.83336 0.84278 1.00348 1.01731 1.18083 1.19469 1.2263 1.34594 1.52269 1.66995 1.69255 1.86136 1.88254 2.08865 2.21488 2.34973 2.65743 2.8378 3.00804 3.17627 3.32495 3.46027 3.60748 3.78924 4.10716 4.35332 4.52421 4.83024 
37 0.02308 0.10479 0.16427 0.17492 0.31723 0.32776 0.51 0.54389 0.65002 0.80977 0.82852 0.84131 0.99609 1.01903 1.17177 1.18767 1.33611 1.51524 1.66139 1.69151 1.85324 1.88674 2.07696 2.20231 2.34209 2.65159 2.82964 2.99644 3.16988 3.31734 3.45284 3.60312 3.77973 4.10003 4.34613 4.51857 4.8222 
36 0.02265 0.11144 0.17065 0.18252 0.32342 0.33467 0.5156 0.54043 0.6558 0.81898 0.83521 0.85181 1.00184 1.02217 1.17826 1.19489 1.34308 1.51826 1.66823 1.85904 1.88768 2.08412 2.20995 2.34774 2.65326 2.83513 3.00343 3.17399 3.32273 3.45881 3.60537 3.78209 4.1058 4.35141 4.52211 4.82756 
42 0.01529 0.10416 0.16615 0.17509 0.19475 0.3196 0.32825 0.34531 0.51128 0.5331 0.65269 0.81456 0.83138 0.84266 0.9983 1.01053 1.17354 1.18572 1.21681 1.33746 1.36505 1.52013 1.66333 1.68083 1.85494 1.87107 2.07531 2.20228 2.3434 2.66067 2.82909 2.99639 3.17069 3.31791 3.45427 3.60044 3.77646 4.1016 4.34679 4.52459 4.82269 4.84965 
37 0.01899 0.10181 0.16529 0.17558 0.31841 0.32924 0.51127 0.53812 0.65122 0.80131 0.82669 0.83666 0.99696 1.01977 1.17355 1.18878 1.22851 1.33804 1.51303 1.6641 1.85436 1.89001 2.07952 2.20657 2.3424 2.64736 2.83025 2.99923 3.1697 3.31745 3.45357 3.59965 3.7796 4.10038 4.34683 4.51721 4.82264 
41 0.01129 0.09825 0.17519 0.18478 0.21702 0.32964 0.34021 0.52101 0.54171 0.66128 0.81074 0.83596 0.84551 1.00679 1.02264 1.18224 1.19382 1.22133 1.3469 1.37326 1.52663 1.67369 1.86516 1.89365 2.09201 2.21257 2.24595 2.35203 2.65904 2.84165 3.00929 3.17908 3.32737 3.4621 3.48757 3.60987 3.79314 4.10976 4.35815 4.52577 4.83304 
46 0.009 0.09657 0.16503 0.17331 0.18838 0.31928 0.32735 0.34046 0.51166 0.52966 0.65121 0.80068 0.82826 0.83732 0.86585 0.99781 1.00839 1.17415 1.18492 1.21087 1.33787 1.35773 1.51253 1.66331 1.68045 1.85453 1.86959 2.07516 2.20308 2.23272 2.34338 2.64736 2.82974 2.853 2.99629 3.16991 3.31818 3.45388 3.47101 3.59975 3.77563 4.10144 4.34681 4.51519 4.82294 4.84326 
46 0.01187 0.09804 0.16712 0.17508 0.18896 0.32188 0.3299 0.34322 0.51408 0.53167 0.65434 0.79934 0.82974 0.83867 0.85845 0.99998 1.01033 1.1763 1.18653 1.21028 1.34083 1.3644 1.51589 1.66551 1.68095 1.85706 1.87251 2.07983 2.20521 2.23008 2.34582 2.65014 2.83254 2.85594 2.99939 3.1724 3.32094 3.45664 3.47898 3.60248 3.78073 4.10389 4.34897 4.51891 4.82527 4.84421 
36 0.01185 0.10644 0.17006 0.18054 0.32329 0.33389 0.51599 0.54019 0.65778 0.81057 0.83233 0.84322 1.00196 1.02424 1.17863 1.19543 1.3426 1.52368 1.66761 1.69792 1.85926 1.88872 2.09008 2.21021 2.34878 2.65574 2.83576 3.00275 3.17528 3.32305 3.45824 3.61318 4.10519 4.35166 4.53076 4.8278 
43 0.01584 0.10514 0.1697 0.17873 0.20097 0.32342 0.3327 0.36455 0.51565 0.53524 0.65572 0.81414 0.83336 0.84343 1.00167 1.01526 1.17756 1.18896 1.21699 1.34209 1.36858 1.51761 1.66734 1.68715 1.85875 1.87642 2.08264 2.20904 2.34743 2.65196 2.83491 3.00217 3.17386 3.32234 3.45775 3.48078 3.6042 3.78282 4.10539 4.35148 4.51949 4.66277 4.82766 
46 0.0189 0.09473 0.16014 0.16878 0.18676 0.3146 0.32323 0.34268 0.50621 0.52341 0.64546 0.79809 0.82355 0.83272 0.87571 0.99309 1.00579 1.16828 1.17886 1.20425 1.33249 1.35471 1.50573 1.65793 1.67695 1.84985 1.86794 2.06945 2.19634 2.22426 2.33827 2.6413 2.82425 2.84715 2.99058 3.16421 3.31289 3.44844 3.46648 3.59383 3.76942 4.0962 4.34185 4.50932 4.81764 4.84278 
37 0.01515 0.10121 0.16462 0.17414 0.20086 0.31848 0.32869 0.51126 0.54073 0.65345 0.80382 0.82764 0.83739 0.99643 1.01003 1.17466 1.19448 1.33884 1.52109 1.66181 1.68987 1.85316 1.87419 2.08088 2.2081 2.34268 2.65136 2.83044 2.99977 3.17059 3.31871 3.45474 3.60269 4.10104 4.34626 4.53158 4.82212 
36 0.01738 0.11295 0.17737 0.18923 0.33065 0.34195 0.52326 0.54816 0.66272 0.81848 0.83889 0.8504 1.00858 1.03113 1.18473 1.20051 1.34981 1.52659 1.67555 1.86645 1.89864 2.09317 2.21706 2.35396 2.66016 2.84229 3.01138 3.18072 3.32886 3.46456 3.61414 3.79385 4.1114 4.35881 4.52946 4.83563 
44 0.01178 0.09538 0.16353 0.17191 0.18811 0.31848 0.32727 0.34999 0.51103 0.53174 0.65057 0.79708 0.8261 0.8351 0.85771 0.99666 1.00965 1.17271 1.18394 1.21126 1.33698 1.36207 1.51334 1.66254 1.68273 1.85377 1.8715 2.07699 2.202 2.23457 2.34258 2.64673 2.83032 2.99586 3.16883 3.31718 3.45277 3.47712 3.59907 3.77833 4.10023 4.34653 4.51446 4.82259 
36 0.01959 0.10593 0.16923 0.17928 0.21908 0.32371 0.33496 0.51584 0.54145 0.65743 0.81213 0.83179 0.84254 1.00208 1.17749 1.19252 1.23072 1.34204 1.52243 1.6687 1.85896 1.89128 2.09144 2.20884 2.34716 2.65523 2.83658 3.00488 3.17437 3.32186 3.45775 3.60901 4.10462 4.35279 4.52209 4.82779 
26 0.02046 0.10946 0.1699 0.1845 0.32342 0.33764 0.5192 0.66347 0.81226 0.83197 0.84588 1.00169 1.17979 1.21125 1.34689 1.66876 1.85912 2.22602 2.34862 2.83916 3.17902 3.32357 3.46068 4.10521 4.35154 4.82922 
39 0.0092 0.06929 0.13751 0.17534 0.18602 0.32875 0.33946 0.52039 0.54253 0.6597 0.81056 0.83518 0.84483 1.00634 1.02552 1.18243 1.19641 1.22867 1.34669 1.52213 1.674 1.86443 1.8953 2.09142 2.21422 2.35163 2.65547 2.83911 3.00621 3.17783 3.32611 3.46177 3.608 3.78865 4.10934 4.35815 4.52387 4.67007 4.83245 
46 0.01736 0.10466 0.1682 0.17694 0.1952 0.32174 0.33012 0.34493 0.5143 0.53227 0.65381 0.68675 0.81741 0.83352 0.84407 1.00044 1.01192 1.17632 1.18744 1.2151 1.34083 1.36569 1.51499 1.5543 1.66566 1.6825 1.85771 1.87504 2.08177 2.20577 2.23766 2.34626 2.65106 2.83356 3.00053 3.17287 3.32143 3.45683 3.47881 3.60252 3.77906 4.10455 4.35067 4.51915 4.66757 4.82652 
45 0.01551 0.10466 0.1698 0.17876 0.20091 0.32361 0.33287 0.36551 0.51549 0.53385 0.65531 0.81333 0.83305 0.843 1.00154 1.01477 1.17787 1.1898 1.21889 1.34198 1.36695 1.51685 1.66788 1.69087 1.85929 1.87991 2.08259 2.20758 2.24099 2.34773 2.65168 2.83439 2.86203 3.00158 3.17357 3.32243 3.45779 3.48758 3.60407 3.783 4.10527 4.35167 4.5205 4.66162 4.8273 
36 0.00806 0.10799 0.17159 0.18407 0.32478 0.33693 0.51878 0.55429 0.65843 0.81946 0.83577 0.85218 1.00299 1.02785 1.1806 1.2024 1.34571 1.5227 1.66954 1.86051 2.0921 2.21138 2.35094 2.65522 2.83982 3.00597 3.17662 3.32556 3.46087 3.61315 3.78978 4.10722 4.35366 4.52412 4.67094 4.83051 
44 0.01624 0.10182 0.17018 0.17853 0.19608 0.3246 0.33337 0.35687 0.51707 0.537 0.65718 0.8063 0.83229 0.84142 0.87701 1.00286 1.01644 1.1787 1.1898 1.21667 1.34328 1.3702 1.52082 1.66864 1.68816 1.85983 1.8768 2.08464 2.21087 2.34879 2.65258 2.83638 3.00343 3.17523 3.32334 3.4585 3.47861 3.60587 3.78514 4.1064 4.35349 4.52145 4.66112 4.82888 
48 0.01761 0.09619 0.16247 0.17085 0.18729 0.31648 0.32459 0.33811 0.50817 0.52464 0.64721 0.67333 0.80402 0.82613 0.83527 0.99499 1.00667 1.17033 1.18088 1.20597 1.33428 1.35391 1.50727 1.53148 1.66048 1.67772 1.85188 1.86842 2.07153 2.19881 2.2235 2.34032 2.64308 2.82633 2.8489 2.99254 3.16632 3.31481 3.45054 3.46906 3.59584 3.77056 4.09823 4.34382 4.51108 4.65644 4.81977 4.83931 
37 0.01191 0.10632 0.16835 0.17901 0.32164 0.33207 0.51449 0.53859 0.65451 0.81184 0.83185 0.84357 1.00052 1.02063 1.17679 1.19253 1.34151 1.51985 1.66583 1.69377 1.85808 2.08313 2.20827 2.34664 2.65215 2.83431 3.00092 3.1734 3.32174 3.45699 3.60452 3.78342 4.10433 4.35108 4.52307 4.66853 4.82664 
41 0.01339 0.10226 0.16539 0.17486 0.20055 0.31891 0.32813 0.35627 0.51108 0.53126 0.65094 0.8115 0.8298 0.8402 0.99748 1.01121 1.17335 1.18517 1.21461 1.33763 1.36733 1.51451 1.66265 1.68272 1.85446 1.87397 2.07577 2.20285 2.34301 2.64826 2.82967 2.99621 3.16984 3.31788 3.45364 3.59984 3.77597 4.10097 4.34653 4.51705 4.82262 
41 0.01274 0.10088 0.16454 0.17405 0.20247 0.31856 0.32867 0.51018 0.53277 0.64992 0.80491 0.8271 0.83715 0.99664 1.01421 1.17193 1.18421 1.21419 1.33639 1.36547 1.51087 1.66319 1.85363 1.87624 2.07532 2.20138 2.23114 2.34169 2.64551 2.8289 2.9952 3.16784 3.31634 3.45204 3.59728 3.77374 4.09951 4.34582 4.51363 4.66091 4.82167 
42 0.01905 0.09543 0.16049 0.16932 0.18844 0.31439 0.32299 0.34054 0.50635 0.52707 0.64555 0.79906 0.8239 0.83313 0.9927 1.00483 1.16841 1.17961 1.20711 1.33245 1.35858 1.50653 1.65823 1.67716 1.84942 1.86664 2.06886 2.19683 2.24116 2.33828 2.6427 2.82428 2.99065 3.16461 3.31282 3.44878 3.59398 3.76895 4.09619 4.34137 4.5098 4.81735 
28 0.0189 0.11213 0.16737 0.18291 0.32019 0.33445 0.51388 0.6573 0.81639 0.83221 0.85532 0.99899 1.17524 1.19782 1.34037 1.52848 1.6659 1.85656 2.20881 2.3449 2.83433 3.00434 3.17293 3.31919 3.45692 4.10355 4.35228 4.82481 
31 0.02279 0.10988 0.16894 0.18072 0.32202 0.33326 0.51526 0.54696 0.65776 0.81699 0.83349 0.84944 1.00094 1.03809 1.17711 1.19513 1.34199 1.66621 1.7033 1.85779 1.8902 2.2092 2.34668 2.83457 3.00498 3.17436 3.32204 3.45777 4.10486 4.35131 4.82712 
41 0.01798 0.1108 0.17613 0.18517 0.20779 0.32957 0.33851 0.36135 0.52335 0.54578 0.66354 0.8223 0.84003 0.85073 1.00761 1.02022 1.18436 1.19653 1.22628 1.34944 1.526 1.67279 1.68996 1.86524 1.88332 2.0952 2.21737 2.35385 2.65841 2.84226 3.01064 3.18168 3.32889 3.46495 3.61211 3.79088 4.11197 4.35966 4.52753 4.67739 4.8351 
34 0.01325 0.11685 0.17862 0.19519 0.33185 0.34579 0.52289 0.54797 0.66274 0.83116 0.84438 1.01044 1.1853 1.2041 1.34951 1.52539 1.67708 1.86804 2.08998 2.21707 2.35499 2.66058 2.84211 3.00976 3.18102 3.32919 3.46496 3.61212 3.79433 4.11213 4.3599 4.5297 4.67954 4.83487 
38 0.02762 0.10531 0.16265 0.17306 0.2178 0.31601 0.32623 0.50702 0.53712 0.6462 0.81538 0.82954 0.84829 0.99466 1.01007 1.16911 1.18356 1.33319 1.50696 1.6594 1.68304 1.8511 1.87242 2.07018 2.19798 2.33941 2.64812 2.82531 2.9916 3.16558 3.3136 3.44956 3.59505 3.77011 4.09751 4.34331 4.51523 4.81885 
46 0.01609 0.10058 0.1672 0.17554 0.19103 0.32184 0.33014 0.34513 0.5137 0.52912 0.65338 0.8051 0.83069 0.83985 0.88063 1.00032 1.01197 1.17523 1.18498 1.20565 1.3393 1.35526 1.51437 1.66465 1.67969 1.85737 1.87343 2.07818 2.20328 2.22577 2.34561 2.6508 2.83206 2.85393 2.99724 3.17177 3.31999 3.45569 3.4734 3.60161 3.77914 4.1036 4.34943 4.52075 4.82532 4.84446 
35 0.00682 0.10249 0.16666 0.17628 0.20367 0.32036 0.33009 0.51211 0.53606 0.65561 0.81285 0.8311 0.84264 0.99857 1.01304 1.17446 1.18853 1.22654 1.33892 1.66372 1.68498 1.85529 1.87457 2.08886 2.20616 2.34382 2.83072 2.99884 3.17229 3.31921 3.45536 3.60283 4.10223 4.34785 4.82363 
37 0.00711 0.1033 0.16737 0.17737 0.21454 0.32106 0.33144 0.51327 0.53968 0.6557 0.81356 0.83131 0.84332 0.99923 1.01743 1.17502 1.18951 1.23202 1.34001 1.52459 1.6651 1.69502 1.85632 1.88042 2.09659 2.20673 2.34517 2.65575 2.83349 3.00283 3.17278 3.32069 3.45576 3.60722 4.10332 4.34939 4.82559 
35 0.01691 0.10995 0.16838 0.17963 0.32164 0.33298 0.51322 0.53732 0.65373 0.81906 0.83424 0.85394 1.00056 1.02911 1.1758 1.19159 1.33978 1.51678 1.66651 1.85752 1.88898 2.08429 2.20671 2.3454 2.65702 2.83229 2.99947 3.17204 3.31986 3.45607 3.60262 3.78792 4.10405 4.35043 4.82516 
35 0.01214 0.11003 0.16821 0.1787 0.2215 0.322 0.33276 0.51319 0.53925 0.65482 0.82395 0.8366 1.00039 1.01986 1.17542 1.18988 1.34015 1.51889 1.66565 1.69102 1.85724 1.88046 2.0822 2.20572 2.34544 2.65912 2.83196 3.00042 3.17286 3.32036 3.45629 3.60468 4.1038 4.34929 4.8248 
34 0.0131 0.10564 0.16918 0.18172 0.32255 0.33506 0.51592 0.54673 0.65546 0.81032 0.83081 0.84226 1.00102 1.17752 1.19683 1.34236 1.51908 1.6686 1.85824 2.08459 2.21309 2.34692 2.65117 2.8363 3.00378 3.17302 3.32149 3.45723 3.6044 3.78799 4.10409 4.35229 4.52273 4.82713 
34 0.01718 0.11258 0.17315 0.18745 0.32643 0.33978 0.51847 0.54634 0.65955 0.8221 0.83735 0.8569 1.00493 1.17974 1.19624 1.34467 1.52562 1.6712 1.86239 2.09913 2.21093 2.34998 2.65812 2.83835 3.00558 3.1765 3.32454 3.46061 3.61194 3.79186 4.10864 4.35446 4.5271 4.83017 
28 0.00978 0.1091 0.1685 0.18245 0.32129 0.33326 0.51607 0.65804 0.81529 0.83272 0.85 0.99991 1.03463 1.17644 1.1974 1.34365 1.66566 1.85739 2.20758 2.3459 2.83502 3.00942 3.17641 3.32138 3.45746 4.10356 4.35006 4.8271 
39 0.01937 0.11422 0.17884 0.18871 0.22317 0.33283 0.34308 0.52601 0.55041 0.66694 0.82275 0.84162 0.85276 1.01036 1.02621 1.18704 1.20145 1.2382 1.35279 1.53236 1.67646 1.70112 1.86833 1.89453 2.09948 2.21938 2.35669 2.66436 2.8452 3.0154 3.18376 3.332 3.46763 3.62048 3.79914 4.11474 4.36172 4.53441 4.83722 
38 0.00902 0.09941 0.1649 0.1745 0.20402 0.31873 0.32919 0.51193 0.53816 0.65252 0.80347 0.82752 0.83724 0.99656 1.01103 1.17451 1.19091 1.33937 1.51717 1.66315 1.85318 1.87806 2.07874 2.20644 2.34282 2.64835 2.83122 2.99987 3.17024 3.3187 3.45449 3.60122 3.77989 4.10079 4.34607 4.5163 4.6739 4.82286 
53 0.07897 0.14479 0.15915 0.16747 0.18645 0.30873 0.31591 0.32637 0.50067 0.51405 0.63861 0.65136 0.79394 0.81926 0.82815 0.85621 0.98818 0.9983 1.16275 1.17188 1.1895 1.32677 1.34119 1.49905 1.51944 1.65273 1.66702 1.84455 1.85853 2.06245 2.08733 2.19038 2.20831 2.33326 2.63519 2.81841 2.83861 2.98477 3.15916 3.17666 3.30747 3.32472 3.44317 3.45708 3.58861 3.76289 4.09134 4.10795 4.33679 4.50307 4.63693 4.8126 4.82988 
23 0.01005 0.11528 0.1773 0.19927 0.32999 0.3471 0.5321 0.82224 0.83978 0.86187 1.00717 1.18729 1.22438 1.35927 1.67589 1.8676 2.24045 2.36408 3.33466 3.46941 4.11406 4.37111 4.84499 
28 0.01229 0.1065 0.17056 0.18242 0.32402 0.33556 0.51875 0.66026 0.8061 0.83118 0.84187 1.0023 1.17932 1.20012 1.34526 1.54983 1.6687 1.85967 2.21102 2.34845 2.83975 3.00837 3.17622 3.32342 3.46081 4.10646 4.35692 4.83008 
36 0.01605 0.11077 0.1758 0.18791 0.32944 0.34145 0.52274 0.55144 0.66232 0.81495 0.83667 0.8476 1.00758 1.18338 1.19992 1.35018 1.52645 1.67484 1.86463 1.89429 2.09136 2.21531 2.3526 2.65845 2.84304 3.0143 3.18026 3.32901 3.46324 3.61052 3.79465 4.10982 4.35698 4.5267 4.68115 4.83419 
35 0.01276 0.10848 0.17096 0.18338 0.32416 0.33602 0.51638 0.54094 0.65756 0.81569 0.83386 0.84736 1.00258 1.06094 1.17863 1.1953 1.34358 1.52259 1.66908 1.8602 2.08674 2.21115 2.34809 2.65574 2.83623 3.00533 3.17443 3.32274 3.45864 3.60875 3.78763 4.10551 4.35298 4.52965 4.82845 
30 0.01632 0.10574 0.1673 0.17979 0.32021 0.33219 0.51309 0.54928 0.65764 0.81142 0.83024 0.84291 0.99862 1.17597 1.19715 1.34069 1.66415 1.85528 1.88657 2.09355 2.20812 2.34389 2.83272 3.00442 3.17222 3.31968 3.45564 4.10203 4.34776 4.82391 
36 0.01116 0.1066 0.16558 0.17736 0.31881 0.33059 0.5103 0.53597 0.6505 0.81626 0.83138 0.85135 0.99769 1.02538 1.17277 1.188 1.33711 1.51227 1.66326 1.85426 1.88506 2.07621 2.20245 2.34242 2.6482 2.82921 2.99675 3.16906 3.31705 3.45293 3.59918 3.77489 4.10027 4.34652 4.51597 4.82229 
44 0.01735 0.09875 0.16725 0.17563 0.19242 0.32165 0.33063 0.35927 0.51508 0.53734 0.65473 0.79948 0.82932 0.83828 0.85909 0.9995 1.01052 1.1767 1.1882 1.21578 1.34114 1.37029 1.5181 1.66595 1.6858 1.85733 1.87651 2.0828 2.20716 2.245 2.34639 2.65052 2.83478 3.00163 3.1727 3.32097 3.45722 3.60268 3.78274 4.10396 4.3501 4.51811 4.66749 4.82629 
41 0.01615 0.11582 0.17789 0.18872 0.33164 0.34264 0.52319 0.54445 0.66184 0.82593 0.84256 0.85862 1.01021 1.03351 1.18448 1.19725 1.23002 1.34873 1.3741 1.52558 1.67591 1.86728 1.89633 2.09005 2.21418 2.25061 2.3547 2.65941 2.84258 3.00874 3.18108 3.32951 3.46475 3.4947 3.61191 3.78843 4.11291 4.35988 4.52662 4.67337 4.8351 
37 0.00847 0.09809 0.16131 0.17195 0.31422 0.32474 0.50663 0.53155 0.64745 0.79818 0.82379 0.8337 0.99257 1.00993 1.16958 1.1847 1.22419 1.3339 1.51106 1.65852 1.84939 1.88712 2.07105 2.19972 2.33855 2.64399 2.82562 2.99247 3.16555 3.31397 3.4499 3.59617 3.77287 4.09652 4.34174 4.51265 4.81798 
27 0.00856 0.10879 0.16742 0.1857 0.32021 0.33607 0.51619 0.66156 0.81565 0.83174 0.8534 0.99866 1.17688 1.21298 1.34574 1.53876 1.66571 1.85602 2.2164 2.34598 2.83846 3.17447 3.32174 3.45886 4.10244 4.3483 4.82502 
41 0.01678 0.10078 0.17063 0.17981 0.20639 0.32469 0.33436 0.51619 0.53641 0.65553 0.80002 0.83043 0.83959 0.86333 1.00286 1.02277 1.17842 1.19082 1.21944 1.34349 1.51737 1.66938 1.86006 1.88444 2.08243 2.21034 2.34744 2.65115 2.83584 3.00191 3.17322 3.32234 3.45751 3.47951 3.60321 3.78253 4.10454 4.3513 4.51945 4.66 4.82747 
40 0.01878 0.10641 0.16792 0.17775 0.21084 0.32174 0.33221 0.51399 0.53951 0.6535 0.81448 0.83211 0.84428 0.99991 1.01687 1.17564 1.18923 1.22457 1.34082 1.51633 1.66546 1.69099 1.85757 1.88775 2.08078 2.20632 2.34604 2.65146 2.83284 3.00109 3.17211 3.32045 3.45625 3.60272 3.78076 4.10361 4.34966 4.51828 4.66204 4.82607 
47 0.00814 0.10178 0.16972 0.1788 0.20017 0.32396 0.33321 0.36268 0.51503 0.53201 0.65404 0.6842 0.82433 0.83696 0.85372 1.0026 1.01797 1.177 1.18806 1.21583 1.34102 1.36111 1.51534 1.66777 1.68813 1.8592 1.87736 2.07856 2.20557 2.23274 2.3471 2.65115 2.83308 2.85502 3.00013 3.17336 3.32145 3.45702 3.47466 3.603 3.7787 4.10496 4.35115 4.519 4.65502 4.82692 4.85532 
39 0.01729 0.10597 0.16875 0.17864 0.21398 0.32296 0.33375 0.51448 0.53587 0.65433 0.81328 0.83197 0.84324 1.00124 1.02481 1.17606 1.18839 1.21863 1.34097 1.51722 1.66785 1.85843 1.88812 2.08057 2.20672 2.24512 2.34596 2.65177 2.83371 3.00037 3.17208 3.32067 3.45619 3.60316 3.78038 4.10354 4.35017 4.51833 4.8262 
27 0.02368 0.11384 0.16914 0.18297 0.32254 0.33571 0.51843 0.65896 0.81739 0.83387 0.85395 1.00162 1.17839 1.2045 1.34541 1.52988 1.66777 1.85907 2.21404 2.34859 2.84595 3.17817 3.3238 3.46059 4.10637 4.35335 4.82983 
42 0.01095 0.10258 0.16785 0.17702 0.20079 0.32206 0.3316 0.5147 0.53702 0.65373 0.80758 0.83065 0.84053 1.00036 1.01618 1.17602 1.18814 1.21741 1.34101 1.51498 1.66619 1.68972 1.85752 1.88016 2.08063 2.20672 2.24979 2.34605 2.6501 2.83349 3.00092 3.17229 3.32071 3.45607 3.48085 3.60167 3.78057 4.10387 4.3512 4.5176 4.65602 4.82631 
43 0.01568 0.10503 0.16848 0.17752 0.19925 0.32217 0.33127 0.3577 0.51418 0.53332 0.65438 0.81433 0.83264 0.84305 1.00031 1.01265 1.17647 1.18845 1.21817 1.34108 1.37128 1.51597 1.66573 1.6848 1.85756 1.87735 2.07909 2.20551 2.23607 2.346 2.65131 2.83304 2.99927 3.17253 3.32108 3.45699 3.60303 3.78071 4.10384 4.34949 4.51884 4.8257 4.85677 
25 0.01187 0.10839 0.1702 0.18479 0.32409 0.33887 0.52309 0.80687 0.83105 0.84324 1.00273 1.17997 1.2087 1.35232 1.66982 1.86033 2.21928 2.34952 2.84942 3.18372 3.3273 3.4607 4.10713 4.35709 4.83394 
41 0.01519 0.10672 0.17049 0.18056 0.22159 0.32458 0.33537 0.51634 0.53769 0.65605 0.81355 0.83325 0.844 1.00234 1.01959 1.17776 1.19025 1.22075 1.3425 1.3741 1.51856 1.66941 1.86019 1.89478 2.08449 2.20896 2.34798 2.65189 2.83539 3.00169 3.17403 3.32215 3.45795 3.48935 3.60423 3.78624 4.10554 4.35329 4.51967 4.66615 4.82905 
37 0.01539 0.11232 0.17706 0.18787 0.3312 0.34273 0.52346 0.54792 0.66241 0.81879 0.83918 0.85071 1.00942 1.0568 1.18557 1.20304 1.34986 1.52438 1.67628 1.86688 1.89912 2.09236 2.2169 2.3546 2.65878 2.84165 3.00963 3.18069 3.32926 3.46425 3.61167 3.79156 4.11185 4.36013 4.52795 4.67426 4.83455 
39 0.01633 0.0996 0.16047 0.17062 0.23522 0.31421 0.32417 0.50571 0.53318 0.64572 0.80675 0.8251 0.83653 0.99246 1.00748 1.16776 1.18128 1.2173 1.33218 1.50802 1.65744 1.68368 1.84921 1.88631 2.07085 2.19683 2.33798 2.64358 2.82419 2.99059 3.16454 3.31253 3.4484 3.59385 3.7701 4.09593 4.34136 4.51325 4.81733 
34 0.02007 0.11427 0.17352 0.1865 0.32714 0.34011 0.52013 0.54997 0.66054 0.82373 0.83861 0.85948 1.00517 1.06204 1.18128 1.1998 1.347 1.52653 1.67129 1.86339 2.09486 2.21352 2.35216 2.66182 2.84047 3.00769 3.17915 3.32696 3.46291 3.61656 4.10855 4.35686 4.53743 4.8335 
33 0.00848 0.10473 0.17319 0.18519 0.32731 0.34028 0.52007 0.54826 0.66073 0.81727 0.83589 0.84886 1.00531 1.18171 1.20062 1.34738 1.52654 1.67312 1.86364 2.09376 2.21637 2.35153 2.65913 2.84004 3.00988 3.17804 3.32626 3.46193 3.61532 4.10901 4.35663 4.53186 4.83179 
33 0.0137 0.1094 0.16712 0.18106 0.32001 0.33256 0.51258 0.54864 0.65395 0.81919 0.83324 0.86251 0.99891 1.17507 1.19593 1.33974 1.51873 1.66516 1.85556 2.09585 2.20725 2.34463 2.65401 2.83221 3.00232 3.1712 3.31921 3.45592 3.61027 4.1029 4.34905 4.52762 4.82452 
31 0.01128 0.11326 0.17587 0.19625 0.32897 0.34508 0.52637 0.66269 0.82139 0.83811 0.85744 1.00728 1.18453 1.21559 1.35142 1.53038 1.6766 1.86775 2.09872 2.2239 2.35458 2.66278 2.85571 3.03787 3.18111 3.33113 3.46596 4.11094 4.363 4.5312 4.8359 
39 0.0083 0.1013 0.17169 0.18191 0.22781 0.32604 0.33722 0.51832 0.54225 0.65808 0.8167 0.83504 0.84656 1.00373 1.02269 1.17996 1.19458 1.2357 1.34498 1.52103 1.67093 1.86168 1.89872 2.08699 2.2122 2.35008 2.65391 2.83799 3.00407 3.17595 3.3246 3.45995 3.60725 3.78565 4.10707 4.35439 4.52242 4.66776 4.83058 
39 0.01861 0.10565 0.16727 0.17686 0.20457 0.32073 0.33058 0.5127 0.5354 0.65294 0.8131 0.83141 0.84293 0.99902 1.01363 1.17497 1.18809 1.22128 1.33995 1.51597 1.66447 1.68513 1.85626 1.87688 2.08038 2.2053 2.34483 2.65075 2.83177 3.00002 3.17138 3.31971 3.45564 3.60198 3.77873 4.10311 4.34829 4.51818 4.82435 
46 0.00729 0.09144 0.168 0.17642 0.19282 0.32334 0.33201 0.35319 0.51455 0.53031 0.65482 0.80544 0.83112 0.84027 0.87949 1.00136 1.01407 1.17678 1.18722 1.21192 1.34082 1.36022 1.51571 1.66722 1.68617 1.85847 1.87555 2.08082 2.20628 2.23357 2.34655 2.65194 2.83334 2.85506 3.00007 3.17255 3.32124 3.45665 3.47542 3.60242 3.78036 4.10441 4.35141 4.51902 4.82628 4.8473 
37 0.0092 0.08619 0.17692 0.18944 0.33132 0.34429 0.52365 0.55152 0.66259 0.82109 0.83931 0.85278 1.01044 1.18378 1.19857 1.23778 1.34915 1.52644 1.67649 1.86742 2.0944 2.21531 2.35366 2.65869 2.84347 3.00984 3.17977 3.32875 3.46305 3.49479 3.61122 3.79342 4.11192 4.36405 4.52726 4.67343 4.83596 
44 0.01437 0.10015 0.16292 0.1718 0.1921 0.31688 0.326 0.35392 0.50804 0.52947 0.64728 0.80897 0.82715 0.83764 0.99534 1.00941 1.17029 1.18193 1.21124 1.33457 1.36503 1.50779 1.66092 1.68132 1.85212 1.87202 2.07167 2.19886 2.23328 2.34016 2.64435 2.82632 2.85268 2.99303 3.16629 3.31487 3.45031 3.47506 3.59602 3.77093 4.09809 4.34414 4.51153 4.8197 
43 0.01182 0.09771 0.16926 0.17747 0.19536 0.32424 0.33347 0.51659 0.53812 0.6553 0.79615 0.82942 0.83829 0.85529 1.00183 1.01591 1.1786 1.19118 1.21889 1.34265 1.37152 1.51807 1.66853 1.69637 1.85989 1.88562 2.08306 2.21009 2.34771 2.65036 2.83643 3.00232 3.17347 3.32246 3.45763 3.48013 3.60402 3.7823 4.10472 4.35211 4.51812 4.66328 4.82802 
37 0.02032 0.10878 0.17107 0.18129 0.22436 0.32516 0.33602 0.51677 0.54012 0.65862 0.81697 0.83456 0.84673 1.00348 1.02707 1.17879 1.19318 1.23286 1.34362 1.53119 1.66924 1.86057 1.88944 2.09257 2.20998 2.3485 2.65845 2.83693 3.00497 3.17541 3.32382 3.45865 3.60752 4.10622 4.35365 4.53067 4.8291 
31 0.01057 0.09909 0.16073 0.17146 0.31349 0.32384 0.50564 0.65 0.79703 0.82334 0.83364 0.99182 1.00842 1.16846 1.189 1.3325 1.65716 1.84811 1.8733 2.06802 2.19636 2.33742 2.82357 2.99053 3.1658 3.31265 3.44938 3.59553 4.09548 4.34036 4.81629 
41 0.01705 0.09938 0.16856 0.17701 0.19602 0.32284 0.33175 0.36145 0.51542 0.53692 0.65633 0.8016 0.82975 0.83879 0.86428 1.00085 1.01443 1.17767 1.19058 1.22033 1.34309 1.52071 1.66669 1.68691 1.85853 1.88289 2.08325 2.20818 2.34658 2.65422 2.83464 3.00327 3.17328 3.32194 3.45742 3.60472 3.7876 4.10387 4.35018 4.52209 4.82683 
34 0.0149 0.10348 0.16512 0.17593 0.31821 0.32911 0.51025 0.54632 0.65185 0.80821 0.82806 0.83985 0.99673 1.02062 1.17275 1.18941 1.33664 1.51515 1.66294 1.85362 1.88441 2.08173 2.20172 2.34206 2.65058 2.82938 2.99557 3.16901 3.31659 3.45328 3.59957 4.09999 4.34611 4.82192 
22 0.0241 0.11902 0.1716 0.19647 0.32592 0.52458 0.81112 0.83219 0.84979 1.00464 1.18014 1.2149 1.35816 1.67853 1.86735 2.22822 2.35478 3.18613 3.32878 3.46366 4.10697 4.83433 
28 0.02405 0.12138 0.17733 0.19633 0.33144 0.35122 0.52855 0.66713 0.82614 0.84121 0.87433 1.00987 1.18583 1.21535 1.35338 1.54284 1.67824 1.86978 2.22362 2.36193 2.66625 2.85693 3.18422 3.3322 3.46676 4.11356 4.37095 4.83888 
31 0.01358 0.10128 0.16255 0.17504 0.31575 0.32834 0.50893 0.64978 0.80035 0.82477 0.83567 0.99364 1.17139 1.19297 1.33679 1.65969 1.85025 2.07425 2.20233 2.33982 2.65631 2.82811 2.99933 3.16779 3.31556 3.45198 3.60811 3.78301 4.09772 4.3431 4.81947 
34 0.01673 0.1108 0.16908 0.18019 0.32222 0.33279 0.51502 0.54134 0.66002 0.82012 0.83529 0.85498 1.00124 1.02358 1.17667 1.19149 1.34119 1.53296 1.66654 1.69682 1.85827 1.8885 2.20734 2.34719 2.66055 2.83468 3.00248 3.17582 3.32127 3.45838 3.61633 4.10542 4.35207 4.82735 
42 0.0111 0.09993 0.16839 0.17699 0.19594 0.32276 0.33184 0.36246 0.51532 0.538 0.65603 0.8069 0.83092 0.84023 1.0007 1.01377 1.17671 1.18825 1.2162 1.34082 1.36848 1.51981 1.66619 1.68475 1.85799 1.87584 2.08875 2.20563 2.23502 2.34614 2.65298 2.83449 3.00018 3.17361 3.32112 3.45715 3.60499 3.78833 4.10458 4.35075 4.52361 4.8266 
36 0.01015 0.06436 0.13723 0.17815 0.19081 0.3318 0.34431 0.52435 0.5517 0.66309 0.82168 0.83961 0.85151 1.00963 1.18585 1.20389 1.35123 1.52625 1.67646 1.86712 1.9038 2.09467 2.22073 2.35605 2.65898 2.84473 3.01214 3.18094 3.3306 3.46526 3.61122 3.79162 4.11205 4.36017 4.52679 4.83619 
28 0.00733 0.10563 0.16655 0.18063 0.32008 0.33383 0.51324 0.65663 0.81104 0.8295 0.84504 0.99874 1.17445 1.19786 1.33984 1.6657 1.8557 2.20538 2.34362 2.65904 2.8333 3.003 3.17185 3.31855 3.4553 4.10148 4.34842 4.82423 
41 0.01885 0.10243 0.16747 0.17601 0.19423 0.32163 0.33062 0.3574 0.5139 0.53729 0.65377 0.80812 0.83051 0.84001 1.00005 1.01391 1.17589 1.18818 1.21807 1.34107 1.51681 1.66525 1.68332 1.85712 1.87526 2.0815 2.20596 2.34537 2.64973 2.8324 3.00038 3.17235 3.32054 3.45634 3.60288 3.78101 4.10335 4.34943 4.51935 4.66697 4.82555 
33 0.01266 0.10498 0.16904 0.17899 0.21639 0.32334 0.3345 0.5165 0.54859 0.6589 0.81181 0.8317 0.84237 1.0014 1.02348 1.17875 1.19834 1.34549 1.53336 1.66821 1.85869 1.89433 2.21205 2.34776 2.66456 2.83549 3.01159 3.17639 3.324 3.45924 4.10493 4.35051 4.82699 
21 0.01578 0.10859 0.16497 0.18802 0.31782 0.36433 0.54602 0.80782 0.82742 0.84404 0.99556 1.17637 1.66286 1.8523 2.21079 2.34307 3.32913 3.46003 4.10101 4.34548 4.82256 
35 0.01212 0.09721 0.15915 0.16956 0.31178 0.32158 0.50449 0.64477 0.79219 0.82175 0.83158 0.9905 1.00536 1.16708 1.1847 1.33128 1.50838 1.65566 1.847 1.87345 2.06657 2.1954 2.3363 2.64365 2.8226 2.98948 3.1639 3.31178 3.44783 3.59383 3.77127 4.09456 4.33942 4.51341 4.81548 
37 0.01405 0.10611 0.17108 0.18163 0.32471 0.33569 0.51678 0.53957 0.65671 0.80728 0.83193 0.84206 1.00307 1.04736 1.17846 1.19213 1.22443 1.34354 1.52157 1.67008 1.86043 1.89127 2.0904 2.21015 2.34842 2.65645 2.83643 3.00287 3.17426 3.32325 3.45797 3.60421 3.78974 4.10579 4.35321 4.5249 4.82849 
35 0.01339 0.10379 0.17149 0.18291 0.32491 0.33622 0.51954 0.55458 0.65906 0.80379 0.83124 0.84091 1.00233 1.02211 1.18101 1.20261 1.34684 1.53061 1.67069 1.86049 1.89504 2.09877 2.21804 2.34943 2.66132 2.84262 3.01455 3.17609 3.32541 3.46083 3.62069 4.10651 4.3538 4.53564 4.83015 
26 0.01009 0.11573 0.17253 0.19422 0.32569 0.34296 0.52178 0.66248 0.82335 0.83744 1.0046 1.18073 1.2114 1.34954 1.53776 1.67178 1.86351 2.21262 2.35129 2.8484 3.18215 3.32714 3.46179 4.10702 4.35491 4.83343 
32 0.01784 0.11052 0.16856 0.18409 0.32218 0.33759 0.51534 0.56554 0.65499 0.81956 0.83372 0.86073 1.00111 1.17645 1.19785 1.34101 1.51904 1.66765 1.8585 2.20716 2.34685 2.65285 2.83718 3.00283 3.17351 3.32191 3.45662 3.60568 4.1046 4.35414 4.66707 4.82938 
29 0.01692 0.11665 0.17173 0.18477 0.32462 0.33656 0.52073 0.66285 0.8228 0.83798 0.86853 1.00325 1.02869 1.18155 1.21022 1.35084 1.5404 1.66923 1.8607 2.21657 2.3526 2.66946 2.84182 3.19168 3.32867 3.4663 4.10972 4.35566 4.83233 
30 0.01244 0.10612 0.16776 0.18137 0.32072 0.33401 0.5158 0.65576 0.80791 0.82983 0.84185 0.99877 1.17811 1.2081 1.34452 1.52346 1.66589 1.85638 2.08944 2.2328 2.34707 2.65633 2.83688 3.01695 3.17581 3.32311 3.45873 4.10392 4.35015 4.8264 
36 0.02284 0.11953 0.1774 0.18859 0.33115 0.34255 0.52366 0.54807 0.66541 0.8297 0.84403 0.86868 1.0098 1.03595 1.18498 1.20002 1.35068 1.53266 1.6757 1.86713 1.89935 2.09636 2.21632 2.35487 2.66478 2.8425 3.01262 3.18232 3.33019 3.46602 3.61935 3.79581 4.11336 4.36132 4.53196 4.83626 
30 0.01517 0.10048 0.16464 0.17518 0.31747 0.32818 0.51248 0.65506 0.7946 0.82591 0.83552 0.87136 0.99587 1.01157 1.17636 1.20488 1.34407 1.53893 1.66188 1.85282 2.2163 2.34294 2.66239 2.83254 3.17318 3.32005 3.4575 4.10133 4.34555 4.82236 
40 0.02049 0.11176 0.1732 0.18254 0.20686 0.32743 0.33725 0.5196 0.54048 0.65983 0.8204 0.8379 0.85021 1.00566 1.0212 1.18125 1.19358 1.22422 1.34553 1.37191 1.52412 1.67105 1.69231 1.86288 1.88393 2.09227 2.20992 2.24066 2.35114 2.65716 2.83913 3.00566 3.17805 3.32622 3.46174 3.60813 4.10936 4.35585 4.5299 4.8315 
45 0.01678 0.09818 0.16706 0.17518 0.1901 0.32192 0.33003 0.34426 0.51392 0.53215 0.6548 0.79797 0.82926 0.83812 0.85641 0.99994 1.01077 1.1761 1.1866 1.21136 1.34039 1.36474 1.52073 1.66462 1.67912 1.8574 1.87462 2.0843 2.20503 2.23412 2.34581 2.65262 2.83266 2.85823 2.99936 3.17264 3.32078 3.45638 3.4807 3.60366 3.78354 4.1043 4.35 4.52084 4.82555 
38 0.01955 0.10301 0.16912 0.17845 0.20573 0.32321 0.33365 0.51651 0.54374 0.6576 0.80454 0.83054 0.83998 1.00023 1.01304 1.17804 1.19295 1.22824 1.34287 1.52308 1.6675 1.8581 1.88363 2.09087 2.20834 2.34746 2.65423 2.83597 3.00448 3.17521 3.32234 3.45836 3.61307 4.10507 4.35117 4.52206 4.6715 4.82774 
48 0.01703 0.10137 0.16807 0.17623 0.19122 0.32219 0.33008 0.34258 0.51417 0.52907 0.65367 0.67989 0.8105 0.83207 0.84125 1.00058 1.01111 1.17556 1.18516 1.20464 1.34006 1.35613 1.51356 1.53559 1.66599 1.68209 1.85786 1.87345 2.07926 2.20414 2.22306 2.34603 2.64904 2.83246 2.85254 2.99845 3.17251 3.32036 3.45652 3.47299 3.60183 3.77847 4.10442 4.35047 4.51706 4.65125 4.8261 4.84558 
34 0.02024 0.11155 0.17346 0.18735 0.3273 0.3409 0.52029 0.55258 0.65906 0.81849 0.8359 0.85047 1.00603 1.18126 1.20044 1.3473 1.52346 1.67269 1.86304 2.0905 2.21291 2.35091 2.65647 2.84066 3.00877 3.17698 3.32615 3.46137 3.60839 3.79156 4.10787 4.35594 4.52739 4.83244 
50 0.01257 0.09949 0.16861 0.17634 0.18689 0.32318 0.33015 0.33991 0.51581 0.5289 0.55621 0.65671 0.80469 0.83273 0.84154 0.86201 1.00226 1.01178 1.17781 1.18704 1.20521 1.34194 1.35657 1.5171 1.66705 1.68021 1.85881 1.87104 2.08061 2.20666 2.22604 2.34775 2.36931 2.65275 2.83363 2.8507 3.00028 3.17407 3.32251 3.35203 3.45814 3.4716 3.60411 3.7815 4.10601 4.1223 4.35189 4.52174 4.82751 4.84342 
43 0.0127 0.09921 0.16555 0.174 0.19066 0.31975 0.32829 0.34541 0.51214 0.53105 0.65312 0.80509 0.82896 0.83829 0.99805 1.01036 1.1737 1.18429 1.20927 1.33832 1.36262 1.5174 1.66344 1.68132 1.85498 1.87125 2.07772 2.20359 2.2441 2.34349 2.65346 2.83087 2.99795 3.17047 3.31883 3.45425 3.47702 3.6004 3.78121 4.10163 4.34737 4.52241 4.82353 
22 0.0103 0.10449 0.16405 0.18463 0.31692 0.34342 0.79864 0.82512 0.8373 0.99368 1.17551 1.22139 1.36113 1.66102 1.8511 2.22945 2.34186 3.3199 3.46237 4.09918 4.34315 4.82079 
44 0.01484 0.10666 0.1706 0.17981 0.20438 0.32459 0.33417 0.51602 0.53489 0.65618 0.81235 0.83346 0.84375 1.00275 1.01833 1.17763 1.18871 1.21547 1.34214 1.36458 1.51807 1.6688 1.69311 1.85992 1.8801 2.08213 2.20867 2.24705 2.34771 2.65286 2.83471 2.86292 3.00243 3.17401 3.32229 3.45763 3.47811 3.60481 3.78197 4.10571 4.35235 4.52068 4.66914 4.82784 
35 0.00853 0.10493 0.16859 0.17997 0.32211 0.33339 0.51631 0.55789 0.6573 0.81127 0.83126 0.84298 1.00075 1.03243 1.17715 1.19614 1.34456 1.52688 1.66713 1.85818 2.09203 2.20807 2.3472 2.65732 2.83847 3.00894 3.17476 3.32245 3.4585 3.6179 3.79329 4.10474 4.35178 4.52399 4.82843 
24 0.02056 0.12367 0.17463 0.19741 0.32817 0.35201 0.52718 0.68333 0.82648 0.84005 1.00683 1.18395 1.22113 1.35499 1.67427 1.86652 2.22159 2.35763 2.85351 3.33053 3.46634 4.11163 4.36236 4.83838 
26 0.01106 0.10471 0.16897 0.18293 0.3222 0.33615 0.51617 0.5698 0.80416 0.82924 0.83993 0.99969 1.17835 1.20419 1.34396 1.66779 1.8571 2.21096 2.34654 2.83707 3.17739 3.32286 3.45743 4.10349 4.35018 4.82717 
23 0.01469 0.10267 0.16512 0.18242 0.31845 0.33551 0.5275 0.79802 0.8253 0.83608 0.99557 1.17659 1.21297 1.35706 1.66449 1.85349 2.23264 2.34911 3.32278 3.45773 4.10074 4.34582 4.82371 
33 0.01292 0.1047 0.17029 0.18527 0.32408 0.33793 0.51702 0.55024 0.65796 0.80689 0.83009 0.84055 1.00262 1.17858 1.20061 1.34446 1.52701 1.67122 1.86115 2.09301 2.21227 2.34758 2.6591 2.84414 3.01782 3.17531 3.32335 3.45887 3.61422 4.10468 4.35469 4.52849 4.83091 
35 0.02108 0.11465 0.16987 0.1823 0.32308 0.33508 0.51578 0.54462 0.65555 0.8233 0.83689 0.88257 1.00208 1.17707 1.1934 1.34186 1.52116 1.66687 1.8587 1.89164 2.0823 2.20822 2.34718 2.65627 2.83503 3.00349 3.17434 3.32222 3.45726 3.60657 3.7901 4.10496 4.35189 4.52574 4.82812 
39 0.00719 0.09562 0.16893 0.17797 0.20095 0.32314 0.33266 0.51588 0.53874 0.65657 0.80467 0.83099 0.84039 1.00079 1.01367 1.17797 1.19136 1.22245 1.34298 1.52193 1.66669 1.68813 1.85827 1.87818 2.09251 2.20973 2.34713 2.65343 2.83555 3.00377 3.17413 3.32237 3.45803 3.60507 3.79413 4.10559 4.35194 4.52342 4.82798 
39 0.01019 0.1031 0.17068 0.17982 0.20249 0.32511 0.33472 0.51746 0.53901 0.65915 0.81286 0.83414 0.84438 1.00341 1.01917 1.17915 1.1919 1.22293 1.34395 1.52731 1.6681 1.68685 1.8602 1.87844 2.08998 2.21105 2.34862 2.6617 2.83632 3.0054 3.17618 3.3243 3.4593 3.61023 3.791 4.10715 4.35276 4.52937 4.82885 
37 0.01937 0.11008 0.17493 0.18576 0.32888 0.3403 0.52105 0.54473 0.66026 0.811 0.83561 0.84575 1.00689 1.03837 1.18229 1.19627 1.22939 1.34733 1.52599 1.67339 1.86439 1.89481 2.09173 2.21532 2.35206 2.66055 2.84058 3.00718 3.17807 3.32674 3.4619 3.60954 3.79989 4.10925 4.35661 4.53144 4.83278 
41 0.01347 0.10375 0.17192 0.1808 0.20288 0.32629 0.33592 0.51788 0.53722 0.65728 0.80823 0.83364 0.84316 1.00392 1.0181 1.17936 1.19038 1.21659 1.34392 1.36789 1.51852 1.67026 1.69309 1.86129 1.88017 2.08388 2.21082 2.3492 2.65416 2.83645 3.00366 3.17553 3.32382 3.45947 3.48123 3.60547 3.78239 4.10668 4.35295 4.52161 4.82936 
33 0.00716 0.10857 0.17298 0.18784 0.32656 0.34048 0.51896 0.55036 0.65967 0.82344 0.83785 0.86155 1.00513 1.18082 1.20138 1.34502 1.52799 1.6729 1.8627 2.09553 2.21254 2.34992 2.66196 2.83904 3.00709 3.177 3.32461 3.46068 3.61527 4.1078 4.35604 4.53234 4.83036 
41 0.02067 0.10506 0.16681 0.17661 0.2097 0.32017 0.33024 0.51168 0.53158 0.65097 0.81197 0.83062 0.8419 0.99833 1.01271 1.17384 1.18595 1.21612 1.33813 1.36248 1.51241 1.66432 1.69201 1.85534 1.87645 2.0763 2.20388 2.24009 2.34394 2.64773 2.83075 2.99708 3.17012 3.31845 3.45435 3.59993 3.77541 4.10178 4.3477 4.5152 4.82357 
37 0.01835 0.10324 0.16366 0.1736 0.20785 0.31731 0.32819 0.50946 0.53383 0.64972 0.81173 0.82852 0.84163 0.99563 1.0175 1.17178 1.18632 1.33612 1.51323 1.66103 1.85238 1.88461 2.0773 2.20211 2.34145 2.64723 2.82832 2.9944 3.1684 3.31632 3.45182 3.5986 3.78109 4.09964 4.34554 4.51589 4.82122 
40 0.01079 0.10497 0.1693 0.17864 0.2039 0.32314 0.33265 0.37542 0.51603 0.54092 0.65628 0.81749 0.83386 0.84554 1.0017 1.01875 1.17734 1.19003 1.22191 1.34278 1.51932 1.66724 1.68997 1.85892 1.8816 2.08427 2.20799 2.34702 2.65409 2.83485 3.00597 3.17447 3.32221 3.45798 3.60582 3.78418 4.10509 4.35083 4.52236 4.82684 
36 0.02049 0.10337 0.16671 0.17785 0.32001 0.3316 0.51193 0.53827 0.65231 0.80374 0.82798 0.8382 0.99811 1.01726 1.17467 1.19219 1.33899 1.51557 1.66552 1.85514 1.89388 2.07944 2.20527 2.34356 2.64875 2.83123 2.99911 3.1698 3.31842 3.45424 3.60084 3.7799 4.10121 4.34752 4.51795 4.82331 
39 0.01033 0.10177 0.1705 0.18011 0.21248 0.32465 0.33503 0.51706 0.54145 0.65665 0.80769 0.83188 0.84158 1.00273 1.02366 1.17864 1.19233 1.22452 1.3436 1.52077 1.66949 1.86012 1.88794 2.08495 2.21129 2.34792 2.6553 2.83558 3.00402 3.17427 3.32273 3.45829 3.60639 3.78626 4.10531 4.35216 4.52213 4.66487 4.82869 
50 0.01256 0.09756 0.16338 0.17156 0.18607 0.31734 0.32523 0.33736 0.50939 0.52405 0.64796 0.67128 0.80787 0.8281 0.83742 0.99631 1.00758 1.17112 1.18094 1.20147 1.3355 1.35238 1.5082 1.5325 1.66114 1.67696 1.85335 1.86941 2.07228 2.19928 2.21968 2.34175 2.64411 2.82756 2.8475 2.99359 3.03235 3.16775 3.31616 3.45187 3.46656 3.59725 3.77205 4.09963 4.12004 4.34558 4.51238 4.64752 4.82138 4.84042 
39 0.01047 0.10132 0.17107 0.18025 0.2053 0.32496 0.33433 0.45876 0.51803 0.54109 0.65959 0.81305 0.83378 0.8435 1.00281 1.0166 1.17974 1.19291 1.22439 1.34438 1.52385 1.66922 1.69304 1.86045 1.88116 2.09336 2.21255 2.34846 2.65648 2.83712 3.00575 3.17698 3.32406 3.45996 3.60781 4.1069 4.35361 4.53681 4.82966 
48 0.0131 0.09494 0.15901 0.16749 0.18371 0.31266 0.32065 0.33343 0.50437 0.51925 0.64274 0.66355 0.80575 0.8241 0.83375 0.99162 1.00335 1.1665 1.17706 1.20253 1.33059 1.35001 1.50309 1.53147 1.65642 1.67385 1.84825 1.864 2.06665 2.19466 2.22494 2.33679 2.63918 2.82232 2.84351 2.98866 3.16268 3.31113 3.44681 3.46392 3.59221 3.76677 4.09477 4.34023 4.50669 4.64867 4.81607 4.83658 
51 0.00675 0.08885 0.15914 0.17055 0.17938 0.20269 0.32123 0.32908 0.34188 0.51272 0.52732 0.65161 0.67478 0.805 0.82961 0.83832 0.8613 0.99947 1.01052 1.17462 1.18385 1.20251 1.33882 1.35512 1.51182 1.53745 1.66481 1.68092 1.85626 1.87099 2.07535 2.20326 2.2244 2.34437 2.64736 2.83084 2.85083 2.99703 3.17043 3.31906 3.45463 3.46848 3.59999 3.77485 4.10212 4.11549 4.34805 4.51472 4.65782 4.82415 4.84155 
46 0.01538 0.09557 0.16208 0.17072 0.18799 0.31618 0.32486 0.34423 0.50826 0.52591 0.64732 0.79907 0.82523 0.83434 0.86844 0.99459 1.00715 1.17045 1.18088 1.20547 1.3345 1.35378 1.50808 1.66054 1.6804 1.85136 1.86789 2.07147 2.19908 2.22485 2.34013 2.64344 2.8265 2.85086 2.99281 3.16618 3.31485 3.45063 3.5958 3.77112 4.09829 4.34366 4.51139 4.65228 4.81956 4.84155 
34 0.01371 0.10194 0.16497 0.17607 0.31841 0.3305 0.51077 0.54243 0.65247 0.80341 0.82694 0.83732 0.99651 1.02056 1.17348 1.19228 1.33814 1.51913 1.66303 1.85343 2.07965 2.2041 2.34196 2.6516 2.8298 3.00005 3.16971 3.31753 3.45415 3.60292 4.10001 4.34581 4.52196 4.82189 
36 0.0202 0.10985 0.17457 0.18528 0.32818 0.339 0.52096 0.54524 0.66016 0.81032 0.8353 0.84536 1.00598 1.02504 1.18268 1.19843 1.34813 1.52252 1.67347 1.86437 1.89937 2.08839 2.21591 2.35126 2.65715 2.84011 3.01038 3.178 3.32691 3.46256 3.60927 3.78798 4.10938 4.35598 4.52472 4.83255 
48 0.01276 0.099 0.16586 0.17403 0.18883 0.32026 0.32852 0.34292 0.51232 0.52887 0.65142 0.67631 0.80889 0.8301 0.83931 0.99888 1.01061 1.17411 1.18422 1.20712 1.33837 1.35675 1.51224 1.53659 1.6645 1.68247 1.85587 1.87162 2.07571 2.20283 2.22429 2.34412 2.64795 2.83057 2.85193 2.99728 3.17068 3.31871 3.45429 3.4692 3.60025 3.77518 4.1021 4.34791 4.51516 4.65516 4.82407 4.84595 
33 0.01704 0.10832 0.17039 0.18245 0.32377 0.33566 0.51736 0.56472 0.65869 0.81442 0.83299 0.84596 1.00212 1.17906 1.20006 1.34523 1.52669 1.66846 1.85953 2.08611 2.21167 2.34744 2.66064 2.8372 3.00803 3.17544 3.32377 3.4593 3.61523 4.10516 4.35236 4.53073 4.82896 
38 0.00648 0.09584 0.16371 0.17276 0.19207 0.31781 0.32649 0.34461 0.51079 0.53794 0.6543 0.80341 0.82752 0.83682 0.9963 1.0084 1.1729 1.18734 1.22402 1.33776 1.5356 1.66154 1.68092 1.85325 1.87376 2.08265 2.20343 2.34242 2.65602 2.82907 2.99707 3.1709 3.31779 3.45424 3.60099 4.10099 4.34588 4.82142 
30 0.00798 0.10501 0.16589 0.1826 0.31911 0.33521 0.51438 0.6541 0.80977 0.82851 0.84374 0.99772 1.17477 1.20219 1.34145 1.52332 1.66612 1.8553 2.09298 2.21199 2.34427 2.65776 2.84241 3.01566 3.17376 3.32001 3.45701 4.1019 4.35004 4.82501 
23 0.02806 0.11504 0.16764 0.19459 0.32 0.35888 0.53166 0.81042 0.82937 0.84721 0.99783 1.17727 1.22087 1.363 1.66912 1.85579 2.23252 2.35003 3.32299 3.4614 4.10422 4.35049 4.83513 

53
