# Supplementary material for: Deciphering the Contribution of Oriens-Lacunosum/Moleculare (OLM) Cells to Intrinsic θ Rhythms Using Biophysical Local Field Potential (LFP) Models
Source: eNeuro. 2018 Sep 4;5(4):ENEURO.0146-18.2018. doi: 10.1523/ENEURO.0146-18.2018 (PMC6140113; doi:10.1523/ENEURO.0146-18.2018)
Supplement: Supplementary file 2 — Supplementary Code. Download supplement 2, GZ file [file sup_enu-eN-NWR-0146-18-s02.gz › LFP_microcircuit-master/BSC-120-gi-0-gi_SD-0-PV12913020-dSD6.6ms-gnSD0.21-gpv3.0-gsb1.5-csb0.21-gbs6.0-cbs0.1344-spiketimes.txt]

3549

104


50 0.15447 0.30833 0.31316 0.49894 0.62756 0.6329 0.82437 0.99065 1.1547 1.16373 1.31859 1.32529 1.64857 1.65541 1.84348 1.85051 2.05675 2.06087 2.18235 2.18923 2.32885 2.33499 2.46759 2.47327 2.62255 2.62718 2.81248 2.81739 2.97634 2.98193 3.149 3.1543 3.29848 3.30521 3.43321 3.43905 3.57834 3.58318 3.75209 3.75766 4.08581 4.09054 4.33456 4.3394 4.48932 4.49467 4.61312 4.62158 4.8087 4.81237 
0 
24 0.16673 0.64292 1.17233 1.3355 1.50285 1.66742 1.8587 2.06916 2.19935 2.34132 2.48358 2.63646 2.82795 2.99164 3.16523 3.31589 3.44906 3.59238 3.76784 4.0972 4.34574 4.50437 4.63203 4.82141 
27 0.1587 0.31463 0.50258 0.6342 0.82632 1.16416 1.32694 1.49651 1.6583 1.84873 2.0615 2.19118 2.33377 2.47588 2.62855 2.81973 2.98401 3.15575 3.30614 3.44082 3.58478 3.75895 4.09 4.33847 4.49603 4.6284 4.81369 
91 0.15701 0.16031 0.16361 0.31299 0.31632 0.31958 0.50205 0.50496 0.63223 0.63512 0.63835 0.64271 0.82383 0.82776 0.99379 1.0002 1.15875 1.16241 1.16609 1.16987 1.32279 1.32742 1.33055 1.33412 1.49585 1.49918 1.65338 1.65839 1.66138 1.84787 1.85069 1.85405 2.06074 2.06363 2.06786 2.18661 2.19092 2.19577 2.33309 2.33578 2.33954 2.47216 2.47613 2.47924 2.48318 2.62727 2.63027 2.63285 2.81736 2.82042 2.82324 2.82662 2.98073 2.98479 2.98759 2.99179 3.15353 3.15633 3.15932 3.16217 3.30289 3.3069 3.30973 3.31281 3.43829 3.4411 3.44455 3.44819 3.58256 3.58578 3.58922 3.75669 3.76014 3.76281 3.7665 4.08988 4.09242 4.0962 4.33864 4.34092 4.34588 4.49372 4.49764 4.50029 4.61754 4.62309 4.62623 4.6302 4.81289 4.81545 4.81843 
13 0.64589 2.34631 2.48637 2.63948 2.83421 2.99438 3.16819 3.31954 3.45316 3.59737 3.77087 4.50696 4.63703 
80 0.15416 0.15822 0.16176 0.30913 0.31304 0.31663 0.49974 0.50296 0.6282 0.63271 0.63651 0.82308 0.82648 0.99163 1.15466 1.15883 1.16418 1.16819 1.32023 1.32559 1.32922 1.49427 1.4984 1.64893 1.65537 1.65889 1.84604 1.84942 1.854 2.05919 2.06236 2.18393 2.18933 2.19709 2.33071 2.33386 2.33796 2.46588 2.47209 2.47585 2.47955 2.62205 2.6268 2.62985 2.81386 2.81847 2.82113 2.82536 2.97782 2.98254 2.98519 3.15083 3.1542 3.15754 3.16147 3.29974 3.30435 3.30832 3.43195 3.4379 3.44208 3.57958 3.58402 3.58778 3.75424 3.75857 3.76146 4.0882 4.09106 4.33708 4.33958 4.49115 4.49596 4.49874 4.61444 4.62046 4.62502 4.81026 4.81349 4.81675 
56 0.15536 0.15907 0.31029 0.31455 0.5005 0.6299 0.63377 0.82412 0.9922 1.15649 1.16229 1.32041 1.32581 1.49493 1.65402 1.65752 1.84525 1.84975 2.05845 2.06208 2.18426 2.19022 2.33061 2.33424 2.47131 2.4755 2.62484 2.62846 2.81412 2.8186 2.82376 2.97833 2.98314 3.15083 3.15525 3.15861 3.30023 3.30587 3.31122 3.43662 3.44112 3.58019 3.58421 3.75369 3.7585 3.76226 4.08753 4.09118 4.33626 4.33918 4.49096 4.49583 4.61485 4.62315 4.81028 4.81319 
20 0.64387 1.17658 1.33783 1.8624 2.07046 2.34645 2.48657 2.63779 2.82911 2.99557 3.16617 3.3164 3.45268 3.59478 3.76803 4.09859 4.34734 4.50499 4.63332 4.82464 
58 0.1735 0.33255 0.64787 0.65141 0.65635 1.17696 1.18239 1.34076 1.3452 1.50943 1.67292 1.86667 2.07424 2.07813 2.08496 2.20512 2.2126 2.34746 2.3523 2.35955 2.48956 2.49329 2.49817 2.64232 2.64485 2.65161 2.8341 2.83804 2.84265 2.99748 3.00103 3.00959 3.17035 3.17337 3.17781 3.32165 3.32735 3.45524 3.45934 3.59794 3.60218 3.60776 3.773 3.77555 3.77982 3.79277 4.10409 4.10911 4.35238 4.35819 4.51022 4.51296 4.518 4.63659 4.64047 4.64596 4.82816 4.83396 
38 0.16367 0.31998 0.50768 0.63886 0.64376 1.16865 1.17415 1.33214 1.33817 1.50027 1.66353 1.85634 2.06592 2.07341 2.19605 2.34024 2.48025 2.48645 2.6343 2.82456 2.83247 2.98951 3.15996 3.16418 3.31236 3.44442 3.45157 3.58998 3.59517 3.7644 3.76802 4.09479 4.34381 4.50199 4.50804 4.62985 4.63699 4.81812 
13 0.65619 1.34933 2.08222 2.4968 2.6478 2.8448 3.00491 3.17689 3.32833 3.46656 3.77854 4.36381 4.51615 
20 0.17019 0.643 1.17598 1.33729 2.07026 2.20046 2.3425 2.48441 2.63734 2.99202 3.16713 3.31633 3.45052 3.59319 3.76748 4.09816 4.34608 4.50412 4.63562 4.82324 
0 
0 
47 0.16516 0.32136 0.32623 0.50953 0.64106 0.64553 1.16782 1.17524 1.33377 1.3389 1.50258 1.66511 1.85539 1.86141 2.06868 2.07292 2.19804 2.34043 2.34525 2.48185 2.48562 2.63619 2.63962 2.82683 2.83347 2.99023 2.99445 3.16159 3.16587 3.17162 3.3125 3.31771 3.44632 3.45181 3.59174 3.59622 3.76722 3.77065 4.09749 4.10166 4.34589 4.50208 4.50657 4.63148 4.63805 4.82011 4.82359 
16 0.32063 0.63735 1.33151 2.06344 2.33538 2.47897 2.63096 2.82194 2.98561 3.15883 3.30986 3.44434 3.76209 4.09494 4.33953 4.49844 
31 0.16617 0.32369 0.51197 0.64191 1.17175 1.33424 1.50485 1.6681 1.86017 2.068 2.33887 2.34959 2.48188 2.48935 2.63535 2.82664 2.83289 2.98983 3.16303 3.16981 3.31344 3.44817 3.59091 3.59816 3.76698 3.77375 4.09592 4.3445 4.50407 4.63075 4.82124 
51 0.15259 0.15757 0.30723 0.31167 0.49922 0.62653 0.63088 0.8241 0.99041 1.15366 1.15991 1.31793 1.3244 1.65043 1.65502 1.84275 1.84768 2.05598 2.06052 2.18183 2.18933 2.3279 2.33236 2.46662 2.47193 2.62169 2.62604 2.81155 2.81626 2.97557 2.98105 3.14816 3.15311 3.29744 3.30379 3.43331 3.43769 3.57734 3.58195 3.7513 3.75653 4.08496 4.08942 4.33381 4.33848 4.48848 4.49379 4.61255 4.6212 4.80806 4.81191 
15 0.64883 1.34292 2.07612 2.2112 2.49016 2.64236 2.8345 2.99898 3.17061 3.32522 3.45602 3.77302 4.10544 4.35847 4.51063 
1 4.51318 
78 0.15589 0.15966 0.16373 0.31159 0.31481 0.31876 0.50175 0.50536 0.63003 0.63437 0.63789 0.82441 0.99343 1.157 1.16097 1.16579 1.32198 1.32682 1.33 1.4947 1.49857 1.6508 1.65815 1.66272 1.8475 1.85054 1.85508 2.06054 2.06376 2.18564 2.19099 2.19631 2.33249 2.33545 2.33976 2.46876 2.47462 2.47798 2.48243 2.62454 2.62895 2.63172 2.81553 2.81964 2.82248 2.82808 2.97927 2.98426 2.98682 3.15277 3.15574 3.15932 3.30163 3.30575 3.30943 3.43356 3.43952 3.44343 3.4478 3.58122 3.58544 3.58875 3.756 3.75972 3.7626 4.08953 4.09241 4.33861 4.34138 4.49313 4.49718 4.49977 4.61654 4.62178 4.62681 4.81212 4.81502 4.81817 
50 0.16122 0.31444 0.31946 0.5052 0.6349 0.63886 1.16055 1.16748 1.32755 1.3318 1.4986 1.65964 1.84885 1.85479 2.06198 2.06682 2.19118 2.19777 2.33414 2.33994 2.47635 2.48003 2.62963 2.63315 2.82028 2.82401 2.98531 2.98964 3.15523 3.15987 3.30584 3.31025 3.44012 3.44517 3.58516 3.5898 3.7592 3.7626 3.7663 4.09102 4.09568 4.33942 4.34501 4.49599 4.49967 4.50415 4.62261 4.62906 4.81452 4.8182 
12 1.33724 2.0727 2.34661 2.4883 2.64229 3.16503 3.31549 3.45377 3.59836 3.76692 4.50486 4.82633 
1 4.34448 
17 0.16476 0.64122 2.06701 2.33974 2.48243 2.63436 2.82685 2.99026 3.16243 3.31503 3.59188 3.76552 4.09596 4.34404 4.50198 4.6309 4.81927 
0 
0 
0 
21 0.64526 1.17777 1.33933 2.07222 2.20582 2.34486 2.48677 2.63852 2.83305 2.99355 3.16743 3.31915 3.45243 3.59471 3.60056 3.77044 4.10211 4.35253 4.5071 4.63892 4.8264 
73 0.1481 0.15234 0.30206 0.30574 0.30931 0.49456 0.6218 0.62622 0.62988 0.81903 0.98529 0.99474 1.1484 1.15266 1.15767 1.3133 1.31873 1.32314 1.64249 1.64937 1.65306 1.8384 1.84164 1.84539 2.05164 2.0552 2.17706 2.18331 2.32326 2.32673 2.33067 2.46061 2.46626 2.46984 2.61608 2.62038 2.62354 2.80685 2.81147 2.8144 2.82036 2.97072 2.97618 2.97962 3.1435 3.14693 3.15049 3.15673 3.29263 3.2974 3.30123 3.42556 3.431 3.43544 3.57249 3.57714 3.58099 3.747 3.75142 3.75431 4.08051 4.08371 4.32949 4.33229 4.48393 4.48847 4.49141 4.60802 4.61497 4.61956 4.80344 4.80666 4.81158 
23 0.64187 1.16724 1.33522 1.50422 1.66687 1.85771 2.06868 2.19545 2.34274 2.48273 2.63674 2.82722 2.99231 3.16254 3.31444 3.4474 3.59196 3.76535 4.09796 4.34757 4.50253 4.62957 4.82155 
41 0.15958 0.31458 0.63414 0.63899 1.16056 1.16664 1.32536 1.33011 1.65799 1.84968 2.06267 2.06734 2.18854 2.1952 2.33484 2.34109 2.47463 2.47976 2.62877 2.63285 2.81914 2.82348 2.98317 2.98817 3.15523 3.16001 3.30482 3.31006 3.44022 3.44525 3.58499 3.58906 3.75859 3.76304 4.09192 4.34067 4.49546 4.50017 4.6188 4.62691 4.81512 
26 0.16139 0.31666 0.63698 1.1655 1.33051 1.66185 1.8509 2.06364 2.19403 2.33639 2.47916 2.63172 2.82238 2.98728 3.15683 3.16307 3.31008 3.44224 3.58789 3.76183 4.09292 4.34154 4.49843 4.50233 4.6279 4.81608 
75 0.17031 0.17337 0.32728 0.33079 0.51448 0.51851 0.6457 0.64895 0.65223 1.17308 1.17707 1.18095 1.3389 1.34192 1.34538 1.50668 1.50995 1.67056 1.67484 1.8618 1.86551 1.87068 2.07272 2.0755 2.07927 2.20245 2.2069 2.34559 2.34896 2.35254 2.35879 2.48713 2.48986 2.49344 2.49917 2.64062 2.64297 2.64825 2.83233 2.83572 2.83945 2.99581 2.9989 3.00438 3.16643 3.17004 3.17275 3.17797 3.31804 3.32105 3.32419 3.45152 3.45517 3.45896 3.59642 3.59994 3.60409 3.61265 3.77118 3.77366 3.77662 3.78237 4.10202 4.10542 4.35053 4.35405 4.5074 4.51007 4.51312 4.5206 4.63596 4.63965 4.82564 4.82868 4.83216 
31 0.16724 0.32112 0.63972 0.64481 1.16763 1.17497 1.33265 1.85795 2.06682 2.19628 2.34058 2.48159 2.63457 2.82488 2.82963 2.99045 3.15994 3.16535 3.31151 3.31734 3.44563 3.45266 3.5912 3.76347 3.7686 4.09604 4.34541 4.50038 4.50557 4.62949 4.82059 
7 2.06625 2.34291 2.63449 2.99124 3.44962 3.76559 4.50254 
25 0.15704 0.31008 0.63073 1.15656 1.32091 1.65543 1.84471 2.05805 2.18716 2.33027 2.47236 2.62523 2.81556 2.98039 3.15085 3.30067 3.43646 3.58116 3.75386 3.75975 4.08711 4.3357 4.49099 4.62016 4.81038 
13 0.65439 1.34809 2.08118 2.49534 2.64734 3.00431 3.17488 3.32705 3.46263 3.60531 3.77769 4.51561 4.6434 
20 0.31446 0.63388 1.32654 1.6573 1.84669 2.05962 2.33209 2.47535 2.62772 2.81888 2.9833 3.1539 3.30977 3.43961 3.58388 3.7584 4.08842 4.33704 4.4958 4.8126 
2 2.63128 3.15897 
2 3.76533 4.5028 
53 0.16377 0.17006 0.31872 0.3227 0.50716 0.51279 0.63911 0.64281 0.83184 1.16374 1.17075 1.32758 1.33259 1.33714 1.50044 1.66307 1.85265 1.85828 2.06603 2.07045 2.19479 2.20344 2.33796 2.34236 2.4808 2.48573 2.63404 2.63674 2.82453 2.82813 2.98913 2.99481 3.15933 3.16315 3.16796 3.30826 3.31311 3.31736 3.44442 3.44909 3.58906 3.59357 3.7644 3.76707 4.09494 4.10137 4.34365 4.50124 4.50374 4.62637 4.6308 4.81808 4.82227 
0 
12 0.6478 1.34365 2.35169 2.49125 2.64578 2.83849 2.99877 3.16946 3.60041 3.7723 4.50885 4.64183 
8 0.64374 1.33679 2.63551 2.99143 3.16358 3.31479 3.59334 3.76666 
23 0.64331 0.64737 1.17028 1.336 1.50696 2.07065 2.19867 2.34307 2.485 2.63758 2.82875 2.99296 3.16494 3.31678 3.44964 3.59355 3.59834 3.76935 4.09953 4.3493 4.5055 4.63215 4.82662 
1 2.49559 
65 0.17461 0.33177 0.51971 0.64933 0.65268 0.65646 1.17794 1.18313 1.34211 1.34606 1.35478 1.51103 1.51611 1.67438 1.68045 1.86666 1.87096 2.07575 2.07933 2.0852 2.20645 2.21278 2.34955 2.35395 2.35998 2.49105 2.49464 2.49907 2.51002 2.64355 2.64628 2.65202 2.83545 2.83912 2.84299 2.99951 3.00368 3.17001 3.17362 3.17666 3.18423 3.32289 3.32615 3.45514 3.4592 3.46522 3.59996 3.60393 3.60907 3.77422 3.77704 3.78046 3.78633 4.10544 4.10958 4.35398 4.35819 4.51138 4.51389 4.51773 4.63926 4.64301 4.65115 4.83023 4.83472 
20 0.16998 0.64472 1.17679 1.33847 2.07155 2.34594 2.4858 2.63798 2.83397 2.99333 3.1671 3.31775 3.45258 3.59606 3.76825 4.09965 4.34801 4.5061 4.63781 4.82559 
39 0.16428 0.32068 0.50872 0.63921 0.64483 1.16662 1.17235 1.33162 1.3369 1.50524 1.66455 1.85477 2.06677 2.19641 2.33926 2.4806 2.48736 2.63426 2.63931 2.82474 2.83025 2.98889 3.15958 3.16506 3.30945 3.3152 3.44547 3.452 3.59025 3.59751 3.76343 3.76788 4.09585 4.34476 4.50012 4.506 4.62809 4.63463 4.81937 
131 0.14858 0.15234 0.15478 0.15757 0.30376 0.30726 0.31022 0.31252 0.31501 0.49259 0.49662 0.49933 0.50217 0.62021 0.6252 0.62827 0.63076 0.63314 0.6368 0.81699 0.82025 0.82337 0.9867 0.98978 0.99303 1.14984 1.15368 1.15703 1.16025 1.16348 1.31469 1.31813 1.32172 1.32418 1.32698 1.48858 1.49119 1.49497 1.64403 1.65014 1.653 1.65577 1.65921 1.8405 1.84273 1.84564 1.84807 1.85109 2.05372 2.05603 2.05851 2.06156 2.17883 2.18332 2.18645 2.19021 2.32532 2.32799 2.33065 2.33343 2.33962 2.46057 2.46633 2.46959 2.47193 2.47491 2.47892 2.6173 2.62163 2.62444 2.62632 2.63195 2.80879 2.81268 2.81526 2.81731 2.82011 2.82383 2.97242 2.9764 2.97948 2.98195 2.98542 3.14527 3.14821 3.15105 3.15325 3.15563 3.29452 3.29788 3.30114 3.30364 3.30609 3.4271 3.43268 3.43523 3.43795 3.44061 3.57445 3.57822 3.58071 3.58362 3.58734 3.74924 3.75217 3.75495 3.75696 3.7594 4.08273 4.08508 4.0876 4.09108 4.33177 4.33367 4.33604 4.33975 4.48558 4.4885 4.4919 4.49382 4.49707 4.60964 4.61471 4.61848 4.62105 4.62575 4.80509 4.80783 4.80979 4.8121 4.81499 
98 0.17076 0.17366 0.17843 0.3261 0.32972 0.33292 0.51555 0.5201 0.64521 0.64777 0.65075 0.65432 1.17381 1.17765 1.18152 1.33628 1.34012 1.34291 1.3492 1.50731 1.51043 1.67072 1.67413 1.67917 1.86081 1.86483 1.86806 1.87797 2.07293 2.07579 2.07894 2.08753 2.10128 2.19993 2.20433 2.21039 2.34571 2.34881 2.35186 2.35768 2.48654 2.48958 2.49246 2.49616 2.50414 2.63988 2.6427 2.64491 2.6506 2.83083 2.83392 2.83674 2.84038 2.85891 2.99424 2.99765 3.00058 3.00719 3.16658 3.16979 3.17213 3.17523 3.18277 3.31632 3.3199 3.32251 3.32531 3.45196 3.45534 3.45801 3.46401 3.59594 3.59868 3.60195 3.60564 3.61178 3.76921 3.77276 3.77503 3.77729 3.78778 4.10236 4.10583 4.11063 4.35124 4.35432 4.3585 4.50667 4.51024 4.51239 4.51665 4.63403 4.638 4.641 4.8257 4.8282 4.83161 4.83548 
68 0.16722 0.17043 0.32356 0.32745 0.51098 0.51566 0.64225 0.64571 0.64874 0.83636 1.16864 1.17241 1.17619 1.33333 1.33683 1.34057 1.5038 1.50707 1.66708 1.67205 1.85691 1.86057 1.86523 2.06953 2.07268 2.1966 2.20046 2.20629 2.34233 2.34575 2.48341 2.48667 2.49035 2.63694 2.63991 2.82759 2.83096 2.83445 2.99118 2.99429 2.99943 3.16321 3.16684 3.16951 3.31352 3.31765 3.32089 3.44813 3.45173 3.45512 3.593 3.59629 3.60041 3.7674 3.77063 3.77309 4.09873 4.10232 4.34757 4.35109 4.50302 4.50711 4.51069 4.63185 4.63503 4.82169 4.82441 4.82962 
35 0.16371 0.32097 0.63866 0.64382 1.16407 1.17218 1.32824 1.33485 1.50324 1.66386 1.85389 2.06752 2.19589 2.33826 2.4802 2.63254 2.63651 2.82395 2.98687 2.99116 3.15891 3.16442 3.30777 3.31394 3.44487 3.58845 3.7617 3.76715 4.09529 4.34443 4.49847 4.50406 4.62583 4.63244 4.81988 
22 0.16556 0.32042 0.64134 1.17038 1.6652 1.85653 2.06552 2.34067 2.48033 2.63348 2.82459 2.99105 3.16019 3.31215 3.44633 3.59115 3.76424 4.09454 4.3423 4.50119 4.63181 4.81865 
0 
22 0.16454 0.3236 0.64065 1.16449 1.33152 1.85882 2.06806 2.19558 2.33922 2.63444 2.82449 2.98918 3.16273 3.31353 3.44852 3.59124 3.76458 4.09562 4.34374 4.50161 4.62964 4.81862 
0 
24 0.16404 0.3222 0.64024 1.16999 1.33193 1.66456 1.85338 2.0655 2.19715 2.33782 2.48072 2.63421 2.82458 2.98893 3.16186 3.31262 3.44375 3.5895 3.76376 4.09456 4.34351 4.50122 4.62995 4.81803 
35 0.1703 0.32909 0.6449 0.64986 1.17273 1.17991 1.33805 1.3439 1.50719 1.67096 1.86256 2.0718 2.07575 2.20234 2.34513 2.48622 2.49313 2.64006 2.83019 2.83934 2.99534 3.16517 3.16952 3.31824 3.45062 3.45612 3.59609 3.76833 3.77246 4.10092 4.35009 4.50709 4.51254 4.63558 4.82551 
17 0.63458 1.32695 1.84588 2.0598 2.33213 2.62725 2.81882 2.98564 3.15395 3.30626 3.44015 3.58505 3.75793 4.08818 4.33602 4.49522 4.81138 
61 0.15593 0.15979 0.31153 0.31571 0.31963 0.5015 0.63039 0.63472 0.63851 0.82564 0.99283 1.15721 1.16306 1.3215 1.32736 1.33219 1.49512 1.65272 1.65831 1.84669 1.8514 2.0598 2.06383 2.18552 2.19174 2.33184 2.33611 2.47037 2.47577 2.4798 2.62584 2.63013 2.81527 2.81973 2.82377 2.97931 2.98452 3.15208 3.15659 3.15971 3.30106 3.30688 3.31061 3.43637 3.44103 3.44481 3.58111 3.58563 3.75526 3.75982 3.76279 4.08881 4.09276 4.33775 4.34146 4.49237 4.49727 4.61626 4.62448 4.81154 4.81476 
3 2.83062 3.76846 4.10031 
41 0.15797 0.31198 0.31871 0.63171 0.6378 1.15817 1.1677 1.3222 1.32866 1.65585 1.84692 2.06015 2.18645 2.19561 2.33224 2.33888 2.47222 2.47814 2.62645 2.63151 2.81591 2.82086 2.98001 2.98593 3.15249 3.15828 3.30194 3.30875 3.43827 3.44447 3.58178 3.58896 3.75553 3.76124 4.08922 4.33802 4.49278 4.4984 4.61707 4.62575 4.81249 
5 2.06467 3.76432 4.09289 4.34116 4.50193 
12 0.63552 1.85052 2.06379 2.33599 2.82294 3.15582 3.44104 3.76337 4.09196 4.34039 4.50088 4.81615 
90 0.15011 0.15361 0.15725 0.30474 0.308 0.31137 0.31489 0.49497 0.49818 0.62412 0.62825 0.63198 0.81865 0.82209 0.98745 0.99257 1.15085 1.15444 1.15951 1.31562 1.31988 1.3236 1.3277 1.48949 1.49382 1.64472 1.65172 1.65453 1.84112 1.84349 1.84708 2.05444 2.05699 2.05999 2.17957 2.18517 2.19156 2.32601 2.32866 2.33175 2.46162 2.46791 2.47137 2.47578 2.61827 2.6225 2.62525 2.62909 2.80929 2.81363 2.81659 2.82114 2.97326 2.97794 2.98073 3.1462 3.14915 3.15308 3.15632 3.29538 3.29933 3.30384 3.42756 3.43353 3.43717 3.44156 3.57511 3.57925 3.58255 3.74979 3.7533 3.75661 3.75954 4.08338 4.08579 4.08908 4.33243 4.33439 4.33812 4.48645 4.48944 4.49288 4.49662 4.61045 4.61695 4.62071 4.80563 4.80834 4.81066 4.81623 
49 0.14595 0.29887 0.30357 0.48934 0.61885 0.62419 0.98103 1.14538 1.1526 1.30951 1.31566 1.64192 1.64788 1.83423 1.83899 2.04745 2.05179 2.17367 2.18442 2.31945 2.32394 2.459 2.46464 2.61343 2.61809 2.80319 2.80795 2.9672 2.97264 3.13965 3.14458 3.28913 3.2953 3.42461 3.43015 3.56893 3.57364 3.74287 3.74782 4.07646 4.0808 4.32526 4.32929 4.47999 4.48519 4.60455 4.6138 4.79912 4.80277 
0 
19 0.64165 1.16987 1.3345 2.06802 2.19799 2.34081 2.48286 2.63599 2.82673 2.99087 3.16374 3.31504 3.4478 3.59246 3.76667 4.09658 4.34526 4.50378 4.63213 
0 
1 4.50827 
19 0.6494 1.18168 1.34378 1.51154 2.07591 2.20469 2.35198 2.49007 2.64268 2.83488 2.99806 3.17025 3.32252 3.45696 3.59821 3.77353 4.10646 4.5103 4.63766 
0 
58 0.17942 0.33682 0.65243 0.65631 0.66246 1.18418 1.34573 1.34982 1.51563 1.67993 1.86988 1.87434 2.07899 2.08279 2.08829 2.2094 2.21588 2.35186 2.35632 2.36331 2.49389 2.49777 2.50321 2.64662 2.64966 2.65647 2.83822 2.84245 2.84636 3.00191 3.00574 3.01365 3.17321 3.17703 3.18121 3.32462 3.32839 3.33774 3.45851 3.46266 3.47071 3.60333 3.60763 3.61339 3.77761 3.78055 3.78514 4.10879 4.11561 4.35708 4.36274 4.5133 4.51674 4.52127 4.64235 4.64782 4.83405 4.83993 
43 0.16388 0.31933 0.50824 0.63954 0.64854 1.16456 1.17482 1.32894 1.33568 1.50059 1.66395 1.85395 2.06686 2.19309 2.19951 2.33926 2.35301 2.48045 2.48418 2.63417 2.63871 2.82417 2.8279 2.83406 2.98811 2.99221 3.15992 3.16641 3.30873 3.3151 3.44505 3.58874 3.59256 3.60411 3.76382 3.7684 4.09597 4.34487 4.50009 4.50577 4.62297 4.63083 4.81869 
52 0.15387 0.15847 0.30887 0.31367 0.49913 0.62844 0.63372 0.82388 0.9908 1.15529 1.16139 1.31956 1.32532 1.4936 1.65186 1.65695 1.8443 1.84942 2.05751 2.06192 2.18375 2.19039 2.32946 2.33385 2.46844 2.47399 2.62336 2.62794 2.81333 2.81832 2.97734 2.98267 3.14976 3.15473 3.29913 3.30495 3.4344 3.43927 3.57906 3.58381 3.75295 3.75799 4.0865 4.09125 4.33531 4.34024 4.49009 4.49518 4.61433 4.62196 4.80902 4.81271 
63 0.17393 0.33265 0.64894 0.65272 0.65887 1.17761 1.18323 1.34068 1.34397 1.34858 1.51083 1.67358 1.6796 1.86345 1.86883 1.878 2.07567 2.07918 2.08675 2.20574 2.21118 2.3482 2.35339 2.36034 2.48976 2.49416 2.49986 2.64269 2.64584 2.6531 2.83483 2.83896 2.84334 2.99876 3.00322 3.16912 3.17332 3.17674 3.18559 3.32073 3.32426 3.32981 3.4547 3.45895 3.46487 3.59927 3.60374 3.60964 3.7735 3.77691 3.78132 3.79184 4.105 4.10904 4.35351 4.35793 4.50955 4.51293 4.51703 4.63841 4.64208 4.82898 4.83338 
2 4.08905 4.33679 
3 2.4957 2.64798 3.77793 
19 0.6522 1.34686 1.67691 1.87009 2.07886 2.35255 2.49287 2.64553 2.83835 3.0024 3.17423 3.32482 3.45913 3.60396 3.77655 4.10877 4.35736 4.51298 4.64223 
23 0.16292 0.31734 0.63631 1.16456 1.32895 1.66289 1.85106 2.06331 2.33583 2.47709 2.63001 2.82069 2.98542 3.15687 3.30797 3.44297 3.58664 3.76042 4.09218 4.34003 4.4974 4.62701 4.81486 
26 0.16006 0.3166 0.50492 0.63474 1.16304 1.32799 1.65897 1.85102 2.06208 2.19149 2.3339 2.4765 2.62931 2.82028 2.82817 2.98432 3.1572 3.30825 3.44253 3.58492 3.75999 4.09092 4.33901 4.49709 4.62484 4.81474 
95 0.14988 0.15384 0.15716 0.30459 0.3081 0.31165 0.31505 0.4946 0.49818 0.62399 0.62851 0.63195 0.63668 0.81982 0.98736 0.99282 1.15081 1.15484 1.15931 1.16375 1.31554 1.32073 1.32384 1.32817 1.49008 1.64465 1.65155 1.65462 1.66145 1.84088 1.84352 1.84718 1.85097 2.05419 2.05705 2.06033 2.17952 2.18542 2.19113 2.32577 2.32868 2.33189 2.33668 2.46171 2.4683 2.47153 2.47534 2.61833 2.62289 2.62559 2.80921 2.81378 2.81657 2.82046 2.97317 2.97843 2.98097 3.14599 3.14917 3.15289 3.15583 3.29518 3.29973 3.30346 3.30715 3.42748 3.43349 3.43726 3.44052 3.57499 3.57944 3.58272 3.58815 3.74956 3.75346 3.75639 3.75936 4.08313 4.08576 4.08914 4.33219 4.33433 4.34029 4.48628 4.4898 4.49277 4.49631 4.61041 4.61694 4.62087 4.62737 4.8055 4.80842 4.811 4.81513 
38 0.1563 0.30965 0.31527 0.63003 0.63551 1.15743 1.32284 1.65498 1.84431 1.85215 2.05725 2.18702 2.3298 2.33609 2.47158 2.4787 2.62475 2.62933 2.81492 2.82049 2.98009 3.15043 3.15542 3.30099 3.30671 3.4361 3.44172 3.58063 3.58707 3.75385 3.75855 4.08627 4.33458 4.49107 4.49599 4.62127 4.80938 4.81513 
26 0.16635 0.32339 0.64291 1.17077 1.33529 1.50726 1.66707 1.85743 2.06902 2.19983 2.3423 2.48346 2.63666 2.8272 2.83434 2.99169 3.1641 3.31492 3.44975 3.59259 3.76706 4.09753 4.34539 4.50392 4.63194 4.82027 
19 0.64258 1.16985 1.33379 2.06856 2.19752 2.34264 2.48321 2.6362 2.82865 2.99087 3.16423 3.31462 3.44937 3.59238 3.7671 4.09751 4.34575 4.50384 4.63144 
6 0.65155 2.0787 2.64478 3.1754 3.7755 4.51223 
13 0.6371 2.0647 2.33754 2.47735 2.63096 2.82217 2.98667 3.15796 3.44286 3.58922 3.76221 4.09166 4.33933 
42 0.17237 0.64784 0.65201 1.17739 1.33922 1.3439 1.50748 1.67738 1.8627 1.8694 2.07448 2.08132 2.20405 2.3478 2.35429 2.4885 2.49448 2.64172 2.6465 2.83219 2.83827 2.997 3.00455 3.16905 3.17302 3.32011 3.32502 3.4537 3.45874 3.59762 3.60394 3.77206 3.77589 3.79298 4.10332 4.35221 4.50903 4.51371 4.63658 4.64597 4.82668 4.83356 
0 
40 0.15956 0.31509 0.63423 0.64135 1.16069 1.16748 1.32505 1.33187 1.50069 1.65809 1.85016 2.06343 2.18921 2.1962 2.33554 2.47418 2.4805 2.62914 2.63534 2.81946 2.82584 2.98335 2.98871 3.15553 3.1625 3.30473 3.3124 3.43986 3.44449 3.58506 3.59306 3.7587 3.76525 4.09254 4.34188 4.49585 4.50253 4.61983 4.62798 4.81555 
39 0.15797 0.31074 0.3172 0.50403 0.63108 0.63715 1.15711 1.16696 1.32163 1.32903 1.65455 1.84532 2.05862 2.18746 2.33073 2.47169 2.47825 2.62552 2.63044 2.81649 2.82164 2.97998 2.98631 3.1516 3.15738 3.30115 3.30809 3.43652 3.44336 3.58122 3.58769 3.75526 3.76005 4.08763 4.33621 4.49171 4.49693 4.61888 4.81157 
10 0.3133 1.16002 1.8481 2.06177 2.33349 3.15418 3.30418 3.58607 3.76278 4.49446 
16 0.3109 0.63463 1.32655 1.8432 2.05672 2.32924 2.6252 2.81492 3.15027 3.3044 3.58054 3.75349 4.08544 4.33349 4.49168 4.80887 
23 0.16355 0.31827 0.63727 1.16502 1.32997 1.85293 2.06414 2.19648 2.33668 2.47888 2.63118 2.82219 2.98656 3.15777 3.30953 3.44261 3.58762 3.76109 4.09327 4.34113 4.49808 4.63053 4.81675 
20 0.16661 0.6424 1.33521 1.86126 2.06847 2.34248 2.48358 2.63589 2.82728 2.99093 3.16416 3.31526 3.45021 3.59214 3.76649 4.09658 4.34502 4.50345 4.63105 4.82009 
0 
56 0.34088 0.65515 0.65843 0.66437 1.18525 1.34821 1.35203 1.51756 1.68043 1.68745 1.87166 1.87565 2.08145 2.08478 2.09065 2.21168 2.21857 2.35479 2.35909 2.36654 2.49562 2.49898 2.5035 2.64881 2.65165 2.65805 2.84037 2.84375 2.84783 3.00464 3.00832 3.17528 3.17917 3.18287 3.32766 3.33118 3.46126 3.46517 3.6052 3.6094 3.61532 3.7787 3.78188 3.785 3.79304 4.11113 4.11651 4.35929 4.36311 4.51623 4.51899 4.523 4.64389 4.64804 4.8356 4.84031 
8 1.33209 2.06504 2.63298 2.99047 3.161 3.31209 3.76336 4.50104 
20 0.64499 1.17384 1.33926 1.86202 2.07135 2.20165 2.34591 2.48725 2.63874 2.83185 2.99365 3.16769 3.31811 3.45196 3.59575 3.76998 4.10158 4.50623 4.63591 4.82717 
0 
42 0.16093 0.31574 0.3217 0.50563 0.63567 0.64056 1.16245 1.16888 1.32696 1.33164 1.4989 1.66088 1.8512 2.06378 2.19102 2.19782 2.33626 2.47635 2.48115 2.63021 2.63421 2.82068 2.82487 2.98512 2.98944 3.15658 3.16172 3.30607 3.31124 3.44183 3.44729 3.58659 3.59368 3.75941 3.76401 4.0928 4.34149 4.49654 4.50102 4.62399 4.62959 4.81526 
48 0.1607 0.16453 0.31609 0.32073 0.50576 0.6352 0.63975 1.16165 1.16708 1.32573 1.33108 1.49902 1.65894 1.6648 1.85127 2.06386 2.06778 2.19008 2.19575 2.33623 2.34042 2.47578 2.48031 2.63052 2.63426 2.82071 2.82428 2.98427 2.98855 3.15648 3.1608 3.30555 3.3111 3.44112 3.44611 3.58668 3.59046 3.75945 3.76369 4.09299 4.09705 4.34201 4.49662 4.501 4.62093 4.62794 4.81598 4.81966 
83 0.1494 0.15345 0.15724 0.30449 0.3077 0.31142 0.49275 0.49726 0.50352 0.62411 0.62814 0.63189 0.81955 0.98662 0.99196 1.15065 1.15423 1.15958 1.16481 1.3154 1.32017 1.32382 1.48928 1.64484 1.65132 1.6543 1.8407 1.84333 1.84755 2.05397 2.05671 2.06084 2.17934 2.18511 2.32561 2.32852 2.33246 2.46268 2.46796 2.47137 2.47758 2.6184 2.62225 2.6254 2.80915 2.81334 2.81639 2.82296 2.97309 2.97781 2.98063 3.1459 3.14888 3.15293 3.15812 3.29503 3.29911 3.30341 3.42781 3.43328 3.4369 3.44289 3.57489 3.57904 3.58281 3.74946 3.75306 3.75633 4.08288 4.08547 4.08948 4.33185 4.33403 4.34007 4.48617 4.48935 4.49292 4.61026 4.61667 4.62062 4.80516 4.80801 4.81065 
8 2.07005 2.48723 2.63679 3.1658 3.31765 3.76816 4.34563 4.50695 
43 0.16242 0.31989 0.50592 0.63758 0.64122 1.16701 1.17273 1.33061 1.33526 1.49902 1.66274 1.85294 1.85859 2.06506 2.06892 2.19425 2.33772 2.34309 2.47979 2.48435 2.63261 2.63562 2.82307 2.82734 2.98781 2.99383 3.15863 3.1623 3.31055 3.31392 3.44457 3.44801 3.58874 3.59322 3.76266 3.76619 4.09342 4.09721 4.34212 4.50067 4.50456 4.6281 4.81754 
53 0.15664 0.16051 0.31175 0.31586 0.50117 0.63159 0.63585 0.82481 0.99292 1.15799 1.16526 1.32204 1.32777 1.49545 1.65585 1.65962 1.84662 1.85122 2.05978 2.06361 2.18643 2.19361 2.332 2.33607 2.47273 2.47636 2.62644 2.62984 2.81668 2.82021 2.98046 2.98441 3.15276 3.15691 3.302 3.30774 3.43785 3.4426 3.58229 3.58603 3.75591 3.75993 3.76404 4.08877 4.09282 4.33743 4.34094 4.49266 4.4972 4.61912 4.62542 4.81168 4.8148 
43 0.16412 0.32256 0.51349 0.64038 0.64604 1.16716 1.17459 1.3334 1.50591 1.66417 1.85498 2.06774 2.07548 2.19298 2.19857 2.34051 2.34697 2.48132 2.48739 2.63496 2.64333 2.82624 2.83226 2.99056 2.99743 3.16041 3.16581 3.17177 3.3135 3.44602 3.45272 3.59137 3.59854 3.76604 3.77222 4.09598 4.10481 4.34461 4.50285 4.50901 4.62645 4.63335 4.81981 
73 0.15163 0.15613 0.30606 0.30945 0.31351 0.49546 0.49966 0.62514 0.62922 0.63328 0.81957 0.8239 0.98882 1.15213 1.15594 1.16156 1.31706 1.32128 1.3253 1.49261 1.64644 1.65324 1.65728 1.84246 1.84518 1.84992 2.05571 2.05867 2.18111 2.18703 2.32735 2.33031 2.33489 2.46316 2.46897 2.47344 2.61955 2.62381 2.62737 2.81092 2.81505 2.81832 2.97466 2.97908 2.9826 3.14744 3.15057 3.15467 3.29669 3.30064 3.30513 3.42935 3.435 3.43972 3.57658 3.58063 3.58486 3.75116 3.75498 3.75826 4.08465 4.08738 4.33365 4.33598 4.48783 4.49115 4.49495 4.612 4.61854 4.62459 4.80712 4.81014 4.81348 
31 0.16071 0.3164 0.50628 0.63625 1.16805 1.33103 1.50006 1.65981 1.85412 2.06341 2.19254 2.33788 2.47747 2.63094 2.8218 2.82719 2.98593 3.1583 3.16325 3.31058 3.44267 3.44818 3.59003 3.76157 3.76882 4.09174 4.33977 4.49859 4.63069 4.81518 4.81977 
15 0.65612 1.34977 2.08294 2.49813 2.6486 2.84595 3.00639 3.17869 3.32924 3.60837 3.781 4.11384 4.36096 4.51839 4.64817 
22 0.16963 0.32907 0.6464 1.33932 1.50628 1.67116 1.8649 2.07183 2.34697 2.48654 2.63948 2.83028 2.99496 3.16713 3.31846 3.45301 3.59726 3.77036 4.10051 4.34859 4.50744 4.82549 
24 0.16606 0.64218 1.16846 1.3338 1.66514 2.06901 2.19743 2.34081 2.48337 2.63568 2.82675 2.99027 3.16347 3.17213 3.31398 3.44905 3.59145 3.60388 3.76617 4.09841 4.34521 4.50293 4.63073 4.82082 
26 0.15784 0.31396 0.63311 1.16221 1.32529 1.65653 1.84573 2.05885 2.18922 2.33139 2.47527 2.62746 2.81839 2.98271 3.15246 3.15837 3.30531 3.43869 3.58354 3.75764 4.08793 4.33636 4.4932 4.4977 4.62311 4.81147 
0 
38 0.15435 0.30848 0.31578 0.62827 0.63459 0.99104 1.15481 1.31888 1.32621 1.65336 1.84351 2.05673 2.18315 2.32885 2.46964 2.47611 2.62296 2.62828 2.81285 2.81859 2.97672 2.98442 3.14902 3.15575 3.2986 3.30584 3.4351 3.4434 3.57855 3.75213 3.75852 4.08576 4.33453 4.48937 4.49576 4.61369 4.62356 4.80875 
84 0.15518 0.15902 0.16323 0.31031 0.31365 0.31788 0.50031 0.50419 0.62973 0.63386 0.63751 0.82337 0.99253 0.9998 1.15659 1.16044 1.16464 1.16984 1.32111 1.32591 1.32957 1.49426 1.49949 1.64972 1.65657 1.66055 1.84647 1.84955 1.85346 2.05975 2.06282 2.06763 2.18497 2.19066 2.19499 2.33134 2.33432 2.33827 2.467 2.47288 2.47696 2.48147 2.62441 2.6283 2.63142 2.8148 2.81906 2.82217 2.8298 2.97879 2.98359 2.98666 3.15172 3.15473 3.15844 3.16315 3.3007 3.30496 3.30874 3.31325 3.43266 3.43863 3.44238 3.44619 3.58057 3.5846 3.58835 3.75517 3.75895 3.76201 4.08863 4.09148 4.09553 4.33768 4.34011 4.49208 4.49585 4.49872 4.61575 4.62209 4.6257 4.81087 4.81413 4.81774 
15 0.64728 1.17713 1.34309 2.07591 2.34725 2.48687 2.63982 2.83613 2.99535 3.16947 3.31977 3.45458 3.59809 3.77178 4.508 

131
