# Supplementary material for: Deciphering the Contribution of Oriens-Lacunosum/Moleculare (OLM) Cells to Intrinsic θ Rhythms Using Biophysical Local Field Potential (LFP) Models
Source: eNeuro. 2018 Sep 4;5(4):ENEURO.0146-18.2018. doi: 10.1523/ENEURO.0146-18.2018 (PMC6140113; doi:10.1523/ENEURO.0146-18.2018)
Supplement: Supplementary file 2 — Supplementary Code. Download supplement 2, GZ file [file sup_enu-eN-NWR-0146-18-s02.gz › LFP_microcircuit-master/SOM-350-SOM12915016-dSD3.5ms-shift5.32ms-gnSD0.12-gsb1.5-csb0.21-gbs3.5-cbs0.1344-spiketimes.txt]

8218

350


27 0.01373 0.10588 0.17576 0.19743 0.32903 0.34644 0.52818 0.66226 0.80211 0.83583 0.8511 1.00642 1.18431 1.21599 1.35233 1.52004 1.68505 1.87004 2.22675 2.66012 3.03173 3.18027 3.32825 3.46459 4.11118 4.68821 4.84285 
23 0.01237 0.10318 0.1631 0.31446 0.50652 0.79253 0.82356 0.83549 0.9918 1.01454 1.17106 1.34008 1.50244 1.65743 1.8493 2.21048 2.33948 2.83114 3.31677 3.45634 4.09873 4.34178 4.8182 
16 0.01931 0.11172 0.17735 0.33156 0.79827 0.83377 0.84584 1.00345 1.02683 1.18826 1.48093 1.52413 1.68862 2.2487 3.47016 4.11378 
41 0.01229 0.09073 0.15657 0.16591 0.18659 0.31238 0.32019 0.33249 0.50579 0.64758 0.78765 0.82176 0.83081 0.84976 0.99156 1.00161 1.16766 1.17875 1.20945 1.33189 1.50166 1.65632 1.6788 1.84798 1.86559 2.06763 2.19549 2.22977 2.33756 2.64745 2.82321 2.98991 3.16467 3.31231 3.44842 3.59359 3.76924 4.09574 4.3403 4.51196 4.81652 
15 0.00852 0.10573 0.17491 0.32576 0.34977 0.79639 0.83093 0.84292 0.99957 1.01547 1.18593 1.47821 1.52208 1.67386 1.86728 
34 0.00792 0.09696 0.16164 0.17187 0.3138 0.3233 0.50737 0.65087 0.7923 0.82369 0.83329 0.86824 0.99306 1.00546 1.16917 1.18447 1.33439 1.50319 1.52233 1.658 1.68013 1.85044 2.19685 2.23134 2.33969 2.82614 2.99422 3.16724 3.31469 3.45088 3.59733 4.09755 4.34267 4.81881 
25 0.01809 0.09949 0.1687 0.18494 0.32248 0.33631 0.52635 0.79191 0.82692 0.83708 0.997 1.01183 1.1788 1.21528 1.4702 1.51225 1.66687 1.85816 2.23454 2.34836 3.32382 3.4576 4.10281 4.34883 4.82585 
32 0.01645 0.09657 0.16538 0.17613 0.31804 0.32701 0.51085 0.65725 0.79102 0.82601 0.83534 0.85415 0.99583 1.00577 1.17401 1.19558 1.33928 1.47659 1.50988 1.66138 1.85357 2.20239 2.34302 2.82958 2.99736 3.1716 3.31847 3.4542 3.60024 4.10179 4.34584 4.8224 
48 0.01796 0.09351 0.1597 0.16764 0.18227 0.31361 0.32072 0.33135 0.50554 0.52075 0.64344 0.66232 0.79893 0.82414 0.83305 0.86232 0.99305 1.00268 1.16745 1.17733 1.20188 1.33152 1.36034 1.50313 1.52368 1.6576 1.67145 1.84942 1.86294 2.06727 2.19491 2.22204 2.33804 2.63968 2.82313 2.98932 3.16363 3.31186 3.44753 3.46377 3.59297 3.76697 4.09598 4.34123 4.5071 4.64224 4.8171 4.83752 
28 0.01575 0.11026 0.17732 0.18886 0.33038 0.34074 0.52657 0.80608 0.83727 0.8473 1.00591 1.017 1.18502 1.20298 1.35736 1.52122 1.67246 1.6962 1.86529 2.2311 2.3561 3.02039 3.18747 3.33168 3.4675 4.11287 4.35747 4.83572 
30 0.02023 0.10585 0.17063 0.18522 0.32303 0.33427 0.51794 0.65953 0.80085 0.8307 0.84133 1.00015 1.01453 1.17813 1.20034 1.34551 1.51695 1.66755 1.85776 2.09709 2.21019 2.34734 2.65857 2.83963 3.17582 3.32342 3.45938 4.10571 4.3519 4.82724 
20 0.01543 0.10116 0.16495 0.3154 0.33867 0.78915 0.82405 0.83525 0.99152 1.00395 1.1739 1.46691 1.51444 1.65914 1.85039 2.3435 3.31937 4.10432 4.34277 4.81987 
32 0.012 0.10327 0.16975 0.1808 0.32336 0.33457 0.51644 0.65844 0.7994 0.8301 0.83981 0.89231 0.99965 1.01148 1.17712 1.19583 1.34402 1.51249 1.66597 1.8601 2.09152 2.20955 2.34772 2.65757 2.83784 3.00525 3.17508 3.32279 3.45762 4.10468 4.35196 4.82802 
24 0.01839 0.09932 0.16275 0.21404 0.31515 0.33363 0.50965 0.79156 0.82263 0.83493 0.9918 1.17099 1.33799 1.4965 1.65899 1.84902 2.20429 2.33915 2.82959 3.31454 3.45339 4.09697 4.34084 4.81765 
28 0.01081 0.09377 0.1609 0.17314 0.31337 0.32317 0.50667 0.78689 0.82226 0.83244 0.9904 1.00152 1.17074 1.33372 1.46447 1.50644 1.65736 1.84819 2.07038 2.19601 2.33904 2.82462 2.99214 3.31518 3.45132 4.09659 4.34064 4.81698 
28 0.01494 0.11039 0.16976 0.18495 0.32299 0.33501 0.51436 0.80969 0.83217 0.84549 1.00133 1.06067 1.17684 1.21247 1.3417 1.51085 1.66763 1.85808 2.20699 2.34661 2.83233 3.17514 3.32078 3.45666 3.6073 4.10412 4.35015 4.82537 
32 0.01944 0.10524 0.17555 0.19484 0.32803 0.3418 0.5249 0.66165 0.79974 0.83348 0.84326 1.00342 1.01724 1.18282 1.20584 1.3509 1.51681 1.54504 1.67453 1.86855 2.22226 2.65674 2.8539 3.02356 3.17871 3.32692 3.46295 4.10943 4.38553 4.52639 4.67377 4.8365 
20 0.01532 0.11338 0.17964 0.33243 0.5519 0.80353 0.83695 0.85212 1.00639 1.06561 1.18731 1.22138 1.52359 1.68558 1.87916 2.23758 3.47003 4.11376 4.38441 4.86085 
27 0.01674 0.10327 0.17523 0.19856 0.32706 0.33993 0.5229 0.66838 0.79852 0.83342 0.84331 1.00308 1.01622 1.18191 1.20933 1.48 1.52008 1.67252 1.86399 2.2313 2.35141 3.17995 3.32885 3.46163 4.10813 4.36363 4.8311 
17 0.01861 0.11105 0.17044 0.32119 0.79631 0.8283 0.84232 0.99633 1.0163 1.18145 1.51329 1.665 1.85679 2.23411 4.10519 4.35095 4.84585 
21 0.01916 0.10504 0.16766 0.32027 0.51426 0.79323 0.82649 0.83879 0.99526 1.01705 1.17719 1.47964 1.51653 1.66612 1.85646 2.34519 3.17822 3.32424 3.45671 4.10565 4.82491 
29 0.0118 0.10037 0.16354 0.17776 0.31623 0.33105 0.51017 0.65784 0.79842 0.82477 0.83571 0.99331 1.01312 1.17135 1.19615 1.34054 1.50551 1.65962 1.85213 2.20408 2.34136 2.65001 2.99816 3.17102 3.31713 3.45446 4.0998 4.34461 4.8213 
14 0.01627 0.10706 0.1784 0.33109 0.79366 0.83106 0.84569 0.99789 1.01864 1.18912 1.47209 1.52169 3.47418 4.11392 
15 0.02031 0.10967 0.17548 0.32534 0.3404 0.79811 0.83223 0.84368 1.00064 1.01518 1.18513 1.48068 1.53033 1.67048 1.86327 
16 0.01519 0.11351 0.18206 0.33386 0.3696 0.80424 0.83926 0.85327 1.00897 1.04871 1.19334 1.52855 1.6905 2.24673 3.49675 4.11565 
31 0.00968 0.1004 0.17231 0.19008 0.32484 0.33716 0.51813 0.65993 0.79835 0.83062 0.84067 1.00165 1.01812 1.18011 1.20446 1.34781 1.51325 1.53801 1.67053 1.86031 2.21763 2.34801 2.67212 2.83799 3.01814 3.1775 3.32499 3.46058 4.10617 4.35329 4.82814 
12 0.01767 0.10243 0.17363 0.3231 0.78831 0.82457 0.83642 0.97657 0.99969 1.22378 1.4662 1.52825 
11 0.0205 0.11305 0.19345 0.3358 0.79952 0.8349 0.84752 1.00455 1.03541 1.22695 1.48436 
30 0.01617 0.10633 0.17413 0.19137 0.32771 0.34292 0.52202 0.65981 0.80168 0.835 0.85051 1.00491 1.1815 1.20604 1.34991 1.51861 1.67538 1.86502 2.21808 2.35121 2.65741 2.8497 3.01708 3.17629 3.3253 3.46134 4.10682 4.35897 4.52379 4.83325 
18 0.00784 0.10316 0.17667 0.21361 0.32985 0.79919 0.83515 0.85129 1.00507 1.18488 1.21902 1.48281 1.52331 1.68454 1.86915 2.66981 3.46786 4.11323 
26 0.00809 0.11636 0.17744 0.20479 0.33007 0.34896 0.53006 0.66861 0.83119 0.84442 1.00715 1.18548 1.21959 1.35487 1.52142 1.67491 1.87208 2.21735 2.36501 2.66545 2.85921 3.18534 3.33187 3.46891 4.11607 4.842 
15 0.01271 0.1094 0.17695 0.32843 0.79712 0.83228 0.8437 0.99944 1.01312 1.18935 1.47822 1.53593 1.67566 1.87387 4.11622 
11 0.00856 0.10724 0.17857 0.33343 0.79585 0.83149 0.84352 1.00137 1.20249 1.47365 1.5307 
38 0.00943 0.04532 0.12777 0.17846 0.19258 0.33041 0.34151 0.52432 0.5596 0.66349 0.82589 0.84147 0.85658 1.00824 1.02538 1.18576 1.20607 1.34955 1.52306 1.67508 1.86546 1.89501 2.09244 2.218 2.35489 2.65952 2.84471 3.01184 3.18113 3.32983 3.46546 3.61386 3.79494 4.11235 4.35995 4.52883 4.68279 4.83466 
15 0.01877 0.11006 0.1743 0.32627 0.79572 0.8303 0.84758 1.00223 1.18274 1.22152 1.50937 1.88119 2.23852 3.46344 4.11061 
11 0.01914 0.1043 0.17741 0.32799 0.78994 0.82956 0.83967 0.89007 1.00088 1.0235 1.46798 
32 0.01151 0.10011 0.17501 0.18688 0.32776 0.33767 0.52216 0.79929 0.83367 0.8431 0.86439 1.00369 1.01412 1.18407 1.20594 1.34864 1.51406 1.538 1.67062 1.69393 1.8623 1.89441 2.22582 2.35469 2.67677 2.84432 3.18493 3.32853 3.46328 4.11033 4.35613 4.83251 
19 0.01442 0.10482 0.16862 0.31934 0.34 0.79332 0.82701 0.83783 0.99525 1.00895 1.17649 1.47484 1.52859 1.66254 1.85403 2.34425 4.10298 4.34556 4.82269 
24 0.01808 0.10701 0.16915 0.20265 0.32169 0.34031 0.51457 0.80326 0.82948 0.84161 0.99789 1.01462 1.1814 1.51148 1.66401 1.85742 2.24103 2.34854 2.83442 3.32382 3.46338 4.103 4.34821 4.82466 
21 0.01846 0.10602 0.17252 0.20198 0.32492 0.34009 0.796 0.83006 0.84114 0.99925 1.01513 1.1807 1.21384 1.48194 1.51814 1.66947 1.86077 3.46863 4.10642 4.35335 4.83545 
18 0.01632 0.10432 0.16992 0.32156 0.33943 0.79257 0.82765 0.83838 0.99529 1.00752 1.18055 1.47086 1.51495 1.66566 1.85689 4.10474 4.34715 4.82697 
13 0.01437 0.10245 0.18025 0.33618 0.4964 0.7916 0.8327 0.84728 0.98038 1.00671 1.19572 1.46917 1.52235 
42 0.01584 0.09951 0.16867 0.17781 0.20243 0.32223 0.33098 0.35227 0.51548 0.54456 0.65679 0.80081 0.83071 0.84011 1.00002 1.01112 1.17726 1.18951 1.21859 1.34132 1.37118 1.51329 1.53519 1.66627 1.6903 1.85745 1.88026 2.08316 2.21101 2.34673 2.65448 2.83461 3.00321 3.17373 3.32148 3.45771 3.60467 4.10505 4.35087 4.52068 4.67649 4.8261 
34 0.01637 0.10146 0.17059 0.18197 0.32283 0.33333 0.5154 0.65692 0.79637 0.8299 0.83968 0.99735 1.00773 1.17731 1.19249 1.22649 1.34254 1.51184 1.53482 1.66796 1.85861 2.0848 2.20938 2.34702 2.65414 2.83532 3.0035 3.17477 3.32238 3.45747 3.60519 4.10458 4.35089 4.82657 
25 0.01557 0.10055 0.16342 0.22207 0.31525 0.33049 0.50899 0.79293 0.82391 0.83555 0.99268 1.0092 1.17386 1.22583 1.34247 1.50532 1.65833 1.84984 2.34025 2.82825 3.31642 3.45514 4.09803 4.34154 4.81802 
17 0.0085 0.09943 0.17458 0.21027 0.32658 0.34077 0.7955 0.83149 0.84146 0.99983 1.01173 1.21561 1.47232 1.54672 1.67379 1.86426 4.11042 
29 0.0126 0.10271 0.17509 0.18949 0.32673 0.33711 0.52412 0.66357 0.80035 0.83334 0.84295 0.88785 1.00284 1.01372 1.18377 1.20843 1.34995 1.51856 1.67102 1.86295 2.2203 2.66349 3.18066 3.32739 3.46506 4.10949 4.36966 4.53617 4.83752 
27 0.01737 0.10584 0.17326 0.1917 0.32602 0.33886 0.51972 0.79792 0.83174 0.84199 1.00189 1.01729 1.17998 1.20616 1.34984 1.51238 1.5398 1.67175 1.86193 2.21872 2.3497 3.1769 3.32439 3.46005 4.10659 4.35363 4.83072 
13 0.02109 0.11588 0.17699 0.32865 0.80099 0.83509 0.85778 1.00414 1.19844 1.49361 1.53701 1.68527 1.87039 
12 0.01459 0.0983 0.17268 0.33042 0.49261 0.78626 0.82463 0.83707 0.97482 1.00065 1.21175 1.46379 
26 0.01938 0.10661 0.16987 0.19079 0.32272 0.33763 0.52547 0.80024 0.82993 0.8414 0.99873 1.01458 1.17845 1.20936 1.51376 1.66536 1.85838 2.21175 2.34786 2.66899 3.01223 3.32416 3.46002 4.10541 4.35031 4.82826 
21 0.01708 0.10288 0.17684 0.19637 0.33042 0.34763 0.55061 0.79639 0.83521 0.84586 1.00602 1.1851 1.21161 1.47203 1.52296 1.68205 1.87539 2.66759 3.33029 3.46993 4.11251 
28 0.01562 0.11348 0.17917 0.19808 0.33143 0.34434 0.5269 0.67066 0.81649 0.83937 0.85257 1.009 1.04129 1.18656 1.20978 1.35315 1.52511 1.67815 1.86786 2.22363 2.35929 2.66939 2.85734 3.3314 3.46716 4.1127 4.38909 4.83654 
30 0.02251 0.11577 0.17719 0.19618 0.33044 0.34692 0.52896 0.66435 0.81973 0.83979 0.86231 1.00741 1.18491 1.20996 1.35534 1.52132 1.67697 1.86893 2.23079 2.36343 2.66337 2.85658 3.02498 3.18372 3.33874 3.46677 4.11216 4.39177 4.53282 4.84034 
29 0.01614 0.10222 0.16187 0.31398 0.326 0.50608 0.65686 0.79864 0.82424 0.83547 0.99237 1.00894 1.16863 1.33265 1.5026 1.6572 1.84933 2.07028 2.19659 2.33824 2.82473 2.99083 3.16721 3.3133 3.44976 3.59679 4.09636 4.3417 4.81765 
20 0.01585 0.10427 0.17632 0.19702 0.33046 0.79353 0.83416 0.845 0.98142 1.00636 1.18448 1.21383 1.47244 1.52263 1.68045 1.87407 3.32967 3.4641 4.10894 4.83856 
19 0.0122 0.10218 0.16351 0.31585 0.50884 0.79103 0.82299 0.83489 0.99247 1.01934 1.17361 1.49173 1.66001 1.85052 2.34009 3.31757 4.09797 4.34187 4.81817 
22 0.01162 0.11152 0.17972 0.21976 0.33287 0.62755 0.80854 0.83855 0.85479 1.00916 1.18816 1.22383 1.35545 1.52525 1.68316 1.87182 2.22474 3.47493 4.11423 4.38266 4.54222 4.8455 
29 0.01101 0.09907 0.16698 0.18296 0.31964 0.33062 0.51179 0.79249 0.82695 0.83729 0.99586 1.00802 1.17422 1.19849 1.33886 1.48709 1.51824 1.66358 1.8543 2.20466 2.34318 2.83004 2.99708 3.17016 3.31836 3.45427 4.10096 4.34585 4.82208 
11 0.01224 0.10581 0.17448 0.32663 0.79282 0.82841 0.83972 0.99603 1.01313 1.22855 1.47281 
11 0.01871 0.10662 0.17197 0.33059 0.79222 0.82609 0.84423 0.99663 1.21894 1.47296 1.53276 
24 0.0126 0.09982 0.16063 0.18158 0.31291 0.33114 0.50711 0.79548 0.82247 0.83565 0.99077 1.16879 1.21133 1.33654 1.50293 1.65662 1.8473 2.33729 2.82561 3.31344 3.45247 4.0964 4.33897 4.81544 
36 0.01881 0.10972 0.17175 0.1892 0.32468 0.33954 0.51697 0.55129 0.65829 0.81728 0.83573 0.87822 1.00265 1.17762 1.19476 1.34467 1.51292 1.54057 1.6739 1.86106 2.08537 2.21137 2.34922 2.65447 2.83764 3.00648 3.17577 3.32273 3.45887 3.60655 3.79221 4.10615 4.35665 4.52614 4.6707 4.82938 
33 0.01389 0.10763 0.17155 0.18369 0.32459 0.33559 0.51673 0.57349 0.65917 0.81102 0.83334 0.84403 1.00198 1.0159 1.17896 1.19959 1.34347 1.51475 1.55504 1.66883 1.86014 2.21215 2.34842 2.65942 2.83759 3.00697 3.17567 3.32314 3.45916 3.61463 4.10788 4.35556 4.82914 
26 0.01619 0.10478 0.17724 0.20008 0.32838 0.34093 0.53799 0.79856 0.8344 0.84432 1.0041 1.01793 1.18585 1.21757 1.35324 1.48528 1.5226 1.67453 1.86402 2.21977 2.35575 3.18631 3.33112 3.46808 4.1125 4.8428 
26 0.01338 0.09989 0.17511 0.18911 0.3274 0.33745 0.55508 0.79285 0.83273 0.84181 0.86189 1.00219 1.0124 1.18428 1.21207 1.47224 1.51841 1.55076 1.67204 1.86265 2.23968 2.35366 3.32928 3.46903 4.11012 4.84041 
25 0.02012 0.10296 0.16834 0.18432 0.32071 0.33484 0.52799 0.66142 0.79841 0.8276 0.83851 0.99761 1.01628 1.17657 1.20648 1.35132 1.51244 1.6672 1.8581 2.21303 3.17542 3.32173 3.46089 4.10514 4.82633 
23 0.01864 0.10311 0.16598 0.18518 0.31762 0.33416 0.79303 0.82576 0.83637 0.99429 1.00803 1.17556 1.34336 1.50133 1.53085 1.66045 1.85195 2.2149 2.34274 3.32143 4.10195 4.34402 4.82215 
30 0.00659 0.09559 0.16685 0.17736 0.32007 0.32973 0.51177 0.79151 0.82694 0.83696 0.99393 1.00473 1.17423 1.19491 1.33807 1.47317 1.51095 1.66382 1.85465 2.2045 2.34317 2.83001 2.99607 3.17094 3.318 3.45464 3.6043 4.10141 4.34643 4.82263 
22 0.01918 0.10379 0.16841 0.3188 0.33904 0.52628 0.79412 0.82614 0.83922 0.99511 1.02691 1.1784 1.22377 1.51037 1.66462 1.85421 2.2321 3.32362 3.46085 4.10236 4.34673 4.82497 
34 0.01191 0.10503 0.1779 0.19136 0.33139 0.34382 0.52446 0.57925 0.6651 0.81634 0.83936 0.85249 1.00902 1.18549 1.20509 1.35099 1.51899 1.54329 1.67744 1.86795 2.09885 2.21888 2.35577 2.66 2.8563 3.01654 3.1833 3.3301 3.46489 3.61958 4.11205 4.36538 4.53136 4.83755 
7 0.01454 0.11307 0.4958 0.79554 0.83613 1.00509 1.46953 
23 0.01076 0.09482 0.17698 0.19487 0.33104 0.34546 0.56206 0.80197 0.83485 0.84454 0.87654 1.00555 1.01818 1.18711 1.22185 1.53033 1.67635 1.86793 3.33681 3.4698 4.11144 4.36549 4.84475 
25 0.01428 0.10238 0.17324 0.19516 0.32561 0.3383 0.79394 0.83122 0.84171 0.99902 1.01177 1.18245 1.21502 1.37097 1.47666 1.51763 1.6712 1.86252 2.24072 2.35363 3.32857 3.46524 4.10722 4.38856 4.84142 
8 0.01618 0.12001 0.79803 0.84138 0.98387 1.02966 1.21951 1.48096 
29 0.05425 0.12567 0.16439 0.31625 0.33136 0.50839 0.64976 0.80018 0.82483 0.83893 0.99431 1.17104 1.2243 1.33564 1.50491 1.66251 1.85156 2.20573 2.33989 2.64908 2.82765 2.99658 3.16654 3.31508 3.45132 3.59928 4.09806 4.34384 4.8196 
27 0.01855 0.10313 0.17255 0.186 0.3241 0.33423 0.51973 0.68844 0.79798 0.83178 0.84147 0.90032 1.00118 1.01314 1.18026 1.20302 1.35327 1.52013 1.66891 1.86069 2.20882 2.34986 3.32587 3.46267 4.10721 4.35429 4.82976 
12 0.01866 0.10562 0.18063 0.32745 0.79127 0.83077 0.84271 0.97837 1.00486 1.20103 1.46923 1.52787 
38 0.01653 0.10072 0.17492 0.18731 0.328 0.33928 0.52049 0.54907 0.6614 0.797 0.83208 0.84108 0.85888 1.00234 1.01196 1.1819 1.19676 1.22693 1.34741 1.5138 1.5295 1.67229 1.86381 1.90395 2.09428 2.21756 2.35207 2.65519 2.84736 3.0101 3.17814 3.3262 3.46093 3.61865 4.10836 4.36098 4.52712 4.83226 
30 0.02005 0.10677 0.17093 0.18913 0.32321 0.33667 0.51612 0.65933 0.8039 0.83093 0.8411 0.99995 1.01414 1.17868 1.20534 1.34714 1.51074 1.53903 1.66626 1.8591 2.20891 2.34735 2.83563 3.17549 3.32335 3.45813 3.608 4.10462 4.35122 4.82715 
42 0.01653 0.0948 0.16366 0.17241 0.19284 0.31856 0.32691 0.34747 0.51015 0.6515 0.79176 0.82567 0.83445 0.85019 0.9963 1.00569 1.17209 1.18335 1.21237 1.33616 1.50547 1.5255 1.6612 1.67985 1.85303 1.87231 2.07844 2.20026 2.34168 2.64668 2.82712 2.99399 3.16911 3.3162 3.45302 3.59767 3.77749 4.10025 4.34481 4.51906 4.66846 4.82106 
39 0.01171 0.09714 0.16495 0.17486 0.19103 0.3209 0.32886 0.34054 0.51563 0.65815 0.79505 0.82964 0.83872 0.85696 0.99941 1.0088 1.17754 1.1889 1.21559 1.34191 1.51123 1.53536 1.66496 1.68404 1.85723 1.87664 2.20569 2.24264 2.34642 2.65965 2.83485 3.00743 3.1748 3.32176 3.45866 3.60511 4.10503 4.35077 4.82651 
48 0.01539 0.08976 0.15385 0.16364 0.17236 0.31097 0.31794 0.32666 0.50384 0.51622 0.64209 0.78726 0.82132 0.82987 0.84382 0.99118 0.99965 1.16554 1.17404 1.2057 1.32977 1.34258 1.50077 1.51596 1.65554 1.66721 1.84743 1.85875 2.06511 2.19258 2.21239 2.33654 2.63854 2.82116 2.98732 3.16219 3.30988 3.32055 3.44589 3.45874 3.59139 3.76511 4.09458 4.10915 4.33958 4.50567 4.64321 4.81548 
14 0.00722 0.09534 0.17877 0.33153 0.79304 0.83161 0.84305 0.9797 1.00642 1.18872 1.23277 1.47291 1.53028 4.11061 
17 0.01201 0.10627 0.17453 0.32371 0.34203 0.79557 0.8299 0.84001 0.87943 0.99927 1.01232 1.22237 1.48011 1.54211 1.66774 1.86023 4.10935 
39 0.01179 0.08843 0.15365 0.16345 0.17797 0.30975 0.31795 0.34032 0.5038 0.64571 0.78502 0.8195 0.8285 0.84969 0.98934 0.99956 1.1658 1.17901 1.32988 1.46684 1.50139 1.65384 1.68422 1.84551 2.06538 2.19252 2.33533 2.64274 2.82066 2.98734 3.16357 3.31061 3.44624 3.59258 3.77091 4.09366 4.33772 4.51182 4.81402 
27 0.01056 0.09967 0.17258 0.19666 0.32438 0.33747 0.51847 0.79481 0.83062 0.84128 0.99923 1.01301 1.18017 1.20893 1.34673 1.47834 1.52505 1.67239 1.86025 2.34933 2.83997 3.17815 3.3246 3.4596 4.10549 4.35112 4.82743 
12 0.02114 0.11388 0.17429 0.32697 0.79867 0.83064 0.84521 1.00272 1.19492 1.48627 1.52938 1.86811 
19 0.00782 0.09951 0.17627 0.19971 0.32941 0.34758 0.8 0.83465 0.84641 1.00608 1.18536 1.21884 1.48283 1.52799 1.67601 1.86796 3.46936 4.11078 4.84637 
35 0.00821 0.09321 0.16098 0.1702 0.20059 0.31545 0.32418 0.34387 0.50898 0.78999 0.82377 0.83327 0.85851 0.99344 1.00348 1.16938 1.18352 1.22772 1.33437 1.50454 1.53349 1.65873 1.68193 1.85081 2.19672 2.34005 2.82608 2.99221 3.16841 3.31466 3.45119 3.59793 4.09828 4.34286 4.81888 
28 0.01259 0.10949 0.16864 0.19128 0.321 0.33617 0.51361 0.65452 0.81498 0.8328 0.8905 0.99868 1.17589 1.20714 1.34196 1.51197 1.66644 1.85688 2.22585 2.34477 2.83371 3.00242 3.17189 3.3196 3.45626 4.10217 4.34937 4.82478 
31 0.01627 0.10612 0.16607 0.18024 0.31904 0.33139 0.51087 0.65409 0.80757 0.82925 0.84139 0.99716 1.01293 1.17546 1.2101 1.33827 1.50862 1.53815 1.66272 1.68987 1.85489 2.20374 2.34389 2.83017 3.00234 3.17326 3.31882 3.45468 4.10139 4.34665 4.82255 
12 0.00968 0.10847 0.17907 0.33354 0.79711 0.83506 0.85424 1.00625 1.21225 1.47484 1.53136 4.11797 
30 0.01139 0.10733 0.17173 0.19314 0.32443 0.33871 0.52125 0.66171 0.80939 0.83319 0.85062 1.00224 1.17995 1.20621 1.3465 1.51321 1.54272 1.67089 1.86033 2.22895 2.3499 2.66302 2.85203 3.17763 3.32356 3.45992 4.1051 4.35378 4.53278 4.83179 
31 0.01074 0.09684 0.16841 0.17989 0.32114 0.33152 0.51486 0.6599 0.79229 0.82788 0.83704 0.85558 0.99782 1.00756 1.17634 1.1945 1.34312 1.47667 1.51168 1.54007 1.66453 1.85681 2.20373 2.34546 2.83466 3.17377 3.32121 3.45698 4.10348 4.3489 4.82487 
9 0.00878 0.11096 0.17983 0.33435 0.80033 0.837 1.00696 1.21848 1.47843 
14 0.01263 0.10473 0.17446 0.3247 0.79143 0.8285 0.84045 0.97936 1.00225 1.20099 1.46927 1.52909 1.67372 1.89428 
23 0.01576 0.10101 0.16983 0.2018 0.32085 0.33466 0.79171 0.82716 0.83763 0.99401 1.00523 1.17729 1.20976 1.47017 1.51519 1.66469 1.85662 2.21713 2.34781 3.32431 4.10449 4.34942 4.82677 
24 0.01209 0.09912 0.17561 0.19166 0.32806 0.33915 0.79171 0.83179 0.8412 0.85997 0.98367 1.00511 1.01912 1.18413 1.21376 1.47273 1.52107 1.67322 1.86572 2.35297 3.33101 3.47523 4.11123 4.84057 
25 0.02135 0.11765 0.17961 0.19955 0.33313 0.35142 0.53327 0.81634 0.84011 0.85557 1.00932 1.18763 1.21665 1.362 1.52667 1.67966 1.87207 2.23264 2.35823 2.66941 3.02846 3.33449 3.47127 4.11437 4.40035 
21 0.01986 0.11235 0.17945 0.22572 0.33062 0.34553 0.80364 0.83616 0.84768 1.00653 1.0271 1.18837 1.22415 1.36572 1.51968 1.67592 1.86908 2.24103 3.46834 4.116 4.84565 
19 0.01157 0.10858 0.1757 0.32875 0.37417 0.52765 0.80154 0.83392 0.84585 1.00519 1.18512 1.22536 1.51466 1.67414 1.87541 3.4635 4.10867 4.36432 4.83224 
28 0.01005 0.10447 0.17345 0.1936 0.32557 0.33968 0.52155 0.66876 0.80399 0.83217 0.84268 1.00087 1.01342 1.18045 1.2019 1.34692 1.51551 1.67075 1.86112 2.21725 2.35441 2.67811 3.17942 3.32438 3.46045 4.1079 4.3574 4.83223 
26 0.00711 0.10327 0.17137 0.18778 0.32517 0.34147 0.52415 0.80058 0.83047 0.84185 1.00089 1.18013 1.20695 1.34762 1.51144 1.53374 1.67136 1.86224 2.21761 2.35077 3.18001 3.32623 3.45964 4.10648 4.35551 4.83223 
16 0.01019 0.11007 0.16883 0.31996 0.34138 0.80136 0.82863 0.84675 0.99668 1.17887 1.50884 1.66526 1.85474 4.10394 4.34654 4.82629 
21 0.01313 0.10288 0.17809 0.20597 0.32976 0.34251 0.79668 0.83503 0.84507 1.00304 1.01652 1.18951 1.22744 1.47489 1.53418 1.68219 1.86946 2.35838 4.11083 4.39262 4.83968 
19 0.02285 0.11481 0.17642 0.29358 0.32995 0.80421 0.83488 0.85063 1.00387 1.03491 1.18474 1.22533 1.52308 1.67487 1.8772 2.22177 3.3369 4.11138 4.8418 
19 0.01646 0.11108 0.17807 0.32956 0.5598 0.67881 0.80503 0.83439 0.84889 1.00547 1.1874 1.22957 1.52053 1.68344 1.87609 2.66644 3.46875 4.11287 4.53363 
29 0.00741 0.09486 0.15965 0.17444 0.31269 0.32457 0.50505 0.78756 0.82106 0.83126 0.98974 1.00155 1.16672 1.33117 1.47071 1.50358 1.65571 1.84713 2.07005 2.19394 2.33678 2.82251 2.98883 3.16757 3.3114 3.44861 4.09499 4.33941 4.81544 
13 0.01165 0.11478 0.17631 0.32774 0.80268 0.83389 0.85105 1.00303 1.19645 1.52268 1.67941 1.87015 4.11822 
30 0.01384 0.09764 0.16575 0.17883 0.31862 0.32906 0.51107 0.65823 0.7924 0.82613 0.8362 0.99533 1.00732 1.17333 1.20068 1.33767 1.50519 1.6617 1.85383 2.20266 2.34251 2.82955 2.99595 3.17193 3.31766 3.45395 3.60066 4.10033 4.34582 4.82184 
12 0.0153 0.10335 0.17513 0.32887 0.7892 0.82995 0.84708 0.97684 1.00429 1.21198 1.4672 1.55278 
21 0.01831 0.10711 0.17519 0.19903 0.32672 0.34177 0.53867 0.79922 0.83261 0.84346 1.00192 1.01729 1.18674 1.22604 1.36463 1.52113 1.6745 1.86315 3.33115 3.46573 4.11309 
15 0.0199 0.10568 0.17119 0.32238 0.79176 0.82718 0.83948 0.99332 1.00945 1.46798 1.66628 1.85601 4.10429 4.3471 4.82656 
13 0.02269 0.10682 0.16965 0.32102 0.7924 0.82653 0.83967 0.99469 1.01524 1.47144 1.6646 1.85582 4.34617 
35 0.00792 0.03152 0.11298 0.17721 0.19273 0.3289 0.34 0.52841 0.66409 0.80558 0.83513 0.84465 0.88621 1.00525 1.01799 1.18574 1.21047 1.35388 1.52086 1.67306 1.86534 1.90267 2.10231 2.22278 2.35543 2.66303 3.01611 3.18206 3.33087 3.46446 3.61515 4.11138 4.36325 4.53833 4.83771 
40 0.01104 0.09746 0.16589 0.17473 0.19133 0.31983 0.3284 0.34287 0.51337 0.65336 0.79658 0.82883 0.83781 0.85647 0.99841 1.00824 1.1749 1.18582 1.21211 1.33968 1.37191 1.51128 1.53569 1.66324 1.68125 1.85599 1.87546 2.20363 2.24284 2.34532 2.65218 2.8326 2.99995 3.17298 3.32007 3.45616 3.60121 4.10366 4.34955 4.82517 
25 0.02016 0.10183 0.16584 0.1926 0.31801 0.33421 0.51407 0.79457 0.82479 0.83548 0.99433 1.01216 1.17373 1.20993 1.50517 1.6645 1.85442 2.20753 2.34471 3.17306 3.31805 3.45582 4.10076 4.34758 4.82247 
34 0.01622 0.10177 0.16339 0.17467 0.3158 0.32577 0.50833 0.65019 0.79885 0.82584 0.83601 0.9943 1.00591 1.16965 1.18184 1.21206 1.33543 1.50569 1.53444 1.65955 1.85216 2.0757 2.19812 2.34131 2.82681 2.99417 3.16831 3.31516 3.45155 3.59833 3.78849 4.09901 4.34478 4.82015 
33 0.02457 0.11327 0.16691 0.18413 0.31929 0.33343 0.51141 0.65416 0.81625 0.83251 0.85349 0.99804 1.01686 1.17363 1.19535 1.33906 1.51256 1.66321 1.85495 2.08998 2.20492 2.34409 2.6562 2.83092 3.00115 3.17382 3.3192 3.4573 3.60805 4.10275 4.34845 4.52736 4.82402 
30 0.09457 0.15573 0.17241 0.30881 0.32467 0.5001 0.63944 0.80839 0.82365 0.98758 1.04388 1.1625 1.3266 1.49835 1.65307 1.8442 2.0631 2.19174 2.33251 2.63647 2.81896 2.98521 3.15931 3.30724 3.44331 3.58936 3.76419 4.09072 4.33681 4.8121 
42 0.00961 0.09505 0.17055 0.17962 0.20585 0.32439 0.33303 0.35515 0.51709 0.54732 0.6578 0.79981 0.83143 0.84041 0.86217 1.00133 1.01151 1.17949 1.19266 1.22251 1.34412 1.5141 1.53433 1.66843 1.68773 1.85982 1.88325 2.09102 2.21355 2.34833 2.65393 2.83643 3.00707 3.17449 3.32322 3.45913 3.60648 3.79224 4.10569 4.35175 4.52323 4.82796 
34 0.01145 0.09677 0.16432 0.17399 0.21047 0.31826 0.32835 0.50952 0.65082 0.79398 0.8252 0.83514 0.99531 1.00806 1.17201 1.18725 1.22961 1.33611 1.50556 1.52615 1.66177 1.85296 2.20216 2.34114 2.6541 2.8276 2.99412 3.16746 3.31583 3.45165 3.59733 4.09929 4.34463 4.82041 
26 0.01468 0.10452 0.17049 0.18305 0.32254 0.33351 0.54945 0.79713 0.83004 0.84007 0.99881 1.01047 1.17967 1.21566 1.48693 1.51844 1.66613 1.70022 1.85758 2.22318 2.34834 3.32987 3.46066 4.10845 4.35199 4.82937 
29 0.01722 0.10243 0.16818 0.18413 0.32144 0.33385 0.51498 0.65974 0.79659 0.82805 0.83834 0.99751 1.01187 1.17648 1.21391 1.34185 1.50994 1.66621 1.85696 2.20928 2.3453 2.83534 3.00591 3.17376 3.32133 3.45626 4.10374 4.35105 4.82484 
33 0.0126 0.1007 0.1624 0.17659 0.31599 0.33008 0.50707 0.64928 0.79883 0.82462 0.83509 0.99406 1.00913 1.17098 1.192 1.33377 1.50382 1.52701 1.65967 1.85108 2.08416 2.19942 2.33955 2.65357 2.82543 2.99227 3.16773 3.31504 3.45064 3.59801 4.09728 4.34275 4.81836 
32 0.00722 0.10139 0.16834 0.18581 0.32065 0.3347 0.5149 0.65579 0.79976 0.82846 0.84022 0.9974 1.01433 1.178 1.21129 1.34375 1.51344 1.66575 1.85571 2.09713 2.21921 2.34564 2.6596 2.83773 3.01069 3.17485 3.32316 3.45797 3.61741 4.10277 4.34814 4.82511 
31 0.01386 0.09846 0.17001 0.18273 0.324 0.33536 0.51607 0.79104 0.82805 0.83796 0.86069 0.99932 1.01155 1.17797 1.2095 1.34319 1.47314 1.51647 1.66777 1.85942 2.2135 2.34709 2.83487 3.00848 3.17516 3.32229 3.45861 3.60434 4.10417 4.35047 4.82594 
8 0.02396 0.11951 0.33882 0.80082 0.8399 1.00638 1.23106 1.47852 
18 0.0195 0.10621 0.17745 0.32938 0.35232 0.79421 0.83283 0.84447 0.98557 1.00753 1.18454 1.21339 1.47321 1.52226 1.69255 3.33129 3.47072 4.11487 
18 0.01939 0.10508 0.17643 0.32921 0.55733 0.79286 0.82996 0.84045 0.98264 1.00614 1.18835 1.23319 1.47192 1.52215 1.87662 2.23292 3.46826 4.11412 
10 0.00744 0.10411 0.17705 0.33714 0.79203 0.82891 0.84711 0.99729 1.22237 1.46871 
24 0.01352 0.10104 0.17033 0.21297 0.32234 0.33715 0.79176 0.82679 0.83698 0.90348 0.9983 1.01687 1.17835 1.21926 1.47676 1.51466 1.66906 1.85847 2.34903 3.32167 3.45887 4.10387 4.34983 4.82564 
11 0.00958 0.10684 0.17665 0.32942 0.79525 0.8315 0.84437 1.00025 1.02528 1.21022 1.47597 
29 0.01667 0.09724 0.16833 0.17967 0.32181 0.33391 0.51669 0.78891 0.82634 0.83622 0.85656 0.99628 1.0069 1.17744 1.19929 1.34692 1.47049 1.51437 1.66473 1.8583 2.20994 2.34707 2.85039 3.17456 3.3225 3.4584 4.1034 4.34919 4.82631 
31 0.01664 0.09749 0.16507 0.17657 0.31912 0.33069 0.51234 0.65657 0.79174 0.82526 0.83481 0.86488 0.99544 1.00845 1.17437 1.19936 1.33868 1.50593 1.52592 1.66305 1.85586 2.20156 2.34384 2.83512 2.99748 3.17532 3.31906 3.45457 4.10108 4.34744 4.82334 
24 0.01122 0.10065 0.16902 0.20637 0.32034 0.33943 0.79176 0.82706 0.83711 0.97857 0.99898 1.01887 1.17819 1.2222 1.47895 1.51781 1.6633 1.85508 2.34572 3.32328 3.46495 4.10311 4.34686 4.82476 
25 0.00873 0.10804 0.17413 0.19997 0.32764 0.34765 0.52612 0.80777 0.83339 0.84643 1.00447 1.18322 1.21944 1.35793 1.51735 1.67594 1.86535 2.35548 2.86065 3.18069 3.32741 3.46377 4.10758 4.35738 4.83185 
29 0.01649 0.10141 0.16904 0.19089 0.32138 0.33838 0.51545 0.65611 0.79544 0.82692 0.83833 0.99823 1.17691 1.20505 1.34376 1.50949 1.53933 1.66981 1.85778 2.21938 2.34594 2.65671 2.83775 3.17171 3.32067 3.45683 4.10234 4.34872 4.82526 
11 0.02143 0.10646 0.17422 0.32622 0.79236 0.82837 0.8418 0.99559 1.0156 1.20666 1.47271 
11 0.00855 0.09976 0.17084 0.32227 0.78654 0.82443 0.83589 0.97214 0.99991 1.46334 4.80195 
25 0.01852 0.10609 0.16889 0.18569 0.32163 0.33509 0.51805 0.80092 0.82895 0.83951 0.99794 1.01303 1.17633 1.21738 1.34413 1.51224 1.66468 1.85777 2.20854 2.34818 3.32116 3.4583 4.10466 4.35272 4.82684 
33 0.01038 0.10132 0.17261 0.18932 0.32605 0.34074 0.52303 0.65926 0.79831 0.83052 0.8407 1.00259 1.18013 1.20016 1.34898 1.51105 1.53002 1.67676 1.86523 2.09632 2.22049 2.35147 2.65485 2.85231 3.0132 3.17564 3.32536 3.46069 3.62007 4.10632 4.35674 4.529 4.83374 
29 0.01941 0.10756 0.17157 0.18342 0.32516 0.33728 0.51767 0.66091 0.80476 0.83196 0.84209 1.0016 1.01598 1.1801 1.20867 1.34555 1.5162 1.66764 1.69008 1.86027 2.21351 2.35037 2.83717 3.17631 3.32443 3.45941 4.10584 4.35215 4.82821 
32 0.01093 0.10032 0.17309 0.18302 0.25407 0.32702 0.33659 0.5187 0.66756 0.80373 0.83454 0.84441 1.00349 1.01507 1.18119 1.19513 1.22707 1.34493 1.51751 1.67075 1.86149 1.89157 2.21037 2.35083 2.83686 3.01059 3.17951 3.32499 3.46177 4.10773 4.35307 4.82885 
9 0.01092 0.11874 0.18261 0.33316 0.80345 0.833 0.9992 1.48036 1.52717 
33 0.01123 0.10619 0.17184 0.18935 0.32478 0.33865 0.51664 0.65778 0.80544 0.83222 0.84321 1.00182 1.02014 1.1781 1.20053 1.34415 1.51535 1.66965 1.86077 2.09269 2.20931 2.34784 2.65551 2.83751 3.00616 3.17427 3.32311 3.45856 3.61094 4.10544 4.35354 4.53764 4.8288 
38 0.01444 0.10076 0.17483 0.18555 0.32754 0.33706 0.52038 0.55144 0.66195 0.79789 0.83352 0.84255 0.86423 1.00359 1.01391 1.18295 1.20073 1.34855 1.48286 1.51821 1.54357 1.67181 1.86352 2.09436 2.22081 2.35136 2.65599 2.84302 3.00871 3.17906 3.32747 3.46171 3.61122 4.10853 4.35474 4.52592 4.67206 4.8314 
30 0.01097 0.09077 0.17805 0.19514 0.33135 0.34423 0.5255 0.67451 0.8081 0.83747 0.84774 1.00743 1.02282 1.18652 1.21337 1.35198 1.52365 1.67644 1.86823 2.22118 2.35512 2.66777 2.85712 3.01392 3.18363 3.33038 3.46573 4.11252 4.36624 4.83671 
12 0.02287 0.11939 0.18237 0.33337 0.80495 0.83864 0.85666 1.00851 1.20658 1.53979 1.68795 1.89874 
22 0.01638 0.10216 0.1739 0.32682 0.49287 0.79066 0.82867 0.83863 0.86884 0.99877 1.01133 1.17994 1.20685 1.47141 1.51515 1.67637 1.87478 3.17973 3.32596 3.45979 4.10798 4.85101 
34 0.01462 0.10027 0.16667 0.17664 0.20853 0.32029 0.32928 0.36753 0.51477 0.66025 0.80051 0.8298 0.83902 0.86851 0.99906 1.0091 1.17567 1.19165 1.3404 1.51225 1.53897 1.66345 1.68109 1.85557 1.87434 2.20282 2.34586 2.83281 3.17708 3.32029 3.45786 4.10462 4.34895 4.82476 
14 0.00846 0.10247 0.17468 0.32265 0.33975 0.79335 0.82877 0.84022 0.99586 1.00846 1.18689 1.47094 1.52683 1.67128 
13 0.0193 0.10493 0.17418 0.32637 0.79077 0.82821 0.83905 0.97668 1.00217 1.19099 1.46858 1.52815 4.1094 
13 0.00912 0.10837 0.17817 0.32639 0.79679 0.83208 0.84633 1.00167 1.21097 1.47636 1.55268 1.67348 1.86712 
17 0.01176 0.11889 0.17494 0.32786 0.553 0.81061 0.8343 0.85148 1.00417 1.18608 1.36496 1.52582 1.6716 1.86769 2.23775 3.46604 4.11643 
18 0.00695 0.0315 0.11512 0.18168 0.33218 0.34999 0.80076 0.83648 0.84726 1.00732 1.03469 1.19247 1.23409 1.48521 1.52526 1.6825 3.47291 4.12262 
22 0.01691 0.10687 0.17525 0.32753 0.37052 0.53044 0.79733 0.83281 0.84521 1.00349 1.18141 1.21067 1.35653 1.51504 1.67534 1.86659 2.23417 2.36171 3.32638 3.46251 4.10943 4.83939 
10 0.02214 0.11467 0.18285 0.79573 0.8323 0.85573 1.00485 1.20649 1.4776 1.5346 
15 0.02058 0.113 0.17816 0.32805 0.35003 0.80225 0.83364 0.8461 1.00259 1.01984 1.18953 1.53229 1.68481 1.86488 4.11651 
15 0.00948 0.10286 0.16972 0.31984 0.79008 0.8257 0.83675 0.97847 0.99934 1.225 1.46815 1.52991 1.66175 1.85426 4.34549 
17 0.00674 0.09519 0.17137 0.3197 0.48697 0.78519 0.82342 0.83615 0.97265 0.99777 1.1791 1.21612 1.46416 1.51593 1.85482 4.10552 4.35116 
19 0.01136 0.10432 0.17725 0.21336 0.33105 0.79687 0.83443 0.84487 1.00502 1.03192 1.18683 1.22521 1.47714 1.52202 1.67866 1.86965 2.23906 3.47799 4.1116 
20 0.01614 0.11165 0.1766 0.20082 0.3287 0.34279 0.54832 0.80881 0.83563 0.84775 1.00424 1.02099 1.18669 1.22389 1.51926 1.67336 1.86462 3.46788 4.11056 4.83629 
17 0.01694 0.10315 0.17301 0.32439 0.33994 0.79123 0.82871 0.83877 0.87467 0.9978 1.01005 1.18763 1.47028 1.52104 1.67006 1.86845 4.11122 
11 0.00923 0.10367 0.18042 0.33268 0.79286 0.83057 0.84189 0.9803 1.00527 1.19716 1.47065 
12 0.00858 0.10155 0.17998 0.33067 0.79395 0.8331 0.84494 0.9817 1.00733 1.19436 1.47173 1.55545 
30 0.01927 0.10333 0.16663 0.18008 0.31875 0.32859 0.51202 0.79478 0.82779 0.83745 0.86848 0.99712 1.00769 1.17422 1.20245 1.33901 1.50816 1.66186 1.85394 2.2019 2.34374 2.8305 2.99821 3.17586 3.31857 3.45615 3.60236 4.1024 4.34721 4.82342 
21 0.0197 0.10949 0.1742 0.19907 0.3269 0.34228 0.80044 0.83237 0.84345 1.00231 1.02015 1.18291 1.21979 1.35553 1.5165 1.6744 1.86285 3.32755 3.46948 4.10943 4.36844 
14 0.00895 0.10026 0.1748 0.32795 0.78909 0.82819 0.8393 0.97395 1.00221 1.18038 1.21125 1.46864 1.51887 1.68246 
15 0.00954 0.10592 0.18022 0.33394 0.80009 0.83712 0.85163 1.00723 1.19048 1.22931 1.48263 1.52767 1.68285 2.24599 4.11642 
40 0.0159 0.09862 0.16567 0.17502 0.20115 0.3197 0.32917 0.51173 0.65242 0.79531 0.82723 0.83648 0.85905 0.99727 1.00851 1.17416 1.18663 1.21621 1.33878 1.50896 1.53781 1.66323 1.68229 1.85453 1.8736 2.07762 2.20678 2.34369 2.64931 2.83092 2.99862 3.16998 3.31863 3.45445 3.60116 3.77719 4.10143 4.347 4.51684 4.8233 
18 0.01979 0.11171 0.17582 0.21809 0.32951 0.5785 0.80525 0.83543 0.85375 1.00526 1.1848 1.2284 1.52332 1.68509 1.86983 2.24671 3.481 4.83916 
21 0.0167 0.10669 0.17152 0.32297 0.36016 0.54131 0.79788 0.82947 0.84201 0.99911 1.03516 1.18106 1.22465 1.5185 1.6685 1.85896 2.35407 3.46005 4.10451 4.34995 4.82808 
36 0.01185 0.07711 0.13813 0.17666 0.18931 0.32943 0.34054 0.52296 0.55467 0.66481 0.79862 0.83362 0.84238 0.85919 1.00439 1.01414 1.18399 1.20324 1.34937 1.48086 1.52227 1.67301 1.8651 2.10514 2.21743 2.35244 2.65751 2.85682 3.01486 3.18322 3.32881 3.46336 3.62458 4.10912 4.35723 4.83464 
25 0.01809 0.10063 0.17266 0.19128 0.32427 0.33648 0.53774 0.79354 0.82925 0.83951 0.99783 1.00953 1.18012 1.2018 1.35947 1.47426 1.51764 1.67181 1.8621 3.17905 3.32435 3.4625 4.1065 4.35706 4.83781 
15 0.00898 0.10117 0.1735 0.3225 0.78924 0.82722 0.8383 0.97444 1.00078 1.46592 1.66667 1.8564 4.10959 4.35016 4.82767 
38 0.01465 0.10445 0.16813 0.18077 0.32096 0.33266 0.51266 0.55046 0.65269 0.8079 0.82983 0.84189 0.99856 1.01916 1.17421 1.18841 1.22605 1.33942 1.50924 1.53077 1.66726 1.85795 2.08181 2.20482 2.3447 2.64791 2.83255 2.99892 3.17032 3.3188 3.45501 3.60033 3.77938 4.10227 4.35013 4.51722 4.65402 4.82507 
21 0.01038 0.10608 0.1727 0.25531 0.32424 0.33855 0.5268 0.80133 0.83179 0.84245 1.00058 1.01453 1.1816 1.51514 1.6667 1.85971 2.34984 3.3259 4.10637 4.35115 4.82847 
26 0.01882 0.10589 0.17097 0.18859 0.32352 0.33856 0.53239 0.79882 0.82997 0.84179 1.00025 1.03339 1.17913 1.20523 1.3491 1.51385 1.66905 1.8598 2.21678 2.34734 3.18624 3.32791 3.45945 4.10567 4.35475 4.83682 
16 0.00702 0.09704 0.17665 0.33024 0.79248 0.83325 0.84575 0.97937 1.00786 1.18444 1.2175 1.47231 1.52179 3.46799 4.10772 4.44134 
34 0.01048 0.10136 0.16523 0.17756 0.31723 0.32778 0.51069 0.65246 0.79737 0.82662 0.83694 0.99545 1.00731 1.1721 1.185 1.21578 1.33775 1.50784 1.66055 1.69377 1.85298 2.08415 2.20125 2.34299 2.6553 2.8305 3.00154 3.17023 3.31736 3.45428 3.60576 4.10121 4.34669 4.82251 
11 0.01726 0.10555 0.17746 0.33004 0.79191 0.82953 0.84036 0.97909 1.00459 1.46793 1.52801 
26 0.00751 0.10213 0.16509 0.18262 0.31769 0.33141 0.51237 0.7971 0.82634 0.83673 0.9952 1.00817 1.17503 1.2137 1.34561 1.50834 1.54663 1.66185 1.85284 2.2123 2.34314 3.31876 3.46291 4.10165 4.34461 4.82183 
34 0.0123 0.10449 0.16408 0.17489 0.31682 0.32718 0.50874 0.64917 0.80684 0.82798 0.84032 0.99543 1.00934 1.17022 1.19192 1.33496 1.50615 1.66025 1.69599 1.85248 2.074 2.199 2.34118 2.64704 2.82736 2.99361 3.1678 3.31538 3.45201 3.59789 3.77535 4.09954 4.34545 4.82073 
28 0.0084 0.09296 0.17106 0.18252 0.32483 0.3363 0.51808 0.79489 0.83055 0.83998 0.86072 1.0006 1.01095 1.18098 1.21107 1.34649 1.48146 1.51706 1.66761 1.8603 2.21523 2.34981 2.83855 3.32626 3.45889 4.10598 4.35206 4.82829 
17 0.02072 0.10609 0.17318 0.23343 0.32605 0.35522 0.79606 0.83056 0.84331 1.00094 1.18177 1.21877 1.47755 1.52652 3.32653 3.46465 4.11353 
34 0.02029 0.1045 0.16944 0.18334 0.32255 0.33545 0.51513 0.6558 0.80052 0.82952 0.84128 0.99901 1.02265 1.17584 1.19195 1.34127 1.51135 1.66922 1.85948 2.08177 2.20606 2.34697 2.65164 2.83642 3.00243 3.17255 3.3202 3.45664 3.6025 3.78405 4.103 4.35055 4.51931 4.82656 
29 0.0105 0.10093 0.16787 0.18801 0.32071 0.33407 0.51438 0.65838 0.79643 0.82719 0.83816 0.99745 1.02395 1.17572 1.21518 1.34147 1.51048 1.66707 1.85586 2.20835 2.3443 2.65968 2.8357 3.17155 3.31943 3.45649 4.10178 4.3478 4.82382 
24 0.01741 0.10163 0.16833 0.3179 0.3362 0.5297 0.66414 0.7936 0.82606 0.83823 0.9953 1.18039 1.22556 1.47585 1.51665 1.66536 1.85373 2.24267 2.34759 3.32857 3.45972 4.10178 4.34709 4.82588 
23 0.01562 0.10806 0.17229 0.2012 0.32453 0.34138 0.53639 0.80478 0.83113 0.84436 1.00129 1.18141 1.21657 1.35446 1.51768 1.67227 1.86044 2.36242 3.32795 3.46242 4.10707 4.35313 4.83062 
24 0.02042 0.10315 0.16601 0.31732 0.33298 0.51098 0.79364 0.82513 0.83605 0.99393 1.00926 1.17474 1.34104 1.50534 1.66114 1.8524 2.34186 2.83157 3.17193 3.31766 3.45583 4.09957 4.34447 4.82087 
25 0.00658 0.02953 0.11079 0.17498 0.18951 0.32678 0.33684 0.79828 0.83275 0.84216 0.86291 1.00278 1.0131 1.18353 1.21873 1.48279 1.52616 1.67109 1.86218 2.35501 3.32633 3.47256 4.10918 4.35452 4.83063 
29 0.01412 0.10401 0.17415 0.19234 0.32714 0.34144 0.52211 0.66921 0.79971 0.83223 0.84232 1.00277 1.02066 1.181 1.20204 1.34629 1.51594 1.67626 1.86654 2.21291 2.354 2.65699 2.85089 3.18179 3.32458 3.46109 4.1086 4.39396 4.83217 
30 0.00872 0.09786 0.16816 0.18107 0.32162 0.33518 0.5168 0.65785 0.79464 0.82785 0.83751 0.86935 0.9979 1.01123 1.17748 1.20061 1.36223 1.51049 1.53403 1.66465 1.85748 2.20922 2.34697 2.66335 3.17518 3.3243 3.4583 4.10494 4.35316 4.82875 
28 0.01971 0.10398 0.16939 0.18245 0.32256 0.33523 0.51703 0.66085 0.79846 0.82877 0.83932 0.99975 1.02057 1.17645 1.19549 1.3522 1.50943 1.53472 1.66802 1.85824 2.21033 2.34583 3.17472 3.32232 3.45648 4.10434 4.3516 4.82727 
25 0.01555 0.10253 0.16553 0.31784 0.33046 0.50974 0.79295 0.82557 0.83737 0.99459 1.01071 1.17297 1.33719 1.50632 1.66224 1.85247 2.34116 2.82867 2.9969 3.16986 3.31638 3.45337 4.0989 4.34386 4.82026 
24 0.02111 0.10939 0.17457 0.21173 0.32576 0.34314 0.52737 0.80407 0.83305 0.84486 1.00198 1.01951 1.18391 1.22334 1.36848 1.52129 1.67003 1.86202 2.23547 2.35491 3.18166 3.33022 3.46381 4.11018 
12 0.0098 0.11567 0.17504 0.32503 0.8026 0.83132 0.84858 1.00068 1.20873 1.52299 1.67474 1.86432 
27 0.02033 0.09625 0.15726 0.30898 0.32296 0.50135 0.78559 0.81814 0.82924 0.98677 1.00224 1.16524 1.32868 1.49424 1.65307 1.84376 2.06382 2.19205 2.33344 2.81967 2.98681 3.16388 3.30946 3.44618 4.09152 4.33604 4.81213 
18 0.01916 0.10151 0.17224 0.32333 0.36609 0.78893 0.82622 0.83666 0.96106 1.00016 1.18508 1.23034 1.46792 1.51956 1.6865 2.23527 4.10553 4.83967 
28 0.06048 0.13063 0.16311 0.31409 0.32841 0.50645 0.79056 0.82227 0.83427 0.99112 1.00777 1.16871 1.33292 1.50217 1.65815 1.84881 2.07688 2.19721 2.33847 2.82578 2.9926 3.16882 3.31321 3.44894 3.59829 4.09595 4.3413 4.81746 
16 0.0151 0.1089 0.17477 0.32731 0.79588 0.83126 0.84215 1.00041 1.01781 1.18402 1.47692 1.53396 1.69591 1.86525 4.10797 4.83594 
30 0.01871 0.10222 0.17351 0.20318 0.32558 0.33978 0.52578 0.66003 0.79665 0.83062 0.84157 1.00073 1.01775 1.18048 1.20521 1.34772 1.51201 1.53697 1.67243 1.86318 2.22191 2.35432 3.176 3.3244 3.4598 3.62642 4.10633 4.3538 4.53606 4.8324 
32 0.02043 0.10529 0.16439 0.1766 0.31716 0.32782 0.50886 0.6518 0.80599 0.82806 0.83988 0.99574 1.00931 1.17047 1.19559 1.3346 1.50801 1.66053 1.85214 1.88264 2.07473 2.19897 2.34105 2.8268 2.99364 3.16962 3.31494 3.45301 3.59989 4.0998 4.34479 4.82034 
19 0.01441 0.09828 0.16852 0.31981 0.33837 0.78708 0.82494 0.83473 0.85233 0.98164 0.99949 1.01824 1.2209 1.46751 1.66317 1.85458 4.10498 4.34621 4.82869 
29 0.01394 0.09485 0.15918 0.17158 0.31187 0.32327 0.50522 0.7867 0.82057 0.83079 0.98929 1.00177 1.16702 1.33168 1.46793 1.50357 1.65537 1.84637 2.07558 2.1943 2.33707 2.82321 2.98947 3.16679 3.31271 3.44908 4.0953 4.33897 4.81551 
22 0.01377 0.10402 0.16925 0.32209 0.33875 0.51619 0.79479 0.828 0.83931 0.99903 1.18102 1.47188 1.51964 1.66673 1.8582 2.34634 2.83618 3.32353 3.45834 4.10345 4.35113 4.82508 
27 0.01283 0.10703 0.17915 0.21826 0.33338 0.53587 0.66393 0.80263 0.83873 0.85895 1.00999 1.1869 1.21786 1.3575 1.52172 1.68755 1.89518 2.23172 2.66109 3.18445 3.33414 3.46687 3.62357 4.1145 4.5312 4.67279 4.84464 
26 0.01541 0.10037 0.17081 0.19335 0.32277 0.33518 0.5198 0.79337 0.82822 0.83843 0.99736 1.00914 1.17709 1.20214 1.47192 1.51331 1.66881 1.85998 2.21537 2.34784 3.17554 3.32303 3.45822 4.10475 4.35183 4.82718 
28 0.0116 0.09387 0.16249 0.17853 0.31545 0.32704 0.50819 0.78697 0.82247 0.83232 0.85768 0.99215 1.00383 1.1729 1.33699 1.46709 1.50695 1.65886 1.84981 2.20045 2.34016 2.82682 3.16916 3.31609 3.45151 4.09745 4.34181 4.81847 
20 0.02168 0.11347 0.1755 0.19925 0.32891 0.35726 0.54663 0.81179 0.83643 0.85524 1.00479 1.185 1.22654 1.52165 1.67437 1.86936 3.3327 3.47095 4.11368 4.84452 
43 0.01548 0.09313 0.16033 0.16913 0.18711 0.31451 0.323 0.34214 0.50758 0.53767 0.6482 0.7928 0.82379 0.83297 0.85573 0.99335 1.0032 1.16985 1.18055 1.20648 1.33388 1.50384 1.51966 1.65785 1.67644 1.85062 1.88637 2.07514 2.19707 2.22138 2.34003 2.64453 2.8257 2.99161 3.16692 3.31495 3.44966 3.59547 4.09743 4.3426 4.51432 4.65309 4.81868 
32 0.00978 0.09225 0.15391 0.16624 0.30661 0.31683 0.49856 0.64005 0.78817 0.81637 0.82859 0.98501 1.16099 1.20946 1.32511 1.49568 1.65015 1.84112 2.05944 2.18821 2.33036 2.63722 2.81614 2.98283 3.15745 3.30538 3.44184 3.5873 3.76181 4.08855 4.33341 4.80927 
13 0.07712 0.16416 0.31734 0.79209 0.82459 0.84105 0.99265 1.47141 1.66316 1.85245 4.09982 4.34364 4.8203 
17 0.02139 0.11474 0.17619 0.32778 0.34531 0.80461 0.83524 0.85344 1.00421 1.18641 1.52655 1.67529 1.86901 3.46558 4.10939 4.36117 4.83311 
29 0.01596 0.10259 0.17677 0.18818 0.33053 0.34158 0.5279 0.66935 0.79814 0.8356 0.84462 0.87533 1.00747 1.02677 1.18497 1.20291 1.35674 1.48147 1.52112 1.67554 1.86821 2.22068 2.35377 3.18169 3.33073 3.46523 4.10986 4.36207 4.83489 
26 0.01419 0.10356 0.17539 0.19275 0.3273 0.33801 0.52434 0.79784 0.83277 0.84228 0.87531 1.00357 1.01756 1.18245 1.20272 1.35078 1.51964 1.67226 1.86359 2.21561 2.35529 3.32641 3.4632 4.10835 4.35736 4.83359 
20 0.02308 0.10479 0.1683 0.31938 0.33705 0.79258 0.82579 0.83929 0.99442 1.01436 1.17527 1.47662 1.51076 1.66568 1.85651 2.22025 2.34939 3.32051 4.1041 4.82709 
9 0.02265 0.11144 0.48713 0.79529 0.83414 0.85577 1.00159 1.22521 1.47284 
31 0.01529 0.10416 0.16831 0.18094 0.32147 0.3321 0.51381 0.65563 0.8003 0.82949 0.83981 0.99869 1.01208 1.17513 1.19361 1.34031 1.50936 1.66524 1.85701 2.20373 2.34478 2.65061 2.83456 3.00038 3.17311 3.31963 3.45557 3.60149 4.10369 4.35113 4.82579 
23 0.01899 0.10181 0.16658 0.31803 0.33558 0.51311 0.79138 0.82546 0.83643 0.99418 1.00895 1.1758 1.21551 1.47571 1.51554 1.6626 1.85343 2.34278 3.31978 3.45856 4.10025 4.3447 4.82169 
37 0.01129 0.09825 0.17698 0.19036 0.32907 0.33934 0.5217 0.55165 0.66168 0.80617 0.83707 0.84754 1.0058 1.01941 1.18316 1.19752 1.23014 1.34785 1.51963 1.55047 1.67398 1.86497 2.09301 2.21708 2.35308 2.65755 2.84199 3.0104 3.17872 3.32727 3.46261 3.6092 4.11013 4.35878 4.52778 4.67344 4.83345 
38 0.009 0.09657 0.16681 0.17591 0.22019 0.32088 0.33004 0.51211 0.63422 0.65636 0.79698 0.82807 0.83736 0.87009 0.99825 1.01018 1.17453 1.19105 1.33894 1.50824 1.53435 1.66476 1.85566 2.08128 2.2041 2.344 2.65208 2.83098 2.99949 3.17073 3.31867 3.45383 3.59999 3.78399 4.10185 4.34759 4.51957 4.82377 
22 0.01187 0.09804 0.17528 0.32804 0.48152 0.57274 0.66707 0.79097 0.83034 0.83992 0.97707 1.00377 1.18348 1.21583 1.46899 1.51883 1.68908 1.87736 2.66124 3.46718 4.10783 4.53063 
18 0.01185 0.10644 0.17514 0.32719 0.54111 0.79584 0.83276 0.8463 1.00183 1.18294 1.22339 1.47573 1.524 1.87129 3.32803 3.46604 4.10812 4.83291 
21 0.01584 0.10514 0.17529 0.32855 0.54894 0.79391 0.83204 0.84216 0.98246 1.00521 1.18176 1.21223 1.47297 1.52072 1.87196 2.23599 3.32843 3.46668 4.10668 4.35625 4.83763 
39 0.0189 0.09473 0.15978 0.16852 0.18912 0.31354 0.32154 0.33594 0.5053 0.64491 0.79367 0.82296 0.83216 0.86043 0.99222 1.00284 1.16709 1.17914 1.33103 1.50228 1.65642 1.67486 1.84849 1.86413 2.06677 2.19428 2.33742 2.64172 2.8226 2.98868 3.16392 3.31141 3.44748 3.5927 3.76695 4.09538 4.34059 4.5086 4.81638 
15 0.01515 0.10121 0.17094 0.32337 0.78681 0.82545 0.83661 0.9717 1.0009 1.18208 1.46492 1.5164 1.67993 1.86744 2.24745 
16 0.01738 0.11295 0.18316 0.33428 0.35774 0.80253 0.84035 0.85622 1.01053 1.19177 1.22792 1.48121 1.53046 3.48508 4.11813 4.86056 
43 0.01178 0.09538 0.16243 0.17148 0.19048 0.3166 0.32486 0.3389 0.50907 0.54019 0.64928 0.79718 0.82611 0.83511 0.85778 0.99554 1.00571 1.1715 1.18334 1.21487 1.33584 1.50622 1.52537 1.66018 1.67909 1.85209 1.8697 2.07213 2.19864 2.2301 2.34128 2.64606 2.82705 2.99362 3.16769 3.31602 3.45179 3.59754 3.77222 4.09922 4.34443 4.51331 4.82047 
13 0.01959 0.10593 0.17664 0.32824 0.79185 0.83253 0.84818 0.98043 1.0062 1.18856 1.4697 1.52415 4.11561 
11 0.02046 0.10946 0.17365 0.32545 0.79557 0.8294 0.84183 0.99787 1.01621 1.47496 1.67423 
34 0.0092 0.06929 0.13751 0.17774 0.19704 0.33017 0.34485 0.523 0.55561 0.66404 0.81064 0.83518 0.84483 1.00526 1.02047 1.1854 1.21253 1.35158 1.52044 1.67844 1.86657 2.0972 2.21994 2.35529 2.66412 2.8522 3.01512 3.18052 3.32951 3.464 3.61557 4.11083 4.36045 4.83394 
37 0.01736 0.10466 0.1688 0.17891 0.22399 0.3219 0.33139 0.36637 0.51558 0.65823 0.80744 0.83164 0.84133 1.00001 1.01094 1.17676 1.19061 1.22554 1.3416 1.51242 1.53665 1.66525 1.69056 1.85749 1.8857 2.20831 2.34629 2.66229 2.83471 3.00507 3.17494 3.32166 3.45851 3.61135 4.10555 4.35037 4.82651 
23 0.01551 0.10466 0.17291 0.19307 0.32475 0.33513 0.79554 0.8302 0.83985 0.86416 1.00063 1.0123 1.18226 1.21671 1.34901 1.5129 1.66956 1.86076 2.35159 3.32444 3.46707 4.10794 4.83406 
20 0.00806 0.10799 0.17456 0.32448 0.33901 0.80053 0.83232 0.84421 1.00079 1.01617 1.18246 1.21854 1.34933 1.51806 1.66932 1.86061 2.21622 3.4727 4.11251 4.84021 
33 0.01624 0.10182 0.1713 0.18109 0.32331 0.33222 0.3531 0.51688 0.79706 0.83153 0.84107 0.87444 1.00115 1.01253 1.17872 1.19303 1.22549 1.34295 1.51342 1.66798 1.69005 1.85931 1.89166 2.20848 2.34815 2.83556 3.17774 3.32265 3.45887 3.6086 4.10563 4.35158 4.82729 
33 0.01761 0.09619 0.16459 0.17551 0.31762 0.32733 0.50948 0.65164 0.79035 0.8245 0.83427 0.87589 0.9946 1.00602 1.17187 1.1877 1.33606 1.50461 1.52427 1.66168 1.85304 2.20117 2.34126 2.65022 2.82904 2.99565 3.16898 3.31582 3.45229 3.59786 4.09931 4.34477 4.82096 
14 0.01191 0.10632 0.17531 0.3277 0.79355 0.83076 0.84291 0.99765 1.01585 1.18925 1.47262 1.52531 3.46807 4.11015 
27 0.01339 0.10226 0.16833 0.18338 0.3206 0.33255 0.51387 0.79446 0.82795 0.83917 0.99677 1.01434 1.17505 1.19902 1.34349 1.50968 1.66541 1.85546 1.89358 2.20692 2.345 2.83297 3.32011 3.45535 4.10239 4.34742 4.82349 
39 0.01274 0.10088 0.16544 0.17682 0.31803 0.32889 0.50991 0.53721 0.64978 0.80054 0.82705 0.8378 0.99563 1.01189 1.17269 1.18635 1.21886 1.33752 1.50709 1.52713 1.66276 1.85356 1.89475 2.07636 2.20515 2.34205 2.64608 2.82961 2.99655 3.16828 3.31683 3.45297 3.59848 3.77924 4.09977 4.34586 4.51443 4.65649 4.82193 
30 0.01905 0.09543 0.16026 0.17231 0.31301 0.32275 0.50568 0.78737 0.82211 0.83187 0.86764 0.99154 1.00257 1.16863 1.33252 1.47077 1.50585 1.65662 1.84819 2.06778 2.19464 2.33787 2.82321 2.98936 3.167 3.3132 3.44993 4.096 4.34028 4.81618 
19 0.0189 0.11213 0.16926 0.32031 0.34144 0.80126 0.82875 0.84585 0.99697 1.04077 1.17877 1.50934 1.66521 1.85612 2.3453 3.32089 4.10435 4.34764 4.82498 
16 0.02279 0.10988 0.17271 0.32375 0.3399 0.79837 0.83095 0.84362 1.0006 1.18444 1.47974 1.52267 1.66999 1.86187 2.35005 4.11912 
30 0.01798 0.1108 0.18038 0.19738 0.33396 0.34833 0.52911 0.67801 0.80793 0.83911 0.84965 1.01035 1.1877 1.20791 1.35471 1.52335 1.68109 1.8726 2.21912 2.35971 2.67393 2.84818 3.02022 3.18301 3.33167 3.46769 3.62236 4.11267 4.36338 4.83881 
16 0.01325 0.11685 0.18141 0.23161 0.33483 0.81196 0.84076 0.85853 1.01097 1.19299 1.5343 1.68518 1.88009 2.24429 3.47841 4.1162 
32 0.02762 0.10531 0.16277 0.17685 0.31556 0.32639 0.50679 0.64746 0.80554 0.82669 0.83915 0.99413 1.01266 1.16933 1.21194 1.33352 1.50538 1.65897 1.85053 2.06887 2.19702 2.33903 2.82464 2.99106 3.16608 3.31364 3.45006 3.59589 3.77104 4.09719 4.34255 4.8181 
30 0.01609 0.10058 0.17078 0.18178 0.32405 0.3351 0.51936 0.66309 0.79555 0.82966 0.83935 0.8758 1.00083 1.01561 1.17936 1.20059 1.34674 1.51193 1.53194 1.66894 1.85913 2.21223 2.34873 3.17822 3.32345 3.45896 4.1049 4.35014 4.52775 4.82834 
31 0.00682 0.10249 0.16937 0.18294 0.32222 0.3336 0.51345 0.65474 0.80311 0.83057 0.84285 0.99988 1.02101 1.17629 1.19275 1.34039 1.51072 1.66749 1.85771 2.2086 2.34493 2.65014 2.83287 2.99985 3.17084 3.31957 3.45526 3.6022 4.10304 4.3504 4.82515 
17 0.00711 0.1033 0.17249 0.32319 0.79196 0.8278 0.83987 0.99061 1.00451 1.17879 1.2122 1.47407 1.51782 1.67104 1.86829 2.21258 4.1073 
16 0.01691 0.10995 0.17242 0.32497 0.36787 0.79944 0.83035 0.84288 0.99943 1.02077 1.18297 1.51088 1.67011 2.21875 4.10722 4.83621 
17 0.01214 0.11003 0.17472 0.3275 0.66898 0.80088 0.83381 0.86286 1.00374 1.18414 1.2269 1.51594 1.68452 2.22889 3.46254 4.10829 4.83727 
22 0.0131 0.10564 0.1687 0.31928 0.33041 0.51721 0.797 0.8286 0.83898 0.99707 1.00868 1.17803 1.22442 1.50916 1.66246 1.85467 2.20922 2.34602 3.32322 3.46101 4.35225 4.82596 
13 0.01718 0.11258 0.1787 0.33194 0.79935 0.83416 0.84881 1.00475 1.19251 1.47952 1.54008 3.47592 4.11272 
20 0.00978 0.1091 0.16986 0.1965 0.32228 0.33724 0.80512 0.83104 0.84589 0.9993 1.02103 1.17858 1.23122 1.51352 1.66641 1.85741 2.3503 3.32303 4.35079 4.82756 
31 0.01937 0.11422 0.18069 0.19344 0.33412 0.34603 0.52973 0.66928 0.81309 0.84186 0.85387 1.01135 1.03297 1.18763 1.2041 1.35486 1.5277 1.679 1.8703 2.2188 2.35994 2.66962 2.85688 3.18972 3.33403 3.4703 3.63028 4.11464 4.36929 4.53733 4.83938 
34 0.00902 0.09941 0.1661 0.17824 0.31914 0.32964 0.51055 0.65312 0.79524 0.82706 0.8375 0.99644 1.01047 1.17342 1.19011 1.33735 1.50808 1.66298 1.85395 1.8782 2.07924 2.20347 2.34212 2.65292 2.82942 2.99681 3.16911 3.31739 3.45327 3.6001 4.10012 4.3459 4.52569 4.82195 
33 0.07897 0.14479 0.16101 0.30745 0.31662 0.48905 0.50576 0.64505 0.78297 0.81759 0.82739 0.98675 1.00025 1.16574 1.32976 1.45991 1.50015 1.6537 1.84414 2.06642 2.19497 2.33417 2.82094 2.98828 3.16114 3.30957 3.44559 3.59171 3.768 4.09218 4.33651 4.514 4.8132 
19 0.01005 0.11528 0.17903 0.32843 0.34268 0.54844 0.81734 0.8393 0.86097 1.00672 1.18515 1.21563 1.35902 1.52388 1.67511 1.86542 2.21782 3.47086 4.1201 
15 0.01229 0.1065 0.17575 0.32678 0.79389 0.83064 0.84264 0.99736 1.01709 1.20146 1.47255 1.67446 1.86467 4.1073 4.83303 
18 0.01605 0.11077 0.17955 0.32854 0.3419 0.80015 0.83535 0.84615 1.00318 1.01534 1.19035 1.23686 1.48664 1.53901 1.67451 1.86522 4.11276 4.84998 
15 0.01276 0.10848 0.17321 0.20358 0.32608 0.34684 0.80127 0.832 0.8435 1.00232 1.03055 1.18567 1.67003 1.87053 4.11047 
23 0.01632 0.10574 0.16923 0.32029 0.33503 0.52067 0.7962 0.82783 0.83977 0.99746 1.01521 1.17829 1.21123 1.35141 1.51096 1.66601 1.85814 2.23932 3.3227 3.45807 4.10604 4.35208 4.8299 
14 0.01116 0.1066 0.17144 0.32064 0.79345 0.82642 0.84199 0.99442 1.02183 1.19869 1.49109 1.5404 1.66809 1.86058 
32 0.01735 0.09875 0.16959 0.17982 0.32193 0.33124 0.51477 0.65804 0.79333 0.82875 0.83844 0.87005 0.99875 1.01 1.17794 1.19597 1.34282 1.47869 1.51523 1.553 1.66669 1.85719 1.89016 2.21113 2.34643 2.83533 3.17624 3.32264 3.45756 4.10399 4.34878 4.82572 
34 0.01615 0.11582 0.18102 0.19912 0.33481 0.35133 0.52939 0.66591 0.82152 0.84268 0.86022 1.01155 1.18838 1.21042 1.35576 1.52324 1.68143 1.87352 2.09722 2.22791 2.35941 2.66182 2.85462 3.01825 3.18381 3.334 3.46903 3.61669 3.79585 4.11517 4.36968 4.52946 4.67604 4.83922 
25 0.00847 0.09809 0.16188 0.31426 0.32661 0.5062 0.78842 0.82247 0.83259 0.96295 0.99383 1.01354 1.16999 1.33456 1.50143 1.65788 1.84921 2.19707 2.33845 2.82461 3.31365 3.45159 4.09633 4.34079 4.81682 
11 0.00856 0.10879 0.17483 0.3234 0.79616 0.82792 0.84493 0.99678 1.47412 1.53543 1.85952 
14 0.01678 0.10078 0.17675 0.33304 0.48881 0.78974 0.82977 0.83976 0.87441 0.98222 1.00502 1.2103 1.46876 1.53104 
26 0.01878 0.10641 0.17125 0.18997 0.32423 0.33813 0.51753 0.80033 0.83112 0.84393 1.00129 1.17762 1.21031 1.34251 1.51156 1.67292 1.8602 2.20914 2.34895 2.83714 3.17589 3.32118 3.4584 4.10413 4.35261 4.82702 
13 0.00814 0.10178 0.17884 0.32901 0.79477 0.83278 0.84508 0.98466 1.00624 1.18743 1.4725 1.69307 1.87547 
22 0.01729 0.10597 0.17123 0.19095 0.32318 0.33776 0.79629 0.82911 0.83921 0.90277 0.99891 1.01262 1.18237 1.50881 1.66641 1.8586 2.22595 3.33021 3.46637 4.10536 4.3519 4.83274 
11 0.02368 0.11384 0.17828 0.32527 0.79839 0.83105 0.85331 0.99915 1.18598 1.48583 1.85986 
27 0.01095 0.10258 0.17047 0.18409 0.32362 0.33725 0.51775 0.66668 0.79893 0.83114 0.84195 1.00089 1.01942 1.17664 1.19501 1.3476 1.51335 1.6676 1.86101 2.20748 2.34748 3.17683 3.32235 3.45794 4.10429 4.35246 4.82684 
25 0.01568 0.10503 0.17249 0.19031 0.32553 0.3394 0.54644 0.79732 0.83086 0.84117 1.00266 1.03062 1.18116 1.21422 1.35236 1.51296 1.67118 1.86178 2.22362 2.3504 3.32434 3.4655 4.10629 4.35433 4.82977 
13 0.01187 0.10839 0.17904 0.33245 0.79558 0.83369 0.86849 1.00455 1.18605 1.22734 1.48055 1.52155 4.11127 
20 0.01519 0.10672 0.17373 0.19207 0.32618 0.34032 0.79729 0.83233 0.84339 1.00123 1.01593 1.18256 1.2194 1.36408 1.52045 1.67135 1.8629 3.3315 3.46881 4.11087 
27 0.01539 0.11232 0.17908 0.19715 0.33096 0.34452 0.52901 0.6858 0.81352 0.83821 0.84903 1.00636 1.01893 1.18851 1.22152 1.35607 1.52204 1.67828 1.86729 2.22206 2.37597 3.19296 3.33545 3.4695 4.11347 4.36642 4.84254 
19 0.01633 0.0996 0.16547 0.31612 0.78551 0.82136 0.83404 0.97739 0.99586 1.17526 1.21257 1.46657 1.50785 1.84987 2.34982 3.45666 4.09866 4.34167 4.82114 
11 0.02007 0.11427 0.18334 0.33408 0.80059 0.83624 0.85409 1.00611 1.19302 1.48127 1.5321 
24 0.00848 0.10473 0.17595 0.19579 0.33088 0.53583 0.67286 0.80744 0.83454 0.84639 1.00726 1.18553 1.2199 1.38173 1.51924 1.68014 1.87042 2.22178 2.36367 3.46716 4.1101 4.38854 4.67053 4.84772 
8 0.0137 0.1094 0.49086 0.79327 0.82761 0.85737 0.9958 1.4697 
21 0.01128 0.11326 0.17901 0.33293 0.53052 0.66768 0.81114 0.84056 1.0111 1.18452 1.21203 1.35791 1.52011 1.69777 2.22089 2.67807 3.18259 3.33016 3.46751 4.11167 4.83979 
25 0.0083 0.1013 0.17437 0.1931 0.32667 0.34046 0.53442 0.67162 0.80701 0.83493 0.84795 1.00368 1.02535 1.18405 1.21923 1.35229 1.52198 1.67349 1.86615 2.21654 3.18374 3.33477 3.46545 4.10995 4.84034 
22 0.01861 0.10565 0.17131 0.20564 0.32409 0.34093 0.54343 0.79879 0.83027 0.84246 1.00038 1.18012 1.23202 1.51159 1.67252 1.86055 2.34916 3.32696 3.46098 4.10461 4.35696 4.83044 
20 0.00729 0.09144 0.17336 0.19615 0.32612 0.33916 0.79176 0.8301 0.84019 0.97723 1.00414 1.18284 1.21507 1.47017 1.53266 1.67745 1.86364 3.46934 4.10725 4.83063 
33 0.0092 0.08619 0.18009 0.20591 0.33366 0.36309 0.5305 0.66441 0.81581 0.84148 0.86564 1.01034 1.1862 1.20807 1.35459 1.52309 1.68036 1.87779 2.10113 2.22533 2.36157 2.66097 2.85807 3.01975 3.18211 3.33118 3.46795 3.61848 4.11354 4.37721 4.53241 4.67451 4.84024 
29 0.01437 0.10015 0.16496 0.18775 0.31743 0.33041 0.5104 0.79189 0.82471 0.8351 0.99364 1.00742 1.17152 1.19173 1.33791 1.50437 1.54616 1.6612 1.85275 2.20232 2.34161 2.82993 3.17037 3.31631 3.45232 3.60055 4.09913 4.34462 4.82115 
42 0.01182 0.09771 0.16984 0.17878 0.2042 0.32396 0.33351 0.51554 0.53756 0.65574 0.79617 0.83077 0.84014 1.00011 1.01135 1.17687 1.18748 1.21228 1.34213 1.37374 1.51247 1.53109 1.66843 1.85911 1.87856 2.0858 2.20911 2.34731 2.65188 2.83484 3.00219 3.17357 3.32156 3.45657 3.47393 3.60271 3.78258 4.10474 4.35259 4.51908 4.65742 4.82695 
12 0.02032 0.10878 0.17788 0.33138 0.79516 0.83513 0.85486 1.00071 1.02715 1.18779 1.23202 1.47756 
17 0.01057 0.09909 0.163 0.31388 0.50601 0.78749 0.82181 0.83558 0.98985 1.46164 1.65604 1.84679 2.33808 3.31717 4.09661 4.33908 4.81549 
44 0.01705 0.09938 0.16874 0.17835 0.21708 0.32209 0.33088 0.35382 0.51469 0.54163 0.65475 0.80159 0.83007 0.8393 0.90101 0.99989 1.01124 1.17603 1.1874 1.2153 1.34044 1.36637 1.51145 1.53104 1.66605 1.85701 1.88094 2.08123 2.20867 2.34577 2.64982 2.83399 3.0002 3.1729 3.32064 3.45608 3.47984 3.60196 3.78535 4.10376 4.34979 4.51953 4.66399 4.82659 
34 0.0149 0.10348 0.16529 0.17772 0.31859 0.33081 0.51014 0.65028 0.80279 0.82709 0.83968 0.99655 1.02254 1.17277 1.19157 1.33685 1.50705 1.66308 1.85349 2.0758 2.204 2.3415 2.64737 2.82872 2.99596 3.16823 3.31682 3.45275 3.59946 3.77748 4.09965 4.34554 4.51554 4.82136 
11 0.0241 0.11902 0.1872 0.32603 0.80127 0.83154 0.85627 0.99946 1.20087 1.52104 1.87162 
11 0.02405 0.12138 0.18216 0.3336 0.80617 0.83989 0.86925 1.00832 1.19438 1.54113 1.8853 
27 0.01358 0.10128 0.16278 0.18727 0.31612 0.32997 0.50805 0.7961 0.8241 0.8359 0.99365 1.17012 1.33509 1.50157 1.65964 1.85063 2.19795 2.33927 2.82558 2.99325 3.16753 3.31474 3.45089 3.59909 4.09712 4.34281 4.8184 
15 0.01673 0.1108 0.17298 0.21542 0.32452 0.34087 0.80499 0.83212 0.8456 1.00108 1.03434 1.18876 1.6696 1.86102 4.11531 
18 0.0111 0.09993 0.17713 0.32817 0.48992 0.79025 0.83035 0.84093 0.9767 1.00423 1.18327 1.21384 1.46906 1.51789 1.69013 1.86894 3.46872 4.1141 
25 0.01015 0.06436 0.13723 0.18004 0.20124 0.33253 0.34639 0.54253 0.81178 0.83774 0.8482 1.00888 1.03187 1.18899 1.22214 1.52468 1.68055 1.87686 2.23396 3.33797 3.47269 4.11531 4.38977 4.68175 4.84517 
32 0.00733 0.10563 0.16573 0.18039 0.31816 0.33053 0.51002 0.65064 0.81104 0.82997 0.85051 0.99645 1.02014 1.17236 1.19553 1.33653 1.50937 1.66293 1.85318 2.07587 2.20258 2.34187 2.64591 2.82954 2.99569 3.16972 3.31665 3.45381 3.59855 4.10035 4.34632 4.82195 
24 0.01885 0.10243 0.17241 0.19315 0.3253 0.34204 0.7927 0.82898 0.83917 0.99706 1.00982 1.17988 1.20094 1.37102 1.47566 1.51742 1.67371 1.86612 3.17731 3.32502 3.46134 4.10503 4.35356 4.83276 
21 0.01266 0.10498 0.17365 0.32506 0.34186 0.54918 0.79576 0.831 0.84247 1.00014 1.01676 1.18197 1.21814 1.48401 1.51541 1.6746 1.87018 2.22123 3.32957 3.46626 4.10888 
11 0.01578 0.10859 0.1699 0.32453 0.79321 0.82503 0.84201 0.99672 1.20718 1.48179 1.5256 
28 0.01212 0.09721 0.16068 0.17857 0.31321 0.32662 0.50635 0.78918 0.82128 0.83151 0.99011 1.00491 1.16818 1.33358 1.49754 1.52954 1.65683 1.84752 2.19878 2.33724 2.82481 2.9931 3.16762 3.31271 3.45103 4.09544 4.33966 4.81626 
34 0.01405 0.10611 0.1717 0.18621 0.32396 0.33673 0.51763 0.6593 0.80284 0.83167 0.84208 1.00095 1.01476 1.17896 1.20565 1.34454 1.51557 1.66858 1.85885 1.89775 2.09069 2.21005 2.35108 2.65675 2.83994 3.01745 3.17866 3.32371 3.46174 3.79545 4.10621 4.35376 4.52416 4.82929 
16 0.01339 0.10379 0.17758 0.3315 0.79087 0.83306 0.84536 0.97649 1.00663 1.18787 1.22677 1.4704 1.52479 2.24208 3.49069 4.11715 
11 0.01009 0.11573 0.17837 0.32631 0.80415 0.83379 0.85724 1.00128 1.49307 1.67606 1.86288 
10 0.01784 0.11052 0.17974 0.33621 0.79599 0.82954 0.99528 1.19503 1.47305 1.54094 
12 0.01692 0.11665 0.17629 0.32842 0.80274 0.83471 0.85117 1.00516 1.18771 1.51645 1.67288 1.86641 
35 0.01244 0.10612 0.16727 0.18021 0.31974 0.33083 0.51157 0.57085 0.65417 0.81314 0.831 0.84487 0.99775 1.01213 1.17437 1.19396 1.3382 1.5105 1.66359 1.85536 1.88541 2.08288 2.20483 2.3448 2.65501 2.83106 3.00193 3.17215 3.31867 3.45534 3.60209 4.10233 4.34837 4.52213 4.8238 
15 0.02284 0.11953 0.18523 0.33893 0.80609 0.84213 0.86084 1.01363 1.20073 1.48808 1.533 1.7109 2.24997 3.48124 4.12041 
31 0.01517 0.10048 0.16551 0.17877 0.31844 0.32838 0.5102 0.65392 0.79481 0.82618 0.83692 0.99545 1.00942 1.17372 1.2159 1.33693 1.5066 1.66264 1.85275 2.07432 2.20184 2.34173 2.82865 2.9958 3.16914 3.31663 3.45266 3.60041 4.0995 4.34479 4.82108 
20 0.02049 0.11176 0.17808 0.20168 0.33069 0.34592 0.8026 0.83632 0.84755 1.00645 1.02618 1.18837 1.22921 1.5415 1.6786 1.87097 3.33586 3.47714 4.11226 4.83846 
46 0.01678 0.09818 0.16516 0.17422 0.18972 0.31997 0.32744 0.33802 0.51238 0.53242 0.65355 0.798 0.82926 0.83812 0.85641 0.99882 1.00798 1.17475 1.18501 1.20821 1.3382 1.35621 1.51106 1.53117 1.66346 1.67922 1.85605 1.87284 2.08065 2.20173 2.22743 2.34571 2.65004 2.82991 2.99812 3.17259 3.31938 3.4551 3.47152 3.60167 3.77944 4.1034 4.34792 4.5185 4.66802 4.8241 
25 0.01955 0.10301 0.17348 0.21668 0.3255 0.34031 0.53429 0.7951 0.83118 0.84354 1.00063 1.02499 1.18183 1.21626 1.36209 1.48408 1.52483 1.67519 1.86313 2.24333 3.3275 3.46388 4.10665 4.3553 4.83145 
33 0.01703 0.10137 0.17086 0.1818 0.32412 0.33441 0.51744 0.65946 0.79633 0.83002 0.83928 0.85936 0.9998 1.01001 1.17759 1.19063 1.2206 1.34624 1.51151 1.53581 1.66802 1.86031 2.20732 2.34779 2.83992 3.0084 3.17473 3.3238 3.4589 3.60487 4.10704 4.35562 4.82949 
14 0.02024 0.11155 0.17779 0.32978 0.36537 0.80048 0.83488 0.84929 1.00476 1.19656 1.48015 1.53506 1.69136 1.87829 
25 0.01257 0.09949 0.17505 0.18797 0.32778 0.33858 0.79134 0.83264 0.84196 0.86923 0.98368 1.00558 1.0243 1.18251 1.19988 1.23938 1.47402 1.51813 1.67393 1.8674 2.21812 2.35339 3.33009 3.46337 4.11172 
37 0.0127 0.09921 0.16676 0.17664 0.22027 0.31999 0.32939 0.51253 0.54819 0.6556 0.80092 0.82858 0.8382 0.99757 1.0093 1.17485 1.19078 1.339 1.51013 1.53648 1.66317 1.68646 1.85471 1.87451 2.08357 2.20611 2.34412 2.6534 2.83185 3.00467 3.17236 3.31954 3.45593 4.10241 4.34654 4.52172 4.8237 
15 0.0103 0.10449 0.16699 0.31903 0.79104 0.8247 0.84016 0.9932 1.17877 1.47179 1.52427 1.85402 2.35031 4.10145 4.34513 
23 0.01484 0.10666 0.17446 0.19854 0.32646 0.34087 0.79733 0.8314 0.84156 0.99979 1.01201 1.18246 1.21246 1.4818 1.51587 1.66952 1.86126 2.22538 2.35543 3.46777 4.10878 4.35492 4.83448 
17 0.00853 0.10493 0.17257 0.32313 0.33817 0.795 0.82948 0.84136 0.99809 1.01363 1.18192 1.2261 1.51425 1.66992 1.8601 4.1064 4.35632 
14 0.02056 0.12367 0.17666 0.32655 0.35204 0.81208 0.83618 0.8577 1.00329 1.03281 1.19457 1.67085 1.8653 2.35472 
20 0.01106 0.10471 0.17271 0.32333 0.48185 0.79378 0.828 0.83973 0.99724 1.0151 1.18099 1.22082 1.48283 1.51597 1.68042 1.86213 2.22878 3.46507 4.10581 4.39004 
16 0.01469 0.10267 0.1685 0.31817 0.78899 0.82411 0.83776 0.99109 1.21626 1.46563 1.51817 1.66542 1.85222 4.10178 4.34338 4.82175 
13 0.01292 0.1047 0.17686 0.33305 0.79152 0.82855 0.84017 0.98028 1.00336 1.19357 1.46925 1.52016 4.11713 
9 0.02108 0.11465 0.3282 0.79703 0.83187 0.84789 1.00067 1.05547 1.47832 
17 0.00719 0.09562 0.17409 0.32617 0.34726 0.79124 0.82892 0.83892 0.86388 0.99968 1.01327 1.18646 1.47021 1.53354 1.67154 1.86595 4.10962 
20 0.01019 0.1031 0.17529 0.22263 0.32647 0.33996 0.798 0.83235 0.84242 1.0005 1.01189 1.18353 1.21974 1.48228 1.52397 1.66924 1.86165 2.35287 3.46569 4.10934 
32 0.01937 0.11008 0.17459 0.18678 0.32707 0.33779 0.51957 0.66098 0.80672 0.83563 0.84602 1.00431 1.01669 1.18121 1.19821 1.34667 1.51919 1.67072 1.86223 2.09679 2.21053 2.3513 2.66015 2.83852 3.00692 3.17787 3.32604 3.46178 3.61112 4.109 4.35455 4.83057 
12 0.01347 0.10375 0.18028 0.33614 0.79229 0.83751 0.85636 0.97751 1.01054 1.19363 1.4705 1.52612 
16 0.00716 0.10857 0.17825 0.32839 0.36217 0.57918 0.80823 0.83445 0.84906 1.00448 1.19156 1.5245 1.68172 1.87127 3.46956 4.11473 
18 0.02067 0.10506 0.17243 0.32288 0.34772 0.79293 0.82886 0.84213 0.99686 1.01327 1.18926 1.47162 1.53962 1.67247 1.85814 4.10467 4.35035 4.83204 
12 0.01835 0.10324 0.1701 0.32052 0.78947 0.82488 0.83888 0.99127 1.00632 1.46595 1.66444 4.82248 
21 0.01079 0.10497 0.17219 0.19127 0.32512 0.33752 0.79687 0.83133 0.84251 1.00032 1.01514 1.17956 1.21614 1.35353 1.51309 1.66971 1.86202 2.22167 2.35492 3.32719 4.10968 
22 0.02049 0.10337 0.16751 0.19724 0.31931 0.33428 0.51566 0.79548 0.82687 0.83891 0.99599 1.014 1.17907 1.48067 1.53049 1.6646 1.85331 2.34352 3.32263 4.10191 4.34471 4.82161 
29 0.01033 0.10177 0.17406 0.19468 0.32606 0.34131 0.52223 0.65862 0.79952 0.83273 0.84595 1.00248 1.18114 1.20288 1.34808 1.51566 1.6751 1.86502 2.22099 2.3516 2.6546 3.00947 3.1756 3.3255 3.46119 3.60889 4.10734 4.35644 4.83126 
15 0.01256 0.09756 0.1716 0.32046 0.36441 0.78657 0.82433 0.83582 0.97279 0.99801 1.22509 1.4643 1.53796 1.85591 4.3509 
19 0.01047 0.10132 0.17788 0.32863 0.34496 0.79373 0.83202 0.84254 0.98181 1.00566 1.18647 1.22043 1.36485 1.47542 1.52257 2.23082 3.34279 3.46576 4.11575 
35 0.0131 0.09494 0.16016 0.17046 0.31295 0.32253 0.50486 0.64651 0.78897 0.82159 0.83182 0.99071 1.00285 1.16764 1.18532 1.33178 1.5009 1.65636 1.84752 1.87288 2.06704 2.19585 2.33681 2.64302 2.82282 2.9897 3.16383 3.31208 3.44809 3.59382 3.76914 4.09492 4.33997 4.51102 4.81597 
24 0.00675 0.08885 0.17054 0.19808 0.32339 0.33523 0.78754 0.82726 0.83754 0.86829 0.97939 1.00129 1.01899 1.18149 1.2174 1.46854 1.51939 1.66939 1.85913 2.34958 3.18531 3.46458 4.10577 4.82862 
33 0.01538 0.09557 0.16232 0.17307 0.31428 0.32393 0.50773 0.65532 0.79006 0.82391 0.83379 0.87747 0.99349 1.00462 1.17246 1.20491 1.33566 1.50372 1.53455 1.65858 1.85011 2.08627 2.20156 2.34052 2.82613 2.99355 3.17085 3.31653 3.45203 3.5985 4.09805 4.34223 4.81857 
26 0.01371 0.10194 0.16652 0.18886 0.31903 0.33381 0.5131 0.79479 0.82612 0.83767 0.99534 1.01554 1.17539 1.21505 1.34303 1.50814 1.66411 1.85432 2.21111 2.34354 3.17242 3.31879 3.45598 4.10003 4.34555 4.82208 
36 0.0202 0.10985 0.17573 0.1904 0.32855 0.33941 0.52156 0.55804 0.66197 0.81037 0.8353 0.84536 1.00563 1.02148 1.18323 1.20167 1.34816 1.51662 1.54411 1.67541 1.86466 2.09531 2.21812 2.35297 2.65947 2.84187 3.01692 3.17937 3.32773 3.46321 3.61313 3.79083 4.10975 4.3604 4.52646 4.83316 
23 0.01276 0.099 0.17294 0.20047 0.3257 0.35427 0.54267 0.79263 0.82922 0.83971 0.9995 1.01778 1.18228 1.21567 1.47029 1.51785 1.86941 3.32538 3.46226 4.10514 4.38905 4.68336 4.83912 
21 0.01704 0.10832 0.17371 0.20259 0.32637 0.34568 0.79985 0.83229 0.84582 1.00271 1.18145 1.21559 1.35228 1.51574 1.67442 1.86584 2.24468 3.32584 3.46329 4.10801 4.84006 
35 0.00648 0.09584 0.16398 0.174 0.31245 0.32267 0.3346 0.51005 0.6541 0.79528 0.82638 0.83571 0.86287 0.99579 1.00659 1.17238 1.18845 1.33605 1.50631 1.52607 1.66086 1.68076 1.85412 2.19891 2.23392 2.34306 2.82812 2.99481 3.17213 3.31736 3.45286 3.60134 4.10023 4.34545 4.82139 
17 0.00798 0.10501 0.16737 0.31865 0.7923 0.82523 0.83942 0.99341 1.02002 1.22881 1.48811 1.66297 1.85301 2.34401 4.10076 4.34455 4.82144 
24 0.02806 0.11504 0.16816 0.31949 0.34011 0.51297 0.80538 0.82872 0.84646 0.99716 1.17516 1.3393 1.5086 1.66544 1.85548 2.21301 2.34421 2.83308 3.17197 3.3182 3.45503 4.10143 4.3484 4.82324 

48
