# Supplementary material for: Deciphering the Contribution of Oriens-Lacunosum/Moleculare (OLM) Cells to Intrinsic θ Rhythms Using Biophysical Local Field Potential (LFP) Models
Source: eNeuro. 2018 Sep 4;5(4):ENEURO.0146-18.2018. doi: 10.1523/ENEURO.0146-18.2018 (PMC6140113; doi:10.1523/ENEURO.0146-18.2018)
Supplement: Supplementary file 2 — Supplementary Code. Download supplement 2, GZ file [file sup_enu-eN-NWR-0146-18-s02.gz › LFP_microcircuit-master/SOM-350-SOM12915016-dSD3.5ms-shift5.32ms-gnSD0.12-gsb2.75-csb0.21-gbs2.25-cbs0.1344-spiketimes.txt]

12112

350


39 0.01373 0.10588 0.17021 0.17939 0.20275 0.3235 0.33233 0.35207 0.51617 0.5393 0.65758 0.81658 0.83443 0.84506 1.00165 1.01346 1.17921 1.1943 1.34312 1.52127 1.66665 1.68696 1.85886 1.8759 2.08865 2.20889 2.34776 2.65429 2.83444 3.00464 3.17631 3.32325 3.45988 3.60632 3.78881 4.10672 4.35182 4.52342 4.8284 
25 0.01237 0.10318 0.16264 0.17841 0.31579 0.33317 0.51223 0.80061 0.8249 0.83698 0.99352 1.17175 1.21017 1.34179 1.65937 1.85053 2.20457 2.34076 2.83346 3.17296 3.31713 3.45457 4.09862 4.34316 4.8201 
30 0.01931 0.11172 0.1746 0.19302 0.32752 0.34211 0.52554 0.6619 0.81402 0.83504 0.84768 1.00591 1.1831 1.21047 1.34993 1.53534 1.67374 1.86559 2.22004 2.35394 2.66584 2.85066 3.01374 3.18029 3.32897 3.46382 3.6265 4.11009 4.35924 4.83426 
47 0.01229 0.09073 0.15676 0.16554 0.17656 0.31235 0.31962 0.33069 0.50534 0.52073 0.64443 0.67345 0.79153 0.82241 0.8311 0.8482 0.99209 1.0022 1.16767 1.17763 1.20075 1.33159 1.35343 1.50455 1.65695 1.67466 1.84833 1.86249 2.06682 2.19478 2.22307 2.33749 2.6406 2.82282 2.84443 2.98946 3.1636 3.31193 3.44766 3.46323 3.59311 3.76744 4.09546 4.34042 4.50806 4.81643 4.8337 
30 0.00852 0.10573 0.1721 0.18965 0.32542 0.34105 0.52523 0.66154 0.80726 0.83157 0.84254 1.00296 1.17974 1.20146 1.34905 1.53731 1.67359 1.8651 2.2157 2.35549 2.66185 2.85067 3.01365 3.18032 3.3264 3.46399 4.10816 4.38394 4.53218 4.83966 
40 0.00792 0.09696 0.16192 0.17093 0.19305 0.3156 0.32441 0.34432 0.507 0.53415 0.64627 0.80561 0.82572 0.83557 0.99395 1.00711 1.16898 1.18128 1.21376 1.33314 1.50644 1.65917 1.67745 1.85059 1.86828 2.06956 2.1975 2.33896 2.6433 2.82489 2.99092 3.1648 3.31326 3.44908 3.59445 3.76906 4.09701 4.34266 4.51086 4.81819 
40 0.01809 0.09949 0.16526 0.17412 0.19346 0.31953 0.32877 0.36153 0.51204 0.53648 0.65277 0.80402 0.82838 0.83765 0.99759 1.01157 1.17387 1.186 1.21565 1.33813 1.51591 1.66338 1.687 1.85472 1.87276 2.07981 2.20452 2.34317 2.64903 2.83031 2.99657 3.16979 3.31799 3.45393 3.59996 3.77674 4.10128 4.34693 4.51983 4.82292 
33 0.01645 0.09657 0.1656 0.17527 0.21284 0.31997 0.33037 0.51633 0.66206 0.79261 0.82633 0.83535 0.85316 0.99673 1.01115 1.17583 1.19196 1.22807 1.34212 1.56289 1.6642 1.85497 2.21164 2.34416 2.6628 2.83884 3.17264 3.31994 3.45711 4.10247 4.34855 4.53122 4.82479 
49 0.01796 0.09351 0.15989 0.16828 0.18279 0.31394 0.32146 0.33242 0.50609 0.52147 0.64484 0.66183 0.79889 0.82414 0.83305 0.86234 0.99321 1.00353 1.16808 1.17799 1.19943 1.33218 1.34856 1.50492 1.52553 1.65799 1.67552 1.84971 1.86449 2.06866 2.1962 2.22083 2.33844 2.64074 2.82388 2.8436 2.99033 3.1644 3.31264 3.44856 3.46561 3.59377 3.76828 4.09672 4.34185 4.50845 4.64494 4.81767 4.83706 
37 0.01575 0.11026 0.17754 0.18819 0.33027 0.34008 0.52307 0.54615 0.66317 0.81456 0.83854 0.84882 1.00838 1.02437 1.18487 1.19866 1.23163 1.34934 1.52609 1.67525 1.86654 1.89445 2.09506 2.21617 2.35402 2.65943 2.84194 3.00999 3.18069 3.32907 3.46509 3.61188 3.79084 4.112 4.3579 4.52759 4.83415 
38 0.02023 0.10585 0.16971 0.17949 0.21417 0.3239 0.33476 0.51582 0.54031 0.65736 0.81016 0.83174 0.84191 1.00206 1.02747 1.1768 1.1892 1.21925 1.34211 1.52257 1.66878 1.85937 1.88785 2.09 2.20728 2.24122 2.34717 2.65895 2.8353 3.00408 3.17424 3.3218 3.45727 3.60473 4.1045 4.3514 4.52899 4.82729 
30 0.01543 0.10116 0.16312 0.17457 0.31588 0.32667 0.50861 0.65113 0.79735 0.82542 0.83545 0.99421 1.00955 1.17199 1.1953 1.33667 1.65927 1.85051 1.8878 2.20031 2.34013 2.82645 2.99528 3.16862 3.31598 3.4523 3.60339 4.09866 4.34283 4.81905 
41 0.012 0.10327 0.16973 0.17946 0.21401 0.32362 0.33376 0.51508 0.53659 0.65519 0.80798 0.83134 0.84118 1.00132 1.01884 1.17657 1.18799 1.21559 1.34092 1.36416 1.51694 1.66855 1.8591 1.88572 2.08167 2.20697 2.24024 2.34679 2.65031 2.8343 3.00051 3.17308 3.32139 3.45714 3.60298 3.7806 4.10427 4.35089 4.51796 4.6623 4.82679 
25 0.01839 0.09932 0.16154 0.17702 0.31537 0.33681 0.51418 0.79137 0.82241 0.83246 0.99216 1.17126 1.20177 1.33669 1.65917 1.84956 2.201 2.33892 2.82957 3.00058 3.31553 3.45446 4.09694 4.34138 4.81792 
41 0.01081 0.09377 0.16077 0.16967 0.18897 0.31491 0.3239 0.35489 0.50757 0.53362 0.64831 0.79741 0.82396 0.83305 0.86462 0.99333 1.00709 1.1696 1.18175 1.21176 1.33368 1.51127 1.65833 1.68143 1.85017 1.87286 2.07316 2.19864 2.33918 2.6445 2.82571 2.99159 3.16611 3.31401 3.44965 3.5955 3.77368 4.09717 4.34227 4.51334 4.8185 
39 0.01494 0.11039 0.16881 0.18063 0.32131 0.33127 0.3753 0.51388 0.54254 0.65562 0.82367 0.83649 0.87348 1.00056 1.01881 1.17572 1.19062 1.34026 1.51866 1.66567 1.70524 1.85733 1.8866 2.08272 2.20591 2.34594 2.65244 2.83301 3.00058 3.17375 3.32088 3.45747 3.60351 3.78856 4.10457 4.35085 4.5201 4.67079 4.82697 
39 0.01944 0.10524 0.17076 0.17987 0.20308 0.32405 0.33281 0.35217 0.51807 0.54365 0.66013 0.81175 0.83373 0.84328 1.00233 1.01431 1.17991 1.19364 1.22686 1.34453 1.52821 1.66721 1.68548 1.85939 1.87605 2.09765 2.21246 2.34897 2.65803 2.83655 3.00725 3.17744 3.32503 3.4607 3.61285 4.1077 4.35305 4.53181 4.83002 
32 0.01532 0.11338 0.17406 0.18575 0.32675 0.33727 0.52156 0.55613 0.66515 0.82313 0.83903 0.85641 1.00484 1.02086 1.18254 1.20125 1.34875 1.54465 1.67152 1.86375 2.09768 2.21214 2.35203 2.84225 3.00891 3.18016 3.3281 3.4632 3.61121 4.10941 4.35638 4.83381 
40 0.01674 0.10327 0.17102 0.17986 0.20136 0.32465 0.33369 0.36227 0.51787 0.54237 0.6588 0.80888 0.83318 0.84247 1.00279 1.01555 1.17921 1.19092 1.21915 1.34413 1.52082 1.66824 1.68747 1.85982 1.87699 2.08539 2.21018 2.34858 2.65352 2.83618 3.00373 3.17554 3.32379 3.45973 3.60564 3.79151 4.10665 4.3523 4.52348 4.82853 
24 0.01861 0.11105 0.1688 0.1893 0.32118 0.33642 0.51984 0.81045 0.83071 0.84633 0.99881 1.17803 1.2161 1.34561 1.6671 1.85625 2.23621 2.3462 2.84711 3.32202 3.4609 4.1033 4.34937 4.82607 
29 0.01916 0.10504 0.16483 0.17653 0.31808 0.32974 0.51053 0.65448 0.80571 0.82783 0.83969 0.99634 1.01751 1.17336 1.19545 1.33929 1.66183 1.8532 2.07824 2.2014 2.34216 2.82938 2.99994 3.17046 3.31745 3.45348 4.09981 4.34537 4.82158 
39 0.0118 0.10037 0.1616 0.17113 0.19679 0.31529 0.32514 0.50675 0.53789 0.64589 0.8081 0.82633 0.83788 0.99367 1.00958 1.16897 1.18279 1.22192 1.33335 1.50687 1.65888 1.68275 1.85047 1.87202 2.07072 2.19844 2.3389 2.64268 2.82528 2.99144 3.1649 3.31352 3.44933 3.59476 3.7705 4.09699 4.3425 4.51141 4.81832 
24 0.01627 0.10706 0.17119 0.18595 0.32453 0.33791 0.53492 0.80137 0.83039 0.84083 1.00211 1.18162 1.21311 1.3547 1.66932 1.86099 2.21857 2.35027 2.86014 3.32699 3.46531 4.10697 4.35533 4.85141 
34 0.02031 0.10967 0.17106 0.18184 0.32375 0.3341 0.51631 0.54333 0.65806 0.81491 0.8343 0.84644 1.00233 1.02007 1.1793 1.19529 1.3429 1.52996 1.66813 1.70345 1.85995 1.89255 2.21201 2.3483 2.66055 2.83583 3.00439 3.17661 3.32418 3.45934 3.60786 4.10716 4.35236 4.82823 
32 0.01519 0.11351 0.17704 0.18938 0.3299 0.34098 0.52404 0.5569 0.66712 0.82227 0.8399 0.85411 1.00829 1.0323 1.1857 1.20641 1.35024 1.54086 1.67504 1.86577 1.89734 2.21903 2.3536 2.66976 2.84445 3.01153 3.18319 3.32917 3.46654 4.11255 4.35999 4.83439 
35 0.00968 0.1004 0.17 0.17962 0.2135 0.32427 0.33469 0.5178 0.54996 0.65781 0.80605 0.8313 0.84084 1.00234 1.02486 1.17893 1.19503 1.34383 1.5249 1.66909 1.85961 1.88764 2.20996 2.34747 2.65701 2.83604 3.01459 3.17505 3.32346 3.45936 3.61531 4.10578 4.35367 4.52335 4.8288 
30 0.01767 0.10243 0.16552 0.17757 0.31852 0.33185 0.51216 0.65521 0.79922 0.82648 0.83662 0.99587 1.04515 1.17436 1.19533 1.33988 1.54441 1.66368 1.85389 2.20908 2.34331 2.65891 2.83213 3.00764 3.17086 3.31923 3.4561 4.10124 4.34637 4.82286 
25 0.0205 0.11305 0.17585 0.19553 0.32913 0.34581 0.5344 0.68622 0.81638 0.83615 0.84995 1.00786 1.18447 1.21408 1.35189 1.67762 1.8688 2.21726 2.36107 2.85206 3.33077 3.46614 4.11413 4.37328 4.84075 
34 0.01617 0.10633 0.17245 0.185 0.32638 0.33928 0.52038 0.55449 0.65935 0.80643 0.8321 0.84201 1.0041 1.17987 1.19605 1.34579 1.52458 1.67148 1.86427 2.09457 2.21154 2.35058 2.65505 2.8444 3.00644 3.17561 3.32449 3.46089 3.60608 3.79244 4.10728 4.35985 4.53051 4.83203 
26 0.00784 0.10316 0.17477 0.19368 0.32786 0.34238 0.53044 0.68918 0.81105 0.8342 0.84558 1.00555 1.18302 1.20812 1.35328 1.67596 1.86591 2.2179 2.35336 2.85458 3.03807 3.32908 3.4673 4.10875 4.35991 4.83971 
25 0.00809 0.11636 0.17791 0.20594 0.33145 0.36314 0.53154 0.68098 0.83123 0.84446 1.01061 1.18591 1.22084 1.35701 1.68103 1.87062 2.2238 2.36022 2.85519 3.18627 3.33431 3.4695 4.11388 4.38239 4.84155 
35 0.01271 0.1094 0.17049 0.18035 0.21099 0.32367 0.33313 0.36332 0.51632 0.54472 0.66172 0.82534 0.83801 0.85917 1.00252 1.01793 1.17829 1.19441 1.34318 1.66731 1.68741 1.85869 1.87574 2.09305 2.20837 2.34783 2.83422 3.00368 3.17588 3.32303 3.45989 3.60956 4.1062 4.35219 4.82777 
41 0.00856 0.10724 0.16841 0.17819 0.20591 0.32194 0.3316 0.36644 0.51375 0.53749 0.65422 0.8246 0.83684 0.86633 1.00085 1.0172 1.17512 1.18826 1.22569 1.33963 1.5191 1.66582 1.68682 1.85779 1.87984 2.08095 2.20397 2.24374 2.34594 2.65354 2.83256 2.99929 3.1728 3.32003 3.45661 3.60353 3.78121 4.10486 4.35117 4.51917 4.82567 
37 0.00943 0.04532 0.12777 0.17845 0.19141 0.3317 0.34378 0.52373 0.54841 0.66254 0.82581 0.84144 0.85649 1.00994 1.18501 1.19993 1.34989 1.52495 1.67656 1.86669 1.89598 2.08858 2.21633 2.35457 2.65755 2.84305 3.00949 3.18045 3.32943 3.46468 3.61062 3.78878 4.11183 4.35991 4.52574 4.67102 4.83514 
22 0.01877 0.11006 0.16927 0.18951 0.3214 0.33529 0.5303 0.80861 0.83082 0.8444 0.99905 1.18136 1.23562 1.3533 1.66572 1.85668 2.21546 2.34859 3.46846 4.10437 4.34812 4.82568 
30 0.01914 0.1043 0.16915 0.17876 0.21166 0.32271 0.33245 0.51783 0.57152 0.6678 0.80664 0.8309 0.84057 1.00092 1.01838 1.1792 1.19963 1.34423 1.66691 1.85751 1.87641 2.21027 2.34666 2.83679 3.17797 3.32283 3.46092 4.10555 4.35051 4.8281 
42 0.01151 0.10011 0.17526 0.18541 0.32809 0.33778 0.52034 0.54065 0.65964 0.80374 0.83442 0.84381 0.87463 1.006 1.02073 1.18263 1.19573 1.22538 1.34678 1.37764 1.52223 1.67395 1.86498 1.89675 2.08776 2.21327 2.25158 2.35223 2.65572 2.84008 3.00811 3.17812 3.32675 3.46207 3.49615 3.60828 3.78779 4.10906 4.3572 4.52352 4.67653 4.83294 
25 0.01442 0.10482 0.16841 0.18626 0.32155 0.33574 0.52164 0.79939 0.828 0.83851 0.99886 1.17866 1.21126 1.35883 1.66598 1.85752 2.22326 2.34974 2.85545 3.18185 3.3277 3.45859 4.10306 4.34871 4.82752 
36 0.01808 0.10701 0.16771 0.17909 0.32102 0.33243 0.51273 0.53724 0.65197 0.81324 0.83124 0.84494 0.99989 1.17489 1.18974 1.23326 1.33882 1.5167 1.66544 1.85681 1.89146 2.08036 2.20475 2.34462 2.64995 2.83211 2.99768 3.17143 3.31916 3.45489 3.60221 3.7798 4.10253 4.34927 4.51938 4.82485 
40 0.01846 0.10602 0.16883 0.17822 0.20431 0.32316 0.33333 0.51538 0.5414 0.65534 0.81159 0.83205 0.84252 1.00121 1.01812 1.17638 1.18934 1.2215 1.34119 1.52261 1.6662 1.68785 1.85863 1.88473 2.09082 2.20587 2.24222 2.34683 2.65524 2.83457 3.0013 3.17398 3.32149 3.45764 3.60632 3.78909 4.10509 4.35126 4.52848 4.82717 
29 0.01632 0.10432 0.16747 0.17939 0.31996 0.33071 0.5135 0.79705 0.828 0.83807 0.99699 1.01158 1.17638 1.20428 1.34097 1.66341 1.69603 1.85459 1.88816 2.20981 2.34429 2.83255 3.00733 3.17389 3.32017 3.45672 4.10207 4.34708 4.82343 
33 0.01437 0.10245 0.17099 0.18115 0.32472 0.33615 0.51784 0.54344 0.65775 0.80068 0.83066 0.84012 0.8755 1.00309 1.17965 1.1959 1.3445 1.5264 1.67021 1.86233 2.21077 2.34922 2.65856 2.83789 3.0053 3.17552 3.32368 3.45906 3.61233 4.10606 4.35276 4.53061 4.8287 
44 0.01584 0.09951 0.16812 0.17625 0.19162 0.32318 0.33155 0.34904 0.51574 0.53718 0.65515 0.80074 0.83038 0.83935 0.86053 1.00086 1.01199 1.1775 1.18921 1.21744 1.34117 1.36735 1.51827 1.66595 1.68212 1.8585 1.87514 2.08575 2.20606 2.23534 2.3468 2.65161 2.83432 3.00012 3.17313 3.32177 3.45694 3.47679 3.6034 3.78401 4.10468 4.35074 4.52021 4.8268 
42 0.01637 0.10146 0.16939 0.17829 0.20126 0.32339 0.33291 0.51552 0.54042 0.65545 0.80222 0.83039 0.83969 0.87525 1.00132 1.01722 1.17718 1.18909 1.21763 1.34177 1.5176 1.66807 1.70448 1.85881 1.8815 2.08206 2.20624 2.23603 2.3466 2.65097 2.83528 3.00196 3.17317 3.32135 3.45763 3.60345 3.78338 4.10437 4.35116 4.51955 4.6672 4.8275 
41 0.01557 0.10055 0.16199 0.17155 0.19804 0.3154 0.32529 0.5071 0.53146 0.64677 0.8072 0.82627 0.83727 0.99375 1.00955 1.16915 1.18137 1.21242 1.33366 1.37769 1.5084 1.65925 1.68802 1.85077 1.87492 2.07188 2.19848 2.23647 2.33953 2.64353 2.82598 2.99249 3.16581 3.31402 3.45017 3.5958 3.77159 4.09745 4.34294 4.51161 4.81892 
35 0.0085 0.09943 0.17072 0.18034 0.213 0.32562 0.33666 0.51899 0.55224 0.66015 0.80807 0.83217 0.84187 1.00374 1.17878 1.19216 1.2228 1.3458 1.53713 1.67036 1.86123 1.89261 2.20913 2.24674 2.34933 2.66746 2.83893 3.01196 3.17567 3.32479 3.45957 3.60883 4.10638 4.35316 4.83044 
33 0.0126 0.10271 0.17507 0.18734 0.32835 0.33978 0.52236 0.55301 0.66207 0.80296 0.83325 0.84268 0.87572 1.0072 1.18304 1.20102 1.34769 1.53113 1.67454 1.86615 2.21631 2.353 2.65973 2.84141 3.00871 3.1779 3.32715 3.46229 3.61006 4.10869 4.35916 4.53459 4.833 
41 0.01737 0.10584 0.16973 0.1788 0.20193 0.32398 0.33382 0.51591 0.53733 0.65726 0.80944 0.83232 0.84223 1.00165 1.01652 1.17668 1.18786 1.21494 1.34176 1.36889 1.5205 1.66805 1.69346 1.85973 1.88468 2.08478 2.20606 2.2361 2.34726 2.65376 2.83502 3.00074 3.17399 3.32191 3.45811 3.604 3.7857 4.10532 4.35271 4.5234 4.82797 
24 0.02109 0.11588 0.17271 0.19058 0.32685 0.34575 0.52397 0.8154 0.83488 0.85183 1.0055 1.18129 1.20913 1.34782 1.67436 1.86444 2.21849 2.35145 2.84903 3.32699 3.46413 4.10911 4.35565 4.83146 
42 0.01459 0.0983 0.1624 0.17152 0.19212 0.31589 0.32449 0.34105 0.50807 0.52941 0.64768 0.80444 0.82641 0.83594 0.99458 1.00621 1.16962 1.18048 1.20741 1.33411 1.35827 1.50856 1.65947 1.67908 1.85133 1.86853 2.0712 2.1983 2.2283 2.34022 2.64579 2.82607 2.99208 3.16641 3.31462 3.45059 3.59595 3.77103 4.09829 4.34362 4.51194 4.81944 
33 0.01938 0.10661 0.16752 0.17718 0.20497 0.32095 0.33047 0.36432 0.51306 0.55181 0.65882 0.81989 0.8339 0.84958 0.99942 1.0141 1.1757 1.19336 1.33979 1.66388 1.68531 1.85593 1.87372 2.20319 2.34442 2.83078 2.99802 3.17463 3.31965 3.45633 4.1027 4.34779 4.82374 
43 0.01708 0.10288 0.1724 0.18157 0.2079 0.3259 0.33504 0.36974 0.51872 0.54073 0.65781 0.80761 0.83335 0.8425 0.88111 1.00377 1.0172 1.1801 1.19196 1.22045 1.34509 1.51933 1.66976 1.69131 1.86178 1.88578 2.0845 2.21152 2.34966 2.65359 2.8382 3.00401 3.17578 3.32476 3.45978 3.48249 3.60576 3.78356 4.10712 4.35354 4.52059 4.66482 4.83003 
33 0.01562 0.11348 0.17791 0.19203 0.33165 0.34498 0.52517 0.55853 0.6645 0.82168 0.8398 0.85339 1.00952 1.18553 1.20455 1.35098 1.53016 1.67539 1.86852 2.09877 2.21986 2.35588 2.66351 2.84478 3.01552 3.18204 3.33077 3.46604 3.6166 4.11282 4.36177 4.53215 4.83843 
28 0.02251 0.11577 0.17674 0.19461 0.32998 0.3445 0.52668 0.67398 0.8198 0.83828 0.85383 1.00869 1.18539 1.21326 1.35309 1.67631 1.86753 2.22108 2.35699 2.85177 3.03253 3.18269 3.33063 3.46515 3.62267 4.1119 4.36252 4.83962 
33 0.01614 0.10222 0.16121 0.17238 0.31407 0.32551 0.50569 0.54532 0.64755 0.80813 0.82617 0.83978 0.99299 1.00844 1.16819 1.18977 1.3327 1.51362 1.65772 1.84934 2.06958 2.19597 2.33798 2.64866 2.8239 2.99077 3.16563 3.31271 3.44931 3.59597 4.09624 4.34144 4.81711 
46 0.01585 0.10427 0.1702 0.17891 0.1975 0.32463 0.33347 0.35549 0.51646 0.5344 0.6568 0.8117 0.8337 0.84325 1.0029 1.01588 1.17883 1.19003 1.21721 1.34311 1.36829 1.51858 1.66838 1.68751 1.86043 1.87908 2.08257 2.2081 2.23808 2.34816 2.65315 2.83512 2.85947 3.0033 3.17493 3.32397 3.45834 3.47871 3.60484 3.78471 4.10592 4.35186 4.5206 4.67428 4.82847 4.86146 
25 0.0122 0.10218 0.16172 0.17678 0.31463 0.33035 0.50795 0.79887 0.82426 0.83576 0.9925 1.17113 1.3345 1.65726 1.84873 2.19777 2.33844 2.82555 2.99302 3.1712 3.31538 3.45069 4.09658 4.34106 4.81723 
32 0.01162 0.11152 0.17635 0.19041 0.32974 0.34265 0.52312 0.55835 0.6634 0.82304 0.8394 0.85567 1.00859 1.1846 1.20637 1.34936 1.53034 1.67538 1.86581 2.21725 2.35326 2.66147 2.84305 3.01576 3.18144 3.32845 3.4654 3.62013 4.11198 4.36191 4.53486 4.83487 
44 0.01101 0.09907 0.16476 0.17345 0.19129 0.31845 0.32678 0.34133 0.51068 0.53261 0.65023 0.80619 0.82851 0.83802 0.99697 1.00933 1.17231 1.18269 1.20658 1.33638 1.35697 1.51112 1.66205 1.67907 1.85371 1.86934 2.07495 2.20139 2.22719 2.34233 2.64758 2.8287 2.99502 3.16921 3.31684 3.45296 3.48044 3.59855 3.77552 4.10072 4.3463 4.51445 4.65916 4.82222 
28 0.01224 0.10581 0.16805 0.18 0.32214 0.33519 0.51826 0.65938 0.80613 0.8299 0.84104 1.00022 1.17745 1.20251 1.34417 1.53639 1.66688 1.85746 2.21077 2.3459 2.83756 3.01087 3.17453 3.32166 3.45928 4.10399 4.35121 4.8279 
32 0.01871 0.10662 0.16395 0.1778 0.31669 0.32877 0.50861 0.64974 0.8097 0.82843 0.8436 0.9952 1.0179 1.17136 1.19232 1.33558 1.51753 1.66074 1.85175 2.07546 2.20069 2.34048 2.65019 2.82744 2.99457 3.16818 3.31599 3.45247 3.59942 4.09888 4.344 4.81983 
34 0.0126 0.09982 0.15961 0.1712 0.31257 0.32319 0.50402 0.64441 0.79919 0.82308 0.83416 0.99112 1.00672 1.16651 1.18361 1.33056 1.50623 1.65589 1.8475 2.06623 2.19391 2.33626 2.64262 2.82186 2.98837 3.1639 3.31095 3.4472 3.59294 3.76849 4.09449 4.33969 4.51221 4.81547 
33 0.01881 0.10972 0.16951 0.1814 0.32319 0.33518 0.51626 0.54953 0.65761 0.8173 0.83388 0.8497 1.00193 1.1781 1.19851 1.34317 1.52653 1.66769 1.85954 2.09225 2.20848 2.34728 2.65826 2.83579 3.0055 3.17444 3.32249 3.45818 3.60754 4.10539 4.35439 4.52664 4.82788 
38 0.01389 0.10763 0.17052 0.1803 0.21271 0.32411 0.33377 0.51659 0.5428 0.65809 0.81618 0.8344 0.84598 1.00223 1.01707 1.17904 1.19387 1.3435 1.52304 1.66783 1.69702 1.85938 1.88012 2.08598 2.20969 2.34778 2.65712 2.835 3.00441 3.1759 3.32297 3.4593 3.60715 3.79087 4.10581 4.35189 4.52741 4.82808 
35 0.01619 0.10478 0.1732 0.18249 0.20948 0.32762 0.3374 0.5227 0.56158 0.66548 0.80792 0.83418 0.84358 1.00545 1.02224 1.18247 1.19825 1.34947 1.53929 1.6713 1.695 1.86359 1.8924 2.21517 2.3509 2.66625 2.8421 3.01122 3.17962 3.3269 3.46253 4.10803 4.35523 4.5341 4.832 
43 0.01338 0.09989 0.17207 0.18042 0.19923 0.32622 0.3349 0.36026 0.51951 0.5418 0.65994 0.80083 0.83249 0.84132 0.85909 1.00374 1.01536 1.18069 1.19196 1.21847 1.34601 1.52433 1.67085 1.69796 1.86247 1.88544 2.0916 2.21302 2.35007 2.6555 2.83855 3.00477 3.17718 3.3255 3.46079 3.48883 3.60701 3.79511 4.10776 4.35564 4.52362 4.67117 4.83136 
41 0.02012 0.10296 0.16551 0.17511 0.20462 0.31907 0.32904 0.51063 0.53274 0.65004 0.80785 0.82858 0.83897 0.99714 1.01172 1.17208 1.1832 1.21014 1.3367 1.3601 1.51007 1.66316 1.85432 1.87433 2.07642 2.20115 2.22905 2.34242 2.64538 2.82922 2.99505 3.16855 3.31676 3.45296 3.59804 3.77439 4.1007 4.34683 4.51469 4.65983 4.82253 
18 0.01864 0.10311 0.16877 0.20911 0.32253 0.79084 0.82536 0.83545 0.8728 0.99816 1.17991 1.21804 1.47487 1.68508 1.89305 2.23619 3.46478 4.10767 
40 0.00659 0.09559 0.16701 0.17618 0.20245 0.32127 0.331 0.51384 0.53994 0.65415 0.79808 0.82761 0.83683 0.86554 0.99934 1.01615 1.17483 1.18716 1.21632 1.33944 1.51882 1.66616 1.8566 1.88121 2.08781 2.20446 2.23388 2.3444 2.65015 2.83267 3.00102 3.17185 3.31919 3.45553 3.60154 3.78497 4.10271 4.34985 4.51736 4.82541 
37 0.01918 0.10379 0.165 0.17582 0.31795 0.32879 0.51023 0.54032 0.65103 0.80734 0.82807 0.83939 0.99642 1.01685 1.17215 1.18668 1.2262 1.33699 1.51545 1.66257 1.85368 1.88265 2.07813 2.20143 2.34209 2.6481 2.82966 2.99625 3.16887 3.31663 3.45297 3.59945 3.78163 4.10024 4.34647 4.52194 4.82225 
40 0.01191 0.10503 0.17513 0.18483 0.21503 0.32975 0.34046 0.5224 0.5468 0.66207 0.82129 0.8391 0.85108 1.00785 1.02838 1.18296 1.19574 1.22745 1.34819 1.52573 1.67313 1.6987 1.86588 1.90284 2.09529 2.21368 2.3536 2.65959 2.84215 3.00882 3.17968 3.32773 3.46375 3.61117 3.79964 4.11137 4.35845 4.52924 4.67977 4.83361 
26 0.01454 0.11307 0.16887 0.18817 0.32197 0.3389 0.51824 0.67046 0.81862 0.83371 0.86582 1.0006 1.17818 1.21232 1.34742 1.6681 1.85817 2.21336 2.34805 2.84791 3.1755 3.3227 3.46129 4.10376 4.35018 4.828 
44 0.01076 0.09482 0.17158 0.18022 0.19577 0.32729 0.336 0.35527 0.5188 0.53588 0.66012 0.81857 0.83749 0.84765 1.00542 1.01756 1.1808 1.19171 1.21812 1.34533 1.36844 1.52556 1.67079 1.68844 1.86249 1.87863 2.08845 2.2105 2.24126 2.35088 2.65781 2.83715 2.86003 3.00552 3.17848 3.32551 3.46225 3.60839 3.79356 4.10886 4.35493 4.52766 4.83064 4.85576 
38 0.01428 0.10238 0.17008 0.17999 0.22395 0.32394 0.33458 0.51698 0.543 0.65643 0.80515 0.83117 0.84061 1.00109 1.01494 1.17851 1.19324 1.22817 1.34451 1.51951 1.66823 1.85956 2.08318 2.20963 2.34779 2.65242 2.83662 3.00377 3.17438 3.32344 3.4586 3.60574 3.78474 4.10561 4.35213 4.52049 4.66203 4.82813 
13 0.01618 0.12001 0.17507 0.21113 0.32824 0.37174 0.8154 0.83574 0.85475 1.00544 1.18897 1.67922 1.86876 
31 0.05425 0.12567 0.16263 0.17707 0.31453 0.32555 0.50606 0.64831 0.80569 0.8259 0.83907 0.99311 1.01304 1.16893 1.20938 1.33295 1.65771 1.84933 2.06811 2.19655 2.33805 2.8238 2.99033 3.16566 3.31305 3.4492 3.5955 3.77638 4.0962 4.34151 4.81712 
41 0.01855 0.10313 0.17189 0.18107 0.207 0.32599 0.33577 0.51783 0.53924 0.65726 0.80346 0.83205 0.84133 0.87448 1.00418 1.02498 1.17984 1.19314 1.22386 1.34413 1.52 1.6707 1.86146 1.88781 2.08725 2.21165 2.34897 2.65239 2.83667 3.00403 3.1744 3.32334 3.45898 3.48406 3.60523 3.78477 4.10659 4.35383 4.52184 4.67009 4.8291 
34 0.01866 0.10562 0.17018 0.18212 0.3236 0.33467 0.51823 0.65739 0.80107 0.83016 0.84008 1.00139 1.02535 1.17902 1.19932 1.34445 1.52208 1.6689 1.85949 2.09101 2.21061 2.34778 2.65492 2.83699 3.00585 3.17479 3.32307 3.45939 3.61179 3.79022 4.10509 4.35299 4.52247 4.82911 
47 0.01653 0.10072 0.17222 0.18026 0.1975 0.32621 0.33447 0.35234 0.51802 0.53684 0.65823 0.8006 0.83232 0.84114 0.8588 1.00403 1.01603 1.18 1.19063 1.21566 1.34412 1.36728 1.52162 1.67008 1.68876 1.86123 1.87748 2.08666 2.21069 2.24301 2.34917 2.65401 2.83625 2.8594 3.00415 3.17544 3.32435 3.4599 3.48429 3.60623 3.78458 4.10684 4.35301 4.52247 4.66941 4.82906 4.85613 
40 0.02005 0.10677 0.1701 0.18053 0.3233 0.33359 0.51459 0.53543 0.65381 0.80791 0.83155 0.84193 1.0014 1.01744 1.1769 1.18988 1.22125 1.34075 1.36777 1.51453 1.66789 1.85934 1.89085 2.08088 2.20595 2.24098 2.34685 2.64934 2.83348 2.99924 3.17258 3.32122 3.45649 3.60216 3.7783 4.10402 4.35058 4.51822 4.66286 4.82616 
42 0.01653 0.0948 0.16382 0.17254 0.19025 0.31865 0.32719 0.34689 0.51106 0.53372 0.65201 0.79357 0.82599 0.83475 0.85145 0.99657 1.00787 1.17337 1.18443 1.21094 1.3379 1.5149 1.66266 1.6906 1.8534 1.87357 2.07865 2.2044 2.34254 2.64882 2.82944 2.99702 3.16891 3.3175 3.45338 3.59942 3.7816 4.10034 4.34548 4.51704 4.66821 4.82192 
52 0.01171 0.09714 0.16705 0.17472 0.18597 0.32258 0.33014 0.34163 0.51463 0.52941 0.65321 0.66862 0.79888 0.83 0.83867 0.85552 1.00075 1.01109 1.17633 1.18542 1.20343 1.3406 1.35653 1.51272 1.52898 1.66643 1.68204 1.85868 1.87454 2.07894 2.20475 2.22229 2.34641 2.64803 2.6691 2.83304 2.85243 2.99898 3.17198 3.18814 3.32126 3.456 3.4681 3.60089 3.777 4.10412 4.12203 4.3505 4.51593 4.64975 4.8262 4.84383 
45 0.01539 0.08976 0.15386 0.16405 0.17432 0.31115 0.31859 0.32896 0.50496 0.52526 0.64523 0.78719 0.82131 0.82986 0.84379 0.99128 1.00093 1.16712 1.1773 1.20049 1.33115 1.35512 1.50443 1.65582 1.67326 1.84757 1.8617 2.06629 2.19411 2.22133 2.33699 2.64109 2.82224 2.84793 2.98896 3.1636 3.31155 3.44751 3.47122 3.59269 3.7677 4.0951 4.33984 4.50926 4.81594 
31 0.00722 0.09534 0.1719 0.1828 0.32561 0.33677 0.52127 0.66283 0.80268 0.83203 0.84191 1.00365 1.02783 1.18099 1.20054 1.3468 1.55151 1.67059 1.86082 1.88827 2.21609 2.34918 2.66343 2.8405 3.01363 3.17968 3.32614 3.46331 4.10735 4.35482 4.83082 
33 0.01201 0.10627 0.17226 0.18689 0.32624 0.34092 0.52009 0.65792 0.8051 0.83143 0.84178 1.00382 1.17983 1.19868 1.34531 1.52353 1.67294 1.86334 2.08932 2.21306 2.35127 2.65668 2.8387 3.00804 3.17582 3.32445 3.45995 3.60966 3.79051 4.10625 4.35532 4.52341 4.83137 
40 0.01179 0.08843 0.15373 0.16274 0.17464 0.31046 0.31767 0.32969 0.50324 0.64249 0.78494 0.81949 0.82817 0.84257 0.9895 0.99909 1.16529 1.17727 1.21094 1.32923 1.49958 1.65417 1.67155 1.84582 1.85918 2.06411 2.19191 2.33512 2.63854 2.82025 2.98665 3.16125 3.30939 3.4452 3.59039 3.7647 4.0931 4.33789 4.50609 4.81389 
42 0.01056 0.09967 0.1701 0.17925 0.20495 0.32424 0.33396 0.51573 0.53673 0.65504 0.8022 0.83068 0.83996 0.87384 1.00242 1.02296 1.17768 1.18956 1.2179 1.34233 1.51734 1.66847 1.6995 1.85973 1.88544 2.08292 2.20943 2.34731 2.65065 2.83503 3.00166 3.17333 3.32205 3.45721 3.48019 3.6037 3.77996 4.1048 4.35185 4.51835 4.66863 4.82783 
22 0.02114 0.11388 0.17174 0.19708 0.32532 0.35141 0.54043 0.81301 0.83288 0.84917 1.00248 1.18151 1.22037 1.36932 1.67174 1.86843 2.21932 3.32845 3.46634 4.10824 4.39122 4.85481 
33 0.00782 0.09951 0.17413 0.18812 0.32761 0.34047 0.51981 0.54759 0.66079 0.81244 0.83439 0.84524 1.00606 1.18156 1.19951 1.34686 1.53077 1.67338 1.86357 2.09061 2.21292 2.35037 2.66179 2.84029 3.01044 3.17734 3.32603 3.46144 3.61158 4.10794 4.3552 4.53392 4.83163 
42 0.00821 0.09321 0.16069 0.16964 0.18629 0.31509 0.32345 0.33792 0.50833 0.54095 0.64991 0.79438 0.82447 0.83341 0.85366 0.99408 1.00498 1.1701 1.18198 1.21192 1.33465 1.51511 1.65854 1.67848 1.85048 1.86904 2.07428 2.19822 2.24317 2.33994 2.65043 2.82581 2.99254 3.16743 3.31484 3.45114 3.59754 3.77873 4.09835 4.34283 4.51499 4.81905 
23 0.01259 0.10949 0.1683 0.19037 0.32161 0.35829 0.53579 0.81009 0.83016 0.84608 0.9995 1.17819 1.21434 1.35294 1.66767 1.85776 2.21648 2.34951 2.84906 3.32288 4.10455 4.35118 4.82965 
25 0.01627 0.10612 0.16823 0.18428 0.32166 0.33598 0.51716 0.80252 0.82833 0.83965 0.99969 1.17757 1.20754 1.34347 1.66723 1.85721 2.21117 2.34497 2.8355 3.1736 3.32144 3.45777 4.10245 4.34906 4.82588 
36 0.00968 0.10847 0.17111 0.18304 0.32364 0.33427 0.51646 0.54163 0.65555 0.81774 0.83506 0.84976 1.00251 1.02433 1.17929 1.1969 1.34323 1.51704 1.66837 1.86012 2.08386 2.20863 2.34848 2.6514 2.83598 3.00202 3.17435 3.32328 3.45855 3.6043 3.7839 4.1061 4.35244 4.5206 4.66009 4.8284 
25 0.01139 0.10733 0.17228 0.19522 0.32529 0.34421 0.52466 0.68415 0.8095 0.83163 0.84349 1.00365 1.1807 1.21301 1.3509 1.67563 1.86569 2.22827 2.35566 2.85223 3.32715 3.46522 4.10708 4.3662 4.83347 
33 0.01074 0.09684 0.1702 0.1813 0.32415 0.3358 0.51859 0.57838 0.65787 0.79397 0.82785 0.83684 0.85427 1.00184 1.17901 1.19847 1.34519 1.47584 1.52642 1.67119 1.86288 2.21324 2.34913 2.65521 2.84684 3.01001 3.17382 3.32246 3.45844 4.10407 4.35383 4.52395 4.82881 
30 0.00878 0.11096 0.17254 0.19141 0.32518 0.33973 0.5225 0.66168 0.81933 0.83584 0.85587 1.00401 1.18165 1.21489 1.3481 1.53803 1.67278 1.86162 2.09697 2.2198 2.35065 2.66443 2.84202 3.04117 3.18457 3.32628 3.46229 4.1074 4.35689 4.83138 
30 0.01263 0.10473 0.17082 0.18444 0.32485 0.33846 0.52288 0.65977 0.80187 0.82977 0.83983 1.00368 1.17912 1.19944 1.34483 1.53524 1.67186 1.86308 2.21153 2.34857 2.66126 2.84813 3.00987 3.17537 3.3227 3.46051 3.61927 4.10511 4.35894 4.83373 
36 0.01576 0.10101 0.16829 0.17909 0.32203 0.33306 0.51505 0.55054 0.65538 0.79827 0.82825 0.83771 0.87314 0.99987 1.17635 1.1911 1.22445 1.3414 1.52061 1.66749 1.85754 2.08773 2.20992 2.34562 2.65196 2.83463 3.00098 3.17256 3.32078 3.45627 3.60411 3.7898 4.10298 4.34965 4.52009 4.82592 
41 0.01209 0.09912 0.17246 0.18094 0.20107 0.32661 0.33571 0.51938 0.54093 0.65889 0.79927 0.83226 0.84116 0.85861 1.00389 1.01633 1.1813 1.1938 1.22152 1.34596 1.52178 1.67095 1.70797 1.86145 1.87878 2.08923 2.21453 2.35049 2.65383 2.83908 3.00671 3.17662 3.32495 3.46168 3.60692 3.78853 4.1077 4.35507 4.52349 4.67295 4.83145 
35 0.02135 0.11765 0.17795 0.19218 0.33144 0.34463 0.52356 0.55087 0.66177 0.82754 0.84243 0.86347 1.0098 1.18482 1.20191 1.34969 1.52374 1.67592 1.86729 2.08881 2.21674 2.35412 2.65758 2.84252 3.00942 3.18035 3.32971 3.46412 3.61131 3.78962 4.11191 4.35936 4.52602 4.66546 4.83481 
34 0.01986 0.11235 0.1745 0.1854 0.32691 0.33646 0.36928 0.52259 0.55885 0.6649 0.82243 0.83858 0.85255 1.00548 1.02073 1.18515 1.21118 1.34949 1.53993 1.67123 1.69461 1.86418 1.90638 2.21901 2.35232 2.84203 3.01156 3.18216 3.32845 3.46421 3.62824 4.11018 4.35801 4.83349 
31 0.01157 0.10858 0.17341 0.18755 0.32677 0.33963 0.52238 0.66136 0.8101 0.83389 0.84504 1.00523 1.18154 1.20187 1.34609 1.52838 1.67251 1.86291 2.21529 2.35063 2.65823 2.84163 3.01017 3.17939 3.32532 3.46362 3.62503 4.10847 4.3593 4.52579 4.83491 
36 0.01005 0.10447 0.17157 0.18281 0.32474 0.33517 0.51678 0.54471 0.65884 0.80822 0.83233 0.84257 1.00296 1.02474 1.17913 1.19613 1.34356 1.52308 1.66937 1.86015 1.88877 2.08482 2.20925 2.34825 2.65574 2.83662 3.0043 3.17486 3.32288 3.45876 3.60831 3.793 4.10545 4.35179 4.5233 4.82772 
25 0.00711 0.10327 0.17168 0.19023 0.32571 0.34517 0.53383 0.80049 0.83 0.84035 1.00209 1.18043 1.20656 1.351 1.67691 1.86476 2.21877 2.35245 2.85491 3.18387 3.32918 3.46207 4.10744 4.35921 4.84251 
25 0.01019 0.11007 0.16756 0.19021 0.32012 0.33827 0.5161 0.81113 0.83006 0.84811 0.99826 1.17651 1.21428 1.34309 1.66564 1.85608 2.21542 2.34524 2.84124 3.18002 3.32041 3.45997 4.10227 4.34992 4.82577 
46 0.01313 0.10288 0.17251 0.18094 0.19896 0.32706 0.33584 0.35961 0.5187 0.53755 0.65854 0.81134 0.83504 0.84439 1.00497 1.0178 1.17978 1.18997 1.21319 1.34416 1.36561 1.52048 1.67001 1.68713 1.86188 1.87807 2.08215 2.20844 2.23228 2.34969 2.6547 2.8367 2.85989 3.0024 3.17603 3.32492 3.46019 3.48123 3.60603 3.78426 4.10745 4.35353 4.52242 4.67319 4.82999 4.85445 
35 0.02285 0.11481 0.17242 0.1854 0.32598 0.33916 0.51795 0.5457 0.65865 0.82377 0.83808 0.86299 1.00388 1.03901 1.18017 1.19959 1.34554 1.52294 1.67163 1.86203 2.08902 2.21342 2.35013 2.65585 2.83717 3.00684 3.17585 3.32469 3.46058 3.60806 3.78668 4.10782 4.35598 4.52389 4.83033 
42 0.01646 0.11108 0.17037 0.18074 0.22268 0.32381 0.33406 0.51485 0.53312 0.65401 0.82383 0.83745 0.85899 1.00248 1.02131 1.17713 1.18962 1.22235 1.34139 1.36643 1.51556 1.66791 1.69625 1.85947 1.88428 2.0797 2.207 2.3475 2.65087 2.83385 2.86365 3.00025 3.17318 3.32207 3.45763 3.60306 3.77971 4.10536 4.35151 4.52027 4.66184 4.82722 
41 0.00741 0.09486 0.15883 0.16741 0.18537 0.31258 0.32094 0.3364 0.50422 0.53224 0.64376 0.80255 0.82331 0.83304 0.99124 1.00312 1.16608 1.17733 1.20775 1.33029 1.50347 1.65575 1.67316 1.84767 1.86482 2.06595 2.19401 2.22732 2.33634 2.64002 2.8219 2.98811 3.16281 3.31061 3.44653 3.59164 3.76644 4.09426 4.33967 4.50818 4.81541 
26 0.01165 0.11478 0.1716 0.1877 0.32447 0.33897 0.52064 0.66471 0.82256 0.83735 0.87585 1.0026 1.18097 1.21575 1.35168 1.66941 1.86033 2.21652 2.3495 2.84076 3.17975 3.32576 3.46706 4.10753 4.35647 4.83063 
44 0.01384 0.09764 0.16402 0.17261 0.19048 0.31863 0.32793 0.36625 0.51109 0.53338 0.65076 0.80241 0.82702 0.83628 0.99661 1.00967 1.17241 1.18377 1.2116 1.33721 1.36862 1.51284 1.66219 1.68378 1.85422 1.87633 2.07741 2.20194 2.23149 2.34238 2.64743 2.83001 2.99612 3.16904 3.31715 3.45302 3.48592 3.59877 3.7784 4.1004 4.3467 4.51424 4.65583 4.82259 
40 0.0153 0.10335 0.1661 0.17561 0.2025 0.3194 0.32896 0.37995 0.5112 0.53792 0.65324 0.81335 0.83052 0.84153 0.99777 1.01131 1.17356 1.18713 1.22311 1.33773 1.52132 1.6632 1.68731 1.85459 1.873 2.07634 2.20292 2.3431 2.65133 2.8294 2.99603 3.1702 3.31777 3.45434 3.60099 3.78433 4.1013 4.34668 4.52127 4.82247 
33 0.01831 0.10711 0.17176 0.18197 0.25438 0.32614 0.33733 0.51934 0.55378 0.66177 0.81166 0.83337 0.8435 1.00401 1.03512 1.18084 1.20017 1.34542 1.53955 1.67003 1.86158 1.89406 2.2118 2.34882 2.66562 2.83844 3.01078 3.18093 3.3248 3.46158 4.10679 4.35311 4.82985 
41 0.0199 0.10568 0.16563 0.17491 0.19773 0.31956 0.32924 0.44128 0.51156 0.53704 0.65073 0.81921 0.83275 0.84974 0.99824 1.01383 1.17247 1.18489 1.21793 1.33694 1.5121 1.66297 1.68291 1.85527 1.87581 2.0766 2.20064 2.23565 2.34324 2.64758 2.82973 2.99534 3.16985 3.31751 3.45364 3.59942 3.77597 4.10178 4.34835 4.51665 4.82324 
33 0.02269 0.10682 0.16507 0.17675 0.31787 0.32897 0.50969 0.54627 0.65227 0.8136 0.83013 0.84598 0.99657 1.01554 1.17213 1.18864 1.33646 1.53114 1.66239 1.85333 2.07764 2.20102 2.3419 2.66099 2.82854 2.99595 3.16986 3.31679 3.45316 3.60022 4.10027 4.34557 4.82125 
39 0.00792 0.03152 0.11298 0.17597 0.18645 0.32964 0.34029 0.52197 0.54535 0.66107 0.81034 0.83579 0.84531 1.00789 1.06207 1.18302 1.19609 1.22598 1.34799 1.52449 1.6746 1.86549 1.89568 2.09384 2.2161 2.35329 2.65682 2.84123 3.01064 3.17826 3.3273 3.46284 3.60931 3.79283 4.11029 4.35895 4.52453 4.67369 4.83363 
51 0.01104 0.09746 0.16583 0.17386 0.1867 0.31994 0.32736 0.33805 0.51225 0.52709 0.6514 0.67218 0.80402 0.82983 0.8387 0.86399 0.99904 1.00922 1.17434 1.18368 1.2022 1.33839 1.35309 1.51251 1.54161 1.66408 1.67976 1.85563 1.8699 2.07581 2.20243 2.22061 2.34436 2.36915 2.64803 2.83024 2.85093 2.99652 3.17089 3.31899 3.45481 3.46918 3.60054 3.77618 4.10268 4.34779 4.3901 4.51634 4.65438 4.82391 4.84186 
42 0.02016 0.10183 0.1622 0.17124 0.19175 0.31567 0.32471 0.34692 0.50702 0.52958 0.64604 0.81369 0.8285 0.84257 0.99444 1.00764 1.16882 1.18087 1.21197 1.333 1.35892 1.50598 1.65939 1.67817 1.85106 1.86861 2.07024 2.19728 2.22623 2.33935 2.64223 2.82512 2.99112 3.16571 3.31348 3.4497 3.59471 3.76964 4.0975 4.34304 4.51164 4.81867 
27 0.01622 0.10177 0.16511 0.17769 0.318 0.33055 0.51255 0.65985 0.79893 0.82585 0.83602 0.99565 1.17388 1.19642 1.33956 1.66205 1.85263 2.0889 2.20604 2.34232 2.83189 3.17002 3.31779 3.45457 4.09978 4.34538 4.82191 
25 0.02457 0.11327 0.16864 0.18529 0.32277 0.34255 0.51941 0.81121 0.83098 0.84742 1.00176 1.17691 1.20567 1.34248 1.66845 1.85996 2.21123 2.34829 2.83954 3.17803 3.32171 3.45788 4.10508 4.35612 4.82846 
19 0.09457 0.15638 0.30875 0.50022 0.79261 0.81923 0.83533 0.98674 1.16598 1.32948 1.6534 1.84346 2.06633 2.33295 2.82052 3.30923 4.09067 4.33542 4.81147 
41 0.00961 0.09505 0.16989 0.17814 0.19532 0.32469 0.33336 0.35817 0.5171 0.53898 0.65769 0.79979 0.83104 0.8399 0.8582 1.00242 1.01511 1.17945 1.19221 1.22129 1.34341 1.52219 1.66881 1.69013 1.85986 1.87748 2.08692 2.21369 2.34807 2.65358 2.83602 3.00472 3.17516 3.3229 3.45916 3.60604 3.78642 4.10565 4.35168 4.52165 4.82795 
44 0.01145 0.09677 0.16319 0.17199 0.19124 0.31736 0.32613 0.34629 0.50917 0.52904 0.64834 0.80211 0.82632 0.83561 0.99554 1.00925 1.17086 1.18131 1.20563 1.33507 1.35677 1.51127 1.66092 1.68044 1.85265 1.87151 2.07462 2.19934 2.22278 2.34104 2.64585 2.82749 2.99298 3.16728 3.31575 3.45106 3.4824 3.59671 3.77447 4.09902 4.34464 4.51432 4.65521 4.82063 
37 0.01468 0.10452 0.16999 0.17995 0.22026 0.32424 0.33533 0.5165 0.54 0.65726 0.80837 0.83152 0.84138 1.00225 1.0253 1.17849 1.1937 1.23472 1.34278 1.52435 1.66966 1.85997 1.89466 2.08986 2.21253 2.3474 2.65397 2.83597 3.00696 3.17449 3.32235 3.45901 3.6116 4.10519 4.35323 4.52414 4.82759 
37 0.01722 0.10243 0.16693 0.17626 0.2027 0.32132 0.33134 0.51384 0.54249 0.65501 0.80471 0.829 0.83868 0.99902 1.01585 1.17589 1.19062 1.22655 1.34017 1.51946 1.66557 1.85683 1.88558 2.08825 2.20766 2.34508 2.65307 2.83239 3.00098 3.1726 3.32015 3.45551 3.60157 4.10243 4.34836 4.53265 4.8249 
40 0.0126 0.1007 0.16167 0.17149 0.20491 0.31531 0.32527 0.50687 0.53683 0.64699 0.80862 0.82648 0.83841 0.99369 1.00863 1.1687 1.1816 1.21522 1.33343 1.5094 1.65904 1.68422 1.85062 1.88756 2.073 2.19785 2.33917 2.64453 2.82552 2.99212 3.16544 3.31356 3.44985 3.59538 3.77211 4.09721 4.34287 4.51238 4.64966 4.8188 
27 0.00722 0.10139 0.16751 0.18003 0.32188 0.33559 0.51807 0.66608 0.79988 0.82784 0.83788 0.99909 1.17677 1.20027 1.34611 1.66693 1.85847 2.20865 2.34626 2.84601 3.01223 3.18035 3.32329 3.45769 4.10385 4.35096 4.82835 
44 0.01386 0.09846 0.16815 0.1764 0.1936 0.32222 0.33054 0.34717 0.51492 0.53591 0.65432 0.79971 0.82954 0.8385 0.85937 1.00036 1.01268 1.17653 1.18749 1.21384 1.34058 1.36505 1.5176 1.66647 1.68577 1.85735 1.87376 2.08225 2.20543 2.23061 2.34574 2.65043 2.83347 3.001 3.17275 3.32056 3.45692 3.60345 3.78273 4.10386 4.34993 4.51856 4.65632 4.82611 
19 0.02396 0.11951 0.17634 0.20229 0.32933 0.35167 0.54792 0.81864 0.83743 0.85576 1.0061 1.18571 1.22413 1.36083 1.67589 1.86931 2.23568 4.38608 4.84085 
40 0.0195 0.10621 0.17103 0.18036 0.20689 0.32512 0.33466 0.5177 0.53993 0.65739 0.8088 0.83303 0.84272 1.00306 1.01879 1.17907 1.19158 1.22131 1.34371 1.52163 1.66937 1.69354 1.86051 1.88404 2.08622 2.21085 2.34839 2.65396 2.83716 3.00379 3.17511 3.32358 3.45894 3.48465 3.60546 3.78587 4.10655 4.35345 4.52069 4.82904 
39 0.01939 0.10508 0.16935 0.17945 0.26626 0.32318 0.33339 0.5156 0.5407 0.65576 0.80786 0.83133 0.84113 1.00018 1.01329 1.17728 1.19108 1.22471 1.34242 1.52016 1.66594 1.68987 1.85831 1.8898 2.08513 2.20904 2.34716 2.65399 2.83477 3.00344 3.17399 3.32267 3.45821 3.60603 3.79055 4.1047 4.35119 4.52235 4.82698 
25 0.00744 0.10411 0.16857 0.18561 0.32205 0.33646 0.52947 0.80137 0.82829 0.83917 0.99972 1.17792 1.21186 1.34877 1.66816 1.85763 2.21535 2.34733 2.84935 3.1825 3.32424 3.46326 4.10455 4.35069 4.82909 
33 0.01352 0.10104 0.16624 0.17591 0.20898 0.32 0.33039 0.51335 0.65496 0.79923 0.82791 0.83748 0.9973 1.01159 1.17489 1.1887 1.22085 1.33982 1.66341 1.85448 1.88123 2.20669 2.34385 2.65754 2.83233 2.99887 3.17251 3.31942 3.45593 3.60507 4.10253 4.34716 4.82364 
37 0.00958 0.10684 0.169 0.17907 0.2155 0.32309 0.33381 0.51544 0.54556 0.65683 0.81912 0.83456 0.84987 1.00162 1.02345 1.17714 1.19142 1.23656 1.34192 1.52193 1.66701 1.85861 1.88652 2.08794 2.20755 2.34726 2.65446 2.83437 3.00098 3.17453 3.32183 3.45854 3.60578 4.10483 4.35087 4.53273 4.82736 
42 0.01667 0.09724 0.16506 0.17407 0.1923 0.31927 0.32757 0.34178 0.51295 0.53988 0.65435 0.79747 0.82797 0.83689 0.85641 0.99785 1.00865 1.17463 1.18609 1.21406 1.34005 1.51775 1.66291 1.68299 1.85488 1.87342 2.07847 2.2042 2.24311 2.34433 2.65013 2.83184 2.99913 3.1715 3.31938 3.45559 3.60176 3.78447 4.1021 4.34752 4.51805 4.8243 
34 0.01664 0.09749 0.16401 0.17347 0.20193 0.31836 0.32876 0.51138 0.65396 0.79387 0.82541 0.8347 0.85913 0.99584 1.01396 1.17395 1.19216 1.3388 1.53995 1.66211 1.85339 2.08196 2.20389 2.34226 2.65961 2.83056 2.99818 3.17122 3.31767 3.45443 3.61006 4.10008 4.34552 4.82177 
31 0.01122 0.10065 0.16692 0.1787 0.32026 0.33158 0.51396 0.55601 0.65776 0.80012 0.82775 0.83739 0.9978 1.01688 1.17617 1.19674 1.34177 1.66422 1.85499 1.89531 2.20895 2.34396 2.83258 3.00374 3.17205 3.31992 3.45741 3.61336 4.10183 4.34735 4.82389 
30 0.00873 0.10804 0.17169 0.18442 0.32541 0.33822 0.51802 0.55181 0.65969 0.81821 0.83509 0.85034 1.00417 1.18032 1.20246 1.34444 1.66994 1.86124 2.09708 2.21215 2.34878 2.83706 3.00782 3.17593 3.32396 3.4596 3.61362 4.10644 4.35363 4.82896 
32 0.01649 0.10141 0.16463 0.17463 0.21365 0.31822 0.32816 0.51141 0.65739 0.79965 0.82699 0.83666 0.99593 1.01125 1.17361 1.19127 1.33785 1.52999 1.66122 1.85267 1.8733 2.20421 2.34215 2.65995 2.82931 3.00229 3.17301 3.31812 3.45606 4.1009 4.34524 4.82171 
29 0.02143 0.10646 0.16905 0.1845 0.32206 0.33568 0.51861 0.65816 0.806 0.82936 0.84067 1.00057 1.17726 1.2045 1.34219 1.53581 1.66859 1.85821 2.2107 2.34592 2.65483 2.84246 3.00504 3.17316 3.32109 3.45829 4.10395 4.35313 4.82851 
37 0.00855 0.09976 0.16406 0.17405 0.21409 0.31812 0.32858 0.51033 0.54 0.65128 0.80445 0.82704 0.83701 0.9961 1.01215 1.17258 1.18899 1.33711 1.51431 1.6611 1.85279 1.88051 2.07637 2.20084 2.34156 2.64861 2.82847 2.99742 3.16885 3.31682 3.45307 3.59879 3.78626 4.09944 4.34492 4.51961 4.82105 
40 0.01852 0.10609 0.16728 0.17739 0.21627 0.32077 0.33138 0.51219 0.53277 0.65189 0.81493 0.83165 0.84487 0.99917 1.01667 1.17473 1.18829 1.22398 1.33854 1.36484 1.51514 1.66493 1.85624 1.88881 2.07919 2.20444 2.34442 2.64881 2.8311 2.99705 3.17086 3.31889 3.45488 3.60148 3.77845 4.10243 4.34842 4.51719 4.6609 4.8241 
26 0.01038 0.10132 0.17158 0.18447 0.32509 0.33756 0.52401 0.79601 0.82942 0.83902 0.86724 1.00335 1.18009 1.2016 1.34673 1.67151 1.86129 2.21454 2.34903 2.83877 3.17984 3.32392 3.46283 4.10618 4.35561 4.8305 
41 0.01941 0.10756 0.16953 0.17882 0.20286 0.32302 0.33214 0.35698 0.51535 0.53786 0.65694 0.81869 0.83463 0.8468 1.00159 1.01528 1.17711 1.18948 1.22096 1.34128 1.36928 1.52204 1.66664 1.68506 1.85836 1.87644 2.08674 2.20747 2.34688 2.65658 2.83387 3.00327 3.1744 3.32163 3.45797 3.60534 3.7908 4.10562 4.35116 4.52216 4.82691 
43 0.01093 0.10032 0.17147 0.18003 0.19749 0.32607 0.33472 0.35406 0.5185 0.53937 0.6589 0.81247 0.835 0.84448 1.00427 1.01684 1.17966 1.1905 1.2165 1.34415 1.3681 1.52539 1.66915 1.68572 1.8615 1.87877 2.09549 2.20864 2.23702 2.35016 2.65778 2.83717 3.00669 3.17669 3.32473 3.46076 3.6094 3.79177 4.10805 4.35408 4.52577 4.82957 4.85786 
17 0.01092 0.11874 0.1723 0.25642 0.3262 0.54668 0.81388 0.83285 0.85626 1.00585 1.18322 1.38794 1.68259 1.87708 2.23265 3.4678 4.10956 
38 0.01123 0.10619 0.1701 0.18043 0.25704 0.32389 0.33476 0.51559 0.53879 0.6562 0.81529 0.83338 0.84507 1.00202 1.02297 1.17821 1.19349 1.34206 1.52037 1.66784 1.70043 1.85936 1.89211 2.08445 2.20764 2.34746 2.65357 2.83482 3.00183 3.17362 3.322 3.45764 3.60474 3.78721 4.10494 4.35122 4.52636 4.82721 
44 0.01444 0.10076 0.17197 0.17999 0.19606 0.32696 0.33553 0.35825 0.51948 0.54018 0.65988 0.80157 0.83308 0.84192 0.85989 1.00406 1.01462 1.18057 1.19096 1.21521 1.34597 1.5233 1.67033 1.68846 1.86259 1.88063 2.08757 2.21134 2.24107 2.35021 2.65639 2.8382 3.00777 3.17739 3.32563 3.46108 3.49489 3.60676 3.79363 4.1078 4.35444 4.52679 4.66927 4.83093 
31 0.01097 0.09077 0.17786 0.19066 0.3314 0.34332 0.52644 0.56702 0.66662 0.81254 0.83735 0.84743 1.00975 1.18685 1.20889 1.35314 1.54234 1.67711 1.86849 2.22211 2.35669 2.66654 2.85163 3.02307 3.18377 3.33184 3.46682 3.62034 4.11216 4.36251 4.83735 
29 0.02287 0.11939 0.17744 0.19654 0.33069 0.34695 0.52869 0.66834 0.8246 0.84063 0.86273 1.00965 1.18584 1.21447 1.35225 1.54023 1.67817 1.86827 2.22365 2.355 2.66662 2.84966 3.18423 3.33363 3.46895 4.11462 4.36319 4.53779 4.84096 
43 0.01638 0.10216 0.16827 0.17724 0.19944 0.32218 0.33132 0.36192 0.51435 0.53554 0.65444 0.80837 0.83094 0.84042 0.99996 1.01321 1.17614 1.18788 1.21659 1.34038 1.36672 1.51642 1.66659 1.68992 1.85761 1.87706 2.08232 2.207 2.34582 2.65029 2.83296 3.00066 3.17271 3.32105 3.45646 3.48552 3.60227 3.77934 4.10404 4.35013 4.51739 4.65722 4.82625 
48 0.01462 0.10027 0.16775 0.17602 0.19256 0.32182 0.3301 0.34544 0.51324 0.52949 0.6521 0.67587 0.80998 0.83113 0.84035 1.00018 1.01247 1.17531 1.18548 1.20883 1.33931 1.35666 1.51221 1.53752 1.66568 1.68284 1.85708 1.87279 2.07674 2.20411 2.22793 2.34517 2.6483 2.83121 2.85078 2.99793 3.17143 3.31978 3.45549 3.47185 3.60088 3.77551 4.10314 4.349 4.51547 4.65801 4.82482 4.84455 
29 0.00846 0.10247 0.16973 0.18142 0.32332 0.33543 0.51681 0.66214 0.80137 0.8297 0.83969 1.00109 1.17766 1.19447 1.34354 1.66787 1.85857 2.09815 2.21141 2.34761 2.83611 3.00667 3.17454 3.3223 3.45889 3.6216 4.10413 4.35106 4.82773 
24 0.0193 0.10493 0.1703 0.18575 0.3245 0.34208 0.53388 0.67682 0.801 0.8292 0.83922 1.0021 1.18109 1.21354 1.35477 1.67536 1.8648 2.2214 2.66858 3.18259 3.32589 3.46602 4.10611 4.83841 
29 0.00912 0.10837 0.1708 0.18596 0.32411 0.33838 0.51864 0.66283 0.81386 0.83315 0.84755 1.00256 1.18053 1.21182 1.34741 1.5402 1.66978 1.86009 2.09942 2.2182 2.34919 2.83854 3.01515 3.18045 3.32444 3.46325 4.10598 4.3534 4.82965 
24 0.01176 0.11889 0.17304 0.19343 0.32671 0.34624 0.52997 0.82039 0.83709 0.87098 1.00549 1.18171 1.21416 1.35277 1.67186 1.86708 2.21328 2.3603 2.85266 3.18713 3.32989 3.46631 4.10999 4.8353 
36 0.00695 0.0315 0.11512 0.17649 0.18875 0.3297 0.34128 0.52381 0.55575 0.663 0.81591 0.83698 0.8473 1.00784 1.18405 1.20104 1.34998 1.52599 1.67482 1.86505 1.89459 2.09536 2.21625 2.35342 2.65881 2.84489 3.01307 3.18069 3.32909 3.46414 3.61511 4.11058 4.3581 4.52761 4.67307 4.83646 
32 0.01691 0.10687 0.17145 0.18373 0.32459 0.33577 0.51782 0.55081 0.65993 0.8087 0.83206 0.84248 1.00277 1.04397 1.17906 1.19589 1.34377 1.55611 1.66976 1.86043 2.09442 2.21279 2.3482 2.83685 3.00757 3.17459 3.32307 3.4588 3.60963 4.10587 4.35472 4.8282 
23 0.02214 0.11467 0.1715 0.19725 0.32452 0.35014 0.53299 0.81334 0.83269 0.84986 1.00237 1.18188 1.22497 1.35716 1.67412 1.86227 2.23863 2.85504 3.32735 3.46537 4.10626 4.35791 4.83865 
24 0.02058 0.113 0.17454 0.19349 0.32844 0.34633 0.54291 0.81122 0.83434 0.84722 1.00712 1.18471 1.21935 1.35975 1.67599 1.86809 2.22938 2.36249 2.8597 3.33367 3.47313 4.11505 4.39737 4.84509 
27 0.00948 0.10286 0.16565 0.17752 0.31885 0.33088 0.51368 0.79705 0.82696 0.83722 0.99621 1.01422 1.17474 1.19659 1.33872 1.66094 1.85401 2.20374 2.34413 2.83172 2.99738 3.17594 3.31953 3.45673 4.10173 4.34732 4.82383 
35 0.00674 0.09519 0.16202 0.1712 0.19179 0.31637 0.32591 0.50868 0.65179 0.79359 0.82474 0.83407 0.86124 0.99438 1.008 1.1715 1.1881 1.33571 1.52366 1.65912 1.68068 1.85109 1.87127 2.07383 2.2003 2.34051 2.8269 2.99381 3.16798 3.3158 3.45216 3.59966 4.09835 4.34314 4.81938 
38 0.01136 0.10432 0.17263 0.1824 0.21701 0.32661 0.33682 0.51923 0.54335 0.65967 0.81348 0.8349 0.8451 1.00442 1.02057 1.18056 1.19398 1.22653 1.34508 1.5226 1.67125 1.86146 1.88221 2.0871 2.21187 2.35001 2.65521 2.83728 3.00433 3.17674 3.32442 3.46091 3.6071 3.79828 4.10759 4.35455 4.52684 4.83051 
36 0.01614 0.11165 0.17195 0.18157 0.20759 0.32598 0.33582 0.51794 0.54513 0.66086 0.82378 0.83858 0.85546 1.0046 1.02125 1.17961 1.19267 1.22724 1.3441 1.54386 1.66974 1.6914 1.86126 1.88077 2.09579 2.20963 2.34912 2.83607 3.00412 3.17862 3.32434 3.46089 3.60853 4.10831 4.35371 4.82926 
43 0.01694 0.10315 0.16735 0.17646 0.19783 0.32153 0.33047 0.35321 0.5142 0.53734 0.65442 0.81038 0.8312 0.84093 0.9998 1.01224 1.17568 1.18802 1.21852 1.34004 1.3742 1.51848 1.66445 1.68254 1.85716 1.87935 2.08154 2.20375 2.23623 2.34593 2.65151 2.83313 3.00087 3.17287 3.32143 3.45642 3.60301 3.78188 4.10416 4.35022 4.51889 4.66496 4.82615 
35 0.00923 0.10367 0.17052 0.18119 0.32409 0.33475 0.51762 0.551 0.65759 0.80777 0.83181 0.84207 1.0028 1.1781 1.19224 1.22534 1.34263 1.52477 1.66878 1.85969 1.88767 2.08867 2.2108 2.34832 2.65621 2.83585 3.00542 3.17487 3.32285 3.45939 3.60773 4.10559 4.35375 4.52821 4.82839 
38 0.00858 0.10155 0.17161 0.18203 0.32465 0.33472 0.51706 0.53926 0.65768 0.80882 0.83298 0.84321 1.00325 1.02417 1.17876 1.19166 1.22243 1.34318 1.37428 1.52017 1.67053 1.86049 1.88739 2.08296 2.21135 2.34862 2.65332 2.83585 3.00226 3.17429 3.32331 3.45878 3.60505 3.7905 4.10584 4.35299 4.52098 4.82869 
40 0.01927 0.10333 0.16748 0.17716 0.21131 0.32123 0.33126 0.51269 0.5345 0.65282 0.80566 0.8294 0.83916 0.99907 1.01327 1.17487 1.18716 1.21682 1.33959 1.51406 1.66507 1.69989 1.85657 1.88168 2.07677 2.20359 2.23264 2.34458 2.64898 2.8319 2.99894 3.17107 3.3192 3.45497 3.60053 3.77864 4.1019 4.34811 4.51727 4.82419 
26 0.0197 0.10949 0.1733 0.19091 0.32673 0.34273 0.52945 0.80489 0.83223 0.84303 1.00386 1.18196 1.20916 1.35056 1.67358 1.86415 2.21691 2.35904 2.85562 3.03774 3.18235 3.32887 3.46359 4.10997 4.36626 4.84049 
37 0.00895 0.10026 0.16766 0.17684 0.20123 0.32184 0.33172 0.51462 0.54075 0.6564 0.80588 0.83008 0.83977 0.99977 1.01632 1.17622 1.18927 1.22031 1.341 1.52362 1.66627 1.85676 1.87922 2.08405 2.20733 2.34531 2.6588 2.83404 3.004 3.17248 3.32042 3.45691 3.60412 4.10327 4.34917 4.52913 4.82557 
29 0.00954 0.10592 0.17584 0.19033 0.32962 0.3431 0.52508 0.66826 0.81572 0.83697 0.84942 1.00818 1.18433 1.20664 1.35185 1.55556 1.67562 1.86528 2.22137 2.35298 2.66554 2.84723 3.03267 3.18308 3.32874 3.46625 4.11134 4.36027 4.83567 
45 0.0159 0.09862 0.16554 0.17399 0.19128 0.31974 0.32836 0.34723 0.51172 0.5321 0.6512 0.80292 0.82828 0.83746 0.889 0.99803 1.01125 1.17378 1.185 1.21278 1.33766 1.35889 1.51314 1.66401 1.68358 1.85501 1.87225 2.07628 2.20282 2.23297 2.34331 2.64755 2.83004 2.85425 2.99636 3.16952 3.31798 3.45367 3.59939 3.77534 4.10127 4.34717 4.5167 4.82301 4.85638 
31 0.01979 0.11171 0.17122 0.18284 0.3257 0.33928 0.51925 0.55879 0.66044 0.81978 0.83596 0.85265 1.00415 1.17937 1.1967 1.34566 1.5352 1.66932 1.86249 2.20918 2.3503 2.83782 3.00809 3.17917 3.32519 3.46137 3.61342 4.10789 4.3592 4.67233 4.83051 
36 0.0167 0.10669 0.16903 0.18103 0.32215 0.33371 0.51433 0.54213 0.6555 0.81206 0.83135 0.8436 1.00072 1.17567 1.18995 1.22596 1.34029 1.51936 1.66762 1.85779 1.89845 2.08454 2.20681 2.3457 2.65159 2.83294 3.0009 3.17231 3.32036 3.45666 3.60271 3.7839 4.10359 4.35109 4.52073 4.8264 
45 0.01185 0.07711 0.13813 0.17508 0.1836 0.20545 0.32857 0.33731 0.37253 0.52072 0.5413 0.65985 0.80224 0.83367 0.84233 0.85889 1.00626 1.02013 1.18215 1.19317 1.21899 1.34633 1.37111 1.52194 1.67345 1.70614 1.86394 1.88281 2.08896 2.21419 2.35086 2.65449 2.83863 2.86139 3.00652 3.1771 3.32606 3.46179 3.48704 3.60719 3.78996 4.10876 4.35596 4.52272 4.83165 
36 0.01809 0.10063 0.17092 0.18195 0.32407 0.33489 0.518 0.54664 0.65766 0.79725 0.82947 0.83869 0.86031 1.0016 1.01991 1.17907 1.19529 1.34416 1.5222 1.66915 1.85961 1.89514 2.09067 2.21218 2.34746 2.65486 2.83949 3.00616 3.17447 3.32329 3.45879 3.60779 4.10545 4.35328 4.52428 4.82958 
40 0.00898 0.10117 0.16718 0.17646 0.20192 0.32079 0.33018 0.36662 0.51248 0.53336 0.653 0.81248 0.83073 0.84115 0.99902 1.01342 1.17463 1.18679 1.21697 1.33911 1.51759 1.66471 1.69191 1.85624 1.87821 2.08045 2.20458 2.34436 2.65113 2.83115 2.99837 3.17078 3.319 3.4547 3.60099 3.77843 4.10211 4.34798 4.51834 4.82379 
31 0.01465 0.10445 0.16798 0.18092 0.32115 0.33369 0.51838 0.6556 0.80282 0.82848 0.83901 0.99881 1.17755 1.20627 1.3429 1.52044 1.66678 1.85644 2.08593 2.20818 2.34492 2.65196 2.83593 3.00766 3.17402 3.32072 3.45828 3.61126 4.103 4.34968 4.82646 
25 0.01038 0.10608 0.17305 0.18926 0.32716 0.34347 0.53872 0.80109 0.83129 0.84151 1.00455 1.18346 1.21662 1.36769 1.67384 1.86459 2.24122 2.36023 2.86691 3.18824 3.33068 3.4692 4.1091 4.36834 4.84006 
34 0.01882 0.10589 0.16772 0.17805 0.30832 0.32412 0.33713 0.5136 0.54677 0.65666 0.81347 0.83173 0.84323 0.99921 1.01475 1.1765 1.19364 1.34086 1.66417 1.6926 1.856 1.88603 2.08058 2.2055 2.34517 2.83251 3.00226 3.17288 3.32031 3.45616 3.60475 4.10329 4.34886 4.82444 
41 0.00702 0.09704 0.16899 0.17816 0.19989 0.32346 0.33286 0.36774 0.51556 0.53644 0.65641 0.81642 0.83389 0.84474 1.00179 1.0158 1.17763 1.1901 1.22121 1.3421 1.52032 1.66681 1.68911 1.85861 1.87621 2.0798 2.20645 2.23996 2.34701 2.65323 2.83443 3.00084 3.17402 3.32192 3.45819 3.60534 3.78238 4.10468 4.3506 4.52133 4.82707 
28 0.01048 0.10136 0.16694 0.17929 0.3207 0.33502 0.51733 0.66565 0.79711 0.82657 0.83643 0.99812 1.17616 1.19899 1.34155 1.66651 1.85676 2.2106 2.34519 2.65841 2.83738 3.00807 3.17502 3.32022 3.45836 4.10266 4.35046 4.82615 
31 0.01726 0.10555 0.16964 0.18208 0.32286 0.33524 0.51665 0.66116 0.80307 0.82986 0.84007 1.00021 1.02331 1.1782 1.19833 1.34411 1.66763 1.8583 1.90006 2.09543 2.21105 2.34673 2.66485 2.83783 3.00814 3.17617 3.32248 3.45964 4.10472 4.35231 4.82745 
26 0.00751 0.10213 0.16551 0.17885 0.31963 0.33392 0.51958 0.659 0.80174 0.82703 0.83765 0.99757 1.17519 1.20314 1.34227 1.66392 1.85527 2.21026 2.34428 3.01976 3.18518 3.32039 3.45489 4.10223 4.34868 4.82568 
37 0.0123 0.10449 0.16392 0.17472 0.31668 0.32681 0.50824 0.53627 0.64887 0.81144 0.82905 0.84325 0.99572 1.0134 1.17086 1.18622 1.33486 1.5105 1.66054 1.68761 1.85229 1.87247 2.07229 2.1997 2.34086 2.64656 2.8269 2.99324 3.16754 3.31546 3.45185 3.59794 3.7731 4.09904 4.34451 4.51547 4.82025 
42 0.0084 0.09296 0.16912 0.17771 0.19525 0.3242 0.3332 0.36289 0.51664 0.53848 0.65697 0.80583 0.83198 0.84109 0.87516 1.00193 1.01417 1.17838 1.18989 1.21792 1.34253 1.36936 1.52008 1.66863 1.69357 1.8594 1.8774 2.0845 2.21057 2.34804 2.65224 2.8356 3.00206 3.17448 3.32255 3.45868 3.60443 3.78281 4.10584 4.35238 4.52131 4.8282 
36 0.02072 0.10609 0.16775 0.17717 0.20302 0.32182 0.33199 0.51377 0.54386 0.65557 0.81317 0.83172 0.84306 1.00018 1.01888 1.17569 1.19121 1.34059 1.52024 1.66549 1.68895 1.85695 1.87751 2.0903 2.20786 2.3452 2.65482 2.83224 3.00123 3.17299 3.32017 3.45655 3.60372 4.10367 4.3493 4.82528 
35 0.02029 0.1045 0.16686 0.17685 0.21598 0.32075 0.33158 0.51269 0.53809 0.65449 0.81022 0.83021 0.84083 0.99844 1.01587 1.1751 1.18935 1.22636 1.34018 1.53802 1.66469 1.85597 1.88967 2.0899 2.20743 2.34459 2.83167 2.99945 3.17117 3.31954 3.45561 3.60421 4.10219 4.34795 4.82381 
39 0.0105 0.10093 0.16615 0.17635 0.31863 0.32848 0.51159 0.53477 0.65132 0.80101 0.82742 0.8372 0.9974 1.01543 1.17418 1.18875 1.2239 1.33845 1.51353 1.664 1.85462 1.88318 2.07659 2.20287 2.23465 2.34312 2.64902 2.83112 2.99925 3.17033 3.31791 3.45403 3.6003 3.77838 4.10084 4.3473 4.51489 4.65527 4.82358 
33 0.01741 0.10163 0.16552 0.17723 0.31887 0.33124 0.51198 0.5423 0.65227 0.80152 0.82656 0.83659 0.99665 1.17409 1.19185 1.33871 1.51817 1.66468 1.85401 2.07788 2.20681 2.34295 2.64946 2.83135 2.99965 3.16938 3.31788 3.45334 3.60117 4.10007 4.34644 4.51706 4.82264 
28 0.01562 0.10806 0.17059 0.18625 0.32356 0.33761 0.51888 0.65886 0.80969 0.83157 0.84362 1.00142 1.17947 1.20736 1.34721 1.52744 1.6698 1.86065 2.21255 2.34919 2.84636 3.01456 3.17687 3.32446 3.45961 4.10542 4.35283 4.8287 
29 0.02042 0.10315 0.16422 0.17581 0.31715 0.32957 0.51018 0.65452 0.80171 0.82619 0.83706 0.99519 1.01545 1.17287 1.20082 1.33732 1.66067 1.85263 2.2021 2.34167 2.82839 2.99443 3.17037 3.31668 3.45321 3.60133 4.09926 4.34497 4.82088 
39 0.00658 0.02953 0.11079 0.17451 0.18471 0.32852 0.33942 0.5222 0.55135 0.6605 0.80661 0.83406 0.8434 0.88716 1.00632 1.03254 1.18208 1.19605 1.22805 1.34751 1.52723 1.67322 1.86526 2.09966 2.21459 2.35217 2.65749 2.84098 3.01006 3.17784 3.32703 3.46286 3.61184 3.7924 4.10875 4.35773 4.52538 4.67268 4.83269 
37 0.01412 0.10401 0.1717 0.18234 0.3247 0.33525 0.51789 0.54513 0.65731 0.80334 0.83167 0.84127 1.0022 1.01909 1.17928 1.19318 1.22476 1.34433 1.5211 1.67071 1.86065 1.8956 2.08442 2.2107 2.3484 2.65251 2.83865 3.00467 3.17509 3.32376 3.45898 3.60527 3.79265 4.10581 4.35334 4.52207 4.82987 
39 0.00872 0.09786 0.16773 0.17678 0.20137 0.32182 0.33168 0.51396 0.53645 0.65363 0.80053 0.82869 0.83799 0.8736 0.99965 1.01708 1.17674 1.19115 1.22468 1.34065 1.51673 1.66706 1.85777 2.08042 2.20658 2.24338 2.34589 2.64883 2.83307 3.00019 3.17146 3.32031 3.45569 3.60117 3.78007 4.10263 4.34918 4.5172 4.82505 
41 0.01971 0.10398 0.16737 0.17666 0.20233 0.32114 0.33104 0.51287 0.53662 0.65351 0.80745 0.8298 0.83981 0.99918 1.01566 1.1751 1.18796 1.21916 1.33916 1.36894 1.51866 1.66587 1.85633 1.88032 2.08204 2.2048 2.24392 2.34463 2.65225 2.83186 3.00139 3.17238 3.31941 3.45544 3.60236 3.78215 4.10242 4.34872 4.51844 4.67714 4.82487 
37 0.01555 0.10253 0.16341 0.17379 0.31565 0.32514 0.35419 0.50917 0.54665 0.65087 0.81067 0.8282 0.84035 0.99558 1.01416 1.17136 1.18822 1.3361 1.51424 1.66063 1.85206 1.87907 2.07345 2.20039 2.34068 2.64759 2.82755 2.99427 3.16809 3.31598 3.45186 3.59764 3.77736 4.09887 4.34445 4.51727 4.82061 
38 0.02111 0.10939 0.17098 0.18156 0.32375 0.33336 0.3685 0.51611 0.53937 0.65761 0.81846 0.83505 0.84835 1.00273 1.02045 1.17806 1.19165 1.22754 1.34237 1.52216 1.66812 1.69628 1.85988 1.88867 2.08398 2.20806 2.34796 2.65946 2.83513 3.00153 3.17473 3.32246 3.45857 3.60609 4.10557 4.35199 4.52537 4.82752 
26 0.0098 0.11567 0.16967 0.1899 0.3224 0.33956 0.51646 0.66384 0.82215 0.83603 1.0001 1.17735 1.20407 1.34402 1.66596 1.85814 2.21272 2.34737 2.83665 3.004 3.17933 3.3226 3.46035 4.10481 4.35144 4.82749 
34 0.02033 0.09625 0.15645 0.16627 0.30924 0.31854 0.5007 0.63866 0.79295 0.81927 0.82957 0.98767 1.00284 1.16282 1.17835 1.32689 1.49929 1.65276 1.84408 2.06231 2.19016 2.33293 2.63629 2.81849 2.98461 3.15912 3.30712 3.44317 3.58858 3.7627 4.09104 4.33632 4.5052 4.81213 
37 0.01916 0.10151 0.16787 0.1792 0.32121 0.33232 0.51347 0.54028 0.65352 0.7983 0.82757 0.8371 0.88738 0.99944 1.17562 1.1907 1.22552 1.3411 1.51829 1.66688 1.85715 2.08027 2.20863 2.3451 2.65143 2.83353 3.00118 3.17107 3.31978 3.45534 3.60252 3.78183 4.10192 4.34869 4.51746 4.67366 4.82518 
45 0.06048 0.13063 0.16151 0.1715 0.21136 0.31351 0.32258 0.34457 0.50459 0.52285 0.64265 0.68442 0.81649 0.82833 0.84973 0.99248 1.00699 1.16667 1.1785 1.21251 1.33084 1.35717 1.50321 1.6575 1.67686 1.84909 1.86849 2.06741 2.19541 2.23271 2.33716 2.63942 2.82299 2.9889 3.16268 3.31124 3.44693 3.48098 3.59232 3.76673 4.09502 4.34102 4.507 4.64366 4.81661 
29 0.0151 0.1089 0.17202 0.18726 0.32536 0.33922 0.52183 0.65989 0.81001 0.83277 0.84434 1.00317 1.1811 1.20799 1.35038 1.52663 1.67038 1.86215 2.09529 2.2131 2.35092 2.84424 3.02855 3.17752 3.32648 3.46144 4.10763 4.35657 4.83112 
36 0.01871 0.10222 0.17056 0.18104 0.32408 0.33461 0.51771 0.54802 0.65646 0.79902 0.82988 0.83925 0.86897 1.00252 1.17813 1.19238 1.22399 1.3435 1.51981 1.66984 1.86055 2.08911 2.20971 2.3479 2.6511 2.83587 3.00362 3.17399 3.32216 3.45819 3.60332 3.78425 4.10558 4.356 4.51964 4.82853 
28 0.02043 0.10529 0.16602 0.17929 0.31984 0.33441 0.51428 0.654 0.80569 0.82801 0.83979 0.99765 1.17441 1.19704 1.3405 1.66404 1.85523 2.20501 2.34356 2.66003 2.83318 3.00072 3.17124 3.31938 3.45532 4.10125 4.34765 4.82348 
33 0.01441 0.09828 0.16591 0.17525 0.20234 0.3197 0.32888 0.36315 0.51207 0.65701 0.79817 0.82736 0.83659 0.86656 0.9976 1.01069 1.1747 1.19093 1.33883 1.66257 1.68537 1.85442 1.87394 2.2029 2.34338 2.83008 3.00274 3.17132 3.31847 3.45533 4.10129 4.34609 4.82241 
31 0.01394 0.09485 0.1589 0.16923 0.31221 0.32234 0.50477 0.64801 0.78864 0.82093 0.83039 0.85787 0.99061 1.00715 1.16765 1.18969 1.33211 1.65597 1.84684 2.06685 2.19543 2.33631 2.82248 2.98977 3.16424 3.31158 3.4481 3.59501 4.09436 4.33893 4.81507 
30 0.01377 0.10402 0.16957 0.19005 0.32275 0.34274 0.52093 0.65908 0.8023 0.82824 0.83868 1.00016 1.17818 1.20597 1.34602 1.53011 1.67767 1.86029 2.21883 2.3492 2.6564 2.84745 3.01336 3.17308 3.32313 3.45882 4.10366 4.35357 4.52166 4.83012 
38 0.01283 0.10703 0.17506 0.18664 0.32831 0.33938 0.52078 0.5452 0.66027 0.81093 0.83529 0.84549 1.0062 1.0284 1.18179 1.19581 1.22939 1.34695 1.5248 1.67336 1.8646 2.08918 2.21158 2.24463 2.35204 2.65646 2.84114 3.0077 3.17766 3.32726 3.46241 3.60726 3.78901 4.10917 4.35764 4.52403 4.66251 4.83276 
43 0.01541 0.10037 0.16795 0.17695 0.2008 0.32198 0.33188 0.51389 0.53496 0.65317 0.80115 0.82914 0.83845 0.87565 1.00016 1.01603 1.17555 1.18706 1.21495 1.34028 1.3687 1.51489 1.66606 1.70241 1.85748 1.88461 2.08143 2.20658 2.24343 2.3456 2.64893 2.83371 2.99898 3.17141 3.32023 3.45577 3.60163 3.77962 4.1033 4.34983 4.51733 4.65626 4.82581 
43 0.0116 0.09387 0.16025 0.16886 0.18512 0.31436 0.32238 0.33502 0.50678 0.52775 0.64664 0.79667 0.8241 0.83316 0.86202 0.99334 1.00435 1.16879 1.18031 1.2102 1.33314 1.50782 1.65795 1.67602 1.84962 1.86659 2.06859 2.19668 2.23468 2.33866 2.64384 2.82445 2.99096 3.16518 3.31338 3.4492 3.59447 3.76983 4.09683 4.3418 4.51123 4.81767 4.84494 
22 0.02168 0.11347 0.17568 0.20035 0.33043 0.53163 0.80692 0.83368 0.84579 1.00702 1.18481 1.21915 1.36989 1.6828 1.87561 2.22565 2.85856 3.18499 3.33196 3.47097 4.1109 4.84105 
41 0.01548 0.09313 0.16131 0.17004 0.18751 0.31657 0.32607 0.50886 0.53591 0.6495 0.79054 0.82346 0.83237 0.84993 0.99417 1.00743 1.17113 1.18324 1.21175 1.33557 1.51284 1.66018 1.85109 1.88166 2.07502 2.20071 2.23716 2.34014 2.64602 2.82733 2.99402 3.16694 3.31526 3.45103 3.59705 3.77639 4.09793 4.34321 4.51298 4.65689 4.8197 
37 0.00978 0.09225 0.15379 0.1635 0.19904 0.30748 0.31725 0.4989 0.63774 0.79225 0.81698 0.82707 0.98551 1.00156 1.16098 1.17394 1.32507 1.49772 1.65054 1.68121 1.84209 1.86374 2.06111 2.18898 2.33086 2.6338 2.81686 2.98311 3.15699 3.30544 3.44125 3.58665 3.76117 4.08884 4.33426 4.5015 4.8101 
29 0.07712 0.16114 0.1745 0.31587 0.33074 0.50811 0.64983 0.81075 0.82814 0.85031 0.99477 1.171 1.19599 1.3358 1.52687 1.66146 1.85167 2.07785 2.20441 2.34032 2.82773 2.99669 3.16683 3.31534 3.45139 3.60605 4.09803 4.3442 4.81979 
32 0.02139 0.11474 0.17239 0.18666 0.32532 0.3382 0.51857 0.55072 0.66127 0.82397 0.83804 0.86651 1.00393 1.18096 1.20394 1.34525 1.52767 1.67027 1.86267 2.09701 2.21288 2.35071 2.66198 2.83817 3.00678 3.17733 3.32558 3.46109 3.60834 4.10768 4.35702 4.83052 
47 0.01596 0.10259 0.17397 0.182 0.1989 0.32816 0.33658 0.35595 0.51978 0.53646 0.66009 0.80407 0.83456 0.84348 0.86306 1.00611 1.01879 1.18135 1.19115 1.21298 1.34528 1.36308 1.52194 1.6722 1.69198 1.86379 1.88114 2.08831 2.21111 2.23519 2.35128 2.65595 2.8381 2.85893 3.00491 3.17788 3.3262 3.46143 3.47918 3.60694 3.79108 4.10886 4.35572 4.52493 4.66773 4.83127 4.85379 
44 0.01419 0.10356 0.17007 0.1784 0.19421 0.32384 0.33175 0.34419 0.51602 0.53436 0.65833 0.81144 0.83397 0.84345 1.00222 1.01282 1.17794 1.18841 1.21278 1.34211 1.36601 1.52291 1.66731 1.68255 1.85911 1.87324 2.08157 2.20517 2.22626 2.34788 2.65761 2.83421 2.85952 3.00197 3.17525 3.32259 3.4588 3.60586 3.78838 4.10592 4.35137 4.52945 4.82755 4.84635 
34 0.02308 0.10479 0.16569 0.17861 0.31887 0.33113 0.51077 0.54684 0.65186 0.80979 0.82853 0.84133 0.99732 1.17346 1.1907 1.33765 1.51693 1.6641 1.8542 2.07791 2.20333 2.34238 2.64843 2.83041 2.99806 3.1694 3.31752 3.45323 3.59953 3.77959 4.10017 4.34616 4.51674 4.82237 
27 0.02265 0.11144 0.17242 0.1898 0.32526 0.33892 0.53117 0.80857 0.83273 0.84492 1.00328 1.18133 1.21042 1.34808 1.67049 1.86104 2.22065 2.35309 2.84982 3.01485 3.18219 3.32733 3.46503 3.61804 4.10864 4.3837 4.83678 
38 0.01529 0.10416 0.16697 0.17663 0.20652 0.32099 0.33114 0.51298 0.53856 0.65342 0.80982 0.83037 0.8408 0.9989 1.01353 1.17513 1.18984 1.2305 1.33962 1.5167 1.66481 1.69047 1.85655 1.88883 2.08146 2.20616 2.34493 2.65107 2.83183 2.99887 3.17084 3.31937 3.45523 3.60154 4.10258 4.34876 4.52026 4.82428 
30 0.01899 0.10181 0.16519 0.17632 0.31845 0.33066 0.51295 0.65481 0.79678 0.82604 0.83592 0.99609 1.17482 1.1995 1.3406 1.66229 1.85333 2.08131 2.20773 2.3427 2.65472 2.83258 3.00488 3.1716 3.31895 3.45499 3.60488 4.10045 4.34654 4.82312 
43 0.01129 0.09825 0.17337 0.18215 0.20187 0.3285 0.33789 0.51994 0.53854 0.65931 0.81071 0.83596 0.84551 1.00651 1.02153 1.18161 1.19276 1.21943 1.34589 1.36824 1.52062 1.67253 1.69736 1.86418 1.88629 2.08625 2.21145 2.23997 2.35162 2.65479 2.839 3.00435 3.17786 3.32633 3.46154 3.48119 3.60746 3.78466 4.1091 4.35621 4.52297 4.66195 4.83198 
41 0.009 0.09657 0.166 0.17475 0.19402 0.32024 0.32901 0.35045 0.51292 0.53777 0.65426 0.80084 0.82828 0.83734 0.86616 0.99826 1.01126 1.17479 1.1872 1.21728 1.33913 1.52022 1.66429 1.68835 1.85575 1.87904 2.08185 2.2062 2.34427 2.65152 2.83137 2.99891 3.17084 3.31926 3.45511 3.60024 3.78515 4.10201 4.34783 4.51971 4.82378 
45 0.01187 0.09804 0.16919 0.17742 0.19545 0.32403 0.33335 0.51528 0.53363 0.65381 0.79678 0.82938 0.83834 0.85668 1.00226 1.02166 1.17716 1.18785 1.21278 1.3411 1.36254 1.51605 1.66832 1.69341 1.85978 1.8877 2.08111 2.20698 2.23451 2.347 2.64931 2.83432 2.85968 2.99939 3.17268 3.32131 3.45648 3.4732 3.60273 3.77843 4.10417 4.35106 4.51742 4.82664 4.856 
32 0.01185 0.10644 0.17124 0.18435 0.32374 0.33496 0.51734 0.54863 0.66423 0.8106 0.83233 0.84322 1.00221 1.02971 1.17919 1.19818 1.34437 1.66864 1.85898 1.88642 2.10408 2.21055 2.34809 2.83731 3.00776 3.17727 3.32417 3.46037 3.61155 4.10601 4.35258 4.83044 
42 0.01584 0.10514 0.16928 0.17828 0.19917 0.32336 0.33227 0.35455 0.51601 0.53772 0.6565 0.8142 0.83337 0.84345 1.00155 1.01445 1.17763 1.18969 1.21946 1.34254 1.52 1.66666 1.68495 1.85858 1.87648 2.08185 2.20733 2.24609 2.34743 2.65828 2.83509 3.00247 3.17432 3.32249 3.45771 3.4823 3.6045 3.78843 4.10524 4.3512 4.52387 4.82739 
41 0.0189 0.09473 0.15995 0.16914 0.18947 0.31376 0.32271 0.34912 0.50649 0.53249 0.64697 0.79811 0.82356 0.83273 0.87632 0.99252 1.00661 1.1689 1.18106 1.21131 1.33307 1.50962 1.65787 1.84869 1.86946 2.06863 2.19726 2.23453 2.33807 2.64308 2.82457 2.9912 3.16499 3.3132 3.4491 3.59442 3.77021 4.09605 4.34083 4.51095 4.81717 
36 0.01515 0.10121 0.16477 0.17423 0.20066 0.31895 0.32875 0.51021 0.53392 0.65134 0.80385 0.82764 0.83739 0.99688 1.01005 1.1729 1.18566 1.21668 1.33713 1.51691 1.66231 1.85375 1.8747 2.07711 2.20166 2.34222 2.65183 2.82876 2.99641 3.16939 3.31723 3.45293 3.599 4.10007 4.34532 4.82128 
36 0.01738 0.11295 0.17694 0.1882 0.33083 0.34247 0.52399 0.55161 0.66396 0.81852 0.8389 0.85042 1.00872 1.03318 1.18377 1.1972 1.23033 1.34986 1.52937 1.67507 1.86673 2.09396 2.21366 2.24799 2.35433 2.66295 2.8433 3.01192 3.18133 3.32948 3.46471 3.61471 4.11161 4.35843 4.53212 4.83516 
43 0.01178 0.09538 0.16276 0.17127 0.18681 0.3171 0.3255 0.34012 0.5101 0.53375 0.65039 0.79711 0.8261 0.8351 0.8577 0.99575 1.00768 1.17253 1.18495 1.21515 1.33678 1.51306 1.6606 1.67871 1.85229 1.86861 2.0768 2.20128 2.23388 2.34164 2.64639 2.82849 2.99558 3.16843 3.31678 3.45261 3.47889 3.5987 3.78048 4.09992 4.34469 4.51549 4.82127 
38 0.01959 0.10593 0.16809 0.17788 0.21068 0.32143 0.33137 0.51424 0.54128 0.65523 0.81214 0.8318 0.84256 0.99937 1.01225 1.17642 1.19185 1.34148 1.51992 1.66401 1.68511 1.85694 1.879 2.08538 2.20464 2.34626 2.65211 2.83355 3.00286 3.17397 3.32123 3.45811 3.60578 3.78835 4.10474 4.34998 4.52245 4.82658 
43 0.02046 0.10946 0.16775 0.1782 0.22298 0.32174 0.33284 0.5127 0.53211 0.65096 0.82126 0.83483 0.85694 1.00043 1.02436 1.1742 1.1863 1.21764 1.33877 1.3641 1.51274 1.66547 1.69639 1.85764 1.8991 2.07736 2.20395 2.24088 2.34543 2.64918 2.83205 2.99704 3.17122 3.31967 3.45488 3.48175 3.60146 3.77631 4.10285 4.3496 4.51602 4.65867 4.82515 
39 0.0092 0.06929 0.13751 0.17508 0.18552 0.32837 0.33888 0.52095 0.54491 0.66112 0.8106 0.83518 0.84483 1.006 1.02314 1.18223 1.19575 1.22699 1.34715 1.52529 1.67319 1.86456 1.89753 2.09072 2.21414 2.3515 2.65671 2.83943 3.00812 3.17856 3.32684 3.46184 3.60895 3.79125 4.10909 4.35637 4.52665 4.67433 4.83187 
38 0.01736 0.10466 0.16899 0.1779 0.19891 0.32351 0.33284 0.36987 0.51586 0.53954 0.65778 0.81276 0.83254 0.84248 1.00158 1.01622 1.17672 1.18854 1.2178 1.34152 1.37265 1.529 1.66681 1.68641 1.85912 1.88127 2.20566 2.23624 2.3471 2.83369 3.00024 3.17529 3.32149 3.45768 3.60822 4.10502 4.3512 4.82667 
33 0.01551 0.10466 0.17191 0.18304 0.32553 0.33694 0.51936 0.55089 0.65921 0.80376 0.83154 0.84118 1.00355 1.18003 1.19678 1.34561 1.52622 1.6711 1.86143 1.90017 2.09122 2.21227 2.3487 2.65641 2.84145 3.01311 3.17733 3.32478 3.46029 3.61094 4.1069 4.35439 4.83045 
29 0.00806 0.10799 0.17333 0.19013 0.32645 0.34022 0.5249 0.66302 0.81469 0.83448 0.84829 1.00459 1.18167 1.20703 1.34778 1.52755 1.67393 1.86287 2.21692 2.35203 2.65852 2.85179 3.01261 3.18267 3.32517 3.46497 3.62644 4.10862 4.83725 
37 0.01624 0.10182 0.17179 0.1809 0.20651 0.32586 0.33566 0.51885 0.54567 0.65972 0.80156 0.83167 0.84084 0.86579 1.00342 1.0188 1.17995 1.19347 1.2241 1.34412 1.52973 1.67 1.70561 1.86107 1.8843 2.21115 2.34864 2.65829 2.8375 3.00344 3.17729 3.32305 3.46096 3.60838 4.10704 4.35516 4.8298 
44 0.01761 0.09619 0.16182 0.17061 0.18808 0.31551 0.32358 0.3362 0.50791 0.53076 0.64767 0.79971 0.82553 0.83466 0.8713 0.99449 1.0058 1.17003 1.1805 1.20512 1.33423 1.3562 1.50856 1.65925 1.67745 1.851 1.86734 2.07097 2.198 2.22735 2.33994 2.64485 2.82569 2.85424 2.99214 3.16675 3.31464 3.45078 3.59578 3.77183 4.09839 4.34334 4.51576 4.81915 
34 0.01191 0.10632 0.16993 0.18281 0.32255 0.33368 0.5156 0.55847 0.6577 0.81195 0.83187 0.84361 1.00099 1.02827 1.17832 1.20145 1.34341 1.55278 1.66754 1.85788 1.8905 2.08883 2.21425 2.34708 2.66358 2.83585 3.00715 3.17481 3.32249 3.4586 3.61108 4.10442 4.35042 4.82668 
39 0.01339 0.10226 0.16535 0.17452 0.19678 0.31909 0.32826 0.35555 0.51116 0.53632 0.65262 0.81156 0.82981 0.84022 0.99745 1.01134 1.17321 1.18579 1.21749 1.33753 1.51823 1.66257 1.68284 1.85449 1.87424 2.07831 2.20286 2.343 2.65475 2.82956 2.9963 3.17059 3.31767 3.45402 3.59971 3.78758 4.10097 4.34669 4.82247 
45 0.01274 0.10088 0.164 0.17294 0.19409 0.31806 0.32734 0.35927 0.50929 0.52981 0.64813 0.81021 0.82814 0.83874 0.99646 1.01114 1.17142 1.18346 1.21367 1.33525 1.36231 1.50856 1.6622 1.68408 1.85345 1.87481 2.07483 2.19994 2.22852 2.34141 2.64539 2.8274 2.85302 2.99365 3.16752 3.31592 3.45122 3.59661 3.77334 4.09898 4.34515 4.51415 4.6576 4.82072 4.85218 
43 0.01905 0.09543 0.16066 0.16955 0.18877 0.31486 0.32366 0.34399 0.50663 0.53048 0.64662 0.79903 0.8239 0.83313 0.9931 1.00574 1.16858 1.18019 1.20886 1.33252 1.36025 1.50615 1.65814 1.67782 1.84988 1.86733 2.06957 2.19648 2.2296 2.33834 2.64184 2.82421 2.99044 3.16479 3.3129 3.44879 3.47624 3.59398 3.76961 4.09637 4.34177 4.51014 4.81758 
27 0.0189 0.11213 0.16795 0.19264 0.32037 0.33635 0.51668 0.65843 0.81633 0.83218 0.85513 0.99863 1.17743 1.2165 1.34576 1.66679 1.85596 2.22538 2.34618 2.8464 3.00912 3.17812 3.32216 3.45983 4.10355 4.34967 4.82603 
33 0.02279 0.10988 0.16911 0.18217 0.32192 0.33431 0.51546 0.55442 0.65774 0.81697 0.83349 0.84944 1.00016 1.02252 1.17664 1.19351 1.34256 1.53624 1.6661 1.8584 2.09483 2.20858 2.34676 2.65984 2.83494 3.00333 3.17493 3.32196 3.46081 3.60791 4.10479 4.35332 4.82764 
36 0.01798 0.1108 0.17892 0.19118 0.33216 0.3436 0.52419 0.54748 0.6637 0.81255 0.83828 0.84819 1.01001 1.04069 1.18558 1.19971 1.23223 1.35067 1.52845 1.67801 1.86838 2.09358 2.22031 2.35516 2.66111 2.84373 3.01262 3.18082 3.32971 3.46483 3.49475 3.61253 4.11203 4.35957 4.53041 4.83523 
26 0.01325 0.11685 0.17896 0.19647 0.33274 0.34839 0.53223 0.6799 0.82743 0.84293 0.8688 1.01085 1.18782 1.2168 1.35676 1.67884 1.86939 2.22241 2.35878 2.85462 3.18914 3.33619 3.47043 4.1159 4.36548 4.84303 
28 0.02762 0.10531 0.16342 0.17707 0.31627 0.3287 0.5084 0.65278 0.80548 0.82668 0.83913 0.99459 1.02241 1.17105 1.20359 1.33531 1.6598 1.85108 2.20023 2.34017 2.82654 2.99342 3.16873 3.31493 3.45204 4.09831 4.34309 4.81911 
38 0.01609 0.10058 0.17138 0.18227 0.3252 0.33675 0.51713 0.54031 0.65634 0.79755 0.82965 0.83888 0.86094 1.0034 1.17871 1.19288 1.22281 1.34391 1.521 1.67183 1.86188 2.08868 2.21007 2.25014 2.34869 2.6525 2.83739 3.00568 3.17406 3.32273 3.4581 3.60707 3.78637 4.10527 4.35319 4.52081 4.66981 4.82847 
31 0.00682 0.10249 0.16752 0.17859 0.32069 0.33193 0.51514 0.6564 0.80308 0.82931 0.83966 0.9984 1.01544 1.17604 1.19397 1.34185 1.53756 1.66462 1.85743 2.20455 2.24896 2.3464 2.83464 3.00318 3.17472 3.32152 3.45793 3.60387 4.10367 4.35057 4.82629 
32 0.00711 0.1033 0.16729 0.17789 0.32081 0.33157 0.51389 0.55045 0.65639 0.80862 0.83026 0.84119 0.99933 1.01844 1.17645 1.19764 1.3422 1.53595 1.6646 1.69476 1.85674 1.89507 2.20901 2.34553 2.83351 3.00625 3.17568 3.32116 3.45783 4.10338 4.34837 4.82496 
35 0.01691 0.10995 0.16927 0.18208 0.32296 0.33592 0.51436 0.53821 0.65341 0.81894 0.8342 0.85377 1.00186 1.17648 1.19346 1.34049 1.51576 1.66736 1.85875 2.07991 2.20586 2.34616 2.65017 2.83295 2.99964 3.17194 3.32073 3.45586 3.60291 3.78086 4.10402 4.35147 4.51858 4.65854 4.8259 
34 0.01214 0.11003 0.16956 0.18277 0.32293 0.33528 0.51646 0.5607 0.65655 0.82058 0.83522 0.85716 1.00191 1.17722 1.19701 1.34253 1.52086 1.668 1.85897 2.08573 2.20981 2.34743 2.65383 2.83637 3.00437 3.17465 3.32183 3.45906 3.60879 4.10537 4.35377 4.52157 4.66851 4.82925 
34 0.0131 0.10564 0.16842 0.17942 0.32161 0.3329 0.5141 0.55086 0.6554 0.81044 0.83084 0.84231 1.00004 1.02943 1.176 1.19216 1.34023 1.5282 1.66663 1.85711 1.8943 2.08453 2.20487 2.34523 2.65635 2.83365 2.99963 3.17197 3.31991 3.45587 3.60325 4.1029 4.34993 4.82552 
36 0.01718 0.11258 0.17234 0.18513 0.32519 0.33683 0.51799 0.54652 0.65817 0.82209 0.83734 0.85686 1.00336 1.02568 1.18001 1.19811 1.34532 1.52158 1.66986 1.86149 2.08764 2.21014 2.34999 2.65396 2.8381 3.00423 3.17638 3.32484 3.4605 3.60803 3.78568 4.10739 4.35447 4.52188 4.67139 4.83049 
30 0.00978 0.1091 0.16952 0.18572 0.32271 0.33746 0.51606 0.5632 0.65922 0.82029 0.83453 0.85989 1.00124 1.17831 1.20536 1.34359 1.66885 1.86011 2.09328 2.20873 2.34946 2.83638 3.00687 3.17958 3.32286 3.45788 3.61406 4.10422 4.3519 4.82734 
33 0.01937 0.11422 0.1816 0.19729 0.33515 0.34859 0.52903 0.56468 0.66879 0.81725 0.84055 0.851 1.01286 1.18909 1.20903 1.35652 1.53836 1.68261 1.87388 2.1028 2.22365 2.35901 2.66855 2.85472 3.02194 3.18495 3.33556 3.46834 3.62783 4.11542 4.36595 4.53529 4.84013 
27 0.00902 0.09941 0.16438 0.17532 0.31845 0.3299 0.51337 0.7928 0.82594 0.83559 0.8659 0.99624 1.01385 1.17572 1.20429 1.34386 1.66084 1.85392 2.20599 2.34362 2.83376 3.0077 3.32191 3.45637 4.1011 4.34562 4.82265 
49 0.07897 0.14479 0.15944 0.16855 0.20695 0.30892 0.31627 0.32753 0.50101 0.51641 0.63934 0.65573 0.79395 0.81926 0.82815 0.85619 0.98819 0.99885 1.16322 1.17305 1.19774 1.32724 1.34448 1.49966 1.5309 1.65312 1.67024 1.84463 1.85953 2.06282 2.19094 2.2139 2.33339 2.63549 2.81872 2.8407 2.98518 3.15924 3.30766 3.44334 3.45831 3.58868 3.76291 4.09132 4.33655 4.50305 4.64072 4.81252 4.83153 
17 0.01005 0.11528 0.17968 0.30326 0.33458 0.81178 0.8372 0.85247 1.01146 1.18805 1.22437 1.68835 1.88312 2.23408 3.48095 4.11964 4.8559 
40 0.01229 0.1065 0.16855 0.17818 0.20599 0.3227 0.33296 0.51424 0.53483 0.65397 0.81597 0.83315 0.84579 1.00138 1.02314 1.17587 1.18829 1.21961 1.34062 1.37036 1.51651 1.66732 1.85829 1.88356 2.08037 2.20616 2.24157 2.34617 2.65228 2.8334 3.00037 3.17265 3.32087 3.45631 3.60207 3.77959 4.10384 4.35067 4.51925 4.82609 
37 0.01605 0.11077 0.17504 0.18584 0.32937 0.34107 0.52129 0.54503 0.66093 0.81493 0.83666 0.84759 1.00814 1.183 1.19841 1.24256 1.34762 1.524 1.67468 1.86513 1.9006 2.09165 2.21373 2.35168 2.65731 2.84043 3.01082 3.17958 3.32762 3.46264 3.60977 3.79005 4.1099 4.3568 4.52523 4.67031 4.83345 
37 0.01276 0.10848 0.16965 0.18034 0.32285 0.33333 0.51475 0.53738 0.65643 0.81573 0.83387 0.84739 1.00121 1.01698 1.17778 1.19394 1.34246 1.52063 1.6668 1.6991 1.85903 1.89214 2.08807 2.20872 2.34731 2.65584 2.83419 3.00164 3.17441 3.32238 3.45832 3.60745 3.78733 4.10509 4.35153 4.5232 4.82696 
37 0.01632 0.10574 0.1665 0.17735 0.3196 0.33014 0.51147 0.53769 0.65109 0.81128 0.83021 0.84284 0.99811 1.01836 1.17378 1.18885 1.3379 1.514 1.66381 1.855 1.88071 2.0801 2.20329 2.34332 2.64817 2.83064 2.99678 3.17022 3.31786 3.45431 3.60057 3.7801 4.10184 4.34766 4.51767 4.66439 4.82358 
30 0.01116 0.1066 0.16683 0.18314 0.31987 0.33408 0.51431 0.6566 0.81111 0.82969 0.84508 0.99832 1.17556 1.20081 1.34118 1.52838 1.66614 1.85668 2.20837 2.346 2.65436 2.83494 3.0089 3.17288 3.32098 3.45692 3.60552 4.1019 4.35019 4.82556 
38 0.01735 0.09875 0.16973 0.1791 0.21181 0.32363 0.33346 0.51673 0.54863 0.65656 0.79687 0.82895 0.83795 0.857 1.00177 1.17838 1.19423 1.22843 1.34297 1.52136 1.66875 1.8596 1.89753 2.09107 2.21212 2.34696 2.65197 2.83688 3.00395 3.17393 3.32221 3.4578 3.60427 3.7883 4.10415 4.35172 4.52012 4.82774 
30 0.01615 0.11582 0.18109 0.19929 0.33445 0.34949 0.53008 0.66807 0.82153 0.84141 0.85518 1.01275 1.18892 1.21352 1.35524 1.53675 1.68171 1.87326 2.22537 2.35919 2.6675 2.85824 3.01864 3.18688 3.33348 3.47084 3.62519 4.11533 4.37348 4.84522 
33 0.00847 0.09809 0.16202 0.17313 0.3157 0.32745 0.50901 0.65014 0.79343 0.82312 0.83296 0.99287 1.1705 1.18604 1.22199 1.33603 1.51638 1.66015 1.85059 2.07743 2.20243 2.33974 2.649 2.82884 2.99876 3.16753 3.31521 3.45071 3.59795 4.09733 4.34286 4.5158 4.81967 
33 0.00856 0.10879 0.16548 0.17715 0.31842 0.32986 0.5102 0.5469 0.65044 0.81982 0.83329 0.89423 0.9977 1.02331 1.1731 1.18992 1.33672 1.51161 1.66282 1.8546 2.08119 2.20142 2.34301 2.6472 2.82906 2.99522 3.17042 3.31737 3.45361 3.59909 4.10163 4.34785 4.82254 
45 0.01678 0.10078 0.16882 0.17736 0.19574 0.3232 0.3323 0.36433 0.51538 0.53404 0.65505 0.80476 0.83106 0.84016 0.87332 1.00114 1.01401 1.1774 1.18847 1.21533 1.34214 1.36924 1.51694 1.66745 1.69048 1.85903 1.88098 2.08109 2.2074 2.24019 2.34719 2.6512 2.83453 3.0002 3.17304 3.32186 3.45744 3.47927 3.60314 3.7793 4.10466 4.35074 4.5191 4.66018 4.82702 
28 0.01878 0.10641 0.16924 0.18061 0.32286 0.33453 0.51712 0.80003 0.82952 0.83986 1.00029 1.02329 1.17721 1.19509 1.34205 1.6676 1.85838 1.89303 2.21018 2.34725 2.8355 3.00754 3.17733 3.32278 3.45946 4.10485 4.3522 4.82832 
35 0.00814 0.10178 0.17176 0.1831 0.325 0.33597 0.51884 0.54882 0.65919 0.81033 0.83319 0.84375 1.00327 1.02816 1.18098 1.20095 1.34481 1.52625 1.66976 1.86174 2.09724 2.21323 2.34966 2.65749 2.84037 3.0127 3.17867 3.32562 3.46175 3.61667 4.10728 4.35495 4.52453 4.67056 4.83298 
26 0.01729 0.10597 0.17192 0.19006 0.32617 0.34915 0.52625 0.66462 0.80366 0.83025 0.84052 1.00443 1.18159 1.21312 1.35276 1.6815 1.86886 2.2355 2.3631 2.85557 3.18419 3.32632 3.46208 4.10692 4.3646 4.83597 
24 0.02368 0.11384 0.17168 0.19572 0.32528 0.52897 0.67566 0.81266 0.83249 0.84871 1.00241 1.18223 1.22403 1.36023 1.67389 1.86401 2.24225 2.36452 3.18175 3.32867 3.46436 4.10784 4.36584 4.83622 
39 0.01095 0.10258 0.16854 0.17837 0.21563 0.32265 0.33258 0.51465 0.54242 0.65515 0.80766 0.83066 0.84055 1.00077 1.01881 1.17635 1.19033 1.22493 1.34055 1.52051 1.66614 1.69494 1.85827 1.89377 2.08469 2.20642 2.34616 2.6527 2.83358 2.99903 3.17303 3.32113 3.45656 3.60322 3.78661 4.10377 4.35041 4.52152 4.82601 
33 0.01568 0.10503 0.17124 0.18299 0.3247 0.33603 0.51759 0.5507 0.6594 0.80473 0.83098 0.84078 1.00275 1.17971 1.19941 1.34481 1.52957 1.67048 1.86065 2.09687 2.21255 2.34825 2.65798 2.8371 3.0085 3.1766 3.32285 3.45942 3.62133 4.10524 4.35267 4.52743 4.82861 
35 0.01187 0.10839 0.1682 0.17908 0.32153 0.33262 0.51405 0.54059 0.65386 0.81733 0.83354 0.85016 1.00012 1.02096 1.17545 1.18917 1.2267 1.34016 1.51578 1.66604 1.85818 2.08405 2.20406 2.23958 2.34661 2.65053 2.83309 2.99894 3.1725 3.32089 3.45668 3.60247 4.10417 4.35098 4.82629 
33 0.01519 0.10672 0.1708 0.18106 0.25225 0.32487 0.33588 0.5176 0.5509 0.66178 0.81374 0.83329 0.84406 1.00242 1.02154 1.17956 1.19882 1.34414 1.54407 1.66873 1.85989 1.88912 2.21382 2.34817 2.83545 3.00773 3.17621 3.32357 3.46024 3.61227 4.10628 4.35199 4.82793 
34 0.01539 0.11232 0.17908 0.19482 0.33256 0.34595 0.52796 0.66408 0.81337 0.83819 0.849 1.01153 1.18708 1.20865 1.35284 1.52754 1.67928 1.87111 2.09507 2.22197 2.35768 2.65949 2.85016 3.01316 3.18085 3.33146 3.46582 3.61349 3.79398 4.11308 4.36552 4.52831 4.67189 4.83845 
39 0.01633 0.0996 0.16042 0.17021 0.20082 0.31405 0.32449 0.50565 0.54332 0.64496 0.80661 0.82507 0.83646 0.99241 1.00932 1.16759 1.18142 1.21966 1.33183 1.50756 1.65737 1.68154 1.84935 1.88167 2.071 2.19625 2.33795 2.64407 2.82415 2.98965 3.1644 3.31257 3.44813 3.59442 3.77089 4.09605 4.34156 4.51529 4.81737 
31 0.02007 0.11427 0.17411 0.18825 0.32757 0.34048 0.52323 0.66305 0.8185 0.83685 0.8526 1.00566 1.1818 1.20219 1.34731 1.52922 1.67186 1.86366 2.21078 2.35207 2.66019 2.84028 3.01103 3.17966 3.3276 3.46298 3.6126 4.11041 4.3593 4.53685 4.83305 
29 0.00848 0.10473 0.17399 0.18715 0.32855 0.34271 0.5225 0.6648 0.81185 0.83473 0.84623 1.00644 1.18145 1.19931 1.34725 1.53538 1.67575 1.86635 2.21487 2.35142 2.84246 3.01331 3.17937 3.32663 3.46292 3.61685 4.10879 4.35838 4.83492 
33 0.0137 0.1094 0.16675 0.18018 0.31976 0.33279 0.51218 0.57221 0.65408 0.81925 0.83326 0.86293 0.99848 1.17438 1.19459 1.3394 1.52021 1.66451 1.85525 2.07955 2.20595 2.34383 2.6556 2.83199 2.99933 3.17105 3.31914 3.45585 3.6049 3.79076 4.10185 4.34806 4.82394 
27 0.01128 0.11326 0.17579 0.1963 0.32862 0.34458 0.52896 0.66891 0.82144 0.83813 0.85752 1.00733 1.18505 1.21857 1.35747 1.54313 1.67572 1.86748 2.22498 2.36121 2.86521 3.19272 3.33317 3.46576 4.11223 4.36692 4.8419 
31 0.0083 0.1013 0.17213 0.18316 0.32605 0.33729 0.52042 0.55428 0.66107 0.81148 0.83398 0.84464 1.0045 1.04703 1.18166 1.20199 1.34757 1.53528 1.67168 1.86265 2.21295 2.35066 2.84192 3.00876 3.17794 3.32598 3.46067 3.61449 4.10782 4.35558 4.83181 
30 0.01861 0.10565 0.16879 0.17987 0.32304 0.33549 0.51866 0.65727 0.80336 0.82962 0.83997 1.0019 1.17758 1.19721 1.34412 1.5324 1.66915 1.85921 2.21148 2.34654 2.65864 2.8402 3.01308 3.17497 3.32219 3.45874 3.61352 4.10446 4.35642 4.82877 
43 0.00729 0.09144 0.16911 0.17805 0.20042 0.32361 0.33259 0.36256 0.51568 0.53652 0.65615 0.80547 0.83112 0.84027 0.87945 1.00185 1.01667 1.17821 1.19104 1.22144 1.34254 1.51952 1.66798 1.69473 1.85909 1.88408 2.08152 2.20928 2.34705 2.65197 2.83487 3.00126 3.17325 3.3222 3.45755 3.48674 3.6032 3.78218 4.10456 4.35084 4.5196 4.67024 4.82707 
33 0.0092 0.08619 0.17699 0.1898 0.33117 0.34412 0.52489 0.56009 0.66527 0.82115 0.83933 0.85284 1.00906 1.18508 1.20418 1.35053 1.53185 1.67761 1.86728 2.10106 2.21728 2.35504 2.66351 2.84333 3.01406 3.18123 3.33016 3.4663 3.61402 4.11211 4.36135 4.53826 4.83542 
23 0.01437 0.10015 0.16609 0.18073 0.32012 0.3367 0.53591 0.7919 0.82436 0.83413 0.87075 0.99745 1.17541 1.20572 1.34533 1.66801 1.85945 2.20667 3.32044 3.45672 4.10063 4.34829 4.82562 
38 0.01182 0.09771 0.1699 0.17854 0.20059 0.32436 0.33367 0.51735 0.54232 0.65775 0.79619 0.82942 0.83829 0.85529 1.00232 1.01915 1.17938 1.19494 1.2281 1.34372 1.52243 1.66895 1.86002 1.88613 2.09128 2.2127 2.3488 2.65414 2.83648 3.00782 3.17467 3.32311 3.45862 3.61127 4.10546 4.35192 4.52035 4.82812 
35 0.02032 0.10878 0.17239 0.1846 0.32582 0.33771 0.51833 0.54689 0.65927 0.81205 0.8335 0.84451 1.00369 1.02881 1.1808 1.20049 1.34589 1.52339 1.67126 1.86206 2.08761 2.21179 2.34975 2.65593 2.83843 3.00871 3.17635 3.32445 3.46008 3.60884 3.79454 4.10651 4.35381 4.52631 4.82982 
36 0.01057 0.09909 0.16109 0.17175 0.31383 0.32419 0.50583 0.58343 0.64656 0.80151 0.82405 0.83464 0.99232 1.01446 1.16866 1.18949 1.33258 1.50731 1.65822 1.84881 1.88143 2.06965 2.19746 2.33783 2.64247 2.8244 2.99101 3.16485 3.31277 3.44914 3.5944 3.7702 4.09596 4.34113 4.51192 4.81722 
37 0.01705 0.09938 0.16914 0.17818 0.20366 0.32365 0.33404 0.5165 0.54247 0.65771 0.79807 0.82926 0.83834 0.85929 1.00125 1.01799 1.17914 1.19693 1.34343 1.52378 1.66834 1.85926 1.89032 2.08873 2.21316 2.34732 2.65396 2.83596 3.00571 3.17517 3.32231 3.45897 3.61154 4.10462 4.35154 4.52506 4.82784 
24 0.0149 0.10348 0.16593 0.18414 0.31844 0.33424 0.51309 0.79837 0.82633 0.83694 0.99555 1.17604 1.21377 1.3445 1.66225 1.85269 2.22359 2.34239 2.83247 3.31823 3.4579 4.10023 4.34436 4.82119 
30 0.0241 0.11902 0.17041 0.19083 0.3241 0.34526 0.51897 0.65639 0.82092 0.83536 1.00236 1.1786 1.20827 1.3459 1.52642 1.67276 1.86333 2.09144 2.21107 2.35094 2.65642 2.84436 3.00604 3.17702 3.32405 3.46003 4.10575 4.35683 4.52567 4.83175 
19 0.02405 0.12138 0.17852 0.20444 0.33256 0.37311 0.54327 0.82072 0.83933 0.85823 1.01023 1.1896 1.23616 1.68242 1.87307 2.23512 3.47227 4.11521 4.85195 
44 0.01358 0.10128 0.16136 0.17097 0.19717 0.31483 0.32423 0.35442 0.50593 0.52464 0.64432 0.67361 0.81827 0.82993 0.85386 0.99384 1.00866 1.16808 1.17986 1.21089 1.33222 1.35529 1.50483 1.65889 1.68133 1.85046 1.87042 2.06929 2.19689 2.22682 2.33854 2.64077 2.82439 2.99034 3.16434 3.31264 3.44848 3.59378 3.7684 4.09645 4.34228 4.50908 4.64394 4.81791 
23 0.01673 0.1108 0.17369 0.20279 0.32717 0.36615 0.53253 0.80913 0.83231 0.84528 1.00595 1.184 1.22381 1.35763 1.68106 1.87045 2.22573 2.39269 3.18665 3.32987 3.46535 4.10993 4.83783 
36 0.0111 0.09993 0.17032 0.18074 0.32429 0.33524 0.51707 0.54569 0.6568 0.7987 0.82978 0.83912 0.86701 1.00215 1.024 1.17863 1.19384 1.22879 1.3443 1.52394 1.66988 1.86054 2.08704 2.21385 2.34789 2.65456 2.83675 3.00604 3.17432 3.32295 3.45804 3.60601 4.10501 4.35173 4.52336 4.8279 
34 0.01015 0.06436 0.13723 0.17873 0.19343 0.33171 0.34425 0.52494 0.55575 0.66673 0.82174 0.83962 0.85154 1.00988 1.18561 1.20317 1.35114 1.53707 1.67683 1.86788 2.1006 2.21853 2.35451 2.66714 2.84406 3.0155 3.18374 3.3309 3.46606 3.62115 4.11161 4.3597 4.53609 4.83495 
30 0.00733 0.10563 0.16674 0.18197 0.31952 0.33343 0.51165 0.65421 0.81101 0.82949 0.84501 0.99784 1.17478 1.20557 1.33884 1.53705 1.6656 1.85491 2.09252 2.20894 2.34342 2.66022 2.83145 3.00612 3.17053 3.31808 3.4548 4.10078 4.34727 4.82272 
39 0.01885 0.10243 0.16776 0.17678 0.19943 0.32186 0.3315 0.5142 0.53996 0.65601 0.80394 0.82991 0.83935 0.99951 1.01213 1.17629 1.18955 1.22091 1.34081 1.52207 1.66517 1.68518 1.85707 1.87959 2.08883 2.20567 2.24489 2.34568 2.65691 2.83357 3.00458 3.1743 3.32115 3.45676 3.60388 4.10387 4.3491 4.52654 4.82571 
34 0.01266 0.10498 0.1687 0.17935 0.32103 0.33079 0.51481 0.55109 0.65888 0.80662 0.83076 0.84098 0.9996 1.01368 1.1777 1.19727 1.34257 1.53878 1.66534 1.69929 1.85658 1.87784 2.08505 2.21026 2.34593 2.83481 3.00618 3.17473 3.32162 3.45824 3.61233 4.10395 4.34954 4.82642 
28 0.01578 0.10859 0.16351 0.17988 0.31622 0.33074 0.50874 0.65107 0.81288 0.82899 0.85046 0.99468 1.17055 1.19383 1.33475 1.66038 1.85111 2.19993 2.33981 2.827 2.99335 3.16932 3.31506 3.45188 3.60236 4.09835 4.34353 4.81936 
40 0.01212 0.09721 0.15919 0.16862 0.19479 0.31267 0.32189 0.35412 0.50423 0.53868 0.64347 0.80644 0.82415 0.83484 0.99133 1.00502 1.1664 1.17973 1.21925 1.33046 1.50389 1.6563 1.68407 1.84773 1.86738 2.06631 2.19465 2.33629 2.63979 2.82196 2.98835 3.16252 3.3108 3.44672 3.59211 3.76651 4.09429 4.33959 4.50786 4.81536 
28 0.01405 0.10611 0.17038 0.18045 0.22208 0.32454 0.33534 0.51942 0.80275 0.83127 0.84126 1.00222 1.02354 1.1797 1.19828 1.34652 1.66801 1.8596 1.88421 2.21161 2.34904 2.839 3.17824 3.32392 3.46046 4.10602 4.35181 4.82907 
43 0.01339 0.10379 0.16881 0.17755 0.19669 0.3232 0.3323 0.36096 0.51517 0.53566 0.65541 0.81341 0.83279 0.84282 1.00122 1.01419 1.1771 1.18862 1.21695 1.34128 1.36777 1.51845 1.66716 1.68782 1.85849 1.87668 2.08004 2.20717 2.34629 2.65229 2.83393 3.00029 3.17277 3.32124 3.45689 3.48513 3.60283 3.78101 4.10443 4.35067 4.52073 4.82674 4.86162 
23 0.01009 0.11573 0.17362 0.20381 0.32745 0.378 0.53183 0.81883 0.83575 0.86176 1.007 1.1818 1.21689 1.35742 1.6774 1.86948 2.22081 2.85876 3.03684 3.32803 3.46605 4.10991 4.83754 
28 0.01784 0.11052 0.16811 0.18281 0.32244 0.34001 0.51678 0.65865 0.81467 0.83193 0.84964 1.00096 1.1769 1.20637 1.34416 1.66753 1.85931 2.09293 2.20961 2.34813 2.83754 3.00724 3.17706 3.32273 3.45684 4.10362 4.35252 4.82758 
27 0.01692 0.11665 0.1734 0.19048 0.32737 0.34369 0.52201 0.66262 0.82277 0.83797 0.8683 1.00622 1.18228 1.21536 1.34826 1.67298 1.86422 2.21441 2.35189 2.84137 3.01942 3.18243 3.32769 3.4626 4.11079 4.36025 4.83401 
31 0.01244 0.10612 0.16816 0.18108 0.32188 0.33528 0.51454 0.57478 0.65649 0.81313 0.831 0.84487 1.00033 1.17615 1.19808 1.34166 1.53695 1.66727 1.85829 2.08356 2.20763 2.34564 2.83455 3.00165 3.17177 3.32031 3.45639 3.6169 4.10253 4.35029 4.82584 
29 0.02284 0.11953 0.18146 0.20385 0.33536 0.36148 0.5355 0.66859 0.82455 0.84219 0.8592 1.01331 1.18961 1.22054 1.35843 1.5377 1.68788 1.87671 2.23083 2.36377 2.66859 2.86091 3.02346 3.18918 3.33559 3.47245 3.63352 4.11599 4.84871 
41 0.01517 0.10048 0.16409 0.1732 0.19512 0.31794 0.32732 0.3616 0.51009 0.54033 0.65061 0.80808 0.82798 0.83788 0.99631 1.01317 1.17257 1.18513 1.21608 1.33603 1.51549 1.66135 1.68159 1.8534 1.87694 2.07656 2.20138 2.23638 2.34213 2.64847 2.82862 2.99442 3.16875 3.31693 3.45217 3.59853 3.78241 4.09968 4.34526 4.51739 4.82123 
31 0.02049 0.11176 0.17617 0.18921 0.32959 0.34207 0.52496 0.66517 0.81053 0.83597 0.84655 1.00743 1.18387 1.20228 1.3491 1.53585 1.67436 1.86548 2.21562 2.35294 2.66336 2.84344 3.0121 3.18078 3.32906 3.46428 3.62043 4.11113 4.3603 4.53527 4.83465 
38 0.01678 0.09818 0.16951 0.17851 0.20453 0.32362 0.33301 0.51596 0.53913 0.65688 0.79585 0.82894 0.83783 0.85508 1.00146 1.01668 1.17821 1.19243 1.22291 1.34321 1.52265 1.66815 1.8592 1.88685 2.09244 2.21076 2.34657 2.65519 2.83547 3.00588 3.17366 3.32167 3.45735 3.48729 3.60566 4.10419 4.35113 4.82678 
48 0.01955 0.10301 0.16828 0.17691 0.19596 0.32223 0.33078 0.34914 0.51386 0.53113 0.65255 0.681 0.81432 0.83218 0.84197 1.00064 1.01361 1.17537 1.18566 1.20964 1.33968 1.35957 1.51233 1.53852 1.66612 1.68548 1.85738 1.8735 2.07709 2.20406 2.22676 2.34542 2.64772 2.8319 2.85364 2.99823 3.17133 3.31997 3.45571 3.47399 3.60103 3.77618 4.10356 4.35001 4.51524 4.65206 4.82544 4.85068 
42 0.01703 0.10137 0.17001 0.1787 0.19974 0.32436 0.334 0.51578 0.53503 0.65629 0.80106 0.83076 0.83997 0.86746 1.00187 1.01602 1.17786 1.18956 1.21754 1.34267 1.3771 1.52326 1.66899 1.86 1.88548 2.08472 2.20836 2.24515 2.34747 2.6539 2.83522 3.00463 3.1739 3.32256 3.45807 3.60403 3.7846 4.10507 4.35196 4.52186 4.66744 4.82765 
24 0.02024 0.11155 0.17494 0.19506 0.32788 0.34336 0.5287 0.68473 0.81368 0.83477 0.84732 1.00555 1.1836 1.21409 1.35253 1.67582 1.86666 2.22558 2.35404 2.85183 3.32852 3.46679 4.11149 4.84011 
46 0.01257 0.09949 0.17092 0.17904 0.19534 0.32493 0.33304 0.34735 0.51717 0.53487 0.65782 0.80107 0.83224 0.84111 0.85961 1.00273 1.0132 1.17987 1.19071 1.21636 1.34347 1.36615 1.51977 1.66879 1.68717 1.86077 1.87711 2.08658 2.20966 2.23919 2.3488 2.65313 2.83591 2.85962 3.00324 3.17581 3.32404 3.45975 3.49301 3.60524 3.79175 4.1067 4.35267 4.52369 4.82882 4.85217 
43 0.0127 0.09921 0.16484 0.17335 0.18915 0.319 0.32709 0.34053 0.51087 0.53291 0.65077 0.8051 0.82896 0.83829 0.99766 1.00847 1.1724 1.18344 1.20985 1.33659 1.36126 1.51415 1.66202 1.67776 1.85429 1.86967 2.07526 2.19985 2.22512 2.34305 2.65542 2.8286 2.8601 2.99515 3.17027 3.31779 3.45357 3.60028 3.77778 4.10146 4.34644 4.82212 4.85257 
28 0.0103 0.10449 0.16341 0.18037 0.31687 0.33533 0.51249 0.65682 0.80869 0.82721 0.84269 0.99502 1.17349 1.21116 1.34171 1.6611 1.85214 2.08488 2.20809 2.34206 2.85786 3.01941 3.1743 3.32069 3.45456 4.09904 4.34483 4.82179 
34 0.01484 0.10666 0.17155 0.18195 0.32527 0.33601 0.51995 0.55633 0.66042 0.80754 0.83267 0.84268 1.00364 1.02972 1.18156 1.20389 1.34735 1.5309 1.67015 1.8614 1.90196 2.21516 2.34929 2.6602 2.83895 3.01399 3.17752 3.32575 3.46177 3.62572 4.1072 4.356 4.53598 4.83006 
30 0.00853 0.10493 0.16879 0.18106 0.32191 0.33396 0.51642 0.66027 0.8058 0.83023 0.84113 0.9999 1.0263 1.17681 1.1947 1.34218 1.66644 1.85753 2.09962 2.21308 2.34694 2.83628 3.00601 3.17517 3.32211 3.45817 3.60722 4.10405 4.35122 4.82681 
22 0.02056 0.12367 0.17451 0.19773 0.3292 0.53282 0.66884 0.8226 0.83845 0.89139 1.00664 1.1833 1.21789 1.35473 1.67668 1.87591 2.21802 2.36347 3.03754 3.46673 4.11356 4.8513 
40 0.01106 0.10471 0.16716 0.17725 0.21611 0.3212 0.33177 0.51252 0.53506 0.65143 0.81405 0.83122 0.84387 0.9995 1.0238 1.17483 1.18817 1.22224 1.33858 1.36568 1.51365 1.66564 1.85697 1.89114 2.07914 2.20409 2.25103 2.34469 2.65033 2.83094 2.99726 3.17055 3.31906 3.45423 3.59977 3.77822 4.10196 4.34852 4.5184 4.82384 
26 0.01469 0.10267 0.16347 0.17872 0.31647 0.32985 0.50954 0.79816 0.82531 0.83609 0.99415 1.01008 1.17149 1.20607 1.33742 1.6596 1.85117 2.19993 2.34036 2.82749 2.99878 3.31605 3.45536 4.09855 4.34323 4.81941 
33 0.01292 0.1047 0.16879 0.18009 0.32185 0.33332 0.51519 0.55107 0.6579 0.80697 0.8301 0.84057 1.00025 1.17714 1.19641 1.34154 1.53106 1.6674 1.85731 1.89772 2.0993 2.21098 2.34606 2.66016 2.83614 3.00557 3.17437 3.32116 3.45808 3.60965 4.10389 4.35079 4.82662 
34 0.02108 0.11465 0.17095 0.18545 0.32442 0.33829 0.51735 0.5727 0.65615 0.8233 0.83689 0.88263 1.00365 1.17862 1.19933 1.34331 1.52019 1.67048 1.8606 2.0856 2.21068 2.34789 2.65497 2.83753 3.00484 3.1753 3.32264 3.45854 3.60468 3.78879 4.10627 4.35411 4.52382 4.82969 
40 0.00719 0.09562 0.1696 0.17862 0.20254 0.32361 0.33276 0.36571 0.51565 0.53817 0.65619 0.80874 0.83157 0.84101 1.00186 1.01743 1.17817 1.19289 1.22957 1.34192 1.51904 1.66761 1.68862 1.85893 1.88059 2.08195 2.20821 2.34676 2.65167 2.83438 3.00178 3.17322 3.3217 3.45753 3.60396 3.78097 4.10461 4.35094 4.52011 4.82681 
40 0.01019 0.1031 0.17153 0.18145 0.21976 0.32456 0.33386 0.36523 0.51777 0.54101 0.65828 0.81782 0.83516 0.84609 1.00312 1.01817 1.17898 1.1914 1.22228 1.34392 1.52303 1.66919 1.69473 1.86077 1.88667 2.08558 2.21015 2.34921 2.6558 2.83619 3.00375 3.17575 3.32391 3.45991 3.60511 3.78898 4.10671 4.35368 4.52333 4.82907 
32 0.01937 0.11008 0.17614 0.1892 0.32985 0.34252 0.52242 0.5496 0.66245 0.81102 0.83561 0.84575 1.00853 1.18329 1.19965 1.34914 1.53371 1.67673 1.86671 2.0934 2.21582 2.35285 2.66485 2.84399 3.01294 3.17932 3.32827 3.46293 3.61006 4.11014 4.35831 4.83555 
37 0.01347 0.10375 0.17267 0.18202 0.20933 0.32695 0.3371 0.52002 0.5455 0.66068 0.80828 0.83364 0.84316 1.00508 1.02651 1.18146 1.19643 1.2314 1.3458 1.53305 1.67198 1.86307 1.89574 2.09708 2.21394 2.35053 2.66269 2.83912 3.00901 3.17798 3.32568 3.46152 3.61598 4.10795 4.35502 4.53561 4.83097 
27 0.00716 0.10857 0.17335 0.19078 0.32653 0.34152 0.52385 0.6629 0.81829 0.83602 0.85277 1.00456 1.18199 1.20834 1.3503 1.5411 1.67225 1.86444 2.21579 2.35347 2.85061 3.1801 3.32768 3.46238 4.10872 4.35732 4.83313 
39 0.02067 0.10506 0.16633 0.17649 0.21794 0.31961 0.32956 0.51146 0.53637 0.65286 0.81205 0.83064 0.84194 0.99805 1.01217 1.1739 1.188 1.22609 1.33807 1.51722 1.66323 1.69066 1.85474 1.8744 2.07879 2.20407 2.3433 2.64964 2.83016 2.9967 3.17066 3.31828 3.45472 3.60205 3.78513 4.10196 4.3473 4.52104 4.82323 
27 0.01835 0.10324 0.16531 0.17943 0.31826 0.33117 0.51258 0.79742 0.8258 0.83634 0.99556 1.02159 1.17417 1.20368 1.33923 1.66234 1.85309 2.20455 2.34193 2.83178 3.00276 3.17131 3.31775 3.4554 4.10037 4.34546 4.82215 
42 0.01079 0.10497 0.1704 0.18045 0.22055 0.32451 0.33528 0.51565 0.53553 0.65561 0.81286 0.83284 0.84348 1.003 1.17671 1.18792 1.21472 1.34127 1.36439 1.51951 1.66845 1.70523 1.86024 1.89343 2.08286 2.2068 2.23742 2.34746 2.65267 2.8349 3.00016 3.17384 3.32259 3.45703 3.48202 3.6035 3.78491 4.10538 4.35248 4.52137 4.65604 4.82797 
29 0.02049 0.10337 0.16566 0.17652 0.3188 0.32958 0.51327 0.65726 0.79958 0.82735 0.83741 0.99668 1.01363 1.17457 1.19353 1.3407 1.66256 1.85388 2.2044 2.34325 2.83195 3.00156 3.17186 3.31894 3.45558 3.60719 4.1022 4.34832 4.82354 
40 0.01033 0.10177 0.16963 0.1786 0.20099 0.32419 0.33391 0.51577 0.53629 0.6563 0.80771 0.83188 0.84158 1.00188 1.01717 1.17763 1.18937 1.21758 1.34183 1.36749 1.52074 1.66872 1.85994 1.88545 2.08741 2.2075 2.23997 2.34773 2.65291 2.83519 3.0017 3.17385 3.3222 3.4578 3.6045 4.10494 4.3521 4.52217 4.66785 4.82737 
36 0.01256 0.09756 0.16463 0.17409 0.20123 0.31876 0.32822 0.51092 0.53615 0.65289 0.79806 0.82666 0.83593 0.86856 0.99665 1.01186 1.17412 1.18999 1.33856 1.52105 1.66201 1.85329 1.87532 2.07937 2.20442 2.34252 2.65184 2.82963 2.99788 3.16957 3.31787 3.45405 3.60147 4.1002 4.34537 4.82185 
35 0.01047 0.10132 0.17426 0.18852 0.32779 0.34045 0.52224 0.56576 0.65968 0.80334 0.83233 0.84188 0.89975 1.00648 1.1826 1.20394 1.34886 1.52475 1.67668 1.86639 2.09289 2.21761 2.35135 2.65515 2.85056 3.00927 3.1777 3.32628 3.46235 3.60974 4.10798 4.36012 4.52639 4.6742 4.83686 
44 0.0131 0.09494 0.15948 0.1681 0.18736 0.31317 0.32155 0.33856 0.50483 0.52602 0.64424 0.80005 0.82309 0.83251 0.99162 1.00388 1.16685 1.17868 1.20916 1.33093 1.35848 1.50401 1.6568 1.67562 1.84831 1.86522 2.06706 2.19498 2.22056 2.33692 2.64037 2.82268 2.85147 2.98905 3.1634 3.31146 3.44742 3.59253 3.76739 4.09488 4.34032 4.50869 4.65388 4.81622 
48 0.00675 0.08885 0.16005 0.17092 0.18018 0.2084 0.32185 0.33017 0.34767 0.51332 0.53143 0.65297 0.79999 0.82898 0.83777 0.85715 0.99974 1.01171 1.17544 1.18551 1.20888 1.33921 1.35993 1.51384 1.66547 1.68326 1.857 1.8739 2.08017 2.20399 2.22713 2.34514 2.64829 2.83171 2.85681 2.99764 3.17074 3.31965 3.45493 3.47345 3.60049 3.7797 4.10282 4.34854 4.51742 4.67139 4.82461 4.84451 
41 0.01538 0.09557 0.16224 0.17107 0.19024 0.3162 0.32487 0.34285 0.50827 0.54987 0.64906 0.79919 0.82524 0.83435 0.8686 0.99467 1.00677 1.17044 1.18389 1.2195 1.33478 1.51195 1.65966 1.67786 1.85137 1.87011 2.07276 2.19864 2.34003 2.6461 2.82617 2.99231 3.1665 3.31497 3.4508 3.59631 3.77339 4.09813 4.34323 4.51796 4.81932 
35 0.01371 0.10194 0.16425 0.17408 0.20817 0.31833 0.32931 0.5101 0.65136 0.8034 0.82693 0.83731 0.99612 1.01341 1.17139 1.18418 1.21594 1.33587 1.66121 1.68357 1.85359 1.88886 2.07764 2.19981 2.23103 2.342 2.8289 2.99351 3.16848 3.31634 3.45212 3.60054 4.09958 4.34567 4.82129 
37 0.0202 0.10985 0.17414 0.1841 0.22164 0.32797 0.33823 0.51975 0.54308 0.6616 0.8154 0.83615 0.84653 1.00594 1.02443 1.18185 1.19556 1.22901 1.3464 1.52791 1.67259 1.86373 1.89176 2.0932 2.21297 2.35095 2.6597 2.83888 3.00784 3.17873 3.32666 3.46159 3.60773 4.10843 4.35439 4.53224 4.83102 
42 0.01276 0.099 0.16696 0.1758 0.19617 0.32112 0.33006 0.35679 0.51413 0.53874 0.65481 0.80414 0.8294 0.83859 0.89353 0.99927 1.01166 1.17579 1.18909 1.22154 1.34088 1.51982 1.66461 1.68342 1.85688 1.88178 2.08515 2.20483 2.23669 2.34548 2.65198 2.83355 3.00304 3.1725 3.32035 3.45685 3.60297 3.78495 4.10338 4.34957 4.52005 4.82584 
26 0.01704 0.10832 0.1711 0.18596 0.32466 0.33836 0.52212 0.66662 0.80897 0.83183 0.84334 1.00267 1.18251 1.21956 1.35107 1.55216 1.67066 1.86169 2.22131 2.34942 2.85244 3.32509 3.46339 4.10624 4.354 4.83426 
31 0.00648 0.09584 0.16716 0.17782 0.32216 0.3362 0.51825 0.65461 0.79286 0.82602 0.83537 0.85778 1.00014 1.17618 1.19422 1.34391 1.52414 1.67062 1.86261 2.20758 2.34735 2.65979 2.84488 3.0071 3.17465 3.32115 3.45589 3.61079 4.10285 4.36186 4.82706 
24 0.00798 0.10501 0.16734 0.19204 0.32024 0.35476 0.53617 0.80447 0.8273 0.84037 0.99764 1.17677 1.21312 1.34692 1.6734 1.85594 2.21486 2.34658 3.18114 3.32045 3.4593 4.10363 4.3622 4.82903 
30 0.02806 0.11504 0.1656 0.17982 0.31838 0.33243 0.51047 0.57806 0.6519 0.81954 0.83267 0.99703 1.17275 1.19449 1.33757 1.52245 1.66332 1.85415 2.0769 2.20291 2.34274 2.82964 2.99799 3.16878 3.31676 3.45307 3.6005 4.10006 4.34689 4.82212 

52
