# Supplementary material for: Deciphering the Contribution of Oriens-Lacunosum/Moleculare (OLM) Cells to Intrinsic θ Rhythms Using Biophysical Local Field Potential (LFP) Models
Source: eNeuro. 2018 Sep 4;5(4):ENEURO.0146-18.2018. doi: 10.1523/ENEURO.0146-18.2018 (PMC6140113; doi:10.1523/ENEURO.0146-18.2018)
Supplement: Supplementary file 2 — Supplementary Code. Download supplement 2, GZ file [file sup_enu-eN-NWR-0146-18-s02.gz › LFP_microcircuit-master/BSC-120-gi-0-gi_SD-0-PV12913020-dSD6.6ms-gnSD0.21-gpv3.0-gsb3.25-csb0.21-gbs5.5-cbs0.1344-spiketimes.txt]

3218

105


47 0.15638 0.3084 0.31338 0.49845 0.62762 0.63296 1.15471 1.16375 1.31864 1.32532 1.64904 1.6556 1.84348 1.85064 2.05675 2.06087 2.18235 2.18923 2.32885 2.3351 2.4676 2.47327 2.62255 2.62718 2.81248 2.81739 2.97634 2.98193 3.149 3.1543 3.29848 3.30521 3.43323 3.43907 3.57835 3.58319 3.75209 3.75766 4.08581 4.09054 4.33456 4.48933 4.49468 4.61312 4.62158 4.8083 4.81165 
0 
21 0.50888 0.6427 1.17239 1.33519 2.06847 2.19873 2.34131 2.48358 2.63646 2.82773 2.99146 3.16521 3.31548 3.44892 3.59235 3.76778 4.0972 4.34613 4.50437 4.63202 4.82266 
25 0.15885 0.31534 0.50166 0.63418 1.16417 1.32696 1.65821 1.8487 2.0615 2.19119 2.33377 2.47588 2.62855 2.81972 2.98401 3.15575 3.30615 3.44084 3.58478 3.75895 4.09 4.33847 4.49604 4.6283 4.81345 
86 0.15805 0.16173 0.31333 0.3174 0.3213 0.49995 0.50317 0.50624 0.63217 0.63507 0.6383 0.64259 0.99496 1.15875 1.16241 1.1661 1.16997 1.32283 1.32745 1.33058 1.33385 1.49842 1.65509 1.65914 1.66406 1.84808 1.8523 1.85616 2.06074 2.06363 2.06792 2.18662 2.19093 2.1964 2.3331 2.33587 2.33987 2.47217 2.47614 2.47927 2.48322 2.62727 2.63027 2.63285 2.81736 2.82042 2.82324 2.82695 2.98073 2.98479 2.98759 2.99183 3.15353 3.15633 3.15932 3.16216 3.3029 3.30692 3.30974 3.31282 3.43831 3.44114 3.44457 3.44838 3.58257 3.58578 3.58923 3.75669 3.76014 3.76281 3.7665 4.08988 4.09244 4.09673 4.33877 4.34187 4.49373 4.49765 4.5003 4.61756 4.62311 4.62624 4.63018 4.81243 4.81505 4.81844 
14 0.64562 1.33948 2.07327 2.48638 2.63935 2.83409 2.99345 3.16829 3.31922 3.45298 3.59686 3.77044 4.50688 4.63684 
78 0.15493 0.15934 0.30929 0.31355 0.31753 0.4962 0.5009 0.50418 0.62822 0.63261 0.63639 0.99124 1.15467 1.15883 1.16418 1.16811 1.32029 1.32565 1.32918 1.49578 1.64897 1.65538 1.65902 1.84612 1.84981 1.85489 2.05919 2.06236 2.18393 2.18933 2.19667 2.3307 2.33386 2.33818 2.46593 2.4721 2.47586 2.47959 2.62205 2.6268 2.62985 2.81386 2.81847 2.82111 2.8253 2.97782 2.98254 2.98519 3.15083 3.1542 3.15754 3.16142 3.29974 3.30435 3.30832 3.31313 3.43197 3.43791 3.44209 3.57958 3.58402 3.58778 3.75424 3.75857 3.76146 4.0882 4.09106 4.33713 4.3397 4.49115 4.49596 4.49874 4.61445 4.62047 4.62502 4.81021 4.81341 4.81635 
56 0.15651 0.31034 0.31472 0.49688 0.50076 0.62979 0.63368 0.99187 1.15649 1.16229 1.16818 1.32044 1.32584 1.65406 1.65763 1.84523 1.84982 2.05845 2.06208 2.18426 2.19022 2.33062 2.33424 2.47132 2.47551 2.62484 2.62846 2.81412 2.81859 2.82358 2.97833 2.98314 3.15083 3.15525 3.15861 3.30023 3.30587 3.3107 3.43662 3.44112 3.5802 3.58421 3.75369 3.7585 3.76226 4.08753 4.09118 4.33626 4.33912 4.49096 4.49582 4.61486 4.62316 4.80996 4.81275 4.81702 
18 0.64375 1.17779 1.33842 2.0706 2.48713 2.63781 2.8324 2.99498 3.16589 3.31694 3.45272 3.59468 3.76799 4.09933 4.50502 4.51264 4.63327 4.82683 
45 0.51671 0.64808 0.65171 0.65713 1.17799 1.34081 1.34488 1.86835 2.07471 2.07913 2.09378 2.20578 2.34835 2.48958 2.4933 2.49821 2.64221 2.64467 2.65119 2.83421 2.83958 2.99772 3.00292 3.17055 3.17357 3.17795 3.32196 3.45487 3.45885 3.59817 3.6027 3.60979 3.77346 3.77597 3.7812 4.10456 4.35339 4.5103 4.51307 4.51798 4.6363 4.64037 4.64589 4.82785 4.83365 
32 0.16497 0.50717 0.63874 0.64353 1.16821 1.33201 1.66496 2.06584 2.07186 2.19637 2.34059 2.48025 2.48653 2.63428 2.82461 2.98942 3.15979 3.16397 3.31221 3.44428 3.4493 3.58988 3.59474 3.7643 3.76776 4.09473 4.34369 4.50198 4.5078 4.62985 4.63684 4.81792 
6 0.65781 2.08225 2.49681 2.6478 3.77863 4.51614 
17 0.51223 0.64321 1.33892 2.06996 2.19855 2.3433 2.48443 2.63734 2.99236 3.16705 3.59321 3.76748 4.0974 4.34572 4.50412 4.63566 4.82272 
0 
1 3.78485 
40 0.5088 0.51412 0.64085 0.64557 1.168 1.1762 1.33404 1.66596 1.85605 2.06889 2.0734 2.19813 2.34045 2.34632 2.48185 2.48564 2.63612 2.63945 2.82736 2.83427 2.99042 2.9949 3.16167 3.16606 3.31279 3.31859 3.4464 3.45209 3.59181 3.5967 3.76737 3.77086 4.09776 4.34627 4.50204 4.50647 4.63156 4.63709 4.82043 4.82453 
16 0.63745 1.33182 2.06345 2.33543 2.47904 2.63096 2.82197 2.98561 3.15884 3.30987 3.44441 3.76209 4.09562 4.34063 4.49844 4.81675 
25 0.50883 0.64194 1.17144 1.33497 2.06832 2.20319 2.33959 2.48187 2.48937 2.63535 2.82695 2.83261 2.98994 3.16311 3.17059 3.31357 3.4483 3.59091 3.59897 3.76697 4.09627 4.34526 4.50408 4.63077 4.82001 
49 0.15625 0.30782 0.31397 0.49429 0.49928 0.62649 0.63087 0.98889 1.15367 1.15992 1.31796 1.32443 1.65058 1.65503 1.84275 1.84807 2.05598 2.06052 2.18184 2.18936 2.32791 2.33237 2.46665 2.47194 2.62169 2.62604 2.81155 2.81626 2.97557 2.98106 3.14816 3.15311 3.29745 3.3038 3.43334 3.43772 3.57735 3.58196 3.7513 3.75653 4.08496 4.08942 4.33381 4.48849 4.4938 4.61256 4.6212 4.80718 4.81064 
13 0.64872 1.34288 2.07592 2.49027 2.64236 2.83859 3.00154 3.17048 3.32385 3.45574 3.60016 3.77285 4.51055 
1 4.51286 
77 0.15675 0.1605 0.3123 0.3157 0.3211 0.49825 0.50236 0.50539 0.62994 0.63432 0.6378 0.99375 1.15701 1.16098 1.1658 1.32203 1.32689 1.33015 1.49682 1.65083 1.65792 1.66337 1.8474 1.85039 1.8565 2.06054 2.06375 2.06939 2.18565 2.191 2.19633 2.33249 2.33538 2.33954 2.46877 2.47463 2.47798 2.48243 2.62454 2.62895 2.63172 2.81553 2.81964 2.82243 2.97927 2.98426 2.98682 3.15277 3.15574 3.15932 3.30163 3.30575 3.30943 3.43357 3.43952 3.44344 3.44781 3.58122 3.58544 3.58876 3.756 3.75972 3.7626 4.08953 4.09237 4.0974 4.33853 4.3412 4.49313 4.49719 4.49978 4.61654 4.62178 4.62681 4.81197 4.81474 4.81742 
49 0.16188 0.31501 0.31963 0.50356 0.50851 0.63493 0.63887 1.16055 1.16769 1.3278 1.33231 1.66068 1.84942 1.85498 2.06203 2.06718 2.19125 2.19801 2.33428 2.34024 2.47636 2.48003 2.62963 2.63315 2.82052 2.82439 2.98539 2.9899 3.15523 3.15993 3.30583 3.31037 3.44013 3.44524 3.58517 3.58986 3.7592 3.7626 3.7665 4.0911 4.09616 4.3396 4.496 4.49967 4.50416 4.62262 4.62904 4.81425 4.81786 
10 2.07171 2.48828 2.64238 2.83175 3.16773 3.31607 3.59869 3.76692 4.5049 4.82625 
0 
13 0.64117 2.06707 2.3398 2.48239 2.63436 2.9904 3.16245 3.59192 3.76556 4.09605 4.50199 4.63091 4.81921 
0 
0 
0 
12 0.64512 2.0717 2.48677 2.63851 2.99365 3.1673 3.45313 3.59408 3.59903 3.77027 4.50711 4.63989 
73 0.15136 0.3022 0.3059 0.30958 0.48918 0.4941 0.49912 0.62167 0.62611 0.62974 0.98428 0.99116 1.14844 1.15275 1.15785 1.31339 1.31886 1.32354 1.64263 1.64945 1.65317 1.8384 1.84164 1.84539 2.05164 2.0552 2.17706 2.18331 2.32328 2.32675 2.3307 2.46064 2.46629 2.46987 2.61608 2.62038 2.62354 2.80685 2.81147 2.8144 2.82036 2.97072 2.97618 2.97962 3.1435 3.14694 3.15049 3.15673 3.29263 3.2974 3.30123 3.42562 3.43102 3.43546 3.5725 3.57715 3.58101 3.747 3.75142 3.75431 4.08051 4.08371 4.32949 4.33229 4.48394 4.4885 4.49144 4.60804 4.615 4.6196 4.80263 4.80592 4.80885 
20 0.51117 0.64216 1.16713 1.33488 2.06856 2.19522 2.3415 2.4827 2.6366 2.82723 2.99208 3.16246 3.31391 3.4473 3.59175 3.76515 4.09771 4.50247 4.62958 4.82155 
45 0.16095 0.31433 0.50146 0.50652 0.63413 0.63892 0.99563 1.16056 1.16655 1.32545 1.33013 1.65744 1.84939 2.06265 2.06695 2.18855 2.19503 2.33477 2.33901 2.47464 2.47977 2.62877 2.63285 2.81911 2.82335 2.98317 2.98808 3.15523 3.16001 3.30482 3.31 3.44022 3.44524 3.58499 3.58909 3.75859 3.76304 4.0919 4.34046 4.49547 4.50018 4.61882 4.62691 4.81424 4.81795 
29 0.16214 0.31679 0.505 0.63676 1.16493 1.33031 1.66206 1.85098 2.06356 2.19375 2.33625 2.47918 2.63172 2.82202 2.98716 3.15683 3.16259 3.3099 3.44221 3.44907 3.58785 3.76176 3.76749 4.09283 4.34158 4.49845 4.50232 4.62791 4.8157 
59 0.5141 0.51807 0.64551 0.64879 0.65244 1.17417 1.17992 1.33914 1.34269 1.67391 1.8663 2.07362 2.07682 2.08624 2.20293 2.20834 2.34659 2.35161 2.48711 2.48986 2.49346 2.4992 2.64064 2.64299 2.64841 2.83232 2.8357 2.84038 2.99637 2.99979 3.16644 3.17013 3.17293 3.17777 3.31911 3.32261 3.45192 3.45565 3.45918 3.59655 3.60002 3.60442 3.61736 3.77119 3.77365 3.77648 3.7822 4.10265 4.10729 4.35141 4.5074 4.51007 4.51312 4.52375 4.63626 4.64026 4.65743 4.82583 4.82996 
25 0.50797 0.63974 0.64476 1.16792 1.33301 2.06702 2.19691 2.34128 2.48164 2.63457 2.82551 2.9907 3.15994 3.16528 3.31187 3.31786 3.4456 3.59119 3.76347 3.76865 4.09631 4.50039 4.50557 4.62889 4.81951 
7 2.06594 2.63449 2.99076 3.44913 3.59457 3.76557 4.50255 
25 0.31052 0.49878 0.63074 1.15656 1.32105 1.65563 1.84473 2.05805 2.18717 2.33028 2.4724 2.62523 2.81556 2.98039 3.15085 3.30067 3.43647 3.58117 3.75386 3.75975 4.08711 4.3357 4.491 4.62023 4.80975 
8 0.65716 2.08591 2.49543 2.64727 3.17541 3.77787 4.51551 4.64336 
19 0.63397 1.32652 1.65829 1.84681 2.05962 2.33206 2.47536 2.62772 2.8188 2.98329 3.1539 3.30948 3.43962 3.58388 3.7584 4.08842 4.33708 4.4958 4.81138 
7 1.65939 2.33541 2.63128 2.82468 2.98662 3.15885 4.81623 
2 3.76536 4.50282 
47 0.16406 0.32272 0.50674 0.51131 0.63907 0.64286 1.16374 1.17101 1.32761 1.33237 1.33721 1.50212 1.66351 1.85302 2.06603 2.07079 2.19479 2.33798 2.34377 2.48081 2.48574 2.63404 2.63674 2.82438 2.82788 2.98913 2.99471 3.15934 3.16318 3.16704 3.30826 3.31309 3.31731 3.44447 3.44911 3.5891 3.59362 3.76439 3.76707 4.09494 4.3437 4.50124 4.50374 4.62637 4.63098 4.81771 4.82132 
0 
9 0.64773 2.07773 2.49125 2.64575 3.16915 3.60084 3.77207 4.50884 4.64175 
9 0.64467 2.06967 2.63551 2.99132 3.1637 3.31481 3.4508 3.59335 3.76665 
22 0.64261 0.64721 1.17006 1.33637 2.07072 2.19873 2.34381 2.48502 2.63758 2.82924 2.99309 3.16493 3.1689 3.31701 3.44955 3.59353 3.59922 3.76938 4.09973 4.50551 4.63217 4.8253 
1 2.49546 
43 0.52036 0.64956 0.65306 0.66078 1.34361 1.34825 2.07606 2.07979 2.08692 2.20741 2.35557 2.49127 2.49508 2.49965 2.64349 2.64621 2.65253 2.83623 2.8409 3.00016 3.00526 3.17175 3.17484 3.17972 3.32443 3.45668 3.46136 3.60046 3.60464 3.61148 3.77475 3.77742 3.7824 3.79323 4.1096 4.51136 4.51387 4.51774 4.63947 4.64328 4.65334 4.83085 4.83733 
16 0.64471 1.33852 2.07199 2.48578 2.63797 2.82875 2.99322 3.16712 3.31765 3.45326 3.59613 3.76825 4.09984 4.5061 4.63782 4.82315 
33 0.50822 0.63923 0.64607 1.16684 1.17335 1.33186 1.66796 1.85643 2.06681 2.19634 2.33965 2.48062 2.4874 2.63426 2.63934 2.82487 2.98893 3.15958 3.16533 3.30945 3.31517 3.44547 3.59028 3.59794 3.76347 3.76791 4.09605 4.34507 4.50012 4.50599 4.6281 4.63513 4.81897 
129 0.15011 0.15361 0.15589 0.15935 0.30383 0.30735 0.31037 0.31278 0.31552 0.49042 0.49481 0.49711 0.49963 0.50216 0.6201 0.62516 0.62823 0.63072 0.6331 0.63675 0.82089 0.98608 0.9889 0.99245 1.14984 1.15368 1.15703 1.16025 1.16348 1.31472 1.31817 1.32174 1.32421 1.32702 1.49046 1.4953 1.6441 1.65019 1.65304 1.65595 1.65973 1.8405 1.84273 1.84565 1.84816 1.85125 2.05372 2.05603 2.05851 2.06156 2.17883 2.18332 2.18645 2.19022 2.32533 2.328 2.33066 2.33345 2.33872 2.46058 2.46634 2.46961 2.47194 2.47492 2.47895 2.6173 2.62163 2.62444 2.62632 2.63195 2.80879 2.81268 2.81526 2.81731 2.82011 2.82455 2.97242 2.9764 2.97948 2.98195 2.98542 3.14527 3.14821 3.15105 3.15325 3.15563 3.29452 3.29788 3.30114 3.30364 3.30609 3.42711 3.43269 3.43526 3.43798 3.44064 3.57445 3.57822 3.58071 3.58362 3.58734 3.74924 3.75217 3.75495 3.75696 3.7594 4.08273 4.08508 4.0876 4.09108 4.33177 4.33367 4.33604 4.34001 4.48559 4.4885 4.4919 4.49382 4.49707 4.60964 4.61471 4.61849 4.62106 4.62576 4.80484 4.80755 4.80957 4.81168 4.81453 
78 0.51435 0.51766 0.64519 0.64782 0.65075 0.65422 1.17368 1.17773 1.18295 1.33704 1.34045 1.34389 1.35065 1.67222 1.86225 1.8692 2.07311 2.07597 2.07918 2.09052 2.10611 2.20051 2.2044 2.21106 2.34571 2.34928 2.35292 2.48655 2.48959 2.49248 2.49612 2.50441 2.63987 2.64269 2.64488 2.65075 2.83079 2.8338 2.83639 2.84116 2.99469 2.99775 3.00076 3.00742 3.16667 3.16982 3.17224 3.17564 3.31689 3.32078 3.32344 3.45199 3.45558 3.45819 3.59572 3.5985 3.6018 3.60583 3.61304 3.76924 3.77293 3.77522 3.77792 3.79429 4.10237 4.10632 4.35185 4.50667 4.51023 4.51236 4.51648 4.63404 4.63809 4.6411 4.6522 4.82529 4.82783 4.83134 
57 0.16873 0.51088 0.5145 0.64235 0.6459 0.64901 1.16863 1.17267 1.17782 1.33343 1.33674 1.34091 1.50461 1.66828 1.85782 2.06946 2.0727 2.0763 2.19653 2.2008 2.34232 2.34627 2.48341 2.48666 2.49039 2.63696 2.63992 2.82845 2.83116 2.83519 2.99136 2.9944 3.1632 3.16708 3.16963 3.3135 3.31756 3.32095 3.44813 3.4516 3.45493 3.59299 3.59616 3.59934 3.76739 3.77063 3.77309 4.09873 4.10258 4.34806 4.50303 4.50711 4.51061 4.63187 4.63503 4.8221 4.82525 
29 0.50772 0.6386 1.16409 1.32837 1.3356 1.66551 1.8564 2.06751 2.19633 2.33855 2.48019 2.63254 2.63642 2.82455 2.98717 3.15888 3.16568 3.30778 3.31423 3.44483 3.58838 3.76167 3.76723 4.0957 4.49847 4.50398 4.62584 4.63253 4.81937 
19 0.50646 0.64401 1.1689 2.06525 2.34019 2.48041 2.63347 2.82425 2.99014 3.15996 3.31188 3.4461 3.59088 3.7641 4.09426 4.34251 4.5012 4.6313 4.81645 
0 
18 0.64094 1.1645 1.33172 2.06814 2.19583 2.63444 2.82469 2.98916 3.16273 3.31365 3.44849 3.59142 3.76458 4.09594 4.34412 4.50162 4.6297 4.81851 
0 
21 0.50763 0.6401 1.16985 1.3326 2.0655 2.19748 2.33833 2.48073 2.63421 2.82456 2.98918 3.16187 3.31262 3.44377 3.5895 3.76376 4.0945 4.34329 4.50123 4.62996 4.8183 
22 0.64498 0.65319 1.17374 1.3389 2.07242 2.20489 2.48622 2.49293 2.64009 2.83187 2.9955 3.1661 3.17325 3.3193 3.45064 3.59635 3.76913 3.77279 4.10181 4.5071 4.51239 4.63558 
17 0.63388 1.32718 1.84584 2.0598 2.33215 2.62725 2.81882 2.98566 3.15395 3.30627 3.44039 3.58508 3.75793 4.08818 4.33602 4.49524 4.8107 
60 0.15768 0.16168 0.3118 0.31591 0.49978 0.50339 0.63034 0.6347 0.63843 0.99216 1.15722 1.16309 1.32152 1.32741 1.3322 1.65286 1.65832 1.84666 1.8513 2.0598 2.06383 2.18552 2.19175 2.33184 2.33612 2.47038 2.47577 2.4798 2.62584 2.63013 2.81527 2.81973 2.82379 2.97931 2.98452 3.15208 3.15659 3.15971 3.30106 3.30688 3.31062 3.43638 3.44102 3.44483 3.58112 3.58563 3.75526 3.75982 3.7628 4.08881 4.09276 4.33774 4.34131 4.49238 4.49728 4.61625 4.62447 4.81144 4.81446 4.81966 
2 2.07112 3.7685 
42 0.16174 0.31233 0.50131 0.63168 0.63776 1.15818 1.16773 1.32224 1.32872 1.65597 1.84692 2.06015 2.18645 2.19588 2.33225 2.33873 2.47226 2.47821 2.62645 2.63151 2.81591 2.82086 2.98001 2.98593 3.15249 3.15828 3.30194 3.30875 3.43829 3.4445 3.5818 3.58898 3.75553 3.76124 4.08922 4.33802 4.49278 4.49841 4.61707 4.62575 4.81169 4.81559 
8 0.50803 2.06463 2.82536 3.76424 4.09297 4.34111 4.50194 4.81694 
8 0.63562 3.15582 3.44107 3.76338 4.09233 4.3409 4.5009 4.81574 
85 0.15233 0.15562 0.30484 0.30804 0.3114 0.31462 0.49157 0.49607 0.49918 0.62418 0.6283 0.63206 0.98683 0.99041 1.15087 1.15445 1.15953 1.31566 1.32001 1.32372 1.64478 1.65175 1.6545 1.84112 1.84349 1.84709 2.05444 2.05699 2.05999 2.17957 2.18517 2.19147 2.32602 2.32867 2.33176 2.46165 2.46792 2.47137 2.47579 2.61827 2.6225 2.62525 2.62909 2.80929 2.81363 2.81659 2.82113 2.97326 2.97794 2.98073 3.1462 3.14915 3.15308 3.15632 3.29538 3.29933 3.30384 3.42758 3.43354 3.43719 3.44159 3.57512 3.57926 3.5826 3.74979 3.7533 3.75661 3.75954 4.08338 4.08579 4.08908 4.33243 4.33439 4.33812 4.48645 4.48944 4.49288 4.49663 4.61046 4.617 4.62073 4.80542 4.80813 4.81035 4.81478 
49 0.29901 0.30376 0.48557 0.49026 0.61857 0.62378 0.98054 1.1454 1.15273 1.30957 1.31574 1.64216 1.64815 1.83423 1.83899 2.04745 2.05179 2.17368 2.18448 2.31947 2.32398 2.45904 2.46468 2.61343 2.61809 2.80319 2.80795 2.9672 2.97264 3.13965 3.14458 3.28913 3.2953 3.42465 3.43024 3.56894 3.57365 3.74287 3.74782 4.07646 4.0808 4.32526 4.32929 4.48001 4.48521 4.60459 4.61384 4.7987 4.80218 
0 
18 0.64183 1.16876 1.33412 2.06772 2.19748 2.34151 2.48284 2.63591 2.82704 2.99056 3.16348 3.31485 3.44753 3.59216 3.76645 4.09676 4.50371 4.63214 
0 
1 4.50819 
15 0.64999 1.34405 2.07636 2.20779 2.49009 2.64268 2.8363 2.99844 3.17073 3.45948 3.59897 3.77421 4.51031 4.63793 4.82945 
0 
48 0.52166 0.52847 0.65239 0.65652 0.66294 1.3459 1.34993 1.87274 2.07897 2.08272 2.08951 2.20977 2.35486 2.36381 2.49384 2.49776 2.50321 2.64664 2.64976 2.65811 2.8388 2.84292 2.84705 3.00233 3.00635 3.17447 3.17789 3.18219 3.32623 3.33009 3.45862 3.46309 3.60376 3.60835 3.61485 3.77698 3.78024 3.78478 3.79625 4.11089 4.35783 4.51333 4.51677 4.52121 4.64233 4.64753 4.83245 4.83704 
33 0.5084 0.63948 0.64767 1.16456 1.32893 1.33562 2.06681 2.19296 2.34014 2.48044 2.48421 2.63417 2.63868 2.82403 2.83481 2.9878 2.9923 3.15998 3.1661 3.30871 3.31845 3.44508 3.58873 3.59249 3.76384 3.76821 4.09598 4.34644 4.50009 4.50581 4.62297 4.63084 4.82043 
49 0.1559 0.30896 0.31395 0.49607 0.5005 0.6283 0.63357 0.99163 1.15529 1.1614 1.31959 1.32535 1.65189 1.65722 1.84431 1.84962 2.05751 2.06192 2.18374 2.19038 2.32947 2.33386 2.46845 2.474 2.62336 2.62794 2.81333 2.81832 2.97734 2.98267 3.14976 3.15473 3.29913 3.30495 3.43442 3.43929 3.57906 3.58382 3.75295 3.75799 4.0865 4.09125 4.33531 4.4901 4.49519 4.61432 4.62195 4.80874 4.81239 
44 0.51973 0.64888 0.65268 0.6578 1.18304 1.34192 1.34798 2.0757 2.07929 2.08731 2.20566 2.34975 2.48974 2.49415 2.49985 2.6426 2.6457 2.6521 2.8357 2.84203 2.99901 3.00425 3.16929 3.17391 3.17927 3.32186 3.32717 3.45417 3.45959 3.59895 3.60381 3.61034 3.77283 3.77626 3.77942 3.78607 4.10547 4.50931 4.51276 4.51649 4.63834 4.64204 4.82951 4.83555 
2 4.08905 4.33674 
2 2.49551 2.64811 
12 0.65255 1.34839 2.07936 2.49319 2.6455 3.00389 3.17421 3.46047 3.6043 3.7763 4.51295 4.64286 
23 0.31808 0.50476 0.63628 1.1646 1.32901 1.66347 1.85118 2.06337 2.33591 2.47709 2.63001 2.82083 2.98544 3.15687 3.30798 3.44288 3.58664 3.76042 4.09229 4.33986 4.49741 4.62702 4.81417 
26 0.16133 0.31769 0.5029 0.63462 1.16305 1.328 1.66082 1.85302 2.06208 2.19149 2.33389 2.4765 2.62931 2.82028 2.98432 3.1572 3.16473 3.30825 3.44254 3.58493 3.75999 4.09092 4.33903 4.4971 4.62484 4.81379 
94 0.15152 0.15507 0.30466 0.30823 0.31185 0.31537 0.49139 0.49643 0.49988 0.62387 0.62843 0.63187 0.63615 0.98691 0.99177 1.15082 1.15485 1.15932 1.16369 1.31558 1.32078 1.32389 1.32812 1.49176 1.6447 1.65158 1.65453 1.66004 1.84088 1.84349 1.84697 1.85073 2.05419 2.05705 2.06033 2.17952 2.18542 2.19104 2.32578 2.3287 2.33189 2.33622 2.46176 2.46832 2.47155 2.47537 2.61833 2.62289 2.62559 2.80921 2.81378 2.81657 2.82034 2.97317 2.97843 2.98097 3.14599 3.14917 3.15289 3.15583 3.29518 3.29973 3.30346 3.30708 3.42749 3.4335 3.43728 3.44055 3.57499 3.57944 3.58272 3.58806 3.74956 3.75346 3.75639 3.75936 4.08313 4.08576 4.08913 4.33219 4.33433 4.3393 4.48629 4.48982 4.49278 4.49635 4.61042 4.61696 4.62089 4.62786 4.8052 4.8081 4.81054 4.81404 
38 0.15747 0.31016 0.31583 0.5005 0.62997 0.63544 1.15744 1.32286 1.65497 1.84438 2.05726 2.18703 2.3298 2.33602 2.47159 2.4787 2.62475 2.62933 2.81492 2.82064 2.98009 3.15043 3.15542 3.30099 3.30667 3.43611 3.4417 3.58063 3.58706 3.75385 3.75855 4.08627 4.33459 4.49107 4.49599 4.62127 4.80887 4.81385 
19 0.51301 0.64287 1.17132 1.33497 2.06906 2.48346 2.63666 2.82763 2.99189 3.16405 3.31493 3.44976 3.59252 3.76703 4.09906 4.34608 4.50393 4.63195 4.8215 
19 0.64274 1.17278 1.33431 2.06879 2.19759 2.48323 2.6362 2.82885 2.99093 3.16451 3.31466 3.44967 3.59297 3.76722 4.09775 4.34609 4.50385 4.63161 4.82085 
4 0.65152 2.6448 3.77596 4.51223 
14 0.63702 2.06473 2.33797 2.47736 2.63096 2.82218 2.98667 3.15796 3.44293 3.58931 3.76221 4.09166 4.33956 4.81557 
29 0.51564 0.64803 0.65297 1.34049 2.07443 2.08052 2.20405 2.48849 2.49446 2.64172 2.64659 2.83238 2.83855 2.99735 3.16911 3.17304 3.32061 3.45404 3.46199 3.59797 3.60497 3.77238 3.77701 4.10454 4.50903 4.51369 4.63645 4.64513 4.83149 
2 0.65864 2.6542 
38 0.31566 0.50411 0.63429 0.64121 1.16069 1.16758 1.32507 1.33194 1.65929 1.85051 2.06346 2.18919 2.19645 2.33559 2.4742 2.48065 2.62914 2.63522 2.81949 2.82654 2.98333 2.98873 3.15553 3.16256 3.30473 3.31255 3.43988 3.44451 3.58506 3.7587 3.76525 4.0926 4.34269 4.49586 4.50248 4.61982 4.62796 4.81502 
39 0.15918 0.31144 0.50181 0.63106 0.63704 1.15712 1.16697 1.3217 1.32908 1.65473 1.84541 2.05862 2.18747 2.33074 2.4717 2.47827 2.62552 2.63044 2.81649 2.82161 2.97998 2.98632 3.1516 3.15738 3.30115 3.30809 3.43653 3.44339 3.58123 3.58771 3.75526 3.76005 4.08763 4.33624 4.49172 4.49694 4.6189 4.81068 4.81571 
9 1.16003 1.84845 2.06184 2.33369 3.15418 3.30418 3.58629 3.76278 4.49448 
17 0.31035 0.50068 0.63439 1.32741 1.84317 2.05672 2.32928 2.6252 2.81492 3.15028 3.30442 3.58057 3.75349 4.08544 4.33349 4.49174 4.80797 
22 0.31955 0.63717 1.1651 1.33037 1.85301 2.06431 2.19713 2.33693 2.47891 2.63118 2.82264 2.98672 3.15775 3.30967 3.44257 3.58757 3.76108 4.09353 4.34211 4.49809 4.63054 4.81588 
19 0.5082 0.64237 1.33488 2.06897 2.34299 2.48359 2.63589 2.82749 2.99091 3.16449 3.31523 3.44967 3.5921 3.76647 4.09661 4.34516 4.50346 4.63106 4.81971 
0 
39 0.52571 0.65496 0.65842 1.34872 1.35432 2.08152 2.08478 2.09045 2.21266 2.49566 2.49898 2.50349 2.64872 2.65155 2.65731 2.84114 2.84481 2.84961 3.00468 3.00805 3.17545 3.17926 3.1833 3.33013 3.46198 3.60548 3.6094 3.6169 3.77868 3.78175 3.7848 3.79184 4.36356 4.51626 4.519 4.52307 4.64399 4.64823 4.83654 
13 0.63968 1.3321 2.06514 2.63298 2.82504 2.98989 3.161 3.31201 3.76336 4.09464 4.34236 4.50105 4.81756 
17 0.64465 1.17343 1.33824 2.07124 2.20291 2.34512 2.48727 2.63858 2.83221 2.99359 3.16733 3.31816 3.45343 3.59593 3.7704 4.50613 4.63591 
0 
45 0.16138 0.31539 0.32056 0.50323 0.50713 0.63561 0.64017 1.16238 1.16841 1.32687 1.33156 1.66023 1.85066 1.85628 2.06365 2.19085 2.19707 2.33611 2.34255 2.47634 2.48115 2.63021 2.63419 2.82056 2.8247 2.98504 2.98929 3.15658 3.16161 3.30605 3.31115 3.44181 3.44711 3.58659 3.5927 3.75941 3.76394 4.09266 4.34139 4.49655 4.50103 4.62401 4.62942 4.8149 4.81878 
45 0.16189 0.31702 0.5041 0.50844 0.6352 0.63972 1.16165 1.1673 1.32574 1.33125 1.6597 1.85173 2.06404 2.06812 2.19009 2.19598 2.33635 2.3413 2.47578 2.48031 2.63052 2.63426 2.82097 2.82449 2.98428 2.98865 3.15648 3.16091 3.30555 3.3113 3.44112 3.44633 3.58668 3.59058 3.75945 3.76371 4.09313 4.09754 4.3422 4.49662 4.501 4.62093 4.62794 4.81573 4.81927 
79 0.15083 0.155 0.30456 0.30793 0.31188 0.49109 0.49584 0.49901 0.62397 0.62796 0.63169 0.98727 0.99535 1.15066 1.15424 1.15959 1.16495 1.31545 1.32028 1.32394 1.64489 1.65134 1.65437 1.8407 1.84335 1.84767 2.05397 2.05671 2.06082 2.17934 2.18511 2.32561 2.32852 2.33249 2.46269 2.46797 2.47138 2.47763 2.6184 2.62225 2.6254 2.80915 2.81334 2.81639 2.82337 2.97309 2.97781 2.98063 3.1459 3.14888 3.15293 3.15808 3.29504 3.29913 3.30343 3.42782 3.43328 3.4369 3.44277 3.5749 3.57905 3.58284 3.74946 3.75306 3.75633 4.08288 4.08547 4.08947 4.33185 4.33403 4.48617 4.48935 4.49292 4.61027 4.61671 4.62065 4.80502 4.80784 4.8104 
5 2.48727 2.63679 3.16577 3.76811 4.50698 
44 0.16255 0.31966 0.50557 0.50999 0.63761 0.64101 1.16664 1.17286 1.33053 1.33544 1.50033 1.66259 1.85252 2.06488 2.06867 2.19435 2.3376 2.34207 2.47979 2.48436 2.63261 2.63556 2.82296 2.82746 2.98775 2.99372 3.15856 3.16225 3.31032 3.31373 3.44406 3.44765 3.58868 3.59302 3.7626 3.76608 4.09336 4.09712 4.3419 4.50067 4.50433 4.6281 4.81666 4.8201 
51 0.15784 0.31212 0.3171 0.49925 0.50263 0.63154 0.63577 0.9924 1.15799 1.16525 1.32206 1.32773 1.65586 1.66035 1.84661 1.85185 2.05978 2.06361 2.18643 2.1936 2.332 2.33607 2.47274 2.47637 2.62644 2.62984 2.81668 2.82021 2.98046 2.98441 3.15276 3.15691 3.302 3.30774 3.43786 3.44262 3.58229 3.58604 3.75591 3.75993 3.76404 4.08877 4.09282 4.33743 4.34122 4.49265 4.4972 4.61915 4.62544 4.81151 4.8144 
36 0.50909 0.64023 0.6465 1.16718 1.17469 1.33344 2.0676 2.07525 2.19303 2.19888 2.34056 2.48128 2.48734 2.63496 2.64332 2.82595 2.83235 2.99055 2.99824 3.1604 3.16579 3.17136 3.31352 3.44603 3.45272 3.59136 3.59831 3.76605 3.77224 4.09602 4.34537 4.50285 4.509 4.62644 4.63347 4.81946 
72 0.15173 0.15636 0.30613 0.30964 0.31398 0.49283 0.49716 0.5001 0.62509 0.62918 0.63326 0.9884 0.9954 1.15213 1.15595 1.16158 1.31709 1.32132 1.32529 1.64648 1.65342 1.65774 1.84248 1.84531 1.85047 2.05571 2.05867 2.18111 2.18703 2.32735 2.33031 2.33511 2.46317 2.46897 2.47344 2.61955 2.62381 2.62737 2.81092 2.81505 2.81836 2.97466 2.97908 2.9826 3.14744 3.15057 3.15467 3.29668 3.30062 3.30513 3.42935 3.435 3.43972 3.57657 3.58062 3.58485 3.75116 3.75498 3.75826 4.08465 4.08738 4.33365 4.33605 4.48784 4.49116 4.49496 4.61199 4.61852 4.62456 4.80678 4.80973 4.81269 
27 0.16193 0.50721 0.63655 1.16834 1.33127 1.66033 1.85608 2.06341 2.19259 2.33962 2.47747 2.63094 2.82198 2.98593 3.1583 3.16355 3.3107 3.44264 3.44874 3.59005 3.76157 4.09174 4.34001 4.49859 4.6307 4.81521 4.81985 
13 0.65602 1.34845 2.08278 2.4977 2.64852 2.84527 3.00686 3.17877 3.33141 3.60784 3.78059 4.51831 4.64825 
22 0.51212 0.64596 1.17774 1.33899 1.66891 2.07187 2.20703 2.34739 2.48656 2.63948 2.8301 2.8362 2.99569 3.16715 3.31819 3.45338 3.59762 3.77059 4.10103 4.50743 4.63998 4.82405 
22 0.50857 0.64218 1.16883 1.33391 2.06947 2.19739 2.34104 2.48337 2.63568 2.827 2.99034 3.16357 3.31421 3.44927 3.59147 3.60262 3.76619 4.099 4.3465 4.50293 4.63073 4.8205 
27 0.16026 0.31434 0.5007 0.63312 1.16224 1.32528 1.65655 1.84573 2.05885 2.18922 2.3314 2.47528 2.62746 2.81839 2.98271 3.15246 3.15837 3.30531 3.43874 3.58354 3.75764 4.08793 4.33636 4.49326 4.49776 4.62311 4.81108 
0 
38 0.30881 0.49499 0.50096 0.62825 0.63456 0.9896 1.15482 1.31891 1.32625 1.65411 1.84357 2.05674 2.18316 2.32886 2.46978 2.47708 2.62296 2.62828 2.81285 2.81868 2.97672 2.98445 3.14903 3.15576 3.2986 3.30585 3.43532 3.57856 3.75213 3.75852 4.08576 4.33454 4.48937 4.49576 4.61371 4.6236 4.80818 4.81278 
76 0.15575 0.16007 0.3106 0.31407 0.31977 0.49722 0.50153 0.50525 0.62962 0.63378 0.63745 0.99334 1.15659 1.16044 1.16475 1.32114 1.32595 1.32977 1.49571 1.64974 1.65716 1.66499 1.84675 1.85064 1.85649 2.05975 2.06289 2.18497 2.19068 2.19537 2.33134 2.33442 2.33885 2.46702 2.47289 2.47697 2.48151 2.62441 2.6283 2.63142 2.8148 2.81913 2.82232 2.97879 2.98359 2.98677 3.15172 3.15473 3.15845 3.16415 3.3007 3.30496 3.30882 3.43266 3.43863 3.44239 3.44683 3.58057 3.5846 3.58835 3.75517 3.75895 3.76201 4.08863 4.09155 4.33787 4.3407 4.49208 4.49585 4.49872 4.61577 4.62211 4.6257 4.81065 4.81407 4.81771 
17 0.51372 0.6466 1.33938 2.07271 2.34715 2.48689 2.63981 2.83203 2.9951 3.16863 3.31942 3.4532 3.59765 3.77189 4.10293 4.50798 4.82641 

129
