# Supplementary material for: Deciphering the Contribution of Oriens-Lacunosum/Moleculare (OLM) Cells to Intrinsic θ Rhythms Using Biophysical Local Field Potential (LFP) Models
Source: eNeuro. 2018 Sep 4;5(4):ENEURO.0146-18.2018. doi: 10.1523/ENEURO.0146-18.2018 (PMC6140113; doi:10.1523/ENEURO.0146-18.2018)
Supplement: Supplementary file 2 — Supplementary Code. Download supplement 2, GZ file [file sup_enu-eN-NWR-0146-18-s02.gz › LFP_microcircuit-master/BSC-120-gi-0-gi_SD-0-PV12913020-dSD6.6ms-gnSD0.21-gpv3.0-gsb4.75-csb0.21-gbs6.0-cbs0.1344-spiketimes.txt]

3124

104


50 0.15679 0.30843 0.31345 0.49655 0.50079 0.62777 0.63332 0.99162 1.15471 1.16374 1.31865 1.32533 1.64938 1.65556 1.84348 1.85034 2.05675 2.06087 2.18237 2.18923 2.32885 2.33468 2.46763 2.47328 2.62255 2.62718 2.81248 2.81739 2.97634 2.98193 3.149 3.1543 3.29848 3.30521 3.43324 3.43909 3.57835 3.58319 3.75209 3.75766 4.08581 4.09053 4.33456 4.33953 4.48933 4.49468 4.61312 4.62158 4.8083 4.81165 
0 
19 0.51017 0.64284 1.1753 1.33735 2.06908 2.20139 2.34229 2.48358 2.63646 2.82951 2.99178 3.16525 3.44899 3.59237 3.76777 4.09727 4.34777 4.50441 4.63203 
25 0.16034 0.31722 0.50271 0.63467 1.16419 1.32699 1.65926 1.85197 2.06165 2.19119 2.33411 2.47589 2.62855 2.81996 2.98401 3.15575 3.30615 3.44084 3.58479 3.75895 4.09009 4.33902 4.49606 4.62834 4.81385 
86 0.15828 0.16151 0.31325 0.31708 0.32168 0.49952 0.50267 0.50535 0.63219 0.63508 0.63831 0.64215 0.99422 1.15877 1.16242 1.16611 1.16969 1.32281 1.32744 1.33056 1.33378 1.65514 1.65894 1.66285 1.84787 1.85073 1.85475 2.06074 2.06363 2.06781 2.18662 2.19093 2.19576 2.33309 2.33578 2.33931 2.47217 2.47614 2.47926 2.48321 2.62727 2.63027 2.63285 2.81736 2.82042 2.82308 2.8266 2.98073 2.98479 2.98759 2.992 3.15353 3.15633 3.15932 3.16217 3.30289 3.3069 3.30973 3.31281 3.4383 3.44111 3.44455 3.44835 3.58256 3.58578 3.58923 3.75669 3.76014 3.76281 3.76651 4.08988 4.09242 4.09618 4.33864 4.34093 4.49372 4.49764 4.50029 4.61754 4.62309 4.62623 4.6302 4.81239 4.81492 4.8179 4.8216 
14 0.64606 1.33966 2.07236 2.20542 2.48638 2.63935 2.83374 2.99359 3.16821 3.45316 3.59676 3.77041 4.50663 4.63706 
77 0.15668 0.16043 0.30926 0.31346 0.31685 0.49632 0.50098 0.50424 0.62825 0.63269 0.63648 0.99125 1.15468 1.15883 1.16417 1.16807 1.32031 1.32566 1.32909 1.64901 1.65541 1.65883 1.84604 1.84929 1.85376 2.05919 2.06236 2.18393 2.18933 2.19672 2.33071 2.33387 2.3379 2.46592 2.4721 2.47586 2.47957 2.62205 2.6268 2.62985 2.81386 2.81847 2.82113 2.82531 2.97782 2.98254 2.98519 3.15083 3.1542 3.15754 3.16145 3.29974 3.30435 3.30832 3.3138 3.43197 3.43791 3.44209 3.57959 3.58403 3.5878 3.75424 3.75857 3.76146 4.0882 4.09106 4.33708 4.33958 4.49116 4.49597 4.49875 4.61445 4.62047 4.62502 4.81021 4.81336 4.81618 
57 0.15736 0.31038 0.31468 0.49626 0.50056 0.50531 0.63014 0.63416 0.99311 1.1565 1.16231 1.168 1.32044 1.32584 1.65412 1.6578 1.84523 1.84996 2.05845 2.06208 2.18426 2.19022 2.33061 2.33419 2.47133 2.47552 2.62484 2.62846 2.81412 2.81859 2.82391 2.97834 2.98315 3.15083 3.15525 3.15861 3.30023 3.30587 3.31067 3.43663 3.44114 3.5802 3.58421 3.75369 3.7585 3.76226 4.08753 4.09117 4.33626 4.33926 4.49096 4.49582 4.61486 4.62315 4.80996 4.81273 4.8172 
16 0.64399 1.17625 1.33587 2.0699 2.48713 2.63781 2.82868 2.99623 3.16602 3.31682 3.45284 3.59442 3.76801 4.09971 4.50503 4.63329 
46 0.51627 0.64776 0.6515 0.65628 1.17809 1.34111 1.34615 2.07429 2.07785 2.08347 2.20454 2.21156 2.35217 2.48958 2.49331 2.49821 2.64221 2.64467 2.65076 2.83421 2.84045 2.99703 2.9997 3.00912 3.17007 3.17308 3.17733 3.32206 3.45366 3.45836 3.59785 3.60183 3.607 3.77289 3.77549 3.77955 3.78671 4.1048 4.50799 4.51125 4.51499 4.52283 4.63668 4.64053 4.64618 4.82987 
32 0.50664 0.63877 0.64362 1.1682 1.17407 1.33201 1.33772 2.06584 2.19588 2.3417 2.48027 2.48651 2.63428 2.82479 2.83293 2.98941 3.15979 3.16395 3.31221 3.44429 3.44938 3.58988 3.59477 3.7643 3.76776 4.095 4.34441 4.50198 4.50839 4.62985 4.63698 4.81856 
5 0.65669 2.49681 2.64781 3.77856 4.51597 
10 0.64319 2.07004 2.48443 2.63734 2.99274 3.16718 3.59321 3.76746 4.50419 4.63558 
0 
1 2.08895 
32 0.50928 0.64101 0.6454 1.1677 1.33369 2.0686 2.0733 2.19841 2.34071 2.48185 2.48564 2.63612 2.63945 2.82816 2.99008 2.99505 3.16151 3.16597 3.31246 3.44626 3.45236 3.59164 3.59602 3.76707 3.77043 4.09804 4.34677 4.50214 4.50662 4.63109 4.6368 4.82169 
18 0.50494 0.6374 1.33194 1.84893 2.06345 2.33541 2.47893 2.63096 2.82197 2.98561 3.15884 3.30987 3.44446 3.76209 4.09495 4.33943 4.49846 4.81548 
25 0.50915 0.64179 1.1734 1.33742 2.06882 2.34084 2.48188 2.48938 2.63535 2.828 2.83388 2.98984 3.16303 3.17217 3.31377 3.44821 3.5909 3.59927 3.76698 3.77409 4.09699 4.50342 4.50929 4.63074 4.8218 
49 0.15767 0.30744 0.31258 0.49397 0.49862 0.62665 0.63095 0.99118 1.15369 1.15996 1.31798 1.32446 1.65066 1.6552 1.84282 1.8482 2.05598 2.06055 2.18184 2.18932 2.32791 2.33252 2.46663 2.47193 2.62169 2.62604 2.81155 2.81626 2.97557 2.98106 3.14816 3.15311 3.29745 3.3038 3.43333 3.43772 3.57735 3.58196 3.7513 3.75653 4.08496 4.08946 4.33384 4.48852 4.49383 4.61257 4.62121 4.80718 4.81074 
10 0.64909 2.07607 2.49016 2.64236 3.00129 3.17063 3.45549 3.6002 3.77285 4.51019 
1 4.51303 
73 0.15812 0.16172 0.31248 0.31603 0.3207 0.49718 0.50181 0.50473 0.6301 0.63439 0.63789 0.99432 1.15702 1.16099 1.16596 1.32202 1.32688 1.33035 1.49855 1.65086 1.65845 1.84767 1.85167 2.06056 2.0639 2.18565 2.191 2.19633 2.33266 2.33568 2.34087 2.46878 2.47463 2.47798 2.48243 2.62454 2.62895 2.63172 2.81553 2.81978 2.82271 2.97927 2.98426 2.98682 3.15277 3.15574 3.15932 3.30163 3.30575 3.30948 3.43358 3.43952 3.44344 3.44786 3.58123 3.58545 3.58878 3.756 3.75972 3.7626 4.08957 4.09256 4.33875 4.34198 4.49313 4.49718 4.49978 4.61654 4.62178 4.62681 4.81223 4.81502 4.8182 
47 0.16346 0.31634 0.50283 0.50702 0.63487 0.63883 1.16055 1.16749 1.32764 1.33194 1.66369 1.84933 2.06198 2.06709 2.19119 2.19809 2.33415 2.34031 2.47635 2.48004 2.62963 2.63315 2.82027 2.82435 2.98531 2.98963 3.15523 3.15987 3.30584 3.31025 3.44013 3.44516 3.58517 3.58981 3.7592 3.7626 3.7663 4.09102 4.09603 4.33952 4.496 4.49967 4.50414 4.62261 4.62904 4.81403 4.81797 
8 0.6461 2.48829 2.64238 2.99709 3.16768 3.59845 3.76692 4.50495 
0 
17 0.6412 1.17002 1.33491 2.06707 2.33972 2.48243 2.63436 2.82602 2.99037 3.16245 3.59191 3.76556 4.09604 4.34513 4.50211 4.6309 4.81977 
0 
0 
0 
22 0.51311 0.64537 1.33975 2.07203 2.20185 2.34529 2.48677 2.63851 2.83144 2.99316 2.99991 3.16727 3.31879 3.45277 3.59421 3.59904 3.77027 4.10275 4.34966 4.50669 4.63899 4.82408 
74 0.15212 0.3022 0.3059 0.30945 0.48859 0.49338 0.49638 0.50268 0.62153 0.62599 0.62961 0.98441 0.99112 1.14845 1.15277 1.15789 1.31338 1.31885 1.32349 1.64266 1.64946 1.65318 1.8384 1.84164 1.8455 2.05164 2.0552 2.17707 2.18332 2.32327 2.32674 2.33069 2.46065 2.4663 2.46987 2.61608 2.62038 2.62354 2.80685 2.81147 2.8144 2.82036 2.97072 2.97618 2.97962 3.1435 3.14694 3.15049 3.15673 3.29264 3.29742 3.30124 3.42563 3.43102 3.43546 3.5725 3.57715 3.58101 3.747 3.75142 3.75431 4.08051 4.08371 4.32949 4.33229 4.48395 4.48851 4.49146 4.60803 4.61499 4.61958 4.80263 4.80592 4.80885 
22 0.51003 0.64215 1.16723 1.33638 1.66619 1.85693 2.0687 2.19524 2.34185 2.48271 2.6366 2.82755 2.9925 3.16246 3.31469 3.4473 3.59175 3.76515 4.09775 4.50251 4.62958 4.82135 
42 0.16266 0.31438 0.50367 0.63407 0.63887 1.16057 1.16655 1.32542 1.33014 1.65747 1.84966 2.06266 2.06701 2.18855 2.19503 2.33478 2.47463 2.47976 2.62877 2.63285 2.81911 2.82335 2.98317 2.98808 3.15523 3.16001 3.30482 3.31 3.44022 3.44525 3.585 3.5891 3.75859 3.76304 4.09191 4.34063 4.49547 4.50019 4.61881 4.62691 4.81425 4.81858 
25 0.50565 0.63739 1.16501 1.33035 2.06383 2.19381 2.33696 2.47916 2.63172 2.82277 2.98717 3.15683 3.16264 3.31009 3.44221 3.44915 3.58785 3.76176 3.76752 4.09317 4.34255 4.49845 4.50232 4.62792 4.81624 
53 0.51441 0.51858 0.64554 0.64883 0.65234 1.17493 1.18015 1.33975 1.34314 2.07322 2.07625 2.08246 2.20275 2.2095 2.34685 2.48711 2.48986 2.49346 2.4992 2.64064 2.64299 2.64825 2.83295 2.83709 2.84186 2.99628 3.00023 3.16642 3.16998 3.17273 3.17815 3.31981 3.32286 3.45194 3.45567 3.45963 3.59644 3.59978 3.60449 3.77121 3.77368 3.77661 3.7821 4.1027 4.35203 4.50733 4.51003 4.51322 4.52006 4.63597 4.63978 4.82629 4.83158 
27 0.5093 0.64007 0.64564 1.16764 1.17434 1.33276 2.06693 2.19622 2.34126 2.48161 2.63457 2.82553 2.83405 2.99047 3.15994 3.16518 3.3115 3.31803 3.4456 3.59119 3.76347 3.76865 4.09624 4.5004 4.50558 4.63056 4.81944 
7 2.06625 2.63449 2.9907 3.44913 3.59468 3.76559 4.50212 
25 0.31041 0.49877 0.63054 1.15657 1.32106 1.65552 1.84471 2.05805 2.18717 2.33027 2.47238 2.62523 2.81556 2.9804 3.15085 3.30067 3.43646 3.58117 3.75386 3.75975 4.08711 4.3357 4.49104 4.62018 4.80975 
7 0.65439 2.49539 2.64729 3.17671 3.77768 4.51554 4.64343 
21 0.31502 0.50083 0.63405 1.32656 1.65761 1.84646 2.05962 2.33206 2.47536 2.62772 2.8188 2.98329 3.1539 3.30949 3.43964 3.58388 3.7584 4.08842 4.33697 4.49582 4.81137 
5 2.33545 2.63128 2.98664 3.15885 4.81646 
2 3.76536 4.50291 
42 0.50728 0.51198 0.63911 0.64255 1.16374 1.17152 1.32763 1.33242 1.33754 1.66444 1.85326 2.06605 2.07191 2.19476 2.33845 2.48081 2.48576 2.63404 2.63674 2.82477 2.82862 2.98913 2.99457 3.15934 3.16317 3.16697 3.30826 3.31326 3.44447 3.4491 3.5891 3.59361 3.76439 3.76707 4.09508 4.34365 4.50132 4.50385 4.62636 4.63076 4.81795 4.82231 
0 
7 0.64871 2.49127 2.99796 3.17031 3.77341 4.50857 4.64219 
8 0.64235 2.63551 2.99133 3.16367 3.31565 3.45105 3.59335 3.76666 
21 0.51392 0.64266 0.64684 1.16993 1.3357 2.0705 2.19836 2.48501 2.63758 2.82868 2.99294 3.16492 3.1686 3.31649 3.44945 3.59353 3.59817 3.7694 4.09992 4.50519 4.63216 
1 2.49562 
54 0.51781 0.52186 0.64897 0.65228 0.65593 1.17782 1.34265 1.34671 2.07614 2.07946 2.0847 2.20632 2.21347 2.34991 2.36057 2.49111 2.49491 2.49944 2.51433 2.64348 2.6462 2.65162 2.83596 2.83976 2.84361 2.99925 3.00363 3.1703 3.17357 3.17648 3.18151 3.32279 3.32623 3.4549 3.45912 3.46532 3.59999 3.6037 3.60836 3.61671 3.77402 3.77685 3.77997 3.7857 4.10575 4.51074 4.51342 4.517 4.52647 4.63931 4.64308 4.65159 4.83017 4.83749 
17 0.51272 0.64495 1.17794 1.33875 2.07155 2.4858 2.63797 2.82929 2.99334 3.16711 3.31778 3.4539 3.59587 3.76824 4.0998 4.50621 4.6378 
35 0.50724 0.63923 0.64487 1.16682 1.17302 1.33186 1.33824 1.85477 2.0669 2.19635 2.33937 2.4806 2.48736 2.63426 2.63934 2.82418 2.82822 2.98892 3.15958 3.16531 3.30945 3.31532 3.44547 3.45325 3.59027 3.59751 3.76347 3.76791 4.09604 4.345 4.50014 4.50602 4.6281 4.63471 4.81877 
125 0.1516 0.15456 0.15758 0.30414 0.30743 0.31042 0.31276 0.31601 0.49043 0.49449 0.49688 0.49926 0.50167 0.6202 0.6252 0.62827 0.63074 0.63315 0.6367 0.98676 0.99013 0.99382 1.14985 1.15369 1.15705 1.16028 1.1635 1.31473 1.31819 1.32175 1.32422 1.32703 1.64415 1.65023 1.65307 1.6559 1.66036 1.8405 1.84273 1.84565 1.84807 1.85156 2.05372 2.05603 2.05851 2.06156 2.17883 2.18332 2.18645 2.19022 2.32533 2.328 2.33066 2.33344 2.33828 2.46059 2.46634 2.46961 2.47194 2.47493 2.47896 2.6173 2.62163 2.62444 2.62632 2.63195 2.80879 2.81268 2.81526 2.81731 2.82011 2.82363 2.97243 2.97642 2.97949 2.98197 2.98545 3.14527 3.14821 3.15105 3.15325 3.15563 3.29452 3.29789 3.30116 3.30366 3.30611 3.42711 3.43269 3.43526 3.43798 3.44064 3.57446 3.57823 3.58072 3.58363 3.58736 3.74924 3.75217 3.75495 3.75696 3.7594 4.08273 4.08508 4.0876 4.09106 4.33177 4.33367 4.33604 4.33965 4.48562 4.48853 4.49192 4.49385 4.49714 4.60964 4.61471 4.61848 4.62105 4.62575 4.80484 4.80755 4.80957 4.81168 4.81447 
73 0.51369 0.51635 0.51982 0.64535 0.64786 0.65073 0.65388 1.17443 1.1781 1.18286 1.33868 1.34168 1.34491 2.07312 2.07612 2.0795 2.1022 2.20144 2.20486 2.21115 2.34591 2.34981 2.35453 2.48655 2.48959 2.49247 2.49604 2.50397 2.63987 2.64269 2.64488 2.65018 2.83126 2.83414 2.83727 2.84116 2.99459 2.99776 3.00102 3.00737 3.16664 3.16987 3.17223 3.17562 3.31743 3.32112 3.32397 3.45199 3.4554 3.45827 3.59587 3.59866 3.60227 3.6078 3.7692 3.77266 3.77497 3.77722 3.78323 4.10253 4.10609 4.35206 4.50667 4.5102 4.51236 4.51599 4.529 4.63402 4.63799 4.641 4.82589 4.82882 4.83432 
50 0.51089 0.51426 0.64243 0.64597 0.64963 1.16872 1.17293 1.178 1.33365 1.33695 1.34076 1.85882 2.06941 2.07265 2.0958 2.19663 2.20045 2.34266 2.34721 2.48341 2.48666 2.49038 2.63696 2.63992 2.64854 2.82881 2.83203 2.99138 2.99451 3.16321 3.16698 3.16979 3.31404 3.31805 3.44812 3.45175 3.59319 3.5966 3.76741 3.77063 3.77303 4.09889 4.10303 4.3483 4.50282 4.50702 4.51295 4.63187 4.63503 4.82366 
28 0.50654 0.63907 1.16398 1.32811 1.33464 2.06707 2.19568 2.33812 2.48022 2.63254 2.63642 2.82378 2.98654 2.99137 3.15886 3.16426 3.30769 3.31407 3.4446 3.58838 3.76167 3.76708 4.09487 4.49847 4.50404 4.62584 4.63247 4.81913 
18 0.50655 1.16894 1.33422 2.06521 2.34139 2.48035 2.63347 2.82418 2.99018 3.15996 3.31189 3.4461 3.5909 3.7641 4.09423 4.50121 4.63175 4.81643 
0 
19 0.64057 1.1645 1.3317 2.06828 2.1957 2.33849 2.63444 2.82454 2.98921 3.16274 3.31356 3.44854 3.59143 3.76459 4.09552 4.3434 4.50161 4.62971 4.81817 
0 
21 0.5063 0.64046 1.16964 1.33198 2.06554 2.19694 2.33818 2.48072 2.63421 2.82448 2.98916 3.16187 3.31258 3.44376 3.5895 3.76376 4.09449 4.34419 4.50123 4.62996 4.81815 
23 0.51404 0.64507 0.65285 1.3397 2.07361 2.34709 2.48622 2.49305 2.64009 2.83256 2.99602 3.16555 3.17039 3.32091 3.4508 3.59608 3.76813 3.77247 4.10298 4.50722 4.51326 4.63559 4.82633 
18 0.31462 0.63406 1.32716 1.84585 2.0598 2.33215 2.62725 2.81882 2.98566 3.15395 3.30626 3.44021 3.58507 3.75793 4.08818 4.33602 4.49525 4.8107 
58 0.15855 0.31195 0.31618 0.49944 0.50258 0.63028 0.63458 0.63843 0.99546 1.15722 1.16309 1.32151 1.32739 1.33215 1.65296 1.65836 1.84687 1.85151 2.0598 2.06382 2.18552 2.19175 2.33183 2.33608 2.47038 2.47577 2.4798 2.62584 2.63013 2.81527 2.81973 2.82349 2.97931 2.98452 3.15208 3.15659 3.15972 3.30106 3.30688 3.31061 3.43638 3.44103 3.44482 3.58112 3.58563 3.75526 3.75982 3.7628 4.08881 4.09275 4.33787 4.34175 4.49237 4.49727 4.61626 4.62448 4.81144 4.81451 
1 3.7686 
42 0.31244 0.49789 0.50241 0.63144 0.63756 1.15818 1.16772 1.32223 1.32871 1.65617 1.847 2.06015 2.18647 2.19551 2.33225 2.33962 2.47228 2.47824 2.62645 2.63151 2.81591 2.8209 2.98001 2.98593 3.15249 3.15828 3.30194 3.30877 3.4383 3.44451 3.5818 3.58898 3.75553 3.76124 4.08922 4.33805 4.49278 4.4984 4.61708 4.62576 4.81169 4.81593 
6 2.06427 2.82365 3.76416 4.09267 4.3411 4.81669 
5 0.63611 3.15582 3.44104 3.76337 4.50094 
86 0.15207 0.15535 0.30482 0.30804 0.31152 0.31541 0.49111 0.49575 0.49868 0.50283 0.62397 0.62821 0.63202 0.98653 0.98953 1.15087 1.15445 1.15952 1.31565 1.31996 1.32367 1.64478 1.65173 1.6545 1.84112 1.84348 1.84722 2.05444 2.05699 2.05999 2.17958 2.18518 2.19175 2.32601 2.32866 2.33175 2.46164 2.46792 2.47137 2.47579 2.61827 2.6225 2.62525 2.62909 2.80929 2.81363 2.81659 2.82117 2.97326 2.97794 2.98073 3.1462 3.14915 3.15308 3.15632 3.29538 3.29933 3.30384 3.42757 3.43354 3.43719 3.44159 3.57512 3.57926 3.58259 3.74979 3.7533 3.75661 3.75954 4.08338 4.08579 4.08908 4.33243 4.33438 4.33814 4.48646 4.48945 4.49289 4.49669 4.61046 4.61698 4.62072 4.80542 4.80813 4.81035 4.815 
49 0.2996 0.30476 0.48497 0.49008 0.61861 0.62384 0.98026 1.1454 1.15274 1.30957 1.31574 1.64227 1.64827 1.83423 1.83899 2.04745 2.05179 2.17366 2.18438 2.31945 2.32394 2.45903 2.46467 2.61343 2.61809 2.80319 2.80795 2.96721 2.97265 3.13965 3.14458 3.28913 3.2953 3.4246 3.43013 3.56893 3.57365 3.74287 3.74782 4.07646 4.0808 4.32526 4.32929 4.48007 4.48526 4.60454 4.61379 4.7987 4.80218 
0 
20 0.50848 0.64176 1.16875 1.33411 2.06771 2.19738 2.34037 2.48285 2.63591 2.82643 2.99055 3.16348 3.31473 3.44753 3.59217 3.76645 4.09637 4.50372 4.63217 4.82264 
0 
0 
11 0.65 2.07594 2.49008 2.64279 2.99888 3.17064 3.45939 3.59876 3.77388 4.51043 4.63765 
0 
40 0.52657 0.65241 0.65611 0.66303 1.34698 1.35361 2.07912 2.08281 2.08986 2.20941 2.21694 2.35596 2.49384 2.49779 2.50326 2.64645 2.64964 2.65752 2.8397 2.84477 3.00262 3.00705 3.17341 3.17706 3.18121 3.32751 3.45942 3.46429 3.60354 3.60783 3.61431 3.77772 3.78069 3.78607 4.51334 4.51693 4.52155 4.64232 4.64789 4.8349 
41 0.5077 0.63951 0.64705 1.16456 1.17326 1.32893 1.33489 1.66492 2.06679 2.07685 2.19296 2.19897 2.33936 2.35082 2.48044 2.48419 2.63417 2.63868 2.82397 2.82758 2.83552 2.98777 2.99205 3.15998 3.16607 3.30871 3.31474 3.44508 3.45379 3.58874 3.59252 3.60438 3.76384 3.76828 4.09586 4.34633 4.50012 4.50617 4.62297 4.63084 4.81926 
50 0.15628 0.30937 0.31415 0.49643 0.50086 0.6284 0.63369 0.99228 1.1553 1.16141 1.31959 1.32535 1.65189 1.65695 1.8443 1.84922 2.05751 2.06191 2.18374 2.19039 2.32946 2.33385 2.46846 2.47401 2.62336 2.62794 2.81333 2.81832 2.97734 2.98267 3.14976 3.15473 3.29913 3.30495 3.43442 3.43929 3.57906 3.58382 3.75295 3.75799 4.0865 4.09123 4.33531 4.33985 4.4901 4.49518 4.61434 4.62196 4.80874 4.81239 
48 0.51799 0.64873 0.65258 0.65933 1.1792 1.34243 1.34722 2.07565 2.07918 2.08454 2.20593 2.21174 2.34983 2.36105 2.48975 2.49417 2.49987 2.6426 2.6457 2.65144 2.8354 2.83972 2.84461 2.99916 3.00439 3.16944 3.17374 3.17753 3.32159 3.32626 3.4544 3.45951 3.59913 3.60366 3.60991 3.77284 3.77651 3.78009 3.78629 4.10598 4.35697 4.50946 4.51287 4.51673 4.53032 4.63841 4.64208 4.83053 
2 4.08905 4.33674 
3 2.49551 2.64801 3.77796 
14 0.65166 2.07835 2.49323 2.6455 2.83827 3.00241 3.17395 3.32717 3.4606 3.60334 3.77629 4.51282 4.52216 4.64222 
22 0.31737 0.50528 0.6363 1.16434 1.32855 1.85106 2.06321 2.33566 2.47709 2.63001 2.82055 2.98533 3.15687 3.30788 3.44288 3.58664 3.76042 4.09205 4.33997 4.49743 4.62701 4.8141 
27 0.31742 0.50206 0.6346 1.16308 1.32803 1.65874 1.84976 2.06208 2.1915 2.33386 2.47651 2.62931 2.82028 2.82837 2.98432 3.1572 3.16473 3.30826 3.44255 3.58493 3.75999 4.09092 4.33886 4.4971 4.62486 4.81376 4.8197 
93 0.15287 0.15649 0.30468 0.30814 0.31166 0.31518 0.49101 0.49591 0.49867 0.50206 0.62397 0.6285 0.63194 0.63651 0.98756 0.99388 1.15084 1.15487 1.15936 1.16372 1.3156 1.32081 1.32392 1.32826 1.64473 1.65163 1.65455 1.84088 1.84349 1.84708 1.85119 2.05419 2.05705 2.06033 2.17952 2.18542 2.19104 2.32578 2.32869 2.33188 2.33619 2.46175 2.46832 2.47155 2.47537 2.61833 2.62289 2.62559 2.80921 2.81378 2.81657 2.82034 2.97317 2.97843 2.98097 3.14599 3.14917 3.15289 3.15583 3.29518 3.29973 3.30346 3.30708 3.42749 3.4335 3.43728 3.44055 3.57499 3.57944 3.58272 3.58806 3.74956 3.75346 3.75639 3.75936 4.08313 4.08576 4.08913 4.33219 4.33433 4.33989 4.48629 4.48982 4.49278 4.49635 4.61041 4.61694 4.62087 4.62737 4.8052 4.8081 4.81054 4.81404 
43 0.15808 0.30956 0.31502 0.49719 0.50205 0.63057 0.6364 0.99485 1.15746 1.16598 1.32287 1.32953 1.65474 1.84421 1.8515 2.05726 2.18702 2.3298 2.33559 2.47159 2.4787 2.62475 2.62933 2.81492 2.82028 2.98009 3.15043 3.15542 3.30099 3.30666 3.4361 3.44169 3.58064 3.58708 3.75385 3.75855 4.08627 4.33458 4.49108 4.496 4.62127 4.80887 4.81366 
15 0.64286 1.17214 1.33575 2.0698 2.48346 2.63666 2.82779 2.9922 3.16405 3.31533 3.4497 3.59251 3.76703 4.50391 4.63194 
16 0.64268 1.16919 1.3332 2.06863 2.1975 2.48321 2.6362 2.99077 3.1643 3.31459 3.44937 3.59237 3.76707 4.0972 4.5037 4.63129 
3 2.64553 3.77581 4.51414 
14 0.50597 0.63718 2.06461 2.47737 2.63096 2.82212 2.98667 3.15796 3.4429 3.5893 3.76221 4.09166 4.33945 4.81523 
26 0.64806 0.654 1.18137 1.34205 2.07473 2.20969 2.4885 2.49448 2.64173 2.6479 2.83336 2.83935 2.99789 3.16897 3.17335 3.32145 3.45482 3.59779 3.60514 3.77246 3.7778 4.10529 4.50935 4.51449 4.63659 4.64594 
1 2.65466 
39 0.31478 0.5033 0.6342 0.64095 1.16069 1.16727 1.32505 1.33155 1.65748 1.85005 2.06333 2.18919 2.19557 2.33543 2.47418 2.48057 2.62914 2.63522 2.8193 2.82547 2.98333 2.98852 3.15553 3.16235 3.30473 3.31158 3.43987 3.44438 3.58506 3.5908 3.7587 3.76511 4.09245 4.34143 4.49586 4.50251 4.61983 4.62795 4.81472 
38 0.3113 0.50072 0.63112 0.63707 1.15713 1.16698 1.32175 1.32912 1.65471 1.84532 2.05862 2.18747 2.33073 2.4717 2.47826 2.62552 2.63044 2.81649 2.82165 2.97997 2.98631 3.1516 3.15738 3.30115 3.30809 3.43653 3.44337 3.58123 3.58771 3.75526 3.76005 4.08763 4.33621 4.49172 4.49694 4.61888 4.81068 4.81535 
9 1.16004 1.84855 2.06176 2.33347 3.15418 3.30418 3.58626 3.76278 4.49454 
15 0.31099 0.63375 1.84317 2.05672 2.32927 2.6252 2.81492 3.15028 3.30443 3.58059 3.75349 4.08544 4.33349 4.49175 4.80797 
19 0.63714 1.16463 1.33029 2.06466 2.19601 2.33712 2.47892 2.63118 2.82316 2.98634 3.15775 3.30944 3.44256 3.58757 3.76108 4.09382 4.49808 4.63052 4.81657 
20 0.51112 0.6422 1.17349 1.33457 2.06886 2.34197 2.48359 2.63589 2.827 2.99086 3.16449 3.31469 3.44967 3.59211 3.76647 4.09648 4.3454 4.50347 4.63106 4.81959 
0 
41 0.52633 0.65487 0.65842 1.3485 1.35353 2.08173 2.08496 2.09289 2.21152 2.22072 2.35657 2.3642 2.49563 2.49898 2.5035 2.64883 2.65185 2.65962 2.84192 2.84648 3.00495 3.00851 3.17592 3.1794 3.18354 3.33027 3.46199 3.46717 3.60512 3.6093 3.6152 3.77887 3.78191 3.7853 3.79567 4.51736 4.5203 4.52652 4.64391 4.64805 4.83711 
11 0.63974 1.3333 2.06503 2.63298 2.82555 2.98981 3.161 3.31199 3.76336 4.09439 4.50105 
16 0.64459 1.17571 1.33907 2.07279 2.20377 2.48726 2.63858 2.83274 2.99434 3.16704 3.31922 3.45405 3.59552 3.77016 4.50611 4.63593 
0 
40 0.16177 0.31532 0.50386 0.63567 0.64027 1.16239 1.16845 1.32685 1.33156 1.66123 1.85151 2.06367 2.19086 2.19759 2.33613 2.47635 2.48116 2.63021 2.63419 2.82056 2.82492 2.98504 2.98929 3.15658 3.16162 3.30605 3.31116 3.44181 3.44714 3.58659 3.59275 3.75941 3.76394 4.09268 4.34148 4.4965 4.50085 4.62401 4.62962 4.81492 
44 0.31907 0.50436 0.50869 0.63541 0.63985 1.16165 1.16733 1.32575 1.33109 1.6616 1.85238 2.06419 2.06865 2.19008 2.19575 2.3365 2.34107 2.47579 2.48032 2.63052 2.63426 2.82113 2.82487 2.98427 2.98855 3.15648 3.1608 3.30555 3.31132 3.44113 3.44613 3.58668 3.59046 3.75945 3.76369 4.09326 4.09825 4.34264 4.49664 4.50101 4.62093 4.62794 4.81605 4.81989 
80 0.15187 0.15595 0.30454 0.30774 0.31145 0.49094 0.4953 0.498 0.50236 0.62401 0.62801 0.6317 0.98654 0.99327 1.15067 1.15424 1.15959 1.16468 1.31545 1.32028 1.32394 1.64493 1.65136 1.6543 1.8407 1.84331 1.84761 2.05397 2.05671 2.06082 2.17934 2.18511 2.32561 2.32852 2.33241 2.46272 2.46798 2.47138 2.47766 2.6184 2.62225 2.6254 2.80915 2.81334 2.81639 2.82308 2.97309 2.97781 2.98063 3.1459 3.14888 3.15293 3.15808 3.29503 3.29911 3.30341 3.42782 3.43328 3.4369 3.44277 3.5749 3.57905 3.58283 3.74946 3.75306 3.75633 4.08288 4.08547 4.08946 4.33185 4.33403 4.48617 4.48935 4.49292 4.61026 4.61666 4.62062 4.80502 4.80784 4.81039 
5 2.48725 2.63679 3.16577 3.76815 4.50727 
40 0.16269 0.32157 0.50469 0.50881 0.63761 0.64118 1.16665 1.33055 1.33585 1.66595 1.85344 2.0648 2.06855 2.1941 2.33746 2.47979 2.48436 2.63261 2.63556 2.82294 2.82763 2.98775 3.15856 3.16226 3.31032 3.31374 3.44407 3.44768 3.58869 3.59303 3.7626 3.76608 4.09335 4.09721 4.34183 4.50054 4.5039 4.6281 4.81659 4.82122 
47 0.15955 0.3125 0.31772 0.49982 0.50317 0.63155 0.63589 1.15799 1.16539 1.32205 1.32773 1.65676 1.84724 2.05978 2.06391 2.18643 2.19364 2.33207 2.33664 2.47273 2.47636 2.62644 2.62984 2.81668 2.82035 2.98046 2.98441 3.15276 3.15691 3.302 3.30774 3.43785 3.4426 3.58228 3.58602 3.75591 3.75993 3.76404 4.08878 4.09322 4.33774 4.49268 4.49722 4.61912 4.62542 4.81171 4.81488 
33 0.64027 0.64593 1.1672 1.17327 1.33345 2.06759 2.07496 2.19307 2.19871 2.34055 2.48133 2.4874 2.63496 2.64332 2.82617 2.99057 3.1604 3.16578 3.17267 3.31353 3.44602 3.45295 3.59137 3.59833 3.76605 3.7722 4.09591 4.34558 4.50288 4.50895 4.62645 4.63334 4.81964 
71 0.15382 0.15884 0.30615 0.30964 0.31373 0.49302 0.49795 0.50149 0.62529 0.62938 0.63337 0.98933 1.15214 1.15595 1.16158 1.31709 1.32132 1.3253 1.64653 1.65362 1.65816 1.84252 1.84533 1.85022 2.05571 2.05867 2.18111 2.18703 2.32736 2.33032 2.33523 2.46316 2.46897 2.47344 2.61955 2.62381 2.62737 2.81092 2.81505 2.81839 2.97466 2.97908 2.9826 3.14744 3.15057 3.15467 3.29669 3.30064 3.30514 3.42935 3.435 3.43972 3.57658 3.58063 3.58486 3.75116 3.75498 3.75826 4.08465 4.08738 4.33367 4.33608 4.48784 4.49116 4.49496 4.612 4.61855 4.62461 4.80678 4.80977 4.81276 
24 0.50682 0.6367 1.16806 1.33112 2.06341 2.19251 2.3384 2.47747 2.63094 2.82177 2.98593 3.1583 3.1633 3.31058 3.44267 3.44816 3.59005 3.76157 4.09174 4.33985 4.49859 4.6307 4.81504 4.82103 
13 0.65555 1.34921 2.08278 2.49769 2.64852 2.84541 3.00462 3.17782 3.46465 3.60744 3.78054 4.51782 4.64794 
11 0.64616 2.07227 2.20921 2.48654 2.63948 3.16741 3.31981 3.59856 3.77075 4.10388 4.50738 
15 0.64191 1.16917 1.33473 2.06919 2.19769 2.48338 2.63568 2.99025 3.16348 3.31482 3.44913 3.59148 3.76619 4.50292 4.63074 
26 0.3146 0.50053 0.63309 1.16226 1.3253 1.65659 1.84573 2.05885 2.18922 2.3314 2.47528 2.62746 2.81839 2.98271 3.15246 3.15837 3.30532 3.43875 3.58355 3.75764 4.08793 4.33636 4.494 4.62312 4.81108 4.81749 
0 
36 0.30852 0.49648 0.6281 0.63436 1.15482 1.31891 1.32623 1.65379 1.84351 2.05674 2.18316 2.32887 2.46974 2.47653 2.62296 2.62828 2.81285 2.81859 2.97672 2.98441 3.14903 3.15576 3.2986 3.30585 3.43532 3.57857 3.75213 3.75852 4.08576 4.33453 4.48937 4.49576 4.61373 4.62361 4.80818 4.81258 
73 0.15711 0.16105 0.31075 0.31389 0.49717 0.50157 0.50512 0.62968 0.63384 0.63754 0.99292 1.15661 1.16046 1.16467 1.32115 1.32596 1.32986 1.64976 1.65682 1.84667 1.85015 1.85535 2.05975 2.06295 2.18497 2.19066 2.19501 2.33136 2.33446 2.33874 2.46702 2.47289 2.47697 2.4815 2.62441 2.6283 2.63142 2.8148 2.81917 2.82239 2.97879 2.98359 2.98666 3.15172 3.15473 3.15844 3.16316 3.3007 3.30496 3.30875 3.43266 3.43863 3.44238 3.44629 3.58057 3.5846 3.58835 3.75517 3.75895 3.76201 4.08863 4.09159 4.33784 4.34041 4.49208 4.49585 4.49872 4.61576 4.6221 4.6257 4.81075 4.81405 4.8175 
12 0.64745 2.07358 2.48688 2.63981 2.99533 3.16943 3.31994 3.45368 3.59804 3.77334 4.10338 4.5079 

125
