# Supplementary material for: Deciphering the Contribution of Oriens-Lacunosum/Moleculare (OLM) Cells to Intrinsic θ Rhythms Using Biophysical Local Field Potential (LFP) Models
Source: eNeuro. 2018 Sep 4;5(4):ENEURO.0146-18.2018. doi: 10.1523/ENEURO.0146-18.2018 (PMC6140113; doi:10.1523/ENEURO.0146-18.2018)
Supplement: Supplementary file 2 — Supplementary Code. Download supplement 2, GZ file [file sup_enu-eN-NWR-0146-18-s02.gz › LFP_microcircuit-master/BSC-120-gi-0-gi_SD-0-PV12913020-dSD6.6ms-gnSD0.21-gpv3.0-gsb1.25-csb0.21-gbs2.5-cbs0.1344-spiketimes.txt]

3382

103


52 0.15407 0.1587 0.30854 0.3137 0.49421 0.49899 0.62752 0.63287 0.98888 1.1547 1.1639 1.3186 1.3253 1.48831 1.49291 1.64855 1.65552 1.84351 1.85059 2.05675 2.06089 2.18238 2.18931 2.32886 2.33537 2.46765 2.47329 2.62255 2.62718 2.81248 2.8174 2.97634 2.98193 3.149 3.1543 3.29849 3.30521 3.43326 3.43911 3.57836 3.58319 3.75209 3.75766 4.08581 4.0906 4.33456 4.48932 4.49468 4.61316 4.6216 4.8083 4.81168 
0 
22 0.51025 0.64314 1.17307 1.33596 1.5026 2.06916 2.20125 2.34236 2.48357 2.63646 2.82888 2.99176 3.16555 3.31628 3.44967 3.59284 3.76805 4.09745 4.34582 4.50438 4.63206 4.8232 
26 0.15884 0.3147 0.50151 0.6342 1.16415 1.32696 1.49477 1.65838 1.84876 2.0615 2.19119 2.33378 2.47589 2.62855 2.81973 2.98401 3.15575 3.30616 3.44085 3.58479 3.75895 4.09 4.33847 4.49604 4.62919 4.81347 
91 0.15696 0.16036 0.16454 0.31297 0.31676 0.32019 0.49908 0.50235 0.50516 0.50836 0.63215 0.63506 0.63817 0.64194 0.82694 0.993 0.9979 1.15874 1.1624 1.16614 1.16994 1.3228 1.32743 1.33062 1.33525 1.4925 1.49629 1.49961 1.65333 1.65849 1.66239 1.84793 1.85155 1.85538 2.06074 2.06363 2.06764 2.18662 2.19094 2.19595 2.33309 2.33582 2.33953 2.47218 2.47615 2.4793 2.48319 2.62727 2.63027 2.63285 2.81736 2.82042 2.8231 2.82675 2.98074 2.98479 2.98759 3.15353 3.15633 3.15933 3.16221 3.3029 3.30692 3.30975 3.31293 3.43832 3.44115 3.44457 3.44866 3.58258 3.58579 3.58923 3.75669 3.76015 3.76282 3.76665 4.08988 4.09241 4.09636 4.33866 4.3411 4.49372 4.49764 4.50029 4.61756 4.62311 4.62624 4.62991 4.81239 4.81493 4.81797 
11 0.64574 1.50785 2.48667 2.63935 2.9946 3.16927 3.45331 3.59745 3.77054 4.50688 4.63682 
85 0.15413 0.15828 0.16165 0.30917 0.31306 0.3164 0.32143 0.49573 0.50054 0.50298 0.50626 0.62817 0.63257 0.63639 0.82531 0.99085 0.99499 1.15466 1.15883 1.16418 1.16807 1.32027 1.32563 1.32927 1.48918 1.4938 1.49712 1.64893 1.65538 1.65876 1.84604 1.84929 1.85384 2.05919 2.06236 2.18395 2.18934 2.19569 2.3307 2.33386 2.33793 2.46594 2.4721 2.47586 2.47962 2.62205 2.6268 2.62985 2.81386 2.81847 2.82112 2.82562 2.97783 2.98256 2.98521 3.15083 3.1542 3.15754 3.16145 3.29974 3.30435 3.30832 3.31343 3.43198 3.43791 3.4421 3.57959 3.58403 3.5878 3.75424 3.75857 3.76146 4.0882 4.09106 4.33708 4.33958 4.49115 4.49596 4.49874 4.6145 4.6205 4.62506 4.81021 4.81336 4.81618 
63 0.15423 0.15833 0.31026 0.31452 0.49633 0.50053 0.50452 0.62985 0.63373 0.6387 0.824 0.99057 0.996 1.15649 1.16229 1.16822 1.32042 1.32582 1.49082 1.49475 1.65396 1.65742 1.84523 1.84966 2.05845 2.06208 2.18428 2.19031 2.33062 2.33423 2.47133 2.47551 2.62484 2.62846 2.81412 2.81859 2.82365 2.97834 2.98315 3.15083 3.15525 3.15861 3.30023 3.30587 3.31078 3.43663 3.44114 3.58021 3.58422 3.75369 3.7585 3.76226 4.08753 4.09118 4.33626 4.33912 4.49096 4.49583 4.61487 4.62318 4.80996 4.81275 4.81697 
18 0.51396 0.64407 1.33825 1.503 2.07077 2.48601 2.63785 2.82964 2.99601 3.16615 3.3171 3.45311 3.59518 3.76808 4.09891 4.50504 4.63386 4.82457 
35 0.51627 0.64745 0.65148 1.34105 1.50798 1.51151 1.86918 2.07451 2.07908 2.20598 2.34899 2.48952 2.49317 2.49786 2.64227 2.64478 2.83471 2.99778 3.17075 3.17504 3.32266 3.45617 3.59818 3.60329 3.77303 3.77571 3.78117 4.10487 4.35231 4.50914 4.51173 4.51671 4.63774 4.6425 4.82816 
40 0.16373 0.32007 0.50613 0.51255 0.63873 0.64294 1.16836 1.17375 1.33208 1.33897 1.49916 1.50619 1.66352 1.85534 2.06589 2.07156 2.1963 2.34003 2.47992 2.48624 2.63428 2.82448 2.83078 2.98946 3.15979 3.16405 3.31229 3.4443 3.44942 3.58988 3.59508 3.76431 3.76783 4.09478 4.34338 4.50198 4.50796 4.62986 4.63741 4.81794 
4 2.49778 2.64857 3.77943 4.5168 
15 0.51095 0.64451 1.50724 2.07051 2.48499 2.63734 2.82983 2.99283 3.5932 3.76772 4.09827 4.34624 4.50412 4.63547 4.82294 
0 
1 2.50026 
42 0.16516 0.32375 0.50853 0.51323 0.64091 0.6454 1.16782 1.33371 1.3398 1.50105 1.50628 1.66562 1.85562 2.06878 2.07351 2.19845 2.34058 2.48185 2.48583 2.63612 2.63952 2.82687 2.83201 2.99017 2.9949 3.16154 3.16604 3.31259 3.31867 3.4463 3.45224 3.59167 3.59636 3.76717 3.77066 4.09792 4.34651 4.50204 4.50654 4.63153 4.638 4.82055 
18 0.50395 0.63746 1.33156 1.84892 2.06345 2.33545 2.47899 2.63096 2.82194 2.98564 3.15884 3.30988 3.44446 3.76209 4.09478 4.33942 4.49844 4.81539 
25 0.16683 0.50844 0.64187 1.17166 1.335 1.50143 2.06823 2.33901 2.482 2.48935 2.63535 2.82687 2.98985 3.16302 3.31353 3.44822 3.59093 3.59936 3.76697 3.7743 4.09594 4.34459 4.50406 4.6308 4.82026 
54 0.15284 0.15774 0.30743 0.31195 0.4935 0.49802 0.62655 0.6309 0.98817 0.99465 1.15366 1.15991 1.31795 1.32442 1.48701 1.49203 1.65042 1.65509 1.84276 1.84775 2.05598 2.06053 2.18186 2.18952 2.32792 2.33242 2.46666 2.47195 2.62169 2.62604 2.81156 2.81626 2.97557 2.98106 3.14816 3.15311 3.29745 3.30381 3.43336 3.43775 3.57736 3.58197 3.75131 3.75654 4.08496 4.08942 4.33381 4.33875 4.48849 4.4938 4.6126 4.62121 4.80718 4.81065 
8 0.64901 2.07614 2.49104 2.64243 3.17082 3.59988 3.77313 4.51064 
1 4.51377 
83 0.15592 0.1596 0.16274 0.31173 0.31485 0.31876 0.49714 0.50169 0.5043 0.50857 0.62992 0.63432 0.63781 0.82497 0.99273 0.99811 1.15699 1.16096 1.1659 1.322 1.32688 1.33016 1.49059 1.49502 1.49818 1.6508 1.65805 1.66201 1.84748 1.85042 1.85505 2.06055 2.06379 2.18565 2.19107 2.19662 2.33253 2.33548 2.33964 2.46879 2.47464 2.47799 2.48245 2.62454 2.62895 2.63172 2.81553 2.81968 2.82251 2.82775 2.97927 2.98429 2.98688 3.15277 3.15574 3.15934 3.30164 3.30576 3.30948 3.43358 3.43952 3.44346 3.44812 3.58123 3.58545 3.58884 3.756 3.75972 3.7626 4.08953 4.09242 4.09828 4.33858 4.34126 4.49313 4.49719 4.49979 4.61653 4.62177 4.62681 4.81201 4.8148 4.81753 
54 0.16053 0.16486 0.31469 0.31994 0.50241 0.50645 0.6349 0.63883 0.99546 1.16055 1.16761 1.32766 1.33212 1.49635 1.50003 1.6602 1.84898 1.85582 2.06202 2.06701 2.19132 2.1985 2.33421 2.34014 2.47636 2.48003 2.62963 2.63315 2.82038 2.82418 2.98536 2.98983 3.15523 3.15989 3.30585 3.31032 3.44014 3.44519 3.58517 3.58984 3.7592 3.76261 3.76643 4.09105 4.09589 4.33947 4.34592 4.49599 4.49967 4.50416 4.62268 4.62904 4.81409 4.81772 
6 1.50618 2.48935 2.64251 3.16829 3.76692 4.50489 
0 
18 0.16446 0.51082 0.64179 1.50097 2.06714 2.3398 2.48237 2.63436 2.82662 2.99071 3.16246 3.59189 3.76558 4.09611 4.34386 4.50199 4.63093 4.81861 
0 
0 
0 
17 0.51372 0.64512 1.50651 2.07209 2.34616 2.48679 2.63851 2.8329 2.99362 3.16748 3.45329 3.59385 3.60017 3.77031 4.5071 4.6403 4.82377 
80 0.14775 0.15213 0.30209 0.30577 0.30933 0.48858 0.49337 0.49634 0.50362 0.62175 0.62618 0.62983 0.81813 0.98362 0.98804 0.99271 1.14839 1.15264 1.15764 1.31333 1.31878 1.32329 1.48224 1.48732 1.49299 1.64248 1.64937 1.65306 1.8384 1.84164 1.84539 2.05164 2.0552 2.17712 2.18337 2.32329 2.32677 2.33073 2.46067 2.46632 2.46989 2.61608 2.62038 2.62354 2.80686 2.81148 2.81441 2.82037 2.97073 2.97619 2.97965 3.1435 3.14694 3.15049 3.15673 3.29265 3.29743 3.30125 3.42564 3.43103 3.43547 3.57251 3.57716 3.58103 3.747 3.75142 3.75431 4.08051 4.08371 4.32949 4.33229 4.48394 4.48849 4.49143 4.60811 4.61512 4.61974 4.80263 4.80592 4.80885 
20 0.51022 0.64221 1.16741 1.33554 1.50222 2.06861 2.19494 2.34218 2.48285 2.63661 2.82729 2.99225 3.16252 3.31439 3.4474 3.59182 3.7652 4.09784 4.50247 4.62957 
51 0.15903 0.1634 0.31431 0.31977 0.50077 0.50535 0.63408 0.63888 0.99506 1.16055 1.16652 1.3254 1.33005 1.4943 1.4991 1.65733 1.66249 1.84939 1.85854 2.06265 2.06688 2.1886 2.19504 2.33476 2.33914 2.47464 2.47977 2.62877 2.63285 2.81911 2.82335 2.98318 2.9881 3.15523 3.16001 3.30483 3.31 3.44022 3.44526 3.585 3.58913 3.75859 3.76304 4.09189 4.34048 4.49547 4.50018 4.61885 4.62695 4.81424 4.81795 
30 0.16122 0.3164 0.50463 0.63667 1.16497 1.33045 1.498 1.66178 1.85082 2.06356 2.19376 2.33626 2.47919 2.63172 2.82224 2.98717 3.15683 3.16268 3.30993 3.44221 3.44941 3.58785 3.76176 4.09281 4.3415 4.49843 4.50229 4.6279 4.81556 4.82032 
50 0.17174 0.51419 0.51813 0.64546 0.6488 0.65254 1.17411 1.17888 1.33981 1.34387 1.50627 1.5094 1.86526 2.07294 2.07591 2.20282 2.34647 2.48707 2.48983 2.49334 2.49951 2.64064 2.64299 2.64993 2.83301 2.8399 2.99598 3.00012 3.16653 3.17031 3.17391 3.31962 3.32314 3.45223 3.45626 3.59643 3.60027 3.77125 3.77383 3.77719 4.10272 4.3509 4.50738 4.51006 4.51318 4.63567 4.63936 4.64725 4.82625 4.83044 
38 0.16607 0.31969 0.50707 0.51359 0.63975 0.64557 1.16763 1.17375 1.33265 1.33873 1.5005 1.66469 1.85502 2.06682 2.19575 2.34032 2.48167 2.63457 2.82482 2.83091 2.99044 3.15994 3.16514 3.31152 3.31697 3.44559 3.45284 3.59126 3.59962 3.76347 3.7686 4.09603 4.34482 4.50038 4.50556 4.62954 4.81883 4.82403 
11 0.51013 2.06612 2.34215 2.63449 2.9908 3.44925 3.59495 3.76559 4.3437 4.50254 4.82051 
28 0.15619 0.3101 0.49792 0.63063 0.99032 1.15655 1.32094 1.49281 1.65548 1.84471 2.05805 2.18726 2.33028 2.47239 2.62523 2.81556 2.98041 3.15086 3.30068 3.43647 3.58118 3.75386 3.75975 4.08711 4.3357 4.49099 4.62034 4.80975 
6 1.51586 2.49511 2.64807 3.77812 4.51625 4.64421 
24 0.15902 0.31394 0.5005 0.63393 0.99246 1.32646 1.49483 1.65697 1.84642 2.05962 2.33207 2.47537 2.62772 2.8188 2.98329 3.15392 3.30949 3.43965 3.58389 3.7584 4.08842 4.33698 4.4958 4.81138 
8 0.50597 0.63706 1.6594 2.33585 2.63128 2.98666 3.15886 4.81677 
2 3.76536 4.50282 
51 0.16372 0.32035 0.50675 0.51018 0.63909 0.64283 0.9987 1.16374 1.17078 1.32759 1.33258 1.33729 1.4996 1.50469 1.66302 1.85267 1.86023 2.06606 2.0717 2.19489 2.33801 2.34263 2.48081 2.48585 2.63404 2.63674 2.82456 2.82794 2.98915 2.99487 3.15934 3.1632 3.16723 3.30828 3.31312 3.31729 3.44445 3.44913 3.58915 3.59392 3.76439 3.76709 4.09496 4.10225 4.34362 4.50125 4.50375 4.62638 4.63096 4.81758 4.82059 
0 
4 2.4913 3.77333 4.50931 4.64296 
7 1.50198 2.63551 2.99165 3.16402 3.31538 3.59293 3.76677 
24 0.51034 0.64227 0.64697 1.17035 1.33625 1.50391 2.07059 2.19876 2.34327 2.48488 2.63763 2.82892 2.99318 3.16507 3.31724 3.44967 3.59352 3.59939 3.76974 4.0995 4.34764 4.50553 4.63249 4.82305 
0 
35 0.5193 0.64946 0.65308 1.34396 1.5101 1.514 1.86983 2.07589 2.0798 2.20723 2.354 2.49132 2.49501 2.49942 2.64366 2.64645 2.83666 2.84352 3.00006 3.17054 3.17446 3.32378 3.45654 3.60025 3.60501 3.77459 3.77739 3.78296 4.35481 4.51153 4.51421 4.51949 4.63958 4.64382 4.82978 
17 0.51301 0.64425 1.33961 1.50429 2.07225 2.48568 2.63801 2.99351 3.16711 3.31831 3.45436 3.59626 3.76835 4.10055 4.50616 4.63833 4.82542 
35 0.16499 0.50558 0.50996 0.63922 0.64626 1.16682 1.17369 1.33169 1.50039 1.8558 2.06682 2.19672 2.33932 2.48064 2.48816 2.63426 2.63934 2.82388 2.83121 2.98893 3.15958 3.16538 3.30945 3.31544 3.44547 3.59034 3.76347 3.7679 4.09587 4.34511 4.50013 4.506 4.62815 4.63495 4.81858 
134 0.14835 0.15214 0.15463 0.15729 0.30377 0.30727 0.31024 0.31255 0.31526 0.49042 0.49426 0.49672 0.49874 0.50114 0.61983 0.62507 0.62815 0.63061 0.63298 0.63649 0.81652 0.82015 0.82318 0.98578 0.98839 0.99163 0.99457 1.14984 1.15368 1.15703 1.16025 1.16348 1.3147 1.31815 1.32173 1.32419 1.327 1.48338 1.48732 1.49012 1.49252 1.49554 1.64403 1.65014 1.653 1.65581 1.6593 1.8405 1.84273 1.84565 1.84812 1.8512 2.05372 2.05603 2.05851 2.06156 2.17884 2.18335 2.18647 2.19026 2.32534 2.328 2.33067 2.33345 2.33901 2.46059 2.46634 2.46961 2.47194 2.47492 2.47895 2.6173 2.62163 2.62444 2.62632 2.63195 2.80879 2.81268 2.81526 2.81731 2.82011 2.97243 2.97642 2.97949 2.98197 2.98545 3.14527 3.14821 3.15105 3.15325 3.15563 3.29452 3.29789 3.30116 3.30365 3.3061 3.42711 3.43269 3.43526 3.43798 3.44064 3.57446 3.57823 3.58072 3.58363 3.58736 3.74924 3.75217 3.75495 3.75696 3.7594 4.08273 4.08508 4.0876 4.09108 4.33177 4.33367 4.33604 4.33987 4.48558 4.4885 4.4919 4.49382 4.49706 4.60966 4.61476 4.61857 4.62114 4.62588 4.80484 4.80755 4.80957 4.81168 4.81453 
65 0.17143 0.33243 0.51391 0.51667 0.52032 0.64529 0.64793 0.65115 1.17478 1.18249 1.33859 1.34206 1.5056 1.50855 1.51128 1.67192 1.8622 1.86949 2.07315 2.07634 2.08024 2.20004 2.2045 2.34616 2.35132 2.48677 2.48976 2.49255 2.49724 2.63987 2.6427 2.64495 2.83179 2.83494 2.84069 2.99488 2.99817 3.00307 3.16672 3.17038 3.17304 3.31725 3.32153 3.45209 3.45661 3.596 3.59894 3.60301 3.76922 3.77278 3.77513 3.77847 4.10261 4.10756 4.35164 4.50667 4.51023 4.51238 4.51766 4.63176 4.63564 4.63894 4.64241 4.82572 4.82849 
60 0.167 0.17123 0.32443 0.51083 0.5141 0.6428 0.64632 0.8356 1.00435 1.16868 1.17287 1.17821 1.33348 1.33697 1.34168 1.50218 1.50525 1.50889 1.6677 1.85705 1.86143 2.0695 2.07269 2.19668 2.20075 2.34245 2.34604 2.48333 2.48651 2.49003 2.63696 2.63992 2.82834 2.83192 2.99143 2.99438 3.16322 3.16691 3.16967 3.31383 3.31783 3.44813 3.45174 3.45595 3.5931 3.59652 3.7674 3.77066 3.7732 4.09872 4.10282 4.34754 4.35208 4.50301 4.50711 4.51079 4.6314 4.6347 4.8225 4.82558 
35 0.16334 0.32094 0.50671 0.63827 0.9987 1.16404 1.32819 1.33482 1.49844 1.66344 1.8542 2.06717 2.19597 2.33804 2.48021 2.63254 2.63642 2.82406 2.98677 2.99134 3.15887 3.16448 3.30774 3.31403 3.44477 3.5884 3.76167 3.76713 4.09538 4.34456 4.49847 4.50399 4.62586 4.63158 4.8191 
23 0.16676 0.50595 0.64145 1.16922 1.33603 1.49992 1.85778 2.06529 2.34036 2.48046 2.63347 2.82426 2.99019 3.15997 3.31188 3.44613 3.59088 3.7641 4.09431 4.34224 4.50119 4.63015 4.81645 
0 
20 0.50649 0.64075 1.16452 1.33173 1.50086 2.06897 2.19612 2.63444 2.82469 2.98932 3.16289 3.31409 3.44877 3.59202 3.7646 4.0962 4.34434 4.50161 4.62959 4.81837 
0 
25 0.16423 0.3227 0.50649 0.64047 1.17004 1.33203 1.49971 1.8527 2.06552 2.19785 2.33826 2.48073 2.63421 2.8245 2.98918 3.16188 3.3127 3.44375 3.5895 3.76377 4.09453 4.34325 4.50122 4.62999 4.818 
23 0.51254 0.64484 0.65208 1.17366 1.33979 1.50571 2.07342 2.48634 2.49513 2.64023 2.83202 2.99576 3.16585 3.32025 3.45074 3.59624 3.76844 3.7726 4.10218 4.50719 4.51312 4.63518 4.82656 
19 0.31316 0.50073 0.634 1.32707 1.84585 2.0598 2.33223 2.62725 2.81882 2.986 3.15396 3.30629 3.44055 3.58511 3.75793 4.08818 4.33602 4.49524 4.8107 
66 0.15534 0.15941 0.31169 0.31608 0.49732 0.50174 0.50541 0.63033 0.63468 0.63848 0.82477 0.99179 0.9978 1.15721 1.1631 1.3215 1.32741 1.33252 1.49033 1.4951 1.49973 1.65282 1.65826 1.84673 1.8513 2.0598 2.06388 2.18553 2.19197 2.33186 2.33619 2.47038 2.47577 2.4798 2.62584 2.63013 2.81527 2.81979 2.82362 2.97931 2.98454 3.15208 3.15659 3.15975 3.30106 3.3069 3.31072 3.43638 3.44101 3.44488 3.58112 3.58563 3.75526 3.75982 3.76281 4.08881 4.09281 4.33778 4.34139 4.49237 4.49727 4.61626 4.6245 4.81147 4.81451 4.81962 
1 3.76859 
47 0.15794 0.31216 0.31861 0.4978 0.5027 0.63172 0.63777 0.99239 1.15817 1.16785 1.32222 1.32869 1.49305 1.6559 1.84695 1.85593 2.06015 2.1865 2.19634 2.33225 2.33926 2.47232 2.47832 2.62645 2.63151 2.81591 2.8209 2.98001 2.98593 3.15249 3.15828 3.30195 3.30877 3.43831 3.44452 3.5818 3.58899 3.75553 3.76124 4.08922 4.33803 4.49278 4.49841 4.61712 4.62577 4.81169 4.81567 
6 2.06429 3.76416 4.09269 4.34097 4.50199 4.81697 
11 0.50316 0.63644 1.85043 2.82333 3.15582 3.44107 3.7634 4.09209 4.34041 4.50089 4.8154 
93 0.14998 0.15347 0.15725 0.30485 0.30807 0.31155 0.31522 0.49111 0.49559 0.49804 0.50138 0.62414 0.62826 0.632 0.81979 0.98638 0.98921 0.99368 1.15085 1.15444 1.15951 1.31564 1.31994 1.32366 1.3284 1.4843 1.48879 1.49209 1.64472 1.65172 1.65454 1.84112 1.84348 1.84708 2.05444 2.05699 2.05999 2.17959 2.18519 2.19155 2.32603 2.32867 2.33176 2.46167 2.46793 2.47138 2.47582 2.61827 2.6225 2.62525 2.62909 2.80929 2.81363 2.81659 2.82118 2.97326 2.97794 2.98073 3.1462 3.14915 3.15308 3.15632 3.29539 3.29935 3.30385 3.42758 3.43354 3.43719 3.4416 3.57512 3.57926 3.5826 3.74979 3.7533 3.75661 3.75954 4.08338 4.08579 4.08908 4.33243 4.33439 4.33812 4.48645 4.48944 4.49288 4.49663 4.6105 4.61721 4.62081 4.80542 4.80813 4.81035 4.81483 
54 0.14526 0.29888 0.30364 0.48496 0.48969 0.49646 0.6187 0.62398 0.97952 0.98517 1.14537 1.15255 1.30952 1.31567 1.47951 1.48669 1.64189 1.64784 1.83423 1.83899 2.04745 2.05179 2.17375 2.18491 2.31948 2.32399 2.45905 2.46469 2.61343 2.61809 2.80319 2.80795 2.96721 2.97265 3.13965 3.14458 3.28915 3.29533 3.42468 3.4303 3.56896 3.57367 3.74287 3.74782 4.07646 4.0808 4.32526 4.32929 4.48 4.4852 4.6047 4.61395 4.7987 4.80218 
0 
22 0.50839 0.64167 1.16876 1.33419 1.50217 2.06776 2.19733 2.34051 2.48283 2.63591 2.82661 2.99056 3.16349 3.31476 3.44754 3.59211 3.76645 4.09638 4.34497 4.50371 4.63206 4.82085 
0 
1 4.5082 
19 0.51746 0.6497 1.34409 1.50872 2.07531 2.2046 2.48986 2.64267 2.83579 2.99777 3.17024 3.32339 3.45627 3.59827 3.77356 4.10492 4.5103 4.63774 4.82935 
0 
29 0.52358 0.65233 0.65668 1.34943 1.51365 1.51862 2.0794 2.08404 2.4938 2.49754 2.50251 2.64664 2.6499 2.83995 2.84715 3.00296 3.17547 3.60376 3.61083 3.77802 3.78133 3.78894 4.35907 4.51327 4.51679 4.5237 4.64237 4.64789 4.83401 
44 0.16391 0.31935 0.50641 0.50994 0.63934 0.64816 0.99995 1.16455 1.17358 1.32891 1.33628 1.4993 1.50331 1.66447 1.8539 2.06681 2.19299 2.20255 2.33949 2.48043 2.48412 2.63417 2.63868 2.82403 2.82776 2.98776 2.99211 3.15998 3.1661 3.30872 3.31551 3.44508 3.45382 3.58874 3.59249 3.76384 3.76834 4.0959 4.34488 4.5001 4.50582 4.62299 4.63086 4.81911 
55 0.15375 0.15849 0.30888 0.31376 0.4951 0.49997 0.62842 0.6337 0.82497 0.98968 0.99564 1.15528 1.16138 1.31958 1.32534 1.48905 1.49398 1.65186 1.65703 1.8443 1.84944 2.05751 2.06191 2.1838 2.19042 2.32948 2.33387 2.46847 2.47402 2.62336 2.62794 2.81333 2.81832 2.97735 2.98267 3.14976 3.15473 3.29914 3.30496 3.43444 3.43932 3.57908 3.58383 3.75295 3.75799 4.0865 4.09125 4.33531 4.34045 4.49009 4.49518 4.61438 4.62198 4.80874 4.81239 
40 0.51749 0.64882 0.65268 1.17947 1.34197 1.50821 1.51175 2.07568 2.07958 2.2048 2.34955 2.48955 2.49385 2.49942 2.64268 2.64582 2.83483 2.84303 2.99898 3.00414 3.16926 3.17379 3.32066 3.32701 3.45413 3.45977 3.59919 3.60414 3.77304 3.77675 3.78157 4.10533 4.35402 4.50929 4.51282 4.51684 4.63813 4.64189 4.82912 4.83569 
2 4.08905 4.33681 
2 2.49543 3.77984 
9 0.65276 1.51308 2.07966 2.49336 2.6457 3.60461 3.7767 4.51308 4.64352 
25 0.16061 0.31687 0.50226 0.63628 1.16433 1.32859 1.49621 1.66241 1.85062 2.06321 2.3357 2.47709 2.63001 2.82058 2.98533 3.15687 3.30789 3.4429 3.58665 3.76042 4.09205 4.33964 4.4974 4.62709 4.81401 
29 0.15988 0.31688 0.50207 0.63462 0.99667 1.16311 1.32808 1.49562 1.65931 1.85119 2.06215 2.19167 2.33401 2.4765 2.62931 2.82038 2.82819 2.98434 3.1572 3.30831 3.44255 3.58493 3.75999 4.09101 4.339 4.49709 4.62486 4.81388 4.81932 
98 0.14991 0.15387 0.15747 0.30469 0.30819 0.31168 0.31521 0.49102 0.49582 0.49846 0.50175 0.62395 0.62848 0.63192 0.63624 0.82032 0.98615 0.98952 0.99343 1.15081 1.15484 1.1593 1.16372 1.31556 1.32076 1.32388 1.32827 1.4842 1.48902 1.49188 1.64465 1.65153 1.65456 1.84088 1.84352 1.84706 1.85096 2.05419 2.05705 2.06033 2.17954 2.18544 2.19116 2.32579 2.32871 2.33192 2.33657 2.46178 2.46833 2.47156 2.47539 2.61833 2.62289 2.62559 2.80921 2.81378 2.81657 2.82044 2.97318 2.97844 2.98098 3.14599 3.14917 3.15289 3.15583 3.29519 3.29975 3.30347 3.30713 3.4275 3.4335 3.43729 3.44056 3.575 3.57945 3.58274 3.58816 3.74956 3.75346 3.75639 3.75936 4.08313 4.08576 4.08914 4.33219 4.33433 4.33953 4.48628 4.4898 4.49277 4.49631 4.61045 4.617 4.62093 4.8052 4.8081 4.81054 4.8141 
44 0.15638 0.30949 0.31492 0.49739 0.50187 0.63 0.63547 0.99031 1.15743 1.16585 1.32286 1.32954 1.4926 1.65471 1.84421 1.85125 2.05726 2.1871 2.32982 2.33565 2.4716 2.47872 2.62475 2.62933 2.81492 2.82031 2.98009 3.15043 3.15543 3.301 3.30667 3.43613 3.44173 3.58064 3.58708 3.75385 3.75855 4.08627 4.33458 4.49109 4.496 4.62131 4.80888 4.81367 
25 0.16695 0.32431 0.50934 0.64307 1.17159 1.33566 1.50214 1.85826 2.06931 2.20268 2.3435 2.48346 2.63666 2.8273 2.99196 3.16418 3.31501 3.4499 3.59267 3.76708 4.09787 4.34547 4.50392 4.63198 4.82101 
22 0.51008 0.64295 1.17188 1.3337 1.50297 2.06883 2.19767 2.34236 2.48323 2.6362 2.83034 2.99088 3.16445 3.31466 3.44962 3.59335 3.76719 4.09746 4.3453 4.50385 4.63171 4.82054 
3 2.64498 3.77616 4.51226 
14 0.5027 0.63708 1.8525 2.47737 2.63096 2.82272 2.98706 3.15796 3.44301 3.58953 3.76221 4.09184 4.33938 4.81533 
29 0.5148 0.64809 0.65414 1.34044 1.50751 1.51461 1.86778 2.07489 2.20414 2.4884 2.49449 2.64172 2.64716 2.83245 2.99737 3.16942 3.17437 3.32077 3.45403 3.59777 3.60633 3.77209 3.77615 4.10411 4.50903 4.51403 4.63637 4.64503 4.8289 
0 
44 0.15902 0.31496 0.501 0.50684 0.63434 0.6413 0.99519 1.16068 1.1673 1.32505 1.33168 1.49449 1.50133 1.65739 1.85011 2.06332 2.18921 2.1954 2.33541 2.4742 2.48069 2.62914 2.63522 2.8193 2.82588 2.98333 2.98856 3.15553 3.16236 3.30473 3.31183 3.43989 3.44438 3.58506 3.59211 3.7587 3.76512 4.09244 4.34167 4.49586 4.50248 4.61984 4.62803 4.8147 
43 0.15736 0.31098 0.31769 0.49894 0.50384 0.63099 0.6369 0.99133 1.15711 1.1672 1.32166 1.32906 1.49412 1.65456 1.84534 2.05862 2.18755 2.33074 2.47171 2.47828 2.62552 2.63044 2.81649 2.8218 2.97999 2.98634 3.1516 3.15738 3.30116 3.3081 3.43654 3.44338 3.58124 3.58774 3.75526 3.76005 4.08763 4.33621 4.49171 4.49693 4.61895 4.81068 4.81548 
10 0.31366 0.99504 1.16002 1.8482 2.06177 2.33349 3.15418 3.30419 3.76278 4.49447 
18 0.31007 0.49644 0.63341 0.99171 1.32668 1.84317 2.05672 2.32931 2.6252 2.81492 3.15028 3.30444 3.58061 3.7535 4.08544 4.33349 4.49171 4.80797 
25 0.16144 0.31777 0.50397 0.63711 1.1645 1.32968 1.49774 1.85252 2.06396 2.19619 2.33649 2.47895 2.63118 2.82189 2.98635 3.15775 3.30935 3.44259 3.58759 3.76108 4.09299 4.34076 4.49808 4.63083 4.81533 
21 0.16611 0.50867 0.6423 1.33548 1.50116 2.06876 2.34221 2.48358 2.63589 2.82737 2.99097 3.16458 3.31528 3.44973 3.5923 3.76651 4.09656 4.34503 4.50346 4.63113 4.81969 
0 
25 0.52516 0.65506 1.51487 1.51956 1.87488 2.0821 2.08597 2.49556 2.49892 2.50385 2.64889 2.65193 2.84346 3.00593 3.18018 3.60565 3.77908 3.78223 3.78686 4.3609 4.51658 4.51956 4.64404 4.64831 4.83669 
14 0.50699 0.63979 1.33297 2.06513 2.63298 2.82558 2.98987 3.161 3.312 3.76336 4.09461 4.3419 4.50105 4.81758 
18 0.51567 0.64506 1.1742 1.34051 1.50678 2.07099 2.20473 2.3463 2.48716 2.63858 2.99383 3.16723 3.31927 3.45423 3.59557 3.77003 4.50613 4.63577 
0 
47 0.16038 0.16456 0.31535 0.50263 0.50644 0.63564 0.64022 1.00092 1.16237 1.16852 1.32683 1.33154 1.49574 1.49979 1.66023 1.85079 2.06366 2.06878 2.19086 2.19808 2.3362 2.47635 2.48116 2.63021 2.63419 2.82056 2.82471 2.98504 2.98928 3.15658 3.16162 3.30605 3.3112 3.44181 3.44717 3.5866 3.59257 3.75941 3.76394 4.09267 4.3414 4.49654 4.50102 4.62405 4.6293 4.81496 4.81889 
53 0.16055 0.16428 0.31598 0.32051 0.5025 0.50593 0.63537 0.63982 0.83102 0.99674 1.16165 1.16713 1.32574 1.33113 1.49594 1.49972 1.65886 1.66427 1.85115 1.85625 2.06386 2.06785 2.19014 2.19586 2.33621 2.34042 2.47579 2.48032 2.63052 2.63426 2.82071 2.8243 2.98427 2.98858 3.15649 3.16081 3.30555 3.31115 3.44113 3.44618 3.58669 3.59048 3.75945 3.76369 4.09295 4.09698 4.34191 4.49663 4.501 4.62097 4.62795 4.81554 4.81883 
87 0.14943 0.15348 0.15713 0.3045 0.3077 0.31144 0.49093 0.4953 0.49797 0.50222 0.62398 0.62797 0.6317 0.82054 0.986 0.98925 0.99469 1.15065 1.15423 1.15958 1.16463 1.31541 1.32019 1.32384 1.48434 1.48895 1.49229 1.64484 1.6513 1.65425 1.8407 1.84331 1.84756 2.05397 2.05671 2.06082 2.17936 2.18514 2.32562 2.32854 2.33246 2.46272 2.46798 2.47138 2.47766 2.6184 2.62225 2.6254 2.80915 2.81334 2.81639 2.82295 2.9731 2.97783 2.98065 3.1459 3.14888 3.15293 3.15807 3.29504 3.29913 3.30343 3.42783 3.43329 3.43691 3.4428 3.5749 3.57906 3.58286 3.74946 3.75306 3.75633 4.08288 4.08547 4.08946 4.33185 4.33403 4.33989 4.48617 4.48935 4.49292 4.61029 4.61677 4.62069 4.80502 4.80784 4.81039 
8 2.07048 2.48778 2.63679 3.16588 3.31782 3.76809 4.34568 4.50696 
50 0.16207 0.16748 0.31928 0.50491 0.50882 0.63759 0.64112 0.82895 1.00015 1.16676 1.17251 1.33056 1.33518 1.49839 1.50342 1.66229 1.85235 1.85714 2.06496 2.06872 2.19449 2.33771 2.34193 2.4798 2.4843 2.63261 2.63556 2.82304 2.82715 2.98777 2.99354 3.15856 3.16228 3.31042 3.31381 3.44406 3.4477 3.58848 3.59269 3.7626 3.76612 4.09338 4.09707 4.342 4.3488 4.50067 4.50434 4.62811 4.81673 4.81982 
56 0.15642 0.16024 0.31184 0.31594 0.49891 0.50186 0.63154 0.63593 0.82504 0.99186 0.99938 1.15799 1.16529 1.32205 1.32776 1.49207 1.49598 1.65585 1.65961 1.84662 1.8512 2.05978 2.06362 2.18645 2.19362 2.332 2.33608 2.47273 2.47637 2.62644 2.62984 2.81668 2.82021 2.98046 2.98442 3.15276 3.15691 3.302 3.30775 3.43786 3.44262 3.58228 3.58603 3.75591 3.75993 3.76404 4.08877 4.09284 4.33743 4.34107 4.49266 4.4972 4.61918 4.62548 4.81151 4.8144 
35 0.16532 0.50885 0.641 0.64746 1.16731 1.33378 1.5003 1.50656 1.85614 2.0677 2.19304 2.19908 2.34065 2.48138 2.48748 2.63496 2.64357 2.82632 2.99065 3.16041 3.16597 3.31368 3.44608 3.4543 3.59112 3.59949 3.76604 3.77261 4.09598 4.34468 4.50285 4.509 4.62645 4.63335 4.81934 
79 0.15089 0.15493 0.1584 0.30607 0.30944 0.31346 0.49261 0.4969 0.49985 0.625 0.6291 0.6332 0.819 0.82354 0.98773 0.99108 0.99616 1.15212 1.15594 1.16156 1.31709 1.32135 1.32533 1.4861 1.49086 1.49486 1.64642 1.65322 1.65722 1.84246 1.84517 1.84973 2.05571 2.05867 2.18113 2.18707 2.32736 2.33032 2.3349 2.46317 2.46898 2.47344 2.61955 2.62381 2.62737 2.81092 2.81505 2.81832 2.97466 2.97908 2.9826 3.14744 3.15057 3.15467 3.29669 3.30064 3.30514 3.42937 3.43501 3.43974 3.57658 3.58063 3.58486 3.75116 3.75498 3.75826 4.08465 4.08738 4.33365 4.33598 4.48783 4.49115 4.49495 4.61203 4.61857 4.62468 4.80678 4.80973 4.8126 
30 0.16085 0.31969 0.50353 0.50819 0.63658 1.16815 1.33114 1.497 1.66005 1.85505 2.06339 2.33846 2.47747 2.63094 2.82176 2.82698 2.98594 3.15831 3.16351 3.31064 3.44266 3.44859 3.59005 3.76158 4.09173 4.33978 4.4986 4.63073 4.81497 4.81926 
8 0.65737 1.51655 2.08358 2.49794 2.64882 3.78137 4.52011 4.64821 
17 0.51368 0.64589 1.50508 2.07183 2.48635 2.63948 2.83076 2.99508 3.16722 3.31858 3.45332 3.5975 3.77038 4.10104 4.50743 4.63694 4.82718 
23 0.16609 0.50907 0.64203 1.16843 1.33364 1.50173 2.06913 2.19712 2.34101 2.48336 2.63568 2.82689 2.99024 3.16348 3.31395 3.44908 3.59158 3.76619 4.09854 4.34528 4.50293 4.63073 4.82012 
29 0.15793 0.3142 0.50005 0.63325 0.99184 1.16222 1.3253 1.49359 1.65653 1.84573 2.05885 2.18924 2.3314 2.47529 2.62746 2.81839 2.98271 3.15247 3.15838 3.30533 3.43878 3.58354 3.75764 4.08793 4.33636 4.49323 4.49773 4.62316 4.81108 
0 
40 0.1541 0.30852 0.31581 0.49453 0.50035 0.62823 0.63453 0.98891 1.15481 1.3189 1.32625 1.48903 1.65354 1.84354 2.05673 2.18322 2.32888 2.46984 2.62296 2.62828 2.81285 2.81864 2.97672 2.98451 3.14903 3.15576 3.29861 3.30585 3.43538 3.57858 3.75213 3.75852 4.08576 4.33453 4.48937 4.49576 4.6138 4.62367 4.80818 4.8126 
86 0.15478 0.15859 0.16222 0.31032 0.31362 0.31742 0.49668 0.50109 0.50406 0.50802 0.62967 0.63382 0.63737 0.82294 0.82738 0.99178 0.9955 0.99968 1.15659 1.16044 1.16464 1.32112 1.32592 1.3296 1.48996 1.49442 1.49812 1.64972 1.65661 1.66024 1.84651 1.8495 1.85306 2.05975 2.06282 2.06805 2.18498 2.19066 2.19488 2.33134 2.33433 2.33832 2.46702 2.47289 2.47697 2.48164 2.62441 2.6283 2.63142 2.8148 2.81906 2.82219 2.97879 2.98359 2.98666 3.15172 3.15473 3.15844 3.16327 3.3007 3.30496 3.30874 3.43267 3.43863 3.44238 3.44634 3.58058 3.58461 3.58836 3.75517 3.75895 3.76201 4.08863 4.09148 4.09565 4.33769 4.34012 4.49207 4.49583 4.49871 4.61578 4.62211 4.6257 4.81064 4.81389 4.81689 
12 0.51578 0.64693 1.50629 2.07493 2.48687 2.63989 2.99561 3.16941 3.45384 3.59775 3.77169 4.50808 

134
