# Supplementary material for: Deciphering the Contribution of Oriens-Lacunosum/Moleculare (OLM) Cells to Intrinsic θ Rhythms Using Biophysical Local Field Potential (LFP) Models
Source: eNeuro. 2018 Sep 4;5(4):ENEURO.0146-18.2018. doi: 10.1523/ENEURO.0146-18.2018 (PMC6140113; doi:10.1523/ENEURO.0146-18.2018)
Supplement: Supplementary file 2 — Supplementary Code. Download supplement 2, GZ file [file sup_enu-eN-NWR-0146-18-s02.gz › LFP_microcircuit-master/BC-380-gi-0-gi_SD-0-PV12913020-dSD6.6ms-gnSD0.21-gpv-3.0-gsb1.25-csb0.21-gbs2.25-cbs0.1344-spiketimes.txt]

16108

334


78 0.14389 0.1482 0.1517 0.30009 0.30391 0.30806 0.48661 0.49146 0.49473 0.6193 0.6242 0.62853 0.80939 0.81324 0.81651 0.98174 0.98534 0.99147 1.14629 1.15071 1.1576 1.31109 1.31643 1.32133 1.47922 1.48399 1.48742 1.64053 1.648 1.83647 1.83938 1.84412 2.04973 2.0529 2.1751 2.18142 2.32134 2.32464 2.32955 2.45807 2.46469 2.46857 2.61389 2.61865 2.62193 2.80491 2.80951 2.81288 2.96871 2.97412 2.97828 3.14149 3.14489 3.14923 3.2907 3.29542 3.30011 3.42353 3.42948 3.43574 3.57057 3.57518 3.58007 3.74519 3.74927 3.75262 4.07864 4.08161 4.32763 4.33013 4.48185 4.4856 4.48911 4.60601 4.61306 4.80077 4.80396 4.80698 
86 0.14442 0.14827 0.15182 0.30051 0.30426 0.30816 0.48729 0.49137 0.49446 0.49919 0.61885 0.62343 0.62727 0.80976 0.81348 0.81691 0.81974 0.98256 0.98539 0.99036 1.14662 1.15072 1.15702 1.31154 1.31528 1.32011 1.47958 1.48374 1.48756 1.64081 1.64837 1.65227 1.83726 1.83982 1.84379 2.0505 2.0531 2.05661 2.17567 2.18133 2.32215 2.32506 2.32884 2.45744 2.46425 2.46835 2.61409 2.61874 2.62225 2.80574 2.80987 2.81315 2.96924 2.97348 2.97733 3.14208 3.14529 3.14938 3.15401 3.29121 3.29479 3.30013 3.42394 3.4304 3.43444 3.5713 3.57526 3.57892 3.74602 3.74908 3.75284 4.07947 4.08211 4.08583 4.3283 4.33055 4.33385 4.48241 4.48557 4.48978 4.60644 4.61292 4.61925 4.8017 4.80459 4.80723 
31 0.16708 0.32446 0.51174 0.64407 0.83429 1.0048 1.17257 1.33758 1.50393 1.66733 1.85718 1.86382 2.07069 2.20405 2.34243 2.34832 2.48504 2.63837 2.82874 2.99316 3.16678 3.31826 3.45317 3.5934 3.59974 3.77109 4.09954 4.34736 4.50693 4.63348 4.82341 
0 
69 0.16634 0.17095 0.32056 0.32562 0.34055 0.50993 0.51369 0.53343 0.64107 0.64693 0.8311 0.83572 0.85689 1.00097 1.0066 1.01641 1.16792 1.17512 1.33223 1.3384 1.35177 1.50048 1.50628 1.52511 1.66585 1.67095 1.85587 1.86126 1.86769 2.0699 2.07579 2.10552 2.1962 2.20452 2.34215 2.34662 2.35338 2.48379 2.49052 2.6363 2.64126 2.82742 2.8323 2.84536 2.99161 2.99693 3.16197 3.16681 3.17239 3.31203 3.31759 3.44835 3.45309 3.59265 3.59822 3.76788 3.77139 3.79349 4.09894 4.1056 4.34659 4.35211 4.50164 4.50695 4.62796 4.63832 4.8216 4.82606 4.83815 
0 
19 0.17128 0.32836 0.51374 0.83344 1.00773 1.67351 1.86206 2.34901 2.63934 2.83433 2.99697 3.16832 3.31815 3.45429 3.59675 3.77033 4.35176 4.5069 4.82513 
80 0.1541 0.15802 0.16333 0.31086 0.31454 0.31828 0.49647 0.50077 0.50442 0.62962 0.63354 0.63746 0.81944 0.82337 0.82704 0.99137 0.99577 1.00038 1.15702 1.16172 1.16733 1.32075 1.32598 1.33037 1.48913 1.49379 1.49906 1.64987 1.65672 1.66045 1.84609 1.84983 1.85395 2.05935 2.06265 2.1842 2.18994 2.33144 2.33492 2.33992 2.46931 2.47436 2.47926 2.62513 2.62877 2.63258 2.81466 2.81891 2.82233 2.97843 2.98357 2.98916 3.15159 3.15541 3.1587 3.30065 3.30526 3.30971 3.43555 3.43943 3.44399 3.58062 3.58469 3.58965 3.75454 3.75886 3.76191 4.08838 4.09163 4.33708 4.33976 4.49176 4.49619 4.49976 4.61506 4.62271 4.62682 4.81074 4.8135 4.81786 
0 
52 0.15913 0.16425 0.31535 0.31957 0.50272 0.50726 0.63596 0.64014 0.82559 0.83031 0.99492 1.0003 1.16344 1.32749 1.33262 1.49518 1.49976 1.65953 1.84854 1.85481 2.06196 2.06782 2.1926 2.33497 2.33996 2.47717 2.48275 2.63006 2.63411 2.82134 2.82568 2.98533 2.99044 3.15769 3.16231 3.30649 3.31179 3.44165 3.44636 3.58602 3.5911 3.75989 3.76346 4.09052 4.09643 4.33929 4.34605 4.49815 4.50302 4.62534 4.81469 4.81941 
88 0.14468 0.14936 0.15257 0.30116 0.30488 0.30861 0.3129 0.48764 0.49267 0.49567 0.62036 0.62514 0.62892 0.81009 0.81398 0.81733 0.82219 0.98275 0.98638 0.99096 1.14716 1.15155 1.15687 1.31201 1.31764 1.3213 1.48024 1.48536 1.48862 1.64104 1.64893 1.65294 1.83747 1.84031 1.84456 2.05074 2.05398 2.05908 2.17603 2.18244 2.32238 2.32564 2.33003 2.45831 2.46512 2.46887 2.61452 2.61952 2.62255 2.80585 2.81066 2.81367 2.81907 2.96969 2.97537 2.97887 3.14264 3.14596 3.14997 3.15419 3.29173 3.29662 3.30047 3.424 3.4303 3.43468 3.5716 3.57635 3.58045 3.74617 3.75053 3.75346 4.07965 4.08258 4.08778 4.32862 4.33104 4.33678 4.4829 4.48679 4.48994 4.60694 4.61431 4.61891 4.80176 4.80491 4.80773 4.81195 
47 0.17677 0.18306 0.33313 0.33753 0.51969 0.52433 0.65309 0.66061 0.84222 0.84702 1.01153 1.01634 1.18326 1.34654 1.51348 1.67678 1.68626 1.86773 1.87206 2.07902 2.08553 2.20897 2.35246 2.35859 2.49439 2.50483 2.64713 2.83782 2.8432 3.00185 3.17503 3.17973 3.3263 3.45918 3.46456 3.60393 3.61047 3.77795 3.78386 4.10812 4.11441 4.35626 4.36325 4.51478 4.64365 4.83109 4.83582 
0 
130 0.14186 0.14515 0.14787 0.1502 0.15439 0.29798 0.30156 0.30411 0.30654 0.30962 0.48482 0.48828 0.49092 0.49306 0.49604 0.6158 0.61968 0.62287 0.62549 0.62846 0.80725 0.81061 0.81344 0.81556 0.81906 0.98006 0.98241 0.98543 0.98817 1.14408 1.14795 1.15125 1.15486 1.15907 1.30905 1.31229 1.31595 1.31867 1.32228 1.47708 1.48076 1.4837 1.48609 1.48988 1.63825 1.64433 1.64751 1.65063 1.6557 1.83478 1.83701 1.83956 1.84203 1.84628 2.04802 2.05024 2.05275 2.05569 2.17317 2.1772 2.18069 2.18718 2.31967 2.3223 2.3248 2.32753 2.45482 2.46069 2.46405 2.46672 2.47048 2.61158 2.61595 2.61858 2.6208 2.80327 2.80687 2.80933 2.81149 2.81505 2.96674 2.97034 2.9736 2.97588 3.13956 3.14239 3.14482 3.1474 3.15011 3.28861 3.29176 3.29493 3.29795 3.30089 3.42145 3.42711 3.42951 3.43292 3.43622 3.5688 3.57232 3.57486 3.57786 3.74351 3.74588 3.74872 3.75095 3.75371 4.07699 4.07928 4.08168 4.08449 4.32579 4.32785 4.33002 4.33322 4.47991 4.48273 4.48597 4.48803 4.49213 4.60393 4.60855 4.61208 4.6158 4.79924 4.80183 4.80389 4.80605 4.80962 
0 
60 0.15533 0.15974 0.16608 0.31266 0.31829 0.49905 0.50274 0.50783 0.63184 0.63719 0.82092 0.82557 0.83048 0.99291 0.99963 1.15892 1.16728 1.32402 1.33091 1.49134 1.49636 1.65408 1.65896 1.66591 1.84755 1.85404 2.06055 2.06885 2.18679 2.19718 2.33291 2.3388 2.47179 2.47699 2.62692 2.63111 2.81756 2.82183 2.827 2.98023 2.98519 3.15365 3.15911 3.30337 3.30995 3.4381 3.44448 3.58305 3.58851 3.75709 3.76222 4.0897 4.33852 4.34636 4.4937 4.49905 4.61806 4.62496 4.81249 4.81666 
64 0.16665 0.16994 0.32215 0.32561 0.33259 0.50991 0.51332 0.64222 0.64609 0.83122 0.83446 0.83934 1.001 1.00609 1.01442 1.16737 1.1736 1.17948 1.33487 1.33901 1.50237 1.50589 1.66591 1.67038 1.85611 1.86021 1.86502 2.06898 2.0732 2.19739 2.20591 2.34195 2.34612 2.3551 2.48392 2.48834 2.63676 2.64005 2.82732 2.83107 2.9926 2.9982 3.16238 3.16687 3.17529 3.31421 3.31803 3.4486 3.45312 3.59311 3.59881 3.76642 3.77 4.09795 4.10218 4.34645 4.35158 4.50359 4.50688 4.62994 4.6354 4.82103 4.82411 4.8285 
36 0.14976 0.15529 0.30628 0.49298 0.49931 0.62587 0.81453 0.82031 0.98636 1.15255 1.31654 1.48576 1.65254 1.8411 2.05437 2.18185 2.32656 2.4693 2.62126 2.81131 2.81748 2.97534 3.14687 3.15331 3.29642 3.43378 3.57705 3.74989 3.75572 4.08344 4.33209 4.48709 4.49338 4.61489 4.80592 4.81104 
2 3.17124 4.8274 
0 
0 
18 0.17008 0.32579 0.51288 0.64674 0.83481 1.17556 1.50553 1.67233 1.86262 2.6389 2.83311 2.99657 3.1683 3.59756 3.76941 4.34968 4.50789 4.82424 
25 0.15958 0.3178 0.50281 0.63747 0.82433 1.0 1.16338 1.49627 1.66025 1.85343 2.065 2.33911 2.47802 2.63121 2.82162 2.98607 3.15945 3.30769 3.44381 3.58877 3.76217 4.3417 4.49887 4.62911 4.81506 
70 0.15432 0.15875 0.31121 0.31535 0.31947 0.49818 0.50142 0.50481 0.63124 0.63547 0.81895 0.82342 0.82711 0.99122 0.99637 1.1575 1.16353 1.16824 1.32121 1.32659 1.33073 1.49024 1.49448 1.49873 1.65438 1.65875 1.66515 1.84588 1.85102 1.85524 2.05926 2.06353 2.18522 2.19066 2.33143 2.33554 2.47186 2.47605 2.48166 2.62601 2.6295 2.81623 2.81995 2.82451 2.9804 2.98408 3.15191 3.15653 3.16081 3.30127 3.30667 3.30991 3.43698 3.44195 3.58212 3.58611 3.75475 3.75921 3.76256 4.0883 4.09283 4.33692 4.34151 4.49195 4.49655 4.61532 4.62311 4.62855 4.8108 4.81398 
5 0.33325 1.51417 2.64582 3.7767 4.51288 
37 0.1673 0.32407 0.51088 0.51585 0.64505 0.83293 0.83849 1.00382 1.0126 1.17244 1.18064 1.33682 1.50441 1.66741 1.67603 1.85682 1.86303 2.072 2.20231 2.34297 2.35173 2.4852 2.63883 2.82882 2.99344 3.16596 3.3168 3.45051 3.59428 3.76819 3.77687 4.09939 4.34729 4.50586 4.63423 4.82288 4.82908 
35 0.15928 0.3131 0.31889 0.50093 0.63338 0.64027 0.82478 0.99279 1.00051 1.15896 1.16828 1.32765 1.49532 1.65911 1.84741 1.85471 2.06134 2.19128 2.33278 2.47663 2.62831 2.81973 2.98456 3.15369 3.15923 3.30743 3.4386 3.58524 3.75956 4.08988 4.33799 4.49693 4.62466 4.81254 4.81857 
57 0.1501 0.15509 0.30677 0.31127 0.493 0.49806 0.62571 0.63076 0.81611 0.82052 0.98802 0.99527 1.15329 1.16286 1.31767 1.3255 1.48576 1.49196 1.64648 1.65476 1.84287 1.84767 2.05607 2.05991 2.18144 2.18942 2.3278 2.33179 2.46583 2.47252 2.62152 2.62624 2.81113 2.81638 2.97519 2.9816 3.14814 3.15289 3.29698 3.30486 3.42973 3.43576 3.44249 3.57692 3.58188 3.75132 3.75666 4.08504 4.08858 4.33393 4.33704 4.4884 4.49433 4.61238 4.62176 4.80707 4.81046 
99 0.15395 0.1579 0.16122 0.1653 0.31073 0.31367 0.31713 0.32068 0.49691 0.50139 0.50446 0.50824 0.62958 0.63352 0.63706 0.64292 0.82006 0.82351 0.8263 0.83012 0.99187 0.99612 0.99923 1.15691 1.16082 1.16539 1.16922 1.32141 1.32627 1.32972 1.4893 1.49386 1.49704 1.50098 1.64967 1.65639 1.65962 1.66425 1.8467 1.84977 1.85399 2.05997 2.06347 2.06844 2.18496 2.19017 2.19516 2.33179 2.33485 2.33834 2.46727 2.47309 2.47675 2.48113 2.62462 2.6285 2.63121 2.81495 2.81913 2.82211 2.82633 2.97901 2.98402 2.98677 3.15205 3.15522 3.15847 3.16228 3.30085 3.30507 3.30882 3.31294 3.43261 3.43861 3.44308 3.44775 3.58077 3.58484 3.58825 3.75521 3.7591 3.76202 4.08898 4.09226 4.09702 4.33799 4.34103 4.34586 4.49241 4.49674 4.49956 4.6155 4.62191 4.62556 4.63207 4.81117 4.81411 4.81727 4.82091 
23 0.17108 0.32601 0.51204 0.64478 0.83444 1.00237 1.17533 1.50403 1.67172 1.86219 2.06993 2.20077 2.34249 2.48424 2.83169 2.99127 3.16693 3.59764 3.76997 4.09952 4.34644 4.50913 4.82397 
57 0.16669 0.17127 0.32543 0.33405 0.51089 0.51473 0.6427 0.64773 0.83305 0.83654 1.00238 1.00781 1.1706 1.17708 1.33681 1.34181 1.50269 1.50642 1.66731 1.67602 1.8576 1.8628 1.87323 2.07019 2.07535 2.19676 2.20285 2.34291 2.34756 2.48414 2.488 2.63717 2.64116 2.82874 2.83258 2.99217 2.99655 3.16412 3.16817 3.31355 3.31845 3.44985 3.45394 3.59337 3.59786 3.60612 3.76766 3.77196 4.0995 4.10377 4.34793 4.50377 4.50812 4.63074 4.6364 4.82232 4.82593 
39 0.16158 0.16875 0.31852 0.50516 0.51051 0.63773 0.82511 0.82924 0.99646 1.00496 1.16306 1.17194 1.33056 1.49817 1.66128 1.66839 1.85114 1.85674 2.06479 2.19434 2.33683 2.34285 2.47983 2.63333 2.82365 2.83039 2.98731 3.16018 3.31008 3.44564 3.58788 3.5998 3.76336 4.0936 4.34224 4.50056 4.62684 4.81738 4.82369 
90 0.1778 0.18095 0.18517 0.33345 0.33677 0.34004 0.52122 0.52391 0.5271 0.53459 0.65426 0.65772 0.66198 0.84297 0.84622 0.84986 1.01347 1.01744 1.02126 1.181 1.18514 1.18933 1.34661 1.34989 1.35391 1.51407 1.51717 1.52115 1.67798 1.68137 1.68613 1.86814 1.87178 1.87513 1.88245 2.08114 2.08458 2.08996 2.20992 2.21406 2.22346 2.3535 2.35683 2.36089 2.36787 2.49548 2.49883 2.50448 2.64857 2.65158 2.65787 2.83937 2.84229 2.84605 2.85643 3.00295 3.00605 3.01054 3.17514 3.17867 3.18174 3.18963 3.32552 3.32923 3.33278 3.46008 3.4639 3.46805 3.60492 3.6083 3.61316 3.77856 3.78177 3.78507 3.79455 4.10993 4.11312 4.11764 4.35869 4.3617 4.36632 4.51517 4.51851 4.52286 4.64415 4.64902 4.83297 4.83564 4.83885 4.84402 
77 0.15295 0.1574 0.16326 0.30892 0.31231 0.31681 0.49546 0.50014 0.50431 0.62773 0.63259 0.6371 0.81861 0.82298 0.82635 0.9904 0.99482 1.15531 1.16039 1.16729 1.32012 1.32531 1.33238 1.48814 1.49295 1.49882 1.649 1.65618 1.65998 1.84521 1.8495 1.85448 2.05845 2.06223 2.18397 2.18972 2.33024 2.33373 2.3402 2.46604 2.47251 2.4761 2.62211 2.62685 2.63008 2.81374 2.81819 2.82299 2.97756 2.98283 3.15046 3.15406 3.15794 3.29947 3.3043 3.30898 3.43202 3.43769 3.44207 3.57933 3.58379 3.58998 3.75379 3.75836 3.76323 4.0874 4.09116 4.33629 4.34013 4.49075 4.49552 4.61459 4.62115 4.62935 4.80959 4.81294 4.81786 
53 0.15426 0.15877 0.31043 0.31585 0.49778 0.5023 0.63053 0.63595 0.81785 0.82277 0.8291 0.99078 0.99785 1.15713 1.32162 1.3277 1.49003 1.49479 1.65539 1.66325 1.84533 1.85109 2.05875 2.06621 2.18733 2.3307 2.33651 2.47194 2.47778 2.62586 2.62997 2.81559 2.81999 2.97991 2.98484 3.15121 3.15685 3.30091 3.30734 3.43645 3.44317 3.58124 3.58674 3.75437 3.7594 4.08768 4.33634 4.49153 4.49636 4.6186 4.62576 4.81032 4.81454 
32 0.1546 0.30998 0.49738 0.63041 0.82014 0.98973 1.15714 1.32187 1.4902 1.65491 1.84416 2.05745 2.1876 2.32982 2.47266 2.62537 2.81527 2.9797 3.15062 3.15861 3.30083 3.43626 3.58093 3.75321 3.759 4.08656 4.33505 4.49082 4.49722 4.62188 4.80926 4.8151 
29 0.16418 0.32059 0.50929 0.64088 0.82898 0.83447 1.00022 1.16755 1.33405 1.50013 1.66461 1.8545 2.06745 2.19621 2.34034 2.48184 2.63532 2.82633 2.98988 3.16144 3.31209 3.44732 3.59126 3.76478 4.09656 4.34523 4.50132 4.63104 4.82 
82 0.14527 0.14956 0.15326 0.30147 0.3051 0.30907 0.48806 0.49272 0.49618 0.62067 0.6251 0.62931 0.81081 0.81468 0.81822 0.82341 0.9832 0.987 0.99172 1.14767 1.15176 1.15744 1.31255 1.31756 1.32175 1.48066 1.48521 1.48897 1.64189 1.64848 1.65231 1.83793 1.84096 1.8453 2.05118 2.05455 2.1765 2.18237 2.18977 2.32279 2.32611 2.33056 2.45959 2.46508 2.46951 2.61529 2.61963 2.62306 2.80637 2.81078 2.8143 2.97012 2.97507 2.97883 3.14293 3.14627 3.15041 3.29211 3.29658 3.30096 3.42491 3.43037 3.43519 3.572 3.57644 3.58096 3.74661 3.75077 3.7541 4.08008 4.08315 4.32906 4.33174 4.48332 4.48711 4.49063 4.60742 4.61418 4.61876 4.80223 4.80546 4.80855 
142 0.13728 0.14047 0.14316 0.14537 0.14841 0.29339 0.29682 0.29931 0.30167 0.30394 0.48019 0.48349 0.48623 0.48827 0.49061 0.49474 0.61148 0.61516 0.61814 0.62069 0.62288 0.62752 0.80265 0.80588 0.80866 0.81076 0.8132 0.81653 0.97545 0.97784 0.98072 0.98333 0.98681 1.1395 1.14317 1.14635 1.14934 1.15283 1.30444 1.30756 1.31122 1.3136 1.3165 1.47248 1.47596 1.47897 1.48121 1.48415 1.63368 1.63936 1.64249 1.64491 1.64892 1.83016 1.8324 1.83477 1.83725 1.83979 2.0434 2.04564 2.04801 2.05082 2.16857 2.17232 2.17594 2.17977 2.31504 2.31764 2.32003 2.32266 2.32593 2.45028 2.45568 2.45894 2.46152 2.46417 2.60698 2.61108 2.61374 2.6159 2.61896 2.79864 2.80206 2.80462 2.80667 2.80942 2.81316 2.96213 2.96554 2.96887 2.97093 2.97474 3.13496 3.13776 3.14008 3.14263 3.14466 3.14823 3.28406 3.28714 3.29029 3.29306 3.29548 3.41684 3.42217 3.42454 3.42731 3.42988 3.56419 3.56755 3.57016 3.57284 3.57633 3.7389 3.74133 3.74404 3.74621 3.74819 4.07236 4.07467 4.07693 4.07964 4.32119 4.32324 4.32529 4.32841 4.4753 4.47808 4.48123 4.48325 4.48578 4.59933 4.60339 4.60712 4.6102 4.61496 4.7946 4.79717 4.79917 4.80131 4.80392 4.99802 
35 0.15374 0.15893 0.31045 0.49671 0.50158 0.63003 0.8183 0.82377 0.99064 1.1568 1.32073 1.48953 1.49561 1.65387 1.84537 2.0586 2.1859 2.33078 2.47075 2.47665 2.6251 2.81523 2.97901 2.98461 3.15108 3.30056 3.3094 3.43645 3.58089 3.75404 4.08767 4.33636 4.49136 4.61879 4.81015 
0 
59 0.17464 0.17866 0.33151 0.33599 0.51918 0.52324 0.65155 0.65544 0.84126 0.846 1.01078 1.01641 1.18024 1.18574 1.34405 1.34851 1.5113 1.51606 1.67489 1.68201 1.86563 1.87026 1.87963 2.07791 2.08331 2.20785 2.21886 2.35111 2.35779 2.36971 2.49298 2.49837 2.64531 2.64953 2.83718 2.84209 3.00101 3.00767 3.17306 3.1766 3.3238 3.32753 3.45747 3.46242 3.60207 3.60768 3.77566 3.78038 4.10616 4.11138 4.35459 4.36 4.51294 4.51748 4.64145 4.65118 4.83036 4.83444 4.84266 
95 0.17711 0.17998 0.1838 0.33254 0.33606 0.33991 0.35052 0.52062 0.52375 0.5273 0.54161 0.65243 0.65636 0.65986 0.84248 0.8453 0.84933 1.01193 1.01658 1.02061 1.03036 1.18006 1.18491 1.18859 1.34527 1.34881 1.35246 1.37172 1.51377 1.51706 1.52082 1.67747 1.6813 1.68694 1.86656 1.87066 1.87462 1.88158 2.07959 2.08357 2.08869 2.20875 2.21301 2.22039 2.35194 2.35619 2.36108 2.36733 2.49593 2.50016 2.50587 2.64816 2.65084 2.65604 2.8392 2.84229 2.84639 3.00322 3.00656 3.01114 3.17351 3.17745 3.18051 3.1855 3.3243 3.32796 3.33109 3.34551 3.45838 3.46267 3.4666 3.6037 3.6078 3.61263 3.62978 3.77838 3.78121 3.78506 3.79385 4.10906 4.1124 4.11859 4.35746 4.36069 4.36539 4.51525 4.51797 4.5222 4.64254 4.6474 4.6555 4.83209 4.8348 4.83838 4.84394 
2 1.0039 1.86166 
2 0.51919 3.77469 
54 0.1586 0.16231 0.31442 0.31863 0.50225 0.50566 0.63433 0.6388 0.82293 0.82714 0.83194 0.99486 1.00026 1.16076 1.16798 1.32575 1.33096 1.49428 1.49825 1.6591 1.6645 1.84932 1.85485 2.06268 2.18941 2.19904 2.33455 2.34002 2.476 2.4799 2.62957 2.63288 2.82 2.82335 2.98363 2.98748 3.15526 3.15982 3.30501 3.31007 3.44016 3.44495 3.58573 3.59024 3.75882 3.76292 4.09181 4.34016 4.49592 4.49997 4.6212 4.62726 4.81418 4.81738 
80 0.14496 0.14934 0.15272 0.3015 0.30508 0.30882 0.48799 0.49258 0.49575 0.62061 0.62503 0.62885 0.81053 0.81429 0.8176 0.98295 0.98688 0.99134 1.14788 1.15192 1.15689 1.31259 1.31776 1.32154 1.48072 1.48544 1.48883 1.64168 1.64872 1.65281 1.83769 1.84084 1.84478 2.05094 2.05437 2.17652 2.18231 2.32263 2.32596 2.33014 2.45951 2.46509 2.46903 2.61546 2.61965 2.62284 2.80625 2.81065 2.81385 2.97017 2.9754 2.97905 3.14289 3.14627 3.14995 3.29204 3.29651 3.30045 3.42472 3.43017 3.43491 3.57193 3.57634 3.58038 3.74633 3.75052 3.75354 4.07985 4.08299 4.32879 4.33157 4.48324 4.48744 4.49043 4.60744 4.614 4.61896 4.802 4.80517 4.8082 
0 
28 0.17403 0.32608 0.51359 0.64833 0.83502 1.00811 1.17787 1.3401 1.50668 1.67633 1.86264 2.07526 2.20655 2.34659 2.48905 2.63946 2.83238 2.99791 3.16862 3.31869 3.45328 3.60025 3.77099 4.10404 4.3543 4.50774 4.63593 4.82603 
28 0.15878 0.31603 0.50178 0.63511 0.82403 0.99548 1.1642 1.32742 1.49487 1.65909 1.8499 2.06161 2.19217 2.33402 2.47627 2.62912 2.81987 2.98398 3.15686 3.30743 3.44175 3.58473 3.75945 4.09037 4.33822 4.49631 4.62607 4.81344 
56 0.15264 0.15795 0.309 0.31409 0.49516 0.50014 0.62827 0.63375 0.81806 0.82298 0.98963 0.99554 1.15533 1.16244 1.31957 1.32566 1.48779 1.49332 1.6502 1.65643 1.84436 1.84966 2.05761 2.06245 2.18369 2.19075 2.32965 2.33491 2.46819 2.47432 2.62332 2.62823 2.81344 2.81853 2.97725 2.98292 3.14981 3.15532 3.29928 3.30561 3.43279 3.43777 3.57913 3.58449 3.75304 3.75848 4.08663 4.09146 4.33539 4.34057 4.49013 4.49564 4.61419 4.62281 4.809 4.81305 
29 0.16602 0.3224 0.32856 0.51008 0.64255 0.83104 1.00335 1.17277 1.33475 1.50306 1.66623 1.85799 2.06927 2.2023 2.34371 2.48542 2.63645 2.82802 2.99122 3.16401 3.31467 3.44957 3.59436 3.76725 4.0993 4.34654 4.50448 4.63295 4.82179 
93 0.17658 0.17964 0.18336 0.19817 0.33291 0.33611 0.33928 0.34646 0.52068 0.52346 0.5267 0.53435 0.65278 0.6564 0.66004 0.84346 0.84602 0.84968 1.01375 1.01734 1.02154 1.18046 1.18519 1.18928 1.34564 1.34906 1.35304 1.51295 1.5161 1.51963 1.5379 1.67725 1.68116 1.68679 1.86754 1.87098 1.87431 1.88211 2.0796 2.0828 2.0873 2.20926 2.21423 2.35296 2.35655 2.36077 2.36715 2.4947 2.4982 2.50299 2.64708 2.64993 2.65547 2.83876 2.84167 2.84529 2.85144 3.00291 3.00585 3.01058 3.17388 3.17727 3.18029 3.18467 3.3261 3.32891 3.33283 3.45871 3.46239 3.46658 3.60422 3.60828 3.61325 3.7773 3.78055 3.78424 3.78993 4.10878 4.11203 4.11684 4.35712 4.36016 4.36495 4.51346 4.51691 4.52073 4.52851 4.64339 4.64808 4.83267 4.83532 4.83857 4.84455 
69 0.15749 0.16113 0.16669 0.31434 0.3185 0.50191 0.50522 0.5101 0.63436 0.63892 0.82244 0.82641 0.82953 0.83492 0.99429 0.99875 1.00259 1.16061 1.1657 1.17174 1.32493 1.33042 1.49388 1.49811 1.65881 1.6623 1.66883 1.84909 1.85371 1.85796 2.06215 2.06592 2.19008 2.19453 2.33427 2.339 2.34952 2.47563 2.47919 2.62926 2.6328 2.81979 2.82335 2.82848 2.98368 2.98735 3.15522 3.15995 3.16536 3.30528 3.31047 3.44042 3.44515 3.58502 3.5887 3.59618 3.75866 3.76323 4.09114 4.09515 4.33965 4.34374 4.4954 4.49989 4.61986 4.62616 4.81389 4.81714 4.82283 
31 0.16641 0.32391 0.50885 0.51398 0.64146 0.83312 1.00195 1.16836 1.3344 1.50326 1.66729 1.85631 2.07006 2.19856 2.34143 2.48336 2.63598 2.82844 2.99107 3.16227 3.16741 3.31356 3.44897 3.59227 3.76601 3.7716 4.09859 4.3463 4.50412 4.63145 4.82192 
17 0.16451 0.50986 0.8295 1.00648 1.17447 1.49987 1.85726 2.48134 2.63426 2.82649 3.45164 3.59314 3.76527 4.09673 4.34424 4.50308 4.81958 
38 0.15501 0.31132 0.49877 0.50526 0.63277 0.82157 0.82702 0.99147 1.1577 1.32138 1.33068 1.49069 1.65615 1.84593 2.05912 2.18537 2.33138 2.47316 2.62675 2.81788 2.98011 2.98658 3.15209 3.15902 3.30138 3.30962 3.43767 3.44492 3.58182 3.75469 3.76135 4.08812 4.33684 4.49194 4.49973 4.61572 4.81079 4.81757 
111 0.14474 0.14852 0.15129 0.15418 0.30086 0.30426 0.30743 0.3102 0.48747 0.49147 0.49396 0.49657 0.50047 0.61983 0.62364 0.62655 0.6294 0.81008 0.81348 0.81665 0.81914 0.98268 0.98548 0.989 0.99293 1.14695 1.1507 1.15456 1.15828 1.31182 1.31537 1.3189 1.3221 1.47992 1.48383 1.48685 1.48965 1.64126 1.6476 1.65049 1.65389 1.83739 1.83991 1.84312 1.84642 2.05064 2.05324 2.05606 2.17593 2.18099 2.18432 2.32227 2.32507 2.32808 2.33164 2.45819 2.46373 2.46714 2.46985 2.47478 2.61446 2.61867 2.62162 2.62419 2.80584 2.80985 2.8125 2.81525 2.82033 2.9695 2.97363 2.97662 2.97995 3.14233 3.14537 3.14858 3.15106 3.29155 3.29503 3.29865 3.30147 3.42422 3.42991 3.43301 3.43602 3.57146 3.57533 3.57804 3.58128 3.74616 3.74935 3.75221 3.7545 4.07958 4.08217 4.08517 4.32854 4.33073 4.33374 4.48267 4.48565 4.48905 4.4916 4.60677 4.61241 4.61641 4.62056 4.80175 4.80457 4.80688 4.80969 
34 0.15091 0.30736 0.49334 0.62656 0.63469 0.81638 0.82373 0.98798 1.1535 1.31766 1.32645 1.48601 1.49422 1.65216 1.84266 2.0559 2.1816 2.32796 2.4664 2.47368 2.62161 2.81157 2.9754 3.14809 3.29749 3.43379 3.57747 3.75135 3.75914 4.08495 4.33366 4.48835 4.61252 4.80726 
40 0.15397 0.30924 0.31693 0.49679 0.50219 0.62962 0.81897 0.82342 0.98929 1.15548 1.16495 1.32004 1.32714 1.48951 1.65527 1.84383 1.85181 2.05709 2.18648 2.32933 2.47223 2.62455 2.81461 2.82066 2.97924 3.1501 3.15709 3.29955 3.30712 3.4367 3.58037 3.75303 3.75857 4.08617 4.33479 4.48994 4.4957 4.61726 4.8088 4.81425 
4 0.82882 1.50222 1.6652 4.62968 
64 0.14388 0.14826 0.30019 0.30425 0.30884 0.4864 0.49081 0.49506 0.61946 0.62371 0.62964 0.80927 0.81378 0.81879 0.98096 0.98578 1.14661 1.15225 1.31087 1.31653 1.47912 1.48397 1.64215 1.64802 1.8357 1.83979 2.04892 2.0527 2.17509 2.18156 2.32089 2.32471 2.45964 2.46558 2.61458 2.61886 2.80464 2.80907 2.81448 2.96862 2.97379 3.14112 3.14528 3.14917 3.29052 3.296 3.42544 3.43059 3.57038 3.57468 3.74432 3.74879 3.75223 4.07794 4.08165 4.32676 4.33014 4.48141 4.48619 4.60598 4.61406 4.80018 4.80339 4.80766 
31 0.17736 0.33326 0.51986 0.65126 0.84076 1.01592 1.18408 1.34498 1.51274 1.68199 1.86923 2.07716 2.09859 2.21266 2.35413 2.37145 2.49801 2.64457 2.84014 3.00046 3.17487 3.32413 3.45897 3.60905 3.7776 4.10572 4.35454 4.51294 4.64299 4.83116 4.84223 
36 0.16973 0.17572 0.32643 0.51311 0.51832 0.6458 0.83552 0.84123 1.00445 1.01364 1.17319 1.33905 1.50666 1.66941 1.85923 1.86616 2.07317 2.2004 2.34588 2.48784 2.6416 2.83115 2.83729 2.99597 3.16824 3.31875 3.45342 3.59683 3.77258 4.10159 4.34938 4.35579 4.50835 4.63536 4.82501 4.83105 
28 0.15741 0.31371 0.50039 0.6338 0.82212 0.99504 1.16241 1.32593 1.49346 1.65809 1.84725 2.06062 2.19015 2.3341 2.47487 2.62828 2.81841 2.98332 3.15453 3.30561 3.4405 3.58421 3.75799 4.08906 4.33705 4.49534 4.62483 4.81223 
31 0.16365 0.31995 0.32607 0.50723 0.64026 0.82932 1.00022 1.16752 1.33285 1.50014 1.66417 1.85366 1.86051 2.06641 2.19674 2.339 2.48113 2.63447 2.82527 2.83311 2.98945 3.16222 3.31259 3.44587 3.58991 3.76548 4.09526 4.34399 4.50263 4.63087 4.81903 
3 0.83082 1.00169 1.66461 
27 0.1643 0.32092 0.50784 0.64221 0.82934 1.16904 1.33304 1.50093 1.66838 1.85444 2.06659 2.19658 2.34026 2.48349 2.63366 2.82501 2.98885 3.16152 3.31237 3.44783 3.59064 3.76439 4.09521 4.34223 4.50085 4.62941 4.81814 
28 0.16244 0.3196 0.50691 0.64041 0.82752 0.99999 1.16935 1.33413 1.49919 1.66121 1.85173 1.85768 2.06575 2.19996 2.33789 2.48028 2.6327 2.82415 2.98795 3.16154 3.31258 3.44675 3.58837 3.76378 4.0946 4.3424 4.50083 4.81742 
56 0.1772 0.18316 0.33335 0.33777 0.51997 0.52447 0.65223 0.65632 0.8425 0.8469 1.01449 1.02165 1.18222 1.18677 1.34545 1.34993 1.51189 1.51658 1.6767 1.6847 1.86692 1.8717 2.0788 2.08339 2.20932 2.22094 2.35258 2.36129 2.49326 2.49863 2.64613 2.64929 2.8382 2.84301 3.00135 3.00682 3.17423 3.17761 3.32459 3.32841 3.45898 3.46317 3.60324 3.60852 3.77786 3.78156 4.10776 4.11238 4.35645 4.36189 4.51427 4.51913 4.64261 4.83134 4.83572 4.84426 
79 0.15538 0.15854 0.16382 0.31176 0.31567 0.32006 0.49895 0.50176 0.50543 0.63176 0.63484 0.63894 0.81963 0.82323 0.82567 0.82965 0.99141 0.99539 0.99966 1.15785 1.16256 1.1678 1.32146 1.32644 1.33069 1.49092 1.49432 1.49889 1.65628 1.65902 1.66535 1.84621 1.85008 1.85436 2.05943 2.06282 2.18587 2.19047 2.33184 2.33543 2.34174 2.47232 2.47576 2.48111 2.62672 2.6297 2.81699 2.8201 2.82541 2.98011 2.98399 2.98995 3.15251 3.15698 3.16062 3.30138 3.30579 3.30915 3.43779 3.44143 3.44734 3.58245 3.58538 3.59119 3.75487 3.75894 3.76184 4.08856 4.09188 4.33733 4.34016 4.49229 4.49648 4.49973 4.6164 4.62401 4.81124 4.81411 4.81839 
38 0.16834 0.17539 0.32497 0.5115 0.51902 0.64497 0.83371 0.84027 1.00223 1.008 1.17371 1.33624 1.3421 1.50477 1.66782 1.85826 1.8632 2.07209 2.19945 2.34484 2.48588 2.63927 2.82946 2.83493 2.99379 3.16588 3.17176 3.317 3.44994 3.45539 3.59473 3.76963 4.10078 4.34825 4.50627 4.63493 4.82253 4.82802 
72 0.16216 0.16495 0.1708 0.31793 0.32154 0.32519 0.5058 0.50908 0.51636 0.63796 0.64162 0.82748 0.8304 0.83405 0.99789 1.00259 1.00729 1.16392 1.16925 1.17294 1.32817 1.33245 1.33608 1.49828 1.50134 1.66211 1.66595 1.67227 1.85263 1.85684 1.86037 2.06593 2.07072 2.19459 2.19958 2.33817 2.3424 2.34799 2.4791 2.48253 2.49322 2.63287 2.63561 2.82326 2.82652 2.8322 2.98763 2.99029 3.15884 3.16275 3.16649 3.30969 3.3134 3.44395 3.44828 3.58814 3.59209 3.60055 3.76248 3.76602 3.7757 4.09443 4.09852 4.34295 4.34695 4.4988 4.50245 4.62501 4.62997 4.81736 4.81997 4.82465 
3 1.84754 4.33738 4.81368 
100 0.1467 0.15122 0.15399 0.15901 0.30295 0.30685 0.31013 0.31372 0.48939 0.49429 0.49708 0.50057 0.62225 0.62701 0.6305 0.81238 0.81646 0.81919 0.82334 0.98442 0.98838 0.99193 1.14918 1.15368 1.15789 1.16198 1.31387 1.31949 1.32276 1.48208 1.48721 1.49001 1.49484 1.64287 1.65037 1.65359 1.65895 1.83916 1.84209 1.84558 1.85022 2.05242 2.0556 2.05926 2.17782 2.1841 2.19031 2.32406 2.32738 2.33097 2.46034 2.4671 2.47022 2.47468 2.61676 2.62161 2.62429 2.80758 2.81237 2.81504 2.81927 2.97153 2.97711 2.97996 3.14438 3.14777 3.15137 3.15473 3.29345 3.29854 3.30185 3.30545 3.42585 3.43201 3.43589 3.43956 3.57332 3.57807 3.58169 3.74785 3.75218 3.75486 3.75968 4.08134 4.08418 4.08778 4.3303 4.33262 4.33708 4.48467 4.48915 4.49167 4.49788 4.60872 4.61537 4.61941 4.80346 4.80664 4.80931 4.813 
1 0.8386 
56 0.14723 0.15243 0.30342 0.30841 0.48962 0.49471 0.62269 0.62805 0.81267 0.81799 0.98439 0.99194 1.14998 1.15719 1.31429 1.32094 1.48243 1.48809 1.64605 1.65301 1.83913 1.84463 2.05235 2.05709 2.17823 2.18908 2.32422 2.32893 2.46373 2.47019 2.61808 2.62294 2.8078 2.81303 2.97188 2.97784 3.14449 3.14982 3.29381 3.30052 3.42936 3.43612 3.57356 3.57866 3.74774 3.75326 4.08133 4.086 4.33018 4.33438 4.48483 4.49051 4.6091 4.61938 4.8035 4.80719 
96 0.16073 0.16403 0.16734 0.17235 0.31741 0.3205 0.32359 0.50252 0.50677 0.50963 0.51306 0.63625 0.63958 0.6429 0.64753 0.82637 0.82976 0.83251 0.83661 0.9976 1.00134 1.00447 1.16315 1.16702 1.17082 1.17459 1.32748 1.33228 1.3354 1.33885 1.49585 1.49974 1.50273 1.66022 1.6637 1.6677 1.85224 1.85472 1.85874 2.06553 2.06864 2.07226 2.19084 2.19574 2.19957 2.33744 2.34018 2.34368 2.35042 2.47727 2.48114 2.48425 2.63176 2.63467 2.63725 2.82046 2.82476 2.82746 2.83161 2.98516 2.98933 2.99174 3.15778 3.16128 3.16432 3.1677 3.30737 3.31169 3.31476 3.3188 3.44329 3.44655 3.44962 3.58701 3.59049 3.59409 3.76094 3.7646 3.76741 3.77139 4.09448 4.09704 4.10069 4.34332 4.34572 4.35073 4.49816 4.50234 4.50491 4.62247 4.62742 4.63079 4.63727 4.8172 4.81973 4.82346 
62 0.15547 0.16011 0.31249 0.31748 0.49901 0.50347 0.50844 0.63238 0.63756 0.8216 0.82577 0.83116 0.99243 0.99841 1.15846 1.16438 1.32217 1.32805 1.49043 1.49562 1.50184 1.65503 1.65954 1.84723 1.85248 2.06039 2.0651 2.18646 2.19247 2.33249 2.33764 2.47194 2.47763 2.62661 2.6313 2.81568 2.82091 2.82625 2.97992 2.98534 3.15317 3.15827 3.1634 3.30191 3.30825 3.4385 3.44332 3.58154 3.58622 3.75591 3.76142 4.08955 4.09424 4.33836 4.34341 4.49271 4.49817 4.62097 4.62592 4.81213 4.8155 4.82097 
46 0.16077 0.1644 0.31662 0.32075 0.50419 0.50832 0.63663 0.64139 0.82496 0.82815 0.99584 1.00204 1.16191 1.16855 1.32835 1.33253 1.49637 1.49995 1.66095 1.85113 1.85618 2.06477 2.19255 2.3371 2.34391 2.47794 2.48421 2.63172 2.82249 2.82803 2.98666 3.15747 3.16194 3.30859 3.31221 3.44229 3.44897 3.58758 3.76152 3.76505 4.09325 4.34149 4.49983 4.62676 4.81593 4.8191 
5 0.51664 2.07608 2.35074 3.7725 4.50787 
67 0.17997 0.18401 0.20127 0.33626 0.3402 0.35072 0.52349 0.52739 0.53534 0.65579 0.66016 0.67473 0.84627 0.85041 1.01747 1.0221 1.18511 1.19024 1.34843 1.35284 1.51606 1.52039 1.68017 1.68577 1.87212 1.8763 1.89097 2.08295 2.0872 2.21368 2.22461 2.35749 2.363 2.3779 2.49806 2.50289 2.65035 2.6539 2.84215 2.84722 3.00573 3.01079 3.1777 3.18132 3.18883 3.3279 3.33178 3.46202 3.46632 3.47851 3.60761 3.61298 3.78121 3.78467 3.79426 4.11186 4.11634 4.36019 4.36495 4.5176 4.52109 4.52842 4.64656 4.65516 4.83506 4.83918 4.84526 
37 0.16485 0.32019 0.32567 0.5081 0.5146 0.64138 0.82962 0.83694 1.00005 1.008 1.16777 1.17542 1.33415 1.50156 1.66488 1.85495 1.86313 2.06728 2.20301 2.3402 2.4829 2.63579 2.82625 2.83311 2.9907 3.16133 3.3135 3.44913 3.59188 3.76559 3.77122 4.0963 4.34473 4.50322 4.63158 4.81953 4.82454 
57 0.16645 0.1702 0.32242 0.3262 0.5104 0.51394 0.6427 0.64642 0.83111 0.8349 1.00194 1.00631 1.16853 1.17381 1.33499 1.33899 1.50238 1.50594 1.66692 1.67124 1.85751 1.86132 2.06956 2.07327 2.198 2.20223 2.34326 2.34735 2.48486 2.48851 2.63776 2.6407 2.82767 2.83159 2.83762 2.99307 2.99732 3.163 3.16714 3.17443 3.31384 3.31816 3.44824 3.45384 3.59422 3.59837 3.76692 3.77039 4.09878 4.10232 4.34722 4.35122 4.50277 4.50698 4.63466 4.82267 4.82592 
0 
26 0.16491 0.32146 0.50823 0.64095 0.8307 1.00209 1.17475 1.33441 1.50094 1.66472 1.85518 2.06845 2.34036 2.48273 2.63557 2.82661 2.99066 3.16312 3.31433 3.44761 3.59138 3.76591 4.097 4.3452 4.50309 4.82001 
28 0.1655 0.3209 0.50848 0.64033 0.8311 1.00043 1.16737 1.3336 1.50071 1.66425 1.85433 2.06805 2.19593 2.33943 2.48228 2.63582 2.82628 2.9905 3.16356 3.31325 3.44741 3.5915 3.76684 4.09629 4.34469 4.50343 4.63096 4.81988 
42 0.16252 0.3183 0.32242 0.50551 0.51045 0.63783 0.6427 0.82757 0.8326 0.99874 1.00329 1.16484 1.1722 1.3303 1.4985 1.66267 1.85212 1.85695 2.06534 2.19518 2.33781 2.34352 2.47999 2.63301 2.82354 2.82909 2.98789 3.15953 3.16357 3.30974 3.31482 3.44503 3.58871 3.59452 3.76302 3.76894 4.09395 4.34206 4.50037 4.62795 4.81691 4.82074 
56 0.1592 0.1631 0.3149 0.31887 0.50233 0.50646 0.63466 0.63889 0.82356 0.82726 0.9947 0.99966 1.1615 1.16675 1.32723 1.33151 1.4949 1.49869 1.65891 1.66399 1.84927 1.85342 2.06224 2.06659 2.19128 2.1985 2.33477 2.33914 2.47645 2.48109 2.62984 2.63305 2.82032 2.82414 2.98491 2.98924 3.15547 3.15948 3.30631 3.31031 3.44081 3.44523 3.58578 3.59034 3.75979 3.7631 4.09124 4.09575 4.33933 4.34415 4.4974 4.50077 4.62172 4.62654 4.8142 4.8177 
94 0.14999 0.15388 0.15727 0.30616 0.30949 0.31328 0.3174 0.49269 0.49678 0.49965 0.50326 0.62533 0.62914 0.63296 0.63818 0.81539 0.81884 0.82237 0.82694 0.98789 0.99076 0.99514 1.15227 1.15594 1.161 1.31709 1.32081 1.32497 1.32987 1.48522 1.48915 1.49281 1.4984 1.64631 1.65305 1.6562 1.8426 1.84514 1.84914 2.05591 2.05853 2.0622 2.18114 2.18652 2.32747 2.33027 2.33388 2.46336 2.46907 2.47267 2.47695 2.61974 2.62387 2.62729 2.81099 2.81502 2.81813 2.82345 2.97476 2.97893 2.98242 3.1476 3.15065 3.15461 3.15845 3.29682 3.30039 3.30493 3.30877 3.42925 3.43528 3.43884 3.44354 3.57668 3.58049 3.58404 3.75135 3.75478 3.75813 4.08482 4.08739 4.09137 4.33388 4.33602 4.48792 4.49097 4.49479 4.61191 4.61805 4.62208 4.80694 4.80977 4.81232 4.81798 
20 0.16142 0.31992 0.50673 0.63913 0.8273 0.99787 1.49887 1.8509 2.06438 2.33687 2.6326 2.82357 2.98769 3.16212 3.58799 3.76353 4.09292 4.34104 4.50074 4.81559 
56 0.14893 0.15427 0.30522 0.31057 0.49146 0.49697 0.6243 0.63032 0.81451 0.82024 0.98617 0.99354 1.1518 1.16136 1.31612 1.32392 1.48428 1.49056 1.64751 1.65321 1.84096 1.84629 2.05418 2.05927 2.18018 2.19073 2.32597 2.33095 2.46488 2.47099 2.61981 2.62528 2.80972 2.81538 2.97372 2.98011 3.14628 3.15195 3.29551 3.30324 3.43096 3.43652 3.57539 3.58116 3.74951 3.75528 4.08311 4.08803 4.33203 4.33662 4.48666 4.49256 4.61108 4.61996 4.80527 4.80921 
56 0.14938 0.15544 0.30585 0.3115 0.49194 0.49762 0.6245 0.63097 0.81524 0.82109 0.98692 0.99425 1.15236 1.1605 1.31666 1.32398 1.48484 1.49143 1.64676 1.65348 1.84177 1.84743 2.05494 2.05984 2.18052 2.18945 2.32672 2.33188 2.46516 2.4718 2.62038 2.62575 2.81011 2.81607 2.9742 2.98078 3.14702 3.15289 3.29608 3.30358 3.43271 3.4392 3.5759 3.58172 3.75023 3.75607 4.08391 4.0887 4.33285 4.33678 4.48734 4.49331 4.6115 4.62127 4.80601 4.80996 
25 0.16013 0.31671 0.50533 0.63732 0.82539 0.99773 1.3317 1.49627 1.66104 1.85225 2.06313 2.33697 2.47769 2.63082 2.82418 2.9857 3.15894 3.30941 3.44441 3.58721 3.76145 4.09208 4.34034 4.49836 4.81533 
28 0.15808 0.31297 0.50096 0.63376 0.82447 0.99411 1.16197 1.32645 1.49402 1.65854 1.84773 2.06163 2.19092 2.33332 2.47609 2.62842 2.81887 2.98401 3.15375 3.30501 3.4393 3.58467 3.75759 4.0899 4.33843 4.49456 4.62669 4.81277 
2 0.64652 1.00608 
65 0.17261 0.17733 0.32934 0.33286 0.34783 0.51562 0.51926 0.52529 0.64848 0.65284 0.83871 0.84278 1.01012 1.01419 1.17828 1.18276 1.34141 1.34549 1.50863 1.51249 1.67199 1.6767 1.86209 1.86735 1.87259 2.07525 2.07992 2.20446 2.2115 2.34729 2.35153 2.35707 2.48981 2.49482 2.64307 2.64729 2.83364 2.83838 2.84433 2.99817 3.00283 3.17054 3.17401 3.17966 3.32144 3.32515 3.45502 3.4592 3.59853 3.60403 3.61108 3.7736 3.77665 3.78168 4.10378 4.10784 4.35199 4.35648 4.51074 4.51495 4.63981 4.64559 4.82727 4.83064 4.83428 
87 0.16815 0.17123 0.17591 0.32375 0.32711 0.33001 0.51143 0.51441 0.51752 0.64466 0.64792 0.65413 0.83273 0.83605 0.83951 0.85439 1.00286 1.00753 1.01164 1.1716 1.17624 1.18018 1.33612 1.33993 1.34411 1.50432 1.50747 1.51198 1.66795 1.67176 1.67678 1.85846 1.86205 1.86544 1.87292 2.07174 2.07486 2.08544 2.20087 2.20679 2.34472 2.34803 2.35245 2.36071 2.48607 2.48935 2.49411 2.63893 2.64179 2.65377 2.82949 2.83243 2.83605 2.85457 2.99448 2.99795 3.00516 3.1647 3.16834 3.17124 3.31542 3.31901 3.32228 3.44985 3.45381 3.45805 3.59582 3.59942 3.6052 3.7696 3.77235 3.77872 4.10023 4.10363 4.10958 4.34885 4.35222 4.35743 4.50673 4.50938 4.51711 4.63535 4.64133 4.82286 4.82573 4.829 4.8343 
76 0.16458 0.1687 0.17405 0.32125 0.32486 0.32795 0.50709 0.51093 0.51413 0.64059 0.64478 0.64813 0.82996 0.83371 0.83757 1.00136 1.00586 1.00967 1.16815 1.17253 1.17707 1.33173 1.33649 1.34049 1.50076 1.50457 1.50899 1.66594 1.66916 1.67629 1.85606 1.85992 1.86359 1.87303 2.06956 2.07287 2.19619 2.20087 2.34155 2.34523 2.3504 2.48325 2.48662 2.63624 2.63942 2.82682 2.83021 2.83506 2.98976 2.99397 3.16239 3.16636 3.16999 3.31227 3.31705 3.3207 3.44766 3.45197 3.59235 3.59586 3.60641 3.76459 3.76911 3.77164 4.09885 4.10213 4.34728 4.35051 4.50191 4.50638 4.51227 4.6307 4.63559 4.82077 4.8235 4.82762 
63 0.15676 0.16058 0.31225 0.31679 0.49992 0.50346 0.63195 0.63662 0.82168 0.82592 0.99266 0.99727 1.15891 1.16419 1.32368 1.32853 1.3333 1.49212 1.4962 1.65566 1.65997 1.84703 1.85131 2.06023 2.06413 2.18916 2.19665 2.3324 2.33653 2.47256 2.47729 2.62695 2.63066 2.81798 2.82179 2.82724 2.98193 2.98584 3.15319 3.15805 3.16249 3.30297 3.30829 3.31269 3.43821 3.44266 3.583 3.58774 3.75644 3.76091 3.76474 4.08914 4.09326 4.33791 4.34209 4.49322 4.49791 4.50286 4.62043 4.62674 4.81199 4.81578 4.82028 
59 0.14808 0.15306 0.3043 0.30891 0.315 0.49072 0.49614 0.50082 0.62384 0.62897 0.81374 0.81832 0.82355 0.98581 0.99225 1.15074 1.15976 1.31538 1.32321 1.48348 1.48942 1.64456 1.65279 1.84056 1.84509 2.05383 2.05812 2.17924 2.32541 2.32967 2.46332 2.47087 2.61847 2.62343 2.80893 2.81451 2.97292 2.97963 3.1457 3.15028 3.15501 3.29483 3.30312 3.42759 3.43379 3.57466 3.57993 3.7492 3.75503 4.08272 4.08678 4.33176 4.33528 4.48602 4.49188 4.6101 4.61978 4.80479 4.80853 
0 
112 0.14965 0.1536 0.15647 0.15947 0.30588 0.30931 0.31281 0.3158 0.4925 0.4965 0.49918 0.50182 0.50659 0.62465 0.62858 0.63161 0.63432 0.81495 0.81843 0.82168 0.82408 0.82826 0.98775 0.99057 0.99432 0.99833 1.15192 1.15578 1.15975 1.16354 1.31674 1.32048 1.32402 1.32718 1.48481 1.48884 1.49194 1.4946 1.64631 1.6528 1.65572 1.65942 1.84252 1.84513 1.84887 1.85234 2.05581 2.05853 2.06146 2.18091 2.18624 2.1898 2.32739 2.33021 2.33335 2.33761 2.46299 2.4688 2.47229 2.47489 2.48061 2.61942 2.62366 2.6268 2.62947 2.81087 2.81484 2.81773 2.82074 2.82507 2.97447 2.97869 2.98177 2.98547 3.14741 3.15048 3.15406 3.15657 3.29654 3.30013 3.30401 3.30705 3.42928 3.43522 3.43835 3.44156 3.57652 3.58035 3.58324 3.58664 3.75125 3.75459 3.75753 3.75983 4.08472 4.08739 4.09084 4.33374 4.33596 4.3395 4.48765 4.4907 4.49426 4.49691 4.61175 4.6176 4.62175 4.62604 4.80684 4.80981 4.81216 4.8156 
65 0.15298 0.15755 0.30919 0.31427 0.31883 0.49518 0.50004 0.50512 0.62836 0.63271 0.81842 0.82335 0.8292 0.98999 0.99614 1.1556 1.1628 1.16847 1.31973 1.32623 1.48803 1.49317 1.64865 1.65562 1.66428 1.84471 1.85004 2.05797 2.06211 2.18322 2.19017 2.32975 2.33397 2.46826 2.47324 2.48004 2.62414 2.62802 2.81299 2.81814 2.82471 2.97747 2.98281 3.15021 3.156 3.29942 3.30686 3.43186 3.43708 3.44311 3.57912 3.58369 3.75331 3.75888 4.08693 4.09098 4.33582 4.33932 4.49047 4.496 4.61411 4.62306 4.80912 4.8127 4.81878 
2 0.83369 3.76806 
19 0.1656 0.31913 0.5056 0.63911 0.82907 1.17147 1.33214 1.50127 1.66392 1.85632 2.8239 3.15991 3.31314 3.44582 3.76335 4.09586 4.3446 4.50145 4.8196 
37 0.16705 0.17481 0.32248 0.32821 0.51538 0.64286 0.83215 0.83823 1.0025 1.01101 1.16788 1.17764 1.33249 1.51137 1.66763 1.67552 1.85812 1.86485 2.07869 2.19737 2.34803 2.48989 2.83587 3.00042 3.16337 3.31352 3.4481 3.45816 3.6057 3.76682 3.77918 4.10653 4.35533 4.50306 4.51277 4.63145 4.82623 
42 0.16984 0.32572 0.51234 0.51642 0.64452 0.649 0.83597 1.00645 1.17333 1.33729 1.34236 1.5047 1.50977 1.6699 1.86079 1.86719 2.07183 2.2016 2.34487 2.35116 2.48659 2.63934 2.8311 2.99397 3.0 3.16596 3.17025 3.31743 3.32227 3.45057 3.45497 3.59535 3.60017 3.77035 4.10015 4.10537 4.34901 4.35473 4.50703 4.6354 4.82359 4.82846 
12 0.33051 0.83836 1.01197 1.68221 1.87303 2.35497 3.17234 3.77594 4.11949 4.3518 4.51361 4.82948 
30 0.16564 0.32308 0.51057 0.6449 0.83107 1.00234 1.17289 1.33642 1.50274 1.6693 1.86063 2.06861 2.20163 2.34123 2.35148 2.48321 2.63588 2.82711 2.83341 2.99098 3.16455 3.3154 3.44993 3.59388 3.76718 4.09838 4.34598 4.50391 4.63617 4.82077 
0 
63 0.16288 0.16576 0.31954 0.32275 0.50637 0.50969 0.63917 0.64325 0.82799 0.83104 0.83531 0.99836 1.0026 1.00833 1.16456 1.17073 1.33181 1.33704 1.49891 1.50219 1.66273 1.6658 1.67286 1.85324 1.8567 1.86137 2.0661 2.06967 2.19437 2.19904 2.33833 2.34206 2.34948 2.48046 2.48425 2.63377 2.63693 2.82461 2.82744 2.83252 2.98887 2.99606 3.15985 3.16345 3.31066 3.31449 3.44628 3.45076 3.58986 3.59406 3.76333 3.76672 4.09493 4.09855 4.34355 4.34705 4.50044 4.50362 4.62704 4.6316 4.81816 4.82079 4.82486 
117 0.17583 0.17854 0.18154 0.18645 0.33191 0.33546 0.33823 0.34326 0.51938 0.52185 0.5245 0.52824 0.65253 0.65556 0.65867 0.66759 0.84076 0.84418 0.84718 0.8509 1.01153 1.01548 1.01882 1.02415 1.17775 1.18244 1.18611 1.18993 1.34231 1.34614 1.34914 1.35275 1.36336 1.51198 1.5148 1.5181 1.52442 1.6763 1.67953 1.6831 1.69253 1.86594 1.86964 1.87252 1.87613 1.88297 2.07905 2.08197 2.08506 2.09259 2.20637 2.21065 2.21553 2.35126 2.35482 2.35838 2.36308 2.3706 2.49359 2.49635 2.49971 2.50425 2.64656 2.64939 2.65308 2.66114 2.83719 2.84019 2.84333 2.84657 2.86517 3.00136 3.0041 3.00754 3.014 3.17267 3.17642 3.17899 3.18266 3.32357 3.3268 3.32947 3.33484 3.45802 3.46142 3.46416 3.47023 3.60276 3.60581 3.60889 3.61474 3.77636 3.77951 3.78185 3.78582 3.79346 4.10791 4.11072 4.1137 4.1247 4.35668 4.35925 4.36262 4.37085 4.51336 4.51657 4.51942 4.52389 4.63981 4.64384 4.64796 4.66808 4.83127 4.8339 4.83666 4.83958 4.84577 
70 0.17009 0.17458 0.3261 0.3294 0.33525 0.51329 0.51688 0.5226 0.64652 0.64958 0.65647 0.83494 0.83814 0.84166 1.00428 1.00914 1.01393 1.17153 1.17745 1.18243 1.33813 1.3421 1.5065 1.51022 1.66989 1.67428 1.68359 1.85943 1.86392 1.86749 2.07352 2.07709 2.20254 2.20836 2.34591 2.34968 2.35663 2.48825 2.49243 2.64136 2.64487 2.83172 2.83606 2.84051 2.99592 2.99998 3.16575 3.1703 3.17479 3.31833 3.32179 3.45244 3.45619 3.59678 3.60099 3.60769 3.77174 3.77458 3.78066 4.10234 4.10569 4.35023 4.35414 4.50863 4.51201 4.63582 4.64139 4.82455 4.82812 4.83155 
27 0.1747 0.33016 0.51626 0.64871 0.83734 1.18015 1.34317 1.50784 1.67691 1.86669 2.07491 2.20983 2.35122 2.49112 2.64166 2.83655 2.99659 3.16997 3.321 3.45607 3.59871 3.77269 4.10419 4.3515 4.5095 4.63832 4.82866 
92 0.15188 0.15596 0.159 0.30841 0.3117 0.31519 0.31944 0.49469 0.49906 0.50184 0.50521 0.62751 0.63165 0.63539 0.81749 0.82107 0.8241 0.82813 0.9897 0.99337 0.99794 1.15488 1.15872 1.16412 1.31921 1.32429 1.32775 1.4874 1.49181 1.49495 1.64856 1.65511 1.65816 1.6636 1.84449 1.84741 1.85168 2.05778 2.06089 2.06552 2.18304 2.18871 2.19707 2.32946 2.33253 2.3368 2.46703 2.47211 2.47549 2.4805 2.62266 2.62646 2.62944 2.8129 2.81707 2.81986 2.82437 2.97687 2.98174 2.9846 3.14974 3.15289 3.15654 3.16054 3.29882 3.30323 3.30695 3.43166 3.43681 3.44093 3.44527 3.57867 3.58275 3.58658 3.75309 3.75727 3.76004 4.08671 4.08949 4.09487 4.33565 4.33816 4.49 4.49401 4.49675 4.61398 4.62024 4.62443 4.80884 4.81184 4.81453 4.81951 
50 0.156 0.16111 0.31151 0.31766 0.49823 0.50239 0.63161 0.6365 0.82091 0.8253 0.99141 1.15753 1.16735 1.3215 1.32808 1.49122 1.49563 1.65621 1.66212 1.84616 1.85298 2.05923 2.18691 2.33162 2.47258 2.47684 2.62635 2.63047 2.81664 2.82091 2.98008 2.98501 3.15219 3.15765 3.30154 3.30842 3.43812 3.44543 3.58191 3.588 3.75518 3.76061 4.08831 4.33697 4.49238 4.4977 4.61926 4.6268 4.81128 4.81518 
24 0.16727 0.32423 0.50965 0.64379 0.83307 1.33653 1.50364 1.66904 1.8587 2.06852 2.34288 2.63662 2.8284 2.99181 3.16665 3.31598 3.44998 3.59381 3.76841 4.09701 4.34504 4.50517 4.63571 4.82017 
80 0.1471 0.15136 0.15501 0.30366 0.30773 0.31144 0.48993 0.49432 0.49784 0.62271 0.62718 0.63112 0.81247 0.81673 0.81987 0.98454 0.98918 0.9942 1.15011 1.15525 1.16108 1.31446 1.31984 1.32437 1.48266 1.48745 1.49151 1.64519 1.6508 1.65496 1.83928 1.84318 1.84723 2.05252 2.05619 2.17862 2.18417 2.32442 2.32809 2.33261 2.46272 2.46822 2.47197 2.61806 2.62233 2.62619 2.8082 2.81251 2.81609 2.97215 2.97721 2.98224 3.14465 3.14874 3.15209 3.294 3.29909 3.30297 3.42884 3.43332 3.43733 3.5739 3.57819 3.58274 3.7479 3.75228 3.75541 4.08151 4.08506 4.33036 4.33357 4.485 4.48968 4.49338 4.60951 4.61657 4.6216 4.80383 4.80694 4.81039 
0 
44 0.15307 0.15815 0.3099 0.31624 0.49627 0.50113 0.62996 0.6358 0.81812 0.82342 0.98973 0.99626 1.15612 1.31977 1.32637 1.48848 1.49394 1.65572 1.84462 2.05775 2.1854 2.33004 2.47329 2.62502 2.62904 2.81491 2.81973 2.97802 2.98327 3.15048 3.15673 3.29984 3.3065 3.43676 3.58052 3.75325 3.75903 4.08685 4.33556 4.49053 4.49609 4.61586 4.80944 4.8151 
32 0.17205 0.32699 0.51479 0.64794 0.83659 1.0078 1.01532 1.1792 1.33998 1.50841 1.67117 1.86182 1.86741 2.07499 2.2044 2.34654 2.35517 2.4901 2.64043 2.83301 2.99597 3.16956 3.3205 3.45415 3.59667 3.60632 3.77224 4.10365 4.35122 4.50851 4.63695 4.82638 
39 0.17528 0.33087 0.33598 0.51834 0.528 0.65212 0.84032 0.84623 1.01082 1.02013 1.18017 1.18692 1.34402 1.51151 1.67489 1.68184 1.86456 1.87102 2.07874 2.21328 2.35104 2.36444 2.49351 2.64584 2.83676 2.84332 3.00108 3.17414 3.32392 3.45774 3.46708 3.60389 3.77712 4.10665 4.35489 4.51395 4.6424 4.82986 4.83551 
7 0.32399 0.83174 1.00644 1.33719 1.66629 1.85929 4.82569 
73 0.16285 0.16617 0.1725 0.31869 0.32253 0.32727 0.50689 0.51067 0.51536 0.63921 0.64268 0.82915 0.83166 0.83586 0.99908 1.00294 1.00754 1.16454 1.16985 1.17429 1.33171 1.33585 1.49923 1.50297 1.66296 1.66708 1.67236 1.85318 1.8572 1.86068 1.86819 2.06615 2.06954 2.19532 2.20294 2.33849 2.34223 2.34705 2.35408 2.48062 2.48411 2.49084 2.63394 2.63702 2.82436 2.82777 2.83168 2.98905 2.99301 3.16004 3.1638 3.16769 3.31054 3.31461 3.44462 3.44896 3.5895 3.59332 3.59919 3.76396 3.76714 3.77414 4.09512 4.09962 4.3438 4.34861 4.50092 4.50418 4.62946 4.63501 4.81837 4.82159 4.82483 
1 0.82278 
80 0.16993 0.17321 0.18136 0.32486 0.3286 0.33216 0.51363 0.51679 0.52355 0.64614 0.65017 0.65947 0.83407 0.83787 0.84234 1.00575 1.01018 1.01926 1.17333 1.17817 1.18264 1.33871 1.34214 1.36523 1.5066 1.51021 1.5226 1.66939 1.67271 1.67766 1.85998 1.86387 1.8673 2.0732 2.07745 2.20307 2.20872 2.34552 2.34905 2.3534 2.36106 2.48823 2.4922 2.50456 2.64122 2.64431 2.83159 2.83484 2.83979 2.99635 3.00019 3.16679 3.17057 3.17497 3.31779 3.32165 3.33031 3.45233 3.45646 3.4841 3.59736 3.60169 3.60872 3.76999 3.77367 3.77809 4.10227 4.10655 4.35071 4.35503 4.37886 4.50841 4.51163 4.52449 4.63434 4.63869 4.64806 4.82503 4.82785 4.83169 
0 
79 0.1685 0.17156 0.17669 0.32369 0.32756 0.33176 0.51117 0.51434 0.51804 0.64384 0.64732 0.6517 0.83502 0.83874 1.00523 1.00932 1.17142 1.17646 1.18191 1.33651 1.33997 1.34493 1.50398 1.50675 1.51109 1.66887 1.67313 1.85854 1.86252 1.86625 2.07165 2.07476 2.08444 2.19965 2.20473 2.34379 2.3472 2.35155 2.35807 2.48569 2.48841 2.49409 2.63852 2.64112 2.64776 2.82909 2.83223 2.83659 2.99404 2.99696 3.00289 3.16454 3.1684 3.17172 3.3152 3.31902 3.32282 3.44949 3.45342 3.45765 3.59463 3.59833 3.60329 3.76852 3.77178 3.77543 4.10035 4.1038 4.11261 4.34861 4.35214 4.50518 4.50808 4.51221 4.63399 4.63756 4.82347 4.82617 4.82976 
83 0.14627 0.15075 0.15382 0.30238 0.30623 0.31005 0.48903 0.49384 0.49679 0.6211 0.62577 0.62946 0.81167 0.81553 0.81873 0.82318 0.98423 0.98773 0.99274 1.14841 1.1527 1.158 1.31343 1.31847 1.32228 1.48151 1.48632 1.48951 1.64248 1.65012 1.65381 1.83894 1.84188 1.84628 2.0522 2.0554 2.17747 2.18364 2.32381 2.32714 2.33162 2.45921 2.46626 2.47 2.47576 2.61578 2.62086 2.62398 2.80738 2.81192 2.81502 2.97104 2.97622 2.97928 3.14389 3.14739 3.15172 3.29308 3.29747 3.30185 3.30608 3.42549 3.43184 3.43607 3.57301 3.57756 3.58159 3.74769 3.7516 3.75511 4.08112 4.08413 4.33011 4.33259 4.48427 4.48796 4.49152 4.60833 4.61491 4.61976 4.80326 4.80648 4.80953 
67 0.16862 0.17154 0.17692 0.32373 0.32722 0.33091 0.51244 0.51582 0.52047 0.6467 0.65041 0.83139 0.83578 0.83904 1.00267 1.00766 1.0116 1.17255 1.17821 1.33325 1.33864 1.34227 1.5062 1.51021 1.66865 1.67236 1.67813 1.85784 1.86172 1.86589 2.07283 2.07619 2.20221 2.34377 2.34742 2.35222 2.48724 2.49154 2.64059 2.64446 2.82997 2.83302 2.83739 2.99528 2.99966 3.16517 3.16945 3.3141 3.31935 3.32303 3.45093 3.4545 3.59618 3.60033 3.77115 3.77403 4.1013 4.1046 4.34948 4.35323 4.50776 4.5115 4.62932 4.6364 4.82393 4.82754 4.83132 
34 0.1596 0.31533 0.50371 0.63602 0.82408 0.82865 0.9958 1.00232 1.16312 1.32864 1.49583 1.66038 1.8499 1.85735 2.06331 2.19143 2.33556 2.4772 2.63048 2.82108 2.9861 3.15686 3.16222 3.30739 3.44213 3.4486 3.58714 3.75973 3.76558 4.09216 4.34057 4.49656 4.62687 4.81456 
59 0.15089 0.15602 0.30741 0.31217 0.4931 0.49841 0.50248 0.62608 0.63116 0.81647 0.82156 0.98784 0.99338 1.15372 1.16074 1.31762 1.32408 1.48582 1.49179 1.64657 1.65387 1.84265 1.84738 2.05587 2.05967 2.18155 2.18882 2.32791 2.33217 2.4663 2.47217 2.62177 2.62645 2.81112 2.81671 2.97531 2.98143 3.1481 3.1531 3.29719 3.30383 3.42987 3.43536 3.44015 3.57711 3.58234 3.75111 3.75633 3.75939 4.08494 4.0886 4.33374 4.33733 4.4883 4.49367 4.6123 4.62119 4.80715 4.81048 
24 0.16482 0.31879 0.5049 0.63897 0.82693 1.16841 1.33127 1.50015 1.66396 1.85144 2.3374 2.48177 2.6319 2.82343 3.15912 3.31012 3.4451 3.58917 3.76195 4.09261 4.34112 4.49922 4.62753 4.81516 
85 0.16469 0.16774 0.17209 0.31988 0.32354 0.32697 0.50819 0.51154 0.51569 0.63975 0.64315 0.64621 0.82906 0.83259 0.83707 0.99912 1.00349 1.0068 1.16527 1.17186 1.17605 1.32911 1.33461 1.33816 1.50035 1.50334 1.50823 1.66434 1.66788 1.67326 1.85432 1.85843 1.86182 2.06738 2.07067 2.07569 2.19321 2.19877 2.20561 2.33953 2.3433 2.34677 2.35423 2.48192 2.48542 2.49097 2.63566 2.63858 2.82562 2.82884 2.83292 2.98991 2.99281 2.99838 3.16095 3.16516 3.16829 3.30946 3.31467 3.31796 3.44578 3.45031 3.45438 3.59006 3.59416 3.59736 3.76305 3.76749 3.77001 3.77607 4.09643 4.09986 4.10654 4.34509 4.34808 4.35381 4.50038 4.50481 4.50798 4.6248 4.63214 4.63656 4.81987 4.82277 4.82651 
28 0.15056 0.30689 0.49326 0.62681 0.81597 0.98708 1.15333 1.3173 1.48621 1.65237 1.84177 2.05491 2.18196 2.32711 2.46857 2.622 2.81151 2.97542 3.14758 3.29724 3.4335 3.57722 3.75059 4.08396 4.33266 4.48781 4.6151 4.80651 
0 
74 0.16687 0.17082 0.17854 0.32282 0.32716 0.33265 0.5109 0.5147 0.51991 0.64333 0.64798 0.65513 0.83083 0.83502 0.83971 1.00258 1.00753 1.01458 1.17042 1.1766 1.33537 1.34011 1.50281 1.50659 1.51406 1.66717 1.67163 1.6915 1.85733 1.86163 1.86602 2.07097 2.07528 2.19934 2.20634 2.34339 2.34799 2.3548 2.48541 2.48924 2.63829 2.64184 2.82802 2.83191 2.83669 2.99296 2.99709 3.16365 3.16837 3.17329 3.31492 3.31916 3.32823 3.44879 3.45371 3.46314 3.59459 3.59928 3.60898 3.76694 3.77117 3.77619 4.09991 4.10515 4.34837 4.35396 4.50371 4.50815 4.51392 4.63445 4.6447 4.82245 4.82577 4.83016 
28 0.1682 0.3247 0.51134 0.64515 0.83411 1.00259 1.00882 1.17274 1.33673 1.5047 1.66848 1.85977 2.07286 2.3463 2.48619 2.63936 2.82955 2.99412 3.1671 3.31689 3.45208 3.59577 3.76909 4.10035 4.34945 4.50648 4.63504 4.82327 
17 0.16513 0.32285 0.51008 0.83006 1.0027 1.17198 1.666 1.85626 2.06668 2.19945 2.34227 2.48224 3.16535 3.3153 3.44866 3.76754 4.09622 
0 
29 0.16473 0.32288 0.50903 0.64154 0.83268 1.00455 1.17234 1.33513 1.50281 1.66502 1.85565 1.8631 2.0687 2.19795 2.34125 2.48426 2.63614 2.82835 2.9908 3.16501 3.31555 3.44936 3.59204 3.76708 4.09674 4.34541 4.50375 4.63178 4.82032 
1 4.82122 
75 0.1742 0.17779 0.1858 0.33027 0.33382 0.33995 0.51712 0.52087 0.52659 0.65041 0.65443 0.66443 0.8391 0.84273 0.84707 1.01057 1.01507 1.02194 1.1782 1.18392 1.34227 1.34643 1.35571 1.51025 1.51465 1.67389 1.67982 1.86382 1.8682 1.87214 2.07673 2.08063 2.10146 2.20678 2.21335 2.34923 2.354 2.36068 2.49146 2.49579 2.5141 2.64391 2.64729 2.83519 2.83941 2.84363 2.99973 3.00442 3.17139 3.17459 3.17888 3.32285 3.32697 3.45589 3.45988 3.46554 3.60056 3.60519 3.61274 3.77483 3.77787 3.78335 4.10559 4.10914 4.11855 4.35378 4.35773 4.36592 4.51189 4.51574 4.63981 4.64598 4.82884 4.8328 4.83749 
41 0.16777 0.32233 0.3299 0.51037 0.51727 0.64345 0.83235 0.85377 1.00806 1.17246 1.33651 1.50352 1.66847 1.85714 1.86392 2.06991 2.20071 2.34256 2.35109 2.48483 2.63875 2.82906 2.83636 2.99389 3.16297 3.1711 3.31458 3.32142 3.44817 3.45533 3.59464 3.76768 3.77282 4.09904 4.11666 4.34762 4.50476 4.51119 4.63315 4.82179 4.82819 
117 0.14166 0.14535 0.14812 0.15091 0.29776 0.30119 0.30431 0.30706 0.4844 0.48821 0.49083 0.49343 0.49714 0.61667 0.62045 0.62335 0.62627 0.63113 0.80699 0.81037 0.81352 0.81591 0.8207 0.97963 0.98234 0.98593 0.98938 1.14386 1.14762 1.15154 1.15538 1.30873 1.31219 1.31588 1.31916 1.47682 1.48064 1.48377 1.48657 1.63816 1.64433 1.64748 1.65102 1.83433 1.83679 1.83992 1.84293 2.04758 2.05009 2.05278 2.05839 2.17285 2.17748 2.18106 2.31921 2.32198 2.32489 2.32817 2.45501 2.46055 2.46404 2.46687 2.47148 2.61135 2.61559 2.61852 2.62109 2.80278 2.80663 2.80941 2.81213 2.81616 2.96641 2.97035 2.97354 2.97707 3.13926 3.14226 3.14538 3.14784 3.15196 3.28847 3.29187 3.2956 3.29841 3.42113 3.42677 3.42989 3.43311 3.5684 3.57214 3.57493 3.57825 3.74311 3.74612 3.74907 3.75136 4.07653 4.07906 4.08191 4.32547 4.32762 4.33033 4.33694 4.47959 4.48253 4.48596 4.48842 4.60368 4.60901 4.6133 4.61774 4.7987 4.80147 4.80368 4.80641 4.81064 
19 0.15844 0.31585 0.50114 0.6362 0.82312 0.99669 1.84677 2.06122 2.33603 2.62943 2.81913 3.15703 3.44447 3.58823 3.75962 4.08934 4.33702 4.49673 4.81239 
24 0.17919 0.33386 0.52075 0.65685 0.84247 1.0157 1.18644 1.34746 1.51481 1.67809 1.87138 2.07962 2.35463 2.64744 2.8404 3.003 3.17621 3.32682 3.46157 3.77817 4.10826 4.35581 4.51591 4.83185 
28 0.16303 0.31856 0.506 0.63841 0.82844 0.99704 1.16289 1.33089 1.49841 1.66191 1.85166 2.06592 2.19477 2.3379 2.48038 2.63281 2.82388 2.98808 3.15917 3.31042 3.44269 3.58864 3.76398 4.09454 4.34271 4.50107 4.62711 4.81839 
67 0.16435 0.16743 0.17222 0.31966 0.32388 0.32812 0.50828 0.5116 0.64056 0.64395 0.64973 0.82991 0.83311 1.00004 1.00497 1.16783 1.17299 1.3334 1.33799 1.50065 1.50398 1.66463 1.6688 1.85429 1.85894 1.86584 2.06755 2.07086 2.19669 2.20357 2.33992 2.34334 2.34808 2.48247 2.48583 2.63535 2.63825 2.82615 2.8301 2.83492 2.99088 2.99526 3.16218 3.1659 3.17084 3.31293 3.31698 3.44624 3.45051 3.59107 3.59463 3.60052 3.76514 3.76845 3.77424 4.09659 4.10002 4.34496 4.34819 4.50216 4.5052 4.51038 4.63075 4.63648 4.81973 4.82266 4.82674 
25 0.17329 0.32909 0.51538 0.65125 0.83502 1.00724 1.17803 1.34215 1.50972 1.67135 1.86203 2.34932 2.49191 2.64475 2.83315 3.00295 3.17076 3.32205 3.45631 3.60186 3.77283 4.10828 4.35484 4.51182 4.82617 
0 
137 0.14264 0.14591 0.14861 0.15085 0.1538 0.29879 0.30234 0.30463 0.30697 0.30938 0.48571 0.48902 0.4917 0.49366 0.49608 0.61599 0.62034 0.62337 0.6257 0.62813 0.63308 0.80809 0.81141 0.8141 0.81626 0.81879 0.9809 0.98321 0.98596 0.9885 0.99194 1.14486 1.14868 1.15157 1.15459 1.15858 1.30991 1.31309 1.31661 1.31899 1.32213 1.47793 1.48147 1.48435 1.4866 1.48946 1.63903 1.64489 1.64801 1.65046 1.65417 1.83567 1.8379 1.84021 1.84258 1.84539 2.0489 2.05112 2.05352 2.05597 2.17403 2.1778 2.18116 2.18495 2.32055 2.32317 2.32552 2.32791 2.33126 2.45555 2.46123 2.46444 2.467 2.4699 2.61242 2.61669 2.61922 2.62139 2.62446 2.80418 2.80763 2.81004 2.81208 2.81474 2.96757 2.97097 2.97412 2.97614 2.97995 3.14035 3.14316 3.1454 3.14795 3.15005 3.28928 3.29247 3.29547 3.29832 3.30073 3.42231 3.42779 3.43001 3.43289 3.43561 3.56966 3.57301 3.57554 3.57803 3.581 3.74435 3.74664 3.74937 3.75149 3.7535 4.07787 4.08015 4.08237 4.08478 4.32663 4.32875 4.33074 4.33348 4.48077 4.48359 4.48659 4.48857 4.49104 4.60476 4.60873 4.61217 4.61572 4.62273 4.80016 4.80272 4.80472 4.80667 4.80933 
99 0.14618 0.15027 0.15339 0.30238 0.30581 0.30928 0.31287 0.48887 0.49323 0.49596 0.49962 0.62171 0.62583 0.62951 0.81165 0.81526 0.81865 0.82287 0.98401 0.98704 0.99127 1.14851 1.15229 1.15724 1.1623 1.31323 1.31742 1.32106 1.32546 1.48144 1.48567 1.48892 1.49398 1.64263 1.6493 1.65263 1.83873 1.84138 1.845 1.84979 2.05199 2.05475 2.05794 2.17728 2.18286 2.19057 2.32361 2.32651 2.32992 2.45994 2.46576 2.46952 2.47418 2.61609 2.62025 2.62343 2.80713 2.81134 2.81436 2.81905 2.97095 2.97538 2.97853 3.14382 3.14697 3.15076 3.15418 3.29298 3.29698 3.30106 3.30481 3.42559 3.43129 3.43507 3.43967 3.57285 3.5769 3.58046 3.74748 3.75107 3.75418 3.75768 4.08093 4.08358 4.08693 4.32991 4.33212 4.33576 4.48411 4.48735 4.49077 4.49575 4.60814 4.61442 4.61923 4.80307 4.806 4.80841 4.8122 
46 0.16994 0.1778 0.32679 0.33759 0.51361 0.51955 0.64707 0.83597 0.84203 1.00765 1.01512 1.1776 1.33995 1.50601 1.51554 1.67075 1.67783 1.86175 1.86749 2.07312 2.20567 2.34605 2.35355 2.48798 2.49896 2.64029 2.83299 2.83812 2.99529 3.16825 3.17597 3.31955 3.45323 3.59763 3.60762 3.77115 3.78096 4.10189 4.11641 4.34984 4.35697 4.50787 4.51407 4.63729 4.8249 4.8293 
0 
56 0.15544 0.15995 0.3121 0.31687 0.4982 0.50251 0.63123 0.6367 0.82054 0.82527 0.99239 0.99833 1.15821 1.16495 1.32224 1.3291 1.49066 1.49575 1.65498 1.6593 1.8472 1.85196 2.06048 2.06485 2.18644 2.19223 2.33261 2.3372 2.47198 2.47727 2.62688 2.63087 2.81617 2.82104 2.98018 2.98535 3.15285 3.15833 3.30198 3.30923 3.4379 3.44235 3.58212 3.58682 3.75576 3.7613 4.08938 4.09352 4.3382 4.34243 4.49283 4.49819 4.61737 4.62549 4.81199 4.8154 
37 0.16704 0.32351 0.50958 0.51386 0.64408 0.83255 1.00239 1.0097 1.17338 1.3354 1.50299 1.66632 1.85821 2.07016 2.19947 2.34209 2.35312 2.48401 2.48947 2.63777 2.82816 2.83341 2.99236 3.16507 3.17207 3.31541 3.44896 3.59374 3.76803 3.77276 4.09873 4.3466 4.35187 4.50556 4.6333 4.82153 4.82547 
0 
54 0.14974 0.15584 0.30583 0.3121 0.49255 0.49888 0.62444 0.63048 0.81514 0.82152 0.98773 0.997 1.1518 1.1579 1.16534 1.31701 1.32494 1.48501 1.49191 1.64598 1.65439 1.84247 1.85055 2.05573 2.18102 2.19096 2.32732 2.33468 2.46266 2.47139 2.61919 2.62571 2.81092 2.81752 2.97455 2.98167 3.14741 3.1546 3.29657 3.30477 3.42895 3.43604 3.57652 3.58361 3.75117 3.75843 4.08462 4.33363 4.48781 4.49509 4.6119 4.62103 4.80676 4.81153 
76 0.16069 0.16434 0.16938 0.31719 0.32178 0.32956 0.50361 0.50755 0.51123 0.63591 0.63963 0.64349 0.82533 0.82993 0.83545 0.99717 1.00259 1.16309 1.16832 1.17369 1.32697 1.3321 1.33711 1.49602 1.50011 1.50554 1.66025 1.66387 1.6729 1.85189 1.85631 1.86137 2.06559 2.06934 2.19157 2.19665 2.33762 2.3416 2.34801 2.47486 2.48015 2.48405 2.63158 2.63534 2.82187 2.82576 2.83063 2.98504 2.98952 2.99563 3.15775 3.16248 3.16592 3.30703 3.3126 3.31667 3.44207 3.44579 3.44983 3.58762 3.59126 3.59699 3.76057 3.76558 3.77179 4.09448 4.09847 4.34316 4.34791 4.49791 4.50237 4.62233 4.62906 4.81715 4.81994 4.8244 
53 0.14812 0.15341 0.30458 0.3103 0.4907 0.49545 0.62474 0.631 0.81351 0.81868 0.98497 1.1511 1.31498 1.32506 1.48344 1.48942 1.64897 1.65468 1.83971 1.84578 2.05292 2.05825 2.17934 2.32499 2.33119 2.46632 2.47158 2.61947 2.62442 2.80898 2.814 2.97293 2.97899 3.14524 3.15146 3.29471 3.30348 3.4313 3.43771 3.57466 3.58075 3.74835 3.75398 4.08196 4.08719 4.3307 4.33586 4.48554 4.49161 4.61025 4.61963 4.80424 4.80787 
101 0.17584 0.17909 0.18274 0.33161 0.33532 0.33831 0.34418 0.51953 0.52245 0.52534 0.5309 0.65244 0.65591 0.65953 0.84114 0.84428 0.84765 0.85377 1.01176 1.01583 1.01907 1.02693 1.17818 1.18373 1.18724 1.34389 1.34745 1.35058 1.35856 1.51211 1.51523 1.51859 1.53353 1.67583 1.68031 1.68516 1.86585 1.87021 1.87336 1.87932 2.0791 2.08226 2.08661 2.10379 2.20745 2.21258 2.21933 2.35149 2.35534 2.35903 2.3648 2.4938 2.49728 2.50152 2.64636 2.64935 2.65359 2.83744 2.84069 2.84419 2.84885 3.00184 3.00442 3.00869 3.17264 3.1764 3.17921 3.18329 3.32323 3.3269 3.32969 3.33829 3.45792 3.46193 3.46529 3.60303 3.60686 3.61181 3.62331 3.77693 3.77996 3.78287 3.78825 4.1079 4.11102 4.11495 4.12659 4.35657 4.35953 4.36352 4.51294 4.51633 4.51972 4.52921 4.64227 4.64621 4.65441 4.83105 4.83381 4.83697 4.84075 
56 0.1594 0.1626 0.31535 0.31895 0.50324 0.50683 0.63484 0.63866 0.82398 0.82739 0.99507 0.99942 1.16198 1.16675 1.32735 1.33144 1.49515 1.49846 1.65911 1.66306 1.84978 1.85383 2.06299 2.0669 2.19081 2.19601 2.33516 2.33915 2.47669 2.4806 2.62977 2.63277 2.82067 2.82416 2.985 2.98904 3.15681 3.16008 3.30707 3.31072 3.44092 3.445 3.58591 3.59004 3.75988 3.76317 4.09162 4.09556 4.33969 4.34451 4.49774 4.5008 4.62542 4.62939 4.81448 4.81757 
0 
24 0.16411 0.32288 0.50646 0.64064 0.83002 1.00383 1.33367 1.50025 1.85875 2.34061 2.48159 2.6345 2.82572 2.98965 3.1626 3.31297 3.44878 3.59059 3.76486 4.09634 4.34428 4.50198 4.63068 4.81936 
57 0.1532 0.15768 0.30952 0.31398 0.49558 0.50031 0.50539 0.62891 0.63356 0.81907 0.82353 0.99017 0.99551 1.15597 1.16184 1.32004 1.32583 1.48833 1.49334 1.65452 1.65951 1.84494 1.84951 2.0581 2.06218 2.18409 2.1911 2.33028 2.33442 2.47089 2.4754 2.62424 2.62852 2.81369 2.81862 2.97783 2.98307 3.15056 3.15543 3.29969 3.30559 3.4368 3.44216 3.57982 3.58419 3.7534 3.75858 4.08712 4.09115 4.33602 4.33963 4.49054 4.49561 4.61501 4.62363 4.80945 4.81302 
24 0.15855 0.31244 0.50148 0.63567 0.8246 0.99611 1.32788 1.49501 1.84694 2.06045 2.33239 2.47677 2.62884 2.82 2.98428 3.15303 3.30787 3.4429 3.58582 3.75933 4.08884 4.33717 4.49627 4.81188 
66 0.16903 0.17214 0.32369 0.32803 0.33323 0.51293 0.51683 0.64492 0.64916 0.83243 0.83646 0.84042 1.00315 1.00867 1.01572 1.17034 1.17497 1.17918 1.3339 1.33895 1.343 1.50525 1.50945 1.66779 1.67143 1.67708 1.8587 1.86304 1.86658 2.07191 2.07592 2.19808 2.20295 2.34411 2.34779 2.35359 2.48635 2.49064 2.63961 2.64302 2.8309 2.83518 2.9951 2.99999 3.16786 3.17113 3.31399 3.31945 3.32404 3.45007 3.4551 3.5954 3.59996 3.77083 3.77399 4.10106 4.10496 4.34938 4.354 4.50783 4.51159 4.63273 4.6371 4.82432 4.82728 4.8312 
56 0.166 0.1699 0.32262 0.32653 0.50911 0.51324 0.643 0.64726 0.83082 0.83371 1.00145 1.00516 1.17061 1.17599 1.33492 1.33897 1.50189 1.50607 1.66554 1.6703 1.85547 1.86029 2.06914 2.07359 2.1974 2.20311 2.34159 2.34573 2.48356 2.48799 2.63677 2.64216 2.82706 2.83163 2.99178 2.99658 3.16379 3.16712 3.31488 3.31826 3.44848 3.45228 3.59272 3.59684 3.76673 3.76946 4.09778 4.10211 4.34585 4.35031 4.50397 4.50721 4.63135 4.63983 4.82091 4.82443 
4 0.50478 0.82604 2.82376 4.81559 
3 3.18354 3.78153 4.51966 
49 0.15308 0.15913 0.30872 0.31432 0.49658 0.50168 0.62887 0.63522 0.81738 0.82307 0.98919 0.99667 1.15582 1.16361 1.321 1.32687 1.48894 1.49509 1.65298 1.66164 1.8436 1.85044 2.05703 2.1858 2.32907 2.34193 2.47001 2.47667 2.62405 2.81425 2.81953 2.97914 3.14951 3.15502 3.29991 3.3056 3.43445 3.44114 3.57999 3.58848 3.75323 3.75825 4.08589 4.33421 4.49005 4.49548 4.61738 4.80865 4.81422 
67 0.16409 0.16821 0.31964 0.32321 0.32703 0.50745 0.51063 0.5144 0.64013 0.6433 0.82933 0.83251 0.83645 1.00005 1.00419 1.01013 1.16573 1.17213 1.33189 1.33613 1.5005 1.5047 1.66403 1.66914 1.8536 1.85846 1.86194 2.06644 2.06992 2.1955 2.1997 2.339 2.34352 2.34848 2.48147 2.48557 2.63465 2.63741 2.82538 2.82848 2.83243 2.98908 2.99304 3.16065 3.16426 3.16804 3.31213 3.31552 3.44489 3.4498 3.58946 3.59407 3.59954 3.76544 3.7681 4.09535 4.09904 4.3439 4.34798 4.50228 4.50516 4.6274 4.63146 4.63909 4.81859 4.82198 4.82551 
24 0.15421 0.31051 0.49707 0.6308 0.81893 0.99158 1.32305 1.49038 1.84338 2.05733 2.32945 2.47274 2.62511 2.81536 2.98009 3.15048 3.30294 3.43789 3.58105 3.7547 4.08579 4.33364 4.49215 4.80828 
28 0.17182 0.33001 0.51776 0.64948 0.8388 1.01202 1.18053 1.34332 1.5116 1.67288 1.86586 2.07584 2.20349 2.34962 2.64311 2.83667 2.99762 3.17297 3.32388 3.45625 3.60012 3.77436 4.10363 4.35115 4.512 4.63963 4.82766 4.83319 
48 0.16855 0.17347 0.32482 0.32862 0.51228 0.51771 0.64507 0.65047 0.8342 0.83892 1.00506 1.01034 1.17264 1.17798 1.33718 1.34287 1.50555 1.51144 1.66927 1.67692 1.85927 1.86475 2.07253 2.2014 2.34569 2.3519 2.48687 2.49449 2.64072 2.83076 2.83647 2.99539 3.16591 3.17069 3.31737 3.32242 3.45254 3.59605 3.60556 3.77114 4.10099 4.10965 4.34865 4.35438 4.50752 4.63439 4.82381 4.82902 
65 0.16033 0.1635 0.31573 0.32008 0.32341 0.5037 0.5069 0.50999 0.63605 0.6401 0.82494 0.82854 0.83263 0.99604 1.0005 1.16227 1.16763 1.32679 1.33068 1.33475 1.49625 1.49942 1.6602 1.66436 1.85039 1.85501 1.85934 2.06327 2.06714 2.19032 2.19482 2.33586 2.34034 2.4776 2.48083 2.63095 2.63419 2.82121 2.82452 2.82975 2.98514 2.98831 3.15669 3.16119 3.30756 3.31195 3.3156 3.44165 3.44643 3.5866 3.58998 3.75962 3.76365 3.76663 4.0923 4.09614 4.341 4.34479 4.49685 4.50093 4.62129 4.62748 4.81524 4.81815 4.82215 
3 0.32743 0.84537 4.82901 
3 0.16795 1.17457 3.3157 
31 0.16525 0.32388 0.50946 0.64235 0.83136 1.00325 1.17314 1.33468 1.50234 1.66446 1.67132 1.8572 1.86186 2.06872 2.20294 2.34344 2.35102 2.48285 2.63605 2.82704 2.99061 3.16466 3.31496 3.44849 3.59236 3.76747 4.09755 4.34547 4.50359 4.63308 4.81968 
31 0.16088 0.31664 0.50357 0.6371 0.82463 0.82854 0.99886 1.16171 1.1689 1.32985 1.49737 1.65988 1.85035 2.06418 2.19364 2.33573 2.47822 2.63154 2.82198 2.98668 3.15658 3.16157 3.30964 3.44366 3.58726 3.76226 4.09269 4.34062 4.49906 4.62578 4.81516 
47 0.15036 0.15497 0.30669 0.31381 0.49301 0.49784 0.62616 0.63236 0.81589 0.82066 0.98697 1.153 1.31697 1.32495 1.48575 1.49116 1.64988 1.6566 1.84171 2.05498 2.18182 2.32711 2.46677 2.47254 2.62132 2.62576 2.81139 2.81663 2.97512 2.98038 3.14746 3.15449 3.29679 3.30473 3.43259 3.57716 3.58394 3.75046 3.75707 4.08408 4.33276 4.48748 4.49371 4.61331 4.62144 4.80651 4.81163 
103 0.14719 0.15086 0.15355 0.15843 0.30324 0.30678 0.30999 0.31407 0.48989 0.49388 0.49635 0.50017 0.62226 0.62615 0.62889 0.63309 0.81246 0.81583 0.81897 0.8226 0.98521 0.98795 0.99222 1.14931 1.15323 1.15828 1.16286 1.31421 1.31775 1.32173 1.32611 1.48226 1.48623 1.48931 1.4941 1.64356 1.65013 1.65333 1.66009 1.83989 1.84233 1.84591 1.85053 2.05315 2.05565 2.05854 2.1783 2.18318 2.1899 2.32477 2.32758 2.33075 2.46036 2.46622 2.47005 2.47367 2.61677 2.62123 2.62415 2.80824 2.81225 2.815 2.81949 2.9719 2.97601 2.97914 3.14481 3.14788 3.15118 3.15466 3.29404 3.29754 3.30214 3.30549 3.42657 3.43245 3.43613 3.44085 3.5739 3.57777 3.58047 3.58693 3.74868 3.75178 3.755 3.75825 4.0821 4.08463 4.0879 4.33107 4.33314 4.33663 4.48512 4.48811 4.49174 4.4962 4.60912 4.61479 4.61981 4.80425 4.80707 4.80925 4.81409 
28 0.16152 0.31742 0.50506 0.63824 0.82605 0.83421 0.99752 1.16751 1.3308 1.49734 1.66478 1.85143 2.06966 2.19387 2.33802 2.481 2.63297 2.82281 2.98726 3.15953 3.30964 3.44827 3.5884 3.76233 4.09611 4.49986 4.62749 4.81881 
76 0.14733 0.15223 0.30348 0.30736 0.31176 0.49005 0.49528 0.49884 0.62261 0.6276 0.63181 0.81271 0.81715 0.82061 0.98524 0.98914 0.99456 1.14961 1.15415 1.16134 1.31443 1.32062 1.32561 1.48255 1.48783 1.49213 1.64395 1.65142 1.65483 1.83995 1.84303 1.84805 2.05321 2.05655 2.17853 2.18592 2.32483 2.32825 2.33493 2.46129 2.46693 2.471 2.61719 2.62184 2.6255 2.80841 2.81342 2.8171 2.9721 2.97821 3.14492 3.1485 3.15287 3.29414 3.29954 3.30386 3.42692 3.43312 3.43834 3.57404 3.57899 3.74871 3.75351 3.75683 4.08214 4.08527 4.33112 4.33375 4.48526 4.48918 4.49296 4.60939 4.61826 4.8043 4.80763 4.81128 
53 0.15432 0.15969 0.31148 0.31791 0.49974 0.5042 0.63078 0.6372 0.81997 0.82477 0.82985 0.99143 0.99843 1.15753 1.16696 1.32167 1.3301 1.48988 1.49644 1.65588 1.66241 1.84611 1.85266 2.05938 2.06767 2.18907 2.33147 2.3381 2.47237 2.47943 2.62585 2.63115 2.81723 2.82277 2.98024 2.98565 3.15196 3.15833 3.30146 3.30892 3.4374 3.4443 3.58158 3.58859 3.75523 3.7613 4.08841 4.33735 4.49209 4.49828 4.62145 4.8112 4.8158 
27 0.16146 0.31737 0.50471 0.63684 0.8251 1.00008 1.16694 1.33158 1.49728 1.66138 1.8537 2.06369 2.33685 2.47804 2.6314 2.823 2.98795 3.15848 3.30955 3.44403 3.58844 3.76166 4.09218 4.34005 4.4985 4.62787 4.81538 
52 0.15092 0.15655 0.30725 0.31331 0.49362 0.49884 0.62674 0.63276 0.81629 0.82197 0.98786 0.99554 1.15371 1.16374 1.31789 1.32516 1.4864 1.49256 1.65083 1.65703 1.84246 1.84947 2.05571 2.18267 2.32776 2.33436 2.46751 2.47371 2.62175 2.62699 2.81204 2.81756 2.9759 2.98221 3.14804 3.15411 3.2976 3.30488 3.43339 3.43998 3.5777 3.58428 3.75129 3.75708 4.08474 4.33346 4.48834 4.49444 4.61407 4.6233 4.80711 4.81153 
48 0.158 0.16431 0.31459 0.32162 0.49985 0.50918 0.6325 0.64058 0.82404 0.99523 1.16104 1.16845 1.32524 1.33473 1.49267 1.49978 1.65303 1.6636 1.85038 2.06531 2.18832 2.33523 2.34166 2.47106 2.4805 2.62838 2.63446 2.81906 2.82612 2.98229 2.9908 3.15546 3.16229 3.30513 3.31302 3.4355 3.44564 3.58499 3.59159 3.7587 3.76472 4.09409 4.3415 4.4957 4.50181 4.61913 4.62992 4.81609 
81 0.15546 0.15901 0.16199 0.31207 0.31545 0.31894 0.49772 0.5016 0.50504 0.631 0.63442 0.6381 0.81969 0.82339 0.82635 0.83071 0.99225 0.99607 1.0007 1.15784 1.1625 1.16776 1.32195 1.3273 1.3312 1.49042 1.49459 1.4979 1.65176 1.65758 1.66079 1.84723 1.85127 1.85502 2.06033 2.06349 2.18568 2.1913 2.33248 2.33554 2.3473 2.47079 2.47525 2.47876 2.62643 2.62973 2.63299 2.81578 2.81957 2.82344 2.97974 2.98444 2.98884 3.15271 3.15583 3.15952 3.30171 3.306 3.3097 3.43627 3.43971 3.44436 3.58171 3.58534 3.58964 3.75577 3.75956 3.76249 4.08943 4.09233 4.33822 4.34096 4.49303 4.49754 4.50067 4.61652 4.62456 4.63011 4.81169 4.81445 4.81803 
25 0.16062 0.31695 0.50293 0.63796 0.82529 1.00077 1.16827 1.33112 1.49696 1.65992 1.85356 2.06235 2.33865 2.47732 2.63065 2.82112 3.15816 3.3095 3.44472 3.58995 3.76146 4.09092 4.33909 4.49873 4.81374 
3 0.32895 0.83501 1.8624 
79 0.14743 0.15151 0.15519 0.30376 0.30755 0.31173 0.48979 0.49405 0.49752 0.62283 0.62687 0.63081 0.81285 0.81716 0.8208 0.98448 0.98895 1.15019 1.15492 1.16193 1.31445 1.3195 1.32518 1.48264 1.48715 1.49254 1.64444 1.65025 1.65529 1.83922 1.8431 1.84757 2.05243 2.05601 2.17827 2.18392 2.32443 2.32801 2.33452 2.46303 2.46805 2.47248 2.61813 2.62208 2.6255 2.80787 2.81213 2.8153 2.97206 2.97692 2.98471 3.14463 3.14857 3.15204 3.29405 3.29875 3.3037 3.42842 3.43227 3.4371 3.57374 3.57788 3.58404 3.74779 3.7521 3.75547 4.08144 4.08492 4.33024 4.33335 4.485 4.48952 4.49485 4.6091 4.61564 4.62127 4.80364 4.80671 4.80981 
0 
40 0.15751 0.31164 0.31828 0.50002 0.50552 0.63309 0.8205 0.82594 0.99179 0.99955 1.15849 1.16778 1.32153 1.32824 1.49347 1.65723 1.84612 1.85453 2.05949 2.18967 2.33156 2.47514 2.6282 2.81802 2.98329 3.15222 3.15844 3.30176 3.30914 3.43892 3.58372 3.75497 3.76051 4.08847 4.33697 4.49206 4.4977 4.62319 4.81098 4.81575 
23 0.15374 0.30947 0.49703 0.62993 0.81804 0.98923 1.49018 1.84331 2.05681 2.32889 2.47256 2.62512 2.8154 2.98034 3.14961 3.30618 3.43628 3.58086 3.75432 4.08565 4.33395 4.49212 4.80849 
98 0.16731 0.17061 0.17435 0.3236 0.32732 0.33051 0.33655 0.51092 0.51395 0.5169 0.52188 0.64353 0.6475 0.65092 0.8324 0.83628 0.83939 0.84338 1.00309 1.00741 1.01115 1.01658 1.16973 1.17557 1.17937 1.33396 1.33886 1.34214 1.34942 1.50332 1.50688 1.51039 1.66859 1.67184 1.67644 1.85839 1.86192 1.86554 1.87041 2.07147 2.07445 2.07955 2.19724 2.2029 2.20774 2.34411 2.34713 2.3505 2.35669 2.48495 2.48834 2.49218 2.4982 2.63848 2.64167 2.64535 2.82883 2.83208 2.83593 2.83976 2.99189 2.99604 2.9992 3.16415 3.16844 3.17094 3.17492 3.31448 3.31912 3.32196 3.45015 3.45388 3.45752 3.59388 3.59709 3.60097 3.60539 3.76753 3.7718 3.77451 3.77944 4.10044 4.10344 4.10801 4.34943 4.35201 4.35645 4.50434 4.50865 4.51203 4.5182 4.63085 4.63645 4.64089 4.82353 4.82607 4.82951 4.83326 
0 
0 
26 0.1582 0.3154 0.50187 0.63455 0.82356 0.99685 1.16443 1.32664 1.49402 1.6636 1.84605 2.06194 2.33508 2.47529 2.62834 2.81983 2.9838 3.15645 3.30688 3.4412 3.58714 3.75877 4.08794 4.336 4.49567 4.81203 
29 0.16533 0.32259 0.50851 0.64195 0.8311 1.00307 1.17218 1.33373 1.50161 1.66533 1.8578 2.06846 2.19941 2.34178 2.48334 2.63585 2.82647 2.99066 3.16336 3.31467 3.44895 3.59226 3.76686 4.09686 4.34505 4.50322 4.63172 4.81999 4.82562 
69 0.15809 0.16137 0.16692 0.31395 0.3177 0.32095 0.50187 0.50531 0.63433 0.63778 0.8234 0.8264 0.82975 0.99399 0.99858 1.16017 1.16455 1.17078 1.32539 1.32916 1.3326 1.49357 1.49703 1.50128 1.65815 1.66194 1.84839 1.85249 1.85661 2.06151 2.06516 2.18948 2.19398 2.33401 2.33764 2.47505 2.47877 2.4842 2.62892 2.63185 2.81946 2.82301 2.82909 2.98403 2.98694 3.15478 3.15907 3.16316 3.30439 3.30914 3.31296 3.44001 3.44439 3.58501 3.58841 3.75856 3.76204 4.09052 4.09432 4.33895 4.34295 4.49511 4.49855 4.50216 4.62175 4.62601 4.81357 4.81647 4.81979 
28 0.15952 0.31656 0.5033 0.63621 0.82485 0.99966 1.16448 1.32835 1.4954 1.65943 1.85035 2.06398 2.19299 2.33721 2.47631 2.63115 2.82139 2.98564 3.15723 3.30731 3.44138 3.58687 3.76234 4.09239 4.34079 4.49833 4.62571 4.8157 
78 0.15488 0.15896 0.16319 0.31195 0.31607 0.31967 0.49838 0.50204 0.50567 0.63153 0.63543 0.63904 0.82076 0.82493 0.83013 0.99222 0.99686 1.00282 1.15842 1.16393 1.16869 1.32211 1.32708 1.33114 1.49033 1.49474 1.49877 1.65468 1.65902 1.66383 1.84685 1.85116 1.85528 2.05983 2.06339 2.18645 2.19173 2.3322 2.33606 2.34172 2.47161 2.47614 2.4809 2.62614 2.62997 2.81683 2.8205 2.82445 2.97994 2.98461 2.99003 3.1531 3.15722 3.16125 3.3021 3.30738 3.31072 3.43756 3.44183 3.44607 3.58187 3.58572 3.59029 3.7558 3.75983 3.76281 4.08886 4.09224 4.3376 4.34061 4.49284 4.49721 4.50085 4.61881 4.62557 4.8117 4.81463 4.81894 
24 0.16664 0.32187 0.50952 0.64193 0.83319 1.00547 1.17305 1.33831 1.50308 1.6667 1.8563 2.06919 2.34151 2.48456 2.63872 2.8275 2.99296 3.31856 3.5926 3.77188 4.09804 4.34643 4.63211 4.82298 
0 
127 0.16889 0.1713 0.17353 0.17643 0.32418 0.32735 0.3297 0.33209 0.33714 0.51109 0.51363 0.51602 0.51843 0.52214 0.64445 0.64712 0.64934 0.65211 0.65731 0.83292 0.83622 0.83819 0.84084 0.84448 1.00438 1.00777 1.01022 1.01309 1.01981 1.17145 1.17531 1.17814 1.18082 1.33494 1.3387 1.34113 1.34366 1.34906 1.50457 1.50722 1.50962 1.51248 1.66941 1.67191 1.67493 1.67891 1.85897 1.86211 1.86435 1.86669 1.8701 2.07173 2.07434 2.0768 2.0804 2.19887 2.20282 2.20658 2.21077 2.34435 2.34707 2.34953 2.35233 2.35648 2.48585 2.4885 2.49117 2.49434 2.49977 2.63911 2.64161 2.64372 2.64803 2.82947 2.83216 2.83435 2.83711 2.83995 2.99364 2.9965 2.99911 3.00236 3.16567 3.16886 3.17091 3.17346 3.17729 3.31531 3.31893 3.32114 3.32357 3.33091 3.45056 3.45364 3.45606 3.45914 3.5954 3.5979 3.6006 3.60357 3.60778 3.76881 3.77171 3.774 3.77685 3.78146 4.10079 4.10314 4.10559 4.11056 4.34953 4.3515 4.35421 4.35839 4.5054 4.50874 4.51074 4.51349 4.63391 4.63708 4.6405 4.64544 4.82391 4.82605 4.82825 4.83071 4.83385 
58 0.16364 0.16669 0.32022 0.32368 0.50716 0.51133 0.64005 0.64383 0.82922 0.83223 0.99835 1.00244 1.01053 1.16449 1.17117 1.33294 1.33826 1.49987 1.50511 1.66353 1.66867 1.853 1.85745 1.86176 2.06642 2.06995 2.1942 2.20308 2.33832 2.34238 2.48114 2.48873 2.63426 2.63723 2.8251 2.8305 2.98946 2.99483 3.16169 3.16645 3.3128 3.31734 3.44491 3.44995 3.59016 3.59563 3.76497 3.76777 4.09529 4.09933 4.34352 4.34849 4.50205 4.50781 4.62865 4.63369 4.81864 4.82267 
8 0.31959 0.50594 1.66334 1.85419 3.15882 3.31015 4.62657 4.81498 
89 0.17806 0.18144 0.18602 0.33326 0.33774 0.34225 0.52117 0.52446 0.5277 0.53816 0.65313 0.65733 0.66171 0.84314 0.8467 0.85148 1.0135 1.01854 1.02573 1.17975 1.18549 1.18998 1.34643 1.35037 1.35593 1.51369 1.51725 1.52126 1.6774 1.68191 1.6888 1.86851 1.87316 1.87795 2.08149 2.08504 2.09201 2.20758 2.21291 2.22187 2.35376 2.35796 2.36328 2.49471 2.49862 2.50381 2.64857 2.6517 2.65738 2.8391 2.84243 2.8472 2.86909 3.00209 3.0061 3.01089 3.17392 3.17842 3.18207 3.19929 3.32384 3.32913 3.33327 3.45928 3.46405 3.47107 3.6032 3.60848 3.61334 3.77726 3.78146 3.78469 3.79123 4.11033 4.11403 4.12746 4.35887 4.36262 4.37454 4.51424 4.5186 4.52231 4.64118 4.64639 4.65249 4.83361 4.83661 4.84074 4.85976 
30 0.16988 0.32582 0.51276 0.64384 0.83519 1.00618 1.17234 1.17807 1.33717 1.50743 1.67062 1.86139 2.07103 2.19898 2.34451 2.35229 2.48906 2.63953 2.83156 2.99392 3.16777 3.31834 3.45267 3.59684 3.77084 4.10117 4.34806 4.50667 4.6365 4.82435 
0 
33 0.15352 0.30909 0.49655 0.50298 0.62909 0.81859 0.82537 0.98955 1.15587 1.32058 1.48902 1.65422 1.84397 2.05726 2.18634 2.32935 2.47102 2.62449 2.81433 2.97879 3.15001 3.15806 3.29983 3.30935 3.43555 3.57996 3.75342 3.75938 4.08627 4.33474 4.49024 4.62184 4.80872 
29 0.15892 0.31416 0.50211 0.63448 0.82294 0.82844 0.99458 1.16525 1.3302 1.495 1.65884 1.84919 2.06141 2.19423 2.33403 2.47642 2.6294 2.81987 2.98545 3.15483 3.31067 3.44012 3.58543 3.75886 4.09065 4.3391 4.49558 4.62754 4.81366 
81 0.1531 0.15793 0.16206 0.30922 0.31345 0.31735 0.49587 0.50088 0.50497 0.62844 0.63339 0.63746 0.81845 0.82259 0.82619 0.99148 0.99561 0.99977 1.15528 1.15981 1.1644 1.32025 1.32544 1.329 1.48826 1.4935 1.49741 1.64952 1.65626 1.65958 1.84627 1.84968 1.85463 2.0595 2.06332 2.18433 2.18995 2.19612 2.33098 2.33441 2.33916 2.46636 2.47256 2.47648 2.62285 2.62783 2.63132 2.81418 2.81907 2.82306 2.97795 2.98336 2.98933 3.15099 3.15461 3.15856 3.30002 3.30498 3.30933 3.43253 3.4388 3.44339 3.57988 3.58473 3.58871 3.75478 3.7591 3.76267 4.08837 4.0918 4.33756 4.34109 4.49122 4.49543 4.49889 4.61488 4.62083 4.62589 4.8106 4.81395 4.81921 
57 0.15092 0.15517 0.30707 0.31196 0.49383 0.49792 0.50423 0.62694 0.63207 0.81604 0.82056 0.98717 0.99284 1.15359 1.16275 1.31736 1.32407 1.48663 1.49118 1.65177 1.65669 1.84187 1.84661 2.05499 2.05906 2.18274 2.32728 2.33192 2.46823 2.47274 2.6219 2.62597 2.81204 2.8164 2.97593 2.98055 3.14788 3.15291 3.29755 3.30392 3.43322 3.43887 3.5777 3.5834 3.75066 3.75541 4.08407 4.08815 4.33271 4.33661 4.48803 4.49289 4.61491 4.62244 4.80667 4.80993 4.81482 
0 
81 0.16626 0.1699 0.1735 0.32241 0.3263 0.32969 0.51071 0.51398 0.51865 0.6431 0.64702 0.65248 0.83318 0.83637 0.83983 1.00208 1.00651 1.0108 1.16738 1.17292 1.17738 1.33215 1.33705 1.3412 1.50333 1.50792 1.66683 1.6711 1.67667 1.85662 1.86089 1.86431 1.87306 2.07129 2.07617 2.19795 2.20204 2.2078 2.34239 2.34639 2.35026 2.35724 2.4849 2.48962 2.5002 2.63814 2.64284 2.82823 2.8319 2.83601 2.99293 2.9981 3.16307 3.16737 3.17197 3.31347 3.31793 3.32232 3.44963 3.4533 3.46283 3.59317 3.59791 3.60383 3.76713 3.77076 3.77867 4.10002 4.1041 4.34795 4.35226 4.36266 4.50323 4.50727 4.51239 4.63003 4.63505 4.64337 4.82246 4.82585 4.82941 
33 0.16594 0.32351 0.50981 0.5142 0.6426 0.64766 0.83268 1.00492 1.1732 1.33595 1.5029 1.66664 1.85643 1.86169 2.06975 2.20347 2.34164 2.34657 2.48465 2.63719 2.82838 2.99247 3.16582 3.31572 3.44999 3.59302 3.76727 4.09818 4.34635 4.50568 4.63386 4.8216 4.82832 
64 0.16197 0.16465 0.31701 0.32014 0.32384 0.50493 0.50802 0.6376 0.64077 0.82612 0.82913 0.83418 0.99601 1.00129 1.16248 1.16772 1.17229 1.32648 1.33134 1.33598 1.49771 1.50029 1.66167 1.66499 1.85072 1.85461 1.85851 2.06429 2.06725 2.19345 2.19949 2.33679 2.34007 2.47889 2.4816 2.6326 2.63498 2.82295 2.82561 2.98766 2.99048 3.15762 3.16147 3.16496 3.30642 3.3114 3.31474 3.4427 3.44661 3.58813 3.59148 3.76228 3.76499 4.09337 4.09638 4.34174 4.34464 4.49994 4.50232 4.62462 4.62909 4.81664 4.81923 4.82436 
27 0.16163 0.31743 0.50548 0.63852 0.82718 0.99887 1.16628 1.33076 1.49743 1.66135 1.85022 2.06447 2.19443 2.33801 2.47825 2.63227 2.82266 2.98709 3.15947 3.31008 3.44355 3.58951 3.76229 4.0945 4.34143 4.49951 4.81565 
87 0.1512 0.15559 0.1585 0.30751 0.3111 0.31491 0.49377 0.49883 0.50182 0.5083 0.62598 0.63065 0.63431 0.81698 0.82132 0.82375 0.82858 0.98889 0.99272 0.99678 1.15384 1.15766 1.16249 1.16842 1.31833 1.32439 1.32812 1.48655 1.49185 1.49469 1.64725 1.65511 1.65954 1.8436 1.84651 1.85047 2.05689 2.06008 2.18226 2.18891 2.32855 2.33177 2.33618 2.46372 2.4712 2.47472 2.48188 2.62124 2.62591 2.62879 2.81198 2.8169 2.81956 2.8248 2.9759 2.98189 2.98685 3.14884 3.15212 3.15614 3.16216 3.2979 3.30297 3.30639 3.43007 3.43638 3.44102 3.57777 3.58253 3.58673 3.75224 3.75673 3.75939 4.0858 4.08862 4.33484 4.33717 4.48918 4.49397 4.49642 4.61322 4.62108 4.62502 4.8079 4.81094 4.81431 4.81895 
71 0.15384 0.15855 0.31025 0.31484 0.31882 0.49648 0.50122 0.50578 0.62903 0.63404 0.63921 0.819 0.82407 0.82893 0.99134 0.99709 1.15673 1.16244 1.16782 1.32115 1.32679 1.33206 1.48927 1.49441 1.50023 1.65064 1.65731 1.66219 1.8461 1.85106 2.05932 2.06367 2.18515 2.19115 2.33119 2.33549 2.46819 2.47449 2.47938 2.62447 2.62912 2.8147 2.81951 2.82369 2.97871 2.98415 3.15143 3.15614 3.16002 3.3006 3.30612 3.31004 3.43297 3.43878 3.4449 3.58046 3.58523 3.75466 3.75945 3.76354 4.08829 4.09278 4.33731 4.34561 4.4918 4.49683 4.61618 4.62221 4.62814 4.81046 4.81392 
38 0.1667 0.17159 0.32301 0.3268 0.51069 0.51724 0.64315 0.83275 0.84027 1.00165 1.0074 1.17281 1.3353 1.50318 1.66599 1.67263 1.8565 1.86098 2.06936 2.19968 2.34145 2.34607 2.48447 2.63745 2.82831 2.83416 2.99229 3.16517 3.31564 3.45051 3.59304 3.76843 4.09818 4.34601 4.50466 4.63362 4.82136 4.82594 
6 0.33349 0.51909 0.84059 2.35107 4.10519 4.83014 
56 0.14614 0.15122 0.30223 0.30685 0.48873 0.49416 0.6215 0.62684 0.81169 0.81637 0.98388 0.9889 1.14844 1.15441 1.31324 1.31949 1.48135 1.48708 1.64288 1.65059 1.83861 1.84198 2.05186 2.05558 2.17725 2.18441 2.32347 2.32742 2.4607 2.46758 2.61616 2.62145 2.80706 2.81244 2.97084 2.97704 3.14359 3.14751 3.29285 3.29883 3.42592 3.43208 3.5727 3.57803 3.74733 3.75227 4.08077 4.08421 4.32979 4.33252 4.48398 4.48923 4.60816 4.6181 4.8029 4.80653 
45 0.15905 0.16417 0.31434 0.32049 0.50286 0.50745 0.63514 0.82313 0.82778 0.99489 1.16106 1.32656 1.3325 1.49481 1.50054 1.65909 1.84915 1.85478 2.06252 2.19111 2.33457 2.3417 2.47634 2.62991 2.63436 2.82041 2.82497 2.9849 3.15558 3.16145 3.30541 3.31163 3.44047 3.44693 3.58553 3.75884 3.76371 4.0913 4.0959 4.34002 4.49564 4.5011 4.62313 4.81444 4.81859 
57 0.1744 0.17846 0.33121 0.33533 0.51724 0.52113 0.64968 0.65467 0.84014 0.84495 1.0098 1.01466 1.17846 1.18349 1.34322 1.34845 1.51035 1.51537 1.67361 1.67936 1.86405 1.86914 1.8878 2.07616 2.08076 2.20668 2.34906 2.35396 2.36163 2.49119 2.49609 2.64418 2.64846 2.83543 2.83984 2.99996 3.01135 3.17237 3.17581 3.32375 3.32933 3.45518 3.45958 3.60036 3.6046 3.77539 3.77859 4.1054 4.11088 4.35395 4.35941 4.51195 4.51624 4.64014 4.82885 4.83272 4.83934 
61 0.15378 0.1584 0.31053 0.31511 0.31935 0.49657 0.50103 0.50547 0.62981 0.6344 0.81888 0.82359 0.82879 0.99098 0.99753 1.15678 1.16383 1.32094 1.32684 1.48907 1.4941 1.65101 1.65737 1.84572 1.85136 2.05881 2.06361 2.18495 2.19328 2.33102 2.33581 2.46986 2.47555 2.62492 2.62917 2.81474 2.81942 2.82733 2.97876 2.98397 3.15121 3.15684 3.30076 3.30741 3.43602 3.44044 3.58059 3.58508 3.75436 3.75919 3.76263 4.08784 4.0917 4.33666 4.34086 4.49152 4.49688 4.61527 4.62463 4.81022 4.81362 
31 0.16434 0.32156 0.50781 0.6404 0.83096 0.99859 1.1645 1.17246 1.33211 1.50031 1.66397 1.85377 1.86008 2.06735 2.19595 2.339 2.48156 2.63536 2.82569 2.99049 3.16289 3.31366 3.44663 3.59037 3.76604 4.09587 4.3442 4.50282 4.62992 4.81911 4.82483 
54 0.15237 0.15811 0.30895 0.31481 0.49503 0.5006 0.62784 0.63501 0.81723 0.82176 0.82548 0.98974 0.99816 1.15535 1.16478 1.31961 1.3271 1.48776 1.49458 1.64877 1.65643 1.84455 1.85128 2.05776 2.1835 2.32967 2.33684 2.46695 2.47488 2.62323 2.62879 2.81324 2.81914 2.97717 2.98392 3.14991 3.1562 3.29912 3.30691 3.43164 3.43704 3.44392 3.57901 3.58692 3.75305 3.75919 4.08675 4.33561 4.49027 4.49632 4.61432 4.62562 4.80887 4.8127 
47 0.16365 0.16716 0.32044 0.32413 0.50756 0.51377 0.64167 0.82901 0.83217 0.83833 0.99924 1.00438 1.01022 1.16712 1.17368 1.33261 1.33959 1.50017 1.6641 1.67023 1.85432 1.85944 2.06753 2.19693 2.33986 2.34631 2.48192 2.49148 2.63484 2.82601 2.83212 2.9898 3.16281 3.17006 3.3133 3.31922 3.44779 3.5905 3.59922 3.76556 3.77442 4.09591 4.34398 4.50234 4.6309 4.81914 4.82472 
56 0.14835 0.15323 0.30458 0.30907 0.49099 0.49622 0.62366 0.62871 0.81402 0.81864 0.98606 0.9921 1.15096 1.15681 1.3156 1.32236 1.48374 1.48916 1.64524 1.65307 1.84084 1.84561 2.05407 2.0584 2.17953 2.18778 2.3257 2.3299 2.46349 2.47037 2.6187 2.6236 2.80922 2.81448 2.97317 2.97926 3.14594 3.15039 3.29507 3.30166 3.42844 3.43402 3.57493 3.57999 3.74942 3.75498 4.08298 4.087 4.33197 4.33538 4.4863 4.49203 4.61048 4.61989 4.80506 4.80872 
32 0.16529 0.32114 0.50803 0.64036 0.83047 1.00455 1.17495 1.33357 1.50081 1.50602 1.66432 1.85486 1.86178 2.06752 2.34043 2.48328 2.63525 2.63871 2.82637 2.99053 3.16391 3.31399 3.44709 3.5917 3.76593 3.76941 4.09614 4.34443 4.50315 4.63115 4.81974 4.82541 
24 0.17155 0.3276 0.51908 0.64944 0.83905 1.00729 1.17726 1.67349 1.86188 2.07496 2.20625 2.34787 2.49357 2.64277 2.8364 3.16873 3.31989 3.45377 3.59952 3.77149 4.10308 4.35201 4.51107 4.82936 
0 
3 3.17449 3.77403 4.51069 
54 0.17539 0.18059 0.33175 0.34072 0.51775 0.52272 0.65185 0.65672 0.84063 0.84665 1.01276 1.02174 1.18013 1.18883 1.34415 1.3496 1.51097 1.51618 1.67543 1.68215 1.86737 1.87406 2.07874 2.08515 2.20737 2.35106 2.36082 2.49241 2.49953 2.64594 2.65985 2.83675 2.84354 3.00062 3.00693 3.17364 3.17865 3.32434 3.32922 3.45852 3.46444 3.60141 3.60705 3.77628 3.78093 4.10772 4.1148 4.35488 4.36054 4.51374 4.52181 4.64139 4.83008 4.83624 
57 0.16041 0.16405 0.31544 0.32009 0.50283 0.50638 0.63537 0.64042 0.82543 0.82909 0.99525 1.00065 1.16127 1.16711 1.32587 1.33105 1.49575 1.49938 1.6597 1.66378 1.85026 1.8543 2.06312 2.06663 2.19034 2.19619 2.3355 2.33936 2.47624 2.48055 2.63082 2.63404 2.82085 2.8243 2.98491 2.98864 3.15624 3.1612 3.30542 3.31151 3.4411 3.44728 3.58645 3.59111 3.75899 3.7633 3.76681 4.09211 4.09557 4.34064 4.34365 4.49592 4.50047 4.62301 4.62847 4.81519 4.81777 
55 0.16092 0.16462 0.31659 0.3211 0.50464 0.50891 0.63706 0.64159 0.82554 0.82908 0.99677 1.00109 1.16278 1.1697 1.32978 1.33544 1.49678 1.50041 1.661 1.66562 1.85091 1.85632 2.06411 2.06873 2.19182 2.19592 2.3365 2.34161 2.47858 2.48422 2.63175 2.63507 2.82265 2.82666 2.9867 2.99059 3.15748 3.16203 3.30821 3.31316 3.44257 3.44748 3.58773 3.59302 3.76108 3.76449 4.09313 4.09857 4.34162 4.34741 4.49786 4.50134 4.62557 4.81699 4.82146 
88 0.14397 0.14815 0.15129 0.30012 0.30375 0.30728 0.48669 0.49102 0.49382 0.49986 0.61918 0.62341 0.62718 0.80936 0.81316 0.81647 0.82065 0.98189 0.98509 0.98898 1.14622 1.15026 1.15513 1.31108 1.31532 1.31917 1.47919 1.4835 1.48692 1.64052 1.64695 1.65078 1.83659 1.83941 1.84287 2.04985 2.05284 2.05604 2.17517 2.18045 2.32148 2.32461 2.32789 2.45761 2.46337 2.4675 2.61375 2.61819 2.62156 2.80505 2.80925 2.81232 2.81913 2.96874 2.97324 2.97661 3.14156 3.1449 3.14852 3.15462 3.29078 3.29476 3.29906 3.42348 3.42916 3.43341 3.57068 3.57482 3.57834 3.74536 3.74894 3.75202 4.07879 4.08167 4.085 4.32776 4.33018 4.33375 4.48191 4.48531 4.48876 4.60603 4.61183 4.61898 4.80094 4.80402 4.80652 4.81102 
1 4.81296 
0 
0 
1 0.8303 
24 0.17159 0.32818 0.51519 0.64815 0.83788 1.34154 1.50753 1.86655 2.07449 2.2088 2.34859 2.48905 2.64183 2.83367 2.99679 3.17007 3.32097 3.45522 3.6049 3.77291 4.10318 4.35061 4.50965 4.82626 
0 
25 0.17527 0.33186 0.51999 0.6527 0.8417 1.0127 1.18085 1.34389 1.51152 1.67707 1.8679 2.08128 2.36397 2.49611 2.64565 2.83808 3.0042 3.1754 3.32288 3.45858 3.77563 4.10622 4.35372 4.51577 4.83188 
12 0.64383 1.33744 1.8612 2.35168 2.63795 2.82918 3.16886 3.31686 3.76829 4.34599 4.50476 4.82684 
83 0.16669 0.17025 0.17482 0.32211 0.32601 0.32926 0.51051 0.51413 0.5181 0.64258 0.64657 0.65095 0.8318 0.8354 0.83937 1.00218 1.00719 1.01223 1.17005 1.17541 1.17911 1.33475 1.33844 1.34256 1.50289 1.50645 1.51112 1.66713 1.67226 1.85699 1.86176 1.86565 1.8826 2.07041 2.07371 2.08139 2.19891 2.20306 2.20924 2.34239 2.34646 2.35114 2.35996 2.48464 2.48786 2.49333 2.63759 2.64074 2.82771 2.83172 2.83553 2.99212 2.99523 3.0017 3.16317 3.16748 3.17076 3.31329 3.31773 3.3216 3.44857 3.45304 3.45924 3.59368 3.59767 3.60411 3.76743 3.77102 3.77498 4.09923 4.10275 4.10975 4.34755 4.35124 4.36593 4.5031 4.50745 4.51162 4.63332 4.63828 4.82174 4.82463 4.82831 
90 0.16476 0.16741 0.17063 0.32036 0.3235 0.3261 0.50831 0.51066 0.51333 0.64091 0.64402 0.64744 0.82974 0.83277 0.83547 0.83958 1.00031 1.00437 1.00762 1.16704 1.17084 1.17445 1.17857 1.33284 1.33552 1.33879 1.50086 1.50358 1.50722 1.6647 1.66761 1.6713 1.8547 1.85838 1.86143 1.8675 2.06784 2.07107 2.07604 2.19588 2.19939 2.20637 2.34003 2.34334 2.34648 2.35409 2.48255 2.48529 2.48923 2.63556 2.63817 2.6432 2.82622 2.82876 2.83187 2.83688 2.99081 2.99313 2.99781 3.16157 3.16497 3.16743 3.31223 3.31544 3.31823 3.44661 3.45002 3.45293 3.59158 3.59427 3.59779 3.76458 3.76764 3.77017 4.09673 4.09968 4.10351 4.34551 4.34813 4.35275 4.50172 4.50487 4.50759 4.62884 4.63277 4.63688 4.81967 4.82203 4.8248 4.82828 
85 0.15645 0.15972 0.16233 0.31308 0.31699 0.31975 0.49933 0.50285 0.5058 0.50968 0.63293 0.63591 0.63879 0.82156 0.82535 0.82776 0.83148 0.993 0.99723 1.00035 1.15961 1.16405 1.16776 1.32334 1.328 1.33109 1.49216 1.49586 1.49852 1.65714 1.65986 1.66391 1.84787 1.85129 1.85473 2.06092 2.064 2.06823 2.18748 2.19193 2.19846 2.33331 2.33633 2.34018 2.4746 2.47777 2.48086 2.62776 2.63088 2.63342 2.81723 2.82111 2.82385 2.98173 2.98549 2.98875 3.15353 3.15781 3.16038 3.30331 3.30775 3.31033 3.43935 3.44283 3.44595 3.58328 3.5864 3.58972 3.7563 3.76047 3.76286 4.08991 4.09272 4.09771 4.33885 4.34161 4.4937 4.49791 4.50024 4.61861 4.6245 4.62734 4.81245 4.81518 4.81804 
108 0.17262 0.17551 0.17883 0.18389 0.32842 0.33236 0.33538 0.3415 0.51735 0.52003 0.52275 0.52854 0.6497 0.6529 0.65657 0.83811 0.84127 0.84421 0.84779 1.00846 1.01247 1.01562 1.02238 1.17641 1.1814 1.18503 1.34097 1.34436 1.34783 1.36009 1.50952 1.51244 1.51627 1.53825 1.67229 1.67543 1.67928 1.68485 1.8629 1.86692 1.8703 1.87439 2.07664 2.0794 2.08416 2.10598 2.20213 2.20722 2.21231 2.3488 2.35196 2.35562 2.36128 2.49109 2.49376 2.49814 2.51616 2.64441 2.64695 2.6529 2.83422 2.83718 2.84078 2.84403 2.86545 2.9997 3.00192 3.00662 3.16961 3.17364 3.17604 3.18 3.32011 3.32427 3.32724 3.34047 3.45472 3.45872 3.46213 3.47853 3.59943 3.60276 3.60647 3.6123 3.77304 3.77686 3.7794 3.7851 4.10565 4.10868 4.11291 4.14842 4.35401 4.35642 4.3605 4.51002 4.51371 4.51669 4.52312 4.63299 4.63987 4.6437 4.65611 4.82851 4.83079 4.8338 4.83722 4.86213 
28 0.16472 0.32107 0.3303 0.50913 0.64195 0.83066 1.00353 1.17363 1.33639 1.50073 1.66516 1.85646 1.86315 2.06852 2.34148 2.48322 2.63578 2.82706 2.99041 3.16396 3.31473 3.44892 3.59307 3.76641 4.09697 4.34403 4.50372 4.81984 
24 0.15921 0.31615 0.50186 0.63551 0.82423 1.16749 1.33006 1.49483 1.66027 1.851 2.06069 2.3375 2.47611 2.629 2.81997 2.98477 3.15775 3.3082 3.44456 3.75976 4.08905 4.33708 4.4969 4.81248 
0 
64 0.1444 0.14889 0.30069 0.30489 0.30981 0.48681 0.49138 0.49582 0.62004 0.62454 0.80981 0.81451 0.98142 0.98621 1.1471 1.15265 1.31136 1.317 1.47959 1.48457 1.64244 1.64799 1.8362 1.84021 1.84644 2.04943 2.05318 2.1755 2.18182 2.32132 2.32507 2.46017 2.46554 2.61513 2.61953 2.80498 2.80953 2.81472 2.96906 2.97432 3.14165 3.14596 3.15053 3.29095 3.29644 3.30178 3.42599 3.43061 3.57077 3.57523 3.74476 3.74931 3.75325 4.07842 4.08205 4.32729 4.33053 4.48191 4.48677 4.6064 4.61434 4.80059 4.80382 4.80827 
60 0.15743 0.16143 0.16627 0.31434 0.31817 0.50251 0.50522 0.63446 0.63813 0.82315 0.82715 0.83177 0.99468 0.99932 1.16148 1.1676 1.32555 1.32976 1.4936 1.49736 1.65929 1.66272 1.84915 1.85334 2.06236 2.06611 2.19013 2.1954 2.3344 2.33853 2.47599 2.47924 2.62866 2.63225 2.81951 2.82295 2.82857 2.98381 2.98718 3.15546 3.15992 3.30541 3.31001 3.44069 3.44468 3.58489 3.5884 3.75822 3.76236 3.76862 4.09139 4.09506 4.34013 4.34414 4.49511 4.4996 4.62292 4.62815 4.81437 4.81751 
26 0.16292 0.32164 0.50891 0.64161 0.82941 1.00209 1.17144 1.3356 1.50148 1.66305 1.85605 2.06765 2.34076 2.48118 2.63454 2.99045 3.16301 3.31319 3.44898 3.59217 3.7656 4.09733 4.34461 4.50232 4.63105 4.81879 
19 0.1583 0.3153 0.50082 0.63523 0.82415 0.99602 2.06103 2.33367 2.47648 2.62865 2.81985 2.98436 3.1559 3.58599 3.7593 4.09 4.33804 4.49655 4.81234 
37 0.16539 0.32194 0.32729 0.50954 0.51499 0.64124 0.83095 0.83568 1.00233 1.00722 1.17161 1.33443 1.50205 1.66482 1.67055 1.85519 1.85936 2.06865 2.20037 2.34052 2.34599 2.48347 2.63618 2.82666 2.83401 2.99126 3.16493 3.31502 3.44811 3.59203 3.76721 4.09732 4.34516 4.50424 4.63222 4.82101 4.82592 
56 0.15621 0.16082 0.31269 0.31739 0.50061 0.50487 0.63314 0.63756 0.82109 0.82547 0.83038 0.99281 0.99885 1.1592 1.16631 1.32348 1.3286 1.492 1.49648 1.65742 1.66491 1.84724 1.8529 2.06051 2.06579 2.18866 2.33266 2.3385 2.47416 2.47918 2.62767 2.63158 2.81778 2.82191 2.98189 2.98624 3.15347 3.15842 3.30305 3.30903 3.43879 3.44423 3.58317 3.58854 3.75662 3.76136 4.08953 4.09494 4.33819 4.34485 4.49353 4.49849 4.62081 4.62646 4.81245 4.81643 
36 0.17128 0.32602 0.33241 0.51318 0.52036 0.6473 0.83392 0.83918 1.00609 1.01294 1.17647 1.33955 1.50679 1.67099 1.86097 1.87214 2.07414 2.20163 2.34705 2.35456 2.48892 2.63976 2.83213 2.83723 2.99692 3.16784 3.31801 3.45349 3.59847 3.77078 4.10261 4.35142 4.50805 4.63484 4.8245 4.83039 
70 0.15843 0.16167 0.16592 0.31479 0.31852 0.32221 0.50137 0.50456 0.5083 0.63443 0.63815 0.64375 0.82408 0.8275 0.83159 0.99464 0.99949 1.16086 1.16651 1.17188 1.32494 1.33025 1.33447 1.49344 1.49737 1.50153 1.65866 1.66211 1.84963 1.85392 2.06268 2.0665 2.18918 2.19469 2.33506 2.33894 2.47535 2.47905 2.48423 2.62972 2.63271 2.81944 2.82289 2.82789 2.98299 2.98715 3.15583 3.15978 3.16369 3.30475 3.31 3.31384 3.44081 3.44541 3.58515 3.58849 3.75836 3.76243 3.766 4.09176 4.09562 4.34032 4.34441 4.49532 4.49977 4.6208 4.62722 4.8147 4.81734 4.82382 
27 0.1732 0.33024 0.51685 0.65207 0.83858 1.01178 1.18072 1.34341 1.50984 1.67486 1.86488 2.0765 2.34959 2.49253 2.64385 2.83516 2.99937 3.17229 3.32297 3.45774 3.60112 3.775 4.10521 4.35237 4.51189 4.6426 4.8285 
59 0.16937 0.17412 0.32477 0.32806 0.51276 0.51728 0.6442 0.64751 0.83469 0.83791 1.00267 1.00773 1.01343 1.16878 1.1755 1.33287 1.33879 1.34694 1.5051 1.5097 1.66869 1.67347 1.8582 1.86295 1.86698 2.072 2.07603 2.19872 2.20713 2.34405 2.34807 2.35904 2.4868 2.49206 2.64026 2.83052 2.83578 2.9948 2.99971 3.1645 3.16867 3.17765 3.31273 3.31929 3.45016 3.45396 3.59548 3.60024 3.77024 3.7727 4.10041 4.10373 4.34873 4.35218 4.5034 4.50802 4.63509 4.82407 4.82783 
0 
57 0.16408 0.16682 0.31926 0.32318 0.50759 0.51045 0.63988 0.64325 0.82965 0.83295 0.99908 1.00547 1.16842 1.17351 1.33285 1.3372 1.50037 1.50347 1.66385 1.66787 1.85455 1.85889 2.06669 2.06984 2.19576 2.20262 2.33971 2.34297 2.48153 2.48461 2.63456 2.63714 2.82546 2.82829 2.99007 2.99302 3.1608 3.1648 3.31164 3.31536 3.44537 3.44993 3.5907 3.59402 3.76471 3.7674 3.77123 4.09568 4.09894 4.34448 4.34754 4.50153 4.50459 4.6307 4.63477 4.81932 4.82191 
6 0.32029 0.50682 0.82779 3.16203 3.76464 4.82103 
62 0.15753 0.16141 0.31345 0.31746 0.50158 0.50503 0.63401 0.63764 0.82261 0.82643 0.83064 0.99426 0.99852 1.16074 1.16553 1.32601 1.32937 1.49353 1.49716 1.65823 1.66247 1.84842 1.85275 1.85695 2.06176 2.06555 2.18983 2.19551 2.33389 2.3376 2.47506 2.47884 2.62869 2.6317 2.81937 2.82284 2.8285 2.98391 2.98686 3.15467 3.15898 3.16369 3.30491 3.30914 3.43947 3.44392 3.5848 3.5885 3.75824 3.76198 3.76677 4.09073 4.09499 4.33914 4.34374 4.49503 4.49866 4.6226 4.62738 4.81332 4.81644 4.82123 
58 0.16147 0.16484 0.31696 0.32054 0.5045 0.5075 0.63729 0.64063 0.82729 0.83058 0.99584 1.00243 1.1624 1.16859 1.32684 1.33116 1.33514 1.49736 1.50048 1.66139 1.66583 1.85114 1.85563 2.06439 2.0685 2.19377 2.33632 2.34134 2.47885 2.48214 2.63212 2.635 2.82255 2.8258 2.9872 2.99101 3.15715 3.1614 3.30675 3.31153 3.31776 3.44214 3.44674 3.58754 3.59196 3.75969 3.76394 3.76732 4.09304 4.09693 4.34164 4.34576 4.49757 4.50128 4.62616 4.6302 4.81676 4.82003 
77 0.16261 0.16631 0.17059 0.31906 0.32354 0.32866 0.50694 0.51046 0.51482 0.63932 0.64313 0.64844 0.82785 0.8319 0.83556 0.99896 1.00307 1.00754 1.16549 1.1719 1.17971 1.3319 1.33615 1.49834 1.50211 1.50682 1.66329 1.6681 1.67458 1.85351 1.85838 1.8622 2.06647 2.07054 2.19171 2.19877 2.33898 2.34318 2.34871 2.48012 2.4843 2.48997 2.63335 2.6368 2.64733 2.82385 2.82726 2.83221 2.98809 2.99125 2.99623 3.15988 3.16435 3.16879 3.30949 3.31473 3.31959 3.4448 3.44964 3.58986 3.59427 3.5998 3.76264 3.76669 3.7703 4.09559 4.09992 4.34413 4.34862 4.49942 4.50376 4.5083 4.62363 4.63166 4.81826 4.82192 4.82555 
3 0.32681 0.5141 4.82699 
104 0.18085 0.18401 0.18779 0.20209 0.33646 0.34011 0.34313 0.34911 0.52338 0.52645 0.52953 0.53365 0.65679 0.6605 0.66409 0.67828 0.84582 0.84938 0.85277 0.85884 1.01631 1.02048 1.0241 1.03109 1.1835 1.18814 1.19215 1.20607 1.34887 1.3523 1.35583 1.36554 1.51661 1.51993 1.52357 1.54007 1.68097 1.68442 1.6891 1.87136 1.87507 1.87834 1.88365 2.08408 2.08734 2.09195 2.21358 2.21824 2.22738 2.3569 2.36054 2.36439 2.37045 2.49902 2.50229 2.50643 2.51948 2.65118 2.65429 2.65839 2.84226 2.84535 2.84894 2.85292 3.0066 3.00968 3.01402 3.17785 3.1816 3.18439 3.18953 3.32788 3.33189 3.33495 3.34303 3.46269 3.46664 3.47013 3.47981 3.60793 3.61159 3.61568 3.62237 3.78061 3.7845 3.78716 3.79234 4.11316 4.11644 4.12107 4.36177 4.3647 4.3693 4.51754 4.52145 4.52462 4.53127 4.64588 4.65024 4.65553 4.83601 4.83873 4.84181 4.8455 
24 0.16463 0.32135 0.50961 0.64076 0.8307 1.00259 1.16908 1.50092 1.66452 1.85442 2.06767 2.33959 2.48234 2.63556 2.82631 2.99047 3.44713 3.59101 3.76693 4.09612 4.34456 4.50329 4.63062 4.81994 
59 0.16144 0.16605 0.31609 0.32094 0.50467 0.50912 0.63643 0.64174 0.82683 0.83021 0.99611 1.00223 1.16233 1.16934 1.32618 1.33139 1.33614 1.4964 1.50071 1.66079 1.66726 1.85054 1.8553 1.85948 2.06379 2.06831 2.19093 2.19633 2.33617 2.34172 2.47723 2.48136 2.48744 2.63186 2.63677 2.82271 2.82766 2.98714 2.99614 3.15736 3.16267 3.30587 3.31225 3.4423 3.4479 3.58689 3.59207 3.75952 3.76463 4.09283 4.09712 4.34148 4.34635 4.49653 4.50188 4.62384 4.63125 4.81713 4.82226 
95 0.151 0.15525 0.15802 0.30733 0.31087 0.31414 0.32151 0.49375 0.49847 0.50099 0.50495 0.62616 0.63073 0.63408 0.81628 0.81994 0.82286 0.82737 0.9888 0.99229 0.99643 1.15367 1.1576 1.16176 1.16721 1.31841 1.32338 1.32638 1.48655 1.49122 1.49405 1.64791 1.65399 1.65708 1.66378 1.84365 1.84643 1.85032 1.85528 2.05687 2.06006 2.06462 2.18231 2.18806 2.19214 2.32846 2.33165 2.33543 2.46562 2.47089 2.47427 2.47968 2.62145 2.62576 2.6284 2.81195 2.81644 2.8191 2.82385 2.97594 2.98099 2.98348 3.14867 3.15188 3.15563 3.15975 3.29784 3.30228 3.30593 3.43106 3.43612 3.43996 3.4452 3.57769 3.58214 3.5855 3.75221 3.75619 3.75896 4.08577 4.08863 4.09237 4.33485 4.33723 4.34195 4.48906 4.49276 4.49563 4.61328 4.61923 4.62304 4.8078 4.81097 4.81363 4.81753 
10 1.50858 1.67308 2.08132 2.49053 2.64133 2.99587 3.45514 3.77234 4.10695 4.63734 
69 0.15373 0.15835 0.3102 0.31391 0.31952 0.49687 0.50183 0.50591 0.6293 0.63394 0.63983 0.81925 0.82302 0.82685 0.99214 0.99877 1.15629 1.16082 1.32179 1.32942 1.48901 1.49398 1.50035 1.65021 1.6573 1.66362 1.84703 1.85107 2.06036 2.06589 2.18526 2.19517 2.33171 2.3353 2.4672 2.47356 2.47947 2.62359 2.62852 2.63315 2.81509 2.81973 2.82446 2.97901 2.9849 3.15195 3.15552 3.16021 3.30097 3.30556 3.31087 3.43297 3.43918 3.44526 3.58076 3.58557 3.75553 3.76196 4.0893 4.09434 4.33833 4.34227 4.49237 4.49859 4.61624 4.6242 4.81118 4.81475 4.82117 
62 0.14778 0.15225 0.30418 0.30836 0.3141 0.49029 0.49457 0.49962 0.6235 0.62781 0.81319 0.81785 0.98468 0.98958 1.15055 1.15621 1.31462 1.32022 1.48304 1.48787 1.64711 1.65247 1.83941 1.84358 2.05262 2.05626 2.17876 2.18534 2.32468 2.32861 2.46395 2.4692 2.61865 2.62288 2.80848 2.81283 2.81944 2.97249 2.97751 3.14491 3.14927 3.15376 3.29438 3.30004 3.42984 3.43493 3.57423 3.57847 3.74804 3.75247 3.75584 4.08166 4.08524 4.33041 4.33361 4.48522 4.49 4.60956 4.61817 4.80395 4.80708 4.81121 
38 0.17185 0.17724 0.32808 0.33324 0.51574 0.52001 0.64955 0.83754 0.8425 1.00987 1.1777 1.34088 1.50854 1.67185 1.6778 1.86293 1.86758 2.07524 2.20474 2.34797 2.35532 2.49049 2.50107 2.6429 2.83319 2.83956 2.99776 3.17076 3.32168 3.4562 3.60046 3.77391 4.10381 4.35131 4.51053 4.63741 4.8269 4.83159 
0 
0 
140 0.14372 0.14709 0.14976 0.15222 0.15555 0.29981 0.30325 0.30606 0.30873 0.3116 0.48653 0.49006 0.49267 0.49509 0.49753 0.50325 0.61843 0.6221 0.62495 0.62794 0.63081 0.80904 0.81234 0.81529 0.81749 0.82046 0.98178 0.98432 0.98753 0.99051 0.996 1.14591 1.14965 1.1531 1.15635 1.15989 1.3108 1.31406 1.31766 1.32037 1.32367 1.47887 1.48252 1.48551 1.48806 1.4912 1.64014 1.64611 1.64931 1.65222 1.65648 1.83648 1.83881 1.84164 1.84433 1.84735 2.04973 2.05208 2.05462 2.05812 2.17494 2.17912 2.18264 2.18717 2.32136 2.32403 2.32669 2.3297 2.33446 2.45683 2.46243 2.46581 2.46844 2.47162 2.47906 2.61338 2.6176 2.6203 2.62262 2.62824 2.80494 2.80859 2.81117 2.81358 2.8166 2.82086 2.96851 2.97217 2.97538 2.97797 2.98267 3.14135 3.14423 3.14695 3.14955 3.15207 3.15806 3.29053 3.29373 3.29703 3.29984 3.30262 3.4232 3.42879 3.43148 3.43447 3.43767 3.57053 3.57409 3.57669 3.57978 3.58435 3.74525 3.74793 3.75073 3.75304 3.75582 4.07869 4.08109 4.08366 4.08736 4.32757 4.32964 4.33202 4.336 4.48168 4.48452 4.4878 4.49009 4.49371 4.60573 4.61062 4.6147 4.61763 4.62254 4.80089 4.80355 4.80566 4.80809 4.81098 
65 0.17266 0.17672 0.32846 0.33255 0.5162 0.52017 0.64833 0.65256 0.83818 0.84187 0.85768 1.00891 1.0134 1.17438 1.17984 1.34171 1.34656 1.50934 1.51411 1.67267 1.67803 1.86351 1.86852 1.88315 2.07566 2.08044 2.20335 2.20952 2.34758 2.3532 2.36167 2.4905 2.49499 2.51548 2.64345 2.64741 2.83453 2.83826 2.84317 2.99896 3.00467 3.16913 3.17329 3.18042 3.32158 3.3251 3.45453 3.45888 3.59902 3.60434 3.77339 3.7772 3.7865 4.1044 4.10881 4.35295 4.35775 4.51123 4.51504 4.6352 4.63989 4.64993 4.82793 4.83139 4.8356 
7 0.1719 1.01586 1.34336 1.50987 1.67231 2.64455 4.35214 
71 0.16588 0.16946 0.32172 0.32499 0.32887 0.51001 0.5137 0.64229 0.64653 0.83093 0.83407 0.83838 1.00097 1.00602 1.01066 1.16799 1.17434 1.17928 1.33518 1.33974 1.50291 1.50762 1.66561 1.67072 1.85541 1.86121 1.86787 2.06897 2.07349 2.09413 2.19854 2.20689 2.34139 2.34657 2.35321 2.48331 2.48731 2.4923 2.63679 2.64022 2.82792 2.83188 2.83667 2.99162 2.99629 3.16253 3.16647 3.17061 3.3147 3.31825 3.44782 3.45228 3.45852 3.59198 3.59657 3.60451 3.76569 3.76984 3.77614 4.09802 4.10239 4.34666 4.35124 4.50209 4.50651 4.51051 4.62928 4.63554 4.82128 4.82469 4.82908 
34 0.1701 0.32692 0.33405 0.51407 0.64705 0.83563 0.84182 1.00756 1.17654 1.33966 1.507 1.6708 1.86132 1.8712 2.07304 2.2064 2.34581 2.35174 2.48796 2.64044 2.83308 2.83968 2.99608 3.16846 3.31989 3.45348 3.59788 3.77128 4.1018 4.34976 4.50752 4.64065 4.8257 4.83279 
0 
42 0.17584 0.18118 0.33208 0.33739 0.52022 0.65385 0.84189 0.84738 1.01478 1.18029 1.18818 1.34603 1.51325 1.67538 1.68383 1.8658 1.8709 2.07975 2.21329 2.3522 2.35831 2.49565 2.6462 2.83676 2.84265 3.0021 3.02486 3.17469 3.1857 3.32511 3.33139 3.45932 3.46611 3.60386 3.77785 4.10731 4.11428 4.35579 4.36809 4.51651 4.83117 4.83621 
60 0.15084 0.15652 0.30778 0.31231 0.49369 0.49918 0.50283 0.62643 0.63148 0.63596 0.8166 0.82221 0.98913 0.99456 1.15424 1.16002 1.31842 1.3246 1.48636 1.49232 1.6478 1.65514 1.66057 1.84389 1.8486 2.05709 2.06157 2.1822 2.1888 2.329 2.33353 2.46608 2.47232 2.62182 2.62683 2.81193 2.81738 2.97587 2.98225 3.14908 3.15397 3.29789 3.304 3.43088 3.43676 3.44185 3.57769 3.58282 3.75232 3.75753 4.0861 4.09049 4.33497 4.33909 4.48948 4.49488 4.61314 4.62113 4.80823 4.81165 
20 0.16316 0.32007 0.50622 0.82894 1.00026 1.17108 1.33184 1.50041 1.66394 2.48177 2.63539 2.82483 2.98908 3.16266 3.3147 3.44831 3.59251 3.76571 4.63195 4.81986 
1 4.33432 
91 0.17181 0.17552 0.17958 0.32702 0.3315 0.3346 0.34172 0.51564 0.51935 0.52382 0.648 0.6528 0.65946 0.83714 0.84053 0.8448 0.85778 1.007 1.01185 1.0163 1.02644 1.17422 1.1805 1.18425 1.34033 1.34577 1.35291 1.50793 1.51223 1.52052 1.67231 1.6771 1.68307 1.86154 1.86623 1.87012 1.87795 2.07485 2.0797 2.08888 2.20539 2.21292 2.34718 2.3514 2.35599 2.36126 2.48999 2.49547 2.50551 2.6436 2.64746 2.66603 2.83323 2.83763 2.84151 2.85533 2.99839 3.0036 3.01487 3.16789 3.17294 3.17703 3.18751 3.31913 3.32352 3.32862 3.45326 3.45868 3.46367 3.59864 3.60431 3.61061 3.77122 3.77589 3.78032 3.79294 4.10381 4.10839 4.11506 4.35242 4.35593 4.36138 4.50804 4.51238 4.51712 4.63868 4.64556 4.82705 4.83034 4.83435 4.8417 
0 
29 0.16257 0.31958 0.50551 0.63974 0.82849 0.99968 1.16809 1.33143 1.49882 1.66232 1.85414 2.06677 2.19647 2.3397 2.48022 2.6335 2.82361 2.98861 3.16112 3.31227 3.44719 3.59065 3.76384 4.09594 4.3436 4.50068 4.62997 4.81706 4.82168 
53 0.16224 0.16654 0.31724 0.32188 0.50551 0.50906 0.63766 0.64136 0.82835 0.83364 0.99667 1.00175 1.16343 1.1681 1.32883 1.33224 1.49824 1.50342 1.66199 1.85124 1.85699 2.06458 2.0691 2.19321 2.19799 2.33691 2.34203 2.47988 2.4851 2.63249 2.63591 2.82353 2.82833 2.9882 3.15805 3.16222 3.30795 3.31236 3.44273 3.44791 3.58843 3.59346 3.76105 3.76521 4.09343 4.0972 4.34219 4.34653 4.49789 4.50184 4.62789 4.81692 4.82024 
0 
26 0.16545 0.323 0.51051 0.64316 0.83052 0.99967 1.00594 1.17298 1.3356 1.5026 1.66509 1.85664 2.06907 2.34197 2.48421 2.63664 2.82825 2.99118 3.16437 3.31507 3.44987 3.76725 4.0984 4.34526 4.50422 4.82103 
51 0.16512 0.17002 0.32133 0.32463 0.50815 0.512 0.64077 0.64517 0.8306 0.83507 1.00243 1.17063 1.17635 1.33356 1.33843 1.50098 1.50582 1.66478 1.85489 1.85979 2.06792 2.07367 2.19801 2.34041 2.34609 2.48307 2.4905 2.63532 2.63958 2.82643 2.83135 2.99085 3.1625 3.16584 3.31412 3.31828 3.44833 3.45426 3.5916 3.59722 3.76583 3.76979 4.09656 4.10247 4.34488 4.35192 4.50309 4.50811 4.631 4.8199 4.82496 
99 0.14999 0.15375 0.15695 0.1622 0.3063 0.30962 0.31315 0.31634 0.4928 0.4971 0.49974 0.50306 0.62516 0.62905 0.63258 0.63619 0.81514 0.81844 0.82189 0.82471 0.98793 0.99166 0.9951 1.15245 1.15616 1.16071 1.16571 1.31728 1.32138 1.32486 1.48541 1.48935 1.49258 1.6467 1.65245 1.6559 1.66088 1.84267 1.84557 1.84908 1.85356 2.05591 2.05918 2.06245 2.18128 2.18645 2.19237 2.32755 2.33061 2.33405 2.46377 2.46905 2.47271 2.47616 2.62005 2.62407 2.62734 2.81107 2.81526 2.81814 2.82366 2.97489 2.97922 2.9824 3.14769 3.15086 3.1546 3.15763 3.2969 3.30085 3.30476 3.30926 3.4297 3.43495 3.43872 3.44288 3.57676 3.58084 3.58422 3.58984 3.75137 3.75559 3.75824 4.08487 4.08779 4.09111 4.33388 4.33632 4.34015 4.48804 4.4915 4.4948 4.6122 4.61803 4.62234 4.80698 4.81005 4.81264 4.81817 
28 0.16676 0.32389 0.51052 0.64323 0.83323 1.00478 1.17368 1.33725 1.50254 1.66898 1.85988 2.07073 2.20496 2.34369 2.48417 2.63645 2.82874 2.992 3.16589 3.31642 3.45229 3.59412 3.76805 4.09972 4.34664 4.50543 4.63504 4.82203 
0 
55 0.15612 0.16118 0.31242 0.31784 0.49922 0.50432 0.63267 0.6378 0.82154 0.82645 0.99316 0.99934 1.15905 1.16549 1.32308 1.32879 1.49172 1.4969 1.65675 1.66258 1.84757 1.85332 2.06084 2.06664 2.18702 2.3329 2.33867 2.47315 2.47841 2.62713 2.63147 2.81685 2.82197 2.98116 2.98622 3.15343 3.15907 3.30282 3.30893 3.43879 3.44459 3.58311 3.58893 3.7562 3.76166 4.08987 4.09648 4.33848 4.34552 4.49334 4.4989 4.61885 4.62668 4.81211 4.81619 
16 0.16317 0.32135 0.82884 1.00307 1.16993 1.49872 1.66283 1.85517 2.63311 2.98867 3.16286 3.31241 3.76471 4.34225 4.50157 4.81744 
27 0.17128 0.32847 0.515 0.64835 0.83718 1.00894 1.18031 1.34157 1.50822 1.67222 1.86402 2.07519 2.35068 2.49075 2.64203 2.83309 2.99866 3.17 3.32088 3.45487 3.59962 3.77288 4.10385 4.35093 4.5092 4.64267 4.82626 
22 0.17172 0.32859 0.51537 0.64865 0.83677 1.34272 1.50948 2.076 2.34971 2.4894 2.64123 2.83239 2.99934 3.17115 3.32233 3.45578 3.59896 3.77227 4.10405 4.35119 4.50917 4.82578 
34 0.17171 0.32765 0.51443 0.51963 0.64828 0.83694 0.84243 1.00593 1.01103 1.1781 1.34049 1.50803 1.67086 1.67781 1.86114 1.86598 2.07405 2.20434 2.34664 2.48942 2.64216 2.83293 2.99698 3.16978 3.32085 3.45523 3.59806 3.77304 4.10271 4.3508 4.50986 4.63866 4.82599 4.83173 
46 0.16802 0.17422 0.32389 0.32971 0.51035 0.51473 0.64277 0.64774 0.83442 1.00283 1.00818 1.16835 1.17566 1.33712 1.50346 1.66744 1.85752 1.86403 2.06929 2.07434 2.19733 2.2068 2.34198 2.34725 2.48473 2.49306 2.63827 2.82839 2.83273 2.99328 3.16292 3.16805 3.31686 3.44871 3.45446 3.5938 3.60034 3.76822 3.77174 4.09925 4.34732 4.50603 4.51306 4.63019 4.63613 4.82234 
57 0.15359 0.1584 0.3103 0.31483 0.49622 0.50087 0.50588 0.62948 0.63353 0.81855 0.82344 0.99078 0.99656 1.15677 1.16294 1.32078 1.32623 1.48899 1.49388 1.65041 1.65661 1.8455 1.85068 2.05872 2.06305 2.18431 2.19047 2.3308 2.33567 2.46921 2.47447 2.62467 2.62879 2.81435 2.81903 2.97849 2.9836 3.15103 3.15609 3.30048 3.30597 3.43601 3.4404 3.58026 3.58452 3.75409 3.75903 4.08776 4.09235 4.33651 4.34084 4.49136 4.49641 4.61478 4.6227 4.80997 4.8134 
4 0.16784 0.83362 1.0081 1.86254 
16 0.17 0.32337 0.51024 0.83037 1.00397 1.33711 1.50514 1.6663 1.85947 2.63681 2.83061 2.99454 3.31607 3.76699 4.34597 4.82028 
25 0.16465 0.3192 0.50642 0.64035 0.82879 1.00224 1.33224 1.49956 1.66455 1.8549 2.06757 2.33968 2.48129 2.63412 2.82469 2.98954 3.16239 3.31237 3.44583 3.59016 3.76548 4.09701 4.34431 4.50306 4.81883 
87 0.14767 0.15194 0.15525 0.30383 0.30747 0.31127 0.31515 0.49037 0.49495 0.49806 0.62254 0.627 0.63063 0.63504 0.81308 0.81676 0.82011 0.82364 0.98557 0.98883 0.9932 1.14992 1.15397 1.15915 1.3148 1.3194 1.32307 1.48293 1.48741 1.49093 1.64404 1.6511 1.65401 1.84027 1.84306 1.84738 2.05353 2.05651 2.0615 2.17886 2.18482 2.19151 2.32514 2.32827 2.33237 2.46072 2.46713 2.4708 2.47575 2.6174 2.622 2.62519 2.80866 2.81302 2.81633 2.97245 2.97724 2.98044 3.14524 3.14859 3.15284 3.29449 3.29867 3.30296 3.4269 3.43303 3.43685 3.44158 3.57436 3.57864 3.58276 3.74902 3.75271 3.7562 4.08247 4.0853 4.33154 4.33384 4.48561 4.48908 4.4927 4.60975 4.61668 4.62125 4.80458 4.80766 4.81052 
43 0.15353 0.15827 0.31021 0.49758 0.50187 0.63048 0.63699 0.81867 0.82382 0.99034 1.15675 1.32064 1.32656 1.48938 1.49418 1.65568 1.84485 2.05801 2.18552 2.33032 2.47261 2.62502 2.62918 2.81537 2.81948 2.97931 2.98381 3.1511 3.15833 3.30041 3.30664 3.43704 3.58081 3.75372 3.75895 4.08705 4.3358 4.49097 4.49605 4.61535 4.62568 4.80978 4.81443 
59 0.15469 0.15988 0.31133 0.31624 0.49728 0.50193 0.50565 0.62994 0.63449 0.63995 0.82019 0.82523 0.9919 0.99856 1.15771 1.16436 1.32185 1.32817 1.48991 1.49527 1.6512 1.65798 1.84662 1.85208 2.05985 2.06541 2.18566 2.1921 2.33188 2.33729 2.46979 2.47562 2.62563 2.63051 2.81555 2.82026 2.97948 2.98489 3.15207 3.1574 3.30154 3.30817 3.43314 3.43885 3.4446 3.58134 3.58616 3.75519 3.76062 4.08888 4.09366 4.33771 4.34192 4.49244 4.49791 4.61636 4.62469 4.81123 4.81478 
28 0.15354 0.30866 0.49639 0.62949 0.81856 0.98836 1.15588 1.32071 1.48925 1.65572 1.84298 2.05625 2.18741 2.32853 2.47309 2.62428 2.81434 2.97917 3.14911 3.29957 3.43556 3.57997 3.75183 4.08532 4.33396 4.48914 4.62114 4.80789 
61 0.15301 0.15777 0.30988 0.31516 0.49574 0.50056 0.62945 0.63439 0.81792 0.82238 0.82696 0.98987 0.99598 1.1561 1.16338 1.32 1.32594 1.33067 1.48867 1.49366 1.65418 1.65841 1.84471 1.85 1.85533 2.05794 2.06203 2.18386 2.19139 2.33007 2.33471 2.47094 2.47524 2.62443 2.62867 2.81371 2.81847 2.82531 2.978 2.9832 3.15032 3.15596 3.29984 3.30622 3.31017 3.43622 3.44188 3.57975 3.58434 3.75315 3.75848 4.08704 4.09123 4.33581 4.33951 4.49059 4.49561 4.61449 4.62284 4.80922 4.81273 
16 0.17085 0.32491 0.51083 0.83282 1.00739 1.33917 1.50485 1.86253 2.48769 2.82947 2.99579 3.16614 3.31818 4.35046 4.50751 4.82184 
119 0.17645 0.17975 0.18235 0.18604 0.3331 0.33629 0.33901 0.34206 0.5197 0.52297 0.52541 0.5281 0.53316 0.65339 0.65613 0.65899 0.66283 0.84186 0.84528 0.8476 0.85086 0.86355 1.01303 1.01622 1.01965 1.02355 1.18028 1.18419 1.1878 1.19173 1.34388 1.34789 1.35073 1.3539 1.51266 1.51595 1.51853 1.52197 1.67747 1.68051 1.68419 1.68992 1.86844 1.87122 1.87412 1.87715 1.88542 2.0812 2.08398 2.08695 2.09609 2.20783 2.21205 2.21655 2.35362 2.35663 2.35978 2.36429 2.37242 2.4944 2.49745 2.49998 2.50373 2.64748 2.65056 2.65288 2.65852 2.83803 2.84119 2.84361 2.84671 2.85061 3.00233 3.00584 3.00868 3.01398 3.17409 3.17716 3.17988 3.18267 3.18789 3.32365 3.32734 3.33022 3.33313 3.4594 3.46238 3.46545 3.46963 3.60405 3.60689 3.61001 3.61381 3.62427 3.77721 3.78062 3.78301 3.78561 3.79098 4.10986 4.11236 4.1153 4.12158 4.35881 4.36097 4.36418 4.37238 4.51424 4.51792 4.52018 4.52375 4.64196 4.64596 4.64958 4.83292 4.83545 4.83783 4.84078 4.84706 
34 0.16533 0.32123 0.32628 0.50862 0.51315 0.64148 0.83132 1.00267 1.17268 1.33412 1.50185 1.66512 1.85702 2.06813 2.199 2.34017 2.34687 2.48285 2.63567 2.82687 2.83285 2.99036 3.16361 3.31428 3.44901 3.59239 3.60243 3.76634 4.09678 4.34473 4.50328 4.6319 4.81993 4.82477 
30 0.16924 0.32517 0.51313 0.64631 0.8347 0.8402 1.00601 1.17363 1.17905 1.33906 1.50559 1.6693 1.86117 2.07298 2.20163 2.34631 2.48669 2.6397 2.83193 2.99502 3.16781 3.31795 3.45261 3.59709 3.77043 4.10161 4.3491 4.50742 4.63805 4.82482 
29 0.16332 0.31956 0.50571 0.63946 0.82863 1.00063 1.16783 1.33187 1.4993 1.66224 1.85439 2.06541 2.19522 2.33796 2.4806 2.63295 2.82402 2.98874 3.16056 3.31224 3.44589 3.58878 3.764 4.09412 4.34203 4.501 4.62822 4.81717 4.82342 
0 
1 0.82909 
15 0.16499 0.64274 1.50192 1.66541 2.06855 2.34177 2.4825 2.63606 2.9912 3.44891 3.59276 3.7667 4.0978 4.34496 4.50338 
21 0.17223 0.32942 0.51663 0.65128 0.83768 1.01132 1.34242 1.67235 1.86773 2.07633 2.49368 2.64353 2.83377 3.00113 3.17367 3.32176 3.77488 4.10414 4.35181 4.5109 4.83171 
0 
84 0.18137 0.18498 0.19086 0.3366 0.34066 0.34531 0.5245 0.52781 0.53229 0.65691 0.66066 0.6661 0.84668 0.84983 0.8542 1.01693 1.02187 1.02861 1.1851 1.18972 1.19722 1.34955 1.35346 1.36042 1.51733 1.52068 1.5275 1.68186 1.68648 1.69792 1.8716 1.87571 1.87953 1.89559 2.08408 2.0876 2.09464 2.21347 2.21953 2.35725 2.3616 2.36893 2.49914 2.50332 2.51077 2.65154 2.65471 2.66268 2.84277 2.84645 2.85071 3.00724 3.01107 3.02364 3.17801 3.18159 3.18558 3.32917 3.33288 3.33904 3.46283 3.46669 3.47189 3.60784 3.61258 3.61903 3.78186 3.78521 3.7905 4.11294 4.1166 4.12354 4.36149 4.36523 4.37255 4.51946 4.52246 4.52859 4.64767 4.65428 4.8359 4.83919 4.84284 4.85297 
21 0.16828 0.32465 0.51298 0.64429 0.83457 1.00721 1.33796 1.50582 1.67247 2.0699 2.34466 2.63631 2.99496 3.3167 3.59447 3.76808 4.09971 4.34665 4.50455 4.63502 4.8244 
45 0.16594 0.17166 0.32235 0.32861 0.50991 0.51482 0.64269 0.6494 0.83202 1.00288 1.17081 1.17798 1.33526 1.50194 1.50773 1.66612 1.85772 1.86288 2.06917 2.19811 2.34156 2.34665 2.48369 2.63677 2.82757 2.83321 2.99156 3.16413 3.16804 3.31569 3.44998 3.45534 3.59269 3.59867 3.76705 3.77006 4.09768 4.10578 4.34562 4.35302 4.50434 4.51003 4.63156 4.8209 4.82606 
92 0.15817 0.16182 0.16448 0.31493 0.31842 0.3212 0.50117 0.50481 0.50774 0.51302 0.63417 0.63769 0.64058 0.8231 0.82686 0.82918 0.83262 0.99496 0.99872 1.00183 1.00645 1.16082 1.16509 1.16878 1.17451 1.32489 1.33002 1.33336 1.49334 1.49762 1.50029 1.65518 1.66053 1.66336 1.6696 1.84954 1.85267 1.85559 1.859 2.06281 2.0659 2.18906 2.19414 2.33492 2.33812 2.34173 2.34677 2.4746 2.47879 2.48141 2.48732 2.62986 2.63291 2.63581 2.81909 2.82289 2.82542 2.82978 2.98275 2.98746 2.9911 3.15557 3.15913 3.16195 3.30455 3.30958 3.31242 3.44074 3.44438 3.44725 3.58503 3.58835 3.59169 3.5976 3.75832 3.76253 3.76492 4.09179 4.09465 4.10226 4.34056 4.34303 4.49561 4.49994 4.50244 4.61964 4.62595 4.62939 4.81434 4.81714 4.81998 4.82316 
33 0.15814 0.31417 0.50092 0.50621 0.63438 0.82372 0.99509 1.16159 1.32596 1.49394 1.65842 1.84805 1.85383 2.06146 2.18998 2.33377 2.47542 2.62874 2.81912 2.82588 2.98345 3.15559 3.3061 3.44082 3.58435 3.59306 3.75871 4.08975 4.33754 4.49581 4.62399 4.81272 4.81837 
62 0.16678 0.17023 0.32419 0.32761 0.51086 0.51418 0.64299 0.64734 0.83346 0.8367 0.84213 1.00332 1.00726 1.17325 1.17806 1.33633 1.34017 1.50352 1.50815 1.66808 1.67262 1.85795 1.86174 1.86654 2.07039 2.07458 2.20051 2.20708 2.3423 2.34605 2.35104 2.48513 2.49014 2.6377 2.64104 2.82931 2.83317 2.83804 2.99318 2.99853 3.16598 3.16987 3.31536 3.31884 3.45049 3.45465 3.59361 3.59804 3.60471 3.76748 3.77106 4.09914 4.10277 4.34758 4.35174 4.505 4.50789 4.63309 4.63887 4.82234 4.82538 4.82922 
68 0.17104 0.17617 0.32628 0.33002 0.33757 0.51353 0.51728 0.5228 0.64574 0.64982 0.83651 0.84038 1.00504 1.01074 1.0259 1.17166 1.17774 1.18297 1.33789 1.34145 1.34926 1.50636 1.51013 1.67018 1.67527 1.86064 1.86538 1.87326 2.07292 2.07832 2.20224 2.20829 2.34562 2.34971 2.35819 2.48809 2.49254 2.64131 2.64483 2.83181 2.83753 2.99605 3.00119 3.16678 3.17047 3.17531 3.31746 3.32115 3.33019 3.45139 3.45573 3.465 3.59695 3.60107 3.60972 3.77177 3.77519 4.10186 4.10592 4.35049 4.35572 4.50895 4.51241 4.63567 4.64127 4.82533 4.82981 4.83703 
31 0.16056 0.31743 0.50429 0.63717 0.82488 0.82843 0.99548 1.00147 1.16192 1.32971 1.49693 1.66017 1.84996 1.8561 2.06427 2.19394 2.33568 2.47838 2.63171 2.8226 2.98625 3.15866 3.31001 3.44264 3.58672 3.76182 4.09228 4.34087 4.49887 4.62716 4.81608 
53 0.16956 0.1761 0.32589 0.33042 0.51206 0.51656 0.64533 0.65136 0.83444 0.83867 1.00655 1.01148 1.17409 1.17858 1.33711 1.3456 1.50539 1.51191 1.66908 1.67717 1.85952 1.86429 2.07197 2.20066 2.21104 2.34492 2.34981 2.36009 2.48634 2.49326 2.63981 2.83005 2.83484 2.99448 3.16719 3.17242 3.31751 3.32419 3.45167 3.4573 3.59558 3.60263 3.77093 3.78161 4.10085 4.10842 4.3491 4.35666 4.50723 4.51476 4.63539 4.82388 4.82889 
5 0.32974 0.64955 0.84084 1.18057 4.8295 
20 0.16629 0.32392 0.51001 0.83312 1.00481 1.50413 1.66847 1.85809 2.07247 2.3439 2.48477 2.63717 2.82818 2.99262 3.31797 3.59558 3.76919 4.34807 4.50596 4.82087 
110 0.16204 0.16508 0.16775 0.17143 0.31879 0.32166 0.32427 0.3268 0.50476 0.50816 0.51004 0.51286 0.63755 0.64067 0.64343 0.64602 0.82766 0.83095 0.83318 0.83634 0.9988 1.00167 1.00503 1.16397 1.16732 1.17125 1.17539 1.32862 1.33251 1.33508 1.33806 1.49705 1.50029 1.50295 1.50567 1.6579 1.66308 1.66593 1.66913 1.85386 1.8561 1.85912 1.86206 2.06686 2.06953 2.07205 2.1919 2.19601 2.19894 2.20587 2.33941 2.34197 2.34514 2.35177 2.478 2.48154 2.48439 2.48774 2.63337 2.63618 2.6383 2.82274 2.82595 2.82823 2.83078 2.8353 2.98674 2.99013 2.99233 2.99597 3.15943 3.16204 3.16492 3.16704 3.30826 3.31189 3.31502 3.31749 3.44378 3.44686 3.44976 3.45287 3.58791 3.59137 3.59364 3.59696 3.76234 3.7656 3.76807 3.77039 4.09581 4.09822 4.10093 4.14632 4.34466 4.34672 4.34987 4.49989 4.5031 4.50537 4.5081 4.62276 4.62821 4.63207 4.63527 4.81809 4.82044 4.82238 4.82485 4.82842 
0 
0 
0 
42 0.17029 0.17641 0.32606 0.33007 0.51383 0.51876 0.64738 0.83515 0.83947 1.00475 1.01063 1.17468 1.33885 1.5076 1.67021 1.67729 1.85957 1.86507 2.07359 2.20275 2.34611 2.35083 2.48888 2.64101 2.83197 2.83754 2.99569 3.16808 3.17273 3.31922 3.45263 3.59747 3.77136 3.77984 4.10234 4.35021 4.35798 4.50777 4.51428 4.63669 4.82503 4.82958 
179 0.18225 0.18553 0.18777 0.18974 0.19239 0.19587 0.33869 0.34138 0.34403 0.34616 0.3482 0.35149 0.35854 0.52522 0.52859 0.53061 0.53254 0.53458 0.53707 0.54184 0.65878 0.66179 0.66414 0.66619 0.66869 0.67235 0.848 0.85077 0.85332 0.85511 0.85759 0.86041 0.86996 1.02015 1.02252 1.02526 1.02762 1.03037 1.03484 1.18587 1.18851 1.19162 1.19427 1.19691 1.20039 1.34994 1.35319 1.35574 1.358 1.36037 1.36432 1.3753 1.51852 1.52172 1.52399 1.52607 1.52868 1.53354 1.68134 1.68488 1.68726 1.68983 1.69269 1.6964 1.87487 1.87695 1.87954 1.88168 1.8839 1.88711 1.89269 2.08805 2.09023 2.09234 2.09498 2.09918 2.1135 2.21333 2.21739 2.22009 2.22344 2.2274 2.35989 2.36217 2.36453 2.36703 2.36981 2.37338 2.37827 2.50076 2.50357 2.50588 2.5084 2.51122 2.51555 2.65372 2.65637 2.6586 2.66044 2.66372 2.66929 2.84323 2.84675 2.84905 2.85099 2.85329 2.85575 2.85985 3.00773 3.01097 3.01339 3.01552 3.01834 3.02406 3.18052 3.18293 3.18558 3.18754 3.18967 3.19251 3.19825 3.32953 3.33246 3.33536 3.33746 3.33956 3.34254 3.35207 3.46486 3.46752 3.47017 3.47257 3.47512 3.47924 3.60921 3.61235 3.61454 3.61706 3.61968 3.62319 3.62959 3.78359 3.78654 3.78882 3.79062 3.79268 3.7962 3.80141 4.11676 4.11892 4.12112 4.12346 4.12733 4.13787 4.3656 4.36741 4.36951 4.3723 4.37654 4.39579 4.5208 4.52338 4.52591 4.52774 4.53026 4.53391 4.64523 4.6498 4.65311 4.65578 4.65925 4.66931 4.83934 4.84163 4.84344 4.84538 4.84762 4.85011 4.85498 
1 0.83099 
0 
67 0.15559 0.16041 0.16624 0.31295 0.31761 0.49892 0.50317 0.50715 0.63114 0.63527 0.63986 0.82121 0.82618 0.83105 0.9932 0.9984 1.15919 1.16438 1.32341 1.32872 1.49096 1.49595 1.50087 1.65507 1.66005 1.66763 1.84793 1.85272 2.06104 2.06561 2.18798 2.19308 2.33316 2.33795 2.47178 2.47737 2.48294 2.62657 2.63124 2.81774 2.82211 2.82699 2.98063 2.98542 3.15384 3.15882 3.1637 3.3033 3.30887 3.43832 3.44294 3.58242 3.58658 3.59247 3.75715 3.76245 4.0901 4.09488 4.33879 4.34337 4.49378 4.49889 4.6203 4.62578 4.81288 4.81659 4.82156 
12 0.17062 0.32543 0.51539 0.83556 1.67245 1.85831 2.35011 2.83353 3.77212 4.35387 4.51327 4.82553 
44 0.16689 0.17199 0.32302 0.32892 0.51006 0.51412 0.64362 0.83162 0.83485 1.00372 1.00797 1.17088 1.17731 1.33424 1.33926 1.50333 1.6663 1.67191 1.85604 1.86045 2.07021 2.19885 2.34431 2.35078 2.48403 2.49096 2.63811 2.82738 2.83162 2.99293 3.16487 3.17055 3.31481 3.31906 3.44932 3.59365 3.76803 4.09862 4.10629 4.34722 4.50514 4.6323 4.82139 4.82519 
49 0.17147 0.17719 0.32795 0.33369 0.5154 0.52276 0.64862 0.83715 0.84224 1.00844 1.01563 1.17878 1.34098 1.3477 1.50805 1.51289 1.6721 1.68751 1.86465 1.8748 2.07509 2.09828 2.2067 2.34745 2.35386 2.48993 2.50493 2.64196 2.83315 2.83839 2.99682 3.01156 3.17075 3.1761 3.32123 3.45494 3.46151 3.59968 3.60696 3.77301 3.7793 4.10392 4.11574 4.35122 4.35687 4.51046 4.63852 4.82621 4.83082 
0 
2 0.82961 1.0036 
0 
13 0.16355 0.32003 0.50527 0.82615 1.0012 1.49952 1.66612 1.85592 2.82357 3.15956 3.76328 4.09404 4.34215 
71 0.16953 0.17392 0.18937 0.32575 0.32922 0.33599 0.51295 0.51682 0.52236 0.64533 0.6494 0.83502 0.83824 0.84382 1.00474 1.00853 1.01307 1.17549 1.17954 1.3388 1.34262 1.50567 1.50966 1.66926 1.67346 1.68333 1.85964 1.86384 1.86823 1.88276 2.07251 2.07621 2.20266 2.21018 2.34497 2.34872 2.35449 2.48704 2.49151 2.64021 2.64449 2.83129 2.8363 2.85864 2.99543 3.00184 3.16768 3.17095 3.17665 3.31885 3.322 3.45165 3.45545 3.46602 3.59618 3.60168 3.61054 3.7702 3.77333 3.77907 4.10094 4.10463 4.11561 4.34947 4.35418 4.50785 4.5112 4.63609 4.82428 4.82862 4.83281 
119 0.1698 0.17247 0.17537 0.17847 0.32527 0.32831 0.33087 0.33374 0.34042 0.51328 0.5157 0.51809 0.5206 0.52576 0.64609 0.64916 0.65241 0.65744 0.83572 0.83815 0.84125 0.84438 1.00561 1.00922 1.01193 1.01575 1.02513 1.17409 1.17819 1.18128 1.18669 1.33914 1.34207 1.3448 1.35032 1.50632 1.50868 1.51186 1.51905 1.67026 1.67297 1.67603 1.67995 1.85969 1.86303 1.86581 1.86812 1.87305 2.07249 2.0754 2.07871 2.08745 2.20263 2.20608 2.21037 2.34511 2.3479 2.35044 2.35396 2.35849 2.48722 2.48994 2.49336 2.49788 2.64061 2.64301 2.6458 2.65315 2.8316 2.83407 2.83683 2.83954 2.85029 2.99529 2.99761 3.00091 3.00617 3.16704 3.17034 3.17281 3.17583 3.318 3.32081 3.3232 3.32656 3.45194 3.45523 3.4579 3.46147 3.59649 3.59913 3.60235 3.60577 3.61199 3.77147 3.77416 3.77666 3.78185 4.10171 4.1042 4.10697 4.11145 4.14485 4.35028 4.35276 4.35613 4.36102 4.50784 4.51048 4.51325 4.51795 4.63623 4.63944 4.64378 4.82458 4.82715 4.82959 4.83204 4.83649 
16 0.16658 0.32549 0.51113 0.64362 1.00536 1.86114 2.07018 2.34159 2.63628 2.83315 2.99178 3.5928 3.76786 4.34581 4.5048 4.8215 
31 0.1762 0.33245 0.51872 0.65241 0.8414 1.01229 1.18391 1.34486 1.51139 1.67621 1.86798 2.07942 2.21259 2.35215 2.49388 2.64559 2.83709 2.84381 3.00135 3.17321 3.18005 3.32484 3.45966 3.60426 3.7764 4.10815 4.35534 4.51274 4.64366 4.82986 4.83586 
3 0.82395 2.33829 4.34095 
103 0.15419 0.15831 0.16112 0.16547 0.31058 0.31398 0.31724 0.32033 0.49683 0.50153 0.50407 0.50727 0.62967 0.6338 0.63704 0.64071 0.8193 0.82297 0.82617 0.82873 0.99232 0.99565 0.99889 1.15637 1.16035 1.16424 1.16785 1.32118 1.32575 1.32879 1.33264 1.4894 1.49384 1.49654 1.49975 1.65065 1.65665 1.65977 1.66344 1.84737 1.84988 1.85354 2.06068 2.06358 2.06723 2.1852 2.19035 2.19347 2.33212 2.33506 2.33864 2.46813 2.47328 2.47669 2.47924 2.62408 2.6286 2.63141 2.81504 2.81946 2.82222 2.82607 2.97895 2.9837 2.98633 2.99075 3.15233 3.15534 3.15909 3.16259 3.30096 3.30509 3.30853 3.31195 3.4335 3.43919 3.44248 3.44544 3.58085 3.58519 3.58793 3.59388 3.75568 3.75924 3.76194 3.76455 4.08958 4.09217 4.09578 4.33856 4.3408 4.34632 4.49213 4.4956 4.49868 4.50239 4.61611 4.6217 4.62584 4.8114 4.81452 4.81713 4.82114 
39 0.17405 0.32997 0.33558 0.51696 0.5234 0.65033 0.83954 0.84635 1.01193 1.18011 1.34317 1.51035 1.67509 1.86611 1.87255 2.07669 2.20608 2.35015 2.35822 2.49202 2.64413 2.83667 2.84284 2.99933 3.17264 3.18427 3.32365 3.45738 3.60056 3.6093 3.77555 3.78729 4.10542 4.35322 4.51136 4.5272 4.6412 4.82944 4.8345 
117 0.17667 0.17931 0.18233 0.18676 0.33253 0.33557 0.33808 0.34213 0.52014 0.52256 0.52499 0.52829 0.54408 0.65269 0.65587 0.65882 0.66386 0.84194 0.8446 0.84726 0.85037 1.01241 1.01613 1.0193 1.02412 1.17901 1.18309 1.18638 1.18995 1.34543 1.34834 1.35129 1.35789 1.513 1.51575 1.51884 1.52612 1.67694 1.68017 1.68379 1.69042 1.86685 1.87057 1.87331 1.87695 1.8841 2.07958 2.08246 2.08588 2.09468 2.20865 2.21269 2.21739 2.35252 2.35541 2.35845 2.36306 2.36954 2.49427 2.49723 2.50065 2.50592 2.64709 2.64969 2.65313 2.66031 2.8385 2.84089 2.84366 2.84665 2.8594 3.00259 3.005 3.00846 3.01755 3.17349 3.17668 3.17906 3.18236 3.19091 3.32482 3.32758 3.33012 3.33496 3.45892 3.46205 3.46479 3.46959 3.60388 3.60727 3.61088 3.61586 3.77727 3.78008 3.78231 3.78605 3.793 4.10837 4.111 4.11398 4.11972 4.35691 4.35922 4.36239 4.36801 4.51411 4.51681 4.51941 4.52355 4.64279 4.64627 4.65154 4.83159 4.83391 4.83636 4.83901 4.84407 
8 0.325 1.33864 1.50765 1.67299 1.86282 3.16735 3.31827 4.34841 
58 0.15298 0.15787 0.3093 0.31406 0.4954 0.50041 0.62859 0.63363 0.81872 0.82355 0.99016 0.99601 1.156 1.16287 1.16875 1.32 1.32598 1.48822 1.49356 1.65159 1.65656 1.84487 1.84974 2.05804 2.06243 2.184 2.19035 2.33003 2.33478 2.46961 2.47492 2.62413 2.62872 2.8135 2.81868 2.97772 2.98328 3.15041 3.15571 3.29958 3.3058 3.3101 3.43526 3.4402 3.57945 3.58437 3.7534 3.75847 4.08697 4.0913 4.33594 4.33974 4.49058 4.49581 4.61482 4.62331 4.80928 4.81295 
16 0.16661 0.83176 1.00435 1.66959 1.86102 2.34604 2.48631 2.63689 2.83291 2.99276 3.16826 3.31815 3.59288 3.76871 4.347 4.82292 
24 0.16816 0.325 0.51323 0.64574 1.00805 1.33707 1.50528 1.67007 1.86111 2.07179 2.34594 2.48815 2.63756 2.83344 2.99446 3.16719 3.31715 3.45278 3.59626 3.76811 4.09991 4.34719 4.50537 4.63729 
64 0.16991 0.1733 0.1792 0.32649 0.33019 0.33803 0.51392 0.51785 0.64669 0.65094 0.8352 0.83809 0.84281 1.00511 1.00982 1.01584 1.1744 1.17906 1.18948 1.34001 1.3443 1.50664 1.51142 1.66994 1.67462 1.85973 1.86448 1.86866 2.07337 2.07731 2.20319 2.34562 2.34998 2.35741 2.48812 2.49322 2.64162 2.64665 2.83193 2.83658 2.99637 3.00168 3.16865 3.17225 3.32029 3.32468 3.453 3.45798 3.59699 3.60153 3.60865 3.77278 3.77656 4.10208 4.10597 4.35035 4.35411 4.50918 4.51289 4.63629 4.64229 4.82532 4.82922 4.83451 
31 0.16635 0.32258 0.51034 0.64317 0.83145 1.00222 1.17155 1.33498 1.50242 1.66666 1.85638 1.86202 2.07294 2.19866 2.34183 2.48412 2.63711 2.82786 2.83379 2.99185 3.16467 3.31495 3.45068 3.59274 3.76732 4.10083 4.34599 4.50479 4.63205 4.82152 4.82679 
72 0.15732 0.16205 0.16908 0.31399 0.31901 0.32376 0.50049 0.50505 0.50958 0.63363 0.63876 0.82249 0.82724 0.83117 0.99391 0.99936 1.00404 1.16016 1.16636 1.17146 1.3241 1.32994 1.33418 1.49316 1.49793 1.65474 1.66001 1.66452 1.84896 1.85404 1.85829 2.06183 2.06711 2.1873 2.19401 2.3342 2.33914 2.4742 2.4795 2.62868 2.63274 2.81882 2.82325 2.82915 2.98284 2.98735 3.1546 3.15997 3.1639 3.30396 3.31004 3.31433 3.43999 3.44581 3.58444 3.58883 3.7577 3.76268 3.76706 4.0915 4.09638 4.34041 4.34732 4.4949 4.49983 4.50508 4.61753 4.62611 4.63126 4.81407 4.81756 4.82238 
30 0.17044 0.32706 0.51467 0.64709 0.83583 1.01537 1.17817 1.34043 1.50933 1.67237 1.86445 2.07353 2.20218 2.34674 2.48875 2.64075 2.83195 2.8374 2.99543 3.16889 3.32084 3.45463 3.5988 3.77155 4.10289 4.34948 4.50776 4.63527 4.82554 4.83099 
28 0.17197 0.33039 0.51567 0.64832 0.83754 1.01057 1.17987 1.34192 1.50837 1.67568 1.86644 2.07478 2.20637 2.34881 2.48868 2.64223 2.83543 2.99746 3.17063 3.321 3.45513 3.59872 3.7731 4.1024 4.35224 4.51199 4.63861 4.82665 
100 0.17535 0.17833 0.18227 0.33032 0.33402 0.33702 0.34286 0.51796 0.52085 0.5238 0.52824 0.65127 0.65482 0.65839 0.83999 0.84342 0.84687 0.85233 1.01106 1.01513 1.01919 1.02745 1.17767 1.18275 1.1866 1.34225 1.34581 1.34927 1.35575 1.51052 1.51382 1.5173 1.52841 1.67543 1.67912 1.68343 1.86559 1.86936 1.87263 1.87809 2.07839 2.08185 2.08674 2.20513 2.21005 2.21578 2.35077 2.3544 2.35833 2.36403 2.493 2.49649 2.501 2.51521 2.64559 2.64878 2.65412 2.83643 2.83952 2.84288 2.84689 2.99996 3.00317 3.00728 3.17263 3.1762 3.17928 3.18509 3.32265 3.32637 3.32953 3.33955 3.4573 3.46122 3.46478 3.60244 3.60611 3.61026 3.62072 3.77543 3.77877 3.78134 3.78696 4.10732 4.11062 4.11492 4.35598 4.35901 4.36327 4.51225 4.51577 4.51908 4.52783 4.63866 4.64357 4.64888 4.83026 4.83311 4.83636 4.84047 
28 0.16997 0.32775 0.51285 0.64622 0.83493 1.00644 1.17782 1.33888 1.50582 1.67067 1.86138 2.07242 2.20194 2.34572 2.48725 2.6401 2.831 2.99483 3.16772 3.31844 3.45337 3.59695 3.77058 4.10109 4.34915 4.50745 4.63855 4.82374 
60 0.16757 0.1708 0.32248 0.32647 0.51107 0.5144 0.643 0.64722 0.83133 0.835 0.83944 1.00216 1.00845 1.16919 1.17574 1.33565 1.34031 1.50383 1.50699 1.66797 1.67309 1.85714 1.86189 2.07019 2.07391 2.19954 2.2077 2.34237 2.34702 2.48481 2.48814 2.6386 2.64109 2.82904 2.83211 2.83708 2.99396 2.99935 3.16385 3.16811 3.31583 3.31974 3.44876 3.45326 3.59486 3.59886 3.76724 3.77112 4.09936 4.10287 4.34816 4.35327 4.5033 4.50758 4.51304 4.63251 4.63727 4.82273 4.82556 4.83001 
15 0.16692 0.32119 0.50817 0.83268 1.17426 1.50302 2.48115 2.63487 2.82833 3.16295 3.31413 3.44872 3.76498 4.50188 4.81937 
28 0.15137 0.30726 0.49451 0.62731 0.81587 0.98745 1.15363 1.31925 1.48733 1.65332 1.84196 2.05515 2.18365 2.32736 2.4701 2.62231 2.81251 2.9771 3.14801 3.29838 3.43384 3.57821 3.75158 4.08412 4.33257 4.48848 4.6207 4.80671 
37 0.1659 0.3235 0.50991 0.51452 0.64338 0.83223 1.00374 1.17278 1.33528 1.50299 1.6657 1.85762 1.86222 2.0701 2.19924 2.34239 2.34833 2.48405 2.4929 2.63721 2.82771 2.83255 2.99175 3.16495 3.31578 3.44991 3.5934 3.60058 3.76754 3.7745 4.09823 4.10514 4.34597 4.50479 4.63252 4.82116 4.82551 
37 0.17397 0.32961 0.34579 0.51601 0.52358 0.64989 0.83887 1.01333 1.17802 1.34254 1.51 1.67238 1.86243 1.86923 2.07591 2.20275 2.21081 2.34888 2.35769 2.49115 2.64385 2.83397 2.84184 3.00044 3.17175 3.18091 3.32261 3.45673 3.60056 3.60931 3.77485 4.10411 4.35225 4.51173 4.6396 4.828 4.8348 

179
