# Supplementary material for: Deciphering the Contribution of Oriens-Lacunosum/Moleculare (OLM) Cells to Intrinsic θ Rhythms Using Biophysical Local Field Potential (LFP) Models
Source: eNeuro. 2018 Sep 4;5(4):ENEURO.0146-18.2018. doi: 10.1523/ENEURO.0146-18.2018 (PMC6140113; doi:10.1523/ENEURO.0146-18.2018)
Supplement: Supplementary file 2 — Supplementary Code. Download supplement 2, GZ file [file sup_enu-eN-NWR-0146-18-s02.gz › LFP_microcircuit-master/BSC-120-gi-0-gi_SD-0-PV12913020-dSD6.6ms-gnSD0.21-gpv3.0-gsb2.75-csb0.21-gbs3.0-cbs0.1344-spiketimes.txt]

3032

101


51 0.15615 0.30842 0.31335 0.49421 0.49899 0.62784 0.63304 0.98882 1.15471 1.16374 1.31866 1.32533 1.49004 1.4944 1.64865 1.65547 1.84348 1.85088 2.05675 2.06087 2.18243 2.18959 2.32889 2.33514 2.46781 2.47334 2.62255 2.62718 2.81248 2.81739 2.97636 2.98194 3.149 3.1543 3.29851 3.30522 3.43337 3.43922 3.57842 3.58324 3.75209 3.75766 4.08581 4.09054 4.33456 4.48933 4.49468 4.61318 4.62161 4.8083 4.81165 
0 
22 0.50971 0.64283 1.17306 1.33604 1.50245 2.06926 2.20062 2.3426 2.48357 2.63646 2.82816 2.99163 3.1653 3.31567 3.44915 3.59251 3.7678 4.09744 4.34586 4.50445 4.6321 4.82252 
26 0.15917 0.31495 0.50148 0.63424 0.99781 1.16419 1.32699 1.49554 1.6584 1.84902 2.0615 2.19111 2.33381 2.4759 2.62855 2.81973 2.98401 3.15575 3.30616 3.44086 3.5848 3.75895 4.09 4.33854 4.49604 4.81348 
94 0.15764 0.16086 0.16527 0.31302 0.31635 0.3198 0.49908 0.50235 0.50508 0.50812 0.63248 0.63527 0.63825 0.64242 0.99281 0.99614 1.00167 1.15876 1.16242 1.16609 1.16976 1.32282 1.32744 1.33059 1.33375 1.49253 1.49633 1.49979 1.65393 1.65844 1.66176 1.84787 1.85058 1.85404 2.06074 2.06363 2.06735 2.18663 2.19118 2.19617 2.3331 2.33579 2.33937 2.4722 2.47617 2.47933 2.48324 2.62727 2.63027 2.63285 2.81736 2.82042 2.82318 2.82645 2.98074 2.98479 2.98758 2.99125 3.15353 3.15633 3.1593 3.16214 3.30291 3.30693 3.30975 3.31284 3.43837 3.44124 3.44454 3.44806 3.58263 3.58582 3.58927 3.75669 3.76015 3.76281 3.76645 4.08988 4.0924 4.0963 4.33864 4.34093 4.34548 4.49374 4.49768 4.50034 4.61756 4.62311 4.62624 4.62991 4.81239 4.81491 4.81777 4.82114 
13 0.64586 1.50684 2.0728 2.48663 2.63935 2.99459 3.16821 3.31879 3.45303 3.59704 3.77039 4.50681 4.63705 
81 0.15468 0.15896 0.30952 0.31378 0.31717 0.49573 0.50055 0.5031 0.5068 0.62845 0.63289 0.63656 0.99099 0.99529 1.15468 1.15884 1.1642 1.16821 1.32033 1.32568 1.32903 1.48981 1.49433 1.49815 1.64895 1.65543 1.65893 1.84608 1.84974 1.85478 2.05919 2.06236 2.18397 2.18935 2.19826 2.33069 2.33387 2.33829 2.46598 2.47212 2.47588 2.47961 2.62205 2.6268 2.62985 2.81386 2.81847 2.82115 2.82578 2.97783 2.98256 2.98521 3.15083 3.1542 3.15754 3.16146 3.29975 3.30437 3.30834 3.43201 3.43792 3.44212 3.57962 3.58405 3.58784 3.75424 3.75857 3.76146 4.0882 4.09106 4.33708 4.33969 4.49115 4.49596 4.49874 4.61451 4.62051 4.62508 4.81021 4.81336 4.81639 
58 0.15637 0.16114 0.31044 0.31466 0.49619 0.50053 0.50457 0.63006 0.63388 0.99058 0.99646 1.1565 1.16252 1.32044 1.32591 1.49276 1.65432 1.65775 1.84532 1.84981 2.05845 2.06222 2.18429 2.19033 2.33065 2.33441 2.47136 2.47554 2.62484 2.62846 2.81412 2.8187 2.82447 2.97834 2.98319 3.15083 3.15525 3.15874 3.30024 3.30594 3.43665 3.4412 3.58024 3.58423 3.75369 3.7585 3.76245 4.08753 4.09134 4.33631 4.33931 4.49097 4.49583 4.61487 4.62319 4.80997 4.8128 4.81718 
18 0.64392 0.6499 1.33622 1.50739 2.07053 2.20036 2.48616 2.63782 2.99591 3.16623 3.31646 3.45249 3.5951 3.76808 4.09869 4.50503 4.51152 4.6338 
26 0.64769 0.65172 1.50837 1.51303 2.07466 2.07889 2.20608 2.48954 2.49321 2.49792 2.64234 2.64487 2.83549 2.99794 3.17103 3.32468 3.45625 3.5984 3.60414 3.77318 3.77577 3.78171 4.51031 4.51328 4.63769 4.64245 
34 0.16455 0.50624 0.51171 0.63867 0.64332 1.16833 1.33205 1.50007 1.66353 2.06588 2.07157 2.19601 2.34041 2.47993 2.48619 2.63428 2.82457 2.98949 3.1598 3.164 3.31225 3.44431 3.44995 3.58989 3.59503 3.76431 3.76778 4.09476 4.3435 4.50198 4.50757 4.62988 4.63685 4.81799 
4 2.49773 2.64785 3.77873 4.51656 
7 0.64404 2.48502 2.63768 3.5934 3.76824 4.50473 4.63538 
0 
1 2.50242 
29 0.50889 0.64096 0.64518 1.16841 1.33446 1.50143 2.06918 2.34076 2.48186 2.48582 2.63623 2.63996 2.82717 2.99122 3.16172 3.1662 3.31305 3.44648 3.45198 3.59196 3.59808 3.76758 3.77167 4.09818 4.34646 4.50251 4.50696 4.63163 4.82116 
16 0.5044 0.6378 2.06348 2.33604 2.47892 2.63096 2.82221 2.98564 3.15882 3.30997 3.44438 3.76209 4.09434 4.33971 4.49846 4.81589 
19 0.5094 0.64159 1.17258 1.5019 2.06863 2.3398 2.48201 2.48939 2.63534 2.99016 3.16309 3.31379 3.44855 3.59086 3.76694 4.09608 4.50429 4.51073 4.63079 
52 0.15471 0.30761 0.31217 0.49334 0.49794 0.62692 0.63113 0.9881 1.15367 1.15992 1.31798 1.32446 1.48767 1.49283 1.65047 1.65509 1.84278 1.84781 2.05598 2.0606 2.1819 2.19 2.32796 2.33256 2.46672 2.47198 2.62169 2.62604 2.81156 2.81628 2.97558 2.98106 3.14816 3.15311 3.29747 3.30383 3.43343 3.43783 3.57739 3.58198 3.75131 3.75654 4.08496 4.08945 4.33381 4.3391 4.48849 4.4938 4.61261 4.62121 4.80718 4.81067 
5 0.65062 2.49108 2.64245 3.77316 4.51058 
0 
72 0.1582 0.16203 0.31238 0.31632 0.49717 0.50174 0.50446 0.63019 0.63449 0.63809 0.99296 1.15702 1.16101 1.16603 1.32206 1.32706 1.33052 1.49199 1.49603 1.5007 1.65086 1.65857 1.84763 1.85225 2.06058 2.06385 2.18568 2.19121 2.33263 2.33564 2.46885 2.47467 2.47802 2.48253 2.62454 2.62895 2.63172 2.81553 2.81972 2.82262 2.97928 2.9844 2.98704 3.15277 3.15574 3.1594 3.30165 3.30582 3.30956 3.43362 3.43953 3.44362 3.44928 3.58126 3.58547 3.58899 3.756 3.75973 3.76265 4.08955 4.09246 4.33866 4.34171 4.49311 4.49718 4.49978 4.61657 4.6218 4.62683 4.81209 4.8149 4.81805 
53 0.16161 0.31468 0.31988 0.50235 0.50629 0.6349 0.63876 0.99523 1.16055 1.1675 1.32763 1.33195 1.49673 1.50086 1.65975 1.84897 1.85618 2.06198 2.06692 2.19122 2.19796 2.33417 2.33983 2.47639 2.4801 2.62963 2.63315 2.82028 2.82407 2.98532 2.98978 3.15523 3.15987 3.30586 3.31025 3.44017 3.44518 3.5852 3.58982 3.7592 3.7626 3.76631 4.09102 4.09594 4.33946 4.34631 4.49599 4.49966 4.62269 4.62902 4.81401 4.81759 4.8228 
4 2.48942 2.64219 3.76695 4.50722 
0 
14 0.64165 2.06703 2.34005 2.48241 2.63436 2.99085 3.16245 3.59186 3.76557 4.096 4.3442 4.50166 4.63088 4.81865 
0 
0 
0 
12 0.6461 1.50769 2.07255 2.4868 2.63871 2.9939 3.16775 3.45307 3.59439 3.77043 4.50714 4.64309 
78 0.14928 0.15309 0.30214 0.30583 0.30938 0.48859 0.49338 0.49636 0.62182 0.62633 0.63008 0.98363 0.98797 0.99243 1.14843 1.15273 1.15781 1.31338 1.31885 1.32349 1.48301 1.48776 1.49504 1.64251 1.64938 1.65307 1.8384 1.84164 1.84539 2.05164 2.0552 2.17713 2.18338 2.32334 2.32683 2.33085 2.46076 2.4664 2.46995 2.61608 2.62038 2.62354 2.80686 2.81148 2.81441 2.82037 2.97074 2.9762 2.97969 3.1435 3.14694 3.15049 3.15673 3.29266 3.29744 3.30127 3.42576 3.43106 3.43551 3.57255 3.57719 3.5811 3.74701 3.75143 3.75432 4.08051 4.08371 4.32949 4.33229 4.48406 4.48872 4.49176 4.60813 4.61515 4.61977 4.80263 4.80592 4.80885 
16 0.64207 1.16715 1.50204 2.0687 2.19551 2.48286 2.63658 2.82783 2.99287 3.16243 3.44732 3.59169 3.76517 4.09816 4.5025 4.62956 
47 0.15993 0.31432 0.50083 0.50537 0.63428 0.63899 0.99526 1.16056 1.16653 1.32547 1.33023 1.49498 1.49984 1.65734 1.8494 2.06266 2.06668 2.18864 2.1951 2.33479 2.33936 2.47465 2.47977 2.62877 2.63285 2.81911 2.82335 2.98318 2.98811 3.15523 3.16002 3.30483 3.31002 3.44024 3.44532 3.58502 3.58916 3.75859 3.76304 4.09191 4.34049 4.49547 4.5002 4.61886 4.62695 4.81424 4.81786 
29 0.16328 0.31727 0.50469 0.63637 1.16497 1.33004 1.49794 1.85117 2.06356 2.19378 2.3363 2.47918 2.63172 2.82225 2.98718 3.15683 3.16265 3.30994 3.44221 3.44777 3.58787 3.76176 3.76814 4.09276 4.34157 4.49847 4.50237 4.62791 4.81561 
45 0.51411 0.51795 0.64581 0.64911 0.65413 1.17492 1.34023 1.50615 1.50914 2.07292 2.07618 2.20269 2.34675 2.48705 2.48981 2.49336 2.49948 2.6406 2.643 2.6495 2.8327 2.83764 2.99634 3.0007 3.16652 3.17048 3.17484 3.31993 3.45177 3.45621 3.59644 3.6001 3.77137 3.77383 3.77698 3.78476 4.10253 4.3511 4.50753 4.51018 4.51363 4.63561 4.63922 4.64446 4.82606 
24 0.50717 0.64003 1.16765 1.33289 1.5012 2.0668 2.19629 2.34115 2.48169 2.63456 2.82508 2.99058 3.15994 3.16522 3.31131 3.44551 3.59122 3.76347 3.76863 4.09605 4.50039 4.50558 4.62911 4.81911 
5 2.06713 2.63481 2.99243 3.76579 4.5031 
28 0.15853 0.31024 0.49793 0.63077 0.99028 1.15656 1.3211 1.49425 1.65545 1.84471 2.05805 2.18736 2.3303 2.47246 2.62523 2.81556 2.98043 3.15086 3.30069 3.4365 3.5812 3.75386 3.75975 4.08711 4.3357 4.491 4.62048 4.80975 
4 2.49541 3.77825 4.51587 4.64327 
22 0.31403 0.5005 0.63439 0.99326 1.32654 1.65706 1.84642 2.05962 2.33214 2.4754 2.62772 2.8188 2.9833 3.15393 3.30953 3.43972 3.58391 3.7584 4.08842 4.33698 4.49581 4.81138 
6 0.50523 1.6599 2.63128 2.98673 3.15885 4.81652 
2 3.76535 4.50275 
42 0.16565 0.50695 0.51224 0.63947 0.64346 1.16386 1.17187 1.32794 1.3325 1.49987 1.5054 1.66489 1.85383 2.06622 2.07227 2.19485 2.33835 2.48081 2.48588 2.63411 2.637 2.82483 2.83168 2.98924 3.1596 3.16332 3.30917 3.31341 3.4447 3.44921 3.58954 3.59502 3.76461 3.76726 4.09503 4.34383 4.50114 4.50363 4.62638 4.63091 4.81769 4.82175 
0 
5 2.49132 3.60001 3.77366 4.51059 4.64197 
8 0.64296 1.50178 2.63551 2.99188 3.16371 3.31522 3.59276 3.7666 
17 0.51107 0.64296 1.17093 1.33814 1.50478 2.07096 2.19911 2.48488 2.63761 2.83048 2.99369 3.16533 3.45025 3.59378 3.76971 4.50556 4.6326 
0 
25 0.64919 0.65303 1.51026 1.51513 2.0758 2.07977 2.49133 2.49502 2.49943 2.64348 2.64622 2.99985 3.17169 3.45587 3.60006 3.60819 3.77431 3.777 3.78129 4.51124 4.51372 4.51753 4.63862 4.6424 4.64868 
15 0.51256 0.64566 1.33928 1.50461 2.07188 2.48572 2.63798 2.99341 3.16754 3.31859 3.59671 3.76817 4.10045 4.50609 4.6381 
37 0.16596 0.50555 0.50948 0.63928 0.64593 1.16682 1.17534 1.33199 1.338 1.50039 1.50619 2.06676 2.19633 2.33931 2.48064 2.48811 2.63426 2.63939 2.82475 2.98947 3.15958 3.1653 3.30945 3.31514 3.44546 3.45132 3.59034 3.5977 3.76347 3.76791 4.09585 4.34502 4.50012 4.50633 4.62814 4.63496 4.81853 
130 0.15025 0.15371 0.15596 0.15935 0.30394 0.30734 0.31032 0.31263 0.31529 0.49043 0.49427 0.49673 0.49875 0.50116 0.62289 0.62676 0.62947 0.63204 0.6351 0.82229 0.98578 0.98839 0.99159 0.99484 1.14984 1.15368 1.15703 1.16025 1.16346 1.31473 1.31819 1.32175 1.32422 1.32703 1.48332 1.48735 1.49016 1.49265 1.49586 1.64404 1.65015 1.65301 1.65575 1.65934 1.8405 1.84273 1.84564 1.84795 1.85101 2.05372 2.05603 2.05851 2.06156 2.17886 2.1834 2.1865 2.19033 2.32535 2.32801 2.33068 2.33343 2.46063 2.46637 2.46964 2.47196 2.47495 2.47901 2.6173 2.62163 2.62444 2.62632 2.63195 2.80879 2.81268 2.81526 2.81731 2.8201 2.97243 2.97642 2.97949 2.98197 2.98545 3.14527 3.14821 3.15105 3.15325 3.15563 3.29453 3.2979 3.30118 3.30367 3.30612 3.42714 3.43271 3.43531 3.43804 3.44071 3.57447 3.57824 3.58073 3.58364 3.58736 3.74924 3.75217 3.75495 3.75696 3.7594 4.08273 4.08508 4.0876 4.09108 4.33177 4.33367 4.33604 4.33974 4.48558 4.4885 4.4919 4.49382 4.49706 4.60968 4.6148 4.61864 4.62121 4.62598 4.80484 4.80755 4.80957 4.81168 4.8145 
51 0.51478 0.51861 0.64519 0.64779 0.65084 1.17709 1.33935 1.34336 1.50586 1.50874 1.51191 2.07303 2.07607 2.07989 2.20322 2.34767 2.48678 2.48977 2.49258 2.49725 2.63988 2.64275 2.64499 2.83267 2.83631 2.99485 2.9982 3.16682 3.17075 3.1751 3.31839 3.32274 3.45196 3.4571 3.59606 3.59878 3.60327 3.7693 3.7729 3.77521 3.77803 4.10349 4.50676 4.5103 4.51248 4.51834 4.6317 4.63564 4.63892 4.64246 4.82762 
47 0.17072 0.51093 0.51429 0.64246 0.64623 1.16901 1.17316 1.3351 1.33918 1.50361 1.50655 1.85924 2.06962 2.07281 2.19723 2.20083 2.34277 2.48333 2.48651 2.49007 2.63696 2.63996 2.82817 2.83195 2.99194 2.99472 3.16342 3.16738 3.17085 3.31387 3.31823 3.44824 3.4523 3.59324 3.59728 3.76761 3.77081 3.77385 4.09893 4.10356 4.34803 4.5032 4.50711 4.51112 4.63112 4.63451 4.82346 
30 0.1655 0.50739 0.63866 1.16398 1.32806 1.33424 1.49993 2.0676 2.1948 2.33818 2.48025 2.63254 2.63641 2.82394 2.98651 2.99149 3.15886 3.1642 3.30769 3.31422 3.44471 3.5884 3.76167 3.76707 4.09554 4.49847 4.50417 4.62586 4.63157 4.81924 
17 0.5065 0.63949 1.50111 2.06549 2.48045 2.63347 2.82511 2.98962 3.15993 3.31226 3.44638 3.59105 3.76407 4.09457 4.5012 4.63016 4.81671 
0 
22 0.16486 0.50623 0.64026 1.16451 1.33182 1.50119 2.06788 2.1957 2.3393 2.63444 2.82455 2.98922 3.16274 3.31355 3.44854 3.59143 3.76459 4.09616 4.34364 4.50162 4.62963 4.81822 
0 
21 0.50694 0.6398 1.17175 1.33253 1.4997 2.06585 2.33867 2.48073 2.63421 2.82474 2.98923 3.16195 3.31326 3.44373 3.58951 3.76366 4.09462 4.34474 4.50123 4.63 4.81855 
20 0.51309 0.64496 0.65076 1.17824 1.50588 2.073 2.48626 2.49361 2.64025 2.83267 2.99582 3.16602 3.17107 3.45159 3.59674 3.76864 3.77264 4.50726 4.51395 4.63504 
16 0.5008 0.6357 1.32731 2.0598 2.33241 2.62725 2.81882 3.15396 3.30632 3.44115 3.58521 3.75793 4.08818 4.33602 4.49527 4.8107 
62 0.15783 0.16198 0.31162 0.31603 0.49721 0.50165 0.50526 0.63059 0.63485 0.6388 0.99185 1.15722 1.16308 1.32152 1.3274 1.49285 1.4966 1.65276 1.65849 1.84674 1.85156 2.0598 2.06386 2.18554 2.19179 2.33186 2.33626 2.47041 2.47579 2.47983 2.62584 2.63013 2.81527 2.81975 2.82417 2.97931 2.98452 3.15209 3.1566 3.15973 3.30107 3.30689 3.31059 3.43644 3.44105 3.44492 3.58114 3.58564 3.75526 3.75982 3.7628 4.08881 4.09279 4.33779 4.34169 4.49236 4.49728 4.50187 4.61627 4.62451 4.81144 4.81452 
1 3.76848 
45 0.16022 0.31216 0.49781 0.50267 0.63181 0.63854 0.99222 1.15819 1.16774 1.32224 1.32875 1.49461 1.65585 1.84692 2.06015 2.18651 2.19519 2.33228 2.3391 2.47242 2.47853 2.62645 2.63151 2.81591 2.82091 2.98002 2.98594 3.15249 3.15828 3.30196 3.3088 3.43833 3.44459 3.58183 3.58902 3.75553 3.76124 4.08922 4.33802 4.49278 4.4984 4.61713 4.62578 4.81169 4.8156 
7 2.06472 2.82587 3.76454 4.09295 4.34099 4.50143 4.81685 
13 0.50309 0.63555 1.85053 2.06382 2.33642 2.82289 3.15582 3.44111 3.76337 4.09196 4.34031 4.50091 4.81528 
91 0.15094 0.15413 0.15842 0.30479 0.30801 0.31143 0.31498 0.49121 0.49576 0.49837 0.50174 0.62442 0.62844 0.63217 0.98638 0.98925 0.99381 1.15086 1.15444 1.15951 1.31567 1.32003 1.32374 1.48617 1.49029 1.49552 1.64474 1.65173 1.65449 1.84112 1.84348 1.84717 2.05444 2.05699 2.05999 2.1796 2.1852 2.19111 2.32605 2.32869 2.33179 2.46172 2.46795 2.47139 2.47586 2.61827 2.6225 2.62525 2.62909 2.80929 2.81363 2.81659 2.82109 2.97327 2.97795 2.98073 3.1462 3.14915 3.15308 3.15632 3.29539 3.29935 3.30386 3.4276 3.43354 3.43719 3.44162 3.57513 3.57927 3.58265 3.74979 3.7533 3.75661 3.75954 4.08338 4.08579 4.08908 4.33243 4.33439 4.33811 4.4865 4.48951 4.49294 4.49693 4.61049 4.61717 4.6208 4.80542 4.80813 4.81034 4.81487 
53 0.14886 0.299 0.30374 0.48496 0.48969 0.49649 0.61912 0.62453 0.97952 0.98507 1.14539 1.15267 1.3096 1.31577 1.47991 1.48745 1.64196 1.64792 1.83423 1.83899 2.04745 2.05179 2.17382 2.31955 2.32413 2.45917 2.46479 2.61343 2.61809 2.80319 2.80795 2.96723 2.97266 3.13965 3.14458 3.28917 3.29536 3.42483 3.43061 3.56905 3.57375 3.74287 3.74782 4.07646 4.0808 4.32526 4.32929 4.48011 4.48529 4.60473 4.61398 4.7987 4.80218 
0 
20 0.50834 0.64126 1.16922 1.33431 1.50319 2.06789 2.19856 2.34118 2.48283 2.63592 2.82711 2.9907 3.16349 3.31521 3.44758 3.59213 3.76644 4.09651 4.50373 4.63206 
0 
0 
10 0.64959 1.50957 2.07574 2.48986 2.64296 3.17097 3.599 3.77412 4.51047 4.6377 
0 
16 0.6533 1.51501 2.08071 2.49381 2.49757 2.50257 2.6471 2.65068 3.006 3.60691 3.77821 3.78149 4.51568 4.52081 4.6423 4.64762 
42 0.1644 0.50612 0.50981 0.63882 0.64347 1.16456 1.17262 1.32889 1.3348 1.49961 1.50548 1.85525 2.06677 2.07066 2.19328 2.19898 2.33898 2.4804 2.4841 2.63417 2.63855 2.82394 2.82779 2.98765 2.99183 3.15998 3.16602 3.30872 3.31494 3.44509 3.45047 3.58875 3.59244 3.76383 3.76809 4.09586 4.34513 4.50011 4.50596 4.623 4.63088 4.81896 
54 0.15503 0.16027 0.30897 0.31384 0.49511 0.49998 0.62841 0.63371 0.98966 0.99549 1.15529 1.16139 1.31959 1.32535 1.48974 1.49443 1.65186 1.65707 1.8443 1.84938 2.05751 2.06192 2.18377 2.19034 2.3295 2.3339 2.46849 2.47404 2.62336 2.62794 2.81333 2.81832 2.97735 2.98267 3.14976 3.15473 3.29915 3.30497 3.43446 3.43934 3.57909 3.58384 3.75295 3.75799 4.0865 4.09125 4.33531 4.34073 4.4901 4.49519 4.61437 4.62198 4.80874 4.81239 
22 0.6491 0.65412 1.50984 2.07629 2.08228 2.48955 2.49385 2.49943 2.64273 2.64591 2.99954 3.17145 3.45711 3.60002 3.77333 3.77674 3.78207 4.50947 4.51316 4.51745 4.63861 4.64248 
2 4.08906 4.33689 
2 2.49541 3.77916 
11 0.6526 1.51268 2.07892 2.49337 2.6455 3.00217 3.17552 3.60453 3.77616 4.51314 4.64403 
22 0.50219 0.6365 1.16437 1.32858 1.49926 1.85332 2.0632 2.33586 2.47711 2.63001 2.82063 2.98534 3.15687 3.30789 3.44296 3.58669 3.76042 4.09205 4.34013 4.49739 4.62711 4.81408 
30 0.16044 0.3165 0.50199 0.63485 0.99764 1.16307 1.32802 1.49685 1.65876 1.85076 2.06208 2.1915 2.33392 2.47651 2.62931 2.82028 2.82752 2.98432 3.1572 3.16474 3.30826 3.44256 3.58497 3.75999 4.09092 4.3389 4.4971 4.62488 4.81378 4.81886 
98 0.15105 0.15474 0.16023 0.30464 0.30811 0.31162 0.31484 0.49101 0.49581 0.49841 0.50159 0.62412 0.62858 0.63198 0.63731 0.98623 0.9897 0.99356 1.15084 1.15487 1.15935 1.16372 1.31559 1.32079 1.32391 1.32812 1.48565 1.48995 1.49418 1.64467 1.65153 1.65462 1.65985 1.84088 1.84349 1.84709 1.8508 2.05419 2.05705 2.06033 2.17954 2.18544 2.19144 2.32581 2.32873 2.33193 2.33676 2.46184 2.46835 2.47158 2.47543 2.61833 2.62289 2.62559 2.80921 2.81378 2.81657 2.82041 2.97318 2.97845 2.98099 3.14599 3.14917 3.15289 3.15583 3.29519 3.29975 3.30347 3.3071 3.42753 3.43351 3.43731 3.44059 3.57501 3.57946 3.58275 3.5882 3.74956 3.75346 3.75639 3.75936 4.08313 4.08576 4.08913 4.33219 4.33433 4.33967 4.48628 4.4898 4.49278 4.49633 4.61046 4.61702 4.62095 4.8052 4.8081 4.81054 4.81412 
42 0.15867 0.30985 0.31542 0.49717 0.50168 0.63027 0.63603 0.99037 1.15744 1.32291 1.33021 1.49327 1.6549 1.84421 2.05726 2.18711 2.32986 2.33589 2.47165 2.47878 2.62475 2.62933 2.81492 2.82037 2.98009 3.15043 3.15543 3.30101 3.30668 3.43619 3.44179 3.58067 3.58712 3.75385 3.75855 4.08627 4.33458 4.49107 4.496 4.62132 4.80888 4.8137 
22 0.50964 0.64282 1.17107 1.33496 1.50303 2.0699 2.19956 2.34315 2.48347 2.63666 2.8275 2.99214 3.16419 3.3152 3.44996 3.5926 3.76703 4.09821 4.34581 4.50378 4.63199 4.82095 
19 0.51033 0.64314 1.17249 1.33356 2.06903 2.19833 2.48321 2.63631 2.99096 3.16455 3.31465 3.44999 3.59376 3.7672 4.0991 4.34583 4.50402 4.63168 4.82151 
3 2.64588 3.77586 4.51323 
9 0.50295 0.63706 2.47741 2.63096 3.15815 3.76257 4.09305 4.33954 4.81592 
17 0.64804 1.50836 2.07496 2.48842 2.49452 2.64181 2.64942 2.99906 3.17053 3.45586 3.59834 3.77275 3.77974 4.50956 4.51464 4.63639 4.64514 
0 
43 0.16055 0.3152 0.50099 0.5079 0.63435 0.64081 0.99714 1.16069 1.16746 1.32506 1.33178 1.49515 1.65796 1.85031 2.06335 2.18923 2.19598 2.33551 2.47423 2.48081 2.62914 2.63522 2.8193 2.82736 2.98334 2.98868 3.15553 3.16237 3.30474 3.3123 3.43994 3.44442 3.58507 3.5922 3.7587 3.76511 4.09247 4.34262 4.49586 4.50249 4.61985 4.62808 4.81488 
43 0.15859 0.31077 0.31707 0.49879 0.50341 0.63119 0.63809 0.99124 1.15712 1.16695 1.32177 1.32915 1.49349 1.65455 1.84532 2.05862 2.18772 2.33076 2.47173 2.47831 2.62552 2.63044 2.81649 2.82167 2.98 2.98634 3.1516 3.15738 3.30116 3.3081 3.43655 3.44338 3.58127 3.58778 3.75526 3.76005 4.08763 4.33621 4.49172 4.49693 4.619 4.81068 4.81534 
9 0.31451 1.16003 1.84841 2.06231 2.33373 3.15419 3.30421 3.76298 4.49449 
16 0.31049 0.49734 0.99066 1.84317 2.05672 2.3295 2.6252 2.81492 3.15029 3.30449 3.5808 3.7535 4.08544 4.33349 4.49173 4.80797 
22 0.50551 0.63731 1.1646 1.32994 1.50158 2.06403 2.19636 2.33677 2.47909 2.63118 2.82223 2.98635 3.15775 3.30941 3.44264 3.58769 3.76108 4.0931 4.3414 4.49812 4.63092 4.81553 
18 0.51075 0.64231 1.33454 1.50519 2.0687 2.4836 2.63589 2.82707 2.99052 3.16458 3.31491 3.59178 3.76648 4.09652 4.34519 4.50345 4.63113 4.82011 
0 
17 0.65644 1.51586 2.08245 2.4958 2.49904 2.5039 2.64905 2.65242 3.00665 3.60654 3.77913 3.78242 3.78693 4.51702 4.51998 4.64384 4.6481 
12 0.50696 1.33275 2.06499 2.63298 2.9897 3.16105 3.312 3.76336 4.0943 4.34237 4.50105 4.81774 
12 0.64535 1.17589 1.5073 2.07106 2.48716 2.63887 2.99415 3.16714 3.59563 3.7702 4.50618 4.6357 
0 
43 0.16181 0.31572 0.50288 0.50681 0.6357 0.64073 1.16259 1.17097 1.3272 1.3319 1.49647 1.50095 1.66161 1.85165 2.06391 2.19207 2.33638 2.47634 2.48117 2.63021 2.63429 2.82079 2.82493 2.98523 2.98924 3.15659 3.16181 3.30616 3.31133 3.44192 3.44699 3.58664 3.5924 3.75941 3.76403 4.09281 4.34154 4.49656 4.50104 4.62406 4.62932 4.8151 4.81996 
47 0.16115 0.31659 0.50259 0.50609 0.63524 0.63945 1.16164 1.16724 1.32574 1.331 1.49716 1.50105 1.65926 1.85158 2.06389 2.06789 2.19042 2.19611 2.33628 2.34089 2.4758 2.48032 2.63052 2.63426 2.82077 2.82445 2.98427 2.98863 3.15649 3.16083 3.30554 3.31123 3.44114 3.44631 3.5867 3.59053 3.75945 3.7637 4.09298 4.09736 4.34207 4.49662 4.501 4.62097 4.62795 4.81564 4.81914 
86 0.1502 0.15432 0.30453 0.30773 0.31135 0.49094 0.49531 0.49799 0.50219 0.62418 0.62821 0.63199 0.98601 0.98924 0.99462 1.15066 1.15424 1.15959 1.16466 1.31546 1.3203 1.32396 1.48458 1.48934 1.49353 1.64484 1.65131 1.65425 1.8407 1.84331 1.84744 2.05397 2.05671 2.06082 2.17938 2.18518 2.32563 2.32855 2.33249 2.46279 2.46803 2.47142 2.4779 2.6184 2.62225 2.6254 2.80915 2.81334 2.81639 2.82264 2.9731 2.97783 2.98065 3.1459 3.14888 3.15293 3.15807 3.29505 3.29916 3.30344 3.42787 3.4333 3.43693 3.44287 3.57492 3.57908 3.58291 3.74946 3.75306 3.75633 4.08288 4.08547 4.08946 4.33185 4.33403 4.33936 4.48618 4.48937 4.49293 4.61031 4.61684 4.62074 4.80502 4.80784 4.81039 4.81719 
7 2.07119 2.48775 2.63679 3.16652 3.31842 3.76854 4.50621 
40 0.16297 0.32226 0.50508 0.50987 0.63771 0.64116 1.16663 1.3306 1.49916 1.85566 2.06479 2.06859 2.19131 2.19605 2.33803 2.4798 2.48431 2.63261 2.6355 2.82311 2.82815 2.98778 3.15856 3.16226 3.31035 3.31375 3.44392 3.4476 3.58848 3.59272 3.7626 3.76609 4.09339 4.09738 4.34223 4.50069 4.50422 4.62813 4.81689 4.82131 
54 0.15727 0.16241 0.31189 0.31612 0.49855 0.50166 0.63166 0.63588 0.99191 1.15799 1.16526 1.32206 1.32773 1.4919 1.49606 1.65628 1.66045 1.84662 1.85138 2.05978 2.06362 2.18645 2.19354 2.33201 2.33611 2.47275 2.47638 2.62644 2.62984 2.81668 2.82021 2.98046 2.98442 3.15276 3.15691 3.30201 3.30775 3.43788 3.44264 3.58226 3.58604 3.75591 3.75993 3.76405 4.08877 4.09284 4.33743 4.34124 4.49266 4.4972 4.6192 4.6255 4.81151 4.8144 
29 0.50948 0.64095 0.64753 1.16758 1.33433 1.50015 2.06808 2.19356 2.34248 2.48142 2.48752 2.63496 2.64457 2.82743 2.9905 3.16042 3.16658 3.31404 3.44639 3.59122 3.76618 3.77388 4.09624 4.34561 4.50288 4.50905 4.62645 4.63422 4.81988 
75 0.15223 0.15673 0.30615 0.30952 0.31361 0.49284 0.49727 0.50024 0.62547 0.62956 0.63351 0.98773 0.9911 1.15214 1.15595 1.16158 1.31716 1.32156 1.32545 1.48794 1.4926 1.64645 1.65324 1.65741 1.84247 1.84518 1.84997 2.05571 2.05867 2.18114 2.18711 2.32739 2.33036 2.33495 2.46323 2.46901 2.47346 2.61955 2.62381 2.62737 2.81092 2.81505 2.81832 2.82585 2.97468 2.97911 2.98262 3.14744 3.15057 3.15467 3.2967 3.30065 3.30514 3.42944 3.43503 3.43977 3.57662 3.58067 3.58491 3.75116 3.75498 3.75826 4.08465 4.08738 4.33365 4.33598 4.48784 4.49115 4.49497 4.61204 4.61857 4.62469 4.80678 4.80973 4.8126 
32 0.16099 0.31648 0.50357 0.50797 0.636 0.64135 1.16808 1.33114 1.49713 1.66014 1.85489 2.0634 2.19143 2.3382 2.47748 2.63094 2.82183 2.82721 2.98595 3.15831 3.16327 3.3106 3.44263 3.44855 3.59006 3.76158 4.09174 4.33972 4.49862 4.63074 4.81496 4.8191 
7 1.51792 2.08362 2.49799 2.64869 3.78126 4.51768 4.64719 
14 0.64611 1.50523 2.07176 2.48635 2.63943 2.8313 2.99548 3.16756 3.31944 3.59821 3.77067 4.10189 4.50724 4.637 
16 0.51037 0.64295 1.33474 1.50168 2.48338 2.63578 2.8276 2.9906 3.16378 3.31495 3.44965 3.59181 3.76637 4.50298 4.63073 4.82063 
29 0.15851 0.31447 0.50012 0.63311 0.9956 1.16251 1.32531 1.49322 1.65679 1.84591 2.05885 2.18937 2.33145 2.4753 2.62746 2.81854 2.98274 3.15246 3.1587 3.30538 3.4388 3.58356 3.75764 4.08793 4.33644 4.49303 4.49761 4.62313 4.81117 
0 
40 0.15846 0.30859 0.3162 0.49493 0.50097 0.62825 0.63455 0.98892 1.15482 1.31891 1.32643 1.48952 1.65396 1.84358 2.05674 2.18323 2.3289 2.47 2.62296 2.62828 2.81285 2.81874 2.97673 2.98552 3.14903 3.15576 3.29862 3.30593 3.43544 3.57859 3.75213 3.75852 4.08576 4.33454 4.48937 4.49576 4.61381 4.62365 4.80818 4.81277 
81 0.15565 0.15952 0.3106 0.31378 0.31828 0.49688 0.50123 0.50432 0.62976 0.63389 0.63753 0.99183 0.99702 1.15661 1.16046 1.16464 1.32116 1.32597 1.3297 1.49045 1.49474 1.49847 1.64973 1.6565 1.66067 1.84649 1.84954 1.85461 2.05975 2.06281 2.18499 2.19066 2.19506 2.33136 2.33434 2.33847 2.46707 2.4729 2.47697 2.48165 2.62441 2.6283 2.63142 2.8148 2.81906 2.82222 2.9788 2.9836 2.98667 3.15172 3.15473 3.15844 3.16319 3.30071 3.30497 3.30875 3.31342 3.43269 3.43864 3.4424 3.44641 3.58059 3.58462 3.58838 3.75517 3.75895 3.76201 4.08863 4.09148 4.09571 4.33768 4.34012 4.49208 4.49585 4.49872 4.61581 4.62214 4.62571 4.81064 4.81388 4.81694 
7 0.64652 1.50575 2.48685 2.63983 3.1715 3.77246 4.50811 

130
