# Supplementary material for: Deciphering the Contribution of Oriens-Lacunosum/Moleculare (OLM) Cells to Intrinsic θ Rhythms Using Biophysical Local Field Potential (LFP) Models
Source: eNeuro. 2018 Sep 4;5(4):ENEURO.0146-18.2018. doi: 10.1523/ENEURO.0146-18.2018 (PMC6140113; doi:10.1523/ENEURO.0146-18.2018)
Supplement: Supplementary file 2 — Supplementary Code. Download supplement 2, GZ file [file sup_enu-eN-NWR-0146-18-s02.gz › LFP_microcircuit-master/BC-380-gi-0-gi_SD-0-PV12913020-dSD6.6ms-gnSD0.21-gpv-3.0-gsb0.75-csb0.21-gbs4.75-cbs0.1344-spiketimes.txt]

15857

332


78 0.14389 0.14821 0.1517 0.30009 0.30391 0.30806 0.48661 0.49131 0.49432 0.6193 0.62421 0.62856 0.80939 0.81324 0.81667 0.98174 0.98516 0.98973 1.14629 1.15072 1.15763 1.31109 1.31644 1.32137 1.47922 1.48377 1.48713 1.64053 1.648 1.83647 1.83938 1.84411 2.04973 2.0529 2.1751 2.18142 2.32134 2.32464 2.32956 2.45807 2.4647 2.4686 2.61389 2.61865 2.62193 2.80491 2.80951 2.81288 2.96871 2.97412 2.9783 3.14149 3.14489 3.14923 3.2907 3.29542 3.30011 3.42353 3.42948 3.43573 3.57057 3.57518 3.58008 3.74519 3.74927 3.75261 4.07864 4.08161 4.32763 4.33013 4.48185 4.4856 4.48911 4.60601 4.61307 4.80077 4.8039 4.80689 
87 0.14442 0.14824 0.15183 0.30051 0.30426 0.30816 0.48729 0.49133 0.49444 0.49887 0.61885 0.62343 0.62729 0.80976 0.81348 0.81709 0.82208 0.98256 0.98539 0.9899 1.14662 1.15072 1.15702 1.31154 1.31528 1.32012 1.47958 1.48378 1.4873 1.4929 1.64081 1.64836 1.65225 1.83726 1.83982 1.84379 2.0505 2.0531 2.05661 2.17567 2.18136 2.32215 2.32506 2.32884 2.45744 2.46426 2.46837 2.61409 2.61874 2.62225 2.80574 2.80987 2.81315 2.96924 2.97348 2.97733 3.14208 3.14529 3.14938 3.15401 3.29121 3.29479 3.30014 3.42394 3.4304 3.43446 3.5713 3.57526 3.57892 3.74602 3.74908 3.75282 4.07947 4.08211 4.08583 4.3283 4.33055 4.33385 4.48241 4.48557 4.48979 4.60644 4.61293 4.61931 4.8017 4.8046 4.80718 
31 0.16732 0.3248 0.51263 0.64608 0.8348 1.00231 1.17245 1.33756 1.50455 1.66719 1.67714 1.85691 2.07058 2.20295 2.34247 2.34871 2.48498 2.63837 2.82923 2.99315 3.16683 3.31838 3.45316 3.5935 3.60055 3.77092 4.10049 4.34805 4.50693 4.63387 4.82302 
0 
63 0.16619 0.17077 0.32048 0.32589 0.34324 0.50992 0.51363 0.64106 0.64751 0.83079 0.8355 1.00139 1.00659 1.01355 1.16792 1.17537 1.3322 1.33842 1.50053 1.50562 1.66608 1.67314 1.85617 1.86116 1.86857 2.07043 2.07935 2.19636 2.20413 2.34208 2.3467 2.35475 2.4838 2.49068 2.6363 2.64126 2.82781 2.83292 2.99136 2.99666 3.16196 3.16683 3.17308 3.31204 3.31765 3.44793 3.4533 3.59286 3.5982 3.76747 3.77125 4.0982 4.10319 4.12829 4.34635 4.35237 4.50164 4.50695 4.62809 4.63836 4.8213 4.82553 4.834 
0 
19 0.17299 0.32745 0.51315 0.83644 1.00615 1.33988 1.50698 1.67324 1.86275 2.35264 2.63934 2.83552 2.99984 3.17094 3.31809 3.59711 3.76999 4.50691 4.82571 
81 0.15412 0.15812 0.16343 0.31085 0.31453 0.31826 0.49643 0.5007 0.50422 0.62966 0.63357 0.63746 0.81956 0.82363 0.82845 0.99129 0.99591 0.99985 1.15702 1.16172 1.16733 1.32075 1.32598 1.33033 1.48919 1.49373 1.49862 1.64988 1.65672 1.66046 1.84609 1.84982 1.85394 2.05935 2.06265 2.1842 2.18995 2.20072 2.33144 2.33492 2.33987 2.46932 2.47436 2.47934 2.62513 2.62877 2.63258 2.81466 2.81891 2.82234 2.97843 2.98357 2.98913 3.15159 3.15541 3.1587 3.30066 3.30528 3.30972 3.43555 3.43943 3.444 3.58063 3.58469 3.58962 3.75453 3.75885 3.76191 4.08838 4.09163 4.33708 4.33975 4.49176 4.49619 4.49975 4.61506 4.62284 4.62696 4.81076 4.81354 4.81767 
0 
53 0.1589 0.16388 0.31557 0.31973 0.50238 0.50707 0.63594 0.64043 0.82626 0.83178 0.99439 0.99952 1.16344 1.32749 1.33267 1.49526 1.50056 1.65955 1.66461 1.84855 1.85484 2.06196 2.06776 2.19267 2.33497 2.33991 2.47716 2.483 2.63006 2.63411 2.82133 2.82586 2.98533 2.99046 3.15769 3.16233 3.30649 3.31173 3.44187 3.44665 3.58602 3.59142 3.75986 3.76346 4.09052 4.09646 4.33929 4.34546 4.49815 4.50303 4.62528 4.81456 4.8198 
88 0.14468 0.14929 0.15265 0.30117 0.30491 0.30863 0.31303 0.48738 0.49248 0.49543 0.62042 0.62525 0.62898 0.81009 0.81405 0.81745 0.82261 0.98258 0.98609 0.99068 1.14716 1.15155 1.15686 1.31202 1.31765 1.32131 1.47986 1.48462 1.48789 1.64104 1.64893 1.65293 1.83747 1.84031 1.84456 2.05074 2.05398 2.05908 2.17604 2.18244 2.32238 2.32565 2.33004 2.45831 2.46511 2.46886 2.61452 2.61952 2.62255 2.80585 2.81066 2.81367 2.81907 2.96969 2.97537 2.97887 3.14264 3.14596 3.14997 3.15419 3.29173 3.29663 3.30047 3.424 3.4303 3.43466 3.5716 3.57635 3.58045 3.74617 3.75053 3.75346 4.07965 4.08258 4.08778 4.32862 4.33104 4.33678 4.4829 4.48679 4.48994 4.60697 4.61433 4.61891 4.80174 4.80489 4.80773 4.81211 
46 0.17625 0.18345 0.33396 0.34055 0.5199 0.52465 0.65309 0.65855 0.84265 0.84741 1.01414 1.02185 1.18415 1.34617 1.51273 1.51883 1.67734 1.86837 1.87335 2.07909 2.08559 2.20921 2.35196 2.35847 2.49456 2.50402 2.6471 2.83792 2.84363 3.00218 3.17494 3.18 3.32627 3.46008 3.60446 3.61306 3.77777 3.78342 4.1083 4.11578 4.35602 4.36424 4.51475 4.64406 4.8314 4.83668 
0 
130 0.14186 0.14515 0.14787 0.15023 0.15444 0.29798 0.30156 0.30411 0.30654 0.30962 0.48482 0.48828 0.49091 0.49306 0.49597 0.6158 0.61968 0.62286 0.62546 0.6284 0.80725 0.81061 0.81344 0.81556 0.81918 0.98006 0.98241 0.98543 0.98812 1.14408 1.14795 1.15125 1.15486 1.15907 1.30905 1.31229 1.31595 1.31867 1.32227 1.47708 1.48076 1.48368 1.48604 1.48987 1.63825 1.64433 1.64751 1.65063 1.6557 1.83478 1.83701 1.83956 1.84203 1.84628 2.04802 2.05024 2.05275 2.05569 2.17317 2.1772 2.18069 2.18716 2.31967 2.3223 2.3248 2.32753 2.45482 2.46069 2.46405 2.46672 2.47048 2.61158 2.61595 2.61858 2.6208 2.80327 2.80687 2.80933 2.81149 2.81505 2.96674 2.97034 2.9736 2.97588 3.13956 3.14239 3.14482 3.1474 3.15011 3.28861 3.29176 3.29493 3.29794 3.30088 3.42145 3.42711 3.42951 3.43292 3.43623 3.5688 3.57232 3.57486 3.57786 3.74351 3.74588 3.74872 3.75095 3.75371 4.07699 4.07928 4.08168 4.08449 4.32579 4.32785 4.33002 4.33322 4.47991 4.48273 4.48597 4.48803 4.49213 4.60393 4.60855 4.61208 4.61581 4.79924 4.80183 4.80389 4.80603 4.80945 
0 
62 0.15549 0.15974 0.16555 0.31266 0.31829 0.49741 0.50184 0.50733 0.63188 0.63698 0.82084 0.82521 0.83095 0.99238 0.99727 1.00273 1.15892 1.16729 1.32401 1.33091 1.49067 1.49541 1.65408 1.65898 1.66583 1.84755 1.85404 2.06055 2.06892 2.18678 2.19725 2.33291 2.33881 2.34764 2.47179 2.47699 2.62692 2.63111 2.81756 2.82185 2.82717 2.98022 2.98518 3.15365 3.1591 3.30337 3.30995 3.43811 3.44452 3.58306 3.58852 3.75709 3.76223 4.0897 4.33852 4.34516 4.4937 4.49905 4.61808 4.62498 4.81237 4.81667 
59 0.16641 0.16999 0.32233 0.32613 0.50944 0.51313 0.64184 0.64603 0.83166 0.83472 0.83972 1.00204 1.00641 1.16737 1.17368 1.33504 1.33921 1.50241 1.50601 1.6659 1.67063 1.85647 1.86051 2.06898 2.07304 2.19731 2.20735 2.34194 2.34641 2.48397 2.48838 2.63676 2.64006 2.82751 2.83105 2.83633 2.99261 2.9982 3.1624 3.16688 3.31429 3.31804 3.44859 3.45306 3.59312 3.59845 3.76692 3.77013 4.09798 4.10209 4.34654 4.35155 4.50359 4.50688 4.62997 4.63514 4.82086 4.82397 4.82896 
36 0.14981 0.30628 0.49263 0.49755 0.62602 0.81475 0.82043 0.98637 1.15255 1.31655 1.48448 1.49042 1.65254 1.8411 2.05437 2.18182 2.32656 2.46931 2.62126 2.81131 2.81748 2.97534 3.14687 3.1533 3.29642 3.43381 3.57705 3.74988 3.75572 4.08344 4.33209 4.48709 4.49338 4.61492 4.80592 4.81093 
1 3.17127 
1 2.82776 
0 
15 0.16974 0.32663 0.51317 0.64695 0.83669 1.506 1.67422 2.63892 2.83454 3.16839 3.59776 3.76949 4.34889 4.5079 4.82613 
25 0.15966 0.31784 0.50164 0.63724 0.82526 0.99554 1.16338 1.495 1.66051 1.85361 2.06485 2.33901 2.47802 2.63121 2.82163 2.98607 3.15945 3.3077 3.44379 3.58868 3.76214 4.3417 4.49888 4.62916 4.81508 
71 0.15457 0.15869 0.31123 0.31538 0.31945 0.49703 0.5011 0.50487 0.63136 0.63552 0.81948 0.8242 0.82889 0.99096 0.99681 1.1575 1.16354 1.16816 1.32122 1.32659 1.33075 1.48906 1.4943 1.49869 1.65439 1.65875 1.66561 1.84588 1.85105 1.85531 2.05926 2.06353 2.18531 2.19065 2.33143 2.33556 2.47186 2.47605 2.48159 2.62601 2.6295 2.81623 2.81996 2.82462 2.98042 2.98409 3.15191 3.15653 3.1608 3.30128 3.30667 3.30991 3.43698 3.44195 3.58213 3.58613 3.75475 3.75922 3.76259 4.0883 4.09284 4.33692 4.34164 4.49195 4.49655 4.61533 4.62306 4.62882 4.8106 4.81384 4.81902 
4 0.52034 2.64575 3.77644 4.5129 
32 0.16791 0.32429 0.51083 0.64514 0.8333 0.83999 1.00522 1.17259 1.33687 1.50404 1.66748 1.67464 1.8568 1.86338 2.07231 2.20091 2.34305 2.48514 2.63883 2.82888 2.99353 3.16597 3.31683 3.45143 3.59435 3.76818 4.09948 4.34744 4.50586 4.63428 4.82278 4.82911 
33 0.15916 0.31309 0.3189 0.50083 0.63341 0.82477 0.99303 1.15896 1.16828 1.32764 1.49607 1.65915 1.84741 1.85524 2.06134 2.19117 2.33278 2.47665 2.62831 2.81973 2.98456 3.15369 3.15923 3.30743 3.4386 3.58525 3.75956 4.08988 4.33799 4.49693 4.62466 4.81252 4.81876 
57 0.15021 0.15517 0.30678 0.31128 0.49281 0.4979 0.62573 0.63078 0.81603 0.82073 0.9879 0.9955 1.15331 1.16291 1.31768 1.32552 1.48558 1.49104 1.64649 1.65476 1.84287 1.84767 2.05607 2.05991 2.18144 2.18949 2.3278 2.33178 2.46583 2.47251 2.62152 2.62624 2.81113 2.81638 2.97519 2.9816 3.14814 3.15289 3.29698 3.30486 3.42974 3.43576 3.44249 3.57692 3.58187 3.75132 3.75668 4.08504 4.08858 4.33393 4.33704 4.4884 4.49433 4.61239 4.62177 4.80702 4.81046 
99 0.15392 0.15797 0.16123 0.16568 0.31074 0.3137 0.31715 0.32091 0.49661 0.50107 0.50402 0.50718 0.6296 0.63358 0.63716 0.64223 0.81983 0.82339 0.8264 0.83047 0.99175 0.99518 0.99872 1.15691 1.16082 1.1654 1.16939 1.32141 1.32626 1.32973 1.48939 1.4936 1.49665 1.50097 1.64968 1.65639 1.6596 1.66412 1.8467 1.84977 1.85397 2.05997 2.06347 2.06743 2.18496 2.1902 2.19514 2.33178 2.33484 2.33828 2.46727 2.4731 2.47675 2.48114 2.62462 2.6285 2.63121 2.81495 2.81913 2.82212 2.82624 2.97901 2.98402 2.98677 3.15205 3.15522 3.15847 3.16229 3.30085 3.30507 3.30881 3.31293 3.43261 3.43861 3.44307 3.44773 3.58078 3.58484 3.58825 3.75521 3.75909 3.76203 4.08898 4.09226 4.0971 4.33799 4.34099 4.34547 4.49241 4.49674 4.49956 4.6155 4.6219 4.62557 4.63188 4.8111 4.81394 4.81701 4.82065 
23 0.16765 0.32629 0.51216 0.64527 0.83581 1.0057 1.17597 1.50668 1.6715 1.86164 2.06989 2.34219 2.48448 2.8316 2.99139 3.16705 3.45445 3.5987 3.77017 4.09984 4.34836 4.50948 4.82533 
55 0.16709 0.17203 0.32419 0.32873 0.51078 0.51465 0.64297 0.64772 0.83351 0.83788 1.00239 1.00873 1.17111 1.17786 1.33681 1.34244 1.50367 1.50754 1.66724 1.67293 1.85752 1.86248 2.07021 2.07591 2.19704 2.2033 2.34289 2.34771 2.48418 2.48804 2.63717 2.64116 2.8287 2.83231 2.99198 2.9962 3.16413 3.16838 3.31352 3.31855 3.44956 3.45436 3.59338 3.59779 3.76761 3.77197 4.09948 4.10481 4.34792 4.50377 4.50816 4.63084 4.63596 4.8226 4.8262 
39 0.16162 0.31867 0.50424 0.50858 0.63933 0.82626 0.83106 0.99611 1.00292 1.16305 1.17197 1.33069 1.49642 1.50209 1.66124 1.67061 1.85114 1.85669 2.06478 2.19436 2.33683 2.34277 2.47984 2.63333 2.82375 2.83032 2.98738 3.16019 3.31007 3.44564 3.58788 3.59954 3.76336 4.09359 4.3422 4.50056 4.62684 4.8166 4.82104 
83 0.17802 0.18114 0.1853 0.33379 0.33726 0.34057 0.52095 0.52381 0.52711 0.65444 0.65816 0.66328 0.84293 0.84617 0.85 1.01387 1.01784 1.0218 1.18118 1.18553 1.18991 1.34677 1.35024 1.35662 1.51379 1.517 1.52137 1.67785 1.68129 1.68615 1.86846 1.87222 1.87569 1.8856 2.0814 2.08491 2.09322 2.21006 2.21458 2.35353 2.35752 2.36252 2.49551 2.49883 2.50381 2.64868 2.65173 2.65966 2.83974 2.84281 2.84676 3.00441 3.00766 3.17586 3.17923 3.18308 3.32529 3.32932 3.33306 3.46025 3.46416 3.46912 3.60484 3.60838 3.6134 3.77875 3.78195 3.7852 4.11012 4.11358 4.11943 4.35865 4.36198 4.36749 4.51519 4.51868 4.52277 4.64308 4.64808 4.83299 4.8358 4.83918 4.84522 
78 0.15284 0.15706 0.16275 0.30892 0.31234 0.31683 0.49553 0.50013 0.50413 0.62769 0.63258 0.63676 0.81858 0.82299 0.82629 0.99044 0.99443 0.99947 1.1553 1.16037 1.16728 1.32011 1.3253 1.3324 1.48832 1.49306 1.49776 1.649 1.65618 1.65998 1.84521 1.84958 1.85454 2.05845 2.06223 2.18397 2.18971 2.33024 2.33374 2.34019 2.46603 2.47251 2.47611 2.62211 2.62685 2.63008 2.81374 2.81819 2.82299 2.97756 2.98283 3.15046 3.15406 3.15794 3.29947 3.3043 3.30897 3.43201 3.43769 3.44207 3.57933 3.58379 3.59054 3.75379 3.75836 3.76323 4.0874 4.09116 4.33629 4.34014 4.49075 4.49552 4.61459 4.62115 4.62941 4.80959 4.81289 4.8177 
53 0.15472 0.15961 0.31043 0.31589 0.49703 0.50088 0.50738 0.63063 0.63598 0.81893 0.82349 0.99047 0.99679 1.15713 1.32166 1.32772 1.48906 1.49386 1.65539 1.66339 1.84533 1.85109 2.05875 2.06621 2.18735 2.33071 2.33653 2.47194 2.47777 2.62586 2.62997 2.81559 2.81999 2.97992 2.98484 3.15121 3.15685 3.30093 3.30735 3.43646 3.4432 3.58124 3.58674 3.75434 3.7594 4.08768 4.33634 4.49153 4.49636 4.61867 4.62574 4.8101 4.81477 
33 0.15451 0.30998 0.49744 0.50415 0.63038 0.81989 0.98974 1.15714 1.32187 1.49079 1.65491 1.84416 2.05745 2.18743 2.32982 2.47264 2.62537 2.81527 2.9797 3.15062 3.15861 3.30083 3.43627 3.58093 3.75321 3.759 4.08656 4.33505 4.49082 4.49723 4.62187 4.80927 4.81503 
28 0.16421 0.32067 0.50771 0.64122 0.82996 1.00011 1.16756 1.33409 1.5005 1.66475 1.85472 2.06748 2.19623 2.34072 2.48191 2.63532 2.82616 2.9905 3.16145 3.31211 3.44737 3.59132 3.76482 4.09656 4.34519 4.50132 4.63109 4.81972 
83 0.14527 0.14956 0.15326 0.30147 0.3051 0.30907 0.48806 0.49272 0.49617 0.62067 0.6251 0.62932 0.81081 0.81468 0.81823 0.823 0.9832 0.987 0.99171 1.14767 1.15176 1.15744 1.31255 1.31756 1.32175 1.48066 1.48521 1.48894 1.64189 1.64848 1.65231 1.83793 1.84096 1.8453 2.05118 2.05455 2.1765 2.18237 2.18984 2.32279 2.32611 2.33056 2.45959 2.46508 2.46951 2.61529 2.61963 2.62306 2.80637 2.81078 2.8143 2.82155 2.97012 2.97507 2.97883 3.14293 3.14627 3.15041 3.29211 3.29658 3.30096 3.42491 3.43037 3.43518 3.572 3.57644 3.58096 3.74661 3.75077 3.7541 4.08008 4.08315 4.32906 4.33174 4.48332 4.48711 4.49063 4.60742 4.61417 4.61877 4.80223 4.80546 4.80855 
142 0.13728 0.14047 0.14316 0.14542 0.14838 0.29339 0.29682 0.29931 0.30167 0.30395 0.48019 0.48349 0.48618 0.48824 0.49058 0.49496 0.61148 0.61516 0.61814 0.62071 0.62288 0.62752 0.80265 0.80588 0.80866 0.81076 0.8132 0.8172 0.97545 0.97784 0.98065 0.98328 0.98663 1.1395 1.14317 1.14636 1.14935 1.15284 1.30444 1.30756 1.31122 1.3136 1.31651 1.47248 1.47596 1.47891 1.4811 1.48393 1.63368 1.63936 1.64249 1.64491 1.64893 1.83016 1.8324 1.83477 1.83725 1.83979 2.0434 2.04564 2.04801 2.05082 2.16857 2.17232 2.17595 2.17979 2.31504 2.31764 2.32003 2.32266 2.32594 2.45028 2.45568 2.45894 2.46152 2.46418 2.60698 2.61108 2.61374 2.6159 2.61896 2.79864 2.80206 2.80462 2.80667 2.80942 2.81316 2.96213 2.96554 2.96888 2.97094 2.97476 3.13496 3.13776 3.14008 3.14263 3.14466 3.14823 3.28406 3.28714 3.2903 3.29307 3.2955 3.41684 3.42217 3.42454 3.42731 3.42988 3.56419 3.56755 3.57016 3.57284 3.57633 3.7389 3.74133 3.74404 3.74621 3.74819 4.07236 4.07467 4.07693 4.07964 4.32119 4.32324 4.32529 4.32841 4.4753 4.47808 4.48123 4.48325 4.48578 4.59933 4.60339 4.60713 4.6102 4.615 4.7946 4.79717 4.79916 4.8013 4.80386 4.99802 
36 0.15389 0.15926 0.31045 0.49654 0.50121 0.63007 0.81899 0.8244 0.99048 1.1568 1.32073 1.48896 1.49424 1.65387 1.84537 2.0586 2.18594 2.33078 2.47076 2.47668 2.6251 2.81523 2.97902 2.98463 3.15108 3.30057 3.30941 3.43645 3.5809 3.75403 3.76235 4.08767 4.33636 4.49136 4.61882 4.81012 
0 
57 0.17535 0.18012 0.33109 0.33468 0.51879 0.5233 0.65103 0.65506 0.84026 0.84459 1.01145 1.01671 1.18198 1.18833 1.34439 1.34896 1.51203 1.51714 1.67663 1.68357 1.86703 1.87134 2.07827 2.08352 2.20842 2.21887 2.35236 2.35847 2.49321 2.49977 2.6453 2.64992 2.83767 2.84272 3.00093 3.00642 3.17306 3.17655 3.32384 3.32767 3.45785 3.46251 3.60216 3.60717 3.77585 3.78012 3.79318 4.1067 4.1119 4.35465 4.36028 4.51293 4.51747 4.64238 4.83003 4.83475 4.84685 
88 0.17718 0.18035 0.18389 0.3331 0.33676 0.34099 0.52069 0.52416 0.52811 0.65282 0.6566 0.66055 0.84404 0.84704 0.85227 1.01191 1.01673 1.02062 1.031 1.18108 1.18583 1.18984 1.34571 1.34987 1.35532 1.5131 1.51655 1.52034 1.67783 1.6823 1.68733 1.86705 1.87169 1.8754 1.88338 2.07962 2.08351 2.08904 2.20879 2.21424 2.3526 2.35738 2.36299 2.49596 2.5 2.50673 2.64815 2.65083 2.65655 2.83989 2.8433 2.84695 3.00331 3.00711 3.01341 3.17345 3.17757 3.1809 3.18746 3.32469 3.3284 3.33229 3.45839 3.46296 3.4675 3.6042 3.6092 3.61525 3.77831 3.78126 3.78561 3.79671 4.10872 4.11255 4.11767 4.35758 4.36113 4.36575 4.51524 4.51799 4.52226 4.64284 4.64731 4.6603 4.83259 4.83567 4.83946 4.84739 
2 0.83414 1.00609 
0 
54 0.15864 0.16231 0.31441 0.3186 0.50083 0.50429 0.50986 0.6346 0.63852 0.82339 0.82719 0.99438 0.99932 1.16076 1.1679 1.32574 1.33093 1.49317 1.4973 1.6591 1.66468 1.84931 1.85493 2.06269 2.18954 2.19908 2.33455 2.33998 2.47601 2.47991 2.62957 2.63288 2.82001 2.82335 2.98363 2.98748 3.15526 3.15982 3.30502 3.31008 3.44016 3.44495 3.58574 3.59019 3.75882 3.76292 4.09182 4.34016 4.49592 4.49997 4.62118 4.62724 4.81402 4.81724 
80 0.14499 0.14926 0.15277 0.30151 0.3051 0.30884 0.48776 0.49237 0.49555 0.62066 0.62514 0.62891 0.81053 0.81441 0.81773 0.98278 0.98655 0.99088 1.14788 1.15192 1.15689 1.31259 1.31776 1.32154 1.48034 1.48477 1.48816 1.64168 1.64873 1.65282 1.83769 1.84084 1.84479 2.05094 2.05437 2.17653 2.18232 2.32263 2.32597 2.33015 2.45951 2.46508 2.46902 2.61546 2.61965 2.62284 2.80625 2.81065 2.81385 2.97017 2.9754 2.97905 3.14289 3.14627 3.14995 3.29204 3.29651 3.30045 3.42472 3.43016 3.43488 3.57193 3.57634 3.58038 3.74633 3.75052 3.75354 4.07985 4.08299 4.32879 4.33157 4.48324 4.48744 4.49043 4.60746 4.61401 4.61894 4.80198 4.80516 4.80822 
1 3.77148 
27 0.17344 0.32638 0.51456 0.64791 0.83449 1.00746 1.17739 1.33998 1.50746 1.67711 1.86217 2.0749 2.34677 2.489 2.63946 2.83333 2.99758 3.16865 3.31864 3.45409 3.59952 3.77101 4.10394 4.353 4.50774 4.63591 4.82578 
29 0.15895 0.31595 0.50157 0.63509 0.82412 0.99622 1.1642 1.32736 1.49502 1.65909 1.84985 2.06161 2.19184 2.33404 2.47627 2.62912 2.81987 2.98398 3.15686 3.30743 3.44175 3.58474 3.75945 4.09037 4.33822 4.49631 4.62606 4.81361 4.82042 
56 0.15264 0.15776 0.309 0.3141 0.49523 0.50016 0.62823 0.63378 0.81805 0.82321 0.98963 0.9957 1.15533 1.16244 1.31957 1.32566 1.488 1.49339 1.65021 1.65645 1.84436 1.84967 2.05761 2.06245 2.1837 2.19079 2.32965 2.33492 2.46821 2.47434 2.62332 2.62823 2.81344 2.81853 2.97725 2.98292 3.14981 3.15532 3.29928 3.30561 3.4328 3.43779 3.57913 3.58449 3.75304 3.75848 4.08663 4.09146 4.33539 4.34055 4.49013 4.49564 4.61419 4.62283 4.809 4.813 
28 0.16657 0.32285 0.50863 0.64245 0.83127 1.00342 1.17233 1.33476 1.50194 1.66599 1.8584 2.06972 2.20289 2.34349 2.48552 2.63645 2.82798 2.99104 3.16401 3.31465 3.44958 3.59434 3.7672 4.09932 4.3466 4.50448 4.63272 4.82075 
95 0.17682 0.18003 0.18377 0.33328 0.33643 0.33997 0.35049 0.52043 0.52349 0.52672 0.53733 0.65303 0.65689 0.66076 0.84265 0.84535 0.84889 0.85773 1.01315 1.01678 1.02062 1.02917 1.18096 1.1855 1.18917 1.34578 1.34941 1.35426 1.51316 1.51608 1.51953 1.54329 1.67746 1.68181 1.68782 1.86737 1.87123 1.87461 1.88169 2.07967 2.08303 2.08799 2.20966 2.21438 2.35257 2.35702 2.36189 2.37155 2.4946 2.49817 2.5028 2.64708 2.65009 2.65532 2.8385 2.8418 2.84537 2.8535 3.00288 3.00616 3.01171 3.17403 3.17735 3.18061 3.1855 3.32526 3.32842 3.33195 3.45844 3.4627 3.46673 3.60418 3.60846 3.61355 3.77736 3.78035 3.78392 3.79013 4.10875 4.11186 4.11628 4.35727 4.36032 4.3646 4.51346 4.517 4.52072 4.53077 4.64324 4.64732 4.65706 4.83243 4.83521 4.83862 4.84406 
65 0.15849 0.16219 0.31434 0.31864 0.50044 0.50392 0.50745 0.63437 0.6387 0.82244 0.82667 0.83004 0.99372 0.99818 1.00222 1.16061 1.1657 1.17174 1.32495 1.33041 1.49235 1.49651 1.50021 1.65881 1.66248 1.84909 1.8537 2.06215 2.06589 2.19018 2.19465 2.33427 2.33873 2.47563 2.47942 2.62926 2.6328 2.8198 2.82333 2.82872 2.98368 2.98735 3.15522 3.15995 3.16542 3.30528 3.31047 3.44041 3.44538 3.58502 3.58872 3.59617 3.75866 3.76322 4.09114 4.09514 4.33965 4.34373 4.49539 4.49988 4.61984 4.62615 4.81386 4.81686 4.82145 
33 0.16617 0.32422 0.50848 0.51371 0.64251 0.83304 1.00394 1.16837 1.17657 1.33422 1.50334 1.66733 1.85654 1.86294 2.06999 2.19848 2.34148 2.48348 2.63598 2.82882 2.99106 3.16228 3.16742 3.31369 3.44864 3.5923 3.7659 3.77147 4.09865 4.34635 4.50411 4.63027 4.82177 
13 0.16423 0.50759 0.83063 1.50315 1.85771 2.48119 2.63426 3.59325 3.76527 4.0968 4.34431 4.50308 4.81947 
35 0.15473 0.31133 0.49888 0.63279 0.8219 0.99125 1.1577 1.32139 1.33044 1.49178 1.65616 1.84592 2.05912 2.18542 2.33138 2.47317 2.62675 2.81788 2.98011 2.98635 3.15209 3.15902 3.30138 3.30961 3.43768 3.44489 3.58182 3.75469 3.76132 4.08812 4.33684 4.49194 4.49971 4.6157 4.81061 
111 0.14474 0.14852 0.15129 0.15417 0.30086 0.30426 0.30743 0.3102 0.48747 0.49147 0.49396 0.49657 0.50139 0.61983 0.62365 0.62655 0.6294 0.81008 0.81348 0.81665 0.8191 0.98268 0.98548 0.989 0.99317 1.14695 1.1507 1.15456 1.15828 1.31182 1.31537 1.3189 1.3221 1.47992 1.48383 1.48685 1.48967 1.64126 1.6476 1.65049 1.65389 1.83739 1.83991 1.84312 1.84642 2.05064 2.05324 2.05606 2.17593 2.18099 2.18432 2.32227 2.32507 2.32808 2.33164 2.45819 2.46373 2.46714 2.46985 2.47476 2.61446 2.61867 2.62162 2.62419 2.80584 2.80985 2.8125 2.81525 2.82032 2.9695 2.97363 2.97662 2.97995 3.14233 3.14537 3.14858 3.15106 3.29155 3.29503 3.29865 3.30147 3.42422 3.42991 3.43301 3.43602 3.57146 3.57533 3.57804 3.58128 3.74616 3.74935 3.75221 3.7545 4.07958 4.08217 4.08517 4.32854 4.33073 4.33374 4.48267 4.48565 4.48905 4.4916 4.60677 4.61241 4.6164 4.62055 4.80175 4.80457 4.80688 4.8097 
32 0.1509 0.30737 0.49337 0.50101 0.62655 0.81632 0.98797 1.1535 1.31766 1.32644 1.4863 1.65217 1.84266 2.0559 2.1816 2.32796 2.46639 2.47368 2.62161 2.81157 2.9754 3.14809 3.29749 3.4338 3.57747 3.75136 3.75914 4.08495 4.33366 4.48835 4.61252 4.80726 
41 0.15392 0.30924 0.31698 0.4969 0.50191 0.62961 0.81899 0.82388 0.98934 1.15548 1.16493 1.32003 1.32693 1.48967 1.49645 1.65527 1.84383 1.85181 2.05709 2.18648 2.32933 2.47221 2.62455 2.81461 2.82066 2.97924 3.1501 3.15709 3.29955 3.30712 3.4367 3.58037 3.75303 3.75857 4.08617 4.33479 4.48994 4.4957 4.61727 4.80882 4.81404 
7 0.50775 0.82943 1.00145 1.49993 1.66526 4.62987 4.81905 
64 0.14388 0.14826 0.30019 0.30425 0.30883 0.4864 0.49081 0.49511 0.61946 0.62371 0.62959 0.80927 0.81378 0.81941 0.98096 0.98577 1.14661 1.15226 1.31087 1.31653 1.47912 1.48397 1.64215 1.64802 1.8357 1.83979 2.04892 2.0527 2.17509 2.18156 2.32089 2.32471 2.45964 2.46558 2.61458 2.61886 2.80464 2.80907 2.81448 2.96862 2.97379 3.14112 3.14528 3.14917 3.29052 3.296 3.42544 3.43059 3.57038 3.57468 3.74432 3.74879 3.75223 4.07794 4.08165 4.32676 4.33014 4.48141 4.48619 4.60598 4.61406 4.80018 4.80339 4.80759 
30 0.17755 0.33307 0.51909 0.65255 0.84174 1.01748 1.18328 1.34669 1.51524 1.68779 1.8687 2.07699 2.21289 2.36011 2.49738 2.64462 2.84006 2.99929 3.17527 3.32399 3.45719 3.60889 3.77723 4.10552 4.14064 4.35405 4.3736 4.51295 4.64289 4.83103 
35 0.17017 0.32672 0.51299 0.51856 0.64685 0.83578 0.84166 1.00688 1.17288 1.17953 1.33935 1.50608 1.6701 1.85988 1.86593 2.07342 2.20042 2.3459 2.48786 2.6416 2.83134 2.83835 2.99586 3.16846 3.31881 3.45343 3.59717 3.77272 4.10195 4.34971 4.50838 4.63367 4.6424 4.82497 4.82972 
28 0.15758 0.31364 0.50006 0.63409 0.82287 0.99367 1.16241 1.32592 1.4929 1.65807 1.84726 2.06062 2.19012 2.33442 2.47487 2.62828 2.81841 2.98332 3.15453 3.30561 3.44051 3.58422 3.75797 4.08906 4.33705 4.49534 4.6248 4.81212 
28 0.16397 0.31995 0.5079 0.64117 0.82953 1.00101 1.16753 1.3329 1.49956 1.66409 1.85366 2.06643 2.19675 2.33904 2.48133 2.63447 2.82524 2.98944 3.16225 3.31264 3.44628 3.58991 3.76546 4.09526 4.34399 4.50263 4.63063 4.81917 
5 0.51269 0.64216 0.8333 1.0034 4.82407 
27 0.16421 0.32092 0.50861 0.6437 0.8295 1.00339 1.16912 1.33308 1.50103 1.85441 2.06657 2.19677 2.33956 2.48291 2.63366 2.82517 2.98883 3.1615 3.31245 3.44771 3.5906 3.7644 4.09519 4.34222 4.50085 4.62937 4.81846 
27 0.16253 0.32038 0.50612 0.64036 0.8283 0.99699 1.17062 1.33417 1.49892 1.66126 1.85188 1.85802 2.06575 2.33786 2.48028 2.6327 2.8241 2.98792 3.16155 3.31257 3.44677 3.58837 3.7638 4.0946 4.3424 4.50083 4.81724 
54 0.17598 0.18071 0.33295 0.33688 0.5197 0.52448 0.6517 0.6557 0.84268 0.84716 1.01379 1.0189 1.18362 1.34515 1.34977 1.51311 1.51813 1.67647 1.6842 1.8676 1.87203 2.07871 2.08272 2.20945 2.3524 2.35831 2.49264 2.49754 2.646 2.64918 2.83799 2.84376 3.00145 3.00675 3.1742 3.17763 3.32442 3.32859 3.4582 3.46251 3.60299 3.60785 3.77753 3.78078 4.10763 4.11219 4.35574 4.36084 4.51418 4.51909 4.64216 4.65423 4.83124 4.83596 
78 0.15552 0.15843 0.1634 0.31177 0.31579 0.32006 0.49852 0.50137 0.5043 0.63179 0.635 0.63895 0.82055 0.82426 0.82884 0.99122 0.99514 0.99939 1.15785 1.16256 1.16781 1.32147 1.32644 1.33065 1.49005 1.49377 1.49702 1.6559 1.65876 1.66537 1.84621 1.85008 1.85436 2.05943 2.06282 2.18588 2.19046 2.33184 2.33543 2.34188 2.4723 2.47575 2.48093 2.62672 2.6297 2.81699 2.8201 2.82541 2.98012 2.984 2.98997 3.15251 3.15697 3.1606 3.30138 3.3058 3.30917 3.43779 3.44151 3.44722 3.58245 3.58538 3.59117 3.75486 3.75893 3.76184 4.08856 4.09188 4.33733 4.34017 4.49229 4.49648 4.49972 4.61643 4.624 4.81109 4.81387 4.8184 
36 0.1688 0.32575 0.51151 0.64415 0.64909 0.83398 1.00365 1.01066 1.17232 1.33628 1.50451 1.66738 1.67494 1.86022 2.07225 2.2029 2.3443 2.35275 2.48597 2.63927 2.82942 2.83606 2.99387 3.16589 3.17172 3.31704 3.45042 3.45642 3.59475 3.76969 4.10063 4.34861 4.50628 4.63535 4.8234 4.82968 
68 0.16233 0.16516 0.3179 0.32172 0.3263 0.50573 0.50875 0.51313 0.63799 0.64184 0.82703 0.83016 0.83382 0.99691 1.00139 1.00497 1.16393 1.16926 1.17297 1.32816 1.33245 1.33616 1.49787 1.50098 1.50799 1.6621 1.66629 1.85263 1.85682 1.86031 2.06574 2.0696 2.19463 2.20036 2.3378 2.34221 2.35052 2.4791 2.48254 2.63287 2.63561 2.82326 2.82648 2.83181 2.98764 2.99029 3.15884 3.16275 3.1665 3.30969 3.3134 3.44394 3.44828 3.58844 3.59254 3.76254 3.76603 4.09443 4.09862 4.34296 4.34705 4.4988 4.50245 4.62502 4.63012 4.81722 4.81967 4.82441 
3 1.84753 4.33738 4.81282 
101 0.14669 0.15125 0.15403 0.15905 0.30295 0.30685 0.31013 0.31373 0.48939 0.49428 0.49705 0.50043 0.62225 0.62701 0.6305 0.63586 0.81238 0.81646 0.81927 0.82365 0.98442 0.98816 0.99169 1.14918 1.15368 1.15789 1.16198 1.31387 1.31949 1.32276 1.48208 1.48699 1.48975 1.49444 1.64287 1.65036 1.65357 1.65897 1.83916 1.84209 1.84558 1.85023 2.05242 2.0556 2.05926 2.17782 2.1841 2.19033 2.32406 2.32738 2.33097 2.46034 2.46709 2.47021 2.47468 2.61676 2.62161 2.62429 2.80758 2.81237 2.81504 2.81927 2.97153 2.97711 2.97997 3.14438 3.14777 3.15137 3.15473 3.29345 3.29855 3.30185 3.30545 3.42585 3.432 3.43588 3.43954 3.57332 3.57807 3.58169 3.74785 3.75218 3.75486 3.75969 4.08134 4.08418 4.08778 4.3303 4.33262 4.33708 4.48467 4.48915 4.49167 4.49788 4.60872 4.61537 4.61943 4.80346 4.8066 4.80926 4.81301 
0 
56 0.14723 0.15242 0.30342 0.30841 0.48962 0.49471 0.62269 0.62806 0.81267 0.81798 0.98439 0.99117 1.14998 1.1572 1.31429 1.32094 1.48243 1.48811 1.64605 1.65301 1.83913 1.84463 2.05235 2.05709 2.17823 2.18925 2.32422 2.32893 2.46373 2.4702 2.61808 2.62294 2.8078 2.81303 2.97188 2.97784 3.14449 3.14982 3.29381 3.30052 3.42936 3.43612 3.57356 3.57866 3.74774 3.75325 4.08133 4.086 4.33018 4.33438 4.48483 4.49051 4.6091 4.61938 4.8035 4.80719 
95 0.16072 0.164 0.16714 0.31738 0.32048 0.32369 0.50365 0.50711 0.51019 0.51328 0.6362 0.63957 0.64294 0.82629 0.82989 0.83269 0.83646 0.99761 1.00084 1.00482 1.16315 1.16703 1.17089 1.17498 1.32748 1.33229 1.33539 1.33915 1.49599 1.50002 1.50295 1.66021 1.66359 1.66779 1.85224 1.85494 1.85849 1.86167 2.06552 2.06872 2.07253 2.19082 2.19577 2.19978 2.33743 2.34017 2.34323 2.35359 2.47727 2.48111 2.48426 2.63176 2.63467 2.63725 2.82045 2.82475 2.82738 2.83138 2.98516 2.98933 2.99178 2.99669 3.15778 3.16127 3.16431 3.16792 3.30737 3.3117 3.31477 3.31838 3.44323 3.44646 3.44973 3.58701 3.59049 3.59406 3.76094 3.7646 3.76742 3.7723 4.09447 4.09703 4.10074 4.15131 4.34332 4.34571 4.49816 4.50233 4.5049 4.62248 4.62744 4.63082 4.81721 4.81972 4.82315 
60 0.15568 0.16013 0.31249 0.31747 0.49904 0.50315 0.50803 0.63223 0.63729 0.82138 0.82591 0.99242 0.99796 1.15845 1.16437 1.32217 1.32811 1.49035 1.49548 1.50014 1.65503 1.65955 1.84723 1.85248 2.06039 2.0651 2.18695 2.19267 2.33249 2.33762 2.47194 2.47763 2.62661 2.6313 2.81568 2.82091 2.82626 2.97992 2.98535 3.15317 3.15827 3.16339 3.30191 3.30825 3.43849 3.44333 3.58154 3.58624 3.75592 3.76141 4.08955 4.09424 4.33836 4.34375 4.49271 4.49818 4.621 4.62593 4.81206 4.81521 
46 0.16043 0.16418 0.31666 0.32085 0.50372 0.5073 0.63675 0.6425 0.82545 0.82898 0.99572 1.00045 1.16191 1.16856 1.32866 1.3328 1.49629 1.49996 1.66095 1.85116 1.85629 2.06478 2.19264 2.3371 2.34414 2.47794 2.48415 2.63172 2.82249 2.82933 2.98666 3.15747 3.16194 3.3086 3.31221 3.4423 3.44849 3.58772 3.76147 3.76499 4.09325 4.34152 4.49983 4.62678 4.8159 4.81907 
6 0.51999 1.67553 2.07584 2.35215 3.7724 4.50788 
66 0.17996 0.18407 0.33602 0.33997 0.34964 0.52345 0.52741 0.54128 0.65592 0.6603 0.84592 0.85028 1.01748 1.02254 1.18515 1.19023 1.34894 1.35343 1.5163 1.5207 1.68057 1.68597 1.87115 1.87552 1.88358 2.08298 2.08721 2.21351 2.22245 2.35723 2.36307 2.376 2.49823 2.50366 2.65035 2.6539 2.84176 2.84667 2.86629 3.00572 3.01067 3.17793 3.1817 3.18935 3.32778 3.33163 3.46197 3.46619 3.47734 3.60707 3.61223 3.78089 3.78426 3.79239 4.11172 4.11606 4.36003 4.36463 4.5176 4.52109 4.52889 4.64632 4.65457 4.83518 4.83888 4.84613 
35 0.16526 0.32025 0.32763 0.50777 0.64124 0.83076 0.99997 1.0104 1.16769 1.33411 1.50129 1.6649 1.85498 1.86236 2.06731 2.20007 2.34029 2.34679 2.48296 2.63579 2.82656 2.99062 3.16135 3.17032 3.31345 3.44867 3.59187 3.76557 3.77123 4.0963 4.34472 4.50322 4.63154 4.81974 4.8258 
57 0.16645 0.17016 0.32201 0.32667 0.51018 0.51384 0.64296 0.64646 0.83114 0.83495 1.00322 1.00791 1.16855 1.17329 1.17748 1.335 1.33891 1.50198 1.50596 1.66708 1.67161 1.85746 1.86165 2.06922 2.07311 2.19867 2.20739 2.34333 2.3477 2.48483 2.48846 2.63776 2.6407 2.82758 2.83139 2.83796 2.99305 2.99731 3.16299 3.16713 3.31384 3.31811 3.44822 3.45341 3.5943 3.59838 3.76698 3.77044 4.09887 4.10238 4.34728 4.35094 4.50277 4.50698 4.63464 4.82246 4.82608 
0 
26 0.16494 0.32168 0.50793 0.64099 0.83092 1.00278 1.17288 1.3344 1.5015 1.66495 1.85522 2.06846 2.34048 2.48273 2.63557 2.82658 2.99066 3.16313 3.31435 3.44763 3.59139 3.76592 4.09701 4.34531 4.50309 4.81963 
28 0.1652 0.32074 0.50832 0.64047 0.83051 0.99971 1.16735 1.3336 1.50109 1.66416 1.85433 2.06819 2.19594 2.33935 2.48234 2.63582 2.82611 2.99042 3.16353 3.3133 3.44743 3.59142 3.76694 4.0961 4.34455 4.50344 4.63092 4.81959 
43 0.16244 0.31838 0.32274 0.50543 0.51071 0.6383 0.6437 0.82782 0.83221 0.99729 1.00227 1.16484 1.17217 1.33028 1.49811 1.50351 1.66269 1.85213 1.85691 2.06534 2.19516 2.33781 2.34337 2.47999 2.63301 2.82354 2.82875 2.98787 3.15953 3.16358 3.30973 3.31471 3.44502 3.58872 3.59437 3.76302 3.7688 4.09395 4.34206 4.50037 4.62795 4.81707 4.82298 
56 0.15891 0.16273 0.31489 0.31883 0.50194 0.5062 0.6348 0.63928 0.82399 0.82733 0.99401 0.99905 1.1615 1.16675 1.32725 1.3315 1.49488 1.49892 1.65891 1.66383 1.84928 1.85343 2.06224 2.06659 2.19136 2.19847 2.33476 2.33906 2.47646 2.4811 2.62984 2.63305 2.82032 2.82419 2.98491 2.98922 3.15547 3.15948 3.30632 3.31031 3.44081 3.44521 3.58578 3.59036 3.75978 3.76315 4.09124 4.09575 4.33934 4.34413 4.4974 4.50077 4.6219 4.62657 4.81431 4.81798 
94 0.14999 0.15387 0.15729 0.30616 0.30949 0.31327 0.31741 0.49269 0.4968 0.49975 0.50345 0.62533 0.62914 0.63295 0.63818 0.81539 0.81884 0.82244 0.82695 0.98789 0.99075 0.99526 1.15227 1.15594 1.161 1.31709 1.32081 1.32496 1.32985 1.48522 1.48917 1.49264 1.49751 1.64631 1.65305 1.65615 1.8426 1.84514 1.84914 2.05591 2.05853 2.0622 2.18114 2.18652 2.32747 2.33027 2.33388 2.46336 2.46908 2.47267 2.47695 2.61974 2.62387 2.62729 2.81099 2.81502 2.81813 2.82339 2.97476 2.97893 2.98242 3.1476 3.15065 3.15461 3.15845 3.29682 3.30039 3.30494 3.30878 3.42925 3.43528 3.43884 3.44357 3.57668 3.58049 3.58404 3.75135 3.75478 3.75813 4.08482 4.08739 4.09137 4.33388 4.33602 4.48792 4.49097 4.49479 4.61191 4.61806 4.62206 4.80694 4.80977 4.81235 4.81735 
19 0.16187 0.32003 0.50455 0.82716 0.99646 1.49776 1.66377 1.85091 2.06438 2.33688 2.6326 2.98763 3.16216 3.58797 3.76351 4.09293 4.34105 4.50074 4.81557 
57 0.14894 0.15442 0.30522 0.31059 0.49146 0.49671 0.6243 0.63066 0.81451 0.81999 0.98617 0.99264 1.1518 1.16136 1.31612 1.32392 1.48427 1.49023 1.64751 1.65321 1.84096 1.84629 2.05418 2.05927 2.18018 2.1911 2.32597 2.33096 2.46488 2.47104 2.61981 2.62528 2.80972 2.81538 2.97372 2.98011 3.14628 3.15195 3.29551 3.30324 3.43096 3.43661 3.57539 3.58117 3.74951 3.75528 4.08311 4.08803 4.33203 4.33662 4.48666 4.49256 4.61108 4.61995 4.80527 4.80916 4.81688 
56 0.14938 0.15538 0.30585 0.3115 0.49193 0.49767 0.6245 0.63089 0.81521 0.821 0.98694 0.99401 1.15236 1.1605 1.31666 1.32398 1.48482 1.49134 1.64676 1.65348 1.84177 1.84742 2.05494 2.05984 2.18052 2.18946 2.32672 2.33188 2.46515 2.4718 2.62038 2.62575 2.81011 2.81607 2.9742 2.98078 3.14702 3.15289 3.29608 3.30358 3.43271 3.43921 3.5759 3.58172 3.75023 3.75606 4.08391 4.0887 4.33285 4.33678 4.48734 4.49332 4.6115 4.62128 4.80601 4.80998 
25 0.1603 0.31684 0.50285 0.6372 0.82611 0.99699 1.33169 1.49653 1.66105 1.85232 2.06313 2.33661 2.47769 2.63082 2.82412 2.9857 3.15894 3.30941 3.44446 3.58724 3.76143 4.09208 4.34035 4.49836 4.81549 
28 0.15801 0.31297 0.5015 0.63375 0.82461 0.9946 1.16198 1.32645 1.49466 1.65855 1.84772 2.06163 2.19084 2.33332 2.47609 2.62842 2.81887 2.98401 3.15375 3.30501 3.4393 3.58466 3.75759 4.0899 4.33843 4.49456 4.62655 4.81285 
1 1.0066 
62 0.17246 0.17686 0.329 0.33253 0.34377 0.51566 0.51967 0.64833 0.65252 0.83869 0.843 1.00945 1.01339 1.02922 1.17825 1.183 1.34192 1.34645 1.50864 1.51262 1.67229 1.67758 1.86256 1.86673 1.87198 2.075 2.07968 2.20488 2.21186 2.34742 2.35252 2.35997 2.4896 2.49473 2.64308 2.64737 2.83386 2.83835 2.9982 3.00298 3.17107 3.17507 3.32164 3.3251 3.45488 3.45899 3.59878 3.6042 3.77362 3.77697 3.78277 4.10382 4.1078 4.35198 4.35624 4.51074 4.51499 4.6398 4.64575 4.82724 4.83148 4.83785 
87 0.16832 0.17142 0.17629 0.32323 0.32685 0.32968 0.34237 0.51118 0.5141 0.51727 0.52802 0.64486 0.64808 0.65539 0.83285 0.83626 0.83988 1.00371 1.00806 1.01218 1.17184 1.17646 1.1817 1.33611 1.33981 1.34353 1.50408 1.50724 1.51141 1.66827 1.67208 1.67843 1.85877 1.86234 1.86558 1.87616 2.07164 2.07477 2.08479 2.20127 2.20761 2.34475 2.34804 2.35269 2.36225 2.4858 2.489 2.49361 2.63893 2.64179 2.6536 2.82962 2.83272 2.83638 2.99451 2.99804 3.00725 3.16471 3.16834 3.17136 3.31549 3.31912 3.32246 3.44989 3.45387 3.45821 3.59586 3.59955 3.60437 3.76968 3.77238 3.77896 4.10011 4.10375 4.11509 4.3488 4.35209 4.3577 4.50673 4.50937 4.517 4.63554 4.64151 4.82296 4.82556 4.82882 4.8345 
74 0.16486 0.16858 0.17274 0.32133 0.32504 0.32872 0.50851 0.51148 0.51477 0.64107 0.64503 0.64915 0.8303 0.834 0.83782 1.00128 1.00597 1.00974 1.16818 1.17242 1.17733 1.33172 1.33659 1.34039 1.50063 1.50457 1.50897 1.66648 1.66994 1.85613 1.85978 1.86483 2.06951 2.07294 2.19627 2.2008 2.34156 2.34529 2.35545 2.48333 2.48665 2.63624 2.63942 2.82693 2.83022 2.83633 2.98976 2.99397 3.1624 3.16638 3.17007 3.31224 3.3171 3.32073 3.44767 3.45188 3.59269 3.5962 3.60595 3.76461 3.76915 3.77167 4.09889 4.10215 4.34727 4.35055 4.50191 4.50638 4.51234 4.63076 4.63582 4.82078 4.82357 4.82741 
63 0.15636 0.1603 0.31224 0.3168 0.50061 0.50397 0.63195 0.63661 0.82164 0.82582 0.83137 0.99273 0.99783 1.1589 1.16419 1.32368 1.32853 1.33326 1.49288 1.49672 1.65565 1.65997 1.84703 1.85131 2.06023 2.06413 2.18908 2.19589 2.3324 2.33653 2.47257 2.47729 2.62695 2.63066 2.81798 2.82179 2.82763 2.98193 2.98584 3.15319 3.15805 3.16251 3.30296 3.30829 3.31269 3.43821 3.44266 3.58299 3.58773 3.75644 3.76091 3.76474 4.08914 4.09325 4.33791 4.34206 4.49322 4.49791 4.50286 4.62043 4.62675 4.81216 4.81587 
58 0.14808 0.15307 0.3043 0.30892 0.3149 0.49073 0.49591 0.50085 0.62385 0.62901 0.81374 0.81858 0.98581 0.99171 1.15074 1.15976 1.31538 1.32323 1.48349 1.48927 1.64456 1.65279 1.84056 1.84509 2.05383 2.05812 2.17924 2.32541 2.32967 2.46333 2.47089 2.61847 2.62343 2.80893 2.81451 2.97292 2.97964 3.1457 3.15028 3.15501 3.29483 3.30312 3.42759 3.43379 3.57466 3.57993 3.7492 3.75503 4.08272 4.08678 4.33176 4.33528 4.48602 4.49188 4.6101 4.61982 4.80479 4.80845 
0 
112 0.14968 0.15356 0.15641 0.15921 0.30588 0.30931 0.31281 0.31581 0.49239 0.49647 0.49915 0.50172 0.50564 0.62467 0.62858 0.63161 0.63441 0.81495 0.81857 0.82179 0.82413 0.82916 0.98767 0.99048 0.9942 0.99741 1.15192 1.15578 1.15975 1.16354 1.31674 1.32048 1.32402 1.3272 1.48477 1.48893 1.49201 1.4948 1.64631 1.6528 1.65572 1.65943 1.84252 1.84513 1.84887 1.85235 2.05581 2.05853 2.06146 2.18091 2.18624 2.1898 2.32739 2.33022 2.33336 2.33772 2.46301 2.46879 2.47228 2.47488 2.4806 2.61942 2.62366 2.6268 2.62947 2.81087 2.81484 2.81773 2.82074 2.82512 2.97447 2.97869 2.98177 2.98546 3.14741 3.15048 3.15406 3.15657 3.29654 3.30013 3.30401 3.30705 3.42928 3.43522 3.43835 3.44157 3.57652 3.58035 3.58324 3.58664 3.75125 3.75459 3.75753 3.75981 4.08472 4.08739 4.09084 4.33374 4.33596 4.3395 4.48765 4.4907 4.49426 4.49691 4.61175 4.6176 4.62176 4.62606 4.80681 4.80967 4.81206 4.81539 
66 0.15295 0.15755 0.30919 0.31425 0.31875 0.49519 0.49997 0.50463 0.62839 0.63272 0.63967 0.81841 0.82337 0.8297 0.98995 0.99578 1.1556 1.1628 1.16848 1.31974 1.32624 1.48811 1.49311 1.64865 1.65562 1.66387 1.84471 1.84998 2.05797 2.06211 2.18323 2.19011 2.32975 2.33397 2.46826 2.47324 2.48006 2.62414 2.62802 2.81299 2.81814 2.82469 2.97747 2.98281 3.15021 3.156 3.29942 3.30686 3.43186 3.43708 3.44309 3.57912 3.58369 3.75331 3.75888 4.08693 4.09098 4.33582 4.33932 4.49047 4.496 4.61412 4.62307 4.8091 4.8127 4.81805 
1 3.76803 
19 0.16467 0.31907 0.50809 0.63908 0.82853 1.17152 1.33217 1.50191 1.66383 1.85656 2.8239 3.15991 3.31323 3.44579 3.76337 4.09587 4.34477 4.50145 4.81894 
30 0.17669 0.32265 0.51432 0.6421 0.83406 0.8407 1.00208 1.01228 1.16789 1.17769 1.33251 1.51112 1.66789 1.67652 1.8574 2.19946 2.34893 2.49091 2.82785 2.83759 2.99923 3.16336 3.31352 3.44812 3.76725 4.10536 4.35445 4.50306 4.51304 4.83055 
42 0.16873 0.17353 0.32563 0.33067 0.51246 0.51724 0.64524 0.83553 1.00741 1.17344 1.18001 1.33728 1.34341 1.50486 1.51011 1.67002 1.85925 1.86417 2.0722 2.2012 2.34444 2.34999 2.48675 2.63934 2.83096 2.83751 2.99399 3.16595 3.17013 3.31748 3.32396 3.45122 3.45628 3.59538 3.60022 3.77051 4.1001 4.34919 4.50703 4.6354 4.82359 4.82799 
9 0.3307 0.51988 0.84091 1.51054 2.35419 2.83845 3.1733 3.77598 4.51396 
28 0.16588 0.32298 0.50888 0.64242 0.83212 1.00495 1.17283 1.33622 1.50158 1.67127 1.86017 2.06866 2.20167 2.34145 2.48317 2.63588 2.827 2.99088 3.16454 3.31544 3.44947 3.59369 3.76724 4.09862 4.34609 4.50391 4.63624 4.82122 
0 
62 0.1629 0.16588 0.31955 0.32314 0.50597 0.50871 0.51257 0.63934 0.64486 0.8281 0.831 0.83542 0.99778 1.00191 1.00633 1.16455 1.17085 1.33181 1.33715 1.49877 1.50171 1.50755 1.66272 1.66608 1.85328 1.85694 1.86201 2.0661 2.06964 2.19413 2.19865 2.33832 2.3421 2.48047 2.48424 2.63377 2.63693 2.82462 2.82768 2.83266 2.98888 3.15984 3.16345 3.31065 3.31456 3.44624 3.45091 3.58986 3.59407 3.76333 3.76673 4.09493 4.09869 4.34356 4.34806 4.50045 4.50363 4.627 4.63157 4.81769 4.82014 4.82441 
117 0.176 0.17873 0.18177 0.18639 0.33142 0.33464 0.33743 0.34128 0.51933 0.52202 0.52477 0.52864 0.65249 0.6555 0.6586 0.66479 0.84076 0.844 0.84666 0.84991 1.01184 1.01564 1.01908 1.02454 1.17782 1.18248 1.18593 1.18965 1.34388 1.34685 1.3498 1.35445 1.5121 1.51483 1.51799 1.52591 1.67586 1.67883 1.68231 1.68707 1.86609 1.86951 1.87246 1.87588 1.88257 2.07918 2.08208 2.08525 2.09488 2.20593 2.21045 2.21555 2.35133 2.35491 2.35859 2.36321 2.37059 2.49359 2.49645 2.49994 2.50569 2.64653 2.64945 2.65306 2.66091 2.83702 2.84031 2.84331 2.84652 2.86143 3.00176 3.00429 3.00775 3.01493 3.17258 3.17624 3.17868 3.18232 3.19822 3.32318 3.32652 3.32909 3.33314 3.45803 3.46156 3.46435 3.46963 3.60282 3.60571 3.60874 3.6133 3.77632 3.77952 3.78199 3.78627 3.79547 4.10817 4.11125 4.11471 4.1243 4.35646 4.35898 4.36226 4.36966 4.51328 4.51654 4.51945 4.52381 4.63961 4.64367 4.64781 4.65653 4.83078 4.83327 4.83589 4.83884 4.84436 
69 0.17037 0.17397 0.32629 0.32983 0.51308 0.51658 0.52094 0.64624 0.64955 0.65636 0.83588 0.83947 0.84419 1.0046 1.00925 1.01333 1.1717 1.17765 1.18338 1.33813 1.3425 1.50654 1.51149 1.67049 1.6744 1.8602 1.8644 1.86837 2.07385 2.07753 2.20228 2.20746 2.34616 2.34987 2.35702 2.48801 2.49198 2.49868 2.64136 2.64487 2.83202 2.83593 2.84079 2.99589 2.99973 3.16575 3.17013 3.1747 3.31821 3.32181 3.4526 3.45641 3.59682 3.60111 3.60738 3.77146 3.77424 3.7794 4.10242 4.106 4.35061 4.35446 4.50866 4.51203 4.63579 4.64137 4.825 4.82858 4.8322 
26 0.17162 0.33103 0.51691 0.64936 0.83996 1.01389 1.18023 1.34282 1.51085 1.86723 2.07512 2.35608 2.49216 2.64166 2.8371 2.99666 3.16983 3.32064 3.45598 3.59923 3.77267 4.10421 4.3512 4.5095 4.63966 4.8286 
92 0.15193 0.15604 0.15908 0.30841 0.3117 0.31519 0.31938 0.49447 0.49891 0.50161 0.5049 0.62752 0.63165 0.63535 0.81747 0.82121 0.82435 0.8288 0.98961 0.99313 0.99743 1.15488 1.15872 1.16412 1.31922 1.3243 1.32776 1.48717 1.49158 1.49477 1.49927 1.64856 1.65511 1.65815 1.66362 1.84449 1.84741 1.85169 2.05778 2.06089 2.0655 2.18305 2.18867 2.32946 2.33253 2.3368 2.46703 2.47211 2.47549 2.48053 2.62266 2.62646 2.62944 2.8129 2.81707 2.81986 2.82481 2.97687 2.98174 2.9846 3.14974 3.15289 3.15654 3.16054 3.29882 3.30323 3.30695 3.43167 3.43682 3.44096 3.44531 3.57867 3.58275 3.58658 3.75309 3.75726 3.76002 4.08671 4.08949 4.09484 4.33565 4.33816 4.49 4.49401 4.49675 4.61399 4.62026 4.62447 4.80877 4.8118 4.81449 4.81876 
51 0.15572 0.16011 0.31152 0.31761 0.49904 0.50347 0.63149 0.63651 0.82092 0.82526 0.99163 0.99829 1.15753 1.16735 1.3215 1.32808 1.49175 1.49587 1.65617 1.66296 1.84615 1.85295 2.05923 2.18689 2.33162 2.47252 2.47681 2.62635 2.63047 2.81664 2.82092 2.98007 2.985 3.15219 3.15764 3.30154 3.30842 3.4381 3.44539 3.58191 3.58802 3.75518 3.76053 4.08831 4.33697 4.49238 4.4977 4.61924 4.62681 4.81129 4.81529 
25 0.16804 0.32399 0.51057 0.83318 1.00511 1.17731 1.33665 1.50323 1.66745 1.85835 2.06887 2.34331 2.63662 2.82934 2.99197 3.1666 3.3163 3.45071 3.59382 3.76849 4.09701 4.34516 4.50517 4.63566 4.82081 
80 0.14733 0.15173 0.15583 0.30366 0.30772 0.31144 0.48992 0.49436 0.4977 0.62272 0.62717 0.6311 0.81247 0.81702 0.82022 0.98453 0.98889 0.99374 1.15011 1.15525 1.16107 1.31445 1.31983 1.32436 1.48224 1.48695 1.49053 1.64521 1.65081 1.65498 1.83928 1.84318 1.84723 2.05252 2.05619 2.17862 2.18416 2.32442 2.32809 2.33261 2.46273 2.46823 2.47198 2.61806 2.62233 2.62619 2.8082 2.81251 2.81609 2.97215 2.97721 2.98224 3.14465 3.14874 3.15209 3.294 3.29909 3.30297 3.42886 3.43335 3.43736 3.5739 3.57819 3.58274 3.7479 3.75228 3.75541 4.08151 4.08506 4.33036 4.33357 4.485 4.48968 4.49339 4.60951 4.61661 4.62168 4.80374 4.80692 4.81037 
0 
44 0.1531 0.15822 0.3099 0.31618 0.49578 0.50086 0.63012 0.63587 0.81848 0.82394 0.98964 0.99632 1.15612 1.31978 1.32637 1.48803 1.49366 1.65571 1.84462 2.05775 2.18543 2.33004 2.47328 2.62502 2.62904 2.81491 2.81973 2.97803 2.98328 3.15048 3.15673 3.29984 3.3065 3.43676 3.58055 3.75325 3.75903 4.08685 4.33556 4.49053 4.49609 4.61588 4.80939 4.81455 
34 0.17252 0.32693 0.51375 0.52321 0.64839 0.83616 1.0075 1.0143 1.17879 1.34044 1.50775 1.67091 1.86304 1.87325 2.07454 2.20405 2.34737 2.35531 2.49034 2.64043 2.83324 2.99608 3.16951 3.32024 3.4543 3.59738 3.60739 3.77211 4.10496 4.35117 4.50851 4.63705 4.82538 4.83198 
35 0.17554 0.33144 0.33652 0.51821 0.52419 0.65287 0.84069 0.84742 1.01037 1.0169 1.18398 1.3463 1.51218 1.67577 1.86672 1.87284 2.07867 2.35232 2.36393 2.49354 2.64587 2.83688 2.84595 3.00138 3.17422 3.32426 3.46064 3.60451 3.77702 4.10696 4.35491 4.51403 4.64242 4.82989 4.83568 
3 0.83325 1.86112 4.82544 
71 0.16339 0.16673 0.31886 0.32286 0.32942 0.50641 0.50998 0.51723 0.63921 0.64288 0.82872 0.83181 0.83602 0.99833 1.00267 1.00659 1.16452 1.1699 1.17458 1.33172 1.33591 1.49874 1.50197 1.5068 1.66304 1.66723 1.67388 1.85318 1.85746 1.86108 2.06611 2.06956 2.19529 2.20241 2.33835 2.3421 2.34779 2.48082 2.4845 2.49153 2.63394 2.63702 2.82435 2.82768 2.83199 2.98905 2.99225 3.16004 3.16381 3.16771 3.31053 3.31457 3.44481 3.44894 3.5895 3.59331 3.5992 3.76394 3.76716 3.77434 4.0951 4.09941 4.34366 4.34803 4.50093 4.50418 4.62943 4.6345 4.81824 4.82172 4.82516 
0 
72 0.17032 0.17375 0.32518 0.32936 0.33411 0.51301 0.51629 0.52019 0.64618 0.65021 0.83475 0.83822 0.8428 1.00544 1.00944 1.0151 1.1734 1.17781 1.18413 1.33872 1.34273 1.50591 1.50957 1.52059 1.67055 1.67557 1.86016 1.86414 1.86843 2.0731 2.07734 2.20277 2.20908 2.34597 2.34972 2.35557 2.48819 2.4923 2.49939 2.64122 2.64431 2.83099 2.83418 2.83844 2.99644 3.00044 3.16678 3.17073 3.17532 3.31779 3.32185 3.3363 3.45243 3.4565 3.59723 3.6016 3.60942 3.77017 3.77381 3.77839 4.10247 4.10659 4.351 4.35616 4.50841 4.51164 4.52566 4.63448 4.63913 4.82484 4.82802 4.83217 
0 
83 0.16843 0.17133 0.17602 0.32364 0.32717 0.33061 0.51162 0.51488 0.51881 0.64394 0.6473 0.65177 0.83479 0.83754 0.84214 1.00384 1.0079 1.01276 1.1714 1.1763 1.18003 1.33654 1.33995 1.3445 1.50516 1.50884 1.51964 1.66867 1.67273 1.67821 1.85832 1.86234 1.86591 2.07157 2.07443 2.08057 2.19965 2.20514 2.3436 2.34713 2.35167 2.35707 2.48571 2.48845 2.49409 2.63852 2.64112 2.6477 2.82899 2.83228 2.83655 2.99403 2.99693 3.00305 3.16453 3.16836 3.17181 3.31523 3.31902 3.32284 3.44952 3.45341 3.45782 3.59466 3.59834 3.60368 3.76834 3.77173 3.77539 4.1003 4.10372 4.11677 4.34862 4.35227 4.35907 4.50518 4.50808 4.51221 4.63382 4.63743 4.82302 4.82605 4.82958 
85 0.14627 0.1508 0.15389 0.30238 0.30623 0.31005 0.48903 0.49384 0.49655 0.50128 0.62124 0.62586 0.62959 0.81167 0.81553 0.81884 0.82531 0.98423 0.98758 0.99218 1.14841 1.1527 1.15801 1.31343 1.31848 1.32229 1.48151 1.48608 1.48921 1.49492 1.64248 1.65013 1.65382 1.83894 1.84188 1.84629 2.0522 2.0554 2.17747 2.18365 2.32381 2.32714 2.33162 2.45921 2.46626 2.47 2.47578 2.61578 2.62086 2.62398 2.80738 2.81192 2.81502 2.97104 2.97622 2.97928 3.14389 3.14739 3.15172 3.29308 3.29748 3.30186 3.30609 3.42549 3.43184 3.43607 3.57301 3.57756 3.58159 3.74769 3.7516 3.75511 4.08112 4.08413 4.33011 4.33259 4.48427 4.48796 4.49152 4.60833 4.61492 4.61978 4.80326 4.80647 4.80944 
63 0.16933 0.17294 0.32464 0.3281 0.51173 0.51548 0.52066 0.64569 0.64917 0.8324 0.83616 0.83994 1.00286 1.00785 1.01192 1.17256 1.17878 1.33344 1.33888 1.34297 1.50508 1.51012 1.66923 1.67313 1.85829 1.86214 1.86657 2.07325 2.07688 2.20192 2.34419 2.34794 2.35839 2.48725 2.49143 2.64059 2.64487 2.83045 2.83436 2.99528 3.00069 3.16514 3.16931 3.31443 3.31967 3.32391 3.45186 3.45589 3.5963 3.60062 3.7709 3.77373 4.10136 4.10474 4.34958 4.35331 4.50776 4.51136 4.62903 4.6366 4.82408 4.82812 4.83255 
38 0.15972 0.31535 0.32192 0.50339 0.50802 0.63597 0.64184 0.82537 0.82943 0.99559 1.00279 1.16312 1.32867 1.4959 1.66039 1.8499 1.85736 2.06332 2.19145 2.33557 2.47721 2.63048 2.82108 2.9861 3.15686 3.16222 3.30739 3.44215 3.44895 3.58714 3.75971 3.76541 4.09217 4.34056 4.49656 4.62689 4.81441 4.822 
60 0.1509 0.15601 0.30741 0.31217 0.4931 0.49841 0.50249 0.62606 0.63115 0.63699 0.8164 0.82154 0.98787 0.99353 1.15372 1.16074 1.31762 1.32408 1.48609 1.49178 1.64657 1.65387 1.84265 1.84738 2.05587 2.05967 2.18156 2.18889 2.32791 2.33216 2.4663 2.47216 2.62177 2.62645 2.81112 2.81671 2.97531 2.98143 3.1481 3.1531 3.2972 3.30383 3.42986 3.43534 3.44015 3.57711 3.58234 3.75111 3.75633 3.7594 4.08494 4.0886 4.33374 4.33733 4.4883 4.49367 4.61231 4.6212 4.80715 4.81047 
23 0.3188 0.50392 0.82654 0.99743 1.16843 1.33127 1.49701 1.66383 1.85147 2.33744 2.48176 2.6319 2.82459 3.15911 3.31012 3.44509 3.58907 3.76194 4.09264 4.34123 4.49923 4.62752 4.81501 
84 0.16479 0.16777 0.1733 0.32003 0.3236 0.32656 0.50771 0.5105 0.51416 0.64039 0.64413 0.64993 0.82808 0.83255 0.8359 0.99902 1.00376 1.0078 1.16529 1.17185 1.17559 1.32921 1.3346 1.33816 1.49908 1.50269 1.50652 1.6645 1.6681 1.67338 1.85433 1.85857 1.8618 2.06739 2.07081 2.07599 2.19326 2.19891 2.20529 2.33982 2.3435 2.34702 2.35363 2.48197 2.48535 2.49036 2.63566 2.63858 2.82544 2.82859 2.83288 2.99064 2.99373 3.00073 3.16097 3.16517 3.16821 3.30946 3.31471 3.3178 3.44577 3.45036 3.45433 3.59006 3.59416 3.59733 3.76306 3.76761 3.77015 3.77633 4.09644 4.09987 4.34508 4.34822 4.3557 4.50039 4.50482 4.508 4.62481 4.63197 4.63605 4.81981 4.82259 4.82608 
28 0.15057 0.30689 0.49325 0.62678 0.81597 0.98708 1.15333 1.3173 1.48637 1.65237 1.84177 2.05491 2.18195 2.32711 2.46854 2.622 2.81151 2.97542 3.14758 3.29724 3.4335 3.57722 3.75059 4.08396 4.33266 4.48781 4.6151 4.80651 
0 
74 0.16724 0.17119 0.17799 0.32309 0.32737 0.33468 0.5107 0.51446 0.52037 0.6432 0.64767 0.65578 0.83127 0.8352 0.84049 1.00285 1.0077 1.01407 1.17042 1.17671 1.33539 1.33994 1.35492 1.50188 1.50654 1.51493 1.66739 1.67278 1.85755 1.86254 1.86732 2.07092 2.07518 2.19925 2.20628 2.34326 2.34763 2.35427 2.48535 2.48933 2.63829 2.64184 2.82845 2.83224 2.83734 2.99295 2.99695 3.16365 3.16855 3.17438 3.31495 3.31939 3.32899 3.4488 3.4538 3.46602 3.59461 3.59922 3.60765 3.76693 3.7711 3.77675 4.0999 4.10455 4.34836 4.35341 4.50371 4.50815 4.51412 4.63445 4.64375 4.8222 4.82564 4.83001 
28 0.1681 0.3257 0.51099 0.64544 0.83415 1.00485 1.17327 1.33679 1.50461 1.6684 1.85963 2.07252 2.20434 2.34608 2.48604 2.63936 2.82968 2.99419 3.16706 3.31682 3.45169 3.59557 3.76915 4.10047 4.34817 4.50648 4.63549 4.82371 
19 0.1649 0.32283 0.50869 0.83186 1.17276 1.5019 1.66555 1.85623 2.06667 2.19932 2.34249 2.48226 2.82924 3.1654 3.31523 3.44867 4.09595 4.34468 4.82049 
0 
28 0.16518 0.323 0.5105 0.64189 0.83254 1.00188 1.17257 1.33515 1.50257 1.66513 1.85557 2.06872 2.19786 2.34137 2.48369 2.63614 2.82767 2.99074 3.16501 3.31559 3.44868 3.59203 3.76714 4.09675 4.34564 4.50375 4.63187 4.8208 
1 3.76935 
70 0.17418 0.17816 0.19166 0.33061 0.3344 0.34178 0.51688 0.52029 0.5255 0.64978 0.65376 0.66143 0.83979 0.84374 0.85758 1.01011 1.01487 1.0216 1.17863 1.18377 1.34251 1.34667 1.51029 1.51463 1.67398 1.67901 1.86452 1.86927 1.87507 2.07681 2.08087 2.20621 2.2125 2.34983 2.35418 2.36264 2.49155 2.49598 2.64396 2.64732 2.8352 2.83924 2.84342 2.99971 3.00447 3.17157 3.17473 3.17918 3.32279 3.32664 3.45626 3.46053 3.60071 3.6056 3.61334 3.77485 3.77783 3.78388 4.1054 4.1093 4.1205 4.35381 4.35773 4.51187 4.51566 4.63991 4.64614 4.82901 4.83299 4.83856 
37 0.16863 0.32244 0.51073 0.64291 0.83372 1.00588 1.17239 1.33637 1.5035 1.66811 1.85714 1.86369 2.06971 2.19999 2.34252 2.34904 2.48478 2.4939 2.63875 2.82921 2.83593 2.99396 3.16297 3.17118 3.31453 3.32172 3.44816 3.45626 3.59426 3.7679 3.77364 4.09907 4.34757 4.50478 4.51127 4.633 4.82181 
117 0.14166 0.14535 0.14812 0.15091 0.29776 0.30119 0.30431 0.30706 0.4844 0.48821 0.49082 0.49343 0.49714 0.61667 0.62045 0.62336 0.62627 0.63116 0.80699 0.81037 0.81352 0.81591 0.82051 0.97963 0.98234 0.98593 0.98936 1.14386 1.14762 1.15154 1.15538 1.30873 1.31219 1.31588 1.31916 1.47682 1.48064 1.48376 1.48656 1.63816 1.64433 1.64748 1.65102 1.83433 1.83679 1.83992 1.84293 2.04758 2.05009 2.05278 2.05839 2.17285 2.17748 2.18106 2.31921 2.32198 2.32489 2.32817 2.45501 2.46055 2.46404 2.46687 2.47148 2.61135 2.61559 2.61852 2.62109 2.80278 2.80663 2.80941 2.81213 2.81616 2.96641 2.97035 2.97354 2.97707 3.13926 3.14226 3.14538 3.14784 3.15196 3.28847 3.29187 3.2956 3.29841 3.42113 3.42677 3.42989 3.43311 3.5684 3.57214 3.57493 3.57825 3.74311 3.74612 3.74907 3.75136 4.07653 4.07906 4.08191 4.32547 4.32762 4.33033 4.33694 4.47959 4.48253 4.48596 4.48842 4.60368 4.60901 4.6133 4.61771 4.7987 4.80147 4.80368 4.80641 4.8106 
20 0.15879 0.31572 0.50012 0.63625 0.8235 0.99193 1.4934 1.84676 2.06123 2.33603 2.62943 2.81912 3.15704 3.44453 3.58823 3.75958 4.08934 4.33702 4.49673 4.812 
19 0.17981 0.33518 0.52043 0.84333 1.01709 1.34896 1.51509 1.87263 2.08019 2.64751 2.84255 3.17846 3.32785 3.46071 3.7782 4.10879 4.35672 4.51677 4.83178 
28 0.1631 0.31856 0.50543 0.63854 0.82864 0.99908 1.16289 1.3309 1.4982 1.66194 1.85183 2.06566 2.1948 2.33769 2.48039 2.63281 2.82437 2.98807 3.15918 3.31049 3.44266 3.58864 3.764 4.09451 4.3427 4.50107 4.62716 4.81756 
66 0.16448 0.16751 0.17239 0.31965 0.32338 0.32756 0.50783 0.51136 0.64067 0.64401 0.64859 0.83003 0.83351 1.00001 1.00465 1.16782 1.17295 1.33343 1.33824 1.5004 1.50453 1.66467 1.6686 1.85429 1.85891 1.86295 2.06757 2.07083 2.19683 2.20359 2.33994 2.34331 2.34782 2.4822 2.48517 2.63535 2.63825 2.82627 2.83002 2.83426 2.99083 2.99526 3.16218 3.1659 3.17053 3.3131 3.31706 3.44622 3.45034 3.59107 3.59449 3.60017 3.76514 3.76848 4.09662 4.10002 4.34496 4.34796 4.50217 4.50521 4.51043 4.6309 4.63657 4.81963 4.82253 4.82649 
24 0.17539 0.32906 0.51707 0.64909 0.83667 1.00838 1.17822 1.50894 1.67147 1.86373 2.35004 2.49276 2.64473 2.83564 3.00097 3.17063 3.32228 3.46053 3.60103 3.77334 4.1085 4.3513 4.51181 4.82551 
0 
137 0.14264 0.14591 0.14861 0.15085 0.1538 0.29879 0.30234 0.30463 0.30697 0.30938 0.48571 0.48902 0.4917 0.49366 0.49607 0.61599 0.62034 0.62337 0.6257 0.62813 0.63395 0.80809 0.81141 0.8141 0.81626 0.81877 0.9809 0.98321 0.98596 0.98851 0.9921 1.14486 1.14868 1.15157 1.15459 1.15858 1.30991 1.31309 1.31661 1.31899 1.32213 1.47793 1.48147 1.48435 1.4866 1.48959 1.63903 1.64489 1.64801 1.65046 1.65417 1.83567 1.8379 1.84021 1.84258 1.84539 2.0489 2.05112 2.05352 2.05597 2.17403 2.1778 2.18116 2.18495 2.32055 2.32317 2.32552 2.32791 2.33125 2.45555 2.46123 2.46444 2.467 2.4699 2.61242 2.61669 2.61922 2.62139 2.62446 2.80418 2.80763 2.81004 2.81208 2.81474 2.96757 2.97097 2.97412 2.97614 2.97995 3.14035 3.14316 3.1454 3.14795 3.15005 3.28928 3.29247 3.29547 3.29832 3.30073 3.42231 3.42779 3.43001 3.43289 3.43561 3.56966 3.57301 3.57554 3.57803 3.581 3.74435 3.74664 3.74937 3.75149 3.7535 4.07787 4.08015 4.08237 4.08478 4.32663 4.32875 4.33074 4.33348 4.48077 4.48359 4.48659 4.48857 4.49104 4.60476 4.60873 4.61217 4.61572 4.62276 4.80016 4.80272 4.80472 4.80667 4.80934 
99 0.14617 0.15027 0.15339 0.30238 0.30581 0.30928 0.31286 0.48887 0.49324 0.49592 0.4999 0.62171 0.62583 0.62953 0.81165 0.81526 0.81863 0.82319 0.98401 0.98704 0.99114 1.14851 1.15229 1.15725 1.16231 1.31323 1.31741 1.32106 1.32547 1.48144 1.4857 1.48895 1.49384 1.64263 1.6493 1.65263 1.83873 1.84138 1.845 1.84979 2.05199 2.05475 2.05794 2.17728 2.18286 2.19077 2.32361 2.32651 2.32992 2.45994 2.46576 2.46952 2.47418 2.61609 2.62025 2.62343 2.80713 2.81134 2.81436 2.81905 2.97095 2.97538 2.97854 3.14382 3.14697 3.15076 3.15418 3.29298 3.29698 3.30107 3.30483 3.42559 3.43129 3.43508 3.43968 3.57285 3.5769 3.58046 3.74748 3.75107 3.75418 3.75766 4.08093 4.08358 4.08693 4.32991 4.33212 4.33576 4.48411 4.48735 4.49077 4.49576 4.60814 4.61442 4.61922 4.80307 4.806 4.80842 4.81221 
40 0.17007 0.32711 0.51385 0.64789 0.83631 1.00771 1.1776 1.33946 1.50732 1.67196 1.86238 1.87158 2.07295 2.20537 2.34625 2.35333 2.48745 2.49514 2.64029 2.83274 2.83831 2.99534 3.00263 3.16826 3.1762 3.31911 3.45337 3.59769 3.60758 3.77092 3.77992 4.10187 4.10972 4.35005 4.35807 4.50787 4.51411 4.6369 4.82508 4.82928 
0 
57 0.15543 0.16 0.31212 0.31692 0.49794 0.50231 0.50868 0.63124 0.63673 0.82077 0.82553 0.99229 0.9993 1.15821 1.16496 1.32224 1.32913 1.49061 1.49544 1.65497 1.65929 1.8472 1.85196 2.06048 2.06485 2.18644 2.19215 2.33261 2.33726 2.47199 2.47728 2.62688 2.63087 2.81617 2.82104 2.98018 2.98535 3.15285 3.15832 3.30198 3.30922 3.4379 3.44235 3.58214 3.58684 3.75577 3.76129 4.08938 4.09351 4.3382 4.34246 4.49283 4.49819 4.61738 4.62548 4.81206 4.81538 
37 0.16723 0.3235 0.50923 0.51355 0.64291 0.64869 0.83241 0.83835 1.00406 1.17337 1.33538 1.50299 1.6668 1.85842 2.07016 2.19918 2.34222 2.35297 2.48412 2.48966 2.63777 2.82821 2.83394 2.99238 3.16507 3.17264 3.31558 3.44905 3.59372 3.76795 3.77239 4.09878 4.34656 4.50556 4.633 4.82123 4.82597 
0 
54 0.14974 0.15616 0.30583 0.31237 0.49255 0.49843 0.62445 0.63053 0.81514 0.8213 0.98773 0.99515 1.1518 1.15796 1.16538 1.31701 1.32494 1.48498 1.4915 1.64598 1.65439 1.84247 1.85056 2.05573 2.18102 2.19631 2.32732 2.33467 2.46266 2.47139 2.61919 2.62571 2.81092 2.81752 2.97455 2.98167 3.14741 3.1546 3.29657 3.30477 3.42895 3.43605 3.57652 3.58362 3.75117 3.75843 4.08462 4.33363 4.48781 4.49509 4.6119 4.62102 4.80675 4.81121 
79 0.16089 0.16444 0.16984 0.31721 0.32207 0.32697 0.5032 0.50703 0.51102 0.63576 0.64011 0.64375 0.82533 0.83004 0.83442 0.99702 1.00235 1.00902 1.16309 1.16834 1.17365 1.32697 1.3321 1.33706 1.49497 1.49976 1.50427 1.66036 1.66392 1.67213 1.85189 1.85643 1.86077 2.0656 2.06937 2.19157 2.19671 2.33787 2.34194 2.34907 2.47488 2.48019 2.48406 2.63158 2.63534 2.82189 2.82544 2.82915 2.83641 2.98504 2.98968 2.99984 3.15775 3.16248 3.16592 3.30704 3.31261 3.31665 3.44207 3.44581 3.44981 3.58782 3.59163 3.59825 3.76058 3.76559 3.77222 4.09448 4.09846 4.34315 4.3491 4.49791 4.50237 4.62233 4.62905 4.63598 4.81706 4.82004 4.82408 
54 0.14812 0.15338 0.30458 0.3103 0.49071 0.49524 0.62475 0.63107 0.81351 0.81896 0.98498 0.99406 1.1511 1.31498 1.32505 1.48345 1.48916 1.64897 1.65471 1.83971 1.84578 2.05292 2.05825 2.17934 2.32499 2.33119 2.46632 2.47158 2.61947 2.62442 2.80898 2.814 2.97293 2.97899 3.14524 3.15146 3.2947 3.30347 3.43131 3.43773 3.57466 3.58075 3.74835 3.75398 4.08196 4.08719 4.3307 4.33586 4.48554 4.49161 4.61024 4.61961 4.80424 4.80781 
98 0.17624 0.17938 0.183 0.33162 0.33555 0.33877 0.34688 0.51993 0.52304 0.52615 0.54393 0.6526 0.6558 0.65968 0.84094 0.84435 0.84774 0.8549 1.0116 1.01627 1.02024 1.02842 1.17843 1.18316 1.18727 1.3439 1.34723 1.35062 1.36175 1.51226 1.51546 1.51886 1.676 1.67949 1.68452 1.86623 1.8703 1.87355 1.88024 2.07911 2.08242 2.0872 2.11438 2.20823 2.21305 2.21982 2.35202 2.35599 2.3606 2.36875 2.49408 2.49772 2.50269 2.64635 2.64933 2.65388 2.83791 2.84095 2.84466 2.85273 3.00184 3.00452 3.0087 3.17289 3.17651 3.17946 3.18429 3.32386 3.32738 3.33034 3.45802 3.462 3.46579 3.60355 3.60729 3.61202 3.77687 3.77991 3.783 3.78872 4.10811 4.11147 4.11591 4.13718 4.35653 4.35981 4.36407 4.51296 4.51633 4.51992 4.52811 4.64271 4.64689 4.65808 4.83127 4.83405 4.8374 4.84233 
56 0.1591 0.16256 0.31535 0.31898 0.5028 0.50607 0.63494 0.63906 0.82478 0.82751 0.99463 0.99901 1.16198 1.16675 1.32738 1.33146 1.4954 1.49841 1.65911 1.66336 1.84978 1.85382 2.06299 2.067 2.19078 2.19603 2.33515 2.33918 2.4767 2.48056 2.62977 2.63277 2.82067 2.82419 2.98501 2.98909 3.15681 3.16008 3.30708 3.31072 3.44092 3.445 3.58591 3.59004 3.75987 3.76318 4.09162 4.09556 4.33971 4.3445 4.49774 4.5008 4.62542 4.62962 4.81459 4.81781 
0 
23 0.164 0.32272 0.50776 0.6411 0.83129 1.00152 1.33365 1.50096 1.85876 2.48159 2.6345 2.82558 2.99042 3.1626 3.31297 3.44878 3.59039 3.76482 4.09634 4.34431 4.50198 4.63059 4.81962 
58 0.15318 0.15778 0.30952 0.31398 0.49555 0.50025 0.50511 0.62889 0.63361 0.81868 0.82334 0.99019 0.9953 1.15597 1.16184 1.32004 1.32582 1.48844 1.49325 1.65452 1.65951 1.84494 1.84951 2.0581 2.06218 2.1841 2.19111 2.33028 2.33442 2.47087 2.47538 2.62424 2.62852 2.81369 2.81862 2.97783 2.98307 3.15056 3.15543 3.29969 3.30559 3.43679 3.44215 3.57982 3.58419 3.7534 3.75858 4.08712 4.09115 4.33602 4.33963 4.49054 4.49561 4.61501 4.62359 4.80946 4.81296 4.81877 
23 0.15885 0.31244 0.50142 0.63557 0.82434 1.32793 1.49443 1.84695 2.06045 2.33239 2.4768 2.62884 2.82 2.98428 3.15303 3.30789 3.44291 3.58582 3.75933 4.08884 4.33717 4.49626 4.81205 
67 0.16909 0.17275 0.32427 0.32869 0.51233 0.51597 0.52005 0.64436 0.64831 0.83338 0.83727 0.84144 1.00329 1.00836 1.01334 1.17052 1.17534 1.18052 1.33403 1.33899 1.34362 1.50583 1.51063 1.66828 1.67318 1.67977 1.8585 1.86318 1.86845 2.07197 2.07652 2.19854 2.20369 2.34381 2.34798 2.35737 2.48625 2.49067 2.63961 2.64303 2.83089 2.83451 2.84007 2.99465 2.99876 3.16821 3.17174 3.314 3.31946 3.32365 3.44999 3.45515 3.5954 3.60004 3.77091 3.77421 4.101 4.10471 4.34941 4.35341 4.50784 4.51161 4.63272 4.637 4.82441 4.82862 4.83349 
56 0.16611 0.16992 0.32291 0.32647 0.50887 0.51281 0.64192 0.64526 0.83107 0.83493 1.00065 1.00547 1.1706 1.17646 1.33492 1.33895 1.50185 1.50645 1.66568 1.67037 1.85575 1.86053 2.06923 2.07368 2.19802 2.20447 2.34169 2.34581 2.48353 2.48802 2.63677 2.64215 2.82721 2.83219 2.99179 2.99655 3.16378 3.16709 3.31488 3.31827 3.44845 3.45256 3.59272 3.59687 3.76676 3.76946 4.09778 4.10185 4.34586 4.35065 4.50397 4.50721 4.63154 4.63914 4.82092 4.8253 
3 0.5051 0.82784 4.81551 
7 0.18355 0.33708 0.52376 0.8469 1.51974 3.78179 4.51912 
48 0.15315 0.15917 0.30872 0.31432 0.49652 0.50157 0.62888 0.63508 0.81787 0.8237 0.98903 0.99958 1.15582 1.16362 1.32103 1.32691 1.48781 1.49306 1.65298 1.66592 1.8436 1.85036 2.05703 2.18582 2.32907 2.47002 2.47669 2.62405 2.81425 2.81954 2.97914 3.14951 3.15502 3.29991 3.30561 3.43445 3.44114 3.58 3.58849 3.75323 3.75824 4.08589 4.33421 4.49005 4.49548 4.61742 4.80863 4.8142 
68 0.16448 0.16855 0.3197 0.32312 0.32738 0.50725 0.51085 0.51666 0.6398 0.64316 0.65 0.83 0.83283 0.83692 0.99804 1.00343 1.00846 1.16574 1.17235 1.3319 1.33618 1.5002 1.50388 1.66373 1.66861 1.85359 1.85835 1.86243 2.06644 2.06967 2.19517 2.19967 2.33881 2.34303 2.34815 2.48148 2.48557 2.63465 2.63741 2.82534 2.82852 2.83274 2.98905 2.99299 3.16065 3.16428 3.16836 3.31216 3.31557 3.4449 3.44985 3.58945 3.59408 3.59949 3.76544 3.7681 4.09535 4.09903 4.3439 4.3479 4.50228 4.50516 4.6274 4.63136 4.63814 4.81842 4.82164 4.82497 
24 0.15435 0.31052 0.49689 0.63085 0.81957 0.99106 1.32307 1.49001 1.84338 2.05733 2.32946 2.47277 2.62511 2.81536 2.9801 3.15048 3.30294 3.43789 3.58106 3.75467 4.08579 4.33364 4.49215 4.80824 
26 0.17337 0.33053 0.51815 0.65173 0.83901 1.01162 1.18174 1.51142 1.67327 1.86725 2.07627 2.20353 2.35256 2.49982 2.64312 2.83766 2.99781 3.173 3.45677 3.60388 3.77462 4.10561 4.35197 4.512 4.63955 4.82877 
46 0.16901 0.17441 0.32481 0.32935 0.51214 0.5176 0.64564 0.65075 0.83482 0.83937 1.00567 1.01201 1.1725 1.1776 1.33724 1.50571 1.6698 1.86024 1.86752 2.07284 2.2014 2.34567 2.35312 2.48662 2.49358 2.64073 2.83082 2.83658 2.99546 3.16591 3.17021 3.31752 3.3237 3.45196 3.4598 3.59619 3.60625 3.77131 3.78299 4.10176 4.34979 4.35676 4.50753 4.63443 4.82409 4.8289 
66 0.16035 0.16357 0.31574 0.32006 0.32322 0.50342 0.50643 0.50954 0.63602 0.64013 0.82535 0.82877 0.83256 0.99605 1.00069 1.16228 1.16762 1.32679 1.33068 1.33473 1.49579 1.49912 1.5028 1.66021 1.66437 1.85038 1.85502 1.85971 2.06327 2.06693 2.19022 2.19473 2.33585 2.3401 2.47778 2.48104 2.63095 2.63419 2.82122 2.82445 2.82907 2.98515 2.9883 3.15669 3.16119 3.30757 3.31195 3.31581 3.44164 3.44662 3.58661 3.59042 3.75962 3.76357 3.76656 4.0923 4.09614 4.341 4.34473 4.49685 4.50093 4.62142 4.62752 4.81505 4.81788 4.82125 
1 0.83654 
4 1.17218 2.82897 3.31538 4.82407 
31 0.1657 0.32339 0.50819 0.51316 0.64254 0.8317 1.00325 1.17382 1.33471 1.50255 1.66483 1.67406 1.85702 1.86213 2.06884 2.20335 2.34339 2.48285 2.63605 2.82703 2.99054 3.1647 3.315 3.4485 3.5928 3.76755 4.0978 4.34546 4.50359 4.63262 4.82008 
34 0.16106 0.31659 0.50294 0.50743 0.63695 0.82512 0.82959 0.99541 1.16171 1.16893 1.32984 1.49545 1.50079 1.65992 1.85034 2.06417 2.19277 2.33564 2.47861 2.63154 2.82198 2.9867 3.15659 3.16157 3.30963 3.44351 3.58726 3.76229 4.09267 4.34062 4.49906 4.6258 4.81502 4.82007 
48 0.15037 0.15515 0.30668 0.3138 0.493 0.49743 0.62615 0.63246 0.8158 0.82054 0.98699 0.99405 1.153 1.31697 1.32497 1.48603 1.49074 1.64988 1.65662 1.84171 2.05498 2.18182 2.32711 2.46677 2.47254 2.62132 2.62576 2.81139 2.81663 2.97512 2.98038 3.14746 3.1545 3.29679 3.30473 3.43259 3.57716 3.58394 3.75046 3.75707 4.08408 4.33276 4.48748 4.49371 4.61331 4.62156 4.80651 4.81082 
103 0.14719 0.15093 0.15359 0.15872 0.30324 0.30678 0.30999 0.31407 0.48989 0.4938 0.4963 0.49996 0.62226 0.62616 0.6289 0.63319 0.81246 0.81583 0.81906 0.82303 0.98521 0.98787 0.99211 1.14931 1.15323 1.15827 1.16285 1.31421 1.31775 1.32173 1.32611 1.48226 1.48606 1.48928 1.49355 1.64356 1.65013 1.65333 1.66006 1.83989 1.84233 1.84591 1.85053 2.05315 2.05565 2.05854 2.1783 2.18318 2.18929 2.32477 2.32758 2.33075 2.46036 2.46622 2.47005 2.47367 2.61677 2.62123 2.62415 2.80824 2.81225 2.815 2.81949 2.9719 2.97601 2.97914 3.14481 3.14788 3.15118 3.15466 3.29404 3.29754 3.30213 3.30548 3.42657 3.43244 3.43611 3.44082 3.5739 3.57777 3.58047 3.58692 3.74868 3.75178 3.75501 3.75826 4.0821 4.08463 4.0879 4.33107 4.33314 4.33663 4.48512 4.48811 4.49174 4.49619 4.60912 4.61479 4.61983 4.80425 4.80704 4.80922 4.81451 
27 0.16154 0.31751 0.50413 0.64062 0.82686 0.99916 1.16752 1.33091 1.49701 1.66559 1.85142 2.06712 2.19428 2.33812 2.48089 2.63297 2.82292 2.98726 3.15953 3.30964 3.44836 3.5884 3.76226 4.09611 4.49985 4.62749 4.81712 
76 0.14733 0.15219 0.15687 0.30348 0.30736 0.31178 0.49005 0.49535 0.49882 0.62257 0.62748 0.63164 0.81271 0.81714 0.82059 0.98524 0.98924 1.14961 1.15415 1.16134 1.31443 1.32062 1.3256 1.48255 1.48811 1.49191 1.64395 1.65142 1.65494 1.83995 1.84303 1.84806 2.05321 2.05655 2.17853 2.18593 2.32483 2.32825 2.33698 2.46129 2.46693 2.47103 2.61719 2.62184 2.6255 2.80841 2.81342 2.8171 2.9721 2.97821 3.14492 3.1485 3.15287 3.29414 3.29953 3.30385 3.42692 3.43312 3.43838 3.57404 3.57899 3.74871 3.7535 3.75681 4.08214 4.08527 4.33112 4.33375 4.48526 4.48918 4.49296 4.60939 4.61827 4.8043 4.80763 4.81116 
52 0.15431 0.15968 0.31151 0.31794 0.49716 0.50196 0.50738 0.63092 0.63722 0.81976 0.82525 0.99123 0.99727 1.15754 1.16708 1.32167 1.33011 1.48991 1.49556 1.65592 1.66245 1.84611 1.85269 2.05938 2.1891 2.33147 2.33808 2.47238 2.47944 2.62585 2.63115 2.81723 2.82277 2.98024 2.98566 3.15196 3.15833 3.30146 3.30892 3.43741 3.4443 3.58161 3.58861 3.75523 3.7613 4.08841 4.33735 4.49209 4.49828 4.62155 4.81098 4.81566 
27 0.16168 0.31737 0.50359 0.63694 0.82586 0.99914 1.16695 1.3316 1.49725 1.66205 1.85375 2.06369 2.33741 2.47805 2.6314 2.82322 2.98811 3.15848 3.30955 3.44405 3.58844 3.76166 4.09219 4.34005 4.4985 4.62821 4.81476 
52 0.15092 0.15653 0.30725 0.31334 0.49362 0.49886 0.62673 0.63284 0.81629 0.82194 0.98786 0.99511 1.15371 1.16374 1.31789 1.32516 1.4864 1.49242 1.65083 1.65708 1.84246 1.84948 2.05571 2.18267 2.32776 2.33436 2.46751 2.47373 2.62175 2.62699 2.81204 2.81756 2.9759 2.98221 3.14804 3.15411 3.2976 3.30488 3.43339 3.43998 3.5777 3.58429 3.75129 3.75707 4.08474 4.33346 4.48834 4.49444 4.61407 4.6233 4.80712 4.81158 
48 0.15784 0.16414 0.31458 0.32123 0.50002 0.63226 0.64043 0.82333 0.83024 0.99508 1.16104 1.16846 1.32523 1.33473 1.49362 1.65303 1.66355 1.85037 2.06532 2.18836 2.20067 2.33525 2.34141 2.47105 2.48023 2.62838 2.63446 2.81906 2.82543 2.9823 2.99082 3.15546 3.1623 3.30513 3.31306 3.4355 3.44568 3.58499 3.5916 3.7587 3.76471 4.09414 4.3415 4.4957 4.50181 4.61912 4.62989 4.81626 
78 0.15543 0.15895 0.16221 0.31207 0.31546 0.31897 0.49764 0.50163 0.50449 0.63108 0.63444 0.63834 0.82071 0.82442 0.82705 0.99209 0.99587 0.99954 1.15784 1.16249 1.16775 1.32196 1.32729 1.33118 1.49029 1.49448 1.49731 1.65176 1.65758 1.66091 1.84723 1.85129 1.85528 2.06033 2.06349 2.18569 2.19131 2.33249 2.33555 2.47078 2.47524 2.47872 2.62643 2.62973 2.63299 2.81579 2.81957 2.82344 2.97974 2.98444 2.98884 3.15271 3.15583 3.15952 3.30171 3.30599 3.3097 3.43626 3.4397 3.44435 3.58171 3.58533 3.58962 3.75577 3.75956 3.76249 4.08943 4.09233 4.33822 4.34097 4.49303 4.49754 4.50067 4.61652 4.6245 4.81156 4.8145 4.81799 
25 0.16068 0.31693 0.50307 0.63772 0.82574 0.99981 1.16827 1.33106 1.49681 1.65992 1.85356 2.06235 2.33866 2.47732 2.63065 2.82112 3.15816 3.3095 3.44477 3.58994 3.76146 4.09092 4.33909 4.49873 4.81375 
3 0.51566 0.83873 1.00687 
80 0.14743 0.15151 0.15538 0.30376 0.30755 0.31175 0.48979 0.49405 0.49745 0.62283 0.62687 0.63091 0.81285 0.81716 0.82025 0.98448 0.98895 0.99545 1.15019 1.15492 1.16193 1.31445 1.3195 1.32518 1.48264 1.48715 1.49166 1.64444 1.65025 1.65529 1.83922 1.8431 1.84755 2.05243 2.05601 2.17827 2.18392 2.32443 2.32801 2.33455 2.46303 2.46806 2.47249 2.61813 2.62208 2.6255 2.80787 2.81213 2.8153 2.97206 2.97692 2.98479 3.14463 3.14857 3.15204 3.29405 3.29875 3.3037 3.42842 3.43227 3.4371 3.57374 3.57788 3.58404 3.74779 3.7521 3.75545 4.08144 4.08492 4.33024 4.33335 4.485 4.48952 4.49486 4.6091 4.61566 4.62129 4.80364 4.80671 4.80978 
0 
39 0.15764 0.31163 0.31831 0.50004 0.50573 0.63307 0.82194 0.8286 0.99163 1.15848 1.16769 1.32153 1.3282 1.4932 1.65723 1.84612 1.85456 2.05949 2.18967 2.33156 2.47514 2.6282 2.81802 2.98329 3.15222 3.15844 3.30175 3.30914 3.43891 3.58372 3.75496 3.76048 4.08847 4.33697 4.49206 4.49771 4.62313 4.81098 4.81624 
23 0.1538 0.30948 0.49659 0.63003 0.81891 0.989 1.48973 1.84331 2.05681 2.32889 2.47257 2.62512 2.8154 2.98034 3.14961 3.30619 3.43628 3.58087 3.75428 4.08565 4.33395 4.49212 4.80844 
99 0.1679 0.17106 0.17463 0.32389 0.32753 0.33051 0.33589 0.5112 0.514 0.51684 0.52073 0.64417 0.64783 0.65149 0.83313 0.83666 0.84017 0.8468 1.00304 1.00707 1.01053 1.01578 1.16973 1.17559 1.17956 1.33401 1.33886 1.34198 1.34844 1.50374 1.50696 1.51091 1.66886 1.67212 1.67634 1.85853 1.86196 1.86533 1.86936 2.07153 2.07444 2.07942 2.19744 2.20309 2.20815 2.34408 2.34704 2.35053 2.35622 2.48506 2.48836 2.49221 2.50014 2.63848 2.64167 2.64535 2.8293 2.83229 2.83546 2.83928 2.99159 2.99601 2.99933 3.16415 3.16863 3.1712 3.1753 3.31443 3.31909 3.32195 3.32984 3.45025 3.45393 3.45759 3.594 3.59722 3.60136 3.60568 3.76735 3.77171 3.77441 3.77944 4.10051 4.10359 4.10844 4.34935 4.35189 4.3566 4.50434 4.50865 4.51201 4.51915 4.6309 4.63645 4.641 4.82328 4.82575 4.82857 4.83181 
0 
0 
25 0.15814 0.31543 0.50294 0.63455 0.82337 1.1644 1.32664 1.49375 1.6632 1.84606 2.06194 2.33504 2.4753 2.62834 2.81985 2.98381 3.15645 3.30688 3.44121 3.58714 3.75878 4.08794 4.336 4.49567 4.81199 
29 0.16535 0.32316 0.50794 0.64211 0.83114 1.00335 1.17212 1.33375 1.50152 1.66589 1.85781 2.06846 2.20027 2.34168 2.4834 2.63585 2.82667 2.99066 3.16336 3.31464 3.44895 3.59227 3.76689 4.09688 4.3449 4.50323 4.6317 4.82004 4.82517 
68 0.15816 0.16141 0.31395 0.31769 0.32168 0.50184 0.50514 0.50845 0.63431 0.63788 0.82351 0.82664 0.83046 0.99388 0.99827 1.16017 1.16455 1.17134 1.32552 1.32927 1.3328 1.49342 1.49686 1.50068 1.65814 1.66205 1.8484 1.85253 1.85676 2.06151 2.06505 2.1895 2.19399 2.33401 2.33785 2.47505 2.47877 2.62892 2.63185 2.81946 2.82301 2.8293 2.98403 2.98694 3.15478 3.15907 3.16316 3.30439 3.30914 3.31294 3.44001 3.44438 3.58501 3.58841 3.75856 3.76204 4.09052 4.0943 4.33895 4.3429 4.49511 4.49855 4.50216 4.62189 4.62603 4.81367 4.81648 4.81977 
28 0.15943 0.31653 0.50314 0.63647 0.82557 0.9988 1.16448 1.32842 1.49482 1.65942 1.85035 2.06398 2.1931 2.33722 2.47631 2.63115 2.82138 2.98564 3.15723 3.30732 3.44138 3.58687 3.76238 4.09239 4.34077 4.49832 4.62572 4.81572 
78 0.15499 0.15902 0.16314 0.31195 0.31608 0.31969 0.49775 0.50159 0.50526 0.63154 0.63545 0.63905 0.82068 0.82465 0.82798 0.99184 0.99643 1.00125 1.15842 1.16393 1.16863 1.32214 1.32709 1.33114 1.49024 1.49455 1.49785 1.65468 1.65902 1.66398 1.84685 1.85117 1.85531 2.05983 2.06339 2.18645 2.19178 2.3322 2.33606 2.34251 2.47161 2.47615 2.48082 2.62614 2.62997 2.81683 2.8205 2.82442 2.97994 2.98461 2.98999 3.1531 3.15722 3.16124 3.30211 3.30739 3.31072 3.43756 3.44183 3.44599 3.58188 3.58572 3.59016 3.7558 3.75983 3.76281 4.08886 4.09224 4.3376 4.34061 4.49284 4.49721 4.50085 4.61882 4.62557 4.81146 4.81442 4.81954 
25 0.16686 0.32227 0.51025 0.64178 0.8325 1.0014 1.1731 1.33884 1.50261 1.66749 1.85624 2.06938 2.34156 2.48437 2.63873 2.82746 2.99288 3.31893 3.44916 3.59254 3.77211 4.0981 4.34709 4.63205 4.82109 
0 
127 0.16868 0.17119 0.17346 0.17645 0.32435 0.32738 0.3297 0.33221 0.33862 0.51218 0.51434 0.51685 0.51944 0.52444 0.6446 0.64729 0.64953 0.65245 0.66116 0.83378 0.83664 0.83862 0.8414 0.84728 1.00426 1.00783 1.01039 1.01321 1.01864 1.17162 1.17537 1.17845 1.18122 1.33494 1.33872 1.34126 1.34377 1.3488 1.50445 1.50709 1.50948 1.51226 1.6694 1.67193 1.67484 1.679 1.85894 1.86203 1.86434 1.86679 1.87031 2.07169 2.07432 2.07677 2.08047 2.19887 2.20293 2.20704 2.21155 2.34439 2.34711 2.34977 2.35269 2.3574 2.48581 2.48847 2.49109 2.49428 2.49922 2.63911 2.64161 2.64372 2.64817 2.8299 2.83241 2.83479 2.8375 2.84045 2.99362 2.9965 2.99921 3.0024 3.16568 3.16897 3.17107 3.17362 3.1775 3.31529 3.31895 3.32124 3.32364 3.33879 3.45057 3.45364 3.45608 3.45898 3.59549 3.59794 3.60062 3.60358 3.60841 3.76884 3.77184 3.77427 3.77737 3.78301 4.1008 4.10317 4.10569 4.11015 4.34953 4.35152 4.35436 4.35821 4.5054 4.50874 4.51074 4.51352 4.63394 4.63705 4.64046 4.64537 4.82389 4.82614 4.82838 4.8308 4.83449 
57 0.16365 0.16679 0.32017 0.3237 0.50704 0.51069 0.63963 0.64406 0.82914 0.83237 0.99802 1.0029 1.16448 1.17145 1.33296 1.33867 1.49954 1.503 1.66344 1.66936 1.85299 1.85771 1.86169 2.0664 2.06994 2.19415 2.20267 2.33829 2.34234 2.48115 2.48865 2.63426 2.63723 2.82511 2.83124 2.98946 2.99486 3.1617 3.16647 3.31286 3.31742 3.44488 3.45001 3.59015 3.59569 3.76491 3.76777 4.09528 4.09932 4.34355 4.34847 4.50205 4.5078 4.6287 4.63365 4.81872 4.82288 
9 0.32096 0.83029 0.99976 1.66341 1.85404 3.15882 3.31014 4.62655 4.8152 
92 0.1778 0.18128 0.18563 0.33346 0.33761 0.34131 0.35543 0.52087 0.52408 0.5282 0.54032 0.65309 0.65751 0.66147 0.84307 0.84658 0.85088 1.01396 1.01886 1.02589 1.17957 1.18623 1.19027 1.34464 1.34932 1.35355 1.51384 1.51762 1.52179 1.67819 1.683 1.69004 1.86819 1.87275 1.87657 1.88965 2.08265 2.08634 2.10436 2.20777 2.21292 2.22037 2.35327 2.35765 2.36266 2.37122 2.49433 2.49841 2.5035 2.64858 2.65171 2.65735 2.83874 2.84239 2.84684 2.87242 3.00214 3.00605 3.01097 3.17396 3.17855 3.18208 3.189 3.32384 3.3291 3.33264 3.45914 3.4641 3.46861 3.60311 3.60796 3.61277 3.7774 3.78152 3.78468 3.79161 4.1104 4.11408 4.12132 4.35881 4.36236 4.36829 4.51455 4.51872 4.52257 4.64168 4.6467 4.65318 4.83297 4.83608 4.83975 4.84883 
28 0.16903 0.32637 0.51368 0.64557 0.83716 1.00616 1.17182 1.33734 1.50686 1.67097 1.8611 2.07101 2.19937 2.34325 2.48779 2.63953 2.83175 2.99391 3.16824 3.3184 3.45217 3.59687 3.77062 4.10129 4.34866 4.50667 4.63668 4.82455 
0 
33 0.15352 0.30909 0.49658 0.50388 0.62928 0.81859 0.98956 1.15587 1.32058 1.48894 1.65422 1.84397 2.05726 2.18633 2.32935 2.47103 2.62449 2.81433 2.9788 3.15001 3.15806 3.29983 3.30938 3.43556 3.57996 3.75342 3.75938 4.08627 4.33474 4.49024 4.62185 4.80874 4.81492 
29 0.15889 0.31414 0.50175 0.63449 0.82345 0.99408 1.00099 1.16525 1.33012 1.49469 1.65886 1.84919 2.06141 2.19416 2.33404 2.47642 2.6294 2.81988 2.98546 3.15483 3.31066 3.44011 3.58543 3.75886 4.09065 4.3391 4.49558 4.62757 4.81374 
80 0.1531 0.15796 0.163 0.30923 0.31347 0.31746 0.49581 0.50096 0.50469 0.62845 0.63337 0.63763 0.81845 0.82256 0.82625 0.99129 0.99601 1.15528 1.15981 1.16439 1.32026 1.32545 1.32901 1.48829 1.49298 1.49667 1.64952 1.65628 1.6596 1.84627 1.84966 1.85464 2.0595 2.06332 2.18435 2.18996 2.19619 2.33099 2.33442 2.34025 2.46636 2.47259 2.4765 2.62285 2.62783 2.63132 2.81418 2.81907 2.82305 2.97795 2.98336 2.98999 3.15099 3.15461 3.15856 3.30003 3.30499 3.30933 3.43253 3.4388 3.44337 3.57988 3.58473 3.58871 3.75478 3.7591 3.76267 4.08837 4.0918 4.33756 4.34109 4.49122 4.49543 4.49889 4.61491 4.62083 4.62593 4.81051 4.81401 4.81883 
57 0.15115 0.15535 0.30707 0.31196 0.49361 0.49769 0.50236 0.62695 0.63211 0.81604 0.82063 0.98713 0.99249 1.15359 1.16277 1.31737 1.3241 1.48628 1.49089 1.65177 1.65671 1.84187 1.84661 2.05499 2.05906 2.18274 2.32728 2.33192 2.4682 2.47273 2.6219 2.62597 2.81204 2.8164 2.97593 2.98055 3.14788 3.15291 3.29755 3.30392 3.43322 3.43888 3.5777 3.58341 3.75066 3.75541 4.08407 4.08815 4.33271 4.33661 4.48803 4.49289 4.61491 4.62282 4.80662 4.80986 4.81477 
0 
78 0.16635 0.17049 0.17661 0.32228 0.32647 0.33063 0.51048 0.51416 0.51961 0.64311 0.64685 0.65277 0.83235 0.83549 0.83922 1.00167 1.00652 1.01055 1.16738 1.17292 1.17741 1.33215 1.33706 1.34381 1.50308 1.5073 1.66691 1.67173 1.68196 1.85663 1.86107 1.86486 1.88105 2.07077 2.07493 2.19816 2.20223 2.34241 2.34702 2.35236 2.48467 2.48923 2.49691 2.63814 2.64285 2.82807 2.83181 2.8361 2.99264 2.99767 3.16307 3.1674 3.17209 3.31346 3.31799 3.32441 3.44926 3.45308 3.45926 3.59317 3.59802 3.60382 3.76719 3.77081 3.78008 4.09982 4.10453 4.14635 4.34775 4.3522 4.50322 4.50727 4.51237 4.63003 4.63501 4.82158 4.82535 4.82928 
31 0.16601 0.32349 0.51023 0.64251 0.83335 1.00138 1.0073 1.17305 1.33592 1.50311 1.66665 1.85641 1.86159 2.06973 2.20015 2.34164 2.34736 2.48457 2.63719 2.82832 2.99246 3.16583 3.31591 3.44984 3.593 3.76716 4.09817 4.34639 4.50569 4.63495 4.82164 
66 0.16175 0.16443 0.31702 0.32016 0.3235 0.50464 0.50758 0.63769 0.6409 0.82745 0.83001 0.99579 1.00054 1.00776 1.16248 1.16772 1.17227 1.32648 1.33131 1.3359 1.49738 1.50051 1.66165 1.66492 1.85075 1.85461 1.85849 2.06429 2.06726 2.19358 2.19977 2.3368 2.34008 2.34616 2.4789 2.48149 2.6326 2.63498 2.82307 2.82593 2.83159 2.98766 2.99044 3.15762 3.16147 3.16495 3.30643 3.31142 3.31471 3.4427 3.44651 3.58812 3.59151 3.76227 3.76498 4.09338 4.09639 4.34178 4.34467 4.49994 4.50232 4.62466 4.62909 4.81676 4.81932 4.82416 
27 0.16158 0.31749 0.50394 0.63849 0.8272 0.99737 1.16629 1.33076 1.49724 1.66128 1.85021 2.06447 2.1944 2.3379 2.47825 2.63227 2.82265 2.98719 3.15947 3.31009 3.44363 3.5895 3.76229 4.0945 4.34126 4.49951 4.81525 
87 0.1512 0.15563 0.15866 0.30751 0.3111 0.31487 0.49379 0.49862 0.50133 0.50601 0.62596 0.63063 0.63432 0.81697 0.82124 0.82379 0.8295 0.98889 0.99272 0.99669 1.15384 1.15766 1.16249 1.16844 1.31833 1.32439 1.32814 1.48667 1.49158 1.49431 1.64724 1.65511 1.65954 1.8436 1.84651 1.85047 2.05689 2.06008 2.18226 2.18892 2.32855 2.33176 2.33617 2.46372 2.47119 2.47472 2.48192 2.62124 2.62591 2.62879 2.81198 2.8169 2.81956 2.82472 2.9759 2.98189 2.98685 3.14884 3.15212 3.15614 3.16216 3.2979 3.30297 3.30638 3.43006 3.43638 3.44103 3.57777 3.58254 3.58675 3.75224 3.7567 3.75937 4.0858 4.08862 4.33484 4.33717 4.48918 4.49397 4.49642 4.61322 4.6211 4.62506 4.8079 4.81096 4.81415 4.81837 
72 0.15387 0.1586 0.31025 0.31484 0.31882 0.49647 0.50124 0.50574 0.62906 0.63407 0.63905 0.81936 0.82429 0.82901 0.99125 0.99697 1.15673 1.16244 1.16781 1.32115 1.32679 1.33202 1.48882 1.49425 1.49914 1.65064 1.65732 1.66219 1.8461 1.85106 2.05932 2.06367 2.18515 2.19111 2.33119 2.3355 2.4682 2.47451 2.47941 2.62447 2.62912 2.8147 2.81951 2.82384 2.97871 2.98415 3.15143 3.15614 3.16001 3.3006 3.30612 3.31004 3.43297 3.43878 3.44489 3.58046 3.58523 3.75466 3.75945 3.76358 4.08829 4.09278 4.33731 4.34391 4.4918 4.49683 4.61617 4.62221 4.62812 4.81045 4.81406 4.81904 
34 0.16711 0.32331 0.32766 0.51103 0.64457 0.83294 1.00363 1.17295 1.33529 1.50252 1.50712 1.66652 1.85638 1.86161 2.06952 2.19963 2.34175 2.34664 2.48448 2.63745 2.82872 2.83619 2.99214 3.1652 3.31574 3.45048 3.59352 3.76841 4.09841 4.34612 4.50466 4.63254 4.82132 4.82855 
5 0.52072 0.64834 0.84209 2.83358 4.8273 
56 0.14614 0.15132 0.30222 0.30684 0.48882 0.4942 0.62148 0.62681 0.81169 0.81636 0.98393 0.98891 1.14844 1.15441 1.31324 1.31949 1.48153 1.48705 1.64288 1.65059 1.83861 1.84198 2.05186 2.05558 2.17725 2.18441 2.32347 2.32742 2.4607 2.46758 2.61616 2.62145 2.80706 2.81244 2.97084 2.97704 3.14359 3.14751 3.29285 3.29883 3.42592 3.43207 3.5727 3.57803 3.74733 3.75227 4.08077 4.08421 4.32979 4.33252 4.48398 4.48923 4.60816 4.61812 4.80291 4.80649 
42 0.15917 0.31434 0.32041 0.50261 0.50755 0.63516 0.82397 0.82827 0.99482 1.16106 1.32654 1.33249 1.49386 1.49868 1.65911 1.84915 1.85473 2.06252 2.1911 2.33457 2.47633 2.62991 2.63436 2.82042 2.82499 2.9849 3.15558 3.16143 3.30541 3.31164 3.44046 3.58553 3.75884 3.76372 4.0913 4.09583 4.34002 4.49564 4.5011 4.62305 4.81424 4.81798 
57 0.17417 0.17946 0.33104 0.33542 0.51758 0.52311 0.64976 0.65359 0.84043 0.84576 1.01141 1.01761 1.17839 1.18391 1.34326 1.51012 1.51529 1.67353 1.67955 1.86394 1.8687 1.89294 2.0763 2.08108 2.20663 2.34897 2.35366 2.36291 2.49133 2.4959 2.64418 2.64845 2.83577 2.84041 2.9997 3.0072 3.17215 3.17597 3.32317 3.33965 3.45541 3.46002 3.60031 3.60472 3.77525 3.77847 4.1051 4.11023 4.35408 4.36027 4.51195 4.51624 4.64008 4.64691 4.82902 4.83316 4.84748 
59 0.15384 0.15849 0.31054 0.31513 0.31926 0.49618 0.50084 0.5073 0.6299 0.63468 0.81912 0.82409 0.99077 0.99641 1.15678 1.16383 1.32094 1.32684 1.48891 1.4939 1.65103 1.65736 1.84572 1.85136 2.05881 2.0636 2.18497 2.19334 2.33102 2.33581 2.4699 2.47557 2.62492 2.62917 2.81474 2.81942 2.97876 2.98397 3.15121 3.15684 3.30076 3.30741 3.43603 3.44046 3.58059 3.58508 3.75436 3.75918 3.7626 4.08784 4.0917 4.33666 4.34082 4.49152 4.49688 4.61528 4.62462 4.81005 4.81335 
31 0.16447 0.32156 0.50695 0.64048 0.83023 0.99926 1.1645 1.1725 1.33221 1.49972 1.66397 1.85375 1.86105 2.06736 2.19663 2.33908 2.48178 2.63536 2.826 2.99046 3.16289 3.31364 3.44786 3.59035 3.76604 4.09587 4.3442 4.50282 4.6299 4.81907 4.82572 
54 0.15248 0.15854 0.30896 0.31484 0.49502 0.49999 0.5064 0.62786 0.63509 0.81771 0.82341 0.98966 0.99711 1.15535 1.16478 1.31961 1.32706 1.48733 1.49318 1.64877 1.65643 1.84455 1.85129 2.05776 2.18349 2.32968 2.33687 2.46703 2.47492 2.62323 2.62879 2.81324 2.81914 2.97717 2.98392 3.14991 3.1562 3.29912 3.30691 3.43164 3.43704 3.44398 3.57901 3.58692 3.75305 3.75919 4.08675 4.33561 4.49027 4.49632 4.61432 4.62559 4.80882 4.81252 
47 0.16409 0.1709 0.32059 0.32555 0.50715 0.51202 0.64113 0.83003 0.83357 0.99882 1.00381 1.01024 1.16712 1.17371 1.33257 1.33979 1.50029 1.50699 1.66408 1.67074 1.85431 1.85976 2.06716 2.19692 2.33975 2.34673 2.48219 2.49196 2.63484 2.82599 2.83265 2.98979 3.16282 3.16996 3.31335 3.44849 3.5905 3.59922 3.76541 3.77394 4.09592 4.34398 4.50234 4.63057 4.81869 4.82206 4.82938 
56 0.14835 0.15321 0.30458 0.30907 0.491 0.49612 0.62366 0.62875 0.81402 0.81888 0.98607 0.99155 1.15096 1.15682 1.3156 1.32237 1.48377 1.48897 1.64524 1.65307 1.84084 1.84561 2.05407 2.0584 2.17953 2.18769 2.3257 2.3299 2.4635 2.47041 2.6187 2.6236 2.80922 2.81448 2.97317 2.97926 3.14594 3.15039 3.29507 3.30167 3.42845 3.43402 3.57493 3.57999 3.74942 3.75498 4.08298 4.087 4.33197 4.33538 4.4863 4.49203 4.61048 4.6199 4.80507 4.80873 
30 0.16508 0.32117 0.50777 0.51233 0.64068 0.83049 1.00085 1.33354 1.50069 1.6642 1.8549 1.86094 2.06751 2.34047 2.48282 2.63525 2.63871 2.82643 2.99052 3.16391 3.31399 3.44684 3.59178 3.76595 3.76916 4.09614 4.34443 4.50314 4.6312 4.81995 
25 0.17139 0.3278 0.51335 0.64843 0.83777 1.01029 1.17727 1.50711 1.67269 1.86149 2.07526 2.20519 2.34833 2.48932 2.64307 2.83553 3.16871 3.32011 3.45383 3.60076 3.77155 4.10269 4.35112 4.51108 4.8282 
0 
4 3.17395 3.77377 4.51069 4.82897 
53 0.17568 0.18098 0.33156 0.33579 0.51835 0.5239 0.65263 0.66052 0.84099 0.84678 1.0121 1.02001 1.18079 1.34437 1.35153 1.51131 1.51625 1.67517 1.6826 1.86703 1.87276 2.07879 2.09188 2.20738 2.35178 2.35875 2.49266 2.49999 2.64592 2.65815 2.83707 2.84297 3.00077 3.00835 3.17371 3.17889 3.32457 3.33024 3.45858 3.46416 3.60179 3.60909 3.77613 3.78212 4.10723 4.11334 4.35504 4.36088 4.51373 4.52143 4.64139 4.83048 4.83559 
57 0.16031 0.16389 0.31544 0.32007 0.5035 0.50709 0.63534 0.64048 0.82513 0.82908 0.99563 1.00129 1.16127 1.1671 1.32586 1.33103 1.49702 1.5007 1.6597 1.66378 1.85025 1.85431 2.06312 2.06663 2.19028 2.19634 2.33549 2.33929 2.47623 2.48055 2.63082 2.63404 2.82086 2.82432 2.98492 2.98865 3.15624 3.16121 3.30542 3.31149 3.44109 3.44731 3.58644 3.59098 3.75899 3.7633 3.76677 4.09212 4.09559 4.34064 4.34364 4.49592 4.50047 4.623 4.62846 4.81531 4.8179 
55 0.16087 0.16462 0.31662 0.32088 0.50406 0.50768 0.6373 0.64174 0.8259 0.82945 0.99598 1.00158 1.16278 1.16968 1.32979 1.33658 1.49594 1.49984 1.66105 1.66598 1.85092 1.8563 2.0641 2.06872 2.19177 2.19599 2.33649 2.34164 2.47857 2.48436 2.63175 2.63507 2.82265 2.82647 2.98665 2.99042 3.15748 3.16203 3.30822 3.31314 3.44257 3.44748 3.58774 3.59307 3.76094 3.76443 4.09312 4.09775 4.34162 4.34652 4.49786 4.50134 4.62553 4.81683 4.82071 
88 0.14397 0.14815 0.15129 0.30012 0.30375 0.30728 0.48669 0.49102 0.49377 0.49775 0.61918 0.62341 0.6272 0.80936 0.81316 0.81647 0.82192 0.98189 0.98509 0.98889 1.14622 1.15026 1.15513 1.31108 1.31532 1.31917 1.47919 1.4835 1.48684 1.64052 1.64695 1.65078 1.83659 1.83941 1.84287 2.04985 2.05284 2.05604 2.17517 2.18045 2.32148 2.32461 2.32789 2.45761 2.46337 2.4675 2.61375 2.61819 2.62156 2.80505 2.80925 2.81232 2.81914 2.96874 2.97324 2.97661 3.14156 3.1449 3.14852 3.15462 3.29078 3.29476 3.29906 3.42348 3.42916 3.43342 3.57068 3.57482 3.57834 3.74536 3.74894 3.75201 4.07879 4.08167 4.085 4.32776 4.33018 4.33375 4.48191 4.48531 4.48876 4.60603 4.61183 4.61896 4.80094 4.80402 4.80652 4.81082 
1 4.81331 
0 
0 
0 
27 0.17139 0.32848 0.51598 0.64821 0.83783 1.01062 1.17969 1.34096 1.51003 1.67361 1.86585 2.07459 2.20979 2.34851 2.48896 2.64183 2.83341 2.99709 3.17014 3.32085 3.45474 3.60479 3.77273 4.10318 4.35075 4.50964 4.82693 
0 
22 0.1772 0.33307 0.51868 0.84138 1.01294 1.18472 1.34917 1.51199 1.86969 2.08018 2.49999 2.64577 2.84126 3.00663 3.17719 3.32399 3.45848 3.77689 4.10821 4.35391 4.51579 4.83175 
11 0.64368 1.33817 1.86084 2.35322 2.63795 2.82961 3.16884 3.3169 3.76822 4.34612 4.50475 
80 0.16698 0.17041 0.17517 0.32207 0.32588 0.3294 0.5106 0.5141 0.51763 0.64284 0.6466 0.65131 0.83188 0.83523 0.83946 1.00177 1.00652 1.01141 1.17014 1.17572 1.18036 1.33476 1.33865 1.34302 1.50291 1.50678 1.51128 1.66748 1.67259 1.8569 1.86144 1.86516 2.07032 2.0735 2.11075 2.1982 2.20246 2.20794 2.34242 2.34639 2.35053 2.48465 2.4879 2.49332 2.63759 2.64074 2.82813 2.83166 2.83575 2.99237 2.99531 2.99989 3.16321 3.16748 3.17055 3.31334 3.31789 3.32187 3.44859 3.45293 3.45758 3.59397 3.59818 3.60563 3.76741 3.77105 3.77513 4.0994 4.10292 4.11309 4.3476 4.35174 4.5031 4.50745 4.51161 4.63299 4.63817 4.82206 4.82533 4.82899 
84 0.16502 0.16767 0.1718 0.32038 0.32344 0.32607 0.50813 0.51041 0.51328 0.64112 0.64437 0.64771 0.83007 0.83291 0.83589 1.00076 1.00435 1.00809 1.16704 1.17084 1.17478 1.33284 1.33554 1.33882 1.50065 1.50345 1.50692 1.66492 1.66778 1.67149 1.85468 1.85795 1.8608 1.86489 2.06785 2.07103 2.07591 2.19591 2.19936 2.34011 2.34327 2.34659 2.48255 2.48529 2.48929 2.63556 2.63817 2.64322 2.82631 2.82891 2.83209 2.99082 2.99312 2.99785 3.16157 3.16497 3.16744 3.31223 3.31544 3.31824 3.44661 3.45003 3.45295 3.5916 3.59428 3.59791 3.76452 3.76758 3.77004 4.09673 4.09966 4.10373 4.34551 4.34829 4.50172 4.50487 4.50759 4.62895 4.63281 4.6371 4.81977 4.82225 4.82494 4.82887 
84 0.15645 0.15963 0.16221 0.31309 0.31698 0.31975 0.49916 0.50274 0.50562 0.51018 0.63295 0.63589 0.63881 0.82173 0.82561 0.82795 0.99309 0.99681 1.00003 1.15961 1.16405 1.16772 1.32334 1.32801 1.3311 1.4916 1.49562 1.49841 1.65718 1.65988 1.664 1.84787 1.8513 1.85478 2.06092 2.064 2.06773 2.18746 2.19193 2.19871 2.33332 2.33634 2.34018 2.4746 2.47777 2.48087 2.62776 2.63088 2.63342 2.81723 2.8211 2.82378 2.98172 2.98549 2.98874 3.15353 3.15781 3.16039 3.30331 3.30775 3.31034 3.43935 3.4428 3.4459 3.58329 3.58641 3.58974 3.7563 3.76046 3.76284 4.08991 4.09272 4.09806 4.33885 4.3416 4.4937 4.49791 4.50024 4.61862 4.62456 4.62742 4.81231 4.81523 4.81783 
97 0.17349 0.17629 0.18054 0.32886 0.33239 0.33523 0.34134 0.51713 0.51967 0.52288 0.52908 0.64988 0.65298 0.65692 0.83732 0.84112 0.84464 0.84941 1.00845 1.01267 1.01638 1.02305 1.17677 1.18162 1.18521 1.342 1.34541 1.34904 1.50787 1.51175 1.51578 1.67288 1.67626 1.68036 1.86302 1.86709 1.87031 1.87695 2.07664 2.07946 2.08458 2.20263 2.2073 2.21372 2.34894 2.35233 2.35607 2.36272 2.49153 2.49427 2.49855 2.64441 2.64695 2.65315 2.83412 2.8372 2.84042 2.84416 2.99963 3.00199 3.00625 3.16953 3.17357 3.17614 3.18076 3.32113 3.32483 3.32804 3.45484 3.45901 3.46246 3.60007 3.60315 3.60686 3.61318 3.77348 3.77688 3.77946 3.78535 4.10579 4.10855 4.11303 4.16363 4.35405 4.35661 4.36106 4.51003 4.51373 4.51669 4.52302 4.63289 4.6403 4.6443 4.82866 4.83106 4.83435 4.83867 
28 0.16488 0.32166 0.50769 0.64203 0.83042 1.00286 1.17394 1.33646 1.5009 1.66558 1.85752 2.06891 2.34258 2.48305 2.63578 2.82704 2.99034 3.16397 3.31471 3.44886 3.59309 3.76642 4.09699 4.34412 4.50373 4.63591 4.81926 4.82391 
24 0.15889 0.31614 0.50203 0.63542 0.82469 1.16749 1.33008 1.49513 1.66037 1.851 2.06069 2.33756 2.47611 2.629 2.81998 2.98478 3.15776 3.30821 3.44453 3.75974 4.08905 4.33708 4.4969 4.81248 
0 
64 0.1444 0.14889 0.30069 0.30489 0.30981 0.48681 0.49138 0.49579 0.62004 0.62454 0.80981 0.81451 0.98142 0.9862 1.1471 1.15265 1.31136 1.317 1.4796 1.48458 1.64244 1.64799 1.8362 1.84021 1.84644 2.04943 2.05318 2.1755 2.18182 2.32132 2.32507 2.46017 2.46554 2.61513 2.61953 2.80498 2.80953 2.81472 2.96906 2.97432 3.14165 3.14596 3.15053 3.29095 3.29644 3.30179 3.42599 3.43061 3.57077 3.57523 3.74476 3.74931 3.75325 4.07842 4.08205 4.32729 4.33053 4.48191 4.48677 4.6064 4.61434 4.80059 4.80382 4.80826 
63 0.1577 0.16147 0.16747 0.31435 0.31817 0.5015 0.50442 0.50788 0.63467 0.63851 0.82267 0.82704 0.83082 0.9943 0.99874 1.16148 1.1676 1.32556 1.32979 1.49247 1.49685 1.50056 1.65934 1.66267 1.84915 1.8533 2.06236 2.06608 2.19014 2.19496 2.3344 2.33844 2.476 2.47926 2.62866 2.63225 2.8195 2.82294 2.82899 2.9838 2.98719 3.15546 3.15992 3.30541 3.31002 3.4407 3.4447 3.58489 3.58864 3.7582 3.76233 3.76813 4.09139 4.09504 4.34013 4.34391 4.49511 4.4996 4.62293 4.62815 4.81431 4.81713 4.82255 
27 0.16329 0.32195 0.50669 0.64119 0.83031 1.00183 1.1715 1.33542 1.50016 1.66356 1.85623 2.06772 2.34104 2.48104 2.63454 2.82818 2.99035 3.163 3.31319 3.44825 3.59214 3.7656 4.09788 4.34462 4.50232 4.63108 4.81838 
19 0.15866 0.31534 0.50044 0.63515 0.82362 0.99492 2.06103 2.33368 2.47648 2.62865 2.81985 2.98439 3.1559 3.58596 3.7593 4.09 4.33803 4.49656 4.81222 
36 0.16533 0.32277 0.50849 0.51391 0.64099 0.83048 0.83454 1.00123 1.00559 1.172 1.33514 1.50097 1.50818 1.66509 1.67181 1.85524 1.85945 2.06885 2.1999 2.34059 2.34563 2.4835 2.63618 2.82639 2.99123 3.16493 3.31504 3.44814 3.59204 3.76719 4.09695 4.34502 4.50424 4.63232 4.82037 4.82645 
56 0.1566 0.16109 0.3127 0.31743 0.49995 0.50465 0.63318 0.63804 0.8215 0.82577 0.99229 0.9985 1.15919 1.16633 1.32349 1.32862 1.49121 1.49567 1.50211 1.65742 1.66444 1.84724 1.85289 2.06051 2.06579 2.18885 2.33266 2.33892 2.47416 2.47916 2.62767 2.63158 2.81778 2.82192 2.98188 2.98623 3.15347 3.15842 3.30304 3.30901 3.43879 3.44423 3.58317 3.58855 3.75662 3.76134 4.08953 4.09492 4.33819 4.34488 4.49353 4.49849 4.62082 4.62646 4.81232 4.81618 
31 0.17135 0.32626 0.51298 0.64687 0.8346 0.83997 1.00418 1.0089 1.17658 1.33951 1.50678 1.67317 1.86152 2.0739 2.20419 2.34713 2.48889 2.63976 2.83241 2.99695 3.16783 3.31805 3.45343 3.59853 3.77058 4.10274 4.35104 4.50804 4.63487 4.82396 4.82954 
68 0.15854 0.16172 0.31488 0.31852 0.32354 0.50145 0.50442 0.5079 0.63446 0.63828 0.64357 0.82385 0.82741 0.83188 0.99464 1.00022 1.16086 1.16651 1.17127 1.32494 1.33024 1.3347 1.49395 1.49756 1.50237 1.65873 1.66219 1.84963 1.85391 2.06268 2.06642 2.18918 2.19474 2.33506 2.33895 2.47535 2.47905 2.48432 2.62972 2.63271 2.81944 2.82289 2.82691 2.98299 2.98718 3.15583 3.15978 3.16368 3.30475 3.31 3.31377 3.44083 3.44539 3.58515 3.58849 3.75836 3.76243 3.76567 4.09176 4.09552 4.34033 4.34405 4.49533 4.49977 4.62078 4.62721 4.8145 4.8171 
27 0.17285 0.33099 0.51722 0.65096 0.83875 1.01365 1.18137 1.34313 1.51112 1.67392 1.86651 2.0778 2.35091 2.49246 2.64385 2.8353 2.9993 3.17205 3.32348 3.45714 3.60108 3.77456 4.10581 4.35254 4.51187 4.64254 4.82864 
52 0.16947 0.1743 0.32533 0.32892 0.51178 0.51522 0.64569 0.64888 0.83487 0.83819 1.00341 1.00803 1.16882 1.17582 1.33279 1.33904 1.5044 1.50749 1.66857 1.67441 1.858 1.86546 2.07215 2.19932 2.34398 2.34862 2.48678 2.64026 2.83051 2.83639 2.99492 3.00018 3.16448 3.1686 3.31274 3.31902 3.44931 3.45372 3.59548 3.6023 3.77028 3.77279 4.10036 4.10372 4.34865 4.35236 4.5034 4.50802 4.63532 4.64094 4.82407 4.82767 
0 
59 0.16402 0.16676 0.31926 0.32309 0.3271 0.50768 0.51089 0.6398 0.64339 0.82894 0.83236 0.99999 1.0048 1.16842 1.17351 1.33285 1.3372 1.49979 1.50273 1.66383 1.66772 1.85457 1.8589 2.06669 2.06985 2.19545 2.20261 2.33968 2.34289 2.35284 2.4815 2.48454 2.63456 2.63714 2.82545 2.82826 2.99006 2.99286 3.1608 3.16479 3.31164 3.31527 3.44539 3.44992 3.5907 3.594 3.76472 3.76738 3.77123 4.09568 4.09894 4.34441 4.34724 4.50153 4.50459 4.63072 4.63498 4.81908 4.82172 
8 0.32061 0.50721 0.82941 1.00224 1.49938 3.16203 3.76461 4.82017 
63 0.15765 0.16127 0.31347 0.31748 0.5006 0.50402 0.50783 0.63406 0.6378 0.82265 0.82661 0.83119 0.99351 0.9981 1.16074 1.16553 1.32601 1.32936 1.49291 1.49672 1.50174 1.65825 1.66251 1.84843 1.85275 2.06176 2.06555 2.18992 2.19567 2.33389 2.3376 2.47508 2.47886 2.62869 2.6317 2.81937 2.82286 2.82875 2.98391 2.98685 3.15467 3.15898 3.16368 3.30491 3.30914 3.43947 3.44393 3.58481 3.58851 3.75824 3.76198 3.76678 4.09073 4.09497 4.33915 4.34365 4.49503 4.49866 4.62269 4.62742 4.81303 4.81626 4.82099 
58 0.16156 0.16491 0.31702 0.32049 0.50429 0.50806 0.63772 0.64084 0.82713 0.83016 0.99623 1.00152 1.1624 1.1686 1.32683 1.33115 1.33513 1.49751 1.50128 1.66138 1.667 1.85115 1.85566 2.06439 2.06863 2.19279 2.2003 2.33628 2.34137 2.47882 2.4818 2.63212 2.635 2.82254 2.82551 2.98719 2.99102 3.15715 3.1614 3.30675 3.31153 3.44214 3.44663 3.58774 3.59216 3.7597 3.76395 3.76734 4.09304 4.09699 4.34164 4.34588 4.49756 4.50128 4.62608 4.63012 4.81675 4.8201 
76 0.1629 0.1663 0.17078 0.31902 0.32359 0.33178 0.50683 0.51066 0.51483 0.63923 0.6431 0.64806 0.82761 0.83159 0.83542 0.99941 1.0037 1.00888 1.1655 1.17219 1.33185 1.33639 1.49871 1.50236 1.50715 1.66329 1.66833 1.67994 1.85346 1.85849 1.86249 2.06647 2.07061 2.19172 2.19891 2.33899 2.34321 2.34993 2.48013 2.48409 2.48977 2.63335 2.6368 2.64763 2.8238 2.82734 2.83233 2.98808 2.9912 2.99611 3.15988 3.16436 3.16873 3.30949 3.31483 3.3196 3.44481 3.44946 3.58984 3.59434 3.59981 3.76262 3.76669 3.77007 4.09559 4.1 4.34413 4.3487 4.49942 4.50376 4.50829 4.62349 4.63166 4.81834 4.8218 4.82555 
1 4.82426 
101 0.18107 0.18423 0.18807 0.33652 0.34011 0.34313 0.34925 0.52415 0.52696 0.52997 0.53471 0.65669 0.66054 0.66423 0.84591 0.84941 0.85265 0.85936 1.01715 1.02134 1.02513 1.04033 1.18421 1.18873 1.19263 1.34883 1.35229 1.3557 1.37295 1.51711 1.52024 1.52397 1.53893 1.68071 1.68399 1.68826 1.69858 1.87146 1.87523 1.87859 1.88458 2.08404 2.08747 2.09229 2.21324 2.21799 2.22455 2.35702 2.36116 2.36535 2.37119 2.49869 2.50224 2.50641 2.52269 2.65117 2.65441 2.6588 2.84254 2.84569 2.84932 2.8539 3.00643 3.00967 3.01387 3.17782 3.18166 3.1845 3.18953 3.32787 3.33189 3.33501 3.3425 3.46295 3.46704 3.47093 3.60758 3.6113 3.61508 3.62249 3.78051 3.78434 3.78691 3.79251 4.11329 4.11652 4.12154 4.36181 4.36479 4.36945 4.5176 4.52147 4.52465 4.5317 4.6465 4.6507 4.65638 4.83604 4.83881 4.84193 4.84561 
24 0.16459 0.3214 0.5077 0.64142 0.83058 1.00029 1.50121 1.66454 1.85442 2.06773 2.19691 2.34068 2.48228 2.63556 2.82638 2.99077 3.44705 3.59099 3.76705 4.09606 4.34452 4.50329 4.63058 4.81949 
61 0.16141 0.16661 0.31606 0.32125 0.50479 0.50878 0.63617 0.64117 0.82689 0.83044 0.99647 1.00166 1.16233 1.16948 1.32617 1.33139 1.33615 1.49753 1.50221 1.66077 1.66799 1.85055 1.85544 1.8612 2.06379 2.06852 2.19089 2.19659 2.33617 2.34176 2.35083 2.47723 2.48139 2.48742 2.63186 2.63677 2.82271 2.82685 2.83293 2.98714 2.99592 3.15736 3.16267 3.30587 3.31225 3.4423 3.4479 3.58686 3.59204 3.75954 3.76457 4.09283 4.09712 4.34148 4.34897 4.49653 4.50188 4.62378 4.63115 4.81716 4.82274 
93 0.15106 0.15539 0.15822 0.30733 0.31088 0.31415 0.49374 0.49821 0.50062 0.50525 0.62624 0.63079 0.63415 0.81632 0.82008 0.82294 0.82729 0.98877 0.99208 0.99598 1.15367 1.1576 1.16176 1.16721 1.31841 1.32338 1.32638 1.48621 1.49054 1.49332 1.49831 1.64791 1.65399 1.65711 1.66374 1.84364 1.84642 1.85032 1.85524 2.05687 2.06006 2.06462 2.18231 2.18806 2.19215 2.32846 2.33165 2.33541 2.46562 2.47094 2.47428 2.62145 2.62576 2.6284 2.81195 2.81644 2.8191 2.82382 2.97594 2.98098 2.98347 3.14867 3.15188 3.15563 3.15975 3.29784 3.30228 3.30593 3.43106 3.43615 3.43997 3.57769 3.58214 3.5855 3.75221 3.75619 3.75895 4.08577 4.08863 4.09235 4.33485 4.33723 4.34196 4.48906 4.49276 4.49563 4.61328 4.61923 4.62304 4.8078 4.81096 4.81335 4.81721 
15 0.17211 0.51757 0.84075 1.67297 2.08035 2.34845 2.49079 2.64133 2.99577 3.45857 3.60544 3.77218 4.1074 4.63742 4.83556 
70 0.15374 0.15836 0.31021 0.31391 0.3195 0.49643 0.50136 0.50572 0.62939 0.63408 0.63944 0.81918 0.82341 0.82752 0.99177 0.99579 1.00043 1.1563 1.16082 1.32179 1.32945 1.48905 1.49368 1.49767 1.65021 1.65736 1.66352 1.84702 1.85111 2.06036 2.06593 2.18529 2.19521 2.33171 2.33531 2.4672 2.47355 2.47946 2.62359 2.62852 2.63315 2.81509 2.81973 2.82442 2.97901 2.98489 3.15195 3.15552 3.16021 3.30098 3.30557 3.31087 3.43298 3.43918 3.44525 3.58077 3.58558 3.75553 3.76192 4.0893 4.09436 4.33833 4.34194 4.49237 4.4986 4.61627 4.62469 4.811 4.81451 4.82042 
63 0.14778 0.15223 0.30418 0.30836 0.31427 0.49032 0.49461 0.49937 0.6235 0.6278 0.81319 0.81778 0.9847 0.98961 1.15054 1.1562 1.31462 1.32022 1.4831 1.48797 1.49331 1.64711 1.65247 1.83941 1.84358 2.05262 2.05626 2.17876 2.18535 2.32468 2.32861 2.46395 2.4692 2.61865 2.62288 2.80848 2.81283 2.81944 2.97249 2.97751 3.14491 3.14927 3.15376 3.29438 3.30004 3.42984 3.43494 3.57423 3.57847 3.74804 3.75247 3.75584 4.08166 4.08524 4.33041 4.33361 4.48522 4.49 4.60956 4.61817 4.80395 4.80707 4.81122 
37 0.17267 0.32841 0.33327 0.51595 0.52033 0.64931 0.83779 1.01034 1.17813 1.34157 1.50831 1.6719 1.68069 1.8633 1.86837 2.07558 2.20481 2.34866 2.35876 2.49048 2.50271 2.6429 2.83336 2.84021 2.9977 3.17055 3.32164 3.45614 3.60047 3.77412 4.10378 4.35121 4.35746 4.51055 4.63755 4.82753 4.83234 
0 
0 
140 0.14372 0.14709 0.14976 0.15225 0.1556 0.29981 0.30325 0.30606 0.30873 0.31161 0.48653 0.49006 0.49267 0.49499 0.49746 0.5021 0.61843 0.6221 0.62495 0.62794 0.63082 0.80904 0.81234 0.81529 0.81749 0.82059 0.98178 0.98432 0.98753 0.99046 0.99497 1.14591 1.14965 1.1531 1.15635 1.15989 1.3108 1.31406 1.31766 1.32037 1.32367 1.47887 1.48252 1.48551 1.48794 1.49113 1.64014 1.64611 1.64931 1.65222 1.65648 1.83648 1.83881 1.84164 1.84433 1.84735 2.04973 2.05208 2.05462 2.05812 2.17494 2.17912 2.18264 2.18717 2.32136 2.32403 2.32669 2.3297 2.33445 2.45683 2.46243 2.46581 2.46844 2.47162 2.47903 2.61338 2.6176 2.6203 2.62262 2.62824 2.80494 2.80859 2.81117 2.81358 2.8166 2.82087 2.96851 2.97217 2.97538 2.97797 2.98268 3.14135 3.14423 3.14695 3.14955 3.15207 3.15805 3.29053 3.29373 3.29703 3.29984 3.30262 3.4232 3.42879 3.43148 3.43447 3.43767 3.57053 3.57409 3.57669 3.57978 3.58435 3.74525 3.74793 3.75073 3.75304 3.75581 4.07869 4.08109 4.08366 4.08736 4.32757 4.32964 4.33202 4.336 4.48168 4.48452 4.4878 4.49009 4.49371 4.60573 4.61062 4.6147 4.61762 4.62259 4.80089 4.80355 4.80566 4.80804 4.81085 
70 0.17341 0.17754 0.32839 0.33217 0.33833 0.51635 0.51993 0.52703 0.64853 0.65296 0.83796 0.84115 0.8461 1.00805 1.01244 1.01857 1.17457 1.1806 1.34216 1.34635 1.50978 1.51427 1.67232 1.67735 1.86324 1.8676 1.87298 2.07571 2.0802 2.20297 2.20841 2.34788 2.35257 2.35883 2.49024 2.49462 2.50472 2.64345 2.64739 2.83427 2.83859 2.84394 2.99876 3.00378 3.16914 3.17318 3.17891 3.32093 3.32421 3.3353 3.45424 3.45892 3.59947 3.60485 3.61261 3.77365 3.77712 3.78456 4.10461 4.10958 4.35308 4.35766 4.51122 4.51503 4.63505 4.64006 4.64854 4.82817 4.83263 4.83939 
2 2.64477 4.10637 
70 0.16643 0.17045 0.32223 0.3262 0.33564 0.50929 0.51291 0.52066 0.64204 0.64597 0.83235 0.83536 0.83977 1.00053 1.00568 1.01196 1.16798 1.17439 1.33521 1.33977 1.50233 1.50672 1.66561 1.67179 1.85566 1.86105 1.86795 2.06901 2.07368 2.19829 2.2071 2.34145 2.34669 2.3523 2.48385 2.48779 2.49338 2.63679 2.64022 2.82824 2.83255 2.83738 2.99286 2.9978 3.16252 3.16647 3.17046 3.31422 3.31778 3.32178 3.44859 3.45258 3.59199 3.59668 3.60428 3.7654 3.76978 3.77644 4.09801 4.10233 4.34657 4.35152 4.50209 4.50651 4.51043 4.62931 4.63564 4.8218 4.82529 4.82898 
31 0.17001 0.32672 0.51326 0.64749 0.83552 1.00722 1.01458 1.17691 1.33949 1.50689 1.67117 1.86137 1.87193 2.07342 2.2106 2.34626 2.48785 2.64043 2.83326 2.99583 3.16885 3.3198 3.45321 3.59788 3.77133 4.10165 4.34959 4.50753 4.64256 4.82536 4.83514 
2 1.50122 4.34541 
32 0.17656 0.33358 0.51965 0.65329 0.84149 0.85466 1.01385 1.1825 1.34708 1.51323 1.67718 1.8683 1.88191 2.07977 2.21241 2.3534 2.49547 2.6462 2.83735 2.85182 3.00345 3.17467 3.32539 3.46013 3.60278 3.77791 4.1082 4.35536 4.51646 4.65325 4.83118 4.83996 
61 0.15097 0.15644 0.30779 0.31232 0.49352 0.49931 0.50314 0.62644 0.63147 0.63596 0.8166 0.82228 0.98902 0.99461 1.15424 1.16002 1.31843 1.3246 1.48614 1.49234 1.49786 1.6478 1.65515 1.66054 1.84389 1.84862 2.05709 2.06157 2.1822 2.1888 2.329 2.33353 2.46609 2.47232 2.62182 2.62683 2.81193 2.81738 2.97587 2.98224 3.14908 3.15397 3.29789 3.304 3.43089 3.43677 3.44187 3.57769 3.58282 3.75232 3.75753 4.0861 4.09049 4.33497 4.33911 4.48948 4.49487 4.61314 4.62114 4.80819 4.81166 
21 0.16346 0.32058 0.5066 0.64207 0.82905 0.99941 1.17131 1.33187 1.49813 1.66454 2.48182 2.63539 2.82461 2.98907 3.16266 3.31465 3.44845 3.59269 3.76572 4.63253 4.82047 
2 4.33432 4.8105 
78 0.17213 0.17686 0.18486 0.32751 0.33231 0.3376 0.51631 0.52043 0.52682 0.64815 0.65288 0.66553 0.83776 0.84103 0.8451 1.0071 1.01211 1.01965 1.17503 1.18227 1.34081 1.34614 1.50759 1.51257 1.52337 1.67212 1.67898 1.86162 1.86676 1.87109 1.88198 2.07495 2.07992 2.09907 2.20573 2.21443 2.3474 2.35251 2.35815 2.48997 2.49488 2.50385 2.64362 2.64757 2.83301 2.83786 2.84206 2.99857 3.00395 3.1679 3.17304 3.17803 3.31922 3.32368 3.3295 3.45337 3.45865 3.46475 3.59868 3.60446 3.61207 3.77128 3.77587 3.78117 4.10389 4.10938 4.12109 4.35256 4.35727 4.36563 4.50804 4.51239 4.51782 4.63875 4.64815 4.82753 4.83192 4.83587 
0 
28 0.16291 0.31951 0.50488 0.63978 0.82853 1.00051 1.16809 1.33141 1.49812 1.66215 1.85412 2.06655 2.19692 2.33925 2.48095 2.6335 2.82378 2.9886 3.16112 3.31238 3.44775 3.59058 3.76372 4.09595 4.34356 4.50068 4.62974 4.81678 
55 0.16237 0.16605 0.31724 0.32152 0.50574 0.51117 0.63768 0.6417 0.82817 0.83326 0.99707 1.00202 1.16344 1.16808 1.32882 1.33224 1.49836 1.50386 1.66196 1.66919 1.85125 1.85673 2.06458 2.06974 2.19321 2.19853 2.33691 2.34215 2.47987 2.48536 2.63249 2.63591 2.82353 2.82812 2.9882 3.15805 3.16223 3.30795 3.31244 3.44273 3.4479 3.58843 3.59345 3.76106 3.76521 4.09343 4.09723 4.34218 4.34747 4.49789 4.50183 4.62787 4.63556 4.817 4.82016 
0 
26 0.16591 0.32321 0.50809 0.64354 0.83095 1.0022 1.17326 1.33562 1.50166 1.66513 1.85731 2.06934 2.34336 2.48424 2.63664 2.82823 2.99116 3.16445 3.31532 3.45006 3.59492 3.76721 4.09856 4.34555 4.50422 4.82136 
53 0.16499 0.16993 0.32135 0.32491 0.50814 0.51197 0.64081 0.64576 0.83122 0.83765 0.99991 1.00578 1.17087 1.1761 1.3336 1.33838 1.50118 1.5061 1.66476 1.67087 1.8549 1.85927 2.06795 2.0737 2.19796 2.3405 2.34624 2.48308 2.4901 2.63532 2.63958 2.82643 2.83158 2.99089 3.16252 3.16587 3.31411 3.31825 3.44832 3.45422 3.59162 3.5972 3.7661 3.7704 4.09658 4.10242 4.34491 4.35361 4.50309 4.50812 4.63123 4.81953 4.82334 
100 0.15004 0.15391 0.15699 0.3063 0.30962 0.31314 0.31632 0.49278 0.49669 0.4995 0.50303 0.62522 0.62919 0.63274 0.63633 0.81514 0.81861 0.82213 0.8256 0.98791 0.99085 0.99473 0.999 1.15245 1.15616 1.16071 1.16571 1.31728 1.32141 1.32489 1.48498 1.48875 1.49199 1.49551 1.6467 1.65245 1.65582 1.66071 1.84267 1.84557 1.84908 1.85357 2.05591 2.05918 2.06245 2.18128 2.18645 2.19239 2.32755 2.33062 2.33405 2.46379 2.46907 2.47272 2.47616 2.62005 2.62407 2.62734 2.81107 2.81526 2.81814 2.82365 2.97489 2.97922 2.9824 3.14769 3.15086 3.1546 3.15763 3.2969 3.30086 3.30477 3.3093 3.4297 3.43495 3.43871 3.44279 3.57676 3.58085 3.58423 3.58987 3.75137 3.75559 3.75823 4.08487 4.08779 4.0911 4.33388 4.33632 4.34015 4.48804 4.4915 4.4948 4.6122 4.61803 4.62234 4.80695 4.80985 4.81252 4.81773 
27 0.16595 0.32337 0.51086 0.64324 0.83326 1.00506 1.1755 1.33728 1.50531 1.66656 1.8596 2.07074 2.34343 2.48368 2.63645 2.82878 2.99177 3.16593 3.31687 3.45041 3.59443 3.76811 4.09997 4.34677 4.50543 4.63547 4.82229 
0 
56 0.15662 0.16161 0.31242 0.31789 0.4994 0.50354 0.50832 0.63254 0.63771 0.82159 0.82672 0.9929 0.99872 1.15904 1.16549 1.32307 1.32879 1.49147 1.4966 1.65682 1.66258 1.84756 1.85326 2.06084 2.06636 2.18732 2.19618 2.33289 2.33859 2.47315 2.47841 2.62713 2.63147 2.81685 2.82197 2.98115 2.98621 3.15343 3.15907 3.30281 3.30893 3.43878 3.44462 3.5831 3.58893 3.75622 3.76166 4.08987 4.09656 4.33848 4.49334 4.4989 4.61885 4.62669 4.81209 4.81608 
16 0.16271 0.32196 0.50637 0.82864 1.16985 1.49915 1.66297 1.85638 2.63311 2.98867 3.16286 3.31235 3.76476 4.34223 4.50157 4.81713 
26 0.17229 0.32939 0.5163 0.6484 0.83717 1.00881 1.1799 1.34181 1.50889 1.86553 2.07521 2.35207 2.49079 2.64203 2.83428 2.99931 3.16979 3.32072 3.45506 3.59936 3.77253 4.10421 4.35257 4.50926 4.64227 4.82645 
19 0.17282 0.32878 0.51515 0.6484 0.83971 1.50911 2.07414 2.49039 2.64125 2.83498 2.99777 3.17207 3.4578 3.59842 3.77221 4.10484 4.35064 4.50919 4.82901 
30 0.17157 0.32788 0.51449 0.64881 0.83766 1.00777 1.01275 1.17867 1.34089 1.50816 1.67073 1.67851 1.86428 2.07415 2.20534 2.34687 2.4891 2.64215 2.83286 2.99707 3.16997 3.32088 3.45487 3.59806 3.77307 4.10298 4.35073 4.50985 4.63803 4.8263 
47 0.16795 0.32381 0.32766 0.51054 0.51632 0.64285 0.6482 0.83249 0.84 1.00273 1.00811 1.16835 1.17614 1.33688 1.50391 1.66764 1.85753 1.86378 2.06933 2.07423 2.19794 2.20675 2.342 2.34707 2.48452 2.4923 2.63827 2.8289 2.83362 2.99315 3.16293 3.1684 3.3169 3.44822 3.45423 3.59373 3.60006 3.76836 3.77189 4.09943 4.34744 4.50603 4.5131 4.63014 4.63572 4.82186 4.8258 
56 0.15382 0.15832 0.3103 0.31482 0.4964 0.50079 0.62944 0.63351 0.81905 0.82398 0.99061 0.99661 1.15677 1.16294 1.32078 1.32623 1.4882 1.4936 1.65043 1.65664 1.8455 1.85067 2.05872 2.06305 2.18431 2.19042 2.33079 2.33566 2.46921 2.47447 2.62467 2.62879 2.81435 2.81903 2.97849 2.9836 3.15103 3.15609 3.30049 3.30598 3.43602 3.44042 3.58026 3.58452 3.75409 3.75903 4.08776 4.09236 4.33651 4.34094 4.49136 4.49641 4.6148 4.6227 4.80997 4.81345 
2 0.83364 1.00903 
13 0.16821 0.50944 0.64452 0.83069 1.00416 1.33735 1.50375 1.86132 2.63681 2.83051 3.767 4.34618 4.82063 
25 0.16453 0.31975 0.50662 0.64066 0.82937 1.00098 1.33223 1.49979 1.66456 1.85494 2.06769 2.33976 2.48123 2.63412 2.82466 2.98953 3.16239 3.31241 3.44584 3.59011 3.76537 4.09733 4.34388 4.50307 4.81932 
89 0.14767 0.15196 0.15538 0.30383 0.30747 0.31129 0.31515 0.49037 0.49495 0.49776 0.50143 0.62254 0.62701 0.63067 0.63537 0.81308 0.81676 0.82014 0.82406 0.98557 0.98872 0.99268 1.14992 1.15397 1.15915 1.3148 1.3194 1.32308 1.48293 1.48717 1.49053 1.49463 1.64404 1.6511 1.65403 1.84027 1.84306 1.84738 2.05353 2.05651 2.0615 2.17886 2.18484 2.19161 2.32514 2.32827 2.33238 2.46072 2.46713 2.47082 2.47575 2.6174 2.622 2.62519 2.80866 2.81302 2.81633 2.97245 2.97724 2.98044 3.14524 3.14859 3.15283 3.29449 3.29867 3.30295 3.4269 3.43303 3.4369 3.44162 3.57436 3.57864 3.58276 3.74902 3.7527 3.75619 4.08247 4.0853 4.33154 4.33384 4.48561 4.48908 4.4927 4.60975 4.6167 4.62128 4.80458 4.80764 4.81042 
43 0.15386 0.15841 0.3102 0.49717 0.50112 0.63039 0.6363 0.81921 0.82432 0.99017 1.15675 1.32064 1.32656 1.48879 1.49377 1.65568 1.84485 2.05801 2.18567 2.33032 2.4726 2.62502 2.62918 2.81537 2.81949 2.97931 2.98382 3.1511 3.15832 3.30041 3.30664 3.43704 3.58081 3.75372 3.75895 4.08705 4.3358 4.49096 4.49605 4.61547 4.62562 4.80974 4.8137 
59 0.15484 0.15994 0.31133 0.31625 0.49702 0.5019 0.5088 0.62999 0.63454 0.82014 0.82545 0.99176 0.99806 1.15771 1.16435 1.32185 1.32817 1.48991 1.4954 1.6512 1.65798 1.84662 1.85208 2.05985 2.0654 2.18568 2.19218 2.33188 2.33766 2.46984 2.47566 2.62563 2.63051 2.81555 2.82026 2.82641 2.97948 2.98489 3.15207 3.1574 3.30155 3.30818 3.43314 3.43884 3.44458 3.58135 3.58617 3.75519 3.76061 4.08888 4.09366 4.33771 4.34204 4.49244 4.49791 4.61638 4.62465 4.81108 4.81448 
28 0.1535 0.30866 0.49649 0.62947 0.81856 0.98836 1.15588 1.32069 1.48953 1.65571 1.84298 2.05625 2.1874 2.32853 2.47305 2.62428 2.81434 2.97917 3.14911 3.29957 3.43556 3.57997 3.75183 4.08532 4.33396 4.48914 4.62114 4.8079 
64 0.15332 0.15808 0.30987 0.31513 0.49584 0.50032 0.50617 0.62943 0.63437 0.81852 0.823 0.82868 0.9897 0.9956 1.1561 1.16338 1.32 1.32594 1.33068 1.48795 1.49259 1.4985 1.65418 1.65842 1.8447 1.84993 1.8554 2.05794 2.06203 2.18386 2.19123 2.33007 2.3347 2.47094 2.47525 2.62443 2.62867 2.81371 2.81847 2.82531 2.978 2.98321 3.15032 3.15596 3.29984 3.30621 3.31016 3.43622 3.44188 3.57974 3.58433 3.75315 3.75848 4.08704 4.09123 4.33581 4.3395 4.49059 4.49561 4.6145 4.62288 4.80927 4.81272 4.81792 
14 0.17153 0.32613 0.51255 0.83426 1.0057 1.33915 1.50678 1.86225 2.82909 2.9955 3.16615 3.31824 4.50751 4.82193 
117 0.17689 0.17994 0.18256 0.1864 0.33337 0.33644 0.33918 0.34228 0.51959 0.52302 0.52547 0.52818 0.53361 0.65329 0.65605 0.65879 0.66235 0.8422 0.84557 0.84782 0.85109 1.0134 1.01654 1.01972 1.02364 1.18011 1.18403 1.18735 1.19076 1.34436 1.34823 1.3511 1.35431 1.51274 1.51601 1.51865 1.52218 1.67804 1.68071 1.68409 1.68963 1.86834 1.87112 1.87401 1.87697 1.8841 2.08115 2.08396 2.08693 2.09589 2.20793 2.2123 2.21699 2.35371 2.35651 2.35956 2.36392 2.36999 2.49438 2.49743 2.49996 2.50369 2.64746 2.65055 2.65286 2.65832 2.83888 2.84165 2.84413 2.84741 2.85478 3.00191 3.00558 3.00799 3.01193 3.17407 3.17691 3.17959 3.18217 3.18637 3.32386 3.32766 3.33043 3.33337 3.45966 3.46283 3.46575 3.47034 3.60429 3.60708 3.61009 3.61402 3.77706 3.78046 3.78284 3.7853 3.79053 4.11003 4.11254 4.11549 4.1228 4.35892 4.36112 4.36443 4.37406 4.51424 4.51783 4.52012 4.52365 4.64225 4.6462 4.64996 4.83273 4.83534 4.83764 4.84051 4.84563 
34 0.16555 0.3213 0.32557 0.50823 0.51337 0.64142 0.83122 1.0029 1.17247 1.33414 1.50184 1.66583 1.85731 2.0684 2.20022 2.34034 2.34807 2.48252 2.49049 2.63567 2.82688 2.83284 2.99036 3.16362 3.31425 3.44861 3.5919 3.5996 3.76634 4.09675 4.34474 4.50328 4.63189 4.82007 
28 0.1693 0.32545 0.51201 0.64639 0.83502 1.00646 1.17652 1.33904 1.50559 1.67039 1.86096 2.07302 2.20145 2.34612 2.4868 2.6397 2.83255 2.99497 3.16781 3.31824 3.45259 3.59746 3.7705 4.10159 4.34873 4.50742 4.6379 4.82461 
29 0.16327 0.31957 0.50628 0.63983 0.82894 0.99961 1.16782 1.33183 1.50006 1.66224 1.8544 2.06542 2.19516 2.33794 2.48062 2.63295 2.82395 2.98877 3.16056 3.31224 3.44589 3.58873 3.76402 4.09412 4.34203 4.50101 4.6283 4.81727 4.82431 
0 
0 
15 0.16519 0.64265 1.50211 1.66695 2.06856 2.34233 2.48251 2.63606 2.99138 3.44868 3.59269 3.76666 4.09784 4.34496 4.50338 
19 0.17617 0.33029 0.51786 0.65118 0.83838 1.01126 1.34327 1.51107 1.67254 2.07593 2.64351 3.0011 3.17409 3.32267 3.77537 4.10492 4.35178 4.51092 4.82907 
0 
81 0.18114 0.18439 0.18949 0.33691 0.34112 0.34659 0.52456 0.52841 0.53351 0.65731 0.66086 0.66688 0.84668 0.85019 0.85494 1.01797 1.02256 1.03031 1.18599 1.19048 1.20222 1.35007 1.35386 1.36355 1.51726 1.52065 1.5274 1.68156 1.68586 1.69391 1.8717 1.87628 1.88133 2.08422 2.08801 2.09571 2.21358 2.21996 2.35753 2.36252 2.36991 2.49906 2.50351 2.51145 2.65177 2.65497 2.66374 2.84318 2.84679 2.85122 3.00751 3.01189 3.17818 3.18185 3.18596 3.32968 3.33297 3.34257 3.46367 3.46754 3.47403 3.60822 3.61294 3.6197 3.78209 3.78515 3.7912 4.11312 4.1168 4.12538 4.3618 4.36581 4.37727 4.51945 4.52243 4.5283 4.6479 4.6537 4.83689 4.84018 4.84414 
20 0.16847 0.32402 0.51405 0.64392 0.83496 1.00602 1.33775 1.86168 2.06945 2.34314 2.63631 2.99477 3.31667 3.59461 3.76823 4.09967 4.3465 4.50455 4.63552 4.82505 
42 0.16586 0.1714 0.3222 0.32659 0.50936 0.51323 0.64265 0.64852 0.83184 1.00495 1.17068 1.17773 1.33517 1.50211 1.50734 1.66623 1.85726 1.862 2.06922 2.198 2.34181 2.34727 2.48367 2.63677 2.82786 2.83433 2.9917 3.16412 3.16863 3.31561 3.44999 3.59264 3.5986 3.76709 3.77016 4.09769 4.34564 4.50434 4.51012 4.63181 4.82071 4.82471 
91 0.15817 0.16184 0.16444 0.31492 0.31842 0.32126 0.50084 0.50443 0.50736 0.51219 0.63452 0.63799 0.64064 0.82344 0.82721 0.8296 0.83356 0.99466 0.99816 1.00127 1.00582 1.16082 1.16511 1.16896 1.32489 1.33003 1.33339 1.49321 1.49735 1.50054 1.65516 1.66052 1.66336 1.66992 1.84954 1.85266 1.85573 1.86019 2.06281 2.0659 2.18907 2.19417 2.33491 2.3381 2.34264 2.4746 2.47879 2.48131 2.48732 2.62986 2.63291 2.63581 2.81909 2.82289 2.82525 2.82948 2.98274 2.98746 2.99124 3.15557 3.15913 3.16197 3.30455 3.30958 3.31242 3.44075 3.44438 3.44729 3.58503 3.58835 3.59171 3.5976 3.75831 3.76253 3.76493 4.0918 4.09466 4.10283 4.34056 4.34289 4.34884 4.49561 4.49994 4.50244 4.61963 4.62596 4.62941 4.81424 4.81719 4.82011 4.82346 
33 0.15822 0.31416 0.50083 0.50719 0.63439 0.82371 0.99494 1.16159 1.32596 1.49374 1.65838 1.84806 1.85381 2.06146 2.18997 2.33377 2.47542 2.62874 2.81912 2.82599 2.98345 3.15559 3.3061 3.44081 3.58435 3.59295 3.75871 4.08975 4.33754 4.49581 4.62401 4.81276 4.81889 
58 0.16721 0.17169 0.32383 0.32728 0.51125 0.51549 0.64322 0.64751 0.83392 0.83807 1.00254 1.00666 1.01206 1.17299 1.17804 1.33632 1.34298 1.50393 1.50904 1.66789 1.6735 1.85823 1.86226 2.07014 2.07436 2.20008 2.20678 2.34231 2.34649 2.35282 2.48495 2.48949 2.6377 2.64104 2.82953 2.83449 2.99336 2.99883 3.16597 3.16975 3.31535 3.31895 3.45017 3.45456 3.5936 3.59846 3.76752 3.77127 4.09928 4.10409 4.34768 4.35234 4.505 4.50789 4.63289 4.63824 4.82354 4.82811 
63 0.17093 0.17563 0.32589 0.32978 0.51386 0.51798 0.64566 0.64903 0.83664 0.84096 1.00488 1.00956 1.01673 1.17162 1.17715 1.1814 1.33797 1.34132 1.3492 1.50687 1.5113 1.67017 1.67391 1.86038 1.86525 2.07277 2.07783 2.20266 2.20991 2.34572 2.35 2.35779 2.48789 2.4922 2.64132 2.64485 2.83185 2.83657 2.99597 3.00106 3.16712 3.1707 3.17603 3.31754 3.32135 3.33136 3.45164 3.45598 3.59691 3.60127 3.77149 3.77491 4.102 4.10589 4.35057 4.35516 4.50895 4.51242 4.63567 4.64012 4.82514 4.82824 4.832 
32 0.16109 0.3175 0.50379 0.50843 0.63823 0.82693 0.99551 1.00136 1.16192 1.32974 1.49579 1.50108 1.66018 1.84993 1.85622 2.06426 2.19372 2.33565 2.47868 2.63171 2.8226 2.98626 3.1587 3.31003 3.44263 3.58672 3.7618 4.09228 4.34091 4.49887 4.62709 4.81558 
51 0.16924 0.17537 0.32542 0.33112 0.51218 0.51674 0.64582 0.83484 0.83931 1.0067 1.01292 1.17361 1.17949 1.33712 1.34643 1.50544 1.51219 1.66848 1.67403 1.86009 1.86575 2.07208 2.08696 2.20113 2.34491 2.35076 2.48633 2.49317 2.63981 2.83067 2.83624 2.99452 3.16747 3.17292 3.31745 3.32286 3.45175 3.45898 3.59565 3.60155 3.77102 3.77975 4.1011 4.11462 4.34894 4.36457 4.50723 4.51439 4.63515 4.82376 4.82832 
3 0.64847 2.07495 2.35152 
18 0.16636 0.32577 0.51047 0.8337 1.50261 1.66806 1.85784 2.07294 2.34334 2.48481 2.63717 2.99254 3.3179 3.59608 3.76911 4.34808 4.50595 4.82174 
110 0.16219 0.16516 0.16762 0.17105 0.31889 0.32176 0.32441 0.32701 0.50435 0.50828 0.51045 0.51292 0.63816 0.641 0.64379 0.64718 0.82754 0.83085 0.83325 0.83658 0.99885 1.00169 1.00486 1.01047 1.16396 1.16731 1.17134 1.17551 1.32862 1.33251 1.33507 1.33805 1.49705 1.5006 1.50306 1.50596 1.65788 1.66318 1.6661 1.66944 1.85385 1.85608 1.85908 1.86205 2.06692 2.06963 2.07229 2.19186 2.19605 2.19874 2.20329 2.33941 2.34194 2.34525 2.35252 2.47801 2.48155 2.48439 2.48777 2.63337 2.63618 2.6383 2.82275 2.82584 2.8281 2.83084 2.83532 2.98674 2.99012 2.99234 2.99599 3.15943 3.16204 3.16492 3.16705 3.30826 3.31189 3.31502 3.31758 3.4438 3.44687 3.4499 3.45302 3.58829 3.59162 3.59405 3.59737 3.76234 3.7656 3.76806 3.77028 4.09581 4.09819 4.10092 4.14661 4.34468 4.34683 4.35013 4.49989 4.5031 4.50537 4.50809 4.62276 4.62822 4.63207 4.63529 4.8182 4.82083 4.82286 4.82551 
0 
0 
0 
39 0.17077 0.32669 0.33145 0.51341 0.51786 0.6483 0.83627 0.84104 1.00593 1.01192 1.17548 1.33894 1.50656 1.67066 1.85972 1.86569 2.07369 2.20246 2.34566 2.35149 2.4888 2.64101 2.83199 2.83816 2.99563 3.16804 3.17286 3.31929 3.45271 3.59745 3.77137 4.1026 4.3502 4.35734 4.50776 4.51423 4.63672 4.82508 4.82993 
177 0.18299 0.18599 0.18824 0.19024 0.19294 0.19733 0.33944 0.34174 0.34433 0.34649 0.34863 0.35225 0.36405 0.52561 0.529 0.53093 0.53294 0.53496 0.53755 0.54258 0.65887 0.66183 0.66414 0.66623 0.66876 0.67251 0.84848 0.85117 0.85362 0.85543 0.85804 0.86121 0.87458 1.02 1.0224 1.02527 1.02765 1.03043 1.03495 1.18611 1.18902 1.19193 1.19455 1.19716 1.20105 1.35026 1.35394 1.35627 1.35867 1.36104 1.36572 1.51847 1.52182 1.52409 1.52616 1.52873 1.53403 1.68364 1.68649 1.68869 1.69133 1.6948 1.7019 1.87516 1.87735 1.87996 1.88215 1.88445 1.88828 1.89611 2.08814 2.09037 2.09256 2.0952 2.09956 2.11469 2.21409 2.2182 2.22083 2.22459 2.22929 2.36005 2.36225 2.36472 2.36716 2.36997 2.37383 2.37941 2.50055 2.50357 2.50606 2.50868 2.51163 2.51602 2.65379 2.65639 2.65869 2.66058 2.66404 2.6702 2.84362 2.84702 2.84932 2.85135 2.85381 2.85634 2.86278 3.00782 3.01127 3.01356 3.01581 3.01863 3.02493 3.18067 3.18315 3.18587 3.18775 3.18996 3.19303 3.20093 3.32984 3.33283 3.33563 3.33767 3.33977 3.34294 3.35442 3.46567 3.46804 3.47068 3.47291 3.47553 3.48003 3.60978 3.61268 3.61491 3.61749 3.62027 3.62408 3.63387 3.7837 3.78672 3.78903 3.79082 3.79303 3.79655 3.80218 4.1168 4.11899 4.12122 4.12377 4.12782 4.13965 4.36577 4.36759 4.36976 4.3726 4.37698 4.40601 4.52088 4.52353 4.52601 4.52786 4.53045 4.53431 4.64524 4.6498 4.6531 4.65611 4.65986 4.83927 4.84168 4.84349 4.84544 4.84769 4.85034 4.85556 
1 4.82116 
0 
67 0.15564 0.16032 0.16602 0.31296 0.31763 0.49848 0.50317 0.50688 0.63118 0.63527 0.63922 0.82115 0.82608 0.83055 0.99292 0.99786 1.15919 1.16438 1.32343 1.32885 1.49091 1.4956 1.50001 1.65486 1.65992 1.66703 1.84793 1.85272 2.06104 2.0656 2.18797 2.19302 2.33316 2.33795 2.47177 2.47735 2.48291 2.62657 2.63124 2.81774 2.8221 2.82697 2.98063 2.9854 3.15384 3.15882 3.1637 3.3033 3.30887 3.43833 3.44296 3.58244 3.58659 3.59248 3.75715 3.76245 4.0901 4.09486 4.33879 4.34336 4.49378 4.49889 4.62032 4.62578 4.81279 4.81651 4.8212 
8 0.33178 0.5148 0.83611 1.50783 1.67558 1.8589 3.7724 4.51339 
40 0.16746 0.32342 0.32986 0.51143 0.64285 0.6494 0.83251 0.83747 1.00181 1.00575 1.17126 1.33427 1.33948 1.50448 1.66711 1.67509 1.85688 1.86117 2.07094 2.1994 2.34427 2.48404 2.49113 2.63811 2.82697 2.83139 2.99302 3.16489 3.17062 3.31498 3.31982 3.44943 3.59401 3.76803 4.09873 4.34777 4.50514 4.63276 4.82185 4.82612 
45 0.1719 0.17701 0.32864 0.33539 0.5156 0.51995 0.64832 0.65291 0.83714 0.84199 1.01042 1.02695 1.17905 1.34185 1.50764 1.67356 1.86503 1.87307 2.07524 2.09548 2.20704 2.34896 2.36408 2.49072 2.64196 2.83399 2.83863 2.99679 3.17043 3.17609 3.32147 3.45503 3.46677 3.59874 3.60747 3.77308 3.77918 4.10408 4.11993 4.35225 4.36358 4.51039 4.63962 4.82658 4.83091 
0 
2 0.83038 1.00224 
0 
11 0.16341 0.50447 0.8268 1.0032 1.4973 2.8236 3.15957 3.7633 4.09404 4.3422 4.81728 
62 0.16938 0.17335 0.32603 0.32978 0.34205 0.51254 0.51626 0.52273 0.64525 0.64911 0.83562 0.83906 1.00454 1.0089 1.01531 1.17539 1.17992 1.33874 1.34263 1.50567 1.50991 1.66947 1.67404 1.8598 1.86421 1.86948 2.07275 2.07732 2.20335 2.34504 2.35017 2.35669 2.48684 2.49084 2.49996 2.64021 2.64449 2.83131 2.836 2.99539 3.00029 3.16772 3.1711 3.31886 3.32221 3.45164 3.45553 3.59619 3.60129 3.77031 3.77347 3.77961 4.10084 4.10446 4.34938 4.35365 4.50785 4.5112 4.6361 4.82439 4.82852 4.83383 
115 0.16961 0.17227 0.17526 0.17854 0.32519 0.32824 0.33078 0.33388 0.34142 0.51358 0.51608 0.51839 0.52103 0.64585 0.6488 0.65223 0.65764 0.83599 0.83826 0.84105 0.84424 1.00495 1.00842 1.0112 1.01411 1.01996 1.17424 1.17793 1.18084 1.18636 1.33917 1.34208 1.34488 1.50655 1.50907 1.51226 1.5231 1.67021 1.67295 1.67581 1.6798 1.85995 1.86389 1.86659 1.86929 1.87657 2.07269 2.07557 2.07856 2.08853 2.20272 2.20628 2.20996 2.34507 2.3482 2.35092 2.35569 2.36278 2.48714 2.48992 2.49334 2.49749 2.64061 2.64301 2.64579 2.65495 2.83166 2.83398 2.83699 2.84055 2.9953 2.99763 3.00119 3.00894 3.16718 3.17028 3.17279 3.17632 3.31807 3.32094 3.32333 3.32743 3.45177 3.45514 3.45762 3.46206 3.59657 3.59918 3.60201 3.60627 3.77154 3.77422 3.77679 3.78197 4.10173 4.10432 4.10717 4.11324 4.15133 4.3504 4.35271 4.35579 4.36178 4.50786 4.51048 4.51325 4.51853 4.63623 4.63934 4.64382 4.82482 4.82729 4.82974 4.83208 4.83734 
14 0.1667 0.32538 0.50934 0.64389 1.00483 2.07016 2.34159 2.48777 2.63628 2.99184 3.44955 3.59272 3.76861 4.5048 
30 0.17639 0.33229 0.51906 0.52552 0.65271 0.84233 1.01332 1.18267 1.34489 1.51164 1.67705 1.86728 2.07893 2.35197 2.49431 2.64557 2.83749 2.84359 3.00114 3.1733 3.32451 3.45935 3.60393 3.77655 4.10778 4.3558 4.51274 4.6446 4.83092 4.83937 
6 0.50433 0.82692 0.99549 2.06573 2.33795 4.34098 
103 0.15421 0.15837 0.16118 0.16601 0.31059 0.31398 0.31725 0.32037 0.49685 0.50128 0.50365 0.50671 0.62968 0.63385 0.63706 0.64015 0.81946 0.82288 0.82605 0.82873 0.99203 0.99483 0.99866 1.15637 1.16035 1.16424 1.16782 1.32118 1.32575 1.32881 1.33259 1.48918 1.49308 1.49591 1.49894 1.65065 1.65667 1.65979 1.66334 1.84737 1.84988 1.85354 2.06068 2.06358 2.06739 2.1852 2.19035 2.19349 2.33212 2.33506 2.33899 2.46813 2.47329 2.4767 2.47922 2.62408 2.6286 2.63141 2.81504 2.81947 2.82223 2.82594 2.97895 2.9837 2.98633 2.99118 3.15233 3.15534 3.15909 3.16258 3.30096 3.3051 3.30854 3.31196 3.4335 3.43919 3.44248 3.44546 3.58085 3.58518 3.58792 3.59368 3.75566 3.75922 3.76194 3.76452 4.08958 4.09217 4.09568 4.33856 4.3408 4.34553 4.49213 4.4956 4.49868 4.50238 4.61611 4.6217 4.62585 4.81128 4.81438 4.81688 4.8204 
40 0.17402 0.33082 0.34243 0.51658 0.52293 0.65079 0.83964 0.84756 1.01166 1.18131 1.34308 1.51077 1.67487 1.86642 1.87601 2.07685 2.20711 2.35069 2.35904 2.49213 2.64414 2.83624 2.85127 2.99945 3.17273 3.18383 3.32329 3.45731 3.60068 3.6123 3.77542 3.784 4.10529 4.35351 4.36459 4.51138 4.52507 4.64114 4.8287 4.83397 
115 0.1768 0.17952 0.18268 0.188 0.33277 0.33561 0.33808 0.3421 0.52016 0.52271 0.5253 0.52893 0.65273 0.65589 0.65902 0.66456 0.8424 0.84506 0.84805 0.85213 1.0123 1.01605 1.01896 1.0234 1.18013 1.18402 1.1872 1.19258 1.34573 1.34875 1.35207 1.3602 1.513 1.5156 1.5188 1.52738 1.67723 1.68104 1.68502 1.86702 1.87041 1.87323 1.8765 1.88319 2.07946 2.08248 2.08605 2.09495 2.2084 2.21227 2.21689 2.35244 2.35575 2.35892 2.36363 2.37139 2.49431 2.49718 2.50063 2.50586 2.64707 2.64983 2.65347 2.66165 2.83841 2.84113 2.84405 2.84712 2.86395 3.00292 3.00573 3.00931 3.02754 3.1736 3.17685 3.17928 3.1827 3.19656 3.3248 3.32775 3.33048 3.33652 3.45883 3.46227 3.46517 3.47065 3.60418 3.60777 3.61172 3.6179 3.77703 3.7799 3.78207 3.78587 3.79258 4.10854 4.11151 4.11488 4.1241 4.35695 4.35939 4.36311 4.37091 4.51413 4.51687 4.51953 4.52396 4.64296 4.64628 4.65135 4.83184 4.83424 4.8368 4.8395 4.84512 
10 0.32609 0.51362 0.83424 1.00672 1.33883 1.86211 3.16733 3.31823 4.35316 4.82385 
58 0.15297 0.15792 0.3093 0.31406 0.49538 0.50046 0.62862 0.63369 0.81859 0.8237 0.99016 0.99576 1.156 1.16287 1.1685 1.32 1.32598 1.48826 1.49347 1.6516 1.65657 1.84487 1.84974 2.05804 2.06243 2.184 2.1904 2.33003 2.33479 2.46962 2.47493 2.62413 2.62872 2.8135 2.81868 2.97772 2.98328 3.15041 3.15571 3.29958 3.3058 3.31012 3.43527 3.44022 3.57945 3.58437 3.7534 3.75847 4.08697 4.0913 4.33594 4.33974 4.49058 4.49581 4.61482 4.62333 4.80928 4.81285 
15 0.16639 0.51071 0.83285 1.00407 1.5047 1.66809 1.86113 2.48632 2.63689 2.99503 3.1685 3.31804 3.59288 3.7688 4.82526 
22 0.16854 0.32563 0.51227 1.00679 1.33712 1.50557 1.67227 1.86047 2.34571 2.48769 2.63756 2.83329 2.99492 3.16756 3.31722 3.45272 3.59858 3.76812 4.09994 4.34801 4.50537 4.63721 
62 0.17035 0.1748 0.32641 0.33002 0.33848 0.51373 0.51734 0.52583 0.64728 0.65175 0.83615 0.83903 0.84485 1.0051 1.01052 1.17493 1.17989 1.33986 1.34441 1.50674 1.51157 1.67026 1.6755 1.86039 1.8657 1.88357 2.07357 2.07796 2.20322 2.21502 2.3459 2.35127 2.36397 2.48816 2.4932 2.64162 2.64666 2.83209 2.83728 2.9961 3.00109 3.16864 3.17243 3.3204 3.32494 3.45302 3.45776 3.597 3.60191 3.77225 3.77592 4.10228 4.10794 4.35049 4.35567 4.50919 4.5129 4.63633 4.64411 4.82545 4.82904 4.83298 
31 0.16667 0.32279 0.50938 0.51521 0.64311 0.83226 1.00406 1.17165 1.33508 1.50309 1.66739 1.8564 1.86222 2.07377 2.19868 2.34222 2.48399 2.63711 2.82796 2.99175 3.1647 3.31496 3.45106 3.59274 3.7673 4.09847 4.34593 4.50479 4.63187 4.82137 4.82652 
71 0.15746 0.16236 0.31399 0.31906 0.49967 0.50436 0.50795 0.63366 0.63883 0.8226 0.82762 0.83243 0.99395 0.99881 1.0027 1.16016 1.16635 1.17124 1.32411 1.32994 1.33417 1.49244 1.49783 1.50222 1.65476 1.66002 1.66459 1.84896 1.85401 1.85833 2.06183 2.06666 2.18724 2.19399 2.3342 2.33898 2.4742 2.47948 2.62868 2.63274 2.81882 2.82321 2.82946 2.98284 2.98734 3.1546 3.15997 3.1639 3.30396 3.31003 3.31421 3.43998 3.44579 3.58444 3.58884 3.75767 3.76267 3.76737 4.09151 4.09632 4.3404 4.34751 4.4949 4.49983 4.50508 4.61752 4.62606 4.63206 4.81434 4.81744 4.82276 
29 0.17193 0.32782 0.51488 0.64775 0.83653 1.00917 1.17794 1.34174 1.51017 1.67366 1.86503 2.07345 2.20649 2.34745 2.35932 2.48873 2.64076 2.8326 2.99537 3.16875 3.32002 3.45422 3.59945 3.77141 4.10287 4.34934 4.50776 4.63535 4.82864 
29 0.17203 0.32875 0.51486 0.64827 0.84103 1.01064 1.17901 1.34239 1.50774 1.67197 1.8655 2.07489 2.20715 2.34861 2.48873 2.64223 2.83448 2.99795 3.1703 3.32098 3.45536 3.60008 3.77313 4.1029 4.35214 4.51207 4.63877 4.82606 4.83266 
99 0.17526 0.17837 0.18208 0.33069 0.33422 0.33711 0.34304 0.51839 0.5211 0.52399 0.52923 0.65099 0.65465 0.65837 0.84022 0.84355 0.84709 0.85357 1.01076 1.01514 1.01869 1.02556 1.17752 1.18245 1.18635 1.34298 1.3465 1.35016 1.36053 1.51161 1.51474 1.51857 1.67578 1.67954 1.68406 1.86566 1.86938 1.87251 1.87827 2.07833 2.08188 2.0869 2.20458 2.20974 2.21542 2.35092 2.35467 2.35829 2.36392 2.49327 2.49657 2.50101 2.51551 2.64556 2.64876 2.65403 2.83648 2.83983 2.84328 2.84789 3.0002 3.00348 3.00776 3.17275 3.1762 3.1793 3.18471 3.32258 3.32632 3.32957 3.34218 3.45753 3.46139 3.46531 3.60195 3.60583 3.61007 3.617 3.77574 3.77899 3.78173 3.78749 4.10735 4.11076 4.11584 4.35587 4.35896 4.36334 4.51229 4.51577 4.5191 4.52691 4.63881 4.64356 4.64906 4.83046 4.8332 4.83638 4.84072 
29 0.16949 0.32667 0.51275 0.6461 0.8354 1.00512 1.17667 1.33876 1.50595 1.67029 1.86197 2.07241 2.20285 2.34604 2.4871 2.6401 2.83114 2.99482 3.1677 3.31854 3.45326 3.59687 3.77055 4.10102 4.34933 4.50745 4.63764 4.82438 4.82959 
59 0.16777 0.17077 0.32224 0.32629 0.51095 0.51381 0.64313 0.64704 0.83369 0.83667 1.0021 1.00816 1.16921 1.17605 1.33562 1.34044 1.50354 1.50655 1.66798 1.67236 1.85697 1.86166 1.86677 2.07013 2.07391 2.19932 2.20743 2.34232 2.34706 2.48485 2.4882 2.6386 2.64109 2.82898 2.83248 2.83882 2.99393 2.99882 3.16385 3.16807 3.31592 3.31961 3.44879 3.45342 3.59467 3.59847 3.76728 3.77116 4.0993 4.10267 4.34802 4.3516 4.5033 4.50758 4.51311 4.63246 4.6373 4.82306 4.8265 
13 0.16681 0.32114 0.51116 0.64061 1.50282 2.48099 2.63487 2.82853 3.16295 3.31411 3.44811 3.76489 4.50188 
28 0.1516 0.30726 0.49454 0.62732 0.81641 0.9873 1.15364 1.31925 1.48633 1.65332 1.84196 2.05515 2.18364 2.32736 2.4701 2.62231 2.81251 2.9771 3.14801 3.29838 3.43385 3.57821 3.75158 4.08412 4.33257 4.48848 4.62071 4.80675 
37 0.16599 0.17242 0.32342 0.50952 0.51355 0.64425 0.83264 1.00282 1.17257 1.33551 1.50253 1.50793 1.66605 1.85759 1.86203 2.06983 2.19912 2.34249 2.34985 2.48412 2.49288 2.63721 2.82792 2.83387 2.9917 3.16495 3.31576 3.45004 3.59326 3.76755 3.77257 4.09785 4.34603 4.50479 4.63248 4.82061 4.82506 
33 0.17344 0.33012 0.51607 0.64976 0.83878 1.01228 1.17849 1.34336 1.50926 1.67243 1.86233 1.86825 2.07575 2.20254 2.21171 2.34908 2.35887 2.4905 2.64385 2.83424 2.8497 2.99959 3.17161 3.32346 3.45608 3.59976 3.77478 4.10582 4.35227 4.51172 4.64031 4.8277 4.83775 

177
