# Supplementary material for: Deciphering the Contribution of Oriens-Lacunosum/Moleculare (OLM) Cells to Intrinsic θ Rhythms Using Biophysical Local Field Potential (LFP) Models
Source: eNeuro. 2018 Sep 4;5(4):ENEURO.0146-18.2018. doi: 10.1523/ENEURO.0146-18.2018 (PMC6140113; doi:10.1523/ENEURO.0146-18.2018)
Supplement: Supplementary file 2 — Supplementary Code. Download supplement 2, GZ file [file sup_enu-eN-NWR-0146-18-s02.gz › LFP_microcircuit-master/BSC-120-gi-0-gi_SD-0-PV12913020-dSD6.6ms-gnSD0.21-gpv3.0-gsb4.75-csb0.21-gbs1.75-cbs0.1344-spiketimes.txt]

2674

100


51 0.30893 0.31482 0.49424 0.499 0.62855 0.63341 0.98883 1.15472 1.16374 1.31871 1.32537 1.487 1.49223 1.64884 1.65545 1.84348 1.85174 2.05675 2.06087 2.18272 2.18986 2.32894 2.33526 2.46805 2.47343 2.62255 2.62718 2.81249 2.81739 2.97639 2.98195 3.14901 3.15431 3.29855 3.30524 3.43348 3.43934 3.57857 3.58337 3.7521 3.75767 4.08581 4.09054 4.33456 4.33956 4.48933 4.49468 4.61348 4.62175 4.80831 4.81166 
0 
13 0.64231 1.50236 2.06828 2.48358 2.63646 2.99201 3.16558 3.44875 3.59256 3.76767 4.09789 4.50438 4.6323 
26 0.15966 0.31543 0.50151 0.63447 1.16428 1.32706 1.49428 1.65885 1.84948 2.0615 2.19131 2.33385 2.47592 2.62855 2.8198 2.98402 3.15576 3.30619 3.44089 3.58484 3.75895 4.09 4.33856 4.49604 4.62713 4.8135 
77 0.15889 0.16257 0.31344 0.31989 0.49911 0.50247 0.50552 0.63256 0.63535 0.63826 0.99324 1.15879 1.16255 1.16655 1.32286 1.32764 1.33123 1.49153 1.49506 1.49795 1.50207 1.65586 1.65942 1.84813 1.85308 2.06075 2.0638 2.18668 2.19147 2.19731 2.33323 2.33638 2.47223 2.47621 2.47939 2.48333 2.62727 2.63027 2.63285 2.81741 2.82066 2.82359 2.98076 2.9849 2.98838 3.15353 3.15633 3.15943 3.16266 3.30293 3.30708 3.31 3.31399 3.43842 3.44135 3.44487 3.58271 3.58587 3.58945 3.7567 3.76016 3.7629 4.08992 4.09275 4.09734 4.33879 4.34189 4.49373 4.49765 4.5003 4.61766 4.62284 4.62623 4.62987 4.81255 4.81519 4.81855 
7 0.64585 1.50594 2.48658 2.63972 3.77196 4.50705 4.63587 
81 0.15583 0.15982 0.30948 0.31322 0.31737 0.49573 0.50054 0.503 0.50642 0.62854 0.63298 0.63663 0.99083 0.99556 1.15468 1.15883 1.16417 1.16826 1.32038 1.32573 1.32913 1.48811 1.49268 1.49587 1.49993 1.64895 1.65539 1.65888 1.846 1.84935 2.05919 2.06236 2.18408 2.18941 2.19733 2.33068 2.33387 2.33815 2.466 2.47212 2.47588 2.47952 2.62205 2.6268 2.62985 2.81386 2.81847 2.82114 2.82591 2.97786 2.98259 2.98524 3.15083 3.1542 3.15754 3.16148 3.29975 3.30437 3.30834 3.43203 3.43792 3.44213 3.57964 3.58406 3.58789 3.75424 3.75857 3.76146 4.0882 4.09106 4.33707 4.33958 4.49115 4.49597 4.49875 4.61466 4.62061 4.62519 4.81021 4.81335 4.8162 
56 0.15724 0.31062 0.3154 0.49623 0.50044 0.50406 0.63015 0.63389 0.99068 1.1565 1.16251 1.32047 1.3259 1.48891 1.49357 1.65449 1.65815 1.84538 1.85009 2.05845 2.06224 2.18444 2.19058 2.33067 2.33455 2.47139 2.47556 2.62484 2.62846 2.81413 2.81873 2.97835 2.98316 3.15084 3.15526 3.15874 3.30025 3.3059 3.43668 3.44121 3.5803 3.58426 3.75369 3.7585 3.76238 4.08753 4.09141 4.33634 4.33946 4.49096 4.49583 4.61502 4.62324 4.80996 4.81285 4.81753 
7 0.64418 1.50289 2.48669 2.63779 3.76785 4.505 4.63392 
13 0.64846 1.50856 2.07664 2.48955 2.49325 2.49799 2.64222 2.64517 3.59968 3.77432 4.51039 4.63732 4.64152 
26 0.50661 0.63873 0.64349 1.33228 1.4994 1.50712 2.0661 2.19641 2.47996 2.48618 2.63428 2.82493 2.9896 3.15981 3.16437 3.31254 3.4444 3.58993 3.7644 3.76823 4.09493 4.34441 4.50198 4.5087 4.62996 4.81842 
1 2.49694 
9 0.6446 1.50281 2.07096 2.48508 2.63734 3.59337 3.76751 4.50412 4.63438 
0 
0 
27 0.50995 0.64082 0.64503 1.16777 1.33449 1.50077 1.50583 2.06869 2.1979 2.48187 2.48581 2.63612 2.63948 2.8282 2.99017 3.16151 3.16622 3.31239 3.44623 3.59141 3.76709 3.7709 4.09796 4.50204 4.50645 4.63121 4.63926 
19 0.50398 0.63771 1.33247 1.49669 1.84904 2.06345 2.33575 2.47883 2.63096 2.82196 2.98568 3.15884 3.30992 3.44456 3.7621 4.09508 4.33945 4.49845 4.81542 
20 0.50879 0.64174 1.33394 1.50201 2.068 2.19786 2.33876 2.48203 2.48945 2.63535 2.98983 3.16301 3.31352 3.44834 3.59096 3.76691 4.09609 4.50415 4.63095 4.82019 
53 0.30794 0.31318 0.49357 0.49804 0.50407 0.62782 0.63259 0.98801 0.99472 1.15369 1.15995 1.31806 1.32455 1.48614 1.49129 1.65055 1.65495 1.84275 1.84763 2.05598 2.06053 2.18218 2.19027 2.32803 2.33257 2.46683 2.47203 2.62169 2.62604 2.81156 2.81627 2.9756 2.98108 3.14817 3.15313 3.2975 3.30387 3.43355 3.43799 3.57751 3.58207 3.75131 3.75654 4.08496 4.08942 4.33381 4.33842 4.4885 4.49381 4.61294 4.62161 4.80718 4.81064 
3 2.49112 2.64272 4.51113 
0 
74 0.15824 0.16174 0.3118 0.31499 0.49716 0.50169 0.5043 0.63027 0.63453 0.63808 0.99273 1.15704 1.16101 1.16607 1.32207 1.32692 1.3305 1.48991 1.49441 1.49734 1.65082 1.65819 1.84752 1.85052 2.06054 2.06377 2.18571 2.19113 2.19715 2.3325 2.33549 2.34021 2.46885 2.47467 2.47802 2.48255 2.62454 2.62895 2.63172 2.81553 2.81967 2.82255 2.97928 2.9843 2.98697 3.15277 3.15574 3.15932 3.30166 3.30578 3.30955 3.43365 3.43954 3.44349 3.44941 3.58129 3.5855 3.58893 3.756 3.75972 3.7626 4.08953 4.09237 4.33858 4.34129 4.49313 4.4972 4.49979 4.61659 4.62178 4.62705 4.81197 4.8148 4.81757 
45 0.31535 0.50235 0.50657 0.63512 0.6389 1.16056 1.16755 1.32773 1.33242 1.49547 1.49905 1.849 2.06198 2.06695 2.19142 2.33419 2.47643 2.48021 2.62963 2.63315 2.82027 2.82421 2.98533 2.98978 3.15524 3.15987 3.30588 3.31026 3.4402 3.44517 3.58529 3.58987 3.7592 3.7626 3.7663 4.09102 4.09594 4.33943 4.49601 4.49967 4.50416 4.62304 4.62907 4.81399 4.81777 
4 1.50522 2.48952 3.76719 4.50494 
0 
9 1.50046 2.06754 2.48243 2.63436 2.99003 3.16286 3.76622 4.09661 4.50196 
0 
0 
0 
6 1.50735 2.48681 2.63868 3.77142 4.5074 4.63612 
77 0.15208 0.30234 0.30607 0.30959 0.48889 0.49357 0.49668 0.62249 0.62694 0.63145 0.98364 0.98799 0.99242 1.14848 1.15284 1.15805 1.31354 1.31906 1.3242 1.48143 1.4864 1.48958 1.64256 1.64941 1.65311 1.83841 1.84166 1.84541 2.05164 2.0552 2.17747 2.18371 2.32343 2.32695 2.33107 2.46094 2.46655 2.47007 2.61608 2.62038 2.62354 2.80686 2.81148 2.81441 2.82037 2.97079 2.97625 2.97992 3.14353 3.14698 3.15052 3.15682 3.2927 3.2975 3.30133 3.42596 3.43112 3.43557 3.57264 3.57725 3.58128 3.74701 3.75143 3.75433 4.08051 4.08371 4.32949 4.33229 4.48396 4.48854 4.4915 4.60854 4.61595 4.62108 4.80264 4.80593 4.80887 
18 0.64192 1.1669 1.33518 1.50219 2.06851 2.19523 2.48288 2.6366 2.82715 2.99171 3.16244 3.31374 3.44735 3.59231 3.76512 4.09772 4.50249 4.62912 
46 0.16247 0.31491 0.50079 0.50562 0.63426 0.63925 0.99577 1.16056 1.16698 1.32553 1.33072 1.49362 1.49842 1.65819 1.84969 2.06266 2.18892 2.19599 2.33488 2.34157 2.47468 2.47979 2.62877 2.63285 2.81913 2.82355 2.9832 2.98847 3.15523 3.16003 3.30485 3.31024 3.44027 3.44547 3.58506 3.5892 3.75859 3.76304 4.09191 4.34065 4.49547 4.50018 4.6191 4.62704 4.81433 4.81835 
24 0.50493 0.63643 1.16641 1.33034 1.49792 1.85121 2.06381 2.19487 2.33687 2.47919 2.63172 2.82258 2.98748 3.15684 3.31047 3.44223 3.58797 3.76182 4.09309 4.3416 4.49846 4.50233 4.62818 4.81583 
20 0.64682 1.50731 1.51176 2.07372 2.48702 2.4898 2.49339 2.49948 2.64098 2.6437 2.99755 3.16976 3.45601 3.59758 3.77232 3.77535 4.50821 4.51078 4.6361 4.63976 
25 0.50711 0.64015 1.16785 1.3328 1.5004 2.06682 2.19695 2.34087 2.48173 2.63457 2.82488 2.99055 3.15994 3.16539 3.31158 3.44562 3.5913 3.76347 3.7686 4.09604 4.34585 4.50038 4.50556 4.62807 4.81881 
5 1.50089 2.06617 2.63449 3.7656 4.50256 
27 0.31132 0.49792 0.63104 0.99121 1.15657 1.3213 1.49027 1.6563 1.84492 2.05805 2.18785 2.33033 2.47251 2.62523 2.81556 2.98049 3.15086 3.30071 3.43652 3.58129 3.75387 3.75976 4.08711 4.33579 4.491 4.62225 4.80976 
2 2.49578 4.64392 
23 0.31454 0.50048 0.6346 0.99228 1.32667 1.49399 1.65701 1.84635 2.05962 2.33224 2.47544 2.62772 2.8188 2.98331 3.154 3.30957 3.43978 3.58396 3.75841 4.08842 4.33696 4.49581 4.81139 
3 2.63128 2.98689 3.15886 
2 3.76531 4.50282 
35 0.50673 0.6392 0.64284 1.16374 1.32769 1.33244 1.49906 1.50229 2.06608 2.07141 2.19471 2.33803 2.4808 2.48591 2.63404 2.63674 2.82458 2.98899 3.15934 3.16311 3.30836 3.31312 3.44434 3.44904 3.58907 3.59393 3.76438 3.76707 4.09493 4.34389 4.50122 4.50372 4.6262 4.63111 4.8176 
0 
3 2.49135 4.51025 4.64117 
8 0.64405 1.50185 2.07069 2.63551 2.99214 3.16345 3.59275 3.76676 
14 0.64285 1.16927 1.50366 2.07076 2.20032 2.48487 2.63758 2.99379 3.16492 3.45037 3.59348 3.76969 4.50551 4.63281 
0 
16 0.64937 1.50985 1.51454 2.07757 2.49133 2.49502 2.49947 2.64355 2.64659 3.77496 3.77851 4.51177 4.51492 4.63924 4.643 4.64984 
11 0.64547 1.50404 2.0736 2.48578 2.63797 2.99354 3.16742 3.59698 3.76823 4.5061 4.63493 
27 0.50731 0.63942 1.16705 1.33277 1.49934 1.50547 2.06707 2.1969 2.34059 2.48065 2.48809 2.63426 2.82504 2.98974 3.15958 3.16537 3.30965 3.44565 3.59057 3.76345 3.76804 4.09614 4.50012 4.50642 4.62763 4.6348 4.81916 
128 0.15155 0.15453 0.15734 0.30411 0.30748 0.31051 0.31293 0.31586 0.49043 0.49428 0.49673 0.49875 0.50118 0.623 0.62682 0.62953 0.6321 0.63511 0.98579 0.9884 0.99157 0.9945 1.14985 1.15369 1.15704 1.16026 1.16346 1.31477 1.31824 1.32179 1.32426 1.32709 1.48278 1.4867 1.48972 1.4919 1.4949 1.64407 1.65017 1.65302 1.65575 1.659 1.8405 1.84273 1.84564 1.84807 1.85094 2.05372 2.05603 2.05851 2.06156 2.17895 2.18367 2.18666 2.19077 2.32539 2.32804 2.33073 2.33347 2.46068 2.46639 2.46967 2.47198 2.47497 2.47905 2.6173 2.62163 2.62444 2.62632 2.63195 2.80879 2.81268 2.81526 2.81731 2.8201 2.82382 2.97244 2.97643 2.9795 2.98199 2.98548 3.14528 3.14822 3.15106 3.15326 3.15564 3.29455 3.29792 3.30121 3.30368 3.30613 3.42715 3.43271 3.43532 3.43805 3.44073 3.5745 3.57827 3.58076 3.58368 3.58737 3.74924 3.75217 3.75495 3.75696 3.7594 4.08273 4.08508 4.0876 4.09108 4.33177 4.33367 4.33604 4.33972 4.48559 4.4885 4.4919 4.49382 4.49706 4.60983 4.61508 4.61909 4.62198 4.80484 4.80755 4.80957 4.81168 4.8145 
33 0.64538 0.64802 0.65138 1.50428 1.50793 1.51073 2.07331 2.07702 2.20272 2.48678 2.48978 2.49262 2.49727 2.63988 2.64275 2.64511 2.99647 3.16696 3.17227 3.31844 3.45239 3.59621 3.5993 3.76924 3.77312 3.77536 4.50667 4.51026 4.51248 4.63073 4.63541 4.63884 4.64254 
36 0.51267 0.64223 0.64578 1.16874 1.33551 1.50241 1.50567 1.50995 2.06959 2.07329 2.19739 2.34424 2.48333 2.4865 2.49012 2.63699 2.64003 2.82972 2.99285 3.16345 3.16754 3.31447 3.44841 3.4537 3.5935 3.5977 3.7677 3.77083 4.09917 4.34909 4.50307 4.50722 4.51226 4.63121 4.6347 4.82391 
29 0.50703 0.63865 1.164 1.32815 1.33515 1.49811 2.06732 2.19609 2.33862 2.48032 2.63254 2.63642 2.8245 2.98664 2.99151 3.15886 3.16511 3.3077 3.31416 3.44574 3.58845 3.76167 3.76728 4.09537 4.49847 4.50398 4.62598 4.63157 4.81927 
20 0.50616 0.63862 1.16889 1.33303 1.50217 2.06521 2.48047 2.63347 2.82432 2.9891 3.15991 3.31184 3.44561 3.59098 3.76408 4.09422 4.34238 4.50121 4.62924 4.81645 
0 
15 0.50703 0.64041 1.16458 1.49964 2.19639 2.63444 2.82624 2.98954 3.16328 3.44966 3.59292 3.76463 4.50162 4.62977 4.81987 
0 
19 0.50716 0.6403 1.33324 1.49963 2.06591 2.33822 2.48073 2.63421 2.82496 2.98956 3.16228 3.31339 3.44436 3.58989 3.76418 4.09478 4.50123 4.63011 4.81823 
11 0.64443 1.505 2.48618 2.49284 2.6401 3.16521 3.59718 3.76808 3.77341 4.50711 4.63576 
15 0.50025 1.49451 1.84586 2.0598 2.33285 2.62725 2.81883 3.154 3.30638 3.58564 3.75795 4.08818 4.33602 4.49527 4.81071 
64 0.15812 0.31212 0.3167 0.4972 0.50171 0.50513 0.6308 0.63507 0.63876 0.99172 1.0006 1.15723 1.1631 1.32153 1.32744 1.33182 1.48989 1.4948 1.49899 1.6528 1.65832 1.84666 1.85137 2.0598 2.06383 2.18564 2.19205 2.33188 2.3362 2.47046 2.47582 2.47988 2.62584 2.63013 2.81527 2.81973 2.82352 2.97932 2.98454 3.15209 3.1566 3.15973 3.30108 3.3069 3.31066 3.43649 3.44109 3.44476 3.58117 3.58566 3.75526 3.75982 3.7628 4.08881 4.09275 4.33774 4.34137 4.49238 4.49728 4.61637 4.62461 4.81144 4.81445 4.82041 
2 1.50437 3.76843 
43 0.3121 0.49782 0.50258 0.63225 0.63863 0.99231 1.15818 1.16791 1.32227 1.32877 1.49061 1.49635 1.65592 1.84692 2.06015 2.18673 2.33231 2.47254 2.4788 2.62645 2.63151 2.81591 2.8209 2.98003 2.98594 3.15249 3.15828 3.30197 3.30883 3.43836 3.44488 3.58189 3.58908 3.75554 3.76125 4.08922 4.33802 4.49279 4.49841 4.6174 4.62618 4.81169 4.81562 
8 0.50748 2.06427 2.82471 3.76416 4.09267 4.34078 4.50177 4.81639 
9 0.50464 0.63573 3.15583 3.44118 3.76378 4.09335 4.34096 4.50091 4.81627 
89 0.15245 0.15577 0.30535 0.30838 0.31205 0.49121 0.49569 0.49821 0.50155 0.62452 0.62842 0.63218 0.98639 0.98925 0.99378 1.15087 1.15445 1.15952 1.31572 1.32015 1.32386 1.48377 1.48811 1.49132 1.49569 1.64476 1.65173 1.65448 1.84112 1.84349 1.84707 2.05444 2.05699 2.05999 2.17968 2.18527 2.32608 2.32872 2.33183 2.46178 2.46796 2.47141 2.47594 2.61827 2.6225 2.62525 2.62909 2.80929 2.81363 2.81659 2.82107 2.97328 2.97796 2.98075 3.14621 3.14916 3.1531 3.1564 3.29541 3.29937 3.30387 3.42763 3.43355 3.43721 3.44166 3.57516 3.57928 3.58278 3.74979 3.7533 3.75661 3.75954 4.08338 4.08579 4.08908 4.33243 4.33439 4.33809 4.48646 4.48945 4.49289 4.49666 4.61064 4.61821 4.62129 4.80542 4.80813 4.81035 4.81474 
51 0.29956 0.30461 0.48541 0.48999 0.61974 0.62578 0.97954 0.9851 1.14541 1.1528 1.30969 1.31589 1.47784 1.48308 1.64206 1.64803 1.83423 1.83899 2.04745 2.05179 2.17438 2.3196 2.32422 2.45925 2.46486 2.61343 2.61809 2.80319 2.80795 2.96727 2.97268 3.13967 3.1446 3.28923 3.29545 3.42496 3.43087 3.56919 3.5739 3.74288 3.74783 4.07646 4.0808 4.32526 4.32929 4.48001 4.48521 4.60615 4.6151 4.79871 4.80219 
0 
19 0.50919 0.6416 1.17025 1.33439 1.50199 2.06806 2.34113 2.48282 2.63604 2.82683 2.99087 3.16394 3.31525 3.44808 3.59267 3.76695 4.09661 4.50381 4.63211 
0 
0 
5 2.48986 2.64395 3.77585 4.51129 4.6387 
0 
5 2.49383 2.49762 2.50405 4.64263 4.64898 
29 0.5076 0.63889 0.6436 1.16468 1.32907 1.49872 1.50438 2.06694 2.19343 2.33961 2.48037 2.48409 2.63417 2.82458 2.98849 2.99314 3.15995 3.30881 3.44514 3.58879 3.59268 3.76384 4.09613 4.34593 4.50009 4.50607 4.62276 4.63062 4.81937 
51 0.15657 0.30971 0.31491 0.49511 0.50007 0.62871 0.63409 0.98989 1.15531 1.16145 1.31966 1.32542 1.48789 1.49305 1.65198 1.65733 1.84446 1.84982 2.05751 2.06206 2.18401 2.19086 2.32956 2.33423 2.46854 2.47409 2.62336 2.62794 2.81333 2.81844 2.97737 2.98269 3.14976 3.15473 3.29918 3.305 3.43453 3.43942 3.57916 3.58391 3.75295 3.75799 4.0865 4.0916 4.33537 4.4901 4.49519 4.61465 4.62214 4.80874 4.81255 
12 0.64933 1.50991 2.48955 2.49385 2.49942 2.64268 2.64686 3.7764 4.50931 4.51364 4.63874 4.6425 
2 4.08905 4.33674 
1 2.49536 
4 2.4934 2.64619 4.51347 4.64326 
21 0.50233 0.63658 1.16829 1.33024 1.49568 2.06352 2.33661 2.47711 2.63001 2.82114 2.9856 3.15687 3.30818 3.44316 3.58679 3.76043 4.09254 4.34088 4.49741 4.62706 4.81437 
22 0.50202 0.63527 1.16308 1.32811 1.49517 2.06208 2.19166 2.33404 2.47654 2.62931 2.82033 2.98432 3.15721 3.30828 3.4426 3.58505 3.75999 4.09092 4.3391 4.4971 4.62516 4.81383 
97 0.15314 0.15674 0.30487 0.30843 0.31209 0.31558 0.49102 0.49582 0.49844 0.50163 0.62462 0.62884 0.63222 0.98616 0.98946 0.9931 1.15084 1.15487 1.15937 1.16372 1.31566 1.32089 1.32402 1.32893 1.48373 1.4885 1.49137 1.49544 1.64469 1.65156 1.6545 1.65924 1.84088 1.84349 1.84698 1.85057 2.0542 2.05707 2.06037 2.17967 2.18556 2.19167 2.32587 2.32879 2.33201 2.33644 2.46198 2.46839 2.47161 2.47549 2.61833 2.62289 2.62559 2.80922 2.81379 2.81658 2.82036 2.9732 2.97847 2.98101 3.146 3.14918 3.1529 3.15585 3.29521 3.29977 3.30349 3.30714 3.42758 3.43352 3.43735 3.44064 3.57507 3.57952 3.58286 3.5886 3.74956 3.75346 3.75639 3.75936 4.08313 4.08576 4.08913 4.33219 4.33433 4.3393 4.48629 4.48982 4.49278 4.49635 4.61064 4.61736 4.62118 4.80521 4.80811 4.81055 4.81405 
41 0.31005 0.31571 0.4972 0.50203 0.63049 0.63594 0.99131 1.15745 1.3229 1.48985 1.49582 1.65511 1.84446 2.05726 2.18722 2.32987 2.33651 2.47172 2.47888 2.62475 2.62933 2.81492 2.82091 2.98009 3.15043 3.15542 3.30102 3.3068 3.43623 3.44183 3.58067 3.58714 3.75385 3.75855 4.08627 4.33459 4.49109 4.49601 4.62122 4.80888 4.81396 
17 0.51005 0.64286 1.50222 2.06981 2.48349 2.63666 2.82783 2.99247 3.16439 3.31603 3.45053 3.59299 3.76719 4.09987 4.50393 4.63213 4.82135 
10 0.64336 1.50254 2.06935 2.4832 2.6363 3.16447 3.59351 3.76727 4.50395 4.63141 
1 2.49771 
17 0.50255 0.63723 1.49677 1.85121 2.0647 2.33786 2.47745 2.63096 2.82218 2.98671 3.15797 3.44327 3.58902 3.76222 4.09166 4.33925 4.81511 
8 0.64899 1.50921 2.48842 2.49445 2.64235 3.77398 4.50973 4.63713 
0 
43 0.31536 0.5011 0.50673 0.6346 0.64199 0.99525 1.16069 1.16724 1.32509 1.33144 1.4938 1.49957 1.65745 1.85004 2.06333 2.18931 2.19605 2.33544 2.4743 2.48096 2.62914 2.63522 2.8193 2.82585 2.98335 2.98854 3.15554 3.16235 3.30476 3.31156 3.44001 3.44447 3.58511 3.59217 3.7587 3.7651 4.09245 4.34162 4.49586 4.50248 4.61991 4.62825 4.81471 
38 0.312 0.4988 0.50372 0.63136 0.99142 1.15713 1.32196 1.33004 1.49049 1.49591 1.65537 1.8456 2.05862 2.18894 2.3308 2.47179 2.47844 2.62552 2.63044 2.81649 2.8224 2.98006 3.15161 3.15739 3.30121 3.30845 3.4366 3.58135 3.5881 3.75528 3.76006 4.08763 4.33633 4.49173 4.49694 4.62043 4.81072 4.81589 
10 0.31373 0.99512 1.16003 1.84806 2.06176 2.33353 3.15419 3.30423 3.7628 4.49448 
16 0.49644 0.99181 1.49358 1.84318 2.05673 2.32962 2.6252 2.81493 3.15031 3.30456 3.58121 3.75352 4.08544 4.33349 4.49174 4.80798 
21 0.50357 0.63757 1.16468 1.32993 1.49653 2.06396 2.196 2.33658 2.47926 2.63118 2.8219 2.98636 3.15775 3.30941 3.44268 3.58794 3.76108 4.09299 4.34072 4.49809 4.81534 
13 0.64267 1.50178 2.06893 2.48364 2.63589 2.99092 3.16454 3.59287 3.76678 4.09676 4.50346 4.63109 4.82105 
0 
5 2.49584 2.49918 2.50398 4.64385 4.64808 
6 1.49899 2.06495 2.63298 3.16103 3.76336 4.50106 
11 0.64577 1.50511 2.07096 2.48717 2.63857 2.99408 3.16848 3.59397 3.7701 4.50613 4.63522 
0 
36 0.50339 0.50783 0.63573 0.64063 1.16259 1.32736 1.33261 1.49519 1.49968 1.85178 2.06406 2.19221 2.33661 2.47634 2.48117 2.63021 2.63419 2.82096 2.98526 2.99011 3.15658 3.16195 3.30609 3.31149 3.44182 3.44866 3.58661 3.75941 3.76416 4.09305 4.34182 4.49655 4.50103 4.62421 4.62963 4.81526 
45 0.16409 0.50307 0.50651 0.6354 0.63992 1.16168 1.16737 1.32582 1.33113 1.495 1.49922 1.65972 1.85156 2.06418 2.06824 2.19106 2.19656 2.33651 2.47583 2.48035 2.63052 2.63426 2.82114 2.82469 2.98447 2.98872 3.15649 3.16101 3.30555 3.31139 3.44118 3.44661 3.58677 3.59082 3.75946 3.76385 4.09323 4.09748 4.34205 4.49663 4.50101 4.62247 4.62836 4.81579 4.8192 
86 0.15272 0.15693 0.3046 0.30779 0.31138 0.49094 0.49531 0.49799 0.50232 0.62436 0.62848 0.63229 0.98601 0.98924 0.99426 1.15068 1.15425 1.1596 1.16466 1.31553 1.32044 1.32414 1.48362 1.48787 1.49105 1.64487 1.65133 1.65427 1.8407 1.84331 1.84745 2.05397 2.05671 2.06082 2.17948 2.18535 2.32568 2.32862 2.33266 2.46291 2.4681 2.47146 2.47829 2.6184 2.62225 2.6254 2.80915 2.81334 2.81639 2.8224 2.97312 2.97787 2.98068 3.1459 3.14889 3.15294 3.15811 3.29506 3.29919 3.30347 3.42794 3.43332 3.43696 3.443 3.57497 3.57915 3.58308 3.74946 3.75306 3.75633 4.08288 4.08547 4.08946 4.33185 4.33403 4.33938 4.48618 4.48937 4.49293 4.61051 4.61743 4.62145 4.80502 4.80784 4.81039 4.81643 
4 2.48778 2.63679 3.76802 4.50694 
36 0.16324 0.50506 0.63791 0.64177 1.16765 1.33088 1.49819 1.50337 2.06533 2.06988 2.19415 2.33826 2.47982 2.48435 2.63261 2.63565 2.82323 2.82722 2.98794 3.15873 3.16239 3.31095 3.31449 3.44496 3.44843 3.5886 3.59292 3.76273 3.76638 4.09355 4.0975 4.34218 4.50068 4.50512 4.62815 4.81689 
50 0.15914 0.31213 0.4989 0.50189 0.6318 0.63606 0.99187 1.158 1.16526 1.32208 1.32777 1.49115 1.49512 1.6558 1.84658 2.05978 2.06362 2.18661 2.19446 2.33202 2.33616 2.47277 2.4764 2.62644 2.62984 2.81668 2.82021 2.98047 2.98443 3.15276 3.15691 3.30202 3.30776 3.43789 3.44266 3.5822 3.58604 3.75591 3.75993 3.76406 4.08877 4.09281 4.33742 4.34147 4.49266 4.4972 4.6196 4.62647 4.81151 4.8144 
26 0.64037 0.64686 1.16639 1.33253 1.50032 1.50652 2.06762 2.19343 2.48144 2.48754 2.63496 2.82682 2.99035 3.16042 3.1676 3.31371 3.44607 3.59118 3.76606 4.09589 4.3455 4.50286 4.5092 4.62695 4.63678 4.81985 
75 0.15307 0.15783 0.30616 0.30965 0.31418 0.49279 0.49712 0.50026 0.62591 0.63 0.63378 0.98787 0.99196 1.15214 1.15596 1.16162 1.3172 1.32163 1.32543 1.48517 1.48935 1.49309 1.64647 1.65352 1.65851 1.84248 1.84531 1.85095 2.05571 2.05867 2.18129 2.18739 2.32743 2.3304 2.33584 2.46321 2.46901 2.47346 2.61955 2.62381 2.62737 2.81092 2.81505 2.81841 2.97469 2.97911 2.98263 3.14745 3.15058 3.15468 3.29672 3.30068 3.30516 3.42945 3.43505 3.4398 3.57665 3.5807 3.58494 3.75116 3.75498 3.75827 4.08465 4.08738 4.33365 4.33605 4.48784 4.49116 4.49496 4.61226 4.61878 4.62478 4.80678 4.80973 4.81273 
30 0.16138 0.50334 0.50838 0.6365 0.64159 1.1681 1.33061 1.49691 1.66008 2.06341 2.19171 2.33863 2.47751 2.63094 2.82173 2.98599 3.1583 3.16329 3.31065 3.44254 3.4481 3.59007 3.76158 3.76883 4.09174 4.33977 4.4986 4.62981 4.81495 4.81902 
2 2.49799 4.64811 
7 1.50564 2.48633 2.63968 3.16861 3.77086 4.50762 4.63689 
17 0.51012 0.64248 1.33432 1.50105 2.34213 2.48338 2.63568 2.99057 3.1638 3.31511 3.44988 3.59161 3.76619 4.34637 4.50293 4.6307 4.82088 
28 0.31461 0.50006 0.63322 0.99253 1.16225 1.32522 1.49313 1.65697 1.84579 2.05885 2.18936 2.33147 2.47534 2.62746 2.81839 2.98272 3.15247 3.15834 3.30537 3.43898 3.58358 3.75765 4.08793 4.33636 4.49322 4.49774 4.62249 4.81108 
0 
39 0.309 0.49454 0.50042 0.62882 0.63533 0.98881 1.15483 1.31897 1.32629 1.48729 1.49411 1.65359 1.84351 2.05674 2.1836 2.32897 2.47028 2.62296 2.62828 2.81286 2.8186 2.97675 2.98448 3.14903 3.15576 3.29864 3.30587 3.43556 3.57872 3.75213 3.75852 4.08576 4.33453 4.48938 4.49577 4.6146 4.62304 4.80819 4.81253 
80 0.15759 0.16214 0.31044 0.31363 0.4967 0.50111 0.50392 0.63004 0.63406 0.6378 0.99173 0.99736 1.15661 1.16046 1.16464 1.32122 1.32605 1.32987 1.48947 1.49393 1.49728 1.64974 1.65649 1.6612 1.84646 1.84949 2.05975 2.06281 2.06753 2.1851 2.19074 2.19526 2.33138 2.33437 2.33858 2.46715 2.47293 2.47698 2.48169 2.62441 2.6283 2.63142 2.8148 2.81906 2.82217 2.97881 2.98362 2.98669 3.15172 3.15472 3.15845 3.16321 3.30072 3.30498 3.30876 3.31307 3.43273 3.43865 3.44242 3.44648 3.58062 3.58465 3.58841 3.75517 3.75895 3.76201 4.08863 4.09148 4.09572 4.33768 4.34007 4.49209 4.49587 4.49873 4.616 4.62231 4.62601 4.81064 4.81388 4.81688 
3 2.48682 2.63982 4.5079 

128
