# Supplementary material for: Deciphering the Contribution of Oriens-Lacunosum/Moleculare (OLM) Cells to Intrinsic θ Rhythms Using Biophysical Local Field Potential (LFP) Models
Source: eNeuro. 2018 Sep 4;5(4):ENEURO.0146-18.2018. doi: 10.1523/ENEURO.0146-18.2018 (PMC6140113; doi:10.1523/ENEURO.0146-18.2018)
Supplement: Supplementary file 2 — Supplementary Code. Download supplement 2, GZ file [file sup_enu-eN-NWR-0146-18-s02.gz › LFP_microcircuit-master/BC-380-gi-0-gi_SD-0-PV12913020-dSD6.6ms-gnSD0.21-gpv-3.0-gsb5.25-csb0.21-gbs1.0-cbs0.1344-spiketimes.txt]

16554

342


79 0.14389 0.14822 0.15141 0.30009 0.30374 0.30783 0.48661 0.49147 0.49475 0.6193 0.6239 0.62786 0.80939 0.81324 0.81651 0.82209 0.98174 0.98535 0.99156 1.14629 1.15069 1.15764 1.31109 1.31639 1.32105 1.47922 1.48411 1.48777 1.64053 1.64802 1.83647 1.83938 1.84411 2.04973 2.0529 2.1751 2.18141 2.32134 2.3246 2.32936 2.45807 2.46468 2.46848 2.61389 2.61865 2.62193 2.80491 2.80951 2.81288 2.96871 2.97411 2.97817 3.14149 3.14489 3.14923 3.2907 3.2954 3.30007 3.42353 3.42949 3.43586 3.57057 3.57515 3.57992 3.74519 3.74927 3.75262 4.07864 4.08161 4.32763 4.33013 4.48185 4.48559 4.4891 4.60601 4.61304 4.80077 4.80396 4.80698 
87 0.14442 0.14831 0.15137 0.30051 0.30426 0.30813 0.48729 0.49136 0.49446 0.49928 0.61885 0.6232 0.62693 0.63278 0.80976 0.81348 0.81691 0.81973 0.98256 0.98539 0.99038 1.14662 1.15072 1.15703 1.31154 1.31528 1.32009 1.47958 1.48376 1.48767 1.64081 1.64837 1.65224 1.83726 1.83982 1.84379 2.0505 2.0531 2.05661 2.17567 2.18122 2.32215 2.32506 2.32881 2.45744 2.46419 2.46827 2.61409 2.61874 2.62225 2.80574 2.80987 2.81314 2.96924 2.97348 2.97732 3.14208 3.14529 3.14937 3.15399 3.29121 3.29479 3.30011 3.42394 3.4304 3.4344 3.5713 3.57525 3.57888 3.74602 3.74908 3.75283 4.07947 4.08211 4.08583 4.3283 4.33055 4.33385 4.48241 4.48557 4.48978 4.60644 4.61288 4.619 4.8017 4.80459 4.80723 
32 0.16884 0.3266 0.51119 0.6441 0.83438 1.00663 1.1735 1.33669 1.50379 1.6674 1.86285 2.07082 2.20157 2.34252 2.3498 2.48502 2.63838 2.82878 2.99284 3.00083 3.16693 3.31817 3.45217 3.59342 3.59891 3.77053 4.09916 4.34714 4.35485 4.50697 4.63441 4.82369 
0 
67 0.16537 0.1695 0.18592 0.32166 0.32534 0.33431 0.50902 0.51321 0.52308 0.64117 0.64694 0.83142 0.83559 1.0011 1.00647 1.01245 1.16795 1.17415 1.33224 1.33819 1.34901 1.50049 1.50644 1.6658 1.6717 1.85568 1.86068 1.86648 2.07009 2.07552 2.19645 2.20631 2.34139 2.34613 2.35337 2.48381 2.49052 2.6363 2.64126 2.82842 2.83339 2.99113 2.99673 3.16194 3.16683 3.17633 3.31197 3.31744 3.44892 3.45331 3.59226 3.59768 3.60417 3.76772 3.77128 3.78092 4.09825 4.10337 4.34593 4.35151 4.50163 4.50695 4.62834 4.63861 4.82104 4.82465 4.83213 
0 
24 0.1679 0.32415 0.51199 0.64734 0.83337 1.00668 1.17687 1.33887 1.50884 1.66892 1.86122 2.3466 2.63904 2.83114 2.99773 3.16768 3.31857 3.4536 3.59982 3.76991 4.10011 4.34732 4.50687 4.82659 
81 0.15374 0.15775 0.16118 0.31092 0.31457 0.31837 0.49647 0.50078 0.50431 0.62956 0.63349 0.63806 0.81944 0.82321 0.82676 0.99136 0.99565 0.99992 1.15703 1.16173 1.16706 1.32075 1.32595 1.33057 1.48919 1.49382 1.49873 1.64988 1.65671 1.66004 1.84609 1.84969 1.85403 2.05935 2.06265 2.1842 2.19005 2.19724 2.33144 2.33486 2.34004 2.46928 2.47435 2.47918 2.62513 2.62877 2.63258 2.81466 2.81891 2.8222 2.97843 2.98357 2.98918 3.15159 3.15541 3.15869 3.30063 3.30524 3.30973 3.43562 3.43949 3.44401 3.58059 3.58466 3.5896 3.75454 3.75886 3.76191 4.08838 4.09162 4.33708 4.33973 4.49176 4.49619 4.49977 4.61508 4.62224 4.62666 4.81074 4.8135 4.81762 
0 
53 0.15884 0.16416 0.31505 0.31916 0.50251 0.50704 0.63588 0.64039 0.82561 0.83029 0.99499 1.00021 1.16342 1.32744 1.33269 1.49524 1.50016 1.65954 1.66464 1.8485 1.85414 2.06196 2.06796 2.19245 2.33481 2.34026 2.47717 2.48254 2.63006 2.63411 2.82133 2.82679 2.98532 2.99056 3.1577 3.16232 3.30645 3.3118 3.44106 3.44584 3.58598 3.59107 3.75989 3.76345 4.09052 4.09645 4.33928 4.3457 4.49814 4.503 4.62549 4.81469 4.81946 
89 0.14468 0.14912 0.1523 0.30096 0.30469 0.30856 0.31284 0.48763 0.49266 0.49566 0.6202 0.62511 0.629 0.81009 0.81398 0.81733 0.8222 0.98275 0.98639 0.99096 1.14713 1.15153 1.15687 1.31196 1.31753 1.32118 1.48022 1.48534 1.48859 1.64104 1.6489 1.65294 1.83747 1.84031 1.84456 2.05074 2.05398 2.05908 2.1759 2.18241 2.18954 2.32237 2.32557 2.32999 2.45831 2.46514 2.4689 2.61452 2.61952 2.62255 2.80585 2.81066 2.81367 2.81907 2.96967 2.97535 2.97882 3.14264 3.14596 3.14997 3.15419 3.29172 3.29657 3.30045 3.424 3.43031 3.43473 3.57155 3.5763 3.58041 3.74617 3.75053 3.75346 4.07965 4.08258 4.08778 4.32862 4.33104 4.33678 4.4829 4.48678 4.48994 4.60668 4.61433 4.61901 4.80176 4.80491 4.80773 4.81195 
54 0.17586 0.18102 0.33315 0.3375 0.51884 0.52294 0.65291 0.65762 0.84192 0.84661 1.01175 1.01642 1.18035 1.18614 1.34561 1.35259 1.5131 1.52344 1.67683 1.68401 1.86652 1.87167 2.0792 2.0861 2.20847 2.35268 2.35944 2.49441 2.50475 2.64717 2.65529 2.83729 2.84275 3.00224 3.01305 3.17486 3.17929 3.3254 3.32997 3.46026 3.47109 3.60368 3.61009 3.77768 3.78194 4.10754 4.11505 4.3558 4.36349 4.51466 4.5204 4.64378 4.83086 4.83539 
0 
130 0.14186 0.14515 0.14787 0.15014 0.15466 0.29798 0.30156 0.30411 0.30655 0.30963 0.48482 0.48828 0.49092 0.49306 0.49604 0.6158 0.61968 0.62272 0.62538 0.62829 0.80725 0.81061 0.81344 0.81556 0.81906 0.98006 0.98241 0.98543 0.98817 1.14408 1.14795 1.15124 1.15484 1.15904 1.30905 1.31229 1.31595 1.31868 1.32234 1.47708 1.48076 1.48371 1.48608 1.48986 1.63825 1.64433 1.64752 1.65065 1.65572 1.83478 1.83701 1.83956 1.84203 1.84627 2.04802 2.05024 2.05275 2.05569 2.17317 2.1772 2.18068 2.18725 2.31967 2.3223 2.3248 2.32753 2.45482 2.46069 2.46407 2.46673 2.4705 2.61158 2.61595 2.61858 2.6208 2.80327 2.80687 2.80933 2.81149 2.81505 2.96674 2.97034 2.9736 2.97588 3.13956 3.14239 3.14482 3.1474 3.15011 3.28861 3.29176 3.29493 3.29795 3.30089 3.42145 3.42711 3.42951 3.43292 3.4362 3.5688 3.57232 3.57486 3.57787 3.74351 3.74588 3.74872 3.75095 3.75371 4.07699 4.07928 4.08168 4.08449 4.32579 4.32785 4.33002 4.33322 4.47991 4.48273 4.48597 4.48803 4.49213 4.60393 4.60855 4.61207 4.61576 4.79924 4.80183 4.80389 4.80605 4.80962 
0 
59 0.15534 0.15995 0.16521 0.31251 0.31839 0.49904 0.50256 0.5078 0.63179 0.63666 0.82092 0.8259 0.99289 0.99959 1.15891 1.16716 1.32393 1.33093 1.49178 1.49639 1.65402 1.65889 1.66565 1.84755 1.85405 2.06055 2.06896 2.18691 2.1974 2.33291 2.33892 2.47179 2.47699 2.62692 2.63111 2.81756 2.8218 2.82718 2.98028 2.9852 3.15365 3.15911 3.30337 3.30997 3.43805 3.44435 3.583 3.58842 3.75709 3.76222 4.0897 4.33852 4.345 4.4937 4.49905 4.61804 4.62499 4.81249 4.81666 
67 0.16587 0.16966 0.17623 0.3221 0.32595 0.33272 0.50968 0.51305 0.64264 0.64618 0.83099 0.83458 0.83974 1.00044 1.00586 1.01383 1.16748 1.1734 1.18027 1.3347 1.33866 1.50258 1.50614 1.666 1.67099 1.85613 1.8604 1.86669 2.06898 2.07312 2.19747 2.20415 2.34215 2.34656 2.35301 2.48392 2.48833 2.63675 2.64012 2.8273 2.83065 2.83567 2.99236 2.99762 3.16249 3.16698 3.17192 3.31386 3.31785 3.4484 3.4527 3.59304 3.59806 3.7664 3.76982 3.77673 4.09801 4.10221 4.34645 4.35182 4.50357 4.50687 4.63046 4.63522 4.82093 4.82414 4.8291 
36 0.14916 0.15483 0.3061 0.49298 0.49832 0.62571 0.81453 0.82031 0.98638 1.15255 1.31654 1.48575 1.65253 1.8411 2.05437 2.18201 2.32653 2.46923 2.62126 2.81131 2.81748 2.97534 3.14687 3.15331 3.29639 3.43358 3.57701 3.74989 3.75572 4.08344 4.33209 4.48708 4.49339 4.61502 4.80592 4.81104 
4 0.51437 2.35283 2.83571 4.82787 
5 0.16451 0.32311 0.82907 1.8591 2.82826 
0 
22 0.17004 0.32615 0.51322 0.64768 0.83492 1.17647 1.50646 1.6703 1.86233 2.074 2.63854 2.83134 2.99554 3.16809 3.31797 3.45524 3.59725 3.76953 4.10255 4.35038 4.50789 4.82522 
26 0.15878 0.31628 0.50242 0.63552 0.82341 0.99925 1.16332 1.32809 1.49745 1.65979 1.8524 2.06495 2.33864 2.47793 2.63121 2.82169 2.98603 3.15945 3.30766 3.44304 3.58902 3.76217 4.34179 4.49886 4.62841 4.81506 
73 0.15389 0.15846 0.16411 0.31115 0.3153 0.31901 0.49802 0.50137 0.50482 0.63092 0.63507 0.64001 0.81895 0.823 0.82549 0.99126 0.9964 1.15749 1.16354 1.16825 1.32114 1.32659 1.33054 1.49071 1.4947 1.49924 1.65439 1.65862 1.66565 1.84589 1.85098 1.85493 2.05926 2.06356 2.18509 2.19071 2.33141 2.33552 2.47184 2.47604 2.48172 2.62601 2.6295 2.81622 2.81996 2.82461 2.98035 2.98406 3.15191 3.15653 3.16081 3.30125 3.30666 3.30989 3.43699 3.44198 3.58202 3.58596 3.75475 3.75921 3.76257 4.0883 4.09288 4.33693 4.34158 4.49195 4.49656 4.61531 4.62337 4.62882 4.8108 4.81399 4.81983 
6 0.51981 1.51345 2.64514 3.17327 3.7763 4.5128 
34 0.16739 0.32373 0.33045 0.51049 0.64364 0.64887 0.8332 0.83849 1.0034 1.17281 1.33672 1.50432 1.66749 1.85696 1.86283 2.07105 2.20104 2.34289 2.48518 2.63885 2.82855 2.83582 2.99325 3.16585 3.31687 3.45131 3.59405 3.76815 4.09912 4.3473 4.50588 4.63458 4.82298 4.82954 
34 0.15908 0.31301 0.31843 0.50114 0.63337 0.82493 0.99278 0.99992 1.15896 1.1683 1.32774 1.49528 1.65894 1.8474 1.85393 2.06134 2.19132 2.3328 2.47657 2.62831 2.81972 2.98456 3.15369 3.15923 3.30744 3.4386 3.58528 3.75956 4.08988 4.33798 4.49693 4.62464 4.81253 4.81863 
57 0.15015 0.15467 0.30657 0.31108 0.493 0.49806 0.62565 0.63075 0.81611 0.82052 0.98802 0.99526 1.15328 1.16285 1.31765 1.32542 1.48579 1.49168 1.64646 1.65475 1.84287 1.84767 2.05607 2.05991 2.18141 2.18944 2.32779 2.33179 2.46583 2.47252 2.62152 2.62624 2.81113 2.81638 2.97518 2.98161 3.14814 3.1529 3.29698 3.30485 3.42967 3.43576 3.4426 3.5769 3.58187 3.75132 3.75666 4.08504 4.08858 4.33393 4.33704 4.4884 4.49433 4.61233 4.62181 4.80707 4.81046 
100 0.15418 0.15777 0.16093 0.1653 0.31063 0.31353 0.31701 0.32029 0.4969 0.50139 0.50452 0.50803 0.62948 0.63345 0.63715 0.82006 0.82371 0.82642 0.8303 0.99187 0.99575 0.99907 1.1569 1.16079 1.16536 1.1692 1.32138 1.32629 1.3298 1.48959 1.49406 1.4972 1.5018 1.64962 1.65641 1.6596 1.66484 1.8467 1.84977 1.8538 2.05997 2.06347 2.06859 2.18492 2.19018 2.19512 2.33178 2.33483 2.33831 2.46729 2.4731 2.47677 2.48113 2.62462 2.6285 2.63121 2.81495 2.81913 2.82207 2.82595 2.979 2.98401 2.98673 3.15205 3.1552 3.15846 3.16228 3.30084 3.30506 3.30881 3.31295 3.43261 3.43862 3.4431 3.4474 3.58074 3.5848 3.58817 3.59453 3.75521 3.7591 3.76202 3.76762 4.08898 4.09226 4.09711 4.33799 4.34103 4.34569 4.49241 4.49673 4.49955 4.61547 4.62195 4.6255 4.63208 4.81117 4.81411 4.81704 4.82044 
26 0.16869 0.32587 0.51201 0.6461 0.83425 1.00219 1.17334 1.50452 1.67025 1.86082 2.06968 2.20277 2.342 2.48422 2.828 2.99134 3.16694 3.3189 3.45318 3.59276 3.7694 4.09931 4.34602 4.50856 4.63292 4.8241 
60 0.16702 0.17136 0.32262 0.32739 0.51085 0.51506 0.64333 0.64765 0.83162 0.83536 0.8515 1.00242 1.00694 1.16992 1.17579 1.33661 1.34237 1.50329 1.50681 1.66712 1.67708 1.85705 1.86204 1.87192 2.07018 2.07486 2.19611 2.2023 2.3426 2.34761 2.48414 2.48804 2.63716 2.64116 2.82873 2.83336 2.99162 2.99546 3.16414 3.16831 3.3137 3.31903 3.44897 3.45374 3.59336 3.59788 3.60659 3.76776 3.77187 4.09951 4.10517 4.3476 4.35448 4.50376 4.50817 4.63077 4.63535 4.82247 4.82614 4.84322 
40 0.16012 0.16448 0.31695 0.32131 0.50492 0.51108 0.63718 0.64434 0.82488 0.82894 0.99657 1.00222 1.16308 1.1707 1.32985 1.49907 1.6611 1.66851 1.851 1.85658 2.06478 2.19341 2.33686 2.34329 2.47977 2.63333 2.82347 2.82949 2.98719 3.16019 3.31005 3.44376 3.58787 3.76337 4.0936 4.34205 4.50056 4.62688 4.81702 4.82208 
92 0.17711 0.18025 0.18405 0.3333 0.33687 0.34001 0.35247 0.52048 0.52321 0.5264 0.53177 0.6536 0.65696 0.66053 0.84215 0.84568 0.84886 0.85516 1.01342 1.01741 1.02117 1.18069 1.18491 1.18921 1.34592 1.34915 1.35321 1.51328 1.51644 1.52025 1.67802 1.68139 1.6866 1.86801 1.87172 1.87501 1.88155 2.08086 2.08405 2.08893 2.20878 2.21294 2.21961 2.35317 2.35675 2.36051 2.36723 2.49553 2.49891 2.50396 2.64794 2.65103 2.6555 2.8393 2.84227 2.84608 2.85873 3.00259 3.00575 3.01009 3.17476 3.17828 3.18132 3.18771 3.32515 3.32873 3.33228 3.4596 3.46333 3.46698 3.60466 3.60784 3.61187 3.77798 3.78114 3.78377 3.78993 4.10978 4.11288 4.11708 4.35846 4.36132 4.36571 4.51499 4.51842 4.52199 4.64305 4.64812 4.83287 4.83558 4.8387 4.84353 
78 0.15304 0.15727 0.16247 0.30902 0.31258 0.31654 0.49546 0.50022 0.50438 0.6278 0.63258 0.63647 0.81861 0.82298 0.82586 0.9904 0.99478 1.00012 1.15532 1.16042 1.16728 1.32012 1.3253 1.33337 1.48814 1.49298 1.49897 1.64902 1.65619 1.65982 1.84521 1.84922 1.85394 2.05845 2.06223 2.18393 2.18977 2.33023 2.33369 2.34037 2.46605 2.47247 2.47608 2.62211 2.62685 2.63008 2.81374 2.81819 2.823 2.97756 2.98283 3.15046 3.15406 3.15794 3.29947 3.30429 3.30899 3.43205 3.43768 3.4421 3.57934 3.58382 3.5899 3.75379 3.75836 3.76323 4.0874 4.09116 4.33629 4.34016 4.49075 4.49551 4.6146 4.62113 4.62889 4.80959 4.81294 4.81776 
54 0.15252 0.15757 0.31028 0.31583 0.49778 0.50235 0.63006 0.63539 0.81785 0.82233 0.82734 0.99073 0.99724 1.15712 1.16711 1.32154 1.32765 1.49029 1.49488 1.65535 1.66264 1.84532 1.8511 2.05875 2.06622 2.18724 2.33068 2.33652 2.47195 2.47782 2.62586 2.62997 2.81559 2.81999 2.97986 2.98481 3.15121 3.15685 3.30088 3.30733 3.43643 3.44312 3.58118 3.58671 3.75437 3.7594 4.08768 4.33634 4.49152 4.49636 4.61838 4.62774 4.81031 4.81453 
32 0.15486 0.30998 0.49738 0.63043 0.82014 0.98973 1.15714 1.32191 1.49017 1.65492 1.84416 2.05745 2.18768 2.32981 2.47263 2.62537 2.81527 2.97971 3.15062 3.15856 3.30083 3.43622 3.58093 3.75321 3.759 4.08656 4.33505 4.49081 4.4972 4.62167 4.80926 4.81508 
31 0.16418 0.31994 0.32748 0.50892 0.64059 0.82804 0.83366 0.9998 1.16768 1.33349 1.50092 1.66419 1.85463 1.86164 2.06737 2.19642 2.33993 2.48186 2.63532 2.82598 2.99038 3.1614 3.31171 3.44704 3.5915 3.76474 4.09652 4.34534 4.50133 4.63059 4.82028 
83 0.14527 0.14956 0.15322 0.30147 0.3051 0.30905 0.48806 0.49272 0.49618 0.62067 0.62509 0.62928 0.81081 0.81468 0.81822 0.82444 0.9832 0.987 0.99171 1.14767 1.15176 1.15744 1.31255 1.31756 1.32175 1.48066 1.48521 1.48897 1.64189 1.64847 1.6523 1.83793 1.84096 1.8453 2.05118 2.05455 2.1765 2.18237 2.18937 2.32279 2.32611 2.33056 2.45959 2.46508 2.46951 2.61529 2.61963 2.62306 2.80637 2.81078 2.8143 2.82072 2.97012 2.97507 2.97884 3.14293 3.14627 3.15041 3.29211 3.29658 3.30096 3.42491 3.43037 3.4352 3.572 3.57644 3.58096 3.74661 3.75077 3.7541 4.08008 4.08315 4.32906 4.33174 4.48332 4.48711 4.49063 4.60742 4.61419 4.61872 4.80223 4.80546 4.80855 
142 0.13728 0.14047 0.14316 0.14537 0.14821 0.29339 0.29682 0.29931 0.30167 0.30396 0.48019 0.48349 0.48622 0.48826 0.4906 0.49471 0.61148 0.61516 0.61814 0.62056 0.62282 0.62678 0.80265 0.80588 0.80866 0.81076 0.8132 0.81653 0.97545 0.97784 0.98072 0.98333 0.98682 1.1395 1.14317 1.14634 1.14933 1.15282 1.30444 1.30756 1.31119 1.31358 1.31644 1.47248 1.47596 1.47896 1.4812 1.48413 1.63368 1.63936 1.64248 1.64491 1.64888 1.83016 1.8324 1.83477 1.83725 1.83979 2.0434 2.04564 2.04801 2.05082 2.16857 2.17232 2.17588 2.17969 2.31504 2.31764 2.32002 2.32266 2.32586 2.45028 2.45568 2.45894 2.46151 2.46415 2.60698 2.61108 2.61374 2.6159 2.61896 2.79864 2.80206 2.80462 2.80667 2.80942 2.81316 2.96213 2.96554 2.96887 2.97093 2.97473 3.13496 3.13776 3.14008 3.14263 3.14466 3.14823 3.28406 3.28714 3.29028 3.29306 3.29548 3.41684 3.42217 3.42454 3.42731 3.4299 3.56419 3.56755 3.57013 3.57283 3.57625 3.7389 3.74133 3.74404 3.74621 3.74819 4.07236 4.07467 4.07693 4.07964 4.32119 4.32324 4.32529 4.32841 4.4753 4.47808 4.48123 4.48325 4.48578 4.59933 4.60339 4.60691 4.61017 4.61489 4.7946 4.79717 4.79917 4.80131 4.80392 4.99802 
39 0.15309 0.15805 0.31042 0.31695 0.49671 0.50194 0.62981 0.63663 0.8183 0.82338 0.99061 1.1568 1.32074 1.48963 1.49608 1.65388 1.84537 1.85512 2.0586 2.18574 2.33077 2.47074 2.4765 2.6251 2.81523 2.979 2.98461 3.15108 3.16039 3.30055 3.30938 3.43645 3.58086 3.75404 4.08767 4.33636 4.49136 4.61865 4.81015 
0 
62 0.17473 0.1797 0.33064 0.33501 0.35155 0.51796 0.52253 0.65099 0.65521 0.84018 0.84519 1.01151 1.01604 1.18059 1.18537 1.34343 1.34791 1.51057 1.51513 1.67501 1.68215 1.86583 1.87014 1.87876 2.07727 2.08202 2.20811 2.21572 2.35074 2.35681 2.36488 2.49304 2.49871 2.6452 2.65014 2.83704 2.84218 3.00106 3.00756 3.17269 3.17672 3.18652 3.32283 3.32689 3.4573 3.46166 3.60207 3.60782 3.77499 3.77875 3.78723 4.10636 4.11226 4.35478 4.36006 4.51276 4.51687 4.64195 4.65312 4.83005 4.83473 4.84683 
92 0.17694 0.17986 0.18415 0.33183 0.33564 0.33888 0.34804 0.52031 0.52347 0.52673 0.53759 0.65302 0.65637 0.66049 0.84301 0.84564 0.8495 1.01176 1.01654 1.02076 1.03557 1.1798 1.18453 1.18814 1.3448 1.34837 1.35162 1.51352 1.5166 1.52032 1.67749 1.68126 1.68733 1.86631 1.87071 1.87419 1.88075 2.08005 2.08329 2.08923 2.20826 2.21383 2.22009 2.35198 2.35658 2.36107 2.36847 2.49594 2.50018 2.50605 2.64762 2.6504 2.65575 2.8381 2.84117 2.84509 2.85135 3.00276 3.00611 3.01058 3.17322 3.17718 3.18034 3.18618 3.32407 3.32789 3.33104 3.45897 3.46269 3.46674 3.60386 3.60773 3.61246 3.77706 3.78062 3.78385 3.79042 4.10872 4.11205 4.11723 4.35733 4.36036 4.36587 4.51444 4.51734 4.52117 4.64292 4.64741 4.83176 4.83459 4.83806 4.8432 
6 0.3256 0.83593 1.00383 1.86107 3.76972 4.82336 
1 3.77386 
57 0.15766 0.16142 0.16783 0.31414 0.31783 0.32183 0.50211 0.50531 0.63426 0.63833 0.82294 0.82691 0.83129 0.99488 1.00006 1.16075 1.16793 1.32581 1.33069 1.49445 1.49854 1.65898 1.66391 1.84931 1.85418 2.06269 2.18929 2.19991 2.33455 2.33964 2.476 2.47994 2.62957 2.63288 2.82 2.82326 2.82893 2.98363 2.98739 3.15526 3.1598 3.30502 3.31009 3.44013 3.44501 3.58562 3.59013 3.75882 3.76291 4.09181 4.34011 4.49592 4.49997 4.62127 4.62728 4.81417 4.8172 
80 0.14496 0.14912 0.15252 0.30133 0.30489 0.3088 0.48799 0.49258 0.49575 0.62042 0.62496 0.62887 0.81053 0.81429 0.8176 0.98295 0.98689 0.99135 1.14786 1.15189 1.1569 1.31256 1.31766 1.32141 1.48071 1.48543 1.48882 1.64168 1.64872 1.65286 1.83769 1.84084 1.84479 2.05094 2.05437 2.17639 2.18225 2.32262 2.32591 2.33011 2.4595 2.46513 2.46908 2.61546 2.61965 2.62284 2.80625 2.81065 2.81385 2.97016 2.97538 2.97901 3.14289 3.14626 3.14995 3.29202 3.29646 3.30043 3.42472 3.43019 3.43499 3.57188 3.57628 3.58033 3.74633 3.75052 3.75354 4.07985 4.08299 4.32879 4.33157 4.48324 4.48743 4.49042 4.6071 4.61386 4.61899 4.802 4.80517 4.8082 
4 0.32745 3.16926 3.77184 4.82705 
28 0.16969 0.32662 0.513 0.64679 0.83453 1.00603 1.17607 1.34017 1.50784 1.67342 1.86095 2.07579 2.34638 2.35798 2.48911 2.63946 2.83324 2.99622 3.16871 3.31908 3.45398 3.5994 3.77083 4.10464 4.35274 4.50776 4.63601 4.82513 
29 0.15866 0.31635 0.50172 0.63511 0.8238 0.99546 1.16418 1.32759 1.49476 1.65918 1.84977 2.06161 2.19201 2.33395 2.34222 2.47625 2.62912 2.81986 2.98398 3.15686 3.30744 3.44175 3.58486 3.75945 4.09037 4.33822 4.49632 4.62616 4.81344 
56 0.15269 0.1576 0.30902 0.31415 0.49516 0.50027 0.6283 0.63374 0.81806 0.82298 0.98963 0.99569 1.15533 1.16244 1.31957 1.32567 1.48779 1.49333 1.65017 1.65635 1.84436 1.84968 2.05761 2.06245 2.18363 2.19232 2.32965 2.33492 2.46812 2.47427 2.62332 2.62823 2.81344 2.81853 2.97725 2.98292 3.14981 3.15532 3.29928 3.30561 3.43279 3.43775 3.57914 3.5845 3.75304 3.75848 4.08663 4.09146 4.33539 4.34045 4.49013 4.49564 4.61419 4.62276 4.809 4.81305 
29 0.16559 0.32182 0.50956 0.64263 0.83097 1.00333 1.17209 1.33507 1.50243 1.66571 1.857 2.06927 2.20138 2.34178 2.48549 2.63645 2.82692 2.99163 3.16403 3.3148 3.44931 3.59402 3.7672 4.09881 4.34585 4.50452 4.6332 4.82116 4.82697 
97 0.17692 0.17986 0.18383 0.33264 0.3358 0.33884 0.34563 0.52032 0.52306 0.5261 0.53152 0.65263 0.65612 0.66001 0.84295 0.84547 0.84906 0.86152 1.01229 1.01635 1.02046 1.02901 1.17965 1.18403 1.18764 1.34528 1.34857 1.35195 1.36498 1.51303 1.51613 1.52018 1.67694 1.68062 1.68573 1.86745 1.87116 1.87455 1.88181 2.07942 2.08244 2.08716 2.20854 2.21326 2.22098 2.35267 2.356 2.36038 2.36771 2.49465 2.49818 2.503 2.64747 2.65026 2.65611 2.83839 2.84133 2.84501 2.84984 3.00309 3.00632 3.01204 3.17339 3.17693 3.17988 3.18453 3.32439 3.32768 3.33063 3.3393 3.45865 3.46233 3.46611 3.604 3.60764 3.61216 3.77668 3.78013 3.78277 3.78802 4.10853 4.11173 4.11714 4.3572 4.36052 4.36561 4.51415 4.517 4.52061 4.52861 4.64334 4.64735 4.65594 4.83196 4.83447 4.83768 4.84224 
69 0.15686 0.16068 0.16392 0.31429 0.31812 0.32112 0.5019 0.50515 0.50922 0.63436 0.63838 0.82247 0.82639 0.82943 0.99425 0.99862 1.00207 1.1606 1.16551 1.17113 1.32526 1.33026 1.49416 1.49844 1.65878 1.6623 1.6666 1.84908 1.85344 1.85693 2.06215 2.06592 2.18955 2.19392 2.33428 2.33836 2.34304 2.47564 2.47917 2.62926 2.6328 2.8198 2.82325 2.82826 2.98366 2.9873 3.15522 3.15993 3.16514 3.30528 3.3104 3.44044 3.44513 3.58502 3.58857 3.59833 3.75866 3.76323 4.09114 4.09513 4.33965 4.34353 4.4954 4.49989 4.61995 4.62622 4.8139 4.81711 4.82189 
31 0.16744 0.32328 0.50895 0.64121 0.64846 0.83318 1.00307 1.16886 1.33388 1.50253 1.66818 1.85846 2.0701 2.19875 2.34143 2.48332 2.63598 2.82847 2.99009 3.1623 3.16745 3.3142 3.44862 3.59232 3.76606 3.77123 4.09863 4.34628 4.50411 4.62957 4.82173 
17 0.16402 0.32172 0.51055 0.83214 1.00362 1.33582 1.49992 1.66995 1.85748 2.4813 2.63426 3.31697 3.76527 4.09682 4.34462 4.50309 4.81988 
38 0.15507 0.16006 0.3112 0.31855 0.49879 0.50551 0.63192 0.82086 0.82589 0.99146 1.15771 1.32135 1.4904 1.65613 1.84593 2.05912 2.18519 2.33136 2.47313 2.62675 2.81788 2.98011 3.15208 3.15898 3.30138 3.30964 3.43765 3.44526 3.58178 3.75468 3.76135 4.08812 4.33684 4.49194 4.49993 4.61575 4.81078 4.8178 
111 0.14474 0.14852 0.15129 0.15434 0.30086 0.30426 0.30743 0.3102 0.48747 0.49147 0.49396 0.49657 0.50086 0.61983 0.62364 0.62655 0.6294 0.81008 0.81348 0.81665 0.81914 0.98268 0.98548 0.989 0.99296 1.14695 1.1507 1.15456 1.15828 1.31182 1.31537 1.3189 1.3221 1.47992 1.48383 1.48685 1.48965 1.64126 1.6476 1.65049 1.65388 1.83739 1.83991 1.84312 1.84642 2.05064 2.05324 2.05606 2.17593 2.18099 2.18432 2.32227 2.32507 2.32808 2.33165 2.45819 2.46373 2.46714 2.46985 2.47486 2.61446 2.61867 2.62162 2.62419 2.80584 2.80985 2.8125 2.81525 2.82032 2.9695 2.97363 2.97662 2.97995 3.14233 3.14537 3.14858 3.15106 3.29155 3.29503 3.29865 3.30147 3.42422 3.42991 3.43301 3.43602 3.57146 3.57533 3.57804 3.58128 3.74616 3.74935 3.75221 3.7545 4.07958 4.08217 4.08517 4.32854 4.33073 4.33374 4.48267 4.48565 4.48905 4.4916 4.60677 4.61241 4.61641 4.62115 4.80175 4.80457 4.80688 4.80969 
33 0.15105 0.3074 0.49335 0.62662 0.81638 0.82414 0.98797 1.1535 1.31766 1.32649 1.48601 1.49464 1.65211 1.84266 2.0559 2.1816 2.32797 2.4664 2.47366 2.62161 2.81157 2.9754 3.14809 3.29749 3.43374 3.57747 3.75135 3.75915 4.08495 4.33366 4.48835 4.61252 4.80726 
42 0.154 0.15907 0.30927 0.31719 0.49679 0.5021 0.62964 0.81897 0.82347 0.98929 1.15548 1.16499 1.32007 1.3274 1.48947 1.49693 1.65523 1.84383 1.85188 2.05709 2.18648 2.32934 2.47221 2.62455 2.81461 2.82067 2.97923 3.1501 3.15709 3.29955 3.30715 3.43669 3.58038 3.75303 3.75857 4.08617 4.33479 4.48995 4.49571 4.61729 4.8088 4.81424 
8 0.164 0.32133 0.82825 1.00167 1.33137 1.66393 1.85526 4.62993 
64 0.14388 0.14826 0.30019 0.30425 0.30883 0.4864 0.49081 0.49506 0.61946 0.62372 0.63023 0.80927 0.81378 0.81879 0.98096 0.98578 1.14661 1.15225 1.31087 1.31652 1.47912 1.48397 1.64215 1.64802 1.8357 1.83979 2.04892 2.0527 2.17509 2.18154 2.32089 2.32471 2.45964 2.46558 2.61458 2.61886 2.80464 2.80907 2.81449 2.96862 2.97379 3.14112 3.14528 3.14917 3.29052 3.29599 3.42544 3.43058 3.57038 3.57468 3.74432 3.74879 3.75223 4.07794 4.08165 4.32676 4.33014 4.48141 4.48619 4.60598 4.61404 4.80018 4.80339 4.80766 
28 0.1766 0.33213 0.51902 0.65292 0.84222 1.0145 1.18335 1.34565 1.51423 1.67875 1.86876 2.07704 2.21062 2.35642 2.497 2.64453 2.83909 3.00323 3.17412 3.32424 3.45939 3.60557 3.77708 4.10712 4.35566 4.51461 4.64393 4.83247 
32 0.16956 0.17736 0.32664 0.51293 0.51873 0.64628 0.83548 0.84201 1.00531 1.17155 1.33873 1.50611 1.66991 1.86101 2.07328 2.20106 2.34525 2.48781 2.64162 2.83062 2.99559 3.16825 3.31903 3.45285 3.59685 3.77292 4.10146 4.34951 4.5084 4.63587 4.82505 4.83104 
29 0.15667 0.31402 0.50012 0.63394 0.82181 0.82887 0.9947 1.16245 1.32591 1.49358 1.65799 1.8473 2.06062 2.18978 2.3336 2.47487 2.62828 2.81841 2.98332 3.15452 3.30559 3.44051 3.58422 3.75799 4.08906 4.33705 4.49534 4.62496 4.81223 
32 0.164 0.31927 0.5075 0.51339 0.64048 0.83095 1.00095 1.16753 1.33267 1.50008 1.66427 1.85399 1.86038 2.06641 2.19658 2.33899 2.48115 2.63447 2.82534 2.83169 2.9895 3.16225 3.31272 3.44585 3.59012 3.76551 4.09526 4.34403 4.50263 4.63051 4.8191 4.82493 
4 0.16702 0.83017 1.00167 1.66642 
23 0.16381 0.32097 0.50764 0.6423 1.33431 1.50002 1.85547 2.06662 2.19781 2.33885 2.48356 2.63366 2.82509 2.98892 3.16153 3.3123 3.44941 3.59121 3.76438 4.09522 4.34228 4.50086 4.81818 
28 0.16131 0.31832 0.50652 0.63936 0.82714 0.99954 1.16884 1.33484 1.49941 1.66095 1.85185 1.85763 2.06575 2.33796 2.48015 2.6327 2.82387 2.82986 2.98785 3.16151 3.31233 3.44641 3.5883 3.76379 4.0946 4.34242 4.50083 4.8172 
59 0.17655 0.18159 0.33357 0.3377 0.51972 0.52349 0.65229 0.65651 0.84263 0.84707 1.01379 1.01911 1.18352 1.1907 1.34562 1.35033 1.51255 1.51716 1.67672 1.68232 1.86722 1.87125 1.87986 2.07949 2.08451 2.20891 2.21933 2.35241 2.3579 2.36835 2.49326 2.49832 2.64613 2.6496 2.8379 2.84276 3.00181 3.00744 3.17473 3.17852 3.32546 3.33046 3.45871 3.4632 3.60391 3.60984 3.77753 3.78135 4.10774 4.11226 4.35607 4.36094 4.51382 4.51734 4.64225 4.65165 4.83152 4.83577 4.84425 
79 0.15456 0.15787 0.16075 0.31175 0.31548 0.31863 0.49893 0.50172 0.5054 0.63158 0.6346 0.63851 0.8196 0.82272 0.82512 0.82853 0.99141 0.9954 0.99913 1.15786 1.16259 1.16786 1.32143 1.32643 1.33038 1.49129 1.49453 1.49947 1.65566 1.65856 1.66432 1.8462 1.85006 1.85392 2.05943 2.06282 2.1858 2.19061 2.33181 2.33539 2.34159 2.47238 2.47578 2.48118 2.62672 2.6297 2.817 2.82011 2.8255 2.9801 2.984 2.98938 3.15251 3.15697 3.16062 3.30137 3.30578 3.30916 3.4378 3.44138 3.44693 3.58238 3.58538 3.5912 3.75487 3.75894 3.76184 4.08856 4.09188 4.33732 4.34017 4.49228 4.49647 4.49971 4.61625 4.6241 4.81124 4.81411 4.8184 
39 0.16872 0.32462 0.33177 0.51202 0.64563 0.83407 1.00258 1.00819 1.17137 1.33633 1.34489 1.50513 1.66721 1.67403 1.85718 1.86342 2.07221 2.19935 2.34468 2.35286 2.48593 2.63918 2.82974 2.83565 2.99384 3.16584 3.17221 3.31708 3.44931 3.45424 3.59434 3.60015 3.76954 4.10049 4.34803 4.50627 4.63262 4.82294 4.82887 
73 0.16194 0.16482 0.16888 0.31769 0.32129 0.32411 0.50565 0.50871 0.51324 0.63819 0.64197 0.82736 0.83036 0.83395 0.99709 1.00188 1.00554 1.16388 1.16924 1.17283 1.32786 1.33234 1.33607 1.49801 1.50118 1.66193 1.66561 1.6705 1.85196 1.85599 1.85948 2.06592 2.06985 2.1945 2.2001 2.33771 2.3413 2.34607 2.47911 2.48254 2.63287 2.6356 2.82327 2.82641 2.8305 2.98764 2.99021 2.9995 3.15884 3.16276 3.1662 3.30969 3.31342 3.3173 3.44396 3.44826 3.58818 3.59201 3.59912 3.76248 3.76599 3.77351 4.09443 4.09831 4.34296 4.34601 4.4988 4.50244 4.62515 4.63065 4.81738 4.81992 4.8243 
3 1.84752 4.33738 4.81363 
100 0.1467 0.15112 0.15392 0.15925 0.30294 0.30684 0.31011 0.31371 0.4894 0.49429 0.49708 0.50056 0.62225 0.62699 0.63048 0.81238 0.81646 0.81919 0.82321 0.98442 0.98839 0.99194 1.14918 1.15368 1.15789 1.16198 1.31387 1.31949 1.32276 1.48208 1.48721 1.48998 1.49496 1.64288 1.65037 1.6536 1.65903 1.83916 1.84209 1.84558 1.85028 2.05242 2.0556 2.05926 2.17783 2.18411 2.19029 2.32406 2.32737 2.33096 2.46034 2.4671 2.47022 2.47464 2.61676 2.62161 2.62429 2.80758 2.81237 2.81504 2.81927 2.97153 2.97711 2.97996 3.14438 3.14777 3.15137 3.15473 3.29345 3.29855 3.30185 3.30544 3.42585 3.43201 3.4359 3.43957 3.57332 3.57808 3.58172 3.74785 3.75218 3.75486 3.75968 4.08134 4.08418 4.08778 4.3303 4.33262 4.33708 4.48467 4.48915 4.49167 4.49786 4.60875 4.61541 4.61925 4.80346 4.80664 4.80931 4.813 
1 4.34689 
56 0.14723 0.15244 0.30342 0.30841 0.48962 0.49471 0.62269 0.62805 0.81267 0.81799 0.98439 0.99164 1.14998 1.1572 1.31429 1.32092 1.48243 1.48816 1.64605 1.65301 1.83913 1.84462 2.05235 2.05709 2.17823 2.1886 2.32422 2.32893 2.46373 2.47015 2.61808 2.62294 2.8078 2.81303 2.97188 2.97783 3.14449 3.14981 3.29381 3.30051 3.42936 3.43607 3.57356 3.57865 3.74774 3.75325 4.08133 4.086 4.33018 4.33438 4.48483 4.49051 4.60909 4.6194 4.8035 4.80719 
93 0.16103 0.16428 0.16728 0.31751 0.32091 0.32423 0.50249 0.50694 0.50965 0.51266 0.63644 0.63963 0.64301 0.64763 0.82626 0.82976 0.83238 0.9975 1.00104 1.00444 1.16319 1.1671 1.17134 1.17616 1.32749 1.33233 1.33574 1.49568 1.4998 1.50302 1.66031 1.66373 1.66832 1.85227 1.85489 1.85838 2.06548 2.06863 2.07228 2.19099 2.19581 2.2 2.33746 2.34033 2.34426 2.47729 2.48117 2.48431 2.63176 2.63467 2.63725 2.82046 2.82477 2.82735 2.83137 2.9852 2.98949 2.99199 3.15777 3.16128 3.16433 3.16762 3.30738 3.3117 3.31469 3.31851 3.4434 3.44684 3.45009 3.58712 3.5905 3.59433 3.76094 3.76457 3.76744 3.77156 4.09442 4.09696 4.10065 4.34332 4.34554 4.35073 4.49816 4.50234 4.5049 4.62237 4.62739 4.63077 4.63618 4.81718 4.8197 4.82318 4.82712 
62 0.15589 0.16009 0.31255 0.31695 0.32181 0.49815 0.50285 0.50669 0.6327 0.63739 0.8216 0.82567 0.8304 0.99243 0.99814 1.15848 1.16438 1.3222 1.32796 1.49035 1.4957 1.65505 1.65929 1.84724 1.85239 2.06039 2.06504 2.18637 2.19241 2.33251 2.33764 2.47203 2.47765 2.62661 2.6313 2.81568 2.8209 2.82636 2.97992 2.98531 3.15317 3.15827 3.16337 3.30194 3.30827 3.43853 3.44301 3.5816 3.58613 3.75591 3.76142 4.08955 4.09414 4.33834 4.34266 4.49272 4.49818 4.61771 4.62512 4.81213 4.81547 4.82108 
50 0.16033 0.16336 0.31544 0.31926 0.50405 0.50794 0.63614 0.64062 0.82438 0.82803 0.99567 1.00103 1.1619 1.16856 1.32871 1.33291 1.49695 1.50138 1.66057 1.66531 1.85085 1.85508 2.06476 2.19187 2.33707 2.34236 2.47791 2.48417 2.63172 2.82242 2.82762 2.98664 2.99288 3.15748 3.16193 3.30848 3.31216 3.44225 3.44772 3.58762 3.59439 3.76152 3.76502 4.09326 4.34143 4.34729 4.49983 4.62665 4.81591 4.81897 
7 0.65054 1.17916 2.07447 2.35214 2.83558 3.7714 4.50783 
64 0.18052 0.18497 0.33616 0.34 0.35297 0.52319 0.52699 0.53568 0.65604 0.66048 0.8462 0.8506 1.01689 1.02147 1.18419 1.18986 1.34863 1.35309 1.51621 1.52058 1.6804 1.68627 1.87085 1.87505 1.88241 2.08322 2.08761 2.21296 2.22091 2.3577 2.36317 2.49807 2.50336 2.65038 2.65406 2.84258 2.84702 3.00583 3.01081 3.17726 3.18097 3.18671 3.32821 3.3321 3.46215 3.46645 3.48336 3.60736 3.6127 3.78152 3.785 3.79477 4.11192 4.11643 4.35999 4.3646 4.51748 4.52092 4.52821 4.64661 4.65386 4.83535 4.83945 4.84624 
37 0.16418 0.32041 0.32603 0.50814 0.64129 0.83089 1.00077 1.00619 1.16775 1.17571 1.33387 1.50154 1.66505 1.85489 1.86056 2.0673 2.20053 2.34029 2.48285 2.63579 2.82651 2.8337 2.99061 3.16134 3.16754 3.3136 3.44849 3.59189 3.59972 3.7656 3.77194 4.09632 4.34463 4.50321 4.63139 4.81952 4.82536 
56 0.16571 0.16919 0.32194 0.32592 0.51002 0.51358 0.64279 0.647 0.83079 0.83461 1.00187 1.00655 1.16887 1.17375 1.33465 1.33851 1.50305 1.50631 1.66639 1.67064 1.85692 1.86066 2.06941 2.07312 2.19835 2.20456 2.34224 2.34691 2.4849 2.48856 2.63777 2.64069 2.82748 2.8309 2.83768 2.99288 2.99745 3.16299 3.167 3.3138 3.31816 3.44825 3.45305 3.5942 3.59865 3.76693 3.77052 4.0985 4.10216 4.34683 4.35099 4.50277 4.50698 4.63392 4.82187 4.82502 
0 
27 0.16463 0.32154 0.50823 0.64095 0.83076 1.00104 1.17154 1.33501 1.50126 1.66457 1.8559 2.06832 2.34036 2.48275 2.63557 2.82629 2.99065 3.16313 3.31435 3.44713 3.59167 3.76591 4.097 4.34513 4.50308 4.63461 4.81964 
28 0.16416 0.32113 0.50809 0.64097 0.83133 0.99933 1.16698 1.33302 1.50079 1.66436 1.85428 2.06785 2.19592 2.33948 2.48231 2.63582 2.8261 2.99063 3.16339 3.31329 3.44679 3.59154 3.76683 4.0961 4.34434 4.50343 4.63121 4.81944 
45 0.1619 0.31818 0.3222 0.50527 0.50952 0.63815 0.6428 0.8275 0.83119 0.99818 1.00312 1.16484 1.17138 1.33029 1.3361 1.49848 1.66276 1.67089 1.85202 1.85677 2.06533 2.19506 2.33774 2.3428 2.47997 2.63301 2.82341 2.82822 2.98788 2.99347 3.15954 3.16359 3.30974 3.31454 3.44501 3.45011 3.58868 3.59427 3.76302 4.09394 4.34209 4.50037 4.62764 4.81684 4.82021 
56 0.15888 0.16251 0.31453 0.31868 0.50225 0.50623 0.63459 0.6387 0.82289 0.82671 0.99479 1.00002 1.16145 1.16671 1.32726 1.33119 1.49496 1.49946 1.6589 1.66346 1.84928 1.85365 2.06224 2.06659 2.19139 2.19768 2.3348 2.33919 2.47642 2.48108 2.62984 2.63305 2.82032 2.82418 2.98492 2.98926 3.15547 3.15949 3.30622 3.31029 3.44079 3.44525 3.58581 3.59078 3.75979 3.7631 4.09124 4.09575 4.33935 4.34421 4.4974 4.50078 4.62149 4.62667 4.8142 4.81771 
94 0.14999 0.15387 0.15713 0.30616 0.30949 0.31332 0.31741 0.49269 0.49678 0.49965 0.50327 0.62533 0.62914 0.63302 0.63842 0.81539 0.81884 0.82239 0.82642 0.98789 0.99076 0.99516 1.15227 1.15594 1.16099 1.31709 1.3208 1.32498 1.32988 1.48522 1.48915 1.49283 1.64631 1.65305 1.65606 1.8426 1.84514 1.84915 1.85355 2.05591 2.05853 2.0622 2.18114 2.18651 2.32747 2.33027 2.33388 2.46336 2.46903 2.47265 2.47691 2.61974 2.62387 2.62729 2.81099 2.81502 2.81813 2.82335 2.97476 2.97893 2.98242 3.1476 3.15065 3.15461 3.15845 3.29682 3.30039 3.30493 3.30877 3.42925 3.43528 3.43884 3.44347 3.57668 3.58049 3.58402 3.75135 3.75478 3.75813 4.08482 4.08739 4.09137 4.33388 4.33602 4.48792 4.49097 4.49479 4.61191 4.61803 4.62214 4.80694 4.80977 4.81232 4.81738 
20 0.1604 0.3194 0.50611 0.63908 0.82598 0.9978 1.66411 1.85091 2.06438 2.33688 2.6326 2.82435 2.98769 3.16226 3.58806 3.76354 4.09293 4.34106 4.50074 4.81562 
56 0.14893 0.15454 0.30522 0.31038 0.49145 0.49692 0.62434 0.63025 0.81451 0.82024 0.98617 0.99313 1.1518 1.16134 1.31612 1.32387 1.48427 1.49056 1.6475 1.65324 1.84096 1.84629 2.05418 2.05927 2.18018 2.19005 2.32597 2.33094 2.46493 2.47099 2.61981 2.62528 2.80972 2.81538 2.97372 2.98011 3.14628 3.15195 3.29551 3.30324 3.43096 3.43653 3.57539 3.5811 3.74951 3.75529 4.08311 4.08803 4.33203 4.33662 4.48666 4.49256 4.61107 4.62004 4.80527 4.80921 
56 0.14938 0.15556 0.30588 0.31151 0.49194 0.49762 0.62454 0.63107 0.81524 0.8211 0.98692 0.99369 1.15236 1.16054 1.31666 1.324 1.48484 1.49137 1.64677 1.65346 1.84177 1.84735 2.05494 2.05984 2.18051 2.18948 2.32673 2.33189 2.46525 2.47183 2.62038 2.62575 2.81011 2.81607 2.9742 2.98078 3.14702 3.15289 3.29608 3.30358 3.43272 3.43917 3.5759 3.58172 3.75023 3.75607 4.08391 4.0887 4.33285 4.33678 4.48734 4.49332 4.61148 4.62114 4.80601 4.80996 
25 0.15988 0.31596 0.505 0.63782 0.82559 0.99764 1.33111 1.49673 1.66045 1.85195 2.06314 2.33649 2.47754 2.63082 2.82333 2.98565 3.15892 3.30939 3.44388 3.58684 3.76144 4.09209 4.34031 4.49835 4.81534 
28 0.15832 0.31303 0.50102 0.63375 0.82243 0.99417 1.1619 1.32648 1.49403 1.65855 1.84773 2.06163 2.1913 2.33331 2.47612 2.62842 2.81887 2.98401 3.15375 3.30502 3.4393 3.58467 3.75759 4.0899 4.33843 4.49456 4.62792 4.81277 
5 0.5149 2.34482 3.31887 3.45299 4.34757 
65 0.1728 0.17655 0.32972 0.33352 0.51604 0.51927 0.52407 0.64783 0.65174 0.6578 0.8387 0.8427 1.01041 1.015 1.17731 1.18215 1.34096 1.34479 1.50849 1.51287 1.67213 1.67699 1.8618 1.86647 1.87053 2.07539 2.07969 2.20562 2.21148 2.34728 2.3514 2.35649 2.48977 2.49484 2.64308 2.64678 2.83382 2.83849 2.84695 2.99791 3.00287 3.17086 3.17393 3.17843 3.32184 3.3257 3.45485 3.45894 3.59879 3.60496 3.61403 3.77425 3.7773 3.78274 4.10391 4.10836 4.35185 4.3567 4.5107 4.51436 4.63988 4.64567 4.82769 4.83113 4.83471 
87 0.16781 0.17093 0.17504 0.32305 0.32668 0.32981 0.33827 0.51137 0.51427 0.51734 0.64441 0.64771 0.65187 0.83424 0.83688 0.84091 1.00407 1.00808 1.01243 1.17118 1.17582 1.17954 1.33656 1.34 1.34391 1.5045 1.50778 1.51224 1.66733 1.67074 1.67459 1.85797 1.86173 1.8651 1.87268 2.07169 2.07487 2.08213 2.20125 2.20707 2.3443 2.34756 2.3516 2.35897 2.48616 2.48948 2.49427 2.63894 2.64179 2.64897 2.82908 2.83195 2.83538 2.83939 2.99456 2.99828 3.00638 3.16472 3.16852 3.17169 3.31541 3.31905 3.32226 3.44973 3.45357 3.45721 3.5956 3.59928 3.60396 3.76953 3.77251 3.77726 4.10013 4.10342 4.10915 4.34865 4.35178 4.35704 4.50674 4.50937 4.51749 4.63491 4.63973 4.82298 4.82575 4.82932 4.83689 
84 0.16485 0.1683 0.17189 0.3211 0.32506 0.32835 0.50751 0.51064 0.51366 0.52022 0.64077 0.64553 0.65121 0.83031 0.83409 0.83818 1.00106 1.00551 1.00943 1.16817 1.17307 1.17707 1.33189 1.33637 1.34006 1.50028 1.5044 1.50844 1.66591 1.66904 1.67411 1.85591 1.85988 1.86355 2.06937 2.07285 2.09615 2.19631 2.20101 2.20748 2.34133 2.34513 2.35005 2.36073 2.48321 2.48659 2.63624 2.63944 2.8267 2.82974 2.83334 2.9899 2.99395 3.00725 3.16241 3.16629 3.16918 3.17508 3.31244 3.3168 3.32005 3.44765 3.4519 3.45701 3.5923 3.59601 3.60306 3.76454 3.76924 3.77173 3.77973 4.09872 4.10215 4.34684 4.34991 4.3812 4.50191 4.50638 4.51127 4.63085 4.63545 4.82051 4.82331 4.82684 
63 0.15698 0.16074 0.31236 0.31677 0.50053 0.50395 0.63191 0.63662 0.8217 0.82597 0.99265 0.99725 1.15896 1.16421 1.32369 1.32853 1.49199 1.49614 1.501 1.65565 1.66001 1.84702 1.85131 2.06023 2.06412 2.18929 2.19554 2.3324 2.33654 2.47253 2.47728 2.62695 2.63066 2.81798 2.82179 2.82762 2.98195 2.98585 3.15319 3.15805 3.16251 3.30296 3.30829 3.3127 3.43822 3.44269 3.58299 3.58773 3.75644 3.76091 3.76474 4.08914 4.09325 4.3379 4.34209 4.49322 4.49791 4.50287 4.62074 4.62683 4.81199 4.81578 4.82052 
58 0.14808 0.15293 0.30431 0.30896 0.49072 0.49613 0.50083 0.62357 0.62878 0.81374 0.81832 0.82229 0.98581 0.99226 1.15074 1.15977 1.31538 1.32308 1.48349 1.4896 1.64455 1.65279 1.84056 1.84509 2.05383 2.05812 2.17924 2.32541 2.32964 2.4633 2.47083 2.61847 2.62343 2.80893 2.81451 2.97292 2.97964 3.1457 3.15028 3.15501 3.29483 3.30311 3.42759 3.43379 3.57466 3.5799 3.7492 3.75503 4.08272 4.08678 4.33176 4.33528 4.48602 4.49187 4.61011 4.61972 4.80479 4.80853 
0 
112 0.14965 0.15353 0.15633 0.15973 0.30585 0.30929 0.31262 0.3155 0.4925 0.4965 0.49918 0.50179 0.50736 0.62463 0.62862 0.63163 0.63437 0.81495 0.81843 0.82156 0.82389 0.82781 0.98775 0.99056 0.99436 0.99834 1.15191 1.15577 1.15975 1.16354 1.31672 1.32047 1.32402 1.32715 1.48484 1.48884 1.49192 1.49463 1.6463 1.65279 1.65572 1.65941 1.84252 1.84513 1.84887 1.85229 2.05581 2.05852 2.06144 2.18089 2.18622 2.18987 2.32738 2.33017 2.33335 2.33759 2.46293 2.46885 2.4723 2.47491 2.48063 2.61942 2.62366 2.6268 2.62947 2.81087 2.81484 2.81773 2.82074 2.82497 2.97447 2.9787 2.98177 2.98547 3.14741 3.15048 3.15406 3.15657 3.29654 3.30013 3.30401 3.30704 3.42927 3.43522 3.43835 3.44154 3.57651 3.58034 3.5831 3.58658 3.75125 3.75459 3.75753 3.75983 4.08472 4.08739 4.09084 4.33374 4.33596 4.3395 4.48765 4.4907 4.49426 4.49691 4.61172 4.61758 4.62174 4.62591 4.80684 4.80981 4.81216 4.81561 
63 0.15302 0.15729 0.16427 0.30918 0.31422 0.49516 0.50002 0.50502 0.62832 0.63272 0.63918 0.81842 0.82353 0.99 0.9961 1.15559 1.16279 1.31972 1.32622 1.48807 1.49317 1.64865 1.65564 1.84471 1.84999 2.05797 2.06211 2.18321 2.1905 2.32974 2.33397 2.46827 2.47328 2.48012 2.62414 2.62802 2.81299 2.81814 2.82415 2.97745 2.98281 3.15021 3.156 3.29941 3.30684 3.43187 3.43711 3.44313 3.5791 3.5837 3.75331 3.75888 4.08693 4.09098 4.33582 4.33932 4.49047 4.496 4.61409 4.62308 4.80911 4.81269 4.81827 
3 0.16441 0.32085 3.76706 
20 0.16333 0.31881 0.50522 0.63878 0.82916 1.00238 1.17094 1.33199 1.50068 1.66321 1.85449 2.34162 2.82362 3.15988 3.31305 3.44619 3.76333 4.09581 4.50145 4.81921 
45 0.16718 0.17369 0.32276 0.32828 0.51018 0.51612 0.64288 0.65251 0.83475 0.83981 1.00629 1.16787 1.17608 1.33293 1.34125 1.50256 1.51128 1.66737 1.67488 1.86018 1.86499 2.0761 2.20089 2.3424 2.34879 2.48976 2.64606 2.82768 2.83421 2.99677 3.16361 3.16994 3.31364 3.32303 3.44817 3.45769 3.59992 3.76663 3.77683 4.10293 4.35142 4.50314 4.51187 4.82538 4.83215 
35 0.16938 0.32605 0.33121 0.51246 0.6464 0.83545 1.00822 1.17524 1.33753 1.34201 1.50537 1.66936 1.86165 2.07209 2.20192 2.34584 2.35713 2.48658 2.6394 2.83116 2.99461 3.166 3.16994 3.3176 3.451 3.45554 3.59544 3.60007 3.77023 4.10025 4.10535 4.34942 4.50703 4.63551 4.82409 
22 0.17318 0.32879 0.51541 0.83714 1.01592 1.17586 1.34326 1.52132 1.6739 1.86527 2.08526 2.34869 2.834 2.99907 3.17199 3.32666 3.60536 3.77792 4.10337 4.35052 4.51292 4.82843 
31 0.16507 0.32269 0.50993 0.64391 0.83098 1.00078 1.0079 1.17443 1.33528 1.50285 1.66491 1.85932 2.06863 2.20196 2.34108 2.35286 2.48318 2.63588 2.82791 2.99073 3.16458 3.31521 3.44919 3.59419 3.76723 4.09878 4.34728 4.50391 4.63583 4.82073 4.82829 
0 
68 0.16212 0.16486 0.16946 0.31917 0.32207 0.32616 0.50634 0.50921 0.515 0.63886 0.64244 0.82764 0.83076 0.83494 0.99844 1.0025 1.0075 1.16457 1.16954 1.17465 1.33127 1.33551 1.49935 1.50317 1.66289 1.66606 1.67378 1.85325 1.85658 1.86036 2.06609 2.06953 2.19468 2.19934 2.33836 2.34172 2.34689 2.48043 2.4842 2.63377 2.63691 2.82441 2.82727 2.83219 2.98845 2.99136 3.15985 3.16325 3.16836 3.31067 3.31418 3.44542 3.44956 3.58979 3.59403 3.76332 3.7667 4.09493 4.09854 4.34357 4.34672 4.50045 4.50362 4.62738 4.63217 4.81811 4.82067 4.82475 
118 0.17559 0.17867 0.18196 0.18714 0.33125 0.33446 0.33722 0.34113 0.35277 0.51965 0.52264 0.52537 0.52944 0.65142 0.65464 0.6573 0.66141 0.84046 0.84385 0.84642 0.8496 0.86299 1.0113 1.0152 1.01882 1.02399 1.17793 1.18229 1.18556 1.18905 1.34324 1.3464 1.3494 1.35381 1.51166 1.51451 1.51772 1.52353 1.67616 1.67935 1.68323 1.69103 1.86579 1.86994 1.87279 1.87612 1.88353 2.07894 2.08185 2.08489 2.09527 2.20586 2.21048 2.21512 2.35135 2.3547 2.35827 2.36325 2.37124 2.49361 2.49637 2.49978 2.50433 2.64662 2.6494 2.6527 2.663 2.83707 2.84041 2.84341 2.84659 2.86182 3.00204 3.00448 3.00794 3.01771 3.1721 3.1762 3.17879 3.18239 3.19879 3.32246 3.32601 3.32877 3.33339 3.45776 3.46125 3.46424 3.46964 3.60247 3.6054 3.60902 3.61422 3.77575 3.77904 3.7816 3.78562 3.79256 4.10795 4.11076 4.11389 4.12087 4.3566 4.35905 4.3628 4.37486 4.51277 4.51632 4.5189 4.52348 4.64053 4.64393 4.64769 4.83089 4.8336 4.83626 4.83906 4.84522 
73 0.16912 0.17269 0.177 0.32419 0.32856 0.33203 0.51277 0.51616 0.51979 0.64617 0.64961 0.65628 0.83546 0.83878 0.84264 1.00417 1.00942 1.01475 1.17275 1.17759 1.18445 1.3383 1.34242 1.50582 1.50981 1.66964 1.67421 1.68068 1.85926 1.864 1.86742 2.07338 2.07678 2.20228 2.20752 2.34502 2.34959 2.35536 2.48826 2.49237 2.50024 2.64124 2.64452 2.83154 2.83514 2.83869 2.99544 2.99894 3.16588 3.17009 3.1742 3.31847 3.32202 3.45302 3.45679 3.59656 3.6006 3.60711 3.77053 3.77364 3.77933 4.10186 4.10516 4.35013 4.3539 4.36558 4.50855 4.51188 4.63604 4.64176 4.82457 4.82807 4.83128 
26 0.17325 0.33025 0.51699 0.65042 0.83761 1.18035 1.34229 1.50858 1.67624 1.86606 2.07496 2.3512 2.49105 2.64166 2.83765 2.99795 3.17037 3.32158 3.45704 3.60041 3.77241 4.1045 4.35179 4.5096 4.63842 4.82786 
91 0.15186 0.15602 0.15905 0.30842 0.31171 0.31515 0.31911 0.49469 0.49908 0.5018 0.50523 0.62744 0.63159 0.63532 0.81749 0.82103 0.82401 0.82854 0.98971 0.99332 0.99795 1.15488 1.15871 1.16413 1.31918 1.32424 1.32767 1.48748 1.49196 1.49506 1.64857 1.65506 1.65806 1.66356 1.84449 1.84741 1.85159 2.05778 2.06089 2.06547 2.18302 2.1887 2.32944 2.33251 2.33662 2.46703 2.47213 2.47549 2.48037 2.62266 2.62646 2.62944 2.8129 2.81707 2.81985 2.82471 2.97687 2.98174 2.9846 3.14974 3.15289 3.15653 3.16052 3.29882 3.30322 3.30695 3.43166 3.43681 3.4409 3.44521 3.57865 3.58274 3.58644 3.75309 3.75727 3.76004 4.08671 4.08949 4.09478 4.33565 4.33816 4.48999 4.49399 4.49674 4.61395 4.62019 4.62427 4.80884 4.81184 4.81453 4.81943 
49 0.15603 0.16032 0.31154 0.31745 0.49826 0.50215 0.63177 0.63657 0.82091 0.82535 0.99141 1.15753 1.16725 1.32152 1.32796 1.49104 1.49556 1.65616 1.66133 1.84615 1.85335 2.05923 2.18694 2.33163 2.47264 2.47687 2.62635 2.63047 2.81664 2.82091 2.98011 2.98501 3.15219 3.15765 3.30155 3.30842 3.43807 3.58195 3.58844 3.75518 3.76061 4.08831 4.33697 4.49239 4.4977 4.61938 4.6271 4.81128 4.8152 
23 0.16728 0.3256 0.50983 0.64364 0.83562 1.3371 1.50599 1.85913 2.06841 2.3427 2.63662 2.82929 2.99185 3.16659 3.31613 3.45027 3.59355 3.76779 4.09704 4.34484 4.50516 4.63701 4.82032 
80 0.14689 0.15107 0.15464 0.30363 0.30768 0.31146 0.48994 0.49433 0.49771 0.62256 0.62692 0.63105 0.81247 0.81673 0.81987 0.98454 0.98918 0.99419 1.1501 1.15516 1.16104 1.31446 1.31984 1.32439 1.48267 1.48745 1.49155 1.64503 1.65072 1.65486 1.83928 1.84318 1.84724 2.05252 2.05619 2.17862 2.18418 2.32443 2.32814 2.33273 2.46267 2.46818 2.47192 2.61806 2.62233 2.62619 2.8082 2.81251 2.81609 2.97215 2.97722 2.98225 3.14465 3.14874 3.15209 3.294 3.29909 3.30298 3.42875 3.4331 3.43712 3.57391 3.57822 3.5828 3.7479 3.75228 3.75541 4.08151 4.08506 4.33036 4.33357 4.485 4.48968 4.49338 4.60935 4.61602 4.62097 4.80383 4.80694 4.81039 
1 0.82571 
46 0.15269 0.15772 0.3098 0.31608 0.49624 0.50112 0.62948 0.63549 0.81812 0.8233 0.98975 0.99617 1.15611 1.31973 1.32622 1.48895 1.49436 1.65572 1.84462 1.85145 2.05775 2.18518 2.33003 2.47329 2.62502 2.62904 2.81491 2.81973 2.97798 2.98328 3.15048 3.15673 3.29982 3.30649 3.43676 3.58026 3.58649 3.75325 3.75903 4.08685 4.33556 4.49052 4.49609 4.61576 4.80944 4.8151 
38 0.17023 0.17592 0.32663 0.33048 0.51372 0.518 0.64729 0.83586 0.84069 1.00814 1.17661 1.33873 1.3516 1.50835 1.67145 1.86153 1.86586 2.07412 2.20279 2.34692 2.35495 2.4903 2.64044 2.83184 2.83748 2.99554 3.16896 3.31903 3.45297 3.59816 3.60664 3.77233 4.10332 4.35044 4.50842 4.63937 4.8256 4.83005 
48 0.17462 0.18218 0.33069 0.33559 0.51771 0.52272 0.65137 0.65748 0.84052 0.84602 1.01067 1.01695 1.17935 1.18758 1.34393 1.51108 1.51706 1.67487 1.68327 1.86456 1.87025 2.07768 2.0864 2.20785 2.35019 2.36226 2.4936 2.64554 2.83615 2.84207 3.00056 3.17262 3.17709 3.32372 3.33002 3.45714 3.46331 3.60223 3.61438 3.7763 3.78251 4.1063 4.35474 4.5131 4.51964 4.64359 4.82967 4.83496 
11 0.16583 0.32339 0.5119 0.83126 1.00471 1.67097 1.86021 2.3495 2.83306 3.31632 4.82228 
80 0.16284 0.16599 0.17051 0.31822 0.32173 0.32502 0.34432 0.50677 0.51012 0.51428 0.63934 0.64284 0.64924 0.82842 0.83114 0.83521 0.99886 1.0029 1.00839 1.16454 1.16973 1.17413 1.33167 1.33588 1.34602 1.49929 1.50319 1.66293 1.667 1.67386 1.85311 1.85703 1.86045 2.06612 2.06953 2.07694 2.19519 2.2018 2.33829 2.34187 2.34703 2.353 2.48061 2.48406 2.49083 2.63394 2.63702 2.82437 2.8278 2.83162 2.98904 2.9925 3.00298 3.16004 3.16381 3.16772 3.31055 3.3144 3.32033 3.44454 3.44876 3.45366 3.58946 3.59326 3.59833 3.76396 3.76714 3.77227 4.09512 4.09925 4.12614 4.34383 4.34817 4.50092 4.50418 4.62943 4.63476 4.81833 4.8214 4.82509 
1 0.82173 
81 0.16926 0.17257 0.17847 0.32569 0.32914 0.33473 0.51326 0.51628 0.5205 0.64601 0.6495 0.65535 0.83569 0.83851 0.8432 1.00599 1.00998 1.01751 1.17198 1.17679 1.18103 1.33873 1.34226 1.50613 1.50991 1.52071 1.66931 1.67319 1.68098 1.86007 1.86411 1.86782 1.88221 2.07321 2.07707 2.09917 2.2028 2.20899 2.345 2.34877 2.35647 2.48823 2.4922 2.50434 2.6412 2.6443 2.83061 2.83363 2.83839 2.9958 2.99938 3.16686 3.17058 3.17484 3.31741 3.32127 3.32598 3.45206 3.45611 3.46314 3.59731 3.60104 3.60859 3.77004 3.77366 3.77793 4.10215 4.10596 4.12106 4.35059 4.35422 4.36555 4.50842 4.51146 4.51861 4.6341 4.63913 4.64928 4.82484 4.82754 4.83187 
0 
80 0.1691 0.17241 0.17749 0.32467 0.3281 0.33237 0.51166 0.51463 0.51822 0.64391 0.64737 0.65138 0.83498 0.83837 1.00496 1.01027 1.1716 1.17637 1.18097 1.33674 1.34065 1.34808 1.50449 1.50741 1.51328 1.66863 1.67273 1.8586 1.86371 1.86781 2.0717 2.0747 2.08997 2.20038 2.20628 2.34401 2.34738 2.35178 2.48568 2.48844 2.49404 2.63852 2.64112 2.64851 2.82994 2.83335 2.83765 2.99382 2.99655 3.00244 3.16449 3.16838 3.17192 3.31516 3.31904 3.32289 3.44965 3.45355 3.45797 3.59465 3.59821 3.60376 3.76868 3.77154 3.77469 3.78287 4.10036 4.10389 4.11289 4.34895 4.35292 4.50519 4.50808 4.51219 4.63343 4.63688 4.6454 4.8234 4.82625 4.83037 
83 0.14627 0.15061 0.15373 0.30238 0.30622 0.31002 0.48903 0.49385 0.4968 0.62106 0.62586 0.62945 0.81167 0.81553 0.81873 0.82292 0.98423 0.98772 0.99271 1.14841 1.1527 1.15798 1.31343 1.31847 1.32228 1.48151 1.48632 1.48962 1.64248 1.65003 1.65373 1.83894 1.84188 1.84629 2.0522 2.0554 2.17747 2.1836 2.32381 2.32714 2.3316 2.45921 2.46628 2.46998 2.4757 2.61578 2.62086 2.62398 2.80738 2.81192 2.81502 2.97104 2.97622 2.97928 3.14389 3.14739 3.15172 3.29308 3.29748 3.30186 3.30611 3.42549 3.43184 3.43604 3.57301 3.57756 3.58155 3.74769 3.7516 3.75511 4.08112 4.08413 4.33011 4.33259 4.48427 4.48796 4.49152 4.60833 4.61487 4.61978 4.80326 4.80648 4.80953 
72 0.16555 0.17003 0.17374 0.32237 0.3267 0.32964 0.51199 0.5153 0.51889 0.64297 0.64749 0.65223 0.83072 0.83567 0.83947 1.00261 1.00763 1.01151 1.17026 1.17608 1.17981 1.33325 1.33858 1.34205 1.50605 1.50974 1.66826 1.67203 1.85727 1.86155 1.8652 2.07265 2.07581 2.20176 2.20789 2.3429 2.34652 2.35111 2.48722 2.49162 2.6406 2.6443 2.82845 2.83167 2.83541 2.99526 2.99904 3.16489 3.16915 3.17302 3.31542 3.31924 3.32279 3.45027 3.45409 3.45866 3.59615 3.60006 3.60851 3.77107 3.77396 4.10077 4.104 4.34896 4.35241 4.50776 4.51163 4.62899 4.63769 4.82376 4.8267 4.83007 
38 0.15902 0.16399 0.31526 0.32023 0.50378 0.63615 0.82506 0.82888 0.99578 1.00167 1.16311 1.32853 1.49587 1.66043 1.66855 1.84992 1.8556 2.06332 2.19123 2.33553 2.4772 2.63048 2.82109 2.82894 2.98608 3.15685 3.16222 3.30736 3.4421 3.44859 3.58712 3.75973 3.76543 4.09217 4.34062 4.49656 4.62685 4.81456 
60 0.15107 0.15613 0.30748 0.31239 0.4931 0.49841 0.50252 0.62628 0.63114 0.63695 0.81647 0.82156 0.98784 0.99338 1.15373 1.16076 1.31762 1.32412 1.48582 1.49177 1.64657 1.65388 1.84265 1.84737 2.05587 2.05967 2.18154 2.18868 2.32793 2.33221 2.46632 2.4722 2.62177 2.62645 2.81112 2.81671 2.97531 2.98143 3.1481 3.1531 3.2972 3.30383 3.42987 3.43551 3.4402 3.57711 3.58239 3.75111 3.75633 3.75939 4.08494 4.0886 4.33374 4.33733 4.48831 4.49367 4.61228 4.62119 4.80715 4.81048 
26 0.16089 0.31843 0.50471 0.6391 0.82471 0.99747 1.16833 1.33116 1.50035 1.6605 1.85108 2.33754 2.4818 2.6319 2.82493 2.98934 3.1591 3.31019 3.44522 3.59035 3.76195 4.09264 4.34115 4.49922 4.62741 4.81516 
85 0.16434 0.16752 0.17232 0.3198 0.32365 0.32689 0.50813 0.51111 0.51494 0.64043 0.64407 0.64869 0.82835 0.83202 0.83484 0.83978 0.99893 1.00367 1.00723 1.16527 1.17154 1.17554 1.32919 1.3344 1.33771 1.50061 1.50382 1.66414 1.66717 1.67225 1.85431 1.85823 1.86152 2.06738 2.07082 2.07693 2.19338 2.19815 2.20536 2.33946 2.34337 2.34721 2.35339 2.48195 2.48543 2.49081 2.63566 2.63849 2.82563 2.8284 2.83255 2.99056 2.99339 3.00034 3.16102 3.16528 3.16905 3.30947 3.31467 3.3175 3.4458 3.44989 3.4542 3.58985 3.5938 3.59736 3.76305 3.76741 3.77007 3.77812 4.09644 4.09972 4.10673 4.34516 4.34832 4.355 4.50038 4.50481 4.50772 4.62534 4.6324 4.63772 4.82019 4.82284 4.82649 
28 0.15062 0.3069 0.49326 0.62697 0.81597 0.98708 1.15333 1.3173 1.48621 1.65237 1.84177 2.05491 2.18197 2.32712 2.4687 2.622 2.81151 2.97542 3.14758 3.29724 3.4335 3.57723 3.75059 4.08396 4.33266 4.48781 4.61508 4.80651 
0 
71 0.16551 0.16967 0.17499 0.32203 0.3263 0.33059 0.51032 0.51416 0.51881 0.64362 0.64789 0.83077 0.83501 0.83988 1.0026 1.00748 1.01507 1.17053 1.17565 1.3355 1.34016 1.50274 1.50661 1.51506 1.66703 1.67148 1.8571 1.86146 1.86575 2.0707 2.07507 2.19952 2.20663 2.34268 2.34675 2.35329 2.48545 2.48929 2.6383 2.64183 2.82847 2.83221 2.83673 2.99282 2.99661 3.16362 3.16833 3.17324 3.31482 3.31893 3.32864 3.44884 3.4536 3.46181 3.59446 3.59969 3.76698 3.77124 3.77649 4.09974 4.10484 4.34795 4.35291 4.50372 4.50816 4.51394 4.63231 4.63777 4.82199 4.82501 4.82933 
29 0.16837 0.32511 0.5116 0.645 0.83442 1.00613 1.17284 1.33676 1.5048 1.66953 1.85964 2.07218 2.20179 2.34464 2.48619 2.63939 2.82966 2.83664 2.99435 3.16671 3.31724 3.45168 3.59644 3.76913 4.10053 4.34849 4.50647 4.63596 4.82329 
18 0.16584 0.50899 0.64176 0.8298 1.17087 1.66797 1.85772 2.06661 2.19909 2.34211 2.48247 2.82706 3.16537 3.31453 3.44857 4.09594 4.34491 4.82449 
1 0.32337 
28 0.16804 0.32455 0.50918 0.6421 0.83246 1.0071 1.1727 1.33586 1.50271 1.66539 1.85867 2.06884 2.19781 2.34099 2.48416 2.63614 2.82791 2.99093 3.16492 3.31533 3.44873 3.59216 3.76714 4.09677 4.34576 4.50375 4.63293 4.82053 
0 
77 0.17364 0.1771 0.18257 0.3302 0.33376 0.33997 0.51725 0.52065 0.52578 0.64955 0.6534 0.65886 0.83988 0.84355 0.84905 1.01037 1.01501 1.02153 1.17863 1.18377 1.34227 1.34639 1.35648 1.5105 1.5145 1.67378 1.67864 1.68858 1.86434 1.86853 1.87299 2.07662 2.07999 2.08607 2.20634 2.21412 2.34981 2.3544 2.36175 2.49144 2.49578 2.50444 2.64387 2.64715 2.65869 2.83503 2.83921 2.84342 2.99944 3.00369 3.17142 3.17455 3.17928 3.32338 3.32726 3.45667 3.46105 3.60033 3.60462 3.61049 3.77495 3.7778 3.78282 4.10546 4.10914 4.11883 4.35391 4.3576 4.36449 4.51201 4.51586 4.52313 4.64036 4.6471 4.82884 4.83262 4.83673 
41 0.16792 0.32477 0.51063 0.51708 0.64344 0.65058 0.8312 0.83903 1.00649 1.17196 1.3365 1.35571 1.50384 1.66767 1.85776 1.8648 2.06991 2.1999 2.34274 2.35082 2.48488 2.6387 2.82968 2.83699 2.99359 3.16297 3.17121 3.31576 3.33269 3.44826 3.45795 3.59492 3.7678 3.77868 4.09911 4.34761 4.5048 4.51124 4.63127 4.82165 4.82813 
117 0.14166 0.14535 0.14812 0.15091 0.29776 0.30119 0.30431 0.30706 0.4844 0.48821 0.49083 0.49343 0.49713 0.61667 0.62045 0.62335 0.62628 0.63113 0.80699 0.81037 0.81352 0.81591 0.8207 0.97963 0.98234 0.98593 0.98938 1.14386 1.14762 1.15154 1.15538 1.30873 1.31219 1.31588 1.31917 1.47682 1.48064 1.48377 1.48657 1.63816 1.64433 1.64748 1.65102 1.83433 1.83679 1.83992 1.84293 2.04758 2.05009 2.05278 2.05839 2.17285 2.17748 2.18107 2.31921 2.32198 2.32489 2.32817 2.45501 2.46055 2.46404 2.46687 2.47148 2.61135 2.61559 2.61852 2.62109 2.80278 2.80663 2.80941 2.81213 2.81616 2.96641 2.97035 2.97354 2.97707 3.13926 3.14226 3.14538 3.14784 3.15196 3.28847 3.29187 3.2956 3.29841 3.42113 3.42677 3.42989 3.43311 3.5684 3.57214 3.57493 3.57825 3.74311 3.74612 3.74907 3.75136 4.07653 4.07906 4.08191 4.32547 4.32762 4.33033 4.33694 4.47959 4.48253 4.48596 4.48842 4.60368 4.609 4.61331 4.61776 4.7987 4.80147 4.80368 4.80641 4.81064 
18 0.15776 0.31536 0.50096 0.63634 0.82271 0.9964 1.84672 2.06122 2.33607 2.62943 2.81912 3.15705 3.44436 3.75962 4.08934 4.33701 4.49674 4.81238 
24 0.17647 0.33396 0.5195 0.65502 0.84166 1.01601 1.18443 1.34612 1.51461 1.67744 1.87066 2.07963 2.35408 2.64702 2.83898 3.00469 3.17501 3.32582 3.46084 3.77804 4.1083 4.35633 4.51642 4.83123 
30 0.16244 0.3171 0.32292 0.50597 0.64037 0.82684 0.83076 0.99702 1.16289 1.33125 1.49838 1.66172 1.85138 2.06593 2.19484 2.33762 2.48041 2.63281 2.8247 2.9881 3.15914 3.31007 3.44283 3.58863 3.76398 4.09454 4.34271 4.50107 4.62775 4.81832 
63 0.16455 0.16782 0.31961 0.324 0.50813 0.51196 0.64043 0.64377 0.64807 0.8294 0.83274 0.83857 0.99998 1.00444 1.16778 1.17286 1.33264 1.33619 1.50051 1.50388 1.50906 1.66457 1.66824 1.85424 1.85881 1.86356 2.06759 2.07095 2.19676 2.20405 2.33981 2.34364 2.48247 2.48587 2.63535 2.63823 2.82623 2.83034 2.9906 2.99405 3.16214 3.16566 3.31236 3.31645 3.44588 3.45043 3.59109 3.59493 3.76514 3.76843 3.77314 4.09644 4.09982 4.34501 4.34809 4.50205 4.50512 4.51023 4.63077 4.63643 4.81965 4.82281 4.82698 
28 0.16966 0.32594 0.51416 0.64875 0.83463 1.00608 1.17463 1.33999 1.50895 1.67007 1.86051 1.86709 2.07897 2.20897 2.34731 2.49204 2.64274 2.83201 2.99743 3.17053 3.32047 3.45497 3.60027 3.77281 4.10363 4.35067 4.51181 4.82568 
0 
137 0.14264 0.14591 0.14861 0.15086 0.15391 0.29879 0.30234 0.30463 0.30697 0.30938 0.48571 0.48902 0.4917 0.49366 0.49608 0.61599 0.62034 0.62337 0.6257 0.62813 0.63314 0.80809 0.81141 0.8141 0.81626 0.81879 0.9809 0.98321 0.98596 0.9885 0.99194 1.14486 1.14868 1.15157 1.15459 1.15857 1.30991 1.31309 1.31661 1.31899 1.32212 1.47793 1.48147 1.48435 1.48659 1.48941 1.63903 1.64489 1.64801 1.65046 1.65416 1.83567 1.8379 1.84021 1.84258 1.84539 2.0489 2.05112 2.05352 2.05597 2.17403 2.1778 2.18116 2.18495 2.32055 2.32317 2.32552 2.32791 2.33127 2.45555 2.46123 2.46444 2.46701 2.46991 2.61242 2.61669 2.61922 2.62139 2.62446 2.80418 2.80763 2.81004 2.81208 2.81474 2.96757 2.97097 2.97412 2.97614 2.97995 3.14035 3.14316 3.1454 3.14795 3.15005 3.28928 3.29247 3.29547 3.29832 3.30073 3.42231 3.42779 3.43002 3.43289 3.43561 3.56966 3.57301 3.57554 3.57803 3.58101 3.74435 3.74664 3.74937 3.75149 3.7535 4.07787 4.08015 4.08237 4.08478 4.32663 4.32875 4.33074 4.33348 4.48077 4.48359 4.48659 4.48857 4.49104 4.60476 4.60873 4.61217 4.61571 4.62219 4.80016 4.80272 4.80472 4.80667 4.80933 
98 0.14618 0.15028 0.1534 0.30238 0.30581 0.30928 0.31292 0.48887 0.49323 0.49595 0.49961 0.62172 0.62583 0.62951 0.81165 0.81526 0.81865 0.82291 0.98401 0.98704 0.99129 1.14852 1.1523 1.15725 1.16231 1.31323 1.31742 1.32105 1.32548 1.48144 1.48567 1.48897 1.49407 1.64263 1.6493 1.65264 1.83873 1.84138 1.845 1.84979 2.05199 2.05475 2.05794 2.17729 2.18288 2.32361 2.32652 2.32993 2.45994 2.46576 2.46952 2.47417 2.61609 2.62025 2.62343 2.80713 2.81134 2.81436 2.81905 2.97095 2.97538 2.97853 3.14382 3.14697 3.15076 3.15419 3.29298 3.29698 3.30106 3.30481 3.42559 3.43129 3.43508 3.43966 3.57285 3.57691 3.58045 3.74748 3.75107 3.75418 3.75767 4.08093 4.08358 4.08693 4.32991 4.33212 4.33576 4.48411 4.48735 4.49077 4.49575 4.60817 4.61445 4.61923 4.80307 4.806 4.80841 4.8122 
47 0.17044 0.17672 0.32714 0.33636 0.51277 0.51671 0.64705 0.65685 0.83579 0.8414 1.00744 1.01668 1.17586 1.34009 1.50598 1.67112 1.67984 1.86173 1.86662 2.07309 2.0827 2.20524 2.34629 2.35271 2.48791 2.49759 2.64029 2.83294 2.83829 2.99532 3.16816 3.17393 3.31984 3.45319 3.59762 3.60571 3.77059 3.77695 4.10182 4.10977 4.34973 4.3554 4.50783 4.51388 4.63662 4.82471 4.82953 
0 
57 0.15546 0.15947 0.31202 0.31626 0.49813 0.50244 0.63114 0.63571 0.8205 0.82511 0.83135 0.99232 0.99854 1.15821 1.16489 1.32224 1.32851 1.49067 1.49616 1.65501 1.65919 1.8472 1.85152 2.06048 2.0648 2.18642 2.19194 2.33259 2.33703 2.47197 2.47725 2.62688 2.63087 2.81616 2.82099 2.98017 2.98533 3.15285 3.15834 3.30197 3.30919 3.4379 3.44234 3.58194 3.58691 3.75576 3.7613 4.08938 4.0935 4.33819 4.34241 4.49282 4.49819 4.61734 4.6256 4.81199 4.81536 
35 0.16653 0.32332 0.50956 0.51523 0.64308 0.83174 0.83548 1.0025 1.17176 1.33515 1.50276 1.66688 1.85813 2.07009 2.19909 2.34192 2.35399 2.48401 2.48948 2.63769 2.82845 2.83445 2.99235 3.16483 3.31536 3.44834 3.59359 3.76782 3.77713 4.09868 4.34667 4.50555 4.63276 4.82155 4.82611 
0 
53 0.14974 0.15602 0.30582 0.31058 0.49255 0.49875 0.62443 0.63044 0.81514 0.82157 0.98773 0.99704 1.15179 1.15763 1.16521 1.31701 1.32496 1.48501 1.49196 1.64598 1.65439 1.84247 1.85066 2.05573 2.18102 2.32732 2.33474 2.46266 2.47142 2.61919 2.62571 2.81092 2.81752 2.97455 2.98168 3.14741 3.1546 3.29657 3.30478 3.42895 3.43603 3.57652 3.58299 3.75117 3.75843 4.08462 4.33363 4.48781 4.49509 4.61188 4.62107 4.80676 4.81154 
76 0.1601 0.16416 0.16977 0.31693 0.32135 0.32709 0.50357 0.5077 0.51163 0.63596 0.63957 0.64393 0.82546 0.8299 0.83539 0.99698 1.00223 1.16309 1.16837 1.17442 1.32697 1.33192 1.33662 1.49592 1.49993 1.50512 1.66007 1.66366 1.67184 1.85171 1.85631 1.86062 2.0656 2.06937 2.19157 2.19671 2.33764 2.3415 2.34897 2.47482 2.48004 2.48391 2.63158 2.63534 2.82184 2.82562 2.83088 2.98504 2.98967 2.99756 3.15775 3.1625 3.16612 3.30703 3.31268 3.31661 3.44202 3.44568 3.44961 3.58765 3.59123 3.59642 3.76058 3.76558 3.77109 4.09448 4.09856 4.34331 4.34796 4.4979 4.50237 4.62234 4.62917 4.8171 4.82008 4.8249 
53 0.14812 0.15316 0.30457 0.31031 0.4907 0.49545 0.62434 0.63045 0.81351 0.81868 0.98497 1.1511 1.31498 1.32315 1.48345 1.48942 1.64895 1.65454 1.83971 1.84577 2.05292 2.05825 2.17935 2.32499 2.33112 2.4663 2.47153 2.61947 2.62442 2.80898 2.814 2.97293 2.97898 3.14524 3.15146 3.2947 3.30346 3.43128 3.43765 3.57466 3.58064 3.74835 3.75398 4.08196 4.08719 4.3307 4.33586 4.48554 4.49161 4.61026 4.61971 4.80424 4.80787 
99 0.17593 0.17905 0.18272 0.3318 0.33519 0.33814 0.34433 0.51975 0.52263 0.52559 0.53084 0.65191 0.65538 0.65924 0.84143 0.84455 0.84803 0.85776 1.01141 1.01578 1.01941 1.02631 1.17951 1.18411 1.18748 1.34325 1.34685 1.34995 1.35617 1.51274 1.5156 1.51939 1.67628 1.6801 1.68471 1.866 1.87008 1.87329 1.87875 2.07889 2.08197 2.0859 2.10634 2.20839 2.21329 2.22013 2.35162 2.35535 2.35931 2.36536 2.49381 2.49736 2.50162 2.64631 2.64922 2.65352 2.8373 2.84047 2.84398 2.84797 3.00176 3.00431 3.00818 3.17281 3.17649 3.17938 3.18364 3.32356 3.32708 3.32998 3.33926 3.45763 3.4617 3.46523 3.48405 3.60261 3.60635 3.61069 3.62005 3.7768 3.77998 3.78286 3.78814 4.1082 4.11156 4.11613 4.35652 4.35956 4.36359 4.51283 4.51624 4.51927 4.52621 4.643 4.64725 4.83118 4.83399 4.83704 4.84123 
57 0.159 0.16232 0.31502 0.31847 0.50294 0.50631 0.63501 0.63853 0.82362 0.82669 0.8303 0.99519 0.99933 1.16201 1.16673 1.32742 1.33107 1.49522 1.4991 1.65906 1.66285 1.84978 1.85384 2.06299 2.0669 2.19048 2.1958 2.3352 2.33916 2.47666 2.48059 2.62977 2.63277 2.82067 2.82418 2.985 2.98879 3.15682 3.16009 3.30701 3.31069 3.44092 3.44498 3.58595 3.59 3.75988 3.76317 4.09162 4.09556 4.33971 4.3447 4.49773 4.50077 4.62541 4.62959 4.81448 4.81758 
0 
22 0.16415 0.50662 0.6407 0.83062 1.33441 1.50044 1.66424 2.34117 2.48164 2.6345 2.82564 2.99054 3.16261 3.31332 3.44952 3.59053 3.76482 4.09601 4.34337 4.50198 4.63085 4.8197 
57 0.15341 0.15773 0.30957 0.31401 0.49558 0.50032 0.50525 0.62949 0.63374 0.81907 0.82364 0.99016 0.99551 1.15597 1.16184 1.32004 1.32582 1.48833 1.49334 1.65453 1.65952 1.84494 1.84951 2.0581 2.06218 2.18409 2.19087 2.33028 2.33442 2.47098 2.47552 2.62424 2.62852 2.81369 2.81862 2.97783 2.98307 3.15056 3.15543 3.29969 3.30559 3.4368 3.44217 3.57981 3.58419 3.7534 3.75858 4.08712 4.09115 4.33602 4.33964 4.49054 4.49561 4.61501 4.62352 4.80945 4.81302 
25 0.15834 0.31246 0.5016 0.63553 0.82557 0.99606 1.32787 1.49497 1.65939 1.84695 2.06045 2.3324 2.47667 2.62884 2.82 2.9843 3.15303 3.30779 3.44295 3.58571 3.75933 4.08884 4.33717 4.49626 4.81188 
68 0.16808 0.17154 0.17645 0.32398 0.328 0.3316 0.51114 0.51389 0.5178 0.64464 0.6481 0.83199 0.83612 0.84022 1.00332 1.00807 1.01267 1.1696 1.17439 1.17934 1.33405 1.33908 1.34352 1.50508 1.50848 1.66835 1.67308 1.8581 1.86223 1.86601 2.07161 2.0755 2.19825 2.20292 2.34346 2.34728 2.35184 2.48637 2.49065 2.63961 2.64284 2.82866 2.832 2.83633 2.9931 2.9967 3.16762 3.17058 3.31374 3.31899 3.32279 3.44992 3.45501 3.5956 3.59951 3.77109 3.77424 4.10073 4.1047 4.34914 4.35374 4.50749 4.51111 4.63181 4.63664 4.82364 4.82638 4.83008 
59 0.16469 0.16773 0.32061 0.32421 0.50878 0.51251 0.64196 0.64582 0.83039 0.8334 0.83938 1.00016 1.00506 1.17031 1.17525 1.33469 1.33866 1.50201 1.50596 1.66478 1.669 1.85573 1.85978 1.86671 2.06898 2.07304 2.19769 2.20541 2.341 2.34561 2.35378 2.48354 2.48799 2.63677 2.64351 2.82727 2.83119 2.99153 2.99616 3.16382 3.16702 3.31481 3.31838 3.44808 3.45211 3.59264 3.59686 3.76669 3.7695 4.09767 4.10203 4.3457 4.35066 4.50397 4.50714 4.63166 4.64014 4.82106 4.82595 
6 0.16127 0.50458 0.82487 2.82399 4.3411 4.8156 
3 0.85047 3.78246 4.52306 
49 0.15243 0.15769 0.3085 0.31417 0.49658 0.50162 0.62883 0.63689 0.81738 0.82234 0.98922 0.99681 1.1558 1.16364 1.3209 1.32706 1.48904 1.4954 1.65299 1.66096 1.8436 1.8503 2.05703 2.18572 2.32904 2.33766 2.47001 2.47667 2.62405 2.81425 2.81954 2.97913 3.14951 3.15502 3.2999 3.30561 3.43446 3.44114 3.58 3.58861 3.75323 3.75824 4.08589 4.33421 4.49003 4.49548 4.61708 4.80865 4.81423 
70 0.164 0.16719 0.17229 0.31944 0.32315 0.32667 0.50738 0.51037 0.51426 0.63981 0.64339 0.64882 0.82889 0.83199 0.83588 0.99922 1.00371 1.01017 1.1656 1.17208 1.33209 1.3361 1.50025 1.50379 1.6639 1.6688 1.85339 1.85826 1.86165 2.06644 2.06986 2.19508 2.19914 2.3389 2.3436 2.34928 2.48146 2.48558 2.63465 2.63741 2.82508 2.82813 2.8317 2.98909 2.99306 3.16063 3.16427 3.16858 3.3123 3.31569 3.44469 3.44957 3.45563 3.58933 3.59393 3.59937 3.76545 3.76809 4.09536 4.09912 4.34381 4.34674 4.35246 4.50228 4.50515 4.62751 4.63162 4.81845 4.8215 4.82481 
24 0.15351 0.31037 0.49707 0.63062 0.81893 0.99152 1.32296 1.49048 1.84338 2.05733 2.32942 2.47259 2.62511 2.81536 2.98008 3.15046 3.30289 3.43781 3.581 3.7547 4.08579 4.33364 4.49214 4.80828 
28 0.17342 0.33015 0.51624 0.64951 0.83831 1.01192 1.17981 1.3424 1.51104 1.67365 1.86575 2.07491 2.20756 2.34951 2.64338 2.83439 2.99755 3.17174 3.3221 3.45572 3.6002 3.77452 4.10384 4.35119 4.51192 4.64029 4.82684 4.83145 
51 0.16929 0.1741 0.32511 0.3298 0.51195 0.5162 0.64476 0.65044 0.83473 0.83968 1.00576 1.01174 1.17277 1.17847 1.337 1.3416 1.50438 1.51172 1.6684 1.67387 1.85913 1.86442 2.07288 2.08329 2.20127 2.34461 2.34963 2.48682 2.49437 2.64072 2.83063 2.83545 2.99477 3.00017 3.16576 3.1699 3.31671 3.32043 3.4516 3.45795 3.59606 3.60256 3.77056 4.10078 4.10602 4.34912 4.35417 4.50751 4.63509 4.82367 4.8275 
67 0.16006 0.16348 0.16765 0.31559 0.31938 0.32236 0.50366 0.50702 0.51014 0.63601 0.64 0.82506 0.82856 0.8325 0.99589 1.00035 1.16227 1.16762 1.32683 1.3308 1.33445 1.49623 1.49937 1.6603 1.66399 1.85027 1.85454 1.85853 2.06327 2.06716 2.19091 2.19481 2.33584 2.33997 2.47761 2.48083 2.63095 2.63419 2.8212 2.82431 2.82778 2.98515 2.98829 3.15669 3.1612 3.1677 3.30757 3.312 3.44165 3.44644 3.58661 3.58998 3.75962 3.76363 3.76645 4.0923 4.09616 4.34097 4.34466 4.49684 4.50093 4.50637 4.62427 4.62878 4.81523 4.81803 4.82141 
8 0.5149 1.67874 1.86821 2.35695 2.83784 3.17519 3.32078 4.82891 
1 3.31906 
36 0.16493 0.17224 0.32213 0.33082 0.50953 0.64353 0.83084 0.83611 1.00305 1.17115 1.33511 1.5018 1.6641 1.85701 1.86156 2.06884 2.19829 2.34222 2.3482 2.48285 2.63605 2.82701 2.8331 2.99076 3.16467 3.31482 3.44857 3.45542 3.59243 3.76752 4.09768 4.34552 4.5036 4.63195 4.8198 4.82566 
37 0.15961 0.1644 0.31614 0.32042 0.5036 0.50932 0.63628 0.82407 0.82812 0.99619 1.16172 1.16854 1.32991 1.49731 1.6599 1.85035 1.85566 2.06418 2.19162 2.33591 2.34124 2.47819 2.63154 2.82198 2.9867 3.15655 3.16157 3.30965 3.44393 3.58728 3.76226 4.09269 4.34057 4.49906 4.62263 4.81517 4.82148 
47 0.15057 0.15503 0.30671 0.31346 0.49301 0.49781 0.62617 0.63202 0.81589 0.82066 0.98697 1.153 1.31697 1.32484 1.48575 1.49132 1.64988 1.65649 1.84171 2.05498 2.18181 2.32712 2.46676 2.47252 2.62132 2.62576 2.81139 2.81662 2.97512 2.98038 3.14746 3.15448 3.29679 3.30472 3.43259 3.57716 3.58388 3.75046 3.75706 4.08408 4.33276 4.48748 4.4937 4.61328 4.62133 4.80651 4.81162 
103 0.14719 0.1508 0.1535 0.15808 0.30324 0.30678 0.31002 0.31402 0.48989 0.49388 0.49635 0.50028 0.62226 0.62611 0.62886 0.63292 0.81246 0.81583 0.81897 0.82232 0.98521 0.98796 0.99218 1.14931 1.15323 1.15831 1.16287 1.31421 1.31774 1.32169 1.32609 1.48226 1.48627 1.48934 1.49423 1.64356 1.65014 1.65333 1.66012 1.83989 1.84233 1.84591 1.85053 2.05315 2.05565 2.05854 2.1783 2.18317 2.18926 2.32477 2.32757 2.33075 2.46036 2.46623 2.47005 2.47368 2.61677 2.62123 2.62415 2.80824 2.81225 2.815 2.81949 2.9719 2.97601 2.97914 3.14481 3.14788 3.15119 3.15467 3.29404 3.29754 3.30214 3.30549 3.42657 3.43245 3.43613 3.44086 3.5739 3.57777 3.58048 3.58711 3.74868 3.75178 3.755 3.75825 4.0821 4.08463 4.0879 4.33107 4.33314 4.33663 4.48512 4.4881 4.49173 4.49618 4.60912 4.61479 4.61977 4.80425 4.80707 4.80925 4.81409 
29 0.16097 0.31714 0.32255 0.50504 0.63815 0.8251 0.83123 0.99776 1.16719 1.33039 1.49792 1.66136 1.85159 2.06847 2.19603 2.3379 2.48076 2.63297 2.82293 2.98724 3.15945 3.30964 3.44862 3.58838 3.76233 4.09612 4.49985 4.6275 4.81805 
76 0.14733 0.15227 0.15611 0.30348 0.30741 0.31173 0.49005 0.49529 0.49885 0.62262 0.62764 0.63199 0.81271 0.81715 0.82061 0.98524 0.98914 0.99439 1.14961 1.15415 1.16137 1.31443 1.32061 1.32609 1.48255 1.48782 1.49188 1.64395 1.65144 1.65485 1.83995 1.84303 1.84796 2.05321 2.05655 2.17853 2.18586 2.32483 2.32826 2.46129 2.46693 2.47097 2.61719 2.62184 2.6255 2.80841 2.81342 2.8171 2.9721 2.9782 3.14492 3.1485 3.15287 3.29414 3.29953 3.30386 3.42692 3.43312 3.43828 3.57404 3.579 3.74871 3.75351 3.75683 4.08214 4.08527 4.33112 4.33375 4.48526 4.48919 4.49297 4.60939 4.6182 4.8043 4.80763 4.81128 
53 0.1545 0.15952 0.31138 0.31744 0.49972 0.50424 0.6305 0.63728 0.81997 0.82483 0.82933 0.99142 0.99732 1.15753 1.16644 1.32165 1.32964 1.49042 1.49673 1.65579 1.66242 1.84612 1.85228 2.05938 2.06772 2.18893 2.33145 2.33812 2.47232 2.47941 2.62585 2.63115 2.81722 2.82272 2.98018 2.98558 3.15195 3.15832 3.30145 3.30886 3.43739 3.44429 3.58142 3.58848 3.75523 3.7613 4.08841 4.33735 4.49209 4.49828 4.6207 4.81121 4.81578 
27 0.16062 0.31701 0.50478 0.63682 0.82445 0.9971 1.1669 1.33154 1.49736 1.66082 1.8527 2.06371 2.33657 2.478 2.6314 2.82349 2.98802 3.15847 3.30956 3.44398 3.58839 3.76166 4.0922 4.34005 4.49849 4.62849 4.81538 
52 0.15092 0.15656 0.30725 0.31325 0.49362 0.49884 0.62678 0.63276 0.81629 0.82197 0.98786 0.99549 1.15371 1.16364 1.31789 1.32514 1.4864 1.49253 1.65083 1.65695 1.84246 1.84944 2.05571 2.18267 2.32776 2.33431 2.46751 2.47366 2.62175 2.62699 2.81204 2.81756 2.9759 2.9822 3.14804 3.15411 3.2976 3.30488 3.43339 3.43996 3.5777 3.58425 3.75129 3.75707 4.08474 4.33346 4.48834 4.49444 4.61407 4.6233 4.80711 4.81153 
45 0.15859 0.31454 0.49989 0.63331 0.64108 0.82524 0.99524 1.16102 1.16898 1.32525 1.3345 1.49293 1.49983 1.65303 1.66393 1.85042 2.06532 2.18837 2.33524 2.34226 2.47108 2.48052 2.62838 2.63446 2.81906 2.82801 2.98225 2.99068 3.15546 3.16231 3.30513 3.31384 3.4355 3.44556 3.585 3.59226 3.7587 3.76472 4.09411 4.34154 4.4957 4.50181 4.61921 4.63033 4.81612 
81 0.15423 0.15822 0.16113 0.31195 0.31528 0.31838 0.49774 0.50161 0.50499 0.63086 0.63439 0.638 0.81965 0.82303 0.8261 0.83077 0.99225 0.99599 1.00007 1.15787 1.16264 1.16786 1.32191 1.32728 1.33126 1.49047 1.49457 1.49814 1.65175 1.65761 1.66065 1.84723 1.85125 1.85528 2.06033 2.06349 2.18564 2.19127 2.33243 2.33549 2.34231 2.4708 2.47527 2.47879 2.62643 2.62973 2.63299 2.81578 2.81957 2.82342 2.97973 2.98447 2.98899 3.15271 3.15583 3.15951 3.30171 3.30601 3.30971 3.43636 3.43977 3.44436 3.58171 3.58537 3.58954 3.75577 3.75956 3.76249 4.08943 4.09233 4.33822 4.34093 4.49303 4.49754 4.50067 4.61643 4.62253 4.62674 4.81169 4.81445 4.81804 
25 0.16001 0.31686 0.5029 0.6396 0.82463 1.00025 1.16784 1.33138 1.49685 1.65956 1.85355 2.06235 2.33849 2.47727 2.63065 2.82112 3.15816 3.30951 3.4443 3.59014 3.76146 4.09092 4.3391 4.49872 4.81372 
6 0.32627 0.83437 1.00704 1.8619 2.83532 4.82696 
79 0.14743 0.15152 0.15532 0.30376 0.30755 0.31153 0.48979 0.49405 0.49745 0.62283 0.62687 0.63086 0.81285 0.81716 0.8208 0.98448 0.98895 1.15019 1.15492 1.16193 1.31445 1.3195 1.32516 1.48264 1.48715 1.49255 1.64444 1.65024 1.65528 1.83922 1.8431 1.84755 2.05243 2.05601 2.17827 2.18392 2.32443 2.32801 2.33435 2.46303 2.46803 2.47243 2.61813 2.62208 2.6255 2.80787 2.81213 2.8153 2.97206 2.97692 2.98457 3.14463 3.14857 3.15203 3.29405 3.29875 3.3037 3.42842 3.43227 3.4371 3.57374 3.57788 3.58406 3.74779 3.7521 3.75547 4.08144 4.08492 4.33024 4.33335 4.485 4.48952 4.49486 4.6091 4.6156 4.62122 4.80364 4.80671 4.80981 
0 
40 0.15697 0.31189 0.31778 0.49998 0.50572 0.63312 0.82038 0.82575 0.99179 0.99899 1.15849 1.16783 1.32153 1.32827 1.49339 1.65723 1.84612 1.85449 2.05949 2.18976 2.33156 2.47516 2.6282 2.81802 2.98329 3.15222 3.15843 3.30174 3.30914 3.43889 3.58373 3.75497 3.76051 4.08847 4.33697 4.49206 4.4977 4.62326 4.81098 4.81587 
23 0.15313 0.30907 0.49703 0.62963 0.81804 0.98924 1.49051 1.84331 2.05681 2.32887 2.4725 2.62512 2.8154 2.98032 3.14961 3.30608 3.43622 3.58078 3.75432 4.08565 4.33395 4.49211 4.80849 
97 0.16734 0.17089 0.17432 0.32312 0.32691 0.32998 0.33462 0.51144 0.51414 0.5173 0.52194 0.64434 0.64794 0.65148 0.8322 0.83596 0.83849 0.84207 1.00322 1.00668 1.01059 1.01585 1.16959 1.17552 1.17944 1.33373 1.33887 1.34258 1.50232 1.50675 1.51043 1.66778 1.67065 1.67504 1.85823 1.86218 1.86522 1.86894 2.07161 2.07455 2.07936 2.19708 2.20281 2.2079 2.34391 2.34717 2.35057 2.35611 2.48497 2.48834 2.49209 2.49827 2.63845 2.64166 2.64539 2.82855 2.83207 2.83535 2.83993 2.99168 2.99594 3.00003 3.16412 3.16845 3.17098 3.17521 3.31432 3.31934 3.32273 3.45033 3.45407 3.45756 3.59281 3.59667 3.60062 3.60498 3.76758 3.77191 3.77447 3.77904 4.10061 4.10357 4.10825 4.34924 4.35202 4.35633 4.50436 4.5087 4.51202 4.51837 4.63104 4.63662 4.64139 4.82344 4.8261 4.82912 4.8323 
0 
0 
27 0.15778 0.31519 0.50314 0.63464 0.82375 0.99713 1.16448 1.32663 1.49404 1.6628 1.84606 2.06194 2.33528 2.47528 2.62834 2.81985 2.9838 3.15645 3.30688 3.44123 3.58713 3.75877 4.08794 4.336 4.49567 4.62573 4.81203 
31 0.16508 0.32181 0.50858 0.64236 0.83098 1.00204 1.17156 1.33367 1.50176 1.6649 1.85729 1.86291 2.06851 2.19921 2.34113 2.48332 2.63585 2.8266 2.83488 2.99067 3.16336 3.31447 3.44896 3.59227 3.76687 4.09689 4.34501 4.50323 4.6314 4.8199 4.82506 
70 0.15796 0.161 0.16458 0.31373 0.31731 0.32038 0.50182 0.50531 0.6344 0.63792 0.82283 0.82621 0.82932 0.994 0.99824 1.16012 1.16453 1.16983 1.32501 1.32894 1.3324 1.49402 1.49723 1.65815 1.6614 1.66599 1.8484 1.85217 1.8565 2.06151 2.06515 2.18936 2.19369 2.33401 2.33756 2.34749 2.47508 2.47879 2.48451 2.62892 2.63185 2.81946 2.82302 2.82795 2.98403 2.98694 3.15478 3.15906 3.16348 3.3044 3.30911 3.31298 3.44003 3.4444 3.58501 3.58844 3.75856 3.76204 4.09052 4.09432 4.33894 4.34295 4.49512 4.49855 4.50214 4.62143 4.62614 4.81357 4.81647 4.81994 
28 0.15902 0.31578 0.50324 0.63578 0.8248 0.99983 1.16445 1.32811 1.49557 1.65936 1.85037 2.06398 2.19301 2.33727 2.47629 2.63115 2.82138 2.98563 3.15724 3.30724 3.44136 3.58704 3.76236 4.09239 4.34066 4.49834 4.62596 4.81566 
78 0.15483 0.15893 0.16247 0.3118 0.31603 0.31979 0.49837 0.50202 0.50552 0.63145 0.63524 0.63868 0.82076 0.82509 0.8303 0.99222 0.99683 1.00232 1.15841 1.16392 1.16865 1.32204 1.32706 1.33125 1.49054 1.49486 1.49878 1.65468 1.65899 1.66388 1.84685 1.85115 1.85552 2.05983 2.0634 2.18645 2.19209 2.33218 2.33603 2.34195 2.47161 2.47614 2.4809 2.62614 2.62997 2.81683 2.8205 2.82455 2.97994 2.98461 2.98998 3.1531 3.15722 3.16136 3.30209 3.30739 3.31075 3.43754 3.4418 3.44611 3.58182 3.58569 3.59025 3.7558 3.75983 3.76281 4.08886 4.09225 4.3376 4.34061 4.49284 4.49721 4.50085 4.61875 4.62523 4.8117 4.81463 4.81905 
27 0.16775 0.32595 0.50951 0.64191 0.83332 1.0022 1.17126 1.33532 1.50294 1.66645 1.8558 2.06889 2.19902 2.34144 2.48467 2.63866 2.82686 2.99196 3.16766 3.31583 3.44933 3.59259 3.77144 4.09796 4.34613 4.63221 4.82133 
1 0.83593 
128 0.16752 0.17042 0.17266 0.17556 0.18058 0.32423 0.32727 0.32963 0.33204 0.33687 0.51098 0.5135 0.5157 0.51792 0.52109 0.64516 0.64785 0.65007 0.65326 0.8336 0.8368 0.83904 0.84177 0.84851 1.00415 1.00762 1.01021 1.01301 1.01889 1.17122 1.17512 1.17793 1.18063 1.33607 1.33916 1.34167 1.34428 1.35231 1.50406 1.50681 1.50899 1.51198 1.52569 1.66898 1.67153 1.6746 1.67843 1.85882 1.86173 1.86403 1.86638 1.86957 2.07169 2.07425 2.07655 2.08031 2.19891 2.20266 2.20603 2.21 2.34463 2.34731 2.34988 2.35284 2.35748 2.48587 2.48851 2.49119 2.49436 2.49989 2.63912 2.64162 2.64368 2.64824 2.8293 2.83213 2.83429 2.83704 2.83994 2.99378 2.99654 2.99906 3.00227 3.16576 3.16891 3.17101 3.17362 3.17766 3.3149 3.31869 3.32093 3.32325 3.3286 3.45054 3.4537 3.45608 3.45927 3.59546 3.59799 3.60058 3.6035 3.60795 3.76885 3.77163 3.77387 3.77655 3.78133 4.1008 4.10306 4.10547 4.10974 4.34956 4.35155 4.35428 4.35805 4.50539 4.50874 4.51071 4.51355 4.6338 4.63692 4.64045 4.64546 4.82347 4.82577 4.82791 4.83039 4.83328 
61 0.16293 0.1661 0.31856 0.32261 0.50681 0.5102 0.63913 0.64314 0.82892 0.83196 0.83648 0.99781 1.00205 1.00599 1.16452 1.17097 1.33228 1.33727 1.50004 1.50519 1.66333 1.66821 1.85302 1.85754 1.86157 2.06632 2.06987 2.19438 2.19935 2.33839 2.34224 2.34872 2.48116 2.48884 2.63426 2.63723 2.82513 2.82904 2.9893 2.99415 3.16172 3.16633 3.3132 3.31828 3.44458 3.44921 3.59016 3.59561 3.76495 3.76784 4.09526 4.09908 4.34354 4.34752 4.50205 4.5077 4.62843 4.63498 4.81853 4.82223 4.82665 
9 0.31987 0.50438 1.66311 1.85351 2.82441 3.15882 3.31014 4.62663 4.81499 
84 0.17837 0.18164 0.1893 0.33405 0.33798 0.34305 0.52149 0.52492 0.52937 0.65399 0.65782 0.66303 0.84212 0.8462 0.85041 1.01334 1.01843 1.02386 1.17977 1.18626 1.19068 1.34388 1.34908 1.35298 1.51409 1.51742 1.52271 1.67884 1.68358 1.86828 1.87312 1.87711 2.08145 2.08492 2.10393 2.20847 2.21435 2.22672 2.35489 2.35937 2.36706 2.49471 2.49867 2.50417 2.64834 2.65155 2.65782 2.83999 2.84342 2.84796 3.00242 3.00617 3.01189 3.17393 3.17871 3.18284 3.32401 3.32908 3.33331 3.45949 3.46429 3.47038 3.6037 3.60834 3.61342 3.77727 3.78145 3.78512 3.79519 4.11047 4.11425 4.12717 4.35897 4.36263 4.37425 4.51412 4.51852 4.52238 4.6415 4.64669 4.65441 4.83349 4.83648 4.84055 
33 0.1695 0.32694 0.51205 0.64569 0.83466 1.00674 1.17223 1.17729 1.33752 1.50645 1.67015 1.86086 2.07056 2.08105 2.20246 2.345 2.35576 2.48902 2.63949 2.83056 2.99328 3.1672 3.31736 3.45209 3.59449 3.60017 3.7704 4.10055 4.34749 4.35763 4.50667 4.63605 4.82532 
0 
32 0.15351 0.30908 0.49652 0.62905 0.81859 0.82564 0.98955 1.15587 1.32058 1.48906 1.65421 1.84397 2.05726 2.18636 2.32935 2.47098 2.62449 2.81433 2.97879 3.15001 3.15803 3.29983 3.30924 3.43552 3.57996 3.75342 3.75938 4.08627 4.33474 4.49024 4.62192 4.80872 
31 0.15816 0.16512 0.3143 0.32314 0.5019 0.63456 0.82298 0.83106 0.9946 1.16522 1.33 1.49503 1.65875 1.84912 1.85649 2.06141 2.19485 2.33403 2.47643 2.6294 2.81988 2.98543 3.15483 3.31064 3.44016 3.58543 3.75886 4.09065 4.3391 4.49557 4.81367 
81 0.1531 0.15756 0.16143 0.3092 0.31349 0.3174 0.49588 0.50083 0.50471 0.62845 0.63346 0.63769 0.81845 0.82259 0.82623 0.99149 0.99565 0.99952 1.15528 1.1598 1.16437 1.32024 1.32545 1.32905 1.4883 1.49345 1.4973 1.64952 1.65626 1.65957 1.84627 1.84967 1.85457 2.0595 2.06332 2.1843 2.19003 2.19568 2.33098 2.33442 2.33874 2.46636 2.47249 2.47645 2.62285 2.62783 2.63132 2.81418 2.81907 2.82297 2.97795 2.98336 2.98874 3.15099 3.15461 3.15856 3.30002 3.30498 3.30933 3.43253 3.4388 3.44338 3.57986 3.58473 3.58871 3.75478 3.7591 3.76266 4.08837 4.0918 4.33756 4.34091 4.49122 4.49544 4.49889 4.61483 4.62084 4.62605 4.8106 4.81396 4.81953 
56 0.15077 0.15508 0.30706 0.31176 0.49383 0.4979 0.62692 0.63188 0.81604 0.82048 0.98717 0.99282 1.15359 1.16262 1.31736 1.32393 1.48665 1.49139 1.65177 1.65664 1.84187 1.84661 2.05499 2.05906 2.18272 2.32728 2.3319 2.46838 2.47281 2.6219 2.62597 2.81204 2.8164 2.97593 2.98054 3.14788 3.15291 3.29755 3.30391 3.43322 3.43885 3.5777 3.58328 3.75066 3.75541 4.08407 4.08815 4.33271 4.33661 4.48803 4.49289 4.61489 4.62189 4.80667 4.80992 4.81481 
0 
85 0.16693 0.1704 0.17452 0.32218 0.32602 0.33007 0.51 0.51346 0.51675 0.64272 0.64652 0.65116 0.8333 0.83634 0.84029 1.00205 1.00676 1.01115 1.16744 1.17322 1.17717 1.33225 1.33729 1.34119 1.5033 1.50709 1.5169 1.66708 1.67106 1.67651 1.85667 1.86106 1.86439 1.87195 2.07138 2.07487 2.10556 2.19826 2.20322 2.21384 2.3419 2.3459 2.34941 2.35616 2.4849 2.48957 2.4999 2.63814 2.64267 2.82806 2.83134 2.8348 2.99255 2.99616 3.00116 3.16299 3.16718 3.17075 3.17848 3.31248 3.31742 3.32098 3.44911 3.45299 3.45723 3.59316 3.59749 3.60206 3.76718 3.77062 3.77763 4.09928 4.10276 4.11048 4.34769 4.3516 4.35833 4.50322 4.50727 4.51218 4.62996 4.63499 4.82214 4.82555 4.82899 
36 0.16632 0.32182 0.32769 0.5098 0.51606 0.64177 0.64671 0.83293 1.00228 1.00774 1.17237 1.33573 1.50301 1.66661 1.85624 1.86253 2.06963 2.20234 2.34165 2.34741 2.48465 2.63717 2.82817 2.83498 2.99237 3.16564 3.31646 3.44987 3.59309 3.59807 3.76735 4.09814 4.34623 4.50565 4.63413 4.82177 
65 0.16127 0.1641 0.31607 0.31981 0.32298 0.50489 0.50818 0.63737 0.64062 0.82534 0.82889 0.83387 0.99604 1.00092 1.16247 1.16776 1.17247 1.32647 1.33123 1.33559 1.498 1.50067 1.66148 1.66477 1.85053 1.85481 1.85904 2.06429 2.06725 2.1934 2.1993 2.33665 2.34007 2.47888 2.48159 2.6326 2.63498 2.82317 2.82599 2.98767 2.99045 3.15763 3.16149 3.16498 3.30636 3.31141 3.31457 3.44268 3.44658 3.45056 3.58836 3.59191 3.76229 3.76499 4.09339 4.09641 4.34171 4.34454 4.49995 4.50233 4.62445 4.62898 4.81664 4.8192 4.82369 
29 0.16145 0.31676 0.5054 0.63833 0.82673 0.99868 1.16606 1.32996 1.49831 1.66095 1.85017 1.85743 2.06447 2.19449 2.33808 2.47826 2.63227 2.82266 2.98703 3.15943 3.31008 3.4431 3.58977 3.76229 4.0945 4.34085 4.49951 4.62884 4.81565 
92 0.15123 0.15562 0.15826 0.16276 0.30751 0.3111 0.31498 0.31985 0.49377 0.49879 0.50176 0.50789 0.62608 0.63079 0.63443 0.81698 0.82132 0.82394 0.82772 0.98889 0.99272 0.99651 1.15384 1.15767 1.1625 1.16823 1.31833 1.32439 1.328 1.48655 1.49188 1.49473 1.64727 1.65509 1.65922 1.66578 1.8436 1.84651 1.85049 1.85433 2.05689 2.06008 2.18225 2.18888 2.32855 2.33178 2.3362 2.46373 2.47123 2.47473 2.48167 2.62124 2.62591 2.62879 2.81198 2.8169 2.81956 2.82454 2.9759 2.98188 2.98674 3.14884 3.15212 3.15614 3.16216 3.29791 3.30296 3.30638 3.31097 3.43009 3.43637 3.44099 3.57777 3.58251 3.58665 3.75224 3.75674 3.75939 4.0858 4.08862 4.33484 4.33717 4.48918 4.49398 4.49643 4.61321 4.62085 4.62471 4.8079 4.81094 4.81431 4.81892 
74 0.1533 0.15829 0.16387 0.31022 0.31484 0.3194 0.49648 0.50122 0.50579 0.62896 0.63398 0.63898 0.819 0.82397 0.82959 0.99135 0.99714 1.15673 1.16242 1.16792 1.32112 1.32676 1.33176 1.48929 1.49444 1.50122 1.65065 1.65731 1.66225 1.8461 1.85107 1.85657 2.05932 2.06367 2.18515 2.19122 2.33118 2.3355 2.46806 2.4744 2.47921 2.62447 2.62912 2.8147 2.81951 2.82403 2.97871 2.98415 3.15143 3.15614 3.16003 3.3006 3.30612 3.31005 3.43298 3.43879 3.44479 3.58045 3.58521 3.75466 3.75945 3.76355 4.08829 4.09279 4.33731 4.34381 4.4918 4.49682 4.61618 4.62249 4.62755 4.81046 4.81392 4.81997 
44 0.16678 0.3226 0.32632 0.51 0.51454 0.64437 0.83208 0.83651 1.00126 1.00675 1.17211 1.17772 1.33537 1.34037 1.50286 1.66598 1.67362 1.85566 1.86064 2.06943 2.19992 2.34145 2.3461 2.48444 2.63745 2.82817 2.83298 2.99233 2.9989 3.16522 3.31537 3.31911 3.45027 3.59315 3.59914 3.76833 4.0984 4.10658 4.34588 4.35129 4.50466 4.63351 4.82085 4.82484 
10 0.17536 0.65154 0.84099 1.18066 1.34347 1.50992 3.00141 3.17405 3.77602 4.82976 
56 0.14614 0.1511 0.30229 0.3068 0.48873 0.49416 0.62157 0.62688 0.81169 0.81637 0.98388 0.98891 1.14845 1.15442 1.31326 1.31952 1.48136 1.48709 1.64288 1.6506 1.83861 1.84198 2.05186 2.05558 2.1773 2.18443 2.32347 2.32742 2.4607 2.46756 2.61616 2.62145 2.80706 2.81244 2.97084 2.97705 3.14359 3.14751 3.29286 3.29886 3.42592 3.43208 3.57272 3.57804 3.74733 3.75227 4.08077 4.08421 4.32979 4.33252 4.48398 4.48923 4.60829 4.61818 4.8029 4.80653 
43 0.15752 0.16219 0.31442 0.32023 0.50262 0.50718 0.63518 0.82272 0.82746 0.99492 1.16108 1.32669 1.33425 1.49491 1.49966 1.65901 1.84916 2.06252 2.18864 2.19485 2.33459 2.47635 2.62991 2.63436 2.82041 2.82505 2.9849 3.15558 3.16146 3.30543 3.31168 3.4405 3.58559 3.75884 3.76372 4.0913 4.09594 4.34002 4.49564 4.5011 4.62375 4.81444 4.81871 
62 0.17439 0.1795 0.32974 0.33398 0.51693 0.52082 0.53267 0.64981 0.65386 0.83899 0.84218 0.84917 1.0099 1.01491 1.17725 1.18318 1.34208 1.34677 1.51011 1.51423 1.67441 1.67956 1.86396 1.86802 1.87517 2.07621 2.08045 2.20629 2.34855 2.35308 2.36147 2.49122 2.49605 2.64418 2.64808 2.83557 2.83964 2.84694 2.99987 3.00518 3.1724 3.17616 3.32297 3.32718 3.45516 3.45989 3.60032 3.60601 3.77543 3.77841 3.79301 4.10538 4.11008 4.35383 4.35852 4.51195 4.51543 4.64021 4.64633 4.82897 4.83261 4.83888 
61 0.15369 0.15798 0.31049 0.31501 0.49656 0.50105 0.50537 0.62948 0.63403 0.63848 0.81888 0.8233 0.82694 0.99098 0.99683 1.15678 1.16384 1.32092 1.32685 1.48933 1.49426 1.65073 1.6573 1.84572 1.85102 2.05881 2.0636 2.18485 2.19334 2.33101 2.33568 2.46967 2.47546 2.62492 2.62917 2.81474 2.81942 2.82676 2.97875 2.98397 3.15121 3.15684 3.30076 3.30741 3.43598 3.44033 3.58053 3.58501 3.75436 3.75919 3.76264 4.08784 4.0917 4.33666 4.34084 4.49152 4.49688 4.61524 4.62458 4.81022 4.81362 
33 0.16413 0.3195 0.32409 0.50758 0.63997 0.83081 0.99898 1.1645 1.17218 1.33161 1.50056 1.66377 1.85383 1.86007 2.06737 2.19593 2.33913 2.35108 2.48152 2.63536 2.82613 2.99005 3.1629 3.31372 3.44584 3.5904 3.76601 4.09587 4.34421 4.50283 4.62964 4.81919 4.82515 
55 0.15161 0.15665 0.30883 0.3147 0.49503 0.50067 0.62752 0.63326 0.81723 0.82149 0.82459 0.83027 0.98974 0.99764 1.15534 1.16477 1.31961 1.32722 1.48779 1.49449 1.64875 1.65637 1.84455 1.85133 2.05776 2.1835 2.32966 2.33686 2.4666 2.47448 2.62323 2.62879 2.81324 2.81914 2.97717 2.98393 3.14991 3.1562 3.29912 3.3069 3.43162 3.43703 3.44382 3.57901 3.58681 3.75305 3.75919 4.08675 4.33561 4.49027 4.49632 4.6143 4.62549 4.80887 4.81269 
56 0.16301 0.1666 0.17367 0.32031 0.32416 0.50765 0.51178 0.6421 0.82854 0.83194 0.83656 0.99862 1.00378 1.16706 1.17232 1.33266 1.33729 1.50022 1.51076 1.66368 1.66871 1.85374 1.85822 1.86192 2.06755 2.19694 2.33921 2.34375 2.34849 2.48193 2.49156 2.63484 2.82562 2.82993 2.83488 2.98983 2.99698 3.16273 3.16834 3.31337 3.31727 3.44776 3.45367 3.59053 3.59784 3.76557 3.77393 4.09593 4.1047 4.34408 4.34928 4.50234 4.63067 4.81893 4.82244 4.82718 
56 0.14835 0.15302 0.3046 0.30905 0.49099 0.49621 0.62368 0.62868 0.81402 0.81864 0.98606 0.99211 1.15097 1.15682 1.3156 1.32232 1.48374 1.48934 1.64524 1.65308 1.84084 1.84561 2.05407 2.0584 2.17954 2.18798 2.3257 2.32987 2.46342 2.47009 2.6187 2.6236 2.80922 2.81448 2.97317 2.97926 3.14594 3.15038 3.29507 3.30162 3.42844 3.43399 3.57493 3.57996 3.74942 3.75498 4.08298 4.087 4.33197 4.33538 4.4863 4.49203 4.6105 4.6198 4.80506 4.80872 
38 0.16454 0.31993 0.3249 0.50803 0.64034 0.64677 0.82924 0.83521 1.00056 1.00628 1.17488 1.33358 1.50071 1.50637 1.66419 1.85423 1.86098 2.06755 2.20308 2.34051 2.48327 2.63525 2.63876 2.82626 2.83311 2.99059 3.1639 3.31374 3.4468 3.59167 3.76594 3.77049 4.09615 4.34445 4.50315 4.6309 4.81956 4.82627 
23 0.32832 0.51408 0.64806 0.83876 1.01162 1.17732 1.50922 1.67532 1.86527 2.07553 2.20609 2.34679 2.49322 2.83548 2.99852 3.16904 3.32074 3.45417 3.77195 4.10333 4.35077 4.51002 4.82543 
1 4.3596 
4 0.65218 3.77501 4.51166 4.82794 
54 0.17517 0.18589 0.33164 0.33792 0.51809 0.52397 0.65214 0.66733 0.84112 0.84804 1.01324 1.04585 1.18053 1.1993 1.34358 1.34892 1.51143 1.51795 1.67454 1.68296 1.86645 1.87207 2.07817 2.08458 2.20733 2.3507 2.35573 2.49242 2.50022 2.64572 2.65356 2.83688 2.84334 3.0007 3.00871 3.17265 3.1785 3.32396 3.33022 3.45775 3.46254 3.60128 3.60682 3.77641 3.78293 4.1069 4.11241 4.35478 4.36156 4.51381 4.52254 4.64134 4.83025 4.83593 
57 0.16055 0.16409 0.31545 0.32041 0.50305 0.50664 0.63549 0.64009 0.82554 0.82912 0.99527 1.00078 1.16125 1.16717 1.32593 1.33112 1.49569 1.49929 1.65974 1.66394 1.85031 1.85465 2.06312 2.06665 2.19053 2.1966 2.33555 2.3394 2.47625 2.48054 2.63082 2.63404 2.82085 2.82432 2.98492 2.98865 3.15624 3.16117 3.30542 3.31145 3.4411 3.44723 3.58644 3.59081 3.75899 3.7633 3.76674 4.09211 4.09559 4.34064 4.34365 4.49592 4.50047 4.62339 4.62823 4.81519 4.81779 
56 0.16057 0.16392 0.31602 0.32016 0.50458 0.50875 0.63671 0.6413 0.82497 0.82882 0.99648 1.00101 1.16279 1.1697 1.32934 1.3342 1.49793 1.50299 1.66103 1.66575 1.85091 1.85628 2.06411 2.06873 2.19206 2.19665 2.33651 2.34164 2.47861 2.48437 2.63175 2.63507 2.82263 2.82773 2.98677 2.99085 3.15748 3.162 3.30821 3.31312 3.44256 3.44763 3.5878 3.59335 3.76107 3.76448 4.09313 4.09785 4.34159 4.34688 4.49787 4.50134 4.62605 4.63127 4.81695 4.82065 
88 0.14397 0.14815 0.15129 0.30012 0.30375 0.30728 0.48669 0.49102 0.49382 0.4998 0.61918 0.62341 0.62706 0.80936 0.81316 0.81647 0.82064 0.98189 0.98509 0.98899 1.14622 1.15026 1.15512 1.31108 1.31532 1.31914 1.47919 1.4835 1.48699 1.64052 1.64695 1.65078 1.83659 1.83941 1.84287 2.04985 2.05284 2.05604 2.17517 2.18045 2.32148 2.32461 2.32789 2.45761 2.46337 2.46749 2.61375 2.61819 2.62156 2.80505 2.80925 2.81232 2.81913 2.96874 2.97324 2.9766 3.14156 3.1449 3.14852 3.15462 3.29078 3.29476 3.29905 3.42348 3.42916 3.4334 3.57068 3.57482 3.5783 3.74536 3.74894 3.75202 4.07879 4.08167 4.085 4.32776 4.33018 4.33375 4.48191 4.48531 4.48876 4.60603 4.61183 4.61907 4.80094 4.80402 4.80652 4.81102 
1 4.81296 
0 
0 
1 0.82801 
25 0.17166 0.3299 0.51681 0.64974 1.17969 1.34133 1.50792 1.67324 2.0746 2.20913 2.34908 2.489 2.64189 2.83325 2.9969 3.16994 3.32166 3.45544 3.59985 3.77274 4.10361 4.35081 4.50976 4.63863 4.82691 
0 
27 0.17454 0.33102 0.51857 0.65678 0.84082 1.01212 1.18041 1.343 1.50982 1.67409 1.86777 2.07818 2.21131 2.35164 2.49592 2.64496 2.83651 3.00106 3.17248 3.32313 3.45813 3.60546 3.77525 4.10598 4.35377 4.51387 4.83086 
11 0.51312 0.64349 1.00724 2.63794 2.82836 3.31673 3.76868 4.10004 4.34598 4.50476 4.82648 
86 0.16654 0.16997 0.17421 0.3221 0.32579 0.32922 0.51016 0.51365 0.51745 0.64268 0.64651 0.65103 0.83204 0.83516 0.83931 1.00206 1.00672 1.01068 1.17118 1.17571 1.18007 1.33525 1.339 1.34498 1.50306 1.50611 1.51348 1.66705 1.67157 1.67839 1.85664 1.86086 1.86449 2.07033 2.0739 2.08139 2.19692 2.20166 2.20718 2.34225 2.34633 2.35081 2.35725 2.48464 2.48786 2.49337 2.63754 2.6407 2.65591 2.82766 2.8308 2.83478 2.85279 2.9921 2.99509 3.00433 3.16315 3.16752 3.17117 3.31341 3.3173 3.32123 3.44836 3.45268 3.45793 3.5935 3.59759 3.60483 3.7665 3.77066 3.77384 3.7899 4.09915 4.10305 4.11212 4.34742 4.35121 4.35875 4.5031 4.50739 4.51159 4.63332 4.63781 4.82159 4.82443 4.82804 
89 0.16436 0.16705 0.17029 0.32032 0.32348 0.32611 0.5083 0.51049 0.51318 0.64085 0.64387 0.64692 0.82933 0.83272 0.83514 0.83908 1.0003 1.00417 1.00721 1.16706 1.17115 1.17487 1.33317 1.33588 1.33895 1.50085 1.50371 1.50712 1.66484 1.66785 1.67173 1.85483 1.85798 1.86086 1.86415 2.06781 2.07084 2.07448 2.19592 2.19943 2.20553 2.34007 2.34304 2.34621 2.35189 2.48254 2.48527 2.48923 2.63556 2.63817 2.64321 2.82639 2.82882 2.8319 2.83621 2.99078 2.99303 2.99688 3.16158 3.16498 3.16735 3.31219 3.31543 3.3181 3.44661 3.44995 3.45263 3.59183 3.59457 3.59809 3.76458 3.76766 3.77007 4.09673 4.09952 4.10314 4.34553 4.34811 4.35196 4.50172 4.50487 4.50752 4.62764 4.63249 4.63642 4.81961 4.82193 4.82439 4.82755 
89 0.1562 0.15959 0.16226 0.31293 0.31672 0.31942 0.49925 0.50276 0.50551 0.50868 0.63282 0.63568 0.63848 0.82156 0.82543 0.82778 0.83171 0.99299 0.99656 0.99966 1.00418 1.1596 1.16405 1.16777 1.32337 1.32793 1.331 1.49217 1.49577 1.49858 1.65718 1.65986 1.66378 1.84786 1.85125 1.85433 1.85768 2.06092 2.064 2.06822 2.18752 2.19238 2.33325 2.33628 2.33985 2.34741 2.47461 2.47778 2.48087 2.62776 2.63088 2.63342 2.81724 2.82112 2.82372 2.82787 2.98174 2.98549 2.9887 3.15353 3.15781 3.16037 3.30331 3.30775 3.31017 3.43933 3.44288 3.44601 3.58326 3.58638 3.58964 3.7563 3.76046 3.76285 4.08991 4.09272 4.09797 4.33885 4.34158 4.34762 4.4937 4.49791 4.50024 4.6186 4.62431 4.62726 4.81245 4.81519 4.81787 
110 0.17213 0.1753 0.17818 0.18254 0.32832 0.33211 0.33487 0.34012 0.51648 0.5188 0.52164 0.52497 0.64865 0.65216 0.65511 0.66158 0.83805 0.84115 0.84387 0.84692 1.00865 1.0134 1.01667 1.02546 1.17574 1.1803 1.18428 1.33964 1.34356 1.34703 1.35357 1.50926 1.51211 1.51567 1.53194 1.67233 1.67529 1.67874 1.68442 1.86321 1.86703 1.87015 1.87419 1.88314 2.07622 2.07907 2.0825 2.10163 2.20442 2.20872 2.21462 2.34857 2.35154 2.35533 2.36112 2.49106 2.49374 2.49817 2.5233 2.64441 2.64681 2.65122 2.83332 2.83673 2.83992 2.84311 2.99819 3.00106 3.00505 3.16931 3.17298 3.17542 3.17844 3.21207 3.31947 3.32344 3.32622 3.33011 3.45471 3.4583 3.4614 3.46661 3.59968 3.60288 3.60613 3.612 3.77274 3.77658 3.77882 3.78262 4.10528 4.10809 4.1113 4.13019 4.35386 4.35623 4.36041 4.37858 4.50982 4.51352 4.51661 4.52163 4.63335 4.64026 4.64412 4.82821 4.83063 4.83349 4.83635 4.84325 
29 0.16498 0.32151 0.50871 0.64162 0.83063 1.00356 1.17131 1.33386 1.50071 1.66475 1.85604 1.86173 2.06807 2.19776 2.34172 2.48317 2.63578 2.82691 2.83326 2.98999 3.16388 3.31457 3.44892 3.59283 3.76637 4.0968 4.34422 4.50372 4.81969 
24 0.15844 0.31556 0.50212 0.63581 0.82478 1.16755 1.32838 1.49485 1.65962 1.851 2.0607 2.33736 2.47611 2.629 2.81998 2.98476 3.15775 3.30822 3.44437 3.75976 4.08905 4.33708 4.49689 4.81248 
0 
64 0.1444 0.1489 0.30069 0.30489 0.30978 0.48681 0.49138 0.49582 0.62004 0.62456 0.80981 0.81451 0.98142 0.98621 1.1471 1.15265 1.31136 1.317 1.47959 1.48457 1.64244 1.64799 1.8362 1.84021 1.84643 2.04943 2.05318 2.1755 2.18184 2.32132 2.32507 2.46017 2.46554 2.61513 2.61953 2.80498 2.80953 2.81472 2.96906 2.97432 3.14165 3.14596 3.15053 3.29095 3.29644 3.30178 3.42599 3.43061 3.57077 3.57523 3.74476 3.74931 3.75325 4.07842 4.08205 4.32729 4.33053 4.48191 4.48677 4.6064 4.61434 4.80059 4.80382 4.80827 
64 0.1572 0.16117 0.16467 0.31431 0.31792 0.32272 0.50252 0.5052 0.63413 0.63792 0.82328 0.827 0.83041 0.99468 0.99919 1.16146 1.16754 1.32555 1.32974 1.33468 1.49362 1.4974 1.65931 1.66281 1.84908 1.85298 1.85727 2.06236 2.06607 2.19001 2.19491 2.33435 2.33853 2.47596 2.47919 2.62866 2.63225 2.81951 2.82289 2.82873 2.98381 2.98711 3.15546 3.15991 3.30538 3.30992 3.31533 3.44068 3.44467 3.58498 3.58843 3.75822 3.76236 4.09139 4.09503 4.34012 4.34382 4.49511 4.4996 4.62287 4.62809 4.81437 4.81741 4.82333 
27 0.16305 0.32055 0.50813 0.63989 0.8291 1.00135 1.17147 1.33389 1.50058 1.66299 1.85628 2.06765 2.1976 2.34047 2.48119 2.63454 2.98939 3.16299 3.3132 3.44704 3.5922 3.7656 4.09685 4.34524 4.50232 4.63077 4.81864 
18 0.15896 0.31493 0.50107 0.63493 0.99591 2.06103 2.33365 2.47645 2.62865 2.81984 2.98434 3.1559 3.5855 3.75929 4.09 4.33804 4.49655 4.81234 
39 0.16461 0.16983 0.32005 0.32518 0.5089 0.51326 0.64151 0.83085 0.83518 1.00081 1.00553 1.17128 1.33384 1.50203 1.6647 1.67134 1.85486 1.85956 2.06862 2.19769 2.34129 2.34624 2.48342 2.63618 2.82688 2.83265 2.99105 3.16493 3.3147 3.44812 3.59198 3.59935 3.76716 4.09693 4.34504 4.50424 4.63159 4.8203 4.82585 
58 0.15558 0.16025 0.16702 0.3129 0.31741 0.50011 0.50395 0.63324 0.63797 0.82091 0.82572 0.83022 0.99273 0.9989 1.1593 1.16622 1.32339 1.32855 1.49209 1.4965 1.65743 1.6637 1.84724 1.85281 2.06051 2.06575 2.18795 2.19643 2.33266 2.33844 2.47417 2.47929 2.62767 2.63158 2.81778 2.82192 2.98185 2.98622 3.15346 3.15841 3.30304 3.30904 3.43881 3.4443 3.58317 3.58843 3.75661 3.76135 4.08953 4.09488 4.33819 4.34472 4.49353 4.49849 4.62063 4.6265 4.81245 4.81633 
41 0.16798 0.17388 0.32408 0.33005 0.51278 0.51729 0.64694 0.83277 0.83814 1.00477 1.01249 1.17487 1.3391 1.50706 1.67074 1.85998 1.86628 2.07472 2.20445 2.3457 2.35243 2.48894 2.63979 2.83171 2.83769 2.99659 3.16807 3.17489 3.31781 3.32671 3.45289 3.59807 3.60703 3.77059 3.77697 4.10282 4.35154 4.50804 4.63584 4.82382 4.82853 
68 0.15912 0.16215 0.16885 0.31479 0.31836 0.32191 0.5014 0.50458 0.50836 0.63466 0.6382 0.64395 0.82384 0.82768 0.83186 0.99465 0.9995 1.16085 1.16652 1.32493 1.33 1.33395 1.49356 1.49764 1.50247 1.65876 1.66205 1.84963 1.85389 2.06268 2.06635 2.18918 2.1945 2.33503 2.33893 2.47535 2.47906 2.48423 2.62972 2.63271 2.81944 2.82289 2.82712 2.98298 2.9871 3.15582 3.15978 3.16365 3.30475 3.30999 3.31372 3.4408 3.44519 3.58513 3.58849 3.75836 3.76243 3.76563 4.09176 4.09553 4.34033 4.34408 4.49533 4.49977 4.6209 4.6272 4.8147 4.8173 
28 0.17292 0.32998 0.51608 0.65097 0.83792 1.0106 1.17918 1.34252 1.51021 1.67406 1.86497 2.07652 2.20858 2.34984 2.49253 2.64385 2.8343 3.00101 3.17109 3.32276 3.45759 3.60149 3.77431 4.10566 4.35319 4.5119 4.64136 4.82791 
69 0.16783 0.17094 0.17562 0.32272 0.327 0.33108 0.51203 0.51523 0.52335 0.64601 0.65024 0.83354 0.83632 0.84076 1.00271 1.00801 1.01724 1.16888 1.17489 1.17952 1.33338 1.33916 1.34411 1.50523 1.50943 1.66843 1.67287 1.85747 1.86216 1.86548 2.07212 2.07623 2.1006 2.19905 2.20589 2.34396 2.34801 2.36134 2.4868 2.49164 2.64026 2.65037 2.83034 2.83417 2.83828 2.99513 3.00038 3.16442 3.16814 3.17374 3.31272 3.31854 3.44968 3.45356 3.59558 3.60015 3.6087 3.77025 3.77301 3.80361 4.1003 4.10385 4.34873 4.35354 4.50339 4.50786 4.63474 4.82419 4.82852 
0 
58 0.16394 0.16768 0.31942 0.32318 0.50719 0.51 0.63969 0.64314 0.8297 0.83331 0.99911 1.00496 1.16785 1.17366 1.33284 1.33642 1.50025 1.50306 1.66393 1.66775 1.8545 1.85977 2.06671 2.06988 2.19561 2.20175 2.33962 2.34318 2.48148 2.48456 2.63456 2.63714 2.82506 2.82796 2.83471 2.99011 2.99288 3.16077 3.16465 3.31143 3.31517 3.44512 3.44995 3.5907 3.59405 3.76469 3.76743 3.77199 4.09567 4.09878 4.34443 4.3476 4.50154 4.50459 4.63064 4.63683 4.81915 4.82181 
10 0.16217 0.31892 0.50721 0.82673 1.00024 1.6644 1.85566 3.16199 3.76459 4.82032 
66 0.15744 0.16089 0.1655 0.31323 0.31756 0.32165 0.50165 0.50504 0.63377 0.63757 0.82262 0.82657 0.83076 0.9942 0.99857 1.16073 1.16553 1.17182 1.32595 1.32934 1.49379 1.49728 1.50242 1.65814 1.66269 1.8484 1.8528 1.85712 2.06176 2.06555 2.18899 2.19493 2.33386 2.33759 2.47499 2.47878 2.62869 2.6317 2.81937 2.82274 2.82853 2.98386 2.98677 3.15467 3.15898 3.16371 3.30489 3.30913 3.43945 3.44389 3.58476 3.58842 3.75824 3.76198 3.76678 4.09073 4.095 4.33913 4.3437 4.49502 4.49866 4.62196 4.62709 4.8133 4.81637 4.82107 
57 0.16149 0.16488 0.31641 0.32044 0.50434 0.50743 0.63729 0.64072 0.82792 0.99574 1.00213 1.16241 1.16882 1.32692 1.33133 1.33536 1.4974 1.50027 1.66118 1.66521 1.85085 1.85539 2.06439 2.06858 2.19121 2.19658 2.33627 2.34141 2.47883 2.48212 2.63212 2.635 2.82255 2.82575 2.98721 2.991 3.15715 3.1614 3.30675 3.31153 3.44214 3.4468 3.58752 3.5917 3.75969 3.76392 3.76738 4.09303 4.09702 4.34165 4.34588 4.49756 4.50128 4.62529 4.63027 4.81676 4.82021 
79 0.16208 0.16582 0.16993 0.31841 0.3227 0.32637 0.50717 0.51031 0.51376 0.6389 0.64308 0.8279 0.83161 0.83526 0.99877 1.00319 1.00743 1.16541 1.17135 1.17612 1.33173 1.33535 1.33998 1.49869 1.50248 1.50809 1.66331 1.66708 1.67295 1.85329 1.85742 1.86105 2.06648 2.07019 2.19267 2.19916 2.33889 2.34246 2.34646 2.35638 2.48009 2.48426 2.48998 2.63335 2.63679 2.64647 2.82369 2.82734 2.83105 2.98809 2.99137 2.99768 3.15988 3.16427 3.16822 3.30951 3.31469 3.31878 3.44485 3.44941 3.45624 3.58955 3.59371 3.59926 3.76264 3.76659 3.77034 4.09559 4.09957 4.34413 4.34752 4.49941 4.50373 4.5083 4.62726 4.63257 4.81832 4.8215 4.8253 
3 0.51351 0.83536 4.82433 
105 0.18071 0.18392 0.18764 0.3363 0.33994 0.34291 0.34857 0.52357 0.52649 0.52951 0.53376 0.65664 0.66038 0.66393 0.67447 0.84581 0.84928 0.85258 0.85797 1.01667 1.0209 1.02459 1.03291 1.18323 1.18807 1.19207 1.20805 1.34775 1.35163 1.35508 1.36238 1.51661 1.5199 1.52355 1.53824 1.68114 1.68493 1.68958 1.87158 1.87532 1.87858 1.88456 2.08406 2.08734 2.09181 2.21235 2.21648 2.2226 2.35685 2.36058 2.36453 2.37057 2.49874 2.50221 2.50644 2.5236 2.65086 2.65416 2.65774 2.67173 2.84265 2.84557 2.84918 2.85368 3.00566 3.00907 3.01321 3.17773 3.1815 3.18433 3.18903 3.32779 3.33182 3.33486 3.34267 3.46268 3.46664 3.47013 3.47984 3.60741 3.61103 3.61495 3.62095 3.78086 3.78442 3.78701 3.79215 4.11298 4.11618 4.12061 4.15345 4.36168 4.36452 4.3695 4.51748 4.52133 4.52439 4.53056 4.64566 4.64975 4.65491 4.83606 4.83878 4.84191 4.84573 
26 0.16482 0.32175 0.50865 0.64038 0.83024 1.00137 1.33464 1.50158 1.66452 1.8543 2.06769 2.19681 2.33968 2.48231 2.63556 2.82624 2.99067 3.31415 3.44736 3.59098 3.76709 4.09612 4.34483 4.50329 4.63185 4.81997 
58 0.16156 0.16563 0.31621 0.32107 0.50474 0.50877 0.63656 0.64165 0.82742 0.83049 0.99616 1.00207 1.16232 1.16884 1.32619 1.33178 1.49641 1.50028 1.66087 1.66651 1.85057 1.85566 2.06379 2.06826 2.19093 2.19659 2.3361 2.3415 2.47724 2.48136 2.48744 2.63186 2.63677 2.8227 2.82749 2.98713 2.99395 3.15736 3.16267 3.30586 3.31223 3.44232 3.44769 3.58703 3.59166 3.59992 3.75952 3.76455 4.09283 4.09702 4.34151 4.3501 4.49652 4.50188 4.62423 4.63294 4.81714 4.82254 
94 0.15079 0.1551 0.15781 0.16261 0.30732 0.31079 0.31411 0.31811 0.49375 0.49842 0.50096 0.50501 0.62578 0.63038 0.63364 0.81628 0.81994 0.82278 0.8264 0.9888 0.99229 0.9961 1.15367 1.1576 1.16176 1.16723 1.31841 1.32338 1.32636 1.48655 1.49123 1.49406 1.64791 1.65393 1.65709 1.84365 1.84643 1.85034 1.85501 2.05687 2.06006 2.06462 2.18231 2.18804 2.19262 2.32846 2.33165 2.33543 2.46561 2.47083 2.47426 2.47964 2.62145 2.62576 2.6284 2.81195 2.81644 2.8191 2.8238 2.97594 2.98098 2.98347 3.14866 3.15187 3.15562 3.15974 3.29784 3.30227 3.30593 3.43106 3.43611 3.43995 3.57769 3.58213 3.58549 3.75221 3.75619 3.75896 4.08577 4.08863 4.09237 4.33485 4.33723 4.342 4.48906 4.49276 4.49563 4.61327 4.61925 4.62304 4.8078 4.81097 4.81364 4.81754 
11 0.171 0.64945 0.83568 1.50865 2.07821 2.49055 2.64248 3.45555 3.77271 4.51446 4.63785 
71 0.15378 0.15814 0.16218 0.31007 0.31386 0.31909 0.49684 0.50177 0.50605 0.62914 0.63376 0.64095 0.81925 0.82303 0.82671 0.99215 0.99831 1.15628 1.1608 1.32177 1.32935 1.48952 1.49453 1.50009 1.65012 1.6572 1.6636 1.84697 1.85088 1.85628 2.06036 2.06574 2.18522 2.19538 2.3317 2.3353 2.46719 2.47357 2.47951 2.62359 2.62852 2.63315 2.81509 2.81972 2.82454 2.979 2.98487 3.15194 3.1555 3.16018 3.30096 3.30555 3.31088 3.43297 3.43917 3.44558 3.58072 3.5855 3.75553 3.76196 4.0893 4.09429 4.33832 4.34226 4.49237 4.49859 4.61617 4.62293 4.81118 4.81476 4.82051 
62 0.14778 0.15228 0.3042 0.30839 0.31312 0.49029 0.49457 0.4995 0.62353 0.62794 0.81319 0.81785 0.98468 0.98958 1.15055 1.15621 1.31463 1.32023 1.48305 1.48786 1.64712 1.65246 1.83941 1.84358 2.05262 2.05626 2.17879 2.18534 2.32468 2.32862 2.46396 2.46923 2.61865 2.62288 2.80848 2.81283 2.81943 2.9725 2.97751 3.14491 3.14927 3.15376 3.29438 3.30004 3.42984 3.43491 3.57424 3.57849 3.74804 3.75247 3.75584 4.08166 4.08524 4.33041 4.33361 4.48522 4.49 4.60963 4.61817 4.80395 4.80708 4.81121 
43 0.17164 0.17675 0.32842 0.33265 0.51476 0.51898 0.64875 0.83773 0.84248 1.00981 1.17757 1.34081 1.50816 1.51569 1.67283 1.8621 1.86638 2.07479 2.08594 2.20399 2.34845 2.35912 2.49055 2.50177 2.64273 2.83318 2.83919 2.99738 3.17028 3.17575 3.32105 3.45575 3.59939 3.61004 3.77338 4.10318 4.10928 4.35142 4.35703 4.51044 4.63917 4.82656 4.83092 
1 0.82921 
0 
140 0.14372 0.14709 0.14976 0.15217 0.15567 0.29981 0.30325 0.30606 0.30873 0.31149 0.48653 0.49006 0.49267 0.49509 0.49753 0.50324 0.61843 0.6221 0.62495 0.62794 0.63075 0.80904 0.81234 0.81529 0.81749 0.82046 0.98178 0.98432 0.98753 0.99051 0.99618 1.14591 1.14965 1.1531 1.15635 1.15989 1.3108 1.31406 1.31765 1.32037 1.32361 1.47887 1.48252 1.48551 1.48805 1.49127 1.64014 1.64611 1.64931 1.65222 1.65646 1.83648 1.83881 1.84164 1.84433 1.84735 2.04973 2.05208 2.05462 2.05812 2.17494 2.17912 2.18263 2.18717 2.32136 2.32403 2.32669 2.3297 2.33448 2.45683 2.46243 2.4658 2.46844 2.47162 2.47909 2.61338 2.6176 2.6203 2.62262 2.62824 2.80494 2.80859 2.81117 2.81358 2.8166 2.82085 2.96851 2.97217 2.97538 2.97797 2.98259 3.14135 3.14423 3.14695 3.14955 3.15207 3.15806 3.29053 3.29373 3.29703 3.29984 3.30261 3.4232 3.42879 3.43148 3.43447 3.43764 3.57053 3.57409 3.57669 3.57978 3.58433 3.74525 3.74793 3.75073 3.75304 3.75582 4.07869 4.08109 4.08366 4.08736 4.32757 4.32964 4.33202 4.336 4.48168 4.48452 4.4878 4.49009 4.49371 4.60573 4.61062 4.61469 4.61763 4.62226 4.80089 4.80355 4.80566 4.80809 4.81097 
66 0.17233 0.17605 0.32843 0.33278 0.51601 0.51958 0.52592 0.64847 0.65283 0.83783 0.84144 0.84719 1.00873 1.01309 1.02226 1.17491 1.17974 1.18501 1.3416 1.34587 1.50891 1.51384 1.67318 1.67822 1.86305 1.86787 1.87473 2.0752 2.08 2.20273 2.20889 2.34764 2.35329 2.36156 2.49049 2.49507 2.64345 2.64735 2.834 2.83863 2.99773 3.00114 3.16872 3.17273 3.17686 3.32196 3.3259 3.4539 3.45862 3.59859 3.60315 3.61102 3.77352 3.77705 3.78462 4.10421 4.10855 4.35305 4.35853 4.51087 4.51435 4.63574 4.64013 4.82764 4.8314 4.8362 
4 1.51049 2.07671 2.64398 4.35179 
74 0.16549 0.16892 0.17349 0.32116 0.3254 0.33205 0.50995 0.51342 0.51992 0.6425 0.64646 0.83111 0.83405 0.84063 1.00078 1.00615 1.01256 1.16796 1.17396 1.17799 1.33583 1.34005 1.50191 1.50557 1.5245 1.6654 1.66938 1.6747 1.85594 1.86095 1.86714 2.06902 2.07331 2.19819 2.20652 2.34111 2.34624 2.35268 2.4833 2.48721 2.49225 2.63679 2.64022 2.6492 2.82802 2.83228 2.83639 2.9934 2.99878 3.16251 3.16649 3.1716 3.31405 3.31783 3.44793 3.45222 3.5918 3.59668 3.60246 3.76543 3.76981 3.77678 4.098 4.1022 4.34635 4.35049 4.50208 4.50652 4.5106 4.62945 4.63545 4.82193 4.82524 4.83217 
37 0.16931 0.17551 0.32681 0.51335 0.51984 0.64723 0.83565 1.00687 1.01559 1.17617 1.33919 1.50668 1.67032 1.6773 1.86187 2.07319 2.20429 2.34704 2.35492 2.48794 2.64058 2.83252 2.83784 2.99788 3.16837 3.17426 3.31869 3.45357 3.59815 3.60618 3.7713 4.10206 4.35051 4.50743 4.63687 4.82523 4.83221 
3 0.16611 0.51195 4.34481 
50 0.17641 0.18449 0.33305 0.34092 0.51974 0.52744 0.65268 0.66094 0.84196 0.84882 1.01405 1.18254 1.34568 1.35459 1.51275 1.52039 1.67628 1.68439 1.86902 1.87787 2.07908 2.08624 2.21021 2.35368 2.36343 2.49628 2.64665 2.65902 2.83832 2.84412 3.00214 3.00952 3.17366 3.17993 3.32511 3.3393 3.45886 3.46544 3.60377 3.61335 3.7774 3.78924 4.10802 4.11503 4.35552 4.362 4.51571 4.65063 4.83076 4.83588 
62 0.15082 0.15657 0.16358 0.30776 0.31236 0.49369 0.49921 0.50289 0.62636 0.63148 0.63585 0.8166 0.82194 0.82757 0.98913 0.99462 1.15424 1.16002 1.3184 1.32459 1.48646 1.49225 1.64778 1.65515 1.66073 1.84389 1.84864 2.05709 2.06157 2.18218 2.18877 2.32899 2.33352 2.46604 2.47231 2.62182 2.62683 2.81193 2.81739 2.97587 2.98225 3.14908 3.15397 3.2979 3.30402 3.43087 3.43674 3.44182 3.57769 3.58285 3.75232 3.75753 4.0861 4.09049 4.33497 4.33912 4.48948 4.49488 4.61311 4.62106 4.80823 4.81165 
22 0.16379 0.31998 0.50591 0.64081 0.82878 1.00074 1.17113 1.33192 1.50074 1.66404 1.85532 2.34025 2.48171 2.63539 2.82426 2.98916 3.16267 3.31459 3.44864 3.59254 3.76571 4.82124 
1 4.33432 
99 0.1727 0.17617 0.18133 0.32739 0.33118 0.33438 0.33961 0.51551 0.51886 0.52208 0.529 0.6479 0.65225 0.65738 0.83771 0.84068 0.8445 0.85508 1.00717 1.01176 1.01628 1.02422 1.17411 1.17978 1.18375 1.33946 1.34298 1.34706 1.35579 1.50804 1.51307 1.52153 1.67205 1.67664 1.68279 1.86147 1.86604 1.86959 1.8753 2.07464 2.07896 2.08434 2.09896 2.20437 2.21016 2.21988 2.3469 2.35102 2.35572 2.36151 2.48997 2.49524 2.50473 2.64326 2.64678 2.65303 2.83343 2.83741 2.84101 2.84982 2.99683 3.00052 3.00471 3.1678 3.17238 3.17567 3.1804 3.31839 3.32285 3.32617 3.33888 3.4532 3.4584 3.46213 3.59822 3.60299 3.60787 3.61803 3.771 3.77543 3.77859 3.78343 4.10344 4.10756 4.11241 4.12541 4.3525 4.35612 4.3612 4.50788 4.51242 4.51669 4.5302 4.63927 4.64563 4.82704 4.83021 4.83384 4.83944 
0 
32 0.16242 0.31867 0.50535 0.63964 0.82808 0.83299 0.99642 1.00344 1.16765 1.33122 1.49933 1.66302 1.8538 2.06676 2.19693 2.3394 2.34685 2.48011 2.6335 2.82366 2.98813 3.16114 3.31224 3.4461 3.59076 3.76384 4.09596 4.34285 4.50068 4.62994 4.8169 4.82126 
57 0.16213 0.16798 0.31709 0.32133 0.50547 0.50921 0.63839 0.64215 0.8276 0.83079 0.99671 1.00181 1.16343 1.1682 1.17464 1.32909 1.33267 1.49786 1.50134 1.66217 1.67021 1.85109 1.85562 2.06458 2.06888 2.19355 2.19979 2.3368 2.34134 2.4799 2.48511 2.63249 2.63591 2.82352 2.82754 2.98821 2.99645 3.15805 3.16221 3.30794 3.31229 3.44273 3.44772 3.58844 3.59328 3.76105 3.76521 4.09343 4.09723 4.3422 4.34674 4.4979 4.50184 4.6279 4.6339 4.81693 4.81997 
0 
29 0.16469 0.32166 0.50927 0.64378 0.83041 1.00099 1.00668 1.17194 1.33539 1.50236 1.66417 1.85489 1.86075 2.06908 2.19972 2.34142 2.48423 2.63663 2.82767 2.9915 3.16442 3.31509 3.45002 3.59449 3.76723 4.09856 4.34538 4.50423 4.8209 
53 0.16503 0.16876 0.32129 0.32473 0.50819 0.5117 0.64102 0.64559 0.83041 0.83549 1.00031 1.00584 1.16972 1.17557 1.33334 1.33759 1.50109 1.50674 1.66444 1.67205 1.8548 1.85932 2.06797 2.07396 2.19779 2.34067 2.34597 2.48308 2.49057 2.63532 2.63969 2.82618 2.82996 2.99066 3.16277 3.1669 3.31408 3.31812 3.44779 3.45299 3.5916 3.59706 3.76568 3.76917 4.0966 4.10152 4.34468 4.34942 4.50309 4.50796 4.63129 4.81969 4.82381 
100 0.14978 0.15335 0.1564 0.1602 0.3062 0.30951 0.31308 0.31611 0.49279 0.49709 0.49973 0.50315 0.62503 0.62885 0.63217 0.63551 0.81514 0.81844 0.82174 0.82435 0.98793 0.99169 0.99507 1.15245 1.15617 1.1607 1.16569 1.31728 1.32125 1.32473 1.48542 1.48957 1.49285 1.6467 1.65245 1.65571 1.66059 1.84267 1.84558 1.8491 1.85312 2.05591 2.05918 2.06245 2.18128 2.18641 2.19249 2.32754 2.33061 2.33406 2.34116 2.46363 2.46897 2.47264 2.47605 2.62005 2.62407 2.62734 2.81107 2.81526 2.81814 2.82365 2.97489 2.97921 2.9824 3.14768 3.15085 3.15459 3.15759 3.2969 3.30084 3.30476 3.30933 3.42969 3.43495 3.43873 3.44311 3.57676 3.58082 3.58418 3.58973 3.75137 3.75559 3.75824 4.08487 4.08779 4.09111 4.33388 4.33632 4.34015 4.48804 4.4915 4.4948 4.61219 4.61794 4.62218 4.80698 4.81005 4.81264 4.81818 
28 0.1683 0.32505 0.51073 0.6437 0.83307 1.00493 1.17412 1.33657 1.50324 1.66629 1.8605 2.07083 2.20581 2.34474 2.48423 2.63645 2.82846 2.99145 3.16602 3.31665 3.45 3.59488 3.76807 4.10024 4.34605 4.50543 4.63785 4.82197 
0 
57 0.15629 0.16089 0.31265 0.31794 0.49856 0.50335 0.5089 0.63308 0.6383 0.82154 0.82648 0.99303 0.99935 1.15915 1.16554 1.32307 1.32879 1.49149 1.49677 1.65689 1.6626 1.84757 1.85308 2.06084 2.06661 2.1868 2.19483 2.3329 2.33859 2.47314 2.47843 2.62713 2.63147 2.81685 2.82197 2.98115 2.98622 3.15343 3.15907 3.30283 3.30894 3.43882 3.44447 3.58318 3.58887 3.7562 3.76166 4.08987 4.09653 4.33848 4.34576 4.49334 4.4989 4.6187 4.6263 4.81211 4.81609 
15 0.1629 0.32079 0.6408 0.82681 1.17042 1.66219 1.8556 2.63311 2.98869 3.16283 3.31245 3.76468 4.34248 4.50157 4.81748 
26 0.17203 0.32763 0.51409 0.6487 0.83762 1.00865 1.18001 1.33964 1.50816 1.67237 1.86296 2.0749 2.34717 2.49082 2.64206 2.8338 2.99755 3.17049 3.32096 3.45558 3.59929 3.77248 4.10355 4.35047 4.50964 4.82589 
20 0.1711 0.32977 0.51346 0.64748 1.34094 1.50945 2.07463 2.49001 2.64098 2.83361 2.99638 3.1711 3.32136 3.45536 3.59871 3.77259 4.10351 4.35053 4.50907 4.82517 
41 0.17086 0.17556 0.3277 0.3316 0.51411 0.51831 0.64801 0.65359 0.83695 0.84112 1.00613 1.01147 1.17616 1.34036 1.50834 1.67037 1.67554 1.86113 1.86619 2.07408 2.20301 2.34621 2.35082 2.48945 2.64198 2.83189 2.83647 2.99684 3.16964 3.32021 3.32498 3.45418 3.59787 3.77295 4.10262 4.35032 4.35719 4.50973 4.6388 4.82605 4.83083 
48 0.16792 0.32314 0.3301 0.51039 0.51503 0.6431 0.64753 0.83234 0.8402 1.00148 1.00952 1.1684 1.17486 1.33637 1.50354 1.50923 1.66703 1.8566 1.86162 2.06931 2.07359 2.19586 2.20353 2.34199 2.34738 2.48478 2.49328 2.63806 2.8287 2.83277 2.99274 3.16282 3.1678 3.31479 3.31932 3.44859 3.45375 3.5937 3.59991 3.76761 3.77139 4.09922 4.34701 4.50603 4.62998 4.63635 4.82182 4.82641 
57 0.15288 0.15767 0.31039 0.31505 0.49622 0.5008 0.5054 0.62941 0.63357 0.81855 0.8232 0.9908 0.99663 1.15675 1.16293 1.32077 1.32624 1.48901 1.49387 1.65026 1.65663 1.8455 1.85045 2.05872 2.06305 2.18432 2.19058 2.33081 2.33556 2.4692 2.47444 2.62467 2.62879 2.81435 2.81903 2.97849 2.9836 3.15103 3.15609 3.30049 3.30599 3.43596 3.44029 3.58031 3.58456 3.75409 3.75903 4.08776 4.09235 4.33651 4.34073 4.49136 4.49642 4.61484 4.62278 4.80997 4.8134 
9 0.16885 0.32685 0.83361 1.00547 1.66856 2.34589 2.99326 4.34783 4.82259 
17 0.16448 0.32144 0.50919 0.64332 0.82967 1.00347 1.33565 1.50476 1.66507 1.85765 2.6368 2.828 2.99396 3.31598 3.76675 4.34582 4.81997 
25 0.16366 0.31955 0.5066 0.64099 0.82848 1.00147 1.33289 1.49922 1.66316 1.85417 2.06746 2.3397 2.48129 2.63412 2.82474 2.98963 3.16239 3.3124 3.44648 3.59012 3.76538 4.0974 4.34432 4.50318 4.81875 
87 0.14767 0.1518 0.15506 0.30383 0.30747 0.31118 0.31512 0.49037 0.49495 0.49805 0.62254 0.62699 0.6306 0.63439 0.81308 0.81676 0.82008 0.82351 0.98557 0.98883 0.99311 1.14992 1.15397 1.15915 1.3148 1.3194 1.32304 1.48293 1.48741 1.49092 1.64404 1.65111 1.65402 1.84027 1.84306 1.84739 2.05353 2.05651 2.0615 2.17886 2.18479 2.19192 2.32514 2.32827 2.33235 2.46072 2.46714 2.47078 2.4758 2.6174 2.622 2.62519 2.80866 2.81302 2.81633 2.97245 2.97724 2.98044 3.14524 3.14859 3.15283 3.29449 3.29866 3.30295 3.4269 3.43303 3.43683 3.44159 3.57436 3.57864 3.58277 3.74902 3.75271 3.75619 4.08247 4.0853 4.33154 4.33384 4.48561 4.48908 4.4927 4.60975 4.6165 4.62063 4.80458 4.80766 4.81052 
42 0.15311 0.15798 0.31024 0.31698 0.49742 0.50123 0.63087 0.81867 0.82367 0.99034 1.15675 1.32066 1.32654 1.48956 1.49432 1.65568 1.84485 2.05801 2.18556 2.33033 2.47262 2.62502 2.62918 2.81538 2.8195 2.97933 2.98381 3.1511 3.15836 3.30041 3.30664 3.43706 3.58084 3.75372 3.75895 4.08705 4.3358 4.49096 4.49605 4.61538 4.80978 4.81446 
60 0.15477 0.15983 0.3113 0.316 0.49726 0.5019 0.50565 0.62988 0.63439 0.63952 0.82019 0.82521 0.9919 0.99827 1.15771 1.16442 1.32185 1.32811 1.49004 1.49538 1.65123 1.65795 1.6643 1.84662 1.85171 2.05985 2.0654 2.18565 2.19207 2.33189 2.33731 2.46968 2.47555 2.62563 2.63051 2.81555 2.82026 2.97948 2.98488 3.15207 3.1574 3.30154 3.30817 3.43314 3.43885 3.44471 3.58133 3.58612 3.75519 3.76062 4.08888 4.09367 4.33771 4.3419 4.49244 4.49792 4.61634 4.62471 4.81124 4.81474 
28 0.1536 0.30869 0.4964 0.62949 0.81856 0.98836 1.15588 1.32078 1.48921 1.65571 1.84298 2.05625 2.18749 2.32853 2.47315 2.62428 2.81434 2.97917 3.14911 3.29957 3.43557 3.57997 3.75183 4.08532 4.33396 4.48914 4.62117 4.80789 
64 0.15254 0.15685 0.16261 0.30996 0.31569 0.49574 0.50033 0.50656 0.62934 0.63449 0.81792 0.8222 0.82528 0.98987 0.99592 1.15607 1.16338 1.32001 1.32598 1.33072 1.48868 1.49376 1.65424 1.65849 1.84471 1.84994 1.85406 2.05794 2.06203 2.18391 2.1911 2.3301 2.33481 2.47096 2.47524 2.62443 2.62867 2.81371 2.81847 2.82473 2.97801 2.9832 3.15032 3.15596 3.29984 3.30622 3.31018 3.43621 3.44188 3.57982 3.58443 3.75315 3.75848 4.08704 4.09123 4.33581 4.33951 4.49059 4.49561 4.61461 4.62276 4.80922 4.81273 4.81802 
22 0.16829 0.32479 0.51086 0.8338 1.00601 1.33863 1.50553 1.6686 1.86213 2.34594 2.48768 2.63884 2.8292 2.9936 3.16577 3.31785 3.59633 3.76923 4.1005 4.34639 4.50761 4.82164 
118 0.17642 0.17986 0.18239 0.18601 0.33323 0.33639 0.33907 0.34219 0.51937 0.52277 0.52509 0.52776 0.53227 0.65329 0.65621 0.65903 0.6628 0.84214 0.84554 0.8478 0.8511 1.01341 1.01676 1.01991 1.02415 1.18017 1.1843 1.18803 1.19188 1.34342 1.3477 1.35046 1.35365 1.51295 1.51617 1.5189 1.52263 1.67679 1.67994 1.68332 1.68755 1.86835 1.87109 1.87402 1.87704 1.88504 2.081 2.08378 2.08665 2.09353 2.20845 2.21255 2.21748 2.3532 2.35632 2.35944 2.36351 2.36908 2.49441 2.49746 2.49999 2.50374 2.64725 2.65036 2.65272 2.658 2.83827 2.84136 2.8438 2.84696 2.85089 3.00171 3.0054 3.00796 3.01211 3.1738 3.17685 3.1796 3.18216 3.18623 3.32369 3.32746 3.33032 3.3332 3.45934 3.46256 3.46564 3.46998 3.60383 3.60674 3.60993 3.61387 3.62202 3.77711 3.78065 3.78304 3.78578 3.79112 4.10987 4.11236 4.11529 4.12177 4.35883 4.361 4.3642 4.37245 4.5141 4.51801 4.52036 4.52423 4.64215 4.64612 4.64983 4.83281 4.83528 4.83757 4.84051 4.84595 
36 0.1655 0.32197 0.50839 0.51253 0.64197 0.83148 1.00298 1.17184 1.334 1.50136 1.66547 1.67422 1.85714 2.06808 2.20041 2.34059 2.34664 2.48283 2.63567 2.82693 2.8327 2.99045 3.16347 3.16905 3.31412 3.4485 3.59251 3.60395 3.76634 4.09679 4.10586 4.34476 4.50327 4.63275 4.81985 4.82451 
30 0.16952 0.32516 0.33085 0.51174 0.51748 0.64608 0.83492 1.00567 1.17457 1.33779 1.50597 1.66886 1.8608 2.07297 2.20338 2.34591 2.48672 2.63973 2.83139 2.99425 3.16781 3.31784 3.45223 3.59673 3.77051 4.1015 4.34862 4.50742 4.636 4.82488 
29 0.16388 0.32038 0.50584 0.63895 0.82795 1.00016 1.16736 1.33196 1.49929 1.6641 1.85539 2.06542 2.19492 2.33807 2.48048 2.63295 2.82389 2.98879 3.16054 3.31225 3.44543 3.58932 3.764 4.09412 4.3418 4.50101 4.62765 4.81718 4.82301 
0 
1 0.82632 
19 0.64258 0.83141 1.00568 1.17078 1.50163 1.66477 2.06853 2.34146 2.48253 2.63606 2.99108 3.16477 3.44872 3.59249 3.76671 4.09712 4.34552 4.50338 4.63216 
25 0.1722 0.33034 0.51587 0.6499 0.83886 1.01126 1.34248 1.50866 1.67249 1.86714 2.07491 2.35028 2.49405 2.64344 2.8336 2.99754 3.17102 3.32163 3.45559 3.60323 3.77436 4.10388 4.3517 4.51063 4.82896 
0 
83 0.1811 0.18491 0.19038 0.33708 0.34082 0.34546 0.52463 0.52809 0.53254 0.65686 0.66067 0.66582 0.84672 0.85006 0.85481 1.01675 1.02174 1.02871 1.18541 1.19029 1.19965 1.34911 1.35311 1.36001 1.51688 1.52039 1.52673 1.68116 1.68619 1.69458 1.87148 1.87549 1.87945 2.0838 2.08767 2.09509 2.21417 2.22012 2.35691 2.36129 2.36754 2.49914 2.50334 2.51099 2.65135 2.65441 2.66153 2.84269 2.84618 2.85032 3.00673 3.01012 3.01776 3.17757 3.18168 3.18565 3.32868 3.33277 3.33852 3.46302 3.46718 3.47292 3.60773 3.61262 3.62082 3.7818 3.78507 3.79014 4.11297 4.11661 4.1264 4.36149 4.36524 4.37393 4.51856 4.52186 4.52678 4.6478 4.65341 4.83605 4.83923 4.84289 4.8533 
19 0.16654 0.32424 0.51217 0.64547 0.83197 1.00691 1.66826 1.86187 2.07009 2.63631 2.99354 3.31801 3.59506 3.7679 4.09937 4.34565 4.50455 4.63568 4.82341 
43 0.16598 0.32273 0.50966 0.51546 0.642 0.64778 0.83216 1.00445 1.1711 1.17748 1.33461 1.33958 1.50202 1.50799 1.66617 1.85737 1.8618 2.06918 2.07688 2.19806 2.34122 2.34756 2.48371 2.63677 2.82769 2.83714 2.99156 3.16411 3.16813 3.3156 3.4502 3.59264 3.59826 3.7671 3.77012 4.0977 4.34564 4.35258 4.50433 4.51035 4.63156 4.82115 4.82626 
101 0.15785 0.1613 0.16377 0.16782 0.31479 0.31786 0.3207 0.32507 0.50119 0.50468 0.50754 0.51074 0.63414 0.63756 0.64037 0.82321 0.82674 0.8291 0.83283 0.99493 0.99839 1.00126 1.00551 1.16083 1.16504 1.16868 1.17279 1.3249 1.32992 1.33307 1.49329 1.49774 1.50024 1.65532 1.66019 1.6629 1.66705 1.84953 1.85239 1.85559 1.85867 2.06281 2.06589 2.07098 2.18905 2.19414 2.20129 2.33491 2.33809 2.34149 2.34555 2.47462 2.4788 2.48145 2.48738 2.62986 2.63291 2.6358 2.81909 2.82287 2.82527 2.82913 2.98275 2.98747 2.99126 3.15557 3.15912 3.16193 3.16782 3.30456 3.30961 3.31242 3.31967 3.44068 3.44434 3.4472 3.45367 3.58489 3.58832 3.59158 3.59746 3.75832 3.76253 3.76491 3.77134 4.09179 4.09462 4.09993 4.34058 4.343 4.34729 4.49561 4.49994 4.50244 4.61963 4.62602 4.62941 4.81432 4.81711 4.8198 4.82319 
33 0.15817 0.31424 0.50089 0.50641 0.63467 0.82386 0.99524 1.16159 1.32597 1.49406 1.65854 1.84805 1.85428 2.06146 2.1902 2.33379 2.3409 2.47547 2.62874 2.81912 2.8262 2.98344 3.15559 3.30609 3.44079 3.58433 3.75871 4.08975 4.33754 4.49581 4.62408 4.81272 4.8187 
67 0.16722 0.17048 0.17567 0.32363 0.32721 0.51121 0.51456 0.64291 0.64646 0.65235 0.83329 0.83614 0.84044 1.00294 1.00705 1.01212 1.17263 1.1773 1.33605 1.34004 1.50339 1.50767 1.66738 1.6718 1.85803 1.8619 1.86634 2.07033 2.07376 2.19983 2.20599 2.34239 2.34665 2.35219 2.48512 2.49013 2.63766 2.64122 2.82939 2.83326 2.83717 2.99285 2.99672 3.16524 3.16841 3.17386 3.31518 3.3189 3.45037 3.45372 3.59344 3.59741 3.60404 3.76748 3.77115 3.77791 4.09913 4.103 4.34719 4.35057 4.50495 4.50782 4.63258 4.63742 4.8231 4.8266 4.8312 
68 0.17094 0.1749 0.32766 0.33169 0.51351 0.5172 0.52233 0.6459 0.65028 0.83677 0.84078 1.00537 1.01068 1.02275 1.17212 1.17707 1.18106 1.33777 1.34103 1.34646 1.5062 1.5097 1.66989 1.6747 1.86039 1.86466 1.86894 2.07351 2.07803 2.20215 2.20786 2.34539 2.35036 2.35638 2.48811 2.49247 2.64126 2.64456 2.83163 2.83721 2.84692 2.99579 2.99954 3.16667 3.17078 3.1752 3.31802 3.32188 3.45229 3.45621 3.46256 3.59623 3.59972 3.60448 3.77129 3.77458 3.78319 4.10225 4.10661 4.35053 4.35531 4.50897 4.51217 4.63476 4.63923 4.82577 4.83007 4.83519 
37 0.15978 0.16415 0.31718 0.32122 0.50405 0.5101 0.63725 0.8244 0.82803 0.99555 1.00145 1.16195 1.17126 1.32944 1.49702 1.66017 1.84992 1.85534 2.06425 2.19209 2.33568 2.34192 2.47841 2.63171 2.82259 2.98626 3.15874 3.30989 3.44265 3.58682 3.76182 4.09229 4.34076 4.49888 4.62764 4.81607 4.82214 
55 0.16895 0.17373 0.32545 0.32933 0.51277 0.51659 0.64613 0.65258 0.83445 0.83859 1.00594 1.01147 1.17439 1.18003 1.33777 1.34547 1.50587 1.51519 1.66999 1.6783 1.86023 1.8647 2.07198 2.07973 2.20124 2.34472 2.3495 2.35871 2.48633 2.4934 2.63978 2.65019 2.83031 2.83474 2.99438 3.00324 3.16753 3.17244 3.31786 3.32265 3.45163 3.45597 3.59563 3.60071 3.77069 3.78275 4.1005 4.10792 4.34869 4.35638 4.50718 4.51525 4.63479 4.82395 4.82829 
5 0.51623 1.8667 2.64415 2.99757 3.59957 
24 0.16777 0.3244 0.50973 0.83399 1.01009 1.33608 1.50736 1.66855 1.85958 2.07086 2.34463 2.48472 2.63717 2.82853 2.99226 3.16707 3.31766 3.45351 3.59427 3.76916 4.09944 4.3465 4.50593 4.82099 
110 0.16215 0.1652 0.16763 0.17156 0.31801 0.32046 0.32335 0.32575 0.50475 0.50817 0.51013 0.51299 0.6376 0.64079 0.64362 0.64619 0.82799 0.83099 0.83332 0.83668 0.99898 1.00186 1.00499 1.01084 1.16388 1.16727 1.17106 1.17529 1.32857 1.33245 1.33514 1.33815 1.49711 1.50031 1.50298 1.506 1.65772 1.66332 1.66591 1.66878 1.85386 1.85605 1.85924 1.86234 2.06687 2.06957 2.07217 2.19193 2.19602 2.19888 2.33939 2.34188 2.34503 2.35023 2.47799 2.48154 2.48438 2.48776 2.63337 2.63618 2.6383 2.82276 2.82588 2.82811 2.83083 2.835 2.98672 2.99015 2.99242 2.99609 3.15941 3.16204 3.16493 3.16696 3.30826 3.31189 3.31509 3.31752 3.44377 3.4469 3.45006 3.45291 3.58786 3.5911 3.59335 3.59639 3.76234 3.76561 3.76814 3.77027 4.09582 4.09829 4.10107 4.14714 4.34471 4.34685 4.35055 4.4999 4.50312 4.50539 4.50815 4.62275 4.6282 4.63204 4.6352 4.81809 4.82049 4.82252 4.82515 4.8294 
0 
0 
0 
47 0.16987 0.17464 0.326 0.33079 0.51359 0.51801 0.6476 0.83423 0.83829 1.00481 1.0101 1.17396 1.17998 1.33928 1.50778 1.66955 1.67586 1.85967 1.86518 2.0729 2.07841 2.20288 2.34638 2.35169 2.48883 2.64102 2.8317 2.83625 2.99595 3.16791 3.17231 3.31926 3.45232 3.45751 3.59787 3.60492 3.77163 3.77877 4.10182 4.10741 4.35077 4.35783 4.50777 4.51341 4.6359 4.82493 4.83001 
181 0.18227 0.18542 0.18771 0.1897 0.19247 0.19612 0.33896 0.34145 0.34405 0.34629 0.34841 0.35191 0.3603 0.52512 0.52847 0.53056 0.53253 0.53454 0.53693 0.54109 0.65844 0.66156 0.66382 0.66601 0.66847 0.67189 0.84775 0.85052 0.85315 0.85495 0.85732 0.8598 0.86631 1.02 1.02233 1.02515 1.02747 1.03012 1.0344 1.18608 1.1889 1.19179 1.19444 1.19707 1.20081 1.34979 1.35297 1.3558 1.35807 1.36042 1.36441 1.37632 1.51781 1.52093 1.52343 1.52559 1.52819 1.53198 1.54398 1.68144 1.68484 1.68732 1.68982 1.69255 1.69615 1.87467 1.87673 1.87937 1.88152 1.88376 1.88682 1.89226 2.08788 2.09004 2.09218 2.09464 2.09846 2.11216 2.21397 2.21796 2.22057 2.22403 2.22826 2.35975 2.36211 2.36446 2.36687 2.36971 2.3733 2.37813 2.50078 2.50355 2.50589 2.50845 2.5113 2.51564 2.6524 2.65551 2.65792 2.65987 2.66271 2.66746 2.84297 2.84655 2.84879 2.8507 2.85296 2.85541 2.85881 2.87294 3.00764 3.01094 3.0134 3.01571 3.01858 3.02483 3.18011 3.18266 3.18534 3.18729 3.18927 3.19191 3.19636 3.32933 3.33235 3.33519 3.33733 3.33942 3.3425 3.35222 3.46414 3.46714 3.46971 3.47223 3.47468 3.47852 3.6091 3.61228 3.61452 3.6171 3.61975 3.62329 3.63002 3.78352 3.78634 3.78867 3.79054 3.79254 3.79566 3.8007 4.11667 4.11887 4.12107 4.12339 4.12732 4.13841 4.36577 4.36757 4.36966 4.3724 4.37685 4.407 4.52022 4.52269 4.52556 4.52735 4.52963 4.5328 4.54428 4.64521 4.64981 4.65333 4.65613 4.65985 4.83904 4.84135 4.8432 4.8451 4.84732 4.84962 4.85413 
1 0.82985 
0 
69 0.15582 0.16014 0.16498 0.31277 0.31727 0.32306 0.49893 0.50317 0.5072 0.63113 0.63558 0.63908 0.82121 0.82589 0.82957 0.99322 0.99803 1.15918 1.16437 1.32329 1.32835 1.33894 1.49103 1.49575 1.50068 1.65487 1.65979 1.66509 1.84793 1.85232 2.06104 2.06562 2.188 2.19279 2.33315 2.33796 2.47183 2.47743 2.48316 2.62657 2.63124 2.81774 2.82208 2.82695 2.98062 2.98543 3.15384 3.15882 3.16375 3.30329 3.30886 3.4383 3.44289 3.58233 3.58658 3.59204 3.75715 3.76245 4.0901 4.09488 4.33879 4.34333 4.49378 4.4989 4.61966 4.62547 4.81288 4.8166 4.82173 
22 0.16914 0.32564 0.51223 0.64897 0.83549 1.00739 1.18069 1.34036 1.6722 1.85815 1.86764 2.34813 2.83091 2.99754 3.17009 3.31965 3.45511 3.77211 4.10484 4.35124 4.5123 4.82468 
50 0.16618 0.17165 0.3211 0.32529 0.50968 0.51408 0.64405 0.83151 0.83528 1.00134 1.00572 1.16907 1.17449 1.33422 1.33893 1.50205 1.50676 1.66546 1.67086 1.85586 1.86009 1.86766 2.06988 2.19858 2.20735 2.34161 2.34587 2.35352 2.48407 2.49156 2.63807 2.82727 2.83142 2.99268 3.16463 3.16864 3.31439 3.31851 3.4487 3.45321 3.59289 3.59815 3.76772 3.77336 4.09862 4.34657 4.50513 4.63339 4.82125 4.82545 
53 0.17147 0.17676 0.32857 0.33472 0.51532 0.51943 0.6479 0.65318 0.83686 0.84122 1.0092 1.01702 1.17903 1.33996 1.34519 1.50807 1.51354 1.67207 1.67915 1.86298 1.8672 1.88798 2.07501 2.08386 2.20696 2.34744 2.35299 2.36417 2.49013 2.51162 2.64182 2.6491 2.83288 2.83881 2.99614 3.00206 3.16992 3.17465 3.32075 3.45477 3.59859 3.60546 3.77312 3.77839 4.1042 4.11371 4.35128 4.35657 4.51044 4.63878 4.82562 4.82991 4.84427 
3 0.16854 0.32413 0.83541 
4 0.16463 0.32135 0.82936 1.00088 
0 
14 0.16094 0.31814 0.50503 0.63905 0.82599 0.99807 1.33329 1.49998 1.66495 2.82342 3.1595 3.76327 4.09398 4.34213 
81 0.16938 0.17321 0.18026 0.32496 0.32887 0.33474 0.5125 0.5157 0.51978 0.64578 0.64959 0.66034 0.83414 0.83748 0.84118 1.00424 1.00827 1.01262 1.17499 1.17963 1.33791 1.34137 1.34813 1.5054 1.50924 1.52282 1.66921 1.67312 1.67879 1.8593 1.86392 1.86748 1.876 2.07207 2.07601 2.09079 2.20168 2.2076 2.34481 2.34843 2.35356 2.36036 2.48702 2.49132 2.64025 2.64384 2.65894 2.83079 2.83417 2.83835 2.99538 2.99993 3.16749 3.17101 3.17662 3.31834 3.32135 3.33055 3.45162 3.45537 3.46336 3.59623 3.60059 3.60642 3.77018 3.77316 3.77907 4.10057 4.1037 4.10972 4.34919 4.35243 4.35958 4.50774 4.51116 4.63603 4.64718 4.82424 4.82802 4.83158 4.84188 
126 0.17027 0.17271 0.17555 0.17927 0.32591 0.32873 0.33103 0.33391 0.33983 0.51338 0.51574 0.51802 0.52036 0.52557 0.64586 0.64902 0.65173 0.65514 0.83567 0.83797 0.84042 0.84298 0.84867 1.00519 1.00903 1.01155 1.01444 1.02242 1.17354 1.17678 1.1801 1.18371 1.33881 1.34145 1.34399 1.34854 1.50616 1.50848 1.51157 1.5151 1.6701 1.67301 1.67632 1.68065 1.85994 1.86337 1.86599 1.86835 1.87271 1.89276 2.07248 2.07524 2.07822 2.08268 2.20226 2.20524 2.20953 2.3448 2.34734 2.35029 2.35329 2.35728 2.36731 2.48717 2.48993 2.49347 2.49793 2.64064 2.64302 2.6457 2.6504 2.83164 2.83385 2.83705 2.83994 2.85097 2.99514 2.99739 3.00029 3.00401 3.1669 3.1702 3.17233 3.17507 3.18097 3.31815 3.32094 3.32325 3.32638 3.45121 3.4543 3.45672 3.45974 3.46651 3.59623 3.59866 3.60185 3.60516 3.61041 3.77089 3.77358 3.77563 3.77853 3.78379 4.10167 4.10414 4.10687 4.11099 4.12008 4.15233 4.35003 4.35251 4.35575 4.35998 4.50786 4.51037 4.51315 4.51657 4.63652 4.64001 4.64449 4.82469 4.82708 4.82954 4.83187 4.83585 
17 0.32734 0.51051 0.64781 1.00656 1.66825 2.07009 2.20353 2.34161 2.63627 2.82972 2.99155 3.44973 3.5952 3.76778 4.34624 4.50467 4.8214 
29 0.17523 0.33264 0.51866 0.5265 0.65251 0.84145 1.01207 1.18211 1.34451 1.51161 1.67487 1.8676 2.07879 2.35157 2.49393 2.64531 2.83779 3.0006 3.1734 3.32439 3.45935 3.60334 3.77638 4.10748 4.35485 4.51325 4.64439 4.83027 4.83803 
3 0.15865 0.82403 4.34089 
104 0.15406 0.1578 0.1606 0.16365 0.3105 0.31381 0.31679 0.31962 0.49683 0.50156 0.50406 0.50754 0.62967 0.63383 0.63687 0.64037 0.8193 0.82278 0.82592 0.82816 0.99222 0.99541 0.99878 1.00473 1.15637 1.16035 1.16423 1.1679 1.32119 1.32579 1.32863 1.33251 1.48939 1.49382 1.49668 1.49999 1.65065 1.65671 1.65969 1.66312 1.84735 1.84987 1.85339 1.85687 2.06068 2.06358 2.06714 2.1852 2.19035 2.19363 2.33206 2.33505 2.33831 2.46813 2.47326 2.47667 2.47922 2.62408 2.6286 2.63141 2.81504 2.81946 2.82223 2.82585 2.97895 2.98369 2.98633 3.15232 3.15533 3.15909 3.16249 3.30096 3.30509 3.30854 3.3117 3.4335 3.4392 3.44248 3.44556 3.58085 3.58522 3.58802 3.59815 3.75567 3.75923 3.76194 3.76455 4.08958 4.09217 4.09567 4.33856 4.3408 4.34542 4.49212 4.4956 4.49868 4.50239 4.61611 4.62173 4.62615 4.8114 4.81452 4.81714 4.82085 
43 0.17379 0.18097 0.33014 0.33588 0.51665 0.52122 0.65059 0.83981 0.84616 1.0114 1.02263 1.17944 1.34308 1.51032 1.67378 1.68956 1.86543 1.87157 2.0759 2.20616 2.35057 2.35755 2.49193 2.64403 2.83566 2.8415 2.99918 3.1719 3.1778 3.32295 3.45601 3.46632 3.60162 3.61259 3.77538 3.78401 4.10487 4.35311 4.36391 4.51159 4.64116 4.82859 4.83308 
119 0.17607 0.17903 0.18203 0.18611 0.33192 0.33523 0.33774 0.34138 0.3522 0.51962 0.52192 0.52442 0.52739 0.53383 0.65261 0.65569 0.65855 0.66315 0.84139 0.84433 0.84678 0.84972 0.867 1.01223 1.01591 1.01891 1.02348 1.17953 1.18363 1.1869 1.19144 1.34488 1.3476 1.35059 1.35593 1.51317 1.51576 1.51881 1.52595 1.67679 1.67998 1.68349 1.68909 1.86673 1.87034 1.87315 1.87648 1.88319 2.07944 2.08217 2.08516 2.09095 2.20851 2.21211 2.21664 2.3522 2.35541 2.35837 2.36245 2.36831 2.49426 2.49715 2.5006 2.50587 2.64685 2.64939 2.65238 2.65854 2.83805 2.84066 2.84346 2.84645 2.85768 3.00162 3.00432 3.00769 3.01348 3.1733 3.17652 3.17875 3.18175 3.18762 3.32411 3.32726 3.3298 3.33398 3.45818 3.46144 3.46403 3.46806 3.60355 3.60668 3.61006 3.615 3.77691 3.77964 3.78174 3.78531 3.79127 4.10836 4.111 4.11394 4.1197 4.35699 4.35954 4.36292 4.37001 4.51369 4.51651 4.51887 4.52243 4.64302 4.64643 4.65222 4.83149 4.83392 4.8364 4.83906 4.84424 
12 0.1694 0.32595 0.51099 1.00803 1.33899 1.67158 3.16762 3.31853 3.77008 4.10243 4.3474 4.82248 
57 0.15307 0.15764 0.30931 0.31407 0.4954 0.50041 0.62884 0.63377 0.81872 0.8236 0.99016 0.99571 1.15599 1.16286 1.32 1.32596 1.48822 1.4936 1.65156 1.65651 1.84487 1.84974 2.05804 2.06243 2.18401 2.19032 2.33003 2.33475 2.46962 2.4749 2.62413 2.62872 2.8135 2.81868 2.97772 2.98328 3.15041 3.1557 3.29958 3.30578 3.31009 3.43526 3.44018 3.57945 3.58436 3.7534 3.75847 4.08697 4.0913 4.33594 4.33975 4.49058 4.49581 4.61482 4.62335 4.80928 4.81295 
20 0.16585 0.323 0.51133 0.83145 1.00367 1.33652 1.66695 1.86141 2.34298 2.48599 2.63687 2.8299 2.99315 3.16683 3.31648 3.59277 3.76854 4.10051 4.34822 4.50822 
16 0.32544 0.51327 0.64478 1.33765 1.50561 2.07134 2.48752 2.63757 2.83282 3.16735 3.31696 3.76812 4.1 4.34734 4.50537 4.63785 
73 0.16977 0.17297 0.17868 0.3252 0.32942 0.33454 0.51322 0.51659 0.52202 0.64688 0.65062 0.83492 0.8379 0.84202 1.0048 1.00975 1.01563 1.17319 1.17799 1.18422 1.33824 1.34196 1.34903 1.50707 1.51167 1.66957 1.67346 1.68124 1.86056 1.86452 1.86842 2.07275 2.07609 2.08483 2.20247 2.20849 2.34501 2.34866 2.35324 2.48813 2.49317 2.64154 2.64622 2.83153 2.83526 2.83974 2.99579 3.0001 3.16843 3.17183 3.17931 3.31825 3.32152 3.32833 3.45254 3.4562 3.59693 3.60158 3.61505 3.77205 3.77535 4.10156 4.10522 4.12215 4.3503 4.35413 4.50929 4.51351 4.63596 4.64337 4.825 4.82838 4.83238 
30 0.16592 0.32271 0.50959 0.64358 0.83106 1.00155 1.00682 1.17192 1.33513 1.5027 1.66596 1.85633 2.07031 2.20014 2.34129 2.48405 2.63711 2.82766 2.83414 2.99204 3.1647 3.31479 3.44976 3.59269 3.76731 4.09863 4.34583 4.5048 4.63288 4.82108 
72 0.15702 0.16167 0.16571 0.31392 0.31829 0.32156 0.50043 0.50496 0.50923 0.6336 0.63872 0.82249 0.82686 0.82977 0.99386 0.99902 1.00311 1.16016 1.16601 1.17089 1.32415 1.32986 1.33418 1.49331 1.49817 1.65466 1.65965 1.66331 1.84894 1.85333 1.85732 2.06183 2.06699 2.18745 2.19363 2.33419 2.33877 2.47418 2.47948 2.62868 2.63274 2.81882 2.82313 2.82791 2.98284 2.98732 3.15461 3.15997 3.16417 3.30396 3.31 3.31398 3.43999 3.44579 3.58445 3.58872 3.7577 3.76268 3.76639 4.0915 4.09642 4.34029 4.34583 4.4949 4.49983 4.50512 4.61755 4.62566 4.63228 4.81406 4.81732 4.82187 
28 0.17103 0.32814 0.51421 0.6472 0.83571 1.01006 1.17603 1.34129 1.50912 1.86523 2.07351 2.20653 2.34679 2.48879 2.64072 2.83287 2.99539 3.16862 3.31982 3.4539 3.59874 3.77145 4.10293 4.35053 4.50758 4.51374 4.63613 4.82542 
28 0.17207 0.32858 0.51607 0.64771 0.84047 1.00851 1.17715 1.34167 1.50751 1.6752 1.86143 2.07483 2.20489 2.34899 2.48872 2.64225 2.83508 2.99809 3.17123 3.32244 3.45377 3.59935 3.77393 4.10383 4.352 4.51187 4.63921 4.82776 
102 0.1743 0.17754 0.18119 0.18789 0.33061 0.33419 0.33739 0.34322 0.51865 0.52141 0.52442 0.52973 0.65113 0.65465 0.65806 0.83988 0.84343 0.84682 0.85209 1.01041 1.01476 1.01877 1.02611 1.17679 1.18195 1.18611 1.20028 1.34234 1.34586 1.3492 1.35631 1.51091 1.51414 1.5177 1.52942 1.67528 1.67897 1.68352 1.86519 1.86924 1.87266 1.87779 2.07833 2.0816 2.08627 2.20466 2.20979 2.21562 2.35102 2.35474 2.35919 2.36476 2.49298 2.49647 2.50095 2.51421 2.64535 2.64849 2.65243 2.83608 2.83936 2.84291 2.84668 3.00002 3.00327 3.00735 3.17152 3.17545 3.17815 3.18287 3.32235 3.32615 3.32928 3.33889 3.45742 3.46121 3.46471 3.60109 3.60443 3.60807 3.61315 3.77524 3.77873 3.78135 3.78656 4.10733 4.11059 4.11488 4.35595 4.35906 4.36352 4.51252 4.51589 4.51924 4.52637 4.63911 4.64362 4.64974 4.83006 4.83286 4.83599 4.83961 
30 0.16927 0.3254 0.512 0.64709 0.83484 1.00655 1.17593 1.33898 1.50601 1.66934 1.86064 1.86739 2.07251 2.20275 2.34514 2.48724 2.64009 2.83152 2.9952 3.16753 3.31852 3.45313 3.59701 3.77081 4.10105 4.34879 4.50745 4.63955 4.82404 4.8318 
60 0.16751 0.17026 0.32252 0.32613 0.51114 0.51479 0.64349 0.64745 0.83119 0.83464 0.83955 1.00201 1.00728 1.16932 1.17568 1.33596 1.3399 1.5044 1.50849 1.66776 1.67255 1.85671 1.86124 1.86581 2.06993 2.07363 2.19918 2.20645 2.34204 2.34688 2.48485 2.48818 2.63848 2.64102 2.8292 2.83276 2.99374 2.9979 3.16386 3.16812 3.31581 3.31928 3.44888 3.45352 3.59428 3.59857 3.76726 3.77111 4.09942 4.1026 4.34796 4.35138 4.5033 4.5076 4.5129 4.63299 4.63828 4.8225 4.82513 4.83015 
17 0.32165 0.50811 0.6421 0.83342 1.0027 1.5006 1.66728 2.34243 2.48121 2.63487 2.82934 3.16292 3.31594 3.4483 3.76497 4.50188 4.82106 
28 0.15083 0.30712 0.49451 0.62704 0.81587 0.98747 1.15357 1.31922 1.48734 1.65334 1.84196 2.05515 2.18373 2.32735 2.47012 2.62231 2.81251 2.97711 3.14801 3.29836 3.43367 3.57824 3.75158 4.08412 4.33257 4.48848 4.62091 4.80671 
44 0.16524 0.322 0.32745 0.50937 0.51396 0.64297 0.64914 0.83168 0.83587 1.00295 1.01137 1.1711 1.33475 1.33965 1.50306 1.66533 1.85763 1.86287 2.07009 2.19825 2.34249 2.35244 2.48405 2.49296 2.63721 2.82747 2.83453 2.99165 2.9974 3.16497 3.31538 3.44957 3.59356 3.59856 3.76754 3.77303 4.0975 4.10251 4.34584 4.5048 4.63177 4.63812 4.82082 4.82558 
36 0.17318 0.33053 0.51574 0.52431 0.65005 0.83906 1.01074 1.04181 1.17799 1.343 1.5095 1.67422 1.86195 1.86853 2.07549 2.2043 2.35009 2.36229 2.49123 2.64399 2.8339 2.84168 2.9984 3.171 3.17909 3.32355 3.45518 3.59982 3.61861 3.77509 4.10507 4.353 4.51172 4.63867 4.82746 4.8335 

181
