# Supplementary material for: Deciphering the Contribution of Oriens-Lacunosum/Moleculare (OLM) Cells to Intrinsic θ Rhythms Using Biophysical Local Field Potential (LFP) Models
Source: eNeuro. 2018 Sep 4;5(4):ENEURO.0146-18.2018. doi: 10.1523/ENEURO.0146-18.2018 (PMC6140113; doi:10.1523/ENEURO.0146-18.2018)
Supplement: Supplementary file 2 — Supplementary Code. Download supplement 2, GZ file [file sup_enu-eN-NWR-0146-18-s02.gz › LFP_microcircuit-master/BC-380-gi-0-gi_SD-0-PV12913020-dSD6.6ms-gnSD0.21-gpv-3.0-gsb6.0-csb0.21-gbs2.0-cbs0.1344-spiketimes.txt]

16562

340


79 0.14389 0.14822 0.15141 0.30009 0.30387 0.30795 0.48661 0.49147 0.49475 0.6193 0.6238 0.62775 0.80939 0.81324 0.81651 0.82209 0.98174 0.98535 0.99153 1.14629 1.1507 1.15763 1.31109 1.31638 1.321 1.47922 1.48411 1.48777 1.64053 1.64801 1.83647 1.83938 1.8441 2.04973 2.0529 2.1751 2.18141 2.32134 2.32461 2.32939 2.45807 2.46468 2.46847 2.61389 2.61865 2.62193 2.80491 2.80951 2.81288 2.96871 2.97411 2.97817 3.14149 3.14489 3.14922 3.2907 3.29541 3.30008 3.42353 3.42949 3.43588 3.57057 3.57516 3.57995 3.74519 3.74927 3.75262 4.07864 4.08161 4.32763 4.33013 4.48185 4.48559 4.4891 4.60601 4.61303 4.80077 4.80396 4.80698 
88 0.14442 0.14831 0.15136 0.15715 0.30051 0.30426 0.30814 0.48729 0.49137 0.49446 0.49922 0.61885 0.62319 0.62693 0.63282 0.80976 0.81348 0.81691 0.81973 0.98256 0.98539 0.9904 1.14662 1.15072 1.15703 1.31154 1.31527 1.32009 1.47958 1.48376 1.48768 1.64081 1.64837 1.65222 1.83726 1.83982 1.84379 2.0505 2.0531 2.05661 2.17567 2.18118 2.32215 2.32506 2.32881 2.45744 2.46417 2.46826 2.61409 2.61874 2.62225 2.80574 2.80987 2.81314 2.96924 2.97348 2.97732 3.14208 3.14529 3.14937 3.15398 3.29121 3.29479 3.30011 3.42394 3.4304 3.4344 3.5713 3.57525 3.57888 3.74602 3.74908 3.75283 4.07947 4.08211 4.08583 4.3283 4.33055 4.33385 4.48241 4.48557 4.48978 4.60644 4.61287 4.61895 4.8017 4.80459 4.80723 
32 0.16821 0.32644 0.51117 0.64409 0.83438 1.00486 1.17327 1.33637 1.50455 1.66685 1.85998 2.07082 2.20126 2.34261 2.34884 2.48503 2.63837 2.82993 2.99288 3.00086 3.16668 3.31759 3.45205 3.59341 3.59943 3.77082 4.09959 4.34731 4.35507 4.50695 4.63427 4.8242 
0 
70 0.16529 0.16953 0.18025 0.3225 0.32642 0.33942 0.50895 0.51314 0.52247 0.641 0.64681 0.83142 0.83559 1.00116 1.00647 1.01319 1.16791 1.17428 1.33226 1.33826 1.34989 1.50053 1.50636 1.66562 1.67167 1.85543 1.86051 1.86479 2.06984 2.07463 2.09514 2.1969 2.20508 2.34132 2.34615 2.35282 2.48381 2.49047 2.6363 2.64129 2.82674 2.83107 2.83539 2.9911 2.99585 3.16198 3.16678 3.17478 3.31207 3.31733 3.32572 3.44879 3.45309 3.59256 3.59794 3.61111 3.76775 3.77136 3.78754 4.09867 4.10363 4.3462 4.35144 4.50163 4.50695 4.62834 4.63826 4.82088 4.82437 4.83152 
0 
21 0.17075 0.32579 0.51414 0.64827 0.83337 1.00505 1.33996 1.6705 1.86068 2.34815 2.63934 2.83274 2.99749 3.16746 3.31929 3.45314 3.59831 3.77036 4.34747 4.5069 4.82425 
82 0.15379 0.15773 0.16136 0.31091 0.31459 0.31849 0.49647 0.50077 0.50447 0.62953 0.63347 0.63834 0.81944 0.82321 0.82676 0.99137 0.99563 0.99968 1.15703 1.16173 1.16733 1.32075 1.32595 1.33055 1.48919 1.49382 1.49874 1.64988 1.65672 1.66028 1.84609 1.84978 1.85404 2.05935 2.06265 2.18421 2.19006 2.19706 2.33145 2.33492 2.34005 2.46926 2.47435 2.47922 2.62513 2.62877 2.63258 2.81466 2.81891 2.82235 2.82812 2.97843 2.98357 2.98913 3.15159 3.15541 3.15869 3.30064 3.30525 3.30972 3.43564 3.4395 3.44412 3.5806 3.58467 3.58963 3.75454 3.75886 3.76191 4.08838 4.09163 4.33708 4.33976 4.49176 4.49619 4.49976 4.61508 4.62277 4.62712 4.81074 4.81351 4.81802 
0 
53 0.15897 0.16476 0.31486 0.31943 0.5027 0.50747 0.63585 0.64046 0.82561 0.83029 0.99491 1.00082 1.16342 1.32744 1.33269 1.49524 1.50016 1.65954 1.66625 1.84849 1.8545 2.06196 2.06787 2.19242 2.33481 2.34003 2.47717 2.48269 2.63006 2.63411 2.82133 2.82541 2.98533 2.99043 3.1577 3.16232 3.30645 3.31181 3.44098 3.44574 3.58602 3.59108 3.75989 3.76345 4.09052 4.09638 4.33929 4.34522 4.49814 4.503 4.62548 4.81469 4.81938 
89 0.14468 0.14912 0.1523 0.30108 0.30476 0.30855 0.31268 0.48763 0.49266 0.49565 0.6202 0.62509 0.62901 0.81009 0.81398 0.81733 0.8222 0.98275 0.98639 0.99096 1.14714 1.15154 1.15688 1.31196 1.31753 1.32118 1.48022 1.48534 1.48859 1.64104 1.64891 1.65294 1.83747 1.84031 1.84456 2.05074 2.05398 2.05908 2.17587 2.1824 2.1895 2.32237 2.32558 2.33 2.45831 2.46514 2.4689 2.61452 2.61952 2.62255 2.80585 2.81066 2.81367 2.81907 2.96967 2.97535 2.97883 3.14264 3.14595 3.14996 3.15414 3.29172 3.29658 3.30046 3.424 3.43031 3.43474 3.57156 3.57631 3.58042 3.74617 3.75053 3.75346 4.07965 4.08258 4.08778 4.32862 4.33104 4.33678 4.4829 4.48678 4.48994 4.60668 4.61432 4.61897 4.80176 4.80491 4.80773 4.81195 
54 0.17615 0.18102 0.33238 0.33652 0.51862 0.52284 0.65263 0.6574 0.84192 0.84661 1.01154 1.01686 1.18041 1.1855 1.34502 1.34956 1.51249 1.51737 1.67648 1.68506 1.8659 1.87143 2.07922 2.08642 2.20886 2.35269 2.36033 2.49439 2.50498 2.64717 2.65555 2.83739 2.84316 3.00147 3.01133 3.17493 3.17982 3.32518 3.32991 3.45963 3.46505 3.60366 3.60956 3.77821 3.78307 4.10786 4.11364 4.35556 4.36199 4.51486 4.5224 4.64372 4.83095 4.83563 
0 
130 0.14186 0.14515 0.14787 0.15014 0.15463 0.29798 0.30156 0.30411 0.30654 0.30962 0.48482 0.48828 0.49092 0.49306 0.49604 0.6158 0.61968 0.62272 0.62536 0.62823 0.80725 0.81061 0.81344 0.81556 0.81906 0.98006 0.98241 0.98543 0.98817 1.14408 1.14795 1.15124 1.15484 1.15904 1.30905 1.31229 1.31594 1.31866 1.32232 1.47708 1.48076 1.48371 1.48608 1.48986 1.63825 1.64433 1.64752 1.65065 1.65574 1.83478 1.83701 1.83956 1.84203 1.84628 2.04802 2.05024 2.05275 2.05569 2.17317 2.1772 2.18068 2.18725 2.31967 2.3223 2.3248 2.32753 2.45482 2.46069 2.46407 2.46673 2.4705 2.61158 2.61595 2.61858 2.6208 2.80327 2.80687 2.80933 2.81149 2.81505 2.96674 2.97034 2.97359 2.97587 3.13956 3.14239 3.14482 3.1474 3.15011 3.28861 3.29176 3.29493 3.29795 3.30089 3.42145 3.42711 3.42951 3.43292 3.4362 3.5688 3.57232 3.57486 3.57787 3.74351 3.74588 3.74872 3.75095 3.75371 4.07699 4.07928 4.08168 4.08449 4.32579 4.32785 4.33002 4.33322 4.47991 4.48273 4.48597 4.48803 4.49213 4.60393 4.60855 4.61206 4.61575 4.79924 4.80183 4.80389 4.80605 4.80962 
0 
61 0.15536 0.15982 0.16464 0.31262 0.31819 0.49904 0.50278 0.5077 0.63166 0.63641 0.64337 0.82092 0.8259 0.99289 0.99833 1.15891 1.1673 1.32402 1.33093 1.49181 1.4964 1.654 1.65876 1.66528 1.84755 1.85411 2.06055 2.06859 2.18684 2.19725 2.3329 2.33883 2.47177 2.47695 2.62692 2.63111 2.81756 2.82173 2.82676 2.98027 2.9852 3.15365 3.15911 3.30336 3.30997 3.43802 3.44429 3.58302 3.58847 3.75709 3.76222 4.0897 4.33852 4.34513 4.4937 4.49905 4.61795 4.62497 4.81249 4.81661 4.82193 
66 0.16592 0.16941 0.32272 0.32661 0.50974 0.51303 0.64244 0.64644 0.83099 0.83458 0.83974 1.00127 1.00623 1.01445 1.1675 1.17354 1.18052 1.33486 1.33866 1.50267 1.50631 1.66555 1.67003 1.67579 1.8561 1.86025 1.86681 2.06896 2.07298 2.19739 2.20592 2.34156 2.34637 2.35175 2.48392 2.48827 2.63676 2.64006 2.82732 2.83076 2.83597 2.9923 2.99754 3.16244 3.16682 3.17205 3.31432 3.31795 3.44871 3.45287 3.59321 3.59842 3.76641 3.76984 3.77818 4.09791 4.10202 4.34635 4.35283 4.50359 4.50688 4.63029 4.63577 4.82082 4.82406 4.82875 
36 0.14916 0.15485 0.30625 0.49298 0.49868 0.62571 0.81453 0.82031 0.98638 1.15255 1.31654 1.48575 1.65253 1.8411 2.05437 2.18204 2.32653 2.4692 2.62126 2.81131 2.81748 2.97534 3.14687 3.15332 3.2964 3.43352 3.57702 3.74989 3.75572 4.08344 4.33209 4.48708 4.49338 4.61501 4.80592 4.81104 
5 0.5145 1.34067 2.83468 3.32046 4.82666 
3 0.82907 2.82796 4.82319 
0 
18 0.17051 0.32584 0.51311 0.64771 0.83492 1.17532 1.33867 1.50651 1.67323 1.86292 2.63892 2.99766 3.16788 3.59782 3.76951 4.50792 4.63696 4.82539 
26 0.15851 0.31619 0.50274 0.63547 0.82341 0.99993 1.16333 1.32817 1.49749 1.66021 1.85232 2.06505 2.33863 2.47787 2.63121 2.82164 2.98604 3.15944 3.30769 3.44286 3.58887 3.76217 4.34159 4.49887 4.62843 4.81506 
73 0.15377 0.15796 0.16392 0.31116 0.31527 0.31948 0.49818 0.50144 0.5048 0.63066 0.63487 0.63954 0.81895 0.823 0.82549 0.99125 0.99661 1.15749 1.16353 1.16795 1.32111 1.32657 1.33051 1.49071 1.49469 1.49923 1.65435 1.65856 1.66508 1.84588 1.85082 1.85492 2.05926 2.06356 2.185 2.19073 2.33141 2.3355 2.47183 2.47604 2.48176 2.62601 2.6295 2.81622 2.81995 2.82473 2.98033 2.98405 3.15191 3.15653 3.16032 3.30124 3.30665 3.30988 3.43698 3.44197 3.58202 3.58596 3.75475 3.75921 3.76257 4.0883 4.09288 4.33693 4.34132 4.49195 4.49655 4.61529 4.6232 4.62829 4.8108 4.81399 4.81979 
6 0.17682 0.3327 1.51342 2.64548 3.7761 4.51272 
37 0.16671 0.17263 0.32282 0.32843 0.51042 0.51617 0.64309 0.64781 0.8332 0.83849 1.00247 1.0086 1.17264 1.33721 1.50432 1.66732 1.85672 1.86229 2.07354 2.20157 2.34308 2.4852 2.63883 2.82888 2.83474 2.99315 3.1658 3.31671 3.45104 3.59393 3.76811 4.09928 4.34717 4.50586 4.63449 4.82281 4.82815 
35 0.1598 0.31303 0.31835 0.50104 0.63331 0.82493 0.99276 0.99924 1.15896 1.16841 1.32774 1.49528 1.6592 1.8474 1.8539 2.06134 2.19131 2.3328 2.47655 2.62831 2.81973 2.82811 2.98456 3.15369 3.15923 3.30744 3.4386 3.58524 3.75956 4.08988 4.33799 4.49693 4.62468 4.81254 4.81864 
57 0.15015 0.15478 0.30672 0.31126 0.493 0.49806 0.62561 0.63069 0.81611 0.82052 0.98802 0.99524 1.15328 1.16286 1.31765 1.32541 1.4858 1.49169 1.64646 1.65475 1.84287 1.84768 2.05607 2.05991 2.1814 2.1894 2.3278 2.3318 2.46581 2.47252 2.62152 2.62624 2.81113 2.81638 2.97518 2.98161 3.14814 3.1529 3.29698 3.30485 3.42965 3.43576 3.44272 3.5769 3.58187 3.75132 3.75666 4.08504 4.08858 4.33393 4.33704 4.4884 4.49434 4.61233 4.62182 4.80707 4.81046 
97 0.15422 0.1578 0.16117 0.16561 0.31051 0.31351 0.317 0.32032 0.49691 0.5014 0.50448 0.50798 0.62943 0.63341 0.63713 0.82006 0.82371 0.82642 0.8303 0.99187 0.99608 0.99945 1.1569 1.16079 1.16537 1.16948 1.32138 1.32629 1.32981 1.48959 1.49406 1.4972 1.50175 1.64963 1.6564 1.65962 1.66395 1.84671 1.84979 1.85374 2.05997 2.06347 2.06845 2.18492 2.19017 2.19513 2.33179 2.33485 2.33831 2.46729 2.4731 2.47677 2.4811 2.62462 2.6285 2.63121 2.81495 2.81913 2.8221 2.82645 2.979 2.98402 2.98677 3.15205 3.1552 3.15846 3.16227 3.30085 3.30507 3.30882 3.31296 3.43261 3.43862 3.4431 3.44788 3.58075 3.58481 3.58818 3.75521 3.7591 3.76202 4.08898 4.09226 4.09703 4.33799 4.34109 4.49241 4.49673 4.49956 4.61547 4.62196 4.62551 4.63135 4.81117 4.81411 4.81715 4.82068 
26 0.16803 0.32559 0.51029 0.64398 0.83425 1.00375 1.17292 1.50616 1.66804 1.86091 2.06988 2.20403 2.34156 2.48423 2.83296 2.99122 3.16684 3.31904 3.45312 3.59748 3.77009 4.09939 4.34619 4.50878 4.63292 4.82387 
61 0.16748 0.17298 0.32294 0.32792 0.51094 0.51551 0.6434 0.64782 0.83162 0.83536 0.8515 1.00225 1.00686 1.01544 1.16964 1.17564 1.33605 1.34231 1.50325 1.50723 1.66662 1.67173 1.85699 1.86212 1.86854 2.07001 2.07495 2.19697 2.20363 2.34281 2.34732 2.36294 2.48414 2.48806 2.63717 2.64119 2.82922 2.83323 2.99158 2.9957 3.16411 3.16834 3.31359 3.3189 3.44933 3.45419 3.59333 3.59858 3.76768 3.77194 4.09951 4.10794 4.3481 4.35552 4.50376 4.50808 4.63068 4.63557 4.82241 4.82577 4.83647 
41 0.15986 0.1645 0.31678 0.32126 0.50495 0.50977 0.63718 0.64744 0.82488 0.82894 0.99656 1.00247 1.16308 1.17098 1.32984 1.49907 1.66095 1.66837 1.85105 1.85609 2.06478 2.19341 2.33685 2.34296 2.47977 2.63333 2.82344 2.82937 2.98715 3.16019 3.30995 3.44372 3.5878 3.59941 3.76337 4.0936 4.34204 4.50056 4.62689 4.81688 4.82187 
91 0.17739 0.18059 0.18471 0.33361 0.33709 0.34033 0.52079 0.52341 0.52667 0.53271 0.65394 0.6573 0.66118 0.84215 0.84568 0.84886 0.85516 1.01324 1.01727 1.02093 1.18039 1.18472 1.18903 1.34575 1.34895 1.35271 1.51387 1.51685 1.52074 1.67803 1.68169 1.68667 1.86825 1.87196 1.87524 1.8825 2.08079 2.08402 2.08828 2.20884 2.21315 2.22022 2.35345 2.35693 2.3612 2.36846 2.49554 2.49892 2.50397 2.64796 2.65104 2.65554 2.83888 2.84184 2.84545 2.85039 3.0027 3.00583 3.01021 3.17477 3.17824 3.1811 3.18771 3.32487 3.32874 3.33206 3.45969 3.46352 3.46728 3.60437 3.60787 3.61212 3.77792 3.78123 3.78392 3.79118 4.10975 4.11289 4.11708 4.35839 4.36122 4.36551 4.51524 4.51851 4.52216 4.64318 4.64821 4.83293 4.83559 4.83868 4.84339 
78 0.15304 0.15727 0.1622 0.30894 0.31243 0.31649 0.49546 0.5002 0.50432 0.62779 0.63255 0.63637 0.81861 0.82298 0.82586 0.9904 0.99483 1.00016 1.15532 1.16043 1.16729 1.32012 1.3253 1.33369 1.48814 1.49298 1.49897 1.64902 1.65619 1.65992 1.84521 1.84928 1.85394 2.05845 2.06223 2.18392 2.18977 2.33023 2.33368 2.34032 2.46606 2.47247 2.47607 2.62211 2.62685 2.63008 2.81374 2.81819 2.82298 2.97756 2.98283 3.15045 3.15402 3.15793 3.29947 3.30429 3.30898 3.43206 3.43769 3.44214 3.57934 3.58379 3.58988 3.75379 3.75836 3.76322 4.0874 4.09116 4.33629 4.34008 4.49075 4.49551 4.6146 4.62114 4.6289 4.80959 4.81294 4.81777 
55 0.15239 0.15745 0.31036 0.31583 0.49779 0.50231 0.62994 0.63531 0.81785 0.82233 0.82734 0.99078 0.99659 1.15712 1.16809 1.32153 1.32766 1.49029 1.49488 1.65536 1.6637 1.84528 1.8511 2.05875 2.06622 2.1872 2.33068 2.33648 2.47196 2.47784 2.62586 2.62997 2.81559 2.81999 2.97987 2.98482 3.15121 3.15685 3.30088 3.30733 3.43643 3.4431 3.58119 3.58672 3.75437 3.7594 4.08768 4.09773 4.33633 4.49152 4.49636 4.61834 4.62667 4.81031 4.81449 
31 0.15486 0.30999 0.49739 0.63043 0.82014 0.98973 1.15714 1.32193 1.49017 1.65492 1.84416 2.05745 2.18779 2.32981 2.47262 2.62537 2.81527 2.97971 3.15062 3.30083 3.43622 3.58093 3.75321 3.759 4.08656 4.33505 4.49081 4.4972 4.62169 4.80926 4.81509 
33 0.16444 0.32032 0.32581 0.50862 0.64032 0.82804 0.83366 0.99978 1.16765 1.33349 1.50097 1.66441 1.85436 1.8601 2.06727 2.19635 2.3398 2.34606 2.48205 2.63532 2.82557 2.98984 3.16147 3.31211 3.44699 3.59159 3.76474 3.77164 4.09637 4.34528 4.50133 4.6308 4.81987 
82 0.14527 0.14956 0.15322 0.30147 0.3051 0.30907 0.48806 0.49272 0.49618 0.62067 0.62509 0.62928 0.81081 0.81468 0.81822 0.82444 0.9832 0.987 0.99171 1.14767 1.15176 1.15744 1.31255 1.31756 1.32175 1.48066 1.48521 1.48897 1.64189 1.64847 1.6523 1.83793 1.84096 1.8453 2.05118 2.05455 2.1765 2.18237 2.18937 2.32279 2.32611 2.33056 2.45959 2.46508 2.46951 2.61529 2.61963 2.62306 2.80637 2.81078 2.8143 2.97012 2.97507 2.97884 3.14293 3.14627 3.15041 3.29211 3.29658 3.30096 3.42491 3.43037 3.4352 3.572 3.57644 3.58096 3.74661 3.75077 3.7541 4.08008 4.08315 4.32906 4.33174 4.48332 4.48711 4.49063 4.60742 4.61419 4.61867 4.80223 4.80546 4.80855 
142 0.13728 0.14047 0.14316 0.14537 0.14821 0.29339 0.29682 0.29931 0.30168 0.30396 0.48019 0.48349 0.48623 0.48827 0.49061 0.49475 0.61148 0.61516 0.61814 0.62057 0.62282 0.62674 0.80265 0.80588 0.80866 0.81076 0.8132 0.81653 0.97545 0.97784 0.98072 0.98333 0.98683 1.1395 1.14317 1.14635 1.14934 1.15283 1.30444 1.30756 1.31119 1.31358 1.31644 1.47248 1.47596 1.47896 1.4812 1.48413 1.63368 1.63936 1.64248 1.64491 1.64889 1.83016 1.8324 1.83477 1.83725 1.83979 2.0434 2.04564 2.04801 2.05082 2.16857 2.17232 2.17586 2.17966 2.31504 2.31764 2.32002 2.32266 2.32587 2.45028 2.45568 2.45894 2.46151 2.46415 2.60698 2.61108 2.61374 2.6159 2.61896 2.79864 2.80206 2.80462 2.80667 2.80942 2.81316 2.96213 2.96554 2.96887 2.97093 2.97474 3.13496 3.13776 3.14008 3.14263 3.14466 3.14823 3.28406 3.28714 3.29028 3.29306 3.29548 3.41684 3.42217 3.42454 3.42731 3.4299 3.56419 3.56755 3.57013 3.57282 3.57625 3.7389 3.74133 3.74404 3.74621 3.74819 4.07236 4.07467 4.07693 4.07964 4.32119 4.32324 4.32529 4.32841 4.4753 4.47808 4.48123 4.48325 4.48578 4.59933 4.60339 4.60691 4.61017 4.6149 4.7946 4.79717 4.79917 4.80131 4.80392 4.99802 
38 0.15284 0.15782 0.31045 0.31666 0.49672 0.50159 0.62972 0.63612 0.8183 0.82338 0.99066 1.15679 1.32074 1.48963 1.49593 1.65387 1.84537 1.85491 2.0586 2.1857 2.33077 2.47074 2.47646 2.6251 2.81523 2.979 2.98461 3.15108 3.30055 3.30938 3.43645 3.58087 3.75404 4.08767 4.33636 4.49136 4.61863 4.81015 
0 
60 0.17459 0.18041 0.33158 0.33595 0.51826 0.52278 0.6514 0.65558 0.84018 0.84519 1.01131 1.01632 1.1806 1.18606 1.34355 1.34831 1.51068 1.51585 1.67521 1.68172 1.8656 1.86994 1.87756 2.07751 2.08226 2.20853 2.3504 2.35682 2.36534 2.49305 2.49878 2.6452 2.65003 2.837 2.84198 3.00068 3.0057 3.17208 3.17582 3.18172 3.32326 3.32726 3.45705 3.46131 3.60194 3.60746 3.77518 3.77957 3.78869 4.10638 4.11149 4.3548 4.36067 4.51303 4.51751 4.64211 4.65268 4.8301 4.83438 4.84104 
91 0.17644 0.17958 0.18435 0.33214 0.33583 0.33933 0.34822 0.52024 0.5233 0.52659 0.53506 0.65298 0.6563 0.66036 0.84301 0.84564 0.8495 1.01187 1.01669 1.02082 1.18024 1.18473 1.18854 1.34532 1.34861 1.35287 1.5133 1.51653 1.52059 1.67747 1.6812 1.68629 1.86666 1.87062 1.8741 1.88024 2.07981 2.08303 2.08832 2.20777 2.2126 2.21834 2.35215 2.35634 2.36056 2.36731 2.49594 2.50018 2.50599 2.64749 2.65026 2.65479 2.83764 2.84075 2.84444 2.84863 3.00299 3.00608 3.01044 3.1734 3.17717 3.18044 3.18629 3.32408 3.32774 3.33084 3.45813 3.4623 3.46646 3.60391 3.60769 3.61343 3.77758 3.78063 3.78378 3.79275 4.10859 4.11189 4.11727 4.35743 4.36054 4.36678 4.51467 4.51754 4.52137 4.64316 4.6486 4.83178 4.83448 4.83788 4.84236 
9 0.1669 0.32553 0.83593 1.00415 1.33785 1.86231 2.19993 2.34502 4.34751 
1 3.77437 
56 0.15766 0.16144 0.31413 0.3182 0.32282 0.50214 0.50548 0.63424 0.63834 0.82294 0.82691 0.83129 0.99488 1.00055 1.16075 1.16803 1.32582 1.33058 1.49447 1.49854 1.65899 1.66457 1.84931 1.85469 2.06269 2.18924 2.19946 2.33456 2.34007 2.476 2.47993 2.62957 2.63288 2.82 2.82334 2.8296 2.98362 2.98746 3.15526 3.15974 3.30502 3.31004 3.44012 3.445 3.5857 3.59015 3.75882 3.76292 4.09182 4.34014 4.49592 4.49997 4.62127 4.62727 4.81418 4.81735 
80 0.14496 0.14912 0.15252 0.30144 0.30497 0.30877 0.48799 0.49258 0.49575 0.62043 0.62494 0.62888 0.81053 0.81429 0.8176 0.98295 0.9869 0.99136 1.14786 1.15189 1.15689 1.31256 1.31766 1.32141 1.48071 1.48543 1.48882 1.64168 1.64872 1.65285 1.83769 1.84084 1.84479 2.05094 2.05437 2.17635 2.18222 2.32262 2.32592 2.33012 2.4595 2.46515 2.4691 2.61546 2.61965 2.62284 2.80625 2.81065 2.81385 2.97016 2.97538 2.97901 3.14289 3.14626 3.14995 3.29203 3.29648 3.30044 3.42472 3.4302 3.43501 3.57189 3.57629 3.58034 3.74633 3.75052 3.75354 4.07985 4.08299 4.32879 4.33157 4.48324 4.48743 4.49042 4.6071 4.61385 4.61898 4.802 4.80517 4.8082 
0 
26 0.1693 0.32638 0.513 0.64692 0.83453 1.00682 1.33973 1.50827 1.67059 1.86141 2.07391 2.34644 2.48917 2.63946 2.83083 2.99571 3.1687 3.31842 3.45378 3.60121 3.77108 4.10246 4.35064 4.50775 4.63605 4.82398 
28 0.1587 0.31623 0.50171 0.63511 0.8238 0.99549 1.16418 1.32758 1.49476 1.65923 1.84987 2.06161 2.19208 2.33399 2.47625 2.62912 2.81986 2.98398 3.15686 3.30744 3.44174 3.58472 3.75945 4.09037 4.33822 4.49631 4.62621 4.81344 
56 0.15269 0.15753 0.309 0.31416 0.49516 0.50023 0.6283 0.63374 0.81806 0.82298 0.98963 0.99546 1.15533 1.16244 1.31957 1.32567 1.48779 1.49333 1.65017 1.65638 1.84436 1.84967 2.05761 2.06245 2.18362 2.19233 2.32965 2.33491 2.46813 2.47427 2.62332 2.62823 2.81344 2.81853 2.97725 2.98292 3.14981 3.15532 3.29928 3.30561 3.43278 3.43773 3.57914 3.5845 3.75304 3.75848 4.08663 4.09146 4.33539 4.34048 4.49013 4.49564 4.61419 4.62274 4.809 4.81305 
30 0.16569 0.32224 0.50961 0.6422 0.64786 0.83097 1.00356 1.17254 1.33512 1.50245 1.66669 1.85713 2.06943 2.20291 2.34183 2.35093 2.48558 2.63645 2.82685 2.99095 3.16399 3.31464 3.45 3.59411 3.76722 4.09912 4.34587 4.50451 4.63323 4.82179 
97 0.17714 0.17998 0.18411 0.3329 0.3361 0.33938 0.3477 0.52028 0.52305 0.52612 0.53154 0.65277 0.65628 0.66005 0.84295 0.84547 0.84906 0.86152 1.01316 1.01674 1.02075 1.03101 1.17976 1.18418 1.1878 1.34518 1.34815 1.35202 1.37042 1.5137 1.51682 1.52088 1.67682 1.68067 1.68539 1.86734 1.87108 1.87434 1.88169 2.07996 2.08288 2.08865 2.20969 2.21503 2.353 2.3563 2.36102 2.36868 2.49464 2.49819 2.50304 2.64719 2.64995 2.65538 2.8384 2.84134 2.84501 2.84989 3.00325 3.00691 3.01248 3.17343 3.17697 3.17981 3.18455 3.32404 3.32747 3.33065 3.33968 3.45842 3.46241 3.46625 3.60424 3.60774 3.61245 3.62224 3.7767 3.78015 3.78298 3.78816 4.10845 4.11157 4.1178 4.35725 4.36051 4.36582 4.51348 4.51681 4.52027 4.5262 4.6433 4.64732 4.65606 4.83211 4.83465 4.8379 4.84294 
70 0.15686 0.16068 0.16435 0.31432 0.31798 0.32103 0.50193 0.50517 0.5091 0.63393 0.63794 0.82247 0.82639 0.82943 0.99402 0.99867 1.0026 1.1606 1.16559 1.1709 1.3252 1.3304 1.33578 1.49416 1.49844 1.65869 1.66227 1.66705 1.84911 1.8536 1.85704 2.06215 2.06576 2.18946 2.19388 2.33428 2.33802 2.34253 2.47571 2.4792 2.62926 2.6328 2.8198 2.82307 2.8279 2.98367 2.98729 3.15522 3.15995 3.16511 3.30528 3.3104 3.44044 3.44512 3.58502 3.58859 3.59652 3.75866 3.76323 4.09114 4.09495 4.33966 4.34339 4.4954 4.49989 4.61995 4.62622 4.8139 4.81703 4.82217 
31 0.16735 0.32316 0.5088 0.64122 0.64743 0.83318 1.00385 1.16837 1.33392 1.50249 1.66914 1.8582 2.06999 2.1985 2.34144 2.48335 2.63598 2.82812 2.9901 3.16242 3.16735 3.31325 3.44833 3.59228 3.76605 3.77145 4.09852 4.34628 4.50411 4.63027 4.82176 
19 0.16407 0.32124 0.50866 0.83214 1.002 1.49992 1.66295 1.85576 2.06896 2.34165 2.48129 2.63426 2.82611 3.45008 3.76514 4.09669 4.34392 4.50308 4.8194 
36 0.1564 0.31134 0.49906 0.50552 0.63212 0.82086 0.82589 0.99146 1.15771 1.32135 1.4904 1.65613 1.84593 2.05912 2.18519 2.33137 2.47312 2.62675 2.81788 2.98011 3.15208 3.159 3.30139 3.30964 3.43766 3.44523 3.58179 3.75468 3.76135 4.08812 4.33684 4.49194 4.49982 4.61575 4.81078 4.81778 
111 0.14474 0.14852 0.15129 0.15439 0.30086 0.30426 0.30743 0.3102 0.48747 0.49147 0.49396 0.49657 0.50075 0.61983 0.62364 0.62655 0.62939 0.81008 0.81348 0.81665 0.81914 0.98268 0.98548 0.989 0.99293 1.14695 1.1507 1.15456 1.15828 1.31182 1.31537 1.3189 1.3221 1.47992 1.48383 1.48685 1.48965 1.64126 1.6476 1.65049 1.65388 1.83739 1.83991 1.84312 1.84642 2.05064 2.05324 2.05606 2.17593 2.18099 2.18432 2.32227 2.32507 2.32808 2.33165 2.45819 2.46373 2.46714 2.46985 2.47485 2.61446 2.61867 2.62162 2.62419 2.80584 2.80985 2.8125 2.81525 2.82032 2.9695 2.97363 2.97662 2.97995 3.14233 3.14537 3.14858 3.15106 3.29155 3.29503 3.29865 3.30147 3.42422 3.42991 3.43301 3.43602 3.57146 3.57533 3.57804 3.58129 3.74616 3.74935 3.75221 3.7545 4.07958 4.08217 4.08517 4.32854 4.33073 4.33374 4.48267 4.48565 4.48905 4.4916 4.60677 4.61241 4.61642 4.62118 4.80175 4.80457 4.80688 4.80969 
33 0.15105 0.30737 0.49334 0.62665 0.81638 0.82414 0.98797 1.1535 1.31767 1.32648 1.48601 1.49471 1.65213 1.84266 2.0559 2.1816 2.32797 2.46641 2.47367 2.62161 2.81157 2.9754 3.14809 3.29749 3.43372 3.57747 3.75135 3.75915 4.08495 4.33366 4.48835 4.61252 4.80726 
42 0.154 0.15901 0.30925 0.31732 0.49679 0.50212 0.62965 0.81897 0.82347 0.98929 1.15548 1.16498 1.32008 1.32742 1.48947 1.49682 1.65523 1.84383 1.85212 2.05709 2.18651 2.32933 2.4722 2.62455 2.81461 2.82066 2.97923 3.1501 3.1571 3.29955 3.30714 3.43669 3.58038 3.75303 3.75857 4.08617 4.33479 4.48995 4.49571 4.61731 4.8088 4.81424 
10 0.16331 0.31972 0.82825 1.00043 1.33112 1.66391 1.85707 2.34242 2.82806 4.62999 
64 0.14388 0.14826 0.30019 0.30425 0.30886 0.4864 0.49081 0.49506 0.61946 0.62372 0.63026 0.80927 0.81378 0.81879 0.98096 0.98578 1.14661 1.15225 1.31087 1.31651 1.47912 1.48397 1.64215 1.64801 1.8357 1.83979 2.04892 2.0527 2.17509 2.18153 2.32089 2.32471 2.45964 2.46557 2.61458 2.61886 2.80464 2.80907 2.81449 2.96862 2.97379 3.14112 3.14528 3.14917 3.29052 3.29599 3.42544 3.43058 3.57038 3.57468 3.74432 3.74879 3.75223 4.07794 4.08165 4.32676 4.33014 4.48141 4.48619 4.60598 4.61404 4.80018 4.80339 4.80766 
29 0.17697 0.33285 0.51922 0.65486 0.84222 1.01393 1.18373 1.34482 1.51337 1.679 1.86826 2.07665 2.35859 2.49702 2.64423 2.83891 3.00292 3.17402 3.32422 3.46118 3.6072 3.77616 3.78942 4.10669 4.35435 4.51249 4.64377 4.83086 4.83941 
35 0.16994 0.32593 0.33153 0.51312 0.64594 0.83548 0.84201 1.00493 1.01303 1.17223 1.33895 1.50638 1.66955 1.85957 1.8668 2.07356 2.20051 2.34514 2.35203 2.4878 2.64161 2.83081 2.83751 2.9957 3.16834 3.31926 3.45304 3.5968 3.77288 4.10169 4.3498 4.50828 4.6356 4.8249 4.83052 
29 0.15664 0.31404 0.50039 0.63385 0.82181 0.82887 0.99534 1.16244 1.32591 1.49359 1.65805 1.84732 2.06062 2.1898 2.33364 2.47489 2.62828 2.81841 2.98332 3.15452 3.30559 3.44051 3.58413 3.75799 4.08906 4.33705 4.49534 4.62495 4.81223 
33 0.16365 0.31896 0.32474 0.50735 0.5116 0.63978 0.83095 1.0007 1.16752 1.33272 1.50008 1.66408 1.85371 1.86001 2.06642 2.19668 2.33927 2.48118 2.63447 2.82524 2.83183 2.98951 3.16171 3.31255 3.44584 3.59011 3.76551 4.09527 4.34397 4.50263 4.63051 4.81893 4.82434 
5 0.16833 0.32315 0.83017 1.00133 1.66513 
22 0.16354 0.32218 0.50723 0.64211 1.50002 1.66362 1.85395 2.06655 2.33898 2.48368 2.63366 2.82498 2.9889 3.16151 3.3123 3.44882 3.59142 3.76438 4.0952 4.34222 4.50085 4.81805 
29 0.16139 0.16542 0.31917 0.50654 0.63947 0.82714 0.99854 1.16903 1.33426 1.49941 1.66088 1.85128 1.85721 2.06576 2.19948 2.338 2.4801 2.6327 2.82391 2.98781 3.16153 3.31257 3.44644 3.58832 3.76378 4.0946 4.34207 4.50083 4.8172 
56 0.17641 0.18151 0.33322 0.33763 0.51961 0.52351 0.65208 0.65599 0.84263 0.84707 1.01335 1.01884 1.18322 1.18878 1.34552 1.3498 1.51217 1.51674 1.67636 1.68215 1.86813 1.87223 2.07896 2.08301 2.21076 2.35312 2.36009 2.49326 2.49831 2.64613 2.64966 2.8382 2.84313 3.0017 3.00712 3.17445 3.17851 3.32547 3.32921 3.45946 3.46457 3.60457 3.61243 3.77859 3.78306 4.10744 4.11122 4.35589 4.36072 4.51403 4.51815 4.64184 4.64856 4.83117 4.83539 4.84224 
79 0.15435 0.1577 0.1605 0.31181 0.31552 0.31902 0.49895 0.50174 0.50541 0.63158 0.63457 0.63845 0.8196 0.82272 0.82512 0.82853 0.99141 0.99562 0.99947 1.15785 1.16257 1.1678 1.32143 1.32643 1.33036 1.4913 1.49454 1.49946 1.65572 1.65859 1.66403 1.84621 1.85007 1.85395 2.05943 2.06282 2.18579 2.19064 2.33181 2.33533 2.34195 2.47239 2.47578 2.48124 2.62672 2.6297 2.81699 2.8201 2.82544 2.98009 2.984 2.98938 3.15251 3.15697 3.16061 3.30137 3.30578 3.30916 3.4378 3.44136 3.44676 3.5824 3.58536 3.59123 3.75487 3.75894 3.76185 4.08856 4.09188 4.33733 4.34013 4.49228 4.49647 4.49971 4.61624 4.62414 4.81124 4.81411 4.81843 
42 0.16804 0.17513 0.32514 0.51117 0.51601 0.64566 0.83407 1.00254 1.00861 1.17159 1.17964 1.33525 1.34082 1.50511 1.66738 1.67622 1.85977 1.8649 2.07257 2.19921 2.34324 2.35014 2.48594 2.63927 2.82907 2.83447 2.99343 3.16586 3.17032 3.31654 3.32347 3.45079 3.45844 3.59489 3.60552 3.76955 4.10028 4.34756 4.50626 4.63282 4.82231 4.82805 
73 0.16156 0.16459 0.16853 0.3175 0.32109 0.32387 0.50563 0.50856 0.51233 0.63801 0.64168 0.82736 0.83036 0.83395 0.99698 1.00169 1.00543 1.16389 1.16927 1.17283 1.32784 1.33234 1.33595 1.498 1.50121 1.66213 1.66592 1.67171 1.85231 1.85612 1.85966 2.06596 2.06977 2.19436 2.1994 2.33772 2.34134 2.34609 2.47911 2.48255 2.63287 2.63561 2.82329 2.82613 2.83042 2.98764 2.99013 3.15884 3.16274 3.16617 3.30967 3.31343 3.31709 3.44397 3.44827 3.45556 3.58815 3.59206 3.59921 3.76249 3.766 3.77297 4.09443 4.09804 4.34286 4.34582 4.49881 4.50245 4.62444 4.63035 4.81734 4.81984 4.8244 
3 1.84759 4.33738 4.81368 
100 0.1467 0.15112 0.15386 0.15887 0.30295 0.30684 0.31012 0.31372 0.48939 0.49429 0.49708 0.50057 0.62225 0.62698 0.63048 0.81238 0.81646 0.81919 0.82321 0.98442 0.98839 0.99195 1.14918 1.15368 1.15789 1.16198 1.31387 1.31949 1.32276 1.48208 1.48721 1.48998 1.49495 1.64288 1.65037 1.6536 1.659 1.83916 1.84209 1.84558 1.85029 2.05242 2.0556 2.05926 2.17783 2.18411 2.1903 2.32406 2.32737 2.33096 2.46034 2.4671 2.47022 2.47463 2.61676 2.62161 2.62429 2.80758 2.81237 2.81504 2.81927 2.97153 2.97711 2.97996 3.14438 3.14777 3.15137 3.15473 3.29345 3.29854 3.30185 3.30544 3.42585 3.43201 3.4359 3.43957 3.57332 3.57808 3.58172 3.74785 3.75218 3.75486 3.75968 4.08134 4.08418 4.08778 4.3303 4.33262 4.33708 4.48467 4.48915 4.49167 4.49786 4.60875 4.61542 4.61921 4.80346 4.80664 4.80931 4.813 
2 0.17005 4.34689 
56 0.14723 0.15244 0.30342 0.30841 0.48962 0.49471 0.62269 0.62805 0.81267 0.81799 0.98439 0.99165 1.14998 1.15721 1.31429 1.32093 1.48243 1.48816 1.64605 1.65301 1.83913 1.84462 2.05235 2.05709 2.17823 2.18843 2.32422 2.32893 2.46373 2.47015 2.61808 2.62294 2.8078 2.81303 2.97188 2.97784 3.14449 3.14982 3.29381 3.30051 3.42936 3.43606 3.57356 3.57865 3.74774 3.75325 4.08133 4.086 4.33018 4.33438 4.48483 4.49051 4.60909 4.6193 4.8035 4.80719 
96 0.16099 0.16426 0.16729 0.31761 0.32099 0.32437 0.50252 0.50686 0.50933 0.5125 0.6365 0.63964 0.64301 0.64725 0.82626 0.82976 0.83238 0.99758 1.00112 1.00508 1.16318 1.16703 1.17106 1.17562 1.3275 1.33235 1.33579 1.33945 1.49568 1.4998 1.50299 1.50801 1.66029 1.66377 1.66828 1.85228 1.85492 1.85878 2.06548 2.06864 2.07351 2.191 2.19581 2.19963 2.33746 2.34006 2.34405 2.47729 2.48119 2.4843 2.63176 2.63467 2.63725 2.82046 2.82476 2.82761 2.83153 2.98519 2.98934 2.99166 2.99567 3.15777 3.16116 3.16432 3.16758 3.30738 3.31172 3.31464 3.3179 3.44342 3.44684 3.45003 3.58709 3.59045 3.59406 3.59988 3.76094 3.76455 3.76745 3.77104 4.0944 4.09682 4.10057 4.34331 4.34558 4.34957 4.49816 4.50233 4.5049 4.6224 4.62739 4.63079 4.63554 4.81719 4.81963 4.82314 
61 0.15586 0.16008 0.3125 0.31697 0.49833 0.50309 0.5078 0.63263 0.63733 0.8216 0.82567 0.8304 0.99242 0.99779 1.15847 1.16438 1.3222 1.32795 1.49035 1.49568 1.65505 1.65951 1.84724 1.8525 2.06039 2.06511 2.18638 2.19242 2.3325 2.33767 2.47206 2.47766 2.62661 2.6313 2.81568 2.82091 2.8265 2.97992 2.98533 3.15318 3.15827 3.16336 3.30193 3.30826 3.43853 3.44301 3.58159 3.58614 3.75591 3.76142 4.08955 4.09419 4.33836 4.34297 4.49272 4.49818 4.61772 4.62514 4.81213 4.81549 4.82109 
47 0.16007 0.16336 0.31537 0.31947 0.50419 0.50817 0.63604 0.64071 0.82438 0.82803 0.99595 1.0006 1.16189 1.16857 1.32873 1.33292 1.49696 1.50141 1.66059 1.665 1.85074 1.85489 2.06475 2.1919 2.33708 2.34222 2.47791 2.48422 2.63172 2.8225 2.82888 2.98665 3.15748 3.16195 3.30852 3.31218 3.44223 3.44815 3.58758 3.76152 3.76504 4.09326 4.34142 4.49983 4.62665 4.81589 4.8191 
5 0.51627 2.07434 2.83847 3.77136 4.50788 
65 0.18068 0.18526 0.33649 0.34033 0.35211 0.52333 0.5271 0.53397 0.65633 0.66039 0.8462 0.8506 1.01766 1.02244 1.18473 1.19004 1.34835 1.35295 1.51628 1.52065 1.68016 1.68589 1.87057 1.87493 1.88224 2.08277 2.08702 2.21344 2.22365 2.35762 2.3634 2.49807 2.50336 2.65034 2.65394 2.84211 2.84661 2.85938 3.00564 3.0104 3.17751 3.18119 3.18727 3.32755 3.33158 3.3489 3.46238 3.46676 3.60759 3.61289 3.78153 3.78525 3.79557 4.11163 4.11627 4.35995 4.36552 4.51748 4.52096 4.52954 4.64644 4.65316 4.83512 4.83897 4.8467 
33 0.16433 0.32063 0.32626 0.50811 0.64106 0.83089 1.00056 1.16759 1.33344 1.50158 1.66462 1.85463 1.86024 2.06728 2.19988 2.3398 2.48281 2.63579 2.8263 2.99066 3.16134 3.16801 3.31351 3.44861 3.59189 3.7656 3.77141 4.09631 4.34466 4.50322 4.63139 4.81957 4.82526 
55 0.16598 0.16928 0.32198 0.32584 0.51025 0.51368 0.64235 0.64656 0.83079 0.83461 1.00159 1.00638 1.16853 1.17436 1.33521 1.33985 1.50296 1.50623 1.66666 1.67091 1.85687 1.86063 2.06941 2.0733 2.19871 2.20791 2.34247 2.34676 2.48485 2.48851 2.63776 2.6407 2.82884 2.83346 2.99307 2.9983 3.16301 3.16683 3.31382 3.31784 3.44827 3.45304 3.59398 3.599 3.76692 3.77042 4.09837 4.10249 4.34688 4.35091 4.50277 4.50698 4.63401 4.82217 4.8255 
0 
27 0.16523 0.32173 0.50819 0.64106 0.83076 1.00101 1.17501 1.33617 1.50125 1.66453 1.85518 2.0685 2.34033 2.48274 2.63557 2.82664 2.99067 3.16314 3.31434 3.44766 3.5917 3.76593 4.09701 4.34557 4.50309 4.63346 4.82002 
27 0.16473 0.32222 0.50833 0.64098 0.83133 1.16759 1.3331 1.50081 1.66472 1.85416 2.06814 2.19592 2.33948 2.4824 2.63582 2.82628 2.99052 3.1638 3.31321 3.44757 3.59156 3.76696 4.09629 4.34453 4.50343 4.63121 4.81965 
45 0.16173 0.16742 0.3185 0.32275 0.50545 0.51048 0.6382 0.64287 0.8275 0.83119 0.99871 1.00346 1.16485 1.17141 1.33027 1.49848 1.66248 1.66932 1.8519 1.85641 2.06534 2.19503 2.3378 2.34289 2.47998 2.63301 2.82342 2.82914 2.98779 2.99334 3.15954 3.16361 3.30963 3.31478 3.44488 3.45031 3.58868 3.59441 3.76302 4.09395 4.34209 4.50037 4.62777 4.81684 4.82022 
56 0.15872 0.16246 0.31457 0.3192 0.5023 0.50648 0.63458 0.63876 0.82289 0.82671 0.99485 1.00001 1.16145 1.1667 1.32726 1.33119 1.49499 1.49947 1.6589 1.66429 1.84928 1.85357 2.06224 2.06659 2.1914 2.19841 2.3348 2.33919 2.47642 2.4811 2.62984 2.63305 2.82032 2.8243 2.98492 2.98921 3.15547 3.15949 3.30624 3.3103 3.44078 3.44524 3.5858 3.59079 3.75979 3.7631 4.09124 4.09575 4.33935 4.34417 4.4974 4.50078 4.62159 4.62663 4.8142 4.81771 
95 0.14999 0.15387 0.15714 0.30616 0.30949 0.3133 0.31741 0.49269 0.49678 0.49965 0.50325 0.62533 0.62914 0.63303 0.63856 0.81539 0.81884 0.82239 0.82642 0.98789 0.99076 0.99512 1.15227 1.15594 1.16099 1.16754 1.31709 1.3208 1.32498 1.32986 1.48522 1.48915 1.49283 1.64631 1.65305 1.65608 1.8426 1.84514 1.84913 1.85386 2.05591 2.05853 2.0622 2.18114 2.1865 2.32747 2.33027 2.33388 2.46336 2.46902 2.47264 2.47687 2.61974 2.62387 2.62729 2.81099 2.81502 2.81813 2.82335 2.97476 2.97893 2.98242 3.1476 3.15065 3.15461 3.15845 3.29682 3.30039 3.30493 3.30876 3.42925 3.43528 3.43884 3.44346 3.57668 3.58049 3.58402 3.75135 3.75478 3.75813 4.08482 4.08739 4.09137 4.33388 4.33602 4.48792 4.49097 4.49479 4.61191 4.61802 4.62214 4.80694 4.80977 4.81232 4.81775 
20 0.16107 0.31825 0.50685 0.63921 0.82598 0.997 1.66289 1.85069 2.06435 2.33682 2.6326 2.82351 2.98749 3.1628 3.58818 3.76353 4.09289 4.34102 4.50074 4.81551 
56 0.14893 0.15457 0.30522 0.31043 0.49146 0.49698 0.62434 0.63006 0.81451 0.82024 0.98617 0.99325 1.1518 1.16134 1.31612 1.32389 1.48427 1.49057 1.6475 1.65324 1.84096 1.84626 2.05418 2.05927 2.18018 2.19026 2.32597 2.33094 2.46493 2.47099 2.61981 2.62528 2.80972 2.81538 2.97372 2.9801 3.14628 3.15195 3.29551 3.30324 3.43096 3.43653 3.57539 3.58111 3.74951 3.75529 4.08311 4.08803 4.33203 4.33662 4.48666 4.49256 4.61107 4.62007 4.80527 4.80921 
56 0.14938 0.15556 0.30587 0.31154 0.49194 0.49762 0.62454 0.63111 0.81524 0.8211 0.98692 0.99486 1.15236 1.16054 1.31666 1.32401 1.48484 1.49138 1.64677 1.65347 1.84177 1.84745 2.05494 2.05984 2.18051 2.18949 2.32673 2.3319 2.46524 2.47183 2.62038 2.62575 2.81011 2.81607 2.9742 2.98079 3.14702 3.15289 3.29608 3.30358 3.43273 3.43917 3.5759 3.58173 3.75023 3.75607 4.08391 4.0887 4.33285 4.33678 4.48734 4.49332 4.61148 4.62123 4.80601 4.80996 
25 0.15991 0.31595 0.50523 0.63754 0.82559 0.99768 1.33173 1.49672 1.66059 1.8517 2.06314 2.33648 2.47745 2.63082 2.82405 2.98571 3.15894 3.30939 3.44391 3.58684 3.76144 4.09209 4.34034 4.49835 4.81533 
27 0.15824 0.31297 0.50096 0.63377 0.82243 0.99416 1.16189 1.32648 1.49403 1.65859 1.84773 2.06163 2.1913 2.33332 2.47613 2.62842 2.81887 2.98401 3.15375 3.30501 3.43931 3.58468 3.7576 4.0899 4.33843 4.49456 4.81277 
8 0.16963 1.33896 2.34293 2.99384 3.45248 4.0997 4.34743 4.82496 
70 0.17251 0.17602 0.18905 0.33027 0.33414 0.51553 0.51894 0.52334 0.64775 0.65173 0.65676 0.8387 0.8427 1.00978 1.0135 1.02446 1.17785 1.18189 1.34214 1.3465 1.50855 1.51312 1.67186 1.67618 1.69049 1.86471 1.86876 1.87748 2.07521 2.07921 2.09824 2.20531 2.21118 2.34792 2.35189 2.35753 2.48979 2.49494 2.64311 2.64745 2.8339 2.83757 2.84168 2.99806 3.00359 3.17098 3.17419 3.17913 3.32128 3.32486 3.4552 3.45875 3.59849 3.60412 3.61327 3.77396 3.7772 3.78291 4.10379 4.1079 4.1224 4.3524 4.35677 4.51075 4.515 4.63944 4.64497 4.82741 4.8307 4.83426 
87 0.16769 0.1709 0.175 0.32319 0.32695 0.33001 0.33913 0.51098 0.51393 0.51698 0.64431 0.64765 0.65152 0.83424 0.83688 0.84091 1.00406 1.00808 1.01198 1.17167 1.17596 1.17965 1.33561 1.33926 1.3428 1.50435 1.50755 1.51242 1.66775 1.67131 1.67581 1.85798 1.86168 1.8651 1.87409 2.07187 2.07509 2.08287 2.19972 2.20475 2.34357 2.34717 2.35129 2.35845 2.48616 2.48947 2.49426 2.63893 2.64179 2.65025 2.82835 2.83153 2.83482 2.83854 2.99438 2.99765 3.00269 3.16469 3.16839 3.17137 3.3155 3.31908 3.32246 3.44996 3.45371 3.45902 3.59542 3.59906 3.60382 3.76936 3.77213 3.77665 4.09995 4.10337 4.10858 4.34842 4.35175 4.3564 4.50671 4.50936 4.51737 4.63513 4.64032 4.82281 4.8255 4.82862 4.83358 
82 0.16465 0.16825 0.1721 0.32106 0.32479 0.32785 0.50714 0.51075 0.51378 0.52146 0.64113 0.64535 0.65037 0.83031 0.83409 0.83818 1.00123 1.00562 1.00961 1.16817 1.17331 1.17725 1.33185 1.33644 1.34022 1.50028 1.5043 1.50852 1.66569 1.66902 1.67475 1.85579 1.85957 1.86315 2.06937 2.07288 2.10017 2.19637 2.20113 2.34131 2.34507 2.34967 2.35776 2.4832 2.48659 2.63624 2.6394 2.82682 2.83017 2.83411 2.98954 2.99394 3.16228 3.16619 3.16934 3.1757 3.31225 3.3168 3.32037 3.44766 3.45179 3.45636 3.59223 3.59597 3.60337 3.76454 3.76906 3.77151 3.77923 4.0986 4.10195 4.11954 4.34677 4.34957 4.50191 4.50637 4.51118 4.63083 4.63529 4.82054 4.82339 4.82707 
63 0.15701 0.16084 0.31236 0.31678 0.50031 0.50372 0.63198 0.63664 0.8217 0.82597 0.99266 0.9975 1.15897 1.16422 1.3237 1.32854 1.49199 1.49614 1.50101 1.65567 1.66001 1.84703 1.85132 2.06023 2.06412 2.1893 2.19647 2.3324 2.33653 2.47254 2.47728 2.62695 2.63066 2.81798 2.82179 2.82748 2.98196 2.98586 3.15319 3.15805 3.16271 3.30297 3.30829 3.31269 3.43824 3.44273 3.583 3.58776 3.75644 3.76091 3.76474 4.08914 4.09325 4.33791 4.34213 4.49322 4.49791 4.50286 4.62075 4.62677 4.81199 4.81578 4.82032 
59 0.14808 0.15284 0.3043 0.30888 0.31539 0.49072 0.49615 0.50083 0.62354 0.62875 0.81374 0.81832 0.82229 0.98581 0.99229 1.15074 1.15976 1.31538 1.32302 1.48349 1.48959 1.64455 1.65278 1.84056 1.84509 2.05383 2.05812 2.17924 2.32541 2.32964 2.4633 2.47079 2.61847 2.62343 2.80893 2.81451 2.97292 2.97963 3.1457 3.15028 3.15503 3.29483 3.30311 3.42758 3.43378 3.57466 3.57989 3.7492 3.75503 4.08272 4.08678 4.33176 4.33528 4.48602 4.49187 4.61011 4.61973 4.80479 4.80853 
0 
112 0.14965 0.1535 0.15632 0.15979 0.30582 0.30928 0.31263 0.3155 0.4925 0.4965 0.49918 0.50182 0.50735 0.62463 0.62863 0.63164 0.6344 0.81495 0.81843 0.82156 0.82389 0.82781 0.98775 0.99056 0.99435 0.99864 1.15191 1.15577 1.15974 1.16354 1.31672 1.32047 1.32402 1.32715 1.48484 1.48884 1.49192 1.49466 1.6463 1.65279 1.65572 1.6594 1.84252 1.84513 1.84887 1.85226 2.05581 2.05852 2.06144 2.18088 2.18622 2.18988 2.32738 2.33017 2.33333 2.33746 2.46292 2.46886 2.47231 2.47494 2.48063 2.61942 2.62366 2.6268 2.62947 2.81087 2.81484 2.81773 2.82074 2.82498 2.97447 2.9787 2.98177 2.98548 3.14741 3.15048 3.15406 3.15657 3.29654 3.30013 3.30401 3.30704 3.42926 3.43521 3.43833 3.4415 3.57651 3.58034 3.58322 3.58665 3.75125 3.75459 3.75753 3.75983 4.08472 4.08739 4.09084 4.33374 4.33596 4.3395 4.48765 4.4907 4.49426 4.49691 4.61171 4.61758 4.62173 4.62594 4.80684 4.80981 4.81216 4.8156 
64 0.15302 0.15731 0.16386 0.30918 0.31432 0.49517 0.50004 0.50517 0.62833 0.63275 0.63903 0.81842 0.82353 0.99 0.99606 1.15559 1.1628 1.31972 1.32623 1.48808 1.49317 1.64865 1.65565 1.66424 1.84471 1.85001 2.05797 2.06211 2.18321 2.19049 2.32974 2.33397 2.46828 2.47328 2.48008 2.62414 2.62802 2.81299 2.81814 2.82474 2.97746 2.98281 3.15021 3.156 3.29941 3.30684 3.43188 3.43711 3.44313 3.57911 3.58369 3.75331 3.75888 4.08693 4.09098 4.33582 4.33932 4.49047 4.496 4.6141 4.62309 4.80911 4.81269 4.81868 
2 0.16472 3.76804 
19 0.1621 0.31871 0.50527 0.63887 0.82916 1.17063 1.33209 1.50069 1.85675 2.82391 3.15991 3.31299 3.44662 3.59349 3.76335 4.09587 4.34298 4.50145 4.8195 
46 0.16789 0.17424 0.32253 0.32898 0.51064 0.5161 0.64302 0.83475 0.83981 1.00679 1.0146 1.16794 1.17598 1.33255 1.34129 1.50261 1.51331 1.66922 1.85964 1.8647 2.07469 2.19875 2.20725 2.34254 2.34763 2.48978 2.64681 2.8298 2.83582 2.99724 3.1631 3.17147 3.31345 3.32098 3.44818 3.45984 3.59341 3.60235 3.76662 3.77582 4.10078 4.35101 4.50309 4.51205 4.82465 4.83076 
37 0.16986 0.32764 0.51222 0.64648 0.83545 1.00828 1.17389 1.17967 1.3378 1.50507 1.51009 1.66973 1.86228 2.07261 2.20179 2.34526 2.35229 2.48658 2.63934 2.83126 2.99439 3.00133 3.16596 3.16993 3.31774 3.32247 3.45078 3.45543 3.5955 3.6006 3.77027 4.10058 4.34929 4.50703 4.51202 4.63553 4.82438 
19 0.17409 0.32978 0.51544 0.83714 1.01426 1.17721 1.67504 1.86519 2.20642 2.34698 2.8344 2.99882 3.17153 3.60539 3.77577 4.10279 4.35173 4.51328 4.8278 
29 0.16559 0.3232 0.51129 0.64332 0.83098 1.00182 1.17369 1.33753 1.50281 1.6659 1.85969 2.0686 2.20199 2.34125 2.35201 2.48318 2.63588 2.82768 2.99073 3.16444 3.3156 3.45019 3.59404 3.7672 4.09987 4.34899 4.50391 4.63575 4.82088 
0 
68 0.16226 0.16501 0.16987 0.31901 0.32208 0.32644 0.50639 0.50913 0.5144 0.63887 0.64262 0.82764 0.83076 0.83494 0.99846 1.0024 1.0074 1.16456 1.16997 1.1747 1.3312 1.33536 1.49934 1.50461 1.66262 1.66551 1.67255 1.85309 1.85641 1.86015 2.0661 2.06956 2.19468 2.19895 2.33837 2.34157 2.34696 2.48042 2.48416 2.63377 2.63693 2.82444 2.82704 2.83197 2.9882 2.99091 3.15985 3.16337 3.16994 3.31062 3.31435 3.44517 3.44938 3.58983 3.59403 3.76333 3.76673 4.09493 4.09846 4.34351 4.34632 4.50045 4.50363 4.62797 4.63321 4.81813 4.82049 4.82453 
118 0.17582 0.1791 0.18262 0.18969 0.3314 0.33507 0.3378 0.34217 0.51947 0.52203 0.52466 0.52811 0.6518 0.65507 0.65791 0.66365 0.84046 0.84385 0.84642 0.8496 0.86299 1.01116 1.01519 1.01863 1.02447 1.17803 1.18233 1.18587 1.18978 1.34309 1.34622 1.34918 1.35441 1.5121 1.51491 1.5181 1.52598 1.67616 1.67926 1.68351 1.6937 1.86582 1.87 1.87297 1.87649 1.88515 2.07908 2.08212 2.08539 2.09734 2.20601 2.21121 2.21589 2.35132 2.35486 2.35821 2.3629 2.36983 2.49362 2.49637 2.49978 2.50433 2.64665 2.64941 2.65271 2.66139 2.83693 2.84006 2.84306 2.84625 2.85899 3.00152 3.00406 3.0074 3.01892 3.17217 3.17594 3.17858 3.18203 3.19148 3.32216 3.32595 3.32859 3.33279 3.45769 3.46121 3.46405 3.46964 3.60212 3.60499 3.60871 3.61378 3.77613 3.77952 3.78208 3.78652 3.79695 4.10801 4.11081 4.11464 4.12882 4.35668 4.35932 4.3632 4.37308 4.51276 4.51636 4.519 4.52325 4.64055 4.64396 4.64772 4.65551 4.83113 4.83369 4.83626 4.83922 4.84514 
76 0.16876 0.17247 0.17661 0.32464 0.32868 0.3323 0.51307 0.51657 0.52081 0.64649 0.65012 0.83546 0.83878 0.84264 1.00435 1.0096 1.01482 1.1725 1.17755 1.18463 1.33794 1.34197 1.35071 1.50591 1.50976 1.66928 1.67384 1.68051 1.85951 1.86399 1.86747 2.07338 2.07679 2.2023 2.20757 2.34511 2.34994 2.35613 2.48827 2.49236 2.50027 2.64122 2.64448 2.83141 2.83521 2.83902 2.99559 2.99916 3.16584 3.16997 3.17419 3.31636 3.3207 3.32619 3.4527 3.45624 3.5968 3.60088 3.60787 3.77167 3.77489 3.78123 4.10192 4.10515 4.11375 4.34993 4.35352 4.35979 4.5085 4.51198 4.63593 4.64165 4.82412 4.82739 4.83069 4.83919 
27 0.17241 0.33124 0.51573 0.64868 0.83761 1.01222 1.17979 1.34204 1.50822 1.6765 1.8655 2.07461 2.35185 2.49103 2.64143 2.8372 2.99661 3.17009 3.32072 3.4562 3.59991 3.77238 4.10459 4.35082 4.50952 4.63906 4.82896 
93 0.15186 0.15589 0.15894 0.30839 0.3117 0.31509 0.31862 0.49469 0.49907 0.50184 0.50518 0.62741 0.63157 0.63535 0.81749 0.82103 0.82401 0.82854 0.98971 0.9934 0.99753 1.15488 1.15872 1.16414 1.31917 1.32421 1.32763 1.48748 1.49196 1.49506 1.64856 1.6551 1.65815 1.66295 1.84449 1.84741 1.85133 2.05778 2.06089 2.06534 2.183 2.18866 2.19768 2.32944 2.33251 2.33668 2.46703 2.47213 2.47549 2.48034 2.62266 2.62646 2.62944 2.81289 2.81706 2.81985 2.82408 2.97687 2.98174 2.9846 3.14973 3.15288 3.15653 3.1605 3.29882 3.30322 3.30695 3.43164 3.4368 3.44088 3.44518 3.57865 3.58274 3.58648 3.75309 3.75727 3.76004 4.08671 4.08949 4.09451 4.33565 4.33816 4.34482 4.48999 4.49399 4.49673 4.61393 4.62013 4.62424 4.80884 4.81184 4.81452 4.81874 
52 0.15599 0.1603 0.31152 0.31753 0.49823 0.50232 0.63189 0.63672 0.82091 0.82535 0.99141 0.99987 1.15754 1.16701 1.32152 1.32795 1.49104 1.49556 1.65598 1.6609 1.84613 1.85252 2.05923 2.18698 2.33163 2.34019 2.47265 2.47689 2.62635 2.63047 2.81664 2.8209 2.98011 2.98501 3.1522 3.15765 3.30155 3.30842 3.43806 3.44549 3.58195 3.58832 3.75518 3.76061 4.08831 4.33696 4.49239 4.4977 4.61942 4.62732 4.81128 4.81513 
24 0.16728 0.32729 0.51116 0.64332 0.83562 1.33653 1.66877 1.85931 2.06858 2.34328 2.63662 2.83135 2.99182 3.16678 3.31722 3.45039 3.59367 3.76844 4.09723 4.34484 4.50517 4.63668 4.82045 4.82676 
80 0.14689 0.15107 0.15464 0.30365 0.30774 0.31147 0.48994 0.49433 0.49777 0.6226 0.62694 0.63099 0.81247 0.81673 0.81987 0.98454 0.98918 0.99421 1.1501 1.15519 1.16106 1.31446 1.31984 1.32439 1.48267 1.48745 1.49155 1.64507 1.65074 1.65489 1.83928 1.84318 1.84724 2.05252 2.05619 2.17861 2.18417 2.32442 2.32812 2.33268 2.46265 2.46817 2.4719 2.61806 2.62233 2.62619 2.8082 2.81251 2.81609 2.97215 2.97722 2.98225 3.14465 3.14875 3.1521 3.294 3.29909 3.30298 3.42873 3.43304 3.43707 3.57391 3.57822 3.5828 3.7479 3.75228 3.75541 4.08151 4.08506 4.33036 4.33357 4.485 4.48968 4.49338 4.60936 4.61601 4.62096 4.80383 4.80694 4.81039 
1 0.82571 
45 0.15269 0.15769 0.30982 0.31675 0.49627 0.50111 0.62937 0.63547 0.81812 0.8233 0.98975 0.99674 1.15612 1.31974 1.32622 1.48896 1.49436 1.65572 1.84462 2.05775 2.1852 2.33004 2.47328 2.62502 2.62904 2.81491 2.81973 2.97799 2.98328 3.15048 3.15673 3.29982 3.30649 3.43676 3.58034 3.58729 3.75325 3.75903 4.08685 4.33556 4.49052 4.49609 4.61581 4.80944 4.81513 
40 0.17081 0.17696 0.32656 0.33103 0.51401 0.51918 0.64746 0.83586 0.84069 1.00786 1.01791 1.17847 1.33916 1.50743 1.67079 1.86173 1.86631 2.07379 2.2033 2.34641 2.35194 2.49035 2.6404 2.83204 2.83697 2.99565 3.16898 3.17886 3.319 3.4533 3.59901 3.61119 3.7718 4.10258 4.34961 4.35674 4.50851 4.63833 4.82478 4.82904 
44 0.17442 0.1799 0.33075 0.33626 0.51785 0.52267 0.65189 0.84052 0.84602 1.01101 1.02423 1.17943 1.18651 1.3433 1.3491 1.5113 1.67489 1.8646 1.87044 2.07773 2.08442 2.20731 2.35043 2.36065 2.49364 2.64573 2.83578 2.84237 3.00059 3.17268 3.17719 3.32314 3.32775 3.457 3.46333 3.6029 3.77611 3.78497 4.10652 4.35473 4.51363 4.64318 4.82923 4.83393 
13 0.16565 0.32361 0.51057 0.83126 1.00719 1.17532 1.33767 1.66897 1.85934 2.82995 3.3161 4.34907 4.8226 
76 0.16318 0.16626 0.171 0.31827 0.32189 0.32543 0.50698 0.51057 0.51536 0.6393 0.64293 0.82842 0.83114 0.83521 0.9987 1.00305 1.00878 1.16454 1.17012 1.17493 1.33169 1.336 1.49929 1.50317 1.66293 1.66627 1.67123 1.85321 1.85706 1.86059 2.06613 2.06957 2.08948 2.19518 2.20238 2.33829 2.34194 2.34635 2.35195 2.48061 2.48403 2.49078 2.63394 2.63702 2.82435 2.82779 2.83165 2.98904 2.99257 3.16004 3.16385 3.16768 3.31057 3.31464 3.44451 3.44874 3.45497 3.58947 3.59329 3.59935 3.76396 3.76714 3.77357 4.09511 4.0997 4.14882 4.34364 4.3477 4.36035 4.50092 4.50418 4.62938 4.63465 4.81835 4.82141 4.82506 
1 0.82173 
80 0.16897 0.17227 0.17666 0.3251 0.32896 0.33285 0.51334 0.51641 0.52096 0.64616 0.65026 0.65843 0.83569 0.83851 0.8432 1.00587 1.01015 1.01899 1.17224 1.177 1.18305 1.33792 1.34156 1.35019 1.50643 1.5099 1.66978 1.67342 1.68013 1.86009 1.86403 1.86833 1.88509 2.07327 2.07738 2.10092 2.20172 2.20669 2.34555 2.34929 2.35437 2.4882 2.49216 2.50402 2.64122 2.6443 2.83052 2.83355 2.83794 2.9956 2.9986 3.0083 3.16663 3.17048 3.17463 3.31754 3.32118 3.32924 3.4522 3.45649 3.59729 3.60135 3.60774 3.77001 3.77374 3.77851 4.10229 4.10614 4.1237 4.35065 4.35453 4.37352 4.50842 4.51148 4.51841 4.63498 4.63974 4.8248 4.82747 4.83162 
0 
79 0.16871 0.17184 0.17645 0.32473 0.32802 0.33282 0.51158 0.51466 0.51852 0.64387 0.64743 0.65186 0.83498 0.83837 1.0049 1.00906 1.01553 1.17108 1.17607 1.18031 1.33639 1.33965 1.34401 1.50449 1.5074 1.5127 1.6687 1.67276 1.67834 1.85871 1.86363 1.8678 2.07168 2.07458 2.20019 2.20625 2.3438 2.34729 2.35298 2.48569 2.48847 2.49404 2.63852 2.64112 2.64865 2.82995 2.83322 2.83729 2.99421 2.9976 3.16454 3.16841 3.17192 3.31523 3.31903 3.32352 3.44953 3.45354 3.45816 3.59469 3.59863 3.60353 3.76867 3.7717 3.77556 4.10037 4.10387 4.11312 4.34887 4.35236 4.50519 4.50808 4.5122 4.63379 4.6374 4.6462 4.82338 4.82612 4.8299 
83 0.14627 0.15061 0.15372 0.30238 0.30623 0.30994 0.48903 0.49385 0.4968 0.62106 0.6258 0.62932 0.81167 0.81553 0.81873 0.82292 0.98423 0.98772 0.99268 1.14841 1.1527 1.15798 1.31343 1.31847 1.32229 1.48151 1.48632 1.48962 1.64248 1.65006 1.65375 1.83894 1.84188 1.84628 2.0522 2.0554 2.17747 2.1836 2.32381 2.32713 2.33159 2.45921 2.46628 2.46997 2.47568 2.61578 2.62086 2.62398 2.80738 2.81192 2.81502 2.97104 2.97622 2.97928 3.14389 3.14739 3.15172 3.29308 3.29747 3.30185 3.30608 3.42549 3.43184 3.43604 3.57301 3.57756 3.58156 3.74769 3.7516 3.75511 4.08112 4.08413 4.33011 4.33259 4.48427 4.48796 4.49152 4.60833 4.61488 4.6198 4.80326 4.80648 4.80953 
74 0.1654 0.17009 0.17357 0.32229 0.32668 0.3298 0.51224 0.5152 0.5191 0.6425 0.64743 0.65165 0.83072 0.83567 0.83947 1.00202 1.00696 1.01111 1.16909 1.17494 1.17906 1.33288 1.33863 1.34207 1.50615 1.51015 1.66652 1.67036 1.67527 1.8578 1.8617 1.86509 2.07245 2.07537 2.20082 2.20634 2.34333 2.34684 2.3512 2.48719 2.49162 2.64059 2.64415 2.82643 2.83088 2.83433 2.99146 2.99585 3.00069 3.16505 3.16947 3.17372 3.31332 3.31912 3.32229 3.45085 3.45423 3.45876 3.59563 3.59927 3.77109 3.77383 4.10078 4.10418 4.34881 4.35183 4.35648 4.50776 4.51118 4.62944 4.63678 4.82359 4.82656 4.8305 
40 0.15888 0.16324 0.3151 0.32005 0.50369 0.63613 0.82506 0.82888 0.99583 1.00153 1.16311 1.3285 1.49587 1.66037 1.66832 1.84985 1.85568 2.06329 2.19121 2.33548 2.3423 2.4772 2.63048 2.82106 2.82615 2.98606 3.15685 3.16226 3.30737 3.44208 3.44837 3.5871 3.75973 3.7654 4.09213 4.34059 4.49655 4.62681 4.81455 4.82101 
59 0.15107 0.15614 0.30743 0.31233 0.4931 0.49842 0.50247 0.62639 0.63129 0.81647 0.82156 0.98784 0.99339 1.15372 1.16076 1.31762 1.3241 1.48582 1.49177 1.64657 1.65387 1.84265 1.84737 2.05587 2.05967 2.18154 2.18857 2.32793 2.33221 2.46632 2.47222 2.62177 2.62645 2.81112 2.81671 2.97531 2.98143 3.1481 3.1531 3.2972 3.30382 3.42988 3.43555 3.44021 3.57711 3.58238 3.75111 3.75633 3.75939 4.08494 4.0886 4.33374 4.33733 4.48831 4.49367 4.61228 4.62125 4.80715 4.81048 
26 0.15938 0.31851 0.50473 0.63954 0.82471 0.99738 1.16853 1.33116 1.50034 1.66074 1.8512 2.33751 2.48183 2.6319 2.82381 2.98947 3.15909 3.31016 3.44519 3.59022 3.76195 4.09263 4.34044 4.49922 4.62767 4.8151 
87 0.16425 0.16727 0.1716 0.31952 0.32334 0.32634 0.50804 0.51097 0.51425 0.64044 0.64391 0.64837 0.82835 0.83202 0.83484 0.83978 0.99877 1.00347 1.0074 1.16528 1.1715 1.17579 1.32912 1.33425 1.33748 1.5006 1.50388 1.50798 1.6641 1.66738 1.67238 1.85441 1.85831 1.86207 2.06739 2.07073 2.07748 2.1931 2.19831 2.20425 2.33951 2.34378 2.34755 2.35355 2.48198 2.48544 2.49092 2.63566 2.63858 2.82533 2.82832 2.83174 2.83617 2.99055 2.9933 2.99861 3.16098 3.16504 3.168 3.30947 3.31482 3.31774 3.4458 3.4502 3.45403 3.58998 3.59397 3.5976 3.76305 3.76747 3.76998 3.77641 4.09647 4.09956 4.10613 4.34508 4.34835 4.35447 4.50038 4.50481 4.508 4.62529 4.6323 4.63756 4.82003 4.82278 4.82648 
28 0.15062 0.30689 0.49326 0.62703 0.81597 0.98708 1.15333 1.3173 1.48621 1.65237 1.84177 2.05491 2.18198 2.32712 2.46871 2.622 2.81151 2.97542 3.14758 3.29724 3.43351 3.57723 3.75059 4.08396 4.33266 4.48781 4.61508 4.80651 
0 
75 0.16543 0.16963 0.17487 0.32258 0.32671 0.33134 0.51025 0.51384 0.51831 0.64339 0.64774 0.65421 0.83077 0.83501 0.83988 1.00278 1.00758 1.01536 1.17033 1.17537 1.33454 1.33873 1.34505 1.50275 1.5066 1.51388 1.66703 1.67164 1.68075 1.85705 1.86138 1.86576 2.07072 2.07507 2.19888 2.20553 2.3425 2.34654 2.35241 2.48547 2.48932 2.63829 2.64186 2.82807 2.83183 2.83669 2.99274 2.99708 3.16365 3.1684 3.17335 3.31469 3.31898 3.32623 3.44879 3.45359 3.46476 3.59452 3.59946 3.60773 3.76695 3.77122 3.77637 4.09976 4.10468 4.34793 4.35239 4.50372 4.50816 4.51411 4.63264 4.63779 4.82214 4.82532 4.82949 
28 0.16824 0.32502 0.51152 0.64507 0.83442 1.00674 1.17319 1.33698 1.5043 1.67047 1.85994 2.07244 2.20056 2.34492 2.48619 2.63936 2.83019 2.99453 3.16674 3.31718 3.45082 3.595 3.76905 4.09963 4.34762 4.50647 4.63447 4.82341 
18 0.50897 0.64159 0.8298 1.17163 1.85595 2.06666 2.19948 2.34182 2.48254 2.82913 2.99138 3.16505 3.31611 3.44841 3.76745 4.09609 4.34522 4.82317 
0 
29 0.16741 0.32383 0.50912 0.64189 0.83246 1.00638 1.17169 1.33497 1.5025 1.66565 1.85565 2.06869 2.19775 2.34052 2.484 2.63614 2.82806 2.99092 3.16493 3.31542 3.44871 3.59217 3.76702 4.09674 4.34529 4.50375 4.63305 4.82028 4.82687 
0 
77 0.17397 0.17752 0.18505 0.33 0.33358 0.33944 0.51761 0.52105 0.5271 0.6503 0.65438 0.66334 0.83988 0.84355 0.84905 1.01173 1.01599 1.1788 1.18395 1.34283 1.34704 1.35985 1.51036 1.51433 1.52947 1.67368 1.6785 1.68794 1.86423 1.86844 1.87253 1.8923 2.07691 2.08067 2.09076 2.20654 2.21363 2.35002 2.35421 2.36112 2.49145 2.49578 2.50441 2.64384 2.64718 2.65836 2.83549 2.83984 2.84424 2.99998 3.00446 3.17157 3.17479 3.17986 3.32315 3.32687 3.45679 3.46099 3.60056 3.60466 3.61078 3.77489 3.77785 3.78372 4.10603 4.10955 4.35417 4.35812 4.37604 4.51194 4.51562 4.52219 4.64048 4.64707 4.82922 4.83272 4.83689 
43 0.16811 0.32345 0.5107 0.51732 0.64275 0.65123 0.8312 0.83903 1.00293 1.01713 1.17276 1.3367 1.50386 1.66817 1.85747 1.86857 2.06987 2.08018 2.20002 2.34264 2.35201 2.48488 2.63875 2.83009 2.83743 2.9938 3.16304 3.17155 3.31466 3.32096 3.44819 3.45558 3.59501 3.76781 3.77584 4.09915 4.1145 4.34767 4.50483 4.51141 4.63128 4.82249 4.82815 
117 0.14166 0.14535 0.14812 0.15091 0.29776 0.30119 0.30431 0.30706 0.4844 0.48821 0.49083 0.49343 0.49713 0.61667 0.62045 0.62335 0.62629 0.63116 0.80699 0.81037 0.81352 0.81591 0.8207 0.97963 0.98234 0.98593 0.98938 1.14386 1.14762 1.15154 1.15538 1.30873 1.31219 1.31588 1.31917 1.47682 1.48064 1.48377 1.48657 1.63816 1.64433 1.64748 1.65102 1.83433 1.83679 1.83992 1.84293 2.04758 2.05009 2.05278 2.05839 2.17285 2.17747 2.18106 2.31921 2.32198 2.32489 2.32817 2.45501 2.46055 2.46404 2.46687 2.47148 2.61135 2.61559 2.61852 2.62109 2.80278 2.80663 2.80941 2.81213 2.81616 2.96641 2.97035 2.97354 2.97707 3.13926 3.14226 3.14538 3.14784 3.15196 3.28847 3.29187 3.2956 3.29841 3.42113 3.42677 3.42989 3.43311 3.5684 3.57214 3.57493 3.57825 3.74311 3.74612 3.74907 3.75136 4.07653 4.07906 4.08191 4.32547 4.32762 4.33033 4.33693 4.47959 4.48253 4.48596 4.48842 4.60368 4.609 4.61331 4.61777 4.7987 4.80147 4.80368 4.80641 4.81064 
19 0.15752 0.31581 0.50091 0.63611 0.82271 0.99282 1.84659 2.06122 2.33605 2.62943 2.81913 3.15704 3.44427 3.58839 3.75962 4.08934 4.33702 4.49674 4.8124 
26 0.17641 0.33364 0.51935 0.65541 0.84166 1.01521 1.18393 1.34623 1.51521 1.67779 1.86905 2.0798 2.2138 2.35232 2.64684 2.838 3.00497 3.17548 3.32518 3.46001 3.61212 3.77778 4.10821 4.35565 4.51626 4.83133 
29 0.16249 0.31788 0.50585 0.63789 0.82684 0.83076 0.99712 1.16289 1.33133 1.49837 1.66167 1.85133 2.06593 2.19526 2.33759 2.48043 2.63281 2.82383 2.9881 3.15912 3.31046 3.44285 3.58863 3.76398 4.09455 4.34268 4.50107 4.62689 4.81818 
62 0.16442 0.16773 0.31944 0.32351 0.32743 0.50804 0.51151 0.64064 0.64404 0.8294 0.83274 0.83857 0.99976 1.00433 1.16785 1.17308 1.33276 1.3372 1.50051 1.50386 1.6646 1.66893 1.8545 1.85924 2.06758 2.07092 2.1967 2.2039 2.33999 2.34422 2.48247 2.48591 2.63535 2.63825 2.8262 2.83033 2.83561 2.99071 2.99478 3.16218 3.16584 3.31273 3.31662 3.44604 3.45039 3.5911 3.59477 3.60156 3.76515 3.76844 4.09655 4.10005 4.345 4.34839 4.50211 4.50517 4.51026 4.63074 4.63604 4.8195 4.82265 4.82666 
28 0.16967 0.32655 0.51432 0.65154 0.83463 1.00372 1.17747 1.34225 1.50987 1.66923 1.86038 1.87015 2.07937 2.20828 2.3464 2.49207 2.64512 2.83242 3.00056 3.17149 3.32054 3.45513 3.60136 3.77281 4.10439 4.3545 4.51174 4.82546 
0 
137 0.14264 0.14591 0.14861 0.15086 0.15391 0.29879 0.30234 0.30463 0.30698 0.30939 0.48571 0.48902 0.4917 0.49366 0.49608 0.61599 0.62034 0.62337 0.6257 0.62813 0.63284 0.80809 0.81141 0.8141 0.81626 0.81879 0.9809 0.98321 0.98596 0.9885 0.99194 1.14486 1.14868 1.15157 1.15459 1.15857 1.30991 1.31309 1.31661 1.31899 1.32212 1.47793 1.48147 1.48435 1.48659 1.48941 1.63903 1.64489 1.64801 1.65046 1.65417 1.83567 1.8379 1.84021 1.84258 1.84539 2.0489 2.05112 2.05352 2.05597 2.17403 2.1778 2.18116 2.18495 2.32055 2.32317 2.32552 2.32791 2.33127 2.45555 2.46123 2.46445 2.46701 2.46991 2.61242 2.61669 2.61922 2.62139 2.62446 2.80418 2.80763 2.81004 2.81208 2.81474 2.96757 2.97097 2.97412 2.97614 2.97995 3.14035 3.14316 3.1454 3.14795 3.15005 3.28928 3.29247 3.29547 3.29832 3.30073 3.42231 3.42779 3.43002 3.43289 3.43561 3.56966 3.57301 3.57554 3.57803 3.58101 3.74435 3.74664 3.74937 3.75149 3.7535 4.07787 4.08015 4.08237 4.08478 4.32663 4.32875 4.33074 4.33348 4.48077 4.48359 4.48659 4.48857 4.49104 4.60476 4.60873 4.61217 4.61571 4.62218 4.80016 4.80272 4.80472 4.80667 4.80933 
98 0.14618 0.15028 0.1534 0.30238 0.30581 0.30928 0.3129 0.48887 0.49323 0.49595 0.49961 0.62172 0.62583 0.62948 0.81165 0.81526 0.81865 0.82291 0.98401 0.98704 0.99129 1.14851 1.15229 1.15724 1.1623 1.31323 1.31742 1.32104 1.32545 1.48144 1.48567 1.48897 1.49406 1.64263 1.6493 1.65262 1.83873 1.84138 1.845 1.84973 2.05199 2.05475 2.05794 2.17729 2.18288 2.32361 2.32651 2.32991 2.45994 2.46576 2.46951 2.47418 2.61609 2.62025 2.62343 2.80713 2.81134 2.81436 2.81905 2.97095 2.97538 2.97853 3.14382 3.14697 3.15076 3.15419 3.29298 3.29698 3.30106 3.30481 3.42559 3.43129 3.43508 3.4397 3.57285 3.57691 3.58044 3.74748 3.75107 3.75418 3.75768 4.08093 4.08358 4.08693 4.32991 4.33212 4.33576 4.48411 4.48735 4.49077 4.49575 4.60817 4.61445 4.61929 4.80307 4.806 4.80841 4.8122 
44 0.17063 0.17709 0.32741 0.51282 0.51692 0.64751 0.83579 0.8414 1.00848 1.1765 1.33865 1.34472 1.50605 1.67134 1.67809 1.86214 1.8675 2.07354 2.20324 2.34696 2.3552 2.48789 2.49739 2.64029 2.83214 2.83708 2.99528 3.00247 3.16831 3.17404 3.31916 3.45308 3.59759 3.60526 3.77081 3.77888 4.10235 4.11055 4.34962 4.35612 4.50787 4.63669 4.82445 4.82883 
0 
58 0.15541 0.15947 0.31198 0.31622 0.49819 0.5025 0.50895 0.63114 0.63562 0.8205 0.82511 0.83135 0.99232 0.99931 1.15821 1.1649 1.32224 1.32858 1.49067 1.49617 1.655 1.65928 1.8472 1.85211 2.06048 2.06486 2.18642 2.19191 2.3326 2.33711 2.47197 2.47725 2.62688 2.63087 2.81617 2.82104 2.98017 2.98535 3.15285 3.15833 3.30197 3.30921 3.43791 3.44233 3.58197 3.58675 3.75576 3.7613 4.08938 4.09351 4.3382 4.34241 4.49282 4.49819 4.61732 4.6256 4.81199 4.81539 
34 0.1667 0.32312 0.50959 0.51435 0.64284 0.83174 0.83548 1.00375 1.17261 1.33516 1.50277 1.50777 1.66674 1.85795 2.07012 2.19894 2.34243 2.484 2.48954 2.63777 2.82803 2.99251 3.16506 3.31544 3.44869 3.59349 3.76807 3.77283 4.09866 4.34677 4.50556 4.63273 4.82137 4.82637 
0 
54 0.14974 0.156 0.30583 0.31075 0.49255 0.49888 0.62443 0.63028 0.81514 0.82157 0.98773 0.99576 1.15179 1.1576 1.16518 1.31701 1.32497 1.48501 1.49196 1.64598 1.65438 1.84247 1.85055 2.05573 2.18101 2.19645 2.32732 2.33473 2.46266 2.47141 2.61919 2.62571 2.81092 2.81752 2.97455 2.98167 3.14741 3.1546 3.29657 3.30478 3.42895 3.43599 3.57652 3.58345 3.75117 3.75843 4.08462 4.33363 4.48781 4.49509 4.61188 4.6211 4.80676 4.81153 
77 0.16009 0.16435 0.17082 0.3169 0.32159 0.50361 0.50757 0.51179 0.63597 0.6395 0.64422 0.82546 0.8299 0.83539 0.99691 1.00211 1.00829 1.16309 1.16836 1.17463 1.32697 1.33214 1.33711 1.49591 1.49992 1.50527 1.66018 1.66373 1.67268 1.85174 1.85625 1.86044 2.06562 2.06942 2.19158 2.19701 2.20421 2.33764 2.34151 2.3487 2.47478 2.47999 2.48381 2.63158 2.63534 2.82187 2.82566 2.83067 2.98505 2.98969 3.15775 3.16252 3.16616 3.30703 3.3126 3.31687 3.44201 3.44567 3.44982 3.58765 3.59129 3.59782 3.76058 3.76558 3.77171 4.09448 4.09851 4.34318 4.34824 4.49791 4.50237 4.51291 4.62236 4.62919 4.81709 4.82008 4.82506 
53 0.14812 0.15304 0.30457 0.31029 0.4907 0.49545 0.62414 0.6303 0.81351 0.81868 0.98497 1.1511 1.31498 1.32331 1.48345 1.48942 1.64895 1.65461 1.83971 1.84578 2.05292 2.05825 2.17935 2.32499 2.33113 2.46629 2.47151 2.61947 2.62442 2.80898 2.814 2.97293 2.97898 3.14524 3.15146 3.29471 3.30346 3.43127 3.43763 3.57466 3.58064 3.74835 3.75398 4.08196 4.08719 4.3307 4.33586 4.48554 4.49161 4.61026 4.61973 4.80424 4.80787 
101 0.17591 0.17906 0.18278 0.33152 0.33509 0.33799 0.34426 0.51955 0.52238 0.5253 0.53019 0.6518 0.6553 0.65854 0.6698 0.84143 0.84455 0.84803 0.85776 1.01134 1.0159 1.01945 1.0277 1.17952 1.18397 1.18748 1.34439 1.34747 1.35068 1.35983 1.51241 1.51528 1.51857 1.53062 1.67612 1.67991 1.68431 1.86612 1.87021 1.87341 1.87903 2.07896 2.08207 2.08683 2.11018 2.20937 2.2144 2.35145 2.35509 2.35867 2.36472 2.49383 2.49738 2.50164 2.64626 2.64922 2.65354 2.83711 2.8406 2.84407 2.84823 3.00165 3.00429 3.00806 3.1726 3.17625 3.17899 3.18303 3.32316 3.3268 3.32966 3.33753 3.45773 3.46178 3.4652 3.47906 3.60287 3.60661 3.61116 3.6185 3.77675 3.77986 3.78265 3.7879 4.10786 4.11118 4.11559 4.35658 4.35966 4.36378 4.51285 4.51633 4.5196 4.52605 4.64267 4.64675 4.65476 4.83135 4.83411 4.83734 4.84198 
57 0.15909 0.16234 0.31505 0.31861 0.50324 0.50683 0.63499 0.63849 0.82362 0.82669 0.8303 0.99528 0.99939 1.162 1.16675 1.32742 1.33107 1.49524 1.49911 1.6591 1.66271 1.84978 1.85366 2.06299 2.0669 2.19049 2.19625 2.33518 2.33931 2.47665 2.4806 2.62977 2.63277 2.82067 2.82419 2.985 2.98878 3.15681 3.16009 3.30705 3.31072 3.44092 3.44498 3.58592 3.58996 3.75988 3.76317 4.09162 4.09556 4.33972 4.34444 4.49773 4.50078 4.62542 4.62945 4.81449 4.81758 
0 
25 0.16478 0.5065 0.64082 0.83062 1.00137 1.17324 1.33448 1.50043 1.66353 1.85955 2.34036 2.48165 2.6345 2.82586 2.99058 3.16265 3.31299 3.44896 3.59057 3.76484 4.09622 4.34334 4.50198 4.63053 4.81992 
57 0.15342 0.15774 0.30953 0.3138 0.49558 0.50031 0.50534 0.62958 0.63376 0.81907 0.82364 0.99016 0.99549 1.15597 1.16184 1.32004 1.32582 1.48833 1.49334 1.65453 1.65954 1.84494 1.84952 2.0581 2.06218 2.18409 2.19092 2.33028 2.33442 2.47098 2.47559 2.62424 2.62852 2.81369 2.81862 2.97783 2.98307 3.15056 3.15543 3.29969 3.30558 3.4368 3.44217 3.57981 3.58419 3.7534 3.75858 4.08712 4.09115 4.33602 4.33962 4.49054 4.49561 4.61501 4.62331 4.80945 4.81302 
24 0.15838 0.31247 0.5015 0.6355 0.82557 0.99678 1.3279 1.49497 1.84695 2.06045 2.3324 2.47661 2.62884 2.81999 2.9843 3.15303 3.30782 3.44298 3.58572 3.75933 4.08884 4.33717 4.49626 4.81188 
71 0.16817 0.17175 0.17645 0.32364 0.32716 0.3307 0.51148 0.51422 0.51793 0.64442 0.64836 0.83199 0.83612 0.84022 1.00336 1.00818 1.0127 1.17 1.17457 1.17963 1.33499 1.33904 1.34336 1.50514 1.50993 1.66721 1.67103 1.67584 1.85805 1.86235 1.86593 2.07189 2.07591 2.19878 2.20295 2.34374 2.34845 2.35337 2.48637 2.49075 2.63961 2.64302 2.83017 2.83326 2.83806 2.99434 2.99761 3.16642 3.17002 3.31417 3.31901 3.32263 3.45002 3.4548 3.46183 3.59539 3.59927 3.60562 3.77087 3.77443 4.10102 4.10542 4.34915 4.35292 4.50784 4.51136 4.63188 4.63645 4.82398 4.82728 4.83123 
60 0.16565 0.16926 0.32101 0.3245 0.50857 0.51292 0.64172 0.64535 0.83039 0.8334 0.83938 1.00072 1.00509 1.01461 1.17033 1.1756 1.33476 1.34256 1.50203 1.50578 1.66534 1.66966 1.85571 1.85953 1.86455 2.06908 2.07337 2.19784 2.20664 2.34118 2.3459 2.3552 2.48353 2.48798 2.63677 2.64121 2.8274 2.83333 2.99158 2.99663 3.16381 3.16681 3.31488 3.3185 3.44825 3.45192 3.59266 3.59684 3.76674 3.76945 4.09774 4.10331 4.34567 4.351 4.50398 4.50722 4.63157 4.63941 4.82076 4.82581 
4 0.16046 0.50477 0.82487 4.81562 
1 0.85047 
49 0.15243 0.15751 0.30871 0.31438 0.49658 0.50152 0.62881 0.63684 0.81738 0.82234 0.98922 0.99811 1.1558 1.16363 1.32089 1.32703 1.48903 1.49538 1.65299 1.66066 1.8436 1.85038 2.05703 2.18571 2.32904 2.33904 2.47001 2.47664 2.62405 2.81425 2.81954 2.97913 3.14951 3.15502 3.2999 3.3056 3.43446 3.44114 3.58 3.58862 3.75323 3.75824 4.08589 4.33421 4.49003 4.49548 4.61707 4.80865 4.81423 
69 0.16341 0.16663 0.17129 0.31881 0.32241 0.32588 0.50726 0.51022 0.51391 0.63987 0.64365 0.82889 0.83199 0.83588 0.99807 1.00308 1.00796 1.16567 1.17204 1.33203 1.3359 1.50025 1.5038 1.66326 1.66746 1.67308 1.85366 1.85804 1.86147 2.06645 2.06946 2.19504 2.1994 2.33879 2.34325 2.34782 2.48141 2.48554 2.63465 2.63741 2.82538 2.82847 2.83214 2.98908 2.99281 3.16063 3.1642 3.16827 3.31197 3.31556 3.44486 3.4497 3.45581 3.58941 3.59409 3.59947 3.76544 3.76793 4.09537 4.09886 4.34388 4.34721 4.50228 4.50514 4.62752 4.63167 4.81864 4.82168 4.82511 
24 0.15352 0.31048 0.49707 0.63052 0.81893 0.99161 1.32294 1.49048 1.84338 2.05733 2.32942 2.47255 2.62511 2.81536 2.98008 3.15046 3.3029 3.43778 3.58102 3.7547 4.08579 4.33364 4.49214 4.80828 
28 0.17295 0.3296 0.51619 0.65115 0.83831 1.01116 1.17971 1.3421 1.50929 1.67439 1.86548 2.07596 2.20464 2.3482 2.64311 2.83444 2.99715 3.17103 3.32185 3.45597 3.59989 3.77405 4.10407 4.35126 4.51306 4.64308 4.82735 4.83208 
50 0.16882 0.17334 0.32499 0.3289 0.51181 0.51608 0.6453 0.83473 0.83968 1.00589 1.0124 1.17341 1.17938 1.33716 1.3418 1.50481 1.5103 1.66884 1.67558 1.85933 1.86486 2.07278 2.2012 2.34552 2.353 2.48679 2.49429 2.64052 2.83004 2.83495 2.99489 3.00051 3.16597 3.17084 3.31714 3.32135 3.4516 3.45699 3.59621 3.60399 3.7704 3.77496 4.10098 4.10604 4.34918 4.35468 4.5074 4.63502 4.82406 4.82907 
70 0.16011 0.16346 0.16762 0.31561 0.31928 0.32229 0.50369 0.50693 0.51022 0.63599 0.63994 0.82506 0.82856 0.8325 0.99587 1.00039 1.16227 1.16768 1.17332 1.32683 1.3308 1.33438 1.49623 1.49936 1.66027 1.66402 1.85026 1.85465 1.85881 2.06322 2.06716 2.19096 2.19485 2.33583 2.33981 2.3466 2.47762 2.48082 2.63095 2.63419 2.82121 2.82434 2.82833 2.98516 2.98831 3.15669 3.1612 3.16774 3.30756 3.31195 3.31546 3.44165 3.44644 3.58662 3.59001 3.75962 3.76363 3.76658 4.0923 4.09619 4.341 4.34452 4.49684 4.50093 4.5064 4.62431 4.62865 4.81523 4.81819 4.8216 
5 0.51527 1.17949 2.83706 3.17503 4.82792 
6 0.5149 1.00794 1.33646 1.85877 2.34539 3.31566 
37 0.16506 0.32256 0.50909 0.64242 0.83084 0.83611 1.00293 1.00985 1.17117 1.33441 1.50178 1.66412 1.67187 1.85525 1.86041 2.0686 2.19826 2.34189 2.34712 2.48284 2.63605 2.82717 2.83304 2.99052 3.16449 3.31493 3.44838 3.45683 3.59241 3.603 3.76725 4.09739 4.3453 4.5036 4.63199 4.81967 4.82556 
36 0.15964 0.16441 0.31583 0.32007 0.50358 0.51026 0.63621 0.82407 0.82812 0.99626 1.16171 1.16802 1.32991 1.49733 1.65995 1.85037 1.85653 2.06417 2.19161 2.3359 2.34113 2.47818 2.63154 2.82199 2.98667 3.15656 3.16157 3.30959 3.44389 3.58728 3.76226 4.09265 4.34058 4.49906 4.62228 4.81517 
48 0.15057 0.15503 0.3067 0.31374 0.49301 0.49783 0.62617 0.63181 0.81589 0.82066 0.98697 0.99622 1.153 1.31697 1.32487 1.48575 1.49133 1.64988 1.65622 1.84171 2.05498 2.18181 2.32712 2.46676 2.47252 2.62132 2.62576 2.81139 2.81662 2.97512 2.98038 3.14746 3.15448 3.29679 3.30472 3.43259 3.57716 3.58389 3.75046 3.75706 4.08408 4.33276 4.48748 4.4937 4.61329 4.62139 4.80651 4.81163 
103 0.14719 0.1508 0.15348 0.15791 0.30324 0.30678 0.30999 0.3138 0.48989 0.49388 0.49635 0.50022 0.62226 0.62608 0.62884 0.63289 0.81246 0.81583 0.81897 0.82232 0.98521 0.98796 0.99217 1.14931 1.15323 1.15831 1.16288 1.31421 1.31773 1.32167 1.32607 1.48226 1.48627 1.48934 1.49423 1.64356 1.65013 1.65333 1.66012 1.83989 1.84233 1.8459 1.85056 2.05315 2.05565 2.05854 2.1783 2.18317 2.18931 2.32477 2.32757 2.33075 2.46036 2.46623 2.47005 2.47368 2.61677 2.62123 2.62415 2.80824 2.81225 2.815 2.81949 2.9719 2.97601 2.97914 3.14481 3.14787 3.15117 3.15465 3.29404 3.29754 3.30214 3.30549 3.42657 3.43245 3.43613 3.44086 3.5739 3.57777 3.58047 3.58715 3.74868 3.75178 3.755 3.75825 4.0821 4.08463 4.0879 4.33107 4.33314 4.33662 4.48512 4.4881 4.49173 4.49618 4.60912 4.61479 4.61972 4.80425 4.80707 4.80925 4.81409 
30 0.16097 0.31714 0.50494 0.63796 0.8251 0.83123 0.99798 1.16666 1.33027 1.49795 1.6619 1.85152 1.85847 2.06773 2.19385 2.3378 2.48069 2.63297 2.82285 2.98716 3.15937 3.30964 3.4483 3.5884 3.76233 4.09552 4.34556 4.49985 4.6275 4.8181 
76 0.14733 0.15227 0.15607 0.30348 0.30737 0.31171 0.49005 0.49529 0.49885 0.62262 0.62765 0.63209 0.81271 0.81715 0.82061 0.98524 0.98913 0.99445 1.14961 1.15415 1.16137 1.31443 1.32061 1.32607 1.48255 1.48782 1.49188 1.64395 1.65144 1.65483 1.83995 1.84303 1.848 2.05321 2.05655 2.17853 2.18582 2.32483 2.32826 2.46129 2.46693 2.47097 2.61719 2.62184 2.6255 2.80841 2.81342 2.8171 2.9721 2.9782 3.14492 3.1485 3.15287 3.29414 3.29953 3.30386 3.42692 3.43312 3.43827 3.57404 3.579 3.74871 3.75351 3.75683 4.08214 4.08527 4.33112 4.33375 4.48526 4.48919 4.49297 4.60939 4.61819 4.8043 4.80763 4.81128 
53 0.1545 0.15945 0.16504 0.31133 0.31759 0.4997 0.50418 0.63033 0.63731 0.81997 0.82483 0.82933 0.99141 0.99758 1.15753 1.16717 1.32164 1.33012 1.49042 1.49673 1.65572 1.66189 1.84609 1.85242 2.05938 2.18893 2.33145 2.33812 2.47232 2.4794 2.62585 2.63115 2.81722 2.82271 2.98019 2.9856 3.15195 3.15832 3.30145 3.3089 3.4374 3.44427 3.58145 3.58852 3.75523 3.7613 4.08841 4.33733 4.49209 4.49827 4.62066 4.8112 4.8158 
27 0.15977 0.31644 0.50468 0.63666 0.82445 0.99917 1.16692 1.33161 1.49736 1.66033 1.85174 2.06371 2.33659 2.47799 2.6314 2.823 2.98815 3.15847 3.30957 3.44398 3.5884 3.76166 4.0922 4.34004 4.49849 4.62846 4.81538 
52 0.15092 0.15657 0.30725 0.31328 0.49362 0.49886 0.62681 0.63278 0.81629 0.82197 0.98786 0.99562 1.15371 1.16371 1.31789 1.32514 1.4864 1.49253 1.65083 1.65696 1.84246 1.84946 2.05571 2.18267 2.32776 2.33433 2.46751 2.47364 2.62175 2.62699 2.81204 2.81756 2.9759 2.9822 3.14804 3.15411 3.2976 3.30488 3.43339 3.43996 3.5777 3.58425 3.75129 3.75707 4.08474 4.33346 4.48834 4.49443 4.61407 4.62332 4.80711 4.81153 
47 0.16051 0.3146 0.49984 0.50862 0.63317 0.64196 0.82524 0.99525 1.16102 1.1685 1.32526 1.33411 1.49294 1.49983 1.65303 1.66214 1.85024 2.0653 2.18839 2.2002 2.3352 2.34144 2.47109 2.48049 2.62838 2.63446 2.81906 2.82539 2.98227 2.99243 3.15546 3.16228 3.30513 3.31299 3.4355 3.44553 3.58501 3.59215 3.7587 3.76472 4.09405 4.34147 4.4957 4.50181 4.61921 4.63044 4.81598 
81 0.15439 0.15824 0.16112 0.31207 0.31551 0.31869 0.49774 0.50161 0.50508 0.63086 0.63438 0.63797 0.81965 0.82303 0.8261 0.83077 0.99225 0.9963 1.00046 1.15786 1.1626 1.16783 1.3219 1.32727 1.33125 1.49048 1.49458 1.49815 1.65176 1.65766 1.66087 1.84723 1.85126 1.85497 2.06033 2.06349 2.18565 2.19129 2.33244 2.33551 2.34083 2.4708 2.47527 2.47879 2.62643 2.62973 2.63299 2.81578 2.81957 2.82344 2.97973 2.98446 2.98891 3.15271 3.15583 3.15952 3.30172 3.30601 3.30971 3.43636 3.43977 3.44435 3.5817 3.58536 3.5895 3.75577 3.75956 3.76249 4.08943 4.09233 4.33822 4.34099 4.49303 4.49754 4.50067 4.61644 4.62256 4.6267 4.81169 4.81445 4.81803 
25 0.16021 0.31674 0.50289 0.63975 0.82463 1.00022 1.16841 1.33132 1.49684 1.65947 1.85263 2.06235 2.33856 2.47721 2.63065 2.82112 3.15816 3.30951 3.44449 3.59006 3.76146 4.09092 4.3391 4.49873 4.81374 
7 0.32798 0.83437 1.00715 1.86203 2.34736 2.83433 4.82696 
79 0.14743 0.15152 0.15535 0.30376 0.30755 0.31153 0.48979 0.49405 0.49752 0.62283 0.62687 0.63084 0.81285 0.81716 0.8208 0.98448 0.98895 1.15019 1.15492 1.16194 1.31445 1.3195 1.32516 1.48264 1.48715 1.49255 1.64444 1.65025 1.65528 1.83922 1.8431 1.84754 2.05243 2.05601 2.17827 2.18392 2.32443 2.32801 2.33445 2.46303 2.46804 2.47245 2.61813 2.62208 2.6255 2.80787 2.81213 2.8153 2.97206 2.97692 2.98453 3.14463 3.14857 3.15203 3.29405 3.29875 3.3037 3.42842 3.43227 3.43709 3.57374 3.57788 3.58406 3.74779 3.7521 3.75547 4.08144 4.08492 4.33024 4.33335 4.485 4.48952 4.49486 4.6091 4.61559 4.62122 4.80364 4.80671 4.80981 
0 
40 0.15688 0.31194 0.31798 0.50002 0.50559 0.63312 0.82038 0.82575 0.99179 1.00082 1.15849 1.16791 1.32153 1.32829 1.49338 1.65724 1.84612 1.85466 2.05949 2.18978 2.33156 2.47517 2.6282 2.81802 2.98329 3.15223 3.15844 3.30175 3.30914 3.43887 3.58371 3.75497 3.76051 4.08847 4.33697 4.49206 4.4977 4.62327 4.81098 4.81576 
23 0.15314 0.30925 0.49703 0.6295 0.81804 0.98924 1.49052 1.84331 2.05681 2.32887 2.47248 2.62512 2.8154 2.98033 3.14961 3.30608 3.43622 3.58081 3.75432 4.08565 4.33395 4.49211 4.80849 
99 0.16705 0.17079 0.17415 0.18069 0.32305 0.32702 0.33 0.33456 0.51154 0.51415 0.51734 0.52242 0.64438 0.6479 0.65126 0.8322 0.83596 0.83849 0.84207 1.00291 1.00709 1.0107 1.01599 1.16972 1.17551 1.17914 1.33384 1.33917 1.34275 1.50224 1.50638 1.50965 1.51483 1.66788 1.67085 1.67596 1.85846 1.86203 1.86524 1.86926 2.07156 2.07455 2.07952 2.19714 2.20278 2.20771 2.34384 2.34694 2.35041 2.35525 2.48499 2.48834 2.49202 2.4982 2.63848 2.64168 2.64535 2.82874 2.83186 2.83504 2.83835 2.99153 2.99599 2.99985 3.16409 3.16851 3.17116 3.17545 3.31447 3.31897 3.32211 3.45022 3.45399 3.45774 3.5935 3.59692 3.60096 3.60648 3.7675 3.77164 3.77423 3.77956 4.10048 4.10341 4.10797 4.34931 4.35178 4.35629 4.50435 4.50865 4.51199 4.51827 4.63098 4.6367 4.64114 4.8234 4.82615 4.82921 4.83281 
0 
0 
27 0.1578 0.31524 0.50245 0.63468 0.82375 0.99681 1.16462 1.32663 1.49404 1.66385 1.84606 2.06194 2.33525 2.47527 2.62834 2.81985 2.9838 3.15645 3.30688 3.44126 3.58726 3.75877 4.08794 4.336 4.49567 4.62616 4.81203 
29 0.16558 0.32221 0.50832 0.64233 0.83098 1.00231 1.17154 1.33395 1.50176 1.66571 1.85774 2.06844 2.19977 2.34138 2.48332 2.63585 2.8271 2.99061 3.1633 3.31469 3.44895 3.59225 3.76685 4.09687 4.34507 4.50323 4.63138 4.81992 4.82523 
68 0.15787 0.16092 0.16502 0.31395 0.3177 0.32211 0.50181 0.50527 0.63441 0.6378 0.82283 0.82621 0.82932 0.99411 0.99861 1.16014 1.16456 1.16958 1.32503 1.32899 1.33243 1.49402 1.49725 1.65815 1.66186 1.8484 1.85248 1.85636 2.06151 2.06517 2.18936 2.19367 2.33401 2.33752 2.47511 2.47879 2.48428 2.62892 2.63185 2.81946 2.82301 2.82765 2.98403 2.98694 3.15478 3.15906 3.16336 3.3044 3.30914 3.31297 3.44003 3.4444 3.58501 3.58844 3.75856 3.76204 4.09052 4.09432 4.33895 4.34293 4.49512 4.49855 4.50214 4.62143 4.62613 4.81357 4.81643 4.81991 
28 0.15902 0.3155 0.50325 0.63591 0.8248 1.00113 1.16447 1.32813 1.49561 1.6594 1.85038 2.06398 2.19315 2.33724 2.47628 2.63115 2.82138 2.98565 3.15723 3.30727 3.44136 3.58694 3.76236 4.09239 4.34071 4.49834 4.62527 4.81567 
78 0.15484 0.15872 0.16238 0.31193 0.31595 0.31997 0.49837 0.50204 0.50571 0.63136 0.63513 0.63862 0.82076 0.82509 0.8303 0.99223 0.99676 1.0025 1.15841 1.16393 1.169 1.32204 1.32705 1.33124 1.49053 1.49486 1.49878 1.65467 1.65892 1.66449 1.84685 1.85101 1.85519 2.05983 2.0634 2.18639 2.19201 2.33217 2.33601 2.34217 2.47159 2.47613 2.4809 2.62614 2.62997 2.81683 2.8205 2.82443 2.97993 2.98461 2.99002 3.1531 3.15722 3.16135 3.30208 3.30737 3.31073 3.4375 3.44171 3.44602 3.5818 3.58566 3.59021 3.75579 3.75983 3.76281 4.08886 4.09225 4.3376 4.34061 4.49283 4.49721 4.50085 4.61866 4.62518 4.8117 4.81463 4.81901 
27 0.166 0.32209 0.50971 0.64214 0.83332 1.00106 1.17211 1.33551 1.50389 1.66659 1.85564 2.06916 2.19902 2.34149 2.48469 2.63873 2.82826 2.99202 3.16733 3.31612 3.45257 3.59256 3.77184 4.09804 4.34656 4.63257 4.82188 
1 0.83593 
128 0.1675 0.1705 0.17266 0.17545 0.18034 0.32402 0.32707 0.3294 0.33165 0.3361 0.51055 0.51357 0.51582 0.51801 0.52119 0.64505 0.64772 0.64989 0.65289 0.8336 0.8368 0.83904 0.84177 0.84851 1.00436 1.00786 1.0104 1.01321 1.02026 1.1712 1.17505 1.17787 1.18068 1.3349 1.33862 1.34104 1.34357 1.34864 1.50409 1.50682 1.50903 1.51206 1.66878 1.67144 1.67445 1.67798 1.85893 1.86198 1.86423 1.86659 1.87021 2.07172 2.07427 2.07657 2.08012 2.19891 2.20277 2.20635 2.21046 2.34469 2.34744 2.35028 2.3538 2.3581 2.48586 2.4885 2.49116 2.49433 2.49984 2.63911 2.64161 2.64372 2.64813 2.82961 2.83228 2.83447 2.8371 2.84 2.99294 2.99627 2.99853 3.0015 3.16566 3.16889 3.17096 3.17345 3.1772 3.31489 3.31881 3.32103 3.32341 3.33012 3.45058 3.45367 3.45602 3.45905 3.59543 3.59785 3.60051 3.60367 3.60806 3.76878 3.77161 3.77384 3.77663 3.78119 4.10084 4.10312 4.10555 4.10987 4.34951 4.35152 4.35419 4.35799 4.5054 4.50874 4.51075 4.5135 4.63343 4.63679 4.64006 4.64476 4.82361 4.82585 4.82793 4.83031 4.83298 4.84079 
59 0.16288 0.16641 0.31861 0.32265 0.50698 0.51085 0.6391 0.64288 0.82892 0.83196 0.83648 0.99824 1.00273 1.16453 1.17128 1.33231 1.33713 1.50004 1.50528 1.66311 1.66786 1.85298 1.85764 1.86149 2.06624 2.06984 2.19438 2.1984 2.33838 2.34272 2.34866 2.48119 2.48872 2.63426 2.63723 2.82511 2.82851 2.98929 2.99406 3.16171 3.1662 3.31273 3.31761 3.44459 3.4497 3.59014 3.59551 3.76495 3.7678 4.09524 4.09906 4.34351 4.34751 4.50205 4.50775 4.62831 4.63477 4.81857 4.82209 
11 0.32021 0.50347 1.16898 1.33183 1.66321 1.85392 2.82489 3.15881 3.31001 4.6266 4.81498 
86 0.1782 0.18168 0.18689 0.33373 0.33777 0.34181 0.52178 0.52547 0.53029 0.65378 0.6577 0.66214 0.84212 0.8462 0.85041 1.01319 1.01864 1.02386 1.18 1.18635 1.19088 1.34407 1.34894 1.35353 1.51379 1.51724 1.52124 1.67855 1.68281 1.68917 1.86811 1.87303 1.87679 1.89215 2.0815 2.08502 2.10042 2.20774 2.21316 2.2217 2.35326 2.35748 2.36445 2.4947 2.49867 2.50416 2.6482 2.65147 2.65822 2.83896 2.84296 2.8476 3.00177 3.00586 3.01054 3.17404 3.17895 3.18295 3.32346 3.32895 3.33298 3.45996 3.46477 3.47104 3.60354 3.60814 3.61351 3.77727 3.78154 3.78467 3.79191 4.11058 4.11446 4.12725 4.35897 4.36277 4.37176 4.5141 4.51853 4.52238 4.64158 4.64685 4.65431 4.83332 4.83645 4.84045 
29 0.16915 0.32653 0.51253 0.6452 0.83466 1.00684 1.1743 1.33818 1.50589 1.66888 1.8618 2.07166 2.20328 2.34543 2.35542 2.48903 2.63944 2.83418 2.99413 3.16725 3.31756 3.45223 3.59641 3.77051 4.10104 4.34732 4.50663 4.63674 4.82684 
0 
34 0.15352 0.30909 0.318 0.49655 0.50348 0.62903 0.81859 0.82564 0.98955 1.15587 1.32058 1.48907 1.65421 1.84397 2.05726 2.18637 2.32935 2.47097 2.62449 2.81433 2.97879 3.15001 3.15803 3.29983 3.30923 3.43551 3.57996 3.75342 3.75937 4.08627 4.33474 4.49024 4.6219 4.80872 
31 0.15822 0.16594 0.31426 0.3223 0.50213 0.63449 0.82298 0.83106 0.99411 1.1653 1.33074 1.49502 1.65869 1.84914 1.85543 2.06141 2.195 2.33403 2.47641 2.6294 2.81988 2.98547 3.15484 3.31078 3.44017 3.58543 3.75886 4.09065 4.3391 4.49558 4.81366 
81 0.1531 0.15757 0.16136 0.30921 0.31345 0.31712 0.49588 0.50085 0.50482 0.62845 0.63343 0.63762 0.81845 0.82259 0.82623 0.99149 0.99577 0.99979 1.15528 1.1598 1.16438 1.32024 1.32545 1.32904 1.48829 1.49345 1.49731 1.64952 1.65625 1.65959 1.84627 1.84967 1.85465 2.0595 2.06332 2.18429 2.19006 2.19584 2.33097 2.33441 2.33905 2.46636 2.47248 2.47644 2.62285 2.62783 2.63132 2.81418 2.81907 2.82304 2.97794 2.98335 2.98995 3.15099 3.15461 3.15856 3.30002 3.30498 3.30932 3.43253 3.43879 3.44337 3.57985 3.58472 3.5887 3.75478 3.7591 3.76266 4.08837 4.0918 4.33756 4.34109 4.49122 4.49544 4.4989 4.61483 4.62086 4.62608 4.8106 4.81396 4.81956 
56 0.15077 0.15504 0.30705 0.31192 0.49383 0.49792 0.62692 0.63183 0.81604 0.82048 0.98717 0.99283 1.15359 1.16262 1.31735 1.32395 1.48665 1.4914 1.65178 1.65667 1.84187 1.84661 2.05499 2.05906 2.1827 2.32728 2.33191 2.4684 2.47282 2.6219 2.62597 2.81204 2.8164 2.97593 2.98055 3.14788 3.15291 3.29754 3.3039 3.43322 3.43885 3.5777 3.58331 3.75066 3.75541 4.08407 4.08815 4.33271 4.33661 4.48803 4.49289 4.61488 4.62189 4.80667 4.80993 4.81482 
0 
85 0.16699 0.17047 0.17457 0.32231 0.32604 0.32948 0.51029 0.51399 0.51848 0.64293 0.64718 0.65261 0.8333 0.83634 0.84029 1.00211 1.00696 1.0111 1.16744 1.17286 1.17691 1.33218 1.33678 1.34051 1.34889 1.50329 1.50744 1.521 1.66711 1.6712 1.67661 1.85664 1.86078 1.86408 1.87085 2.07117 2.07481 2.19813 2.20253 2.20882 2.34208 2.3464 2.35043 2.35671 2.48492 2.48952 2.49922 2.63814 2.64285 2.8282 2.83153 2.8356 2.99237 2.99618 3.00142 3.16312 3.16733 3.17099 3.3135 3.31749 3.32081 3.449 3.45295 3.45831 3.59313 3.59731 3.60164 3.76723 3.7708 3.77805 4.09995 4.10372 4.11469 4.34757 4.35159 4.35897 4.50321 4.50727 4.51244 4.62993 4.6349 4.82186 4.8252 4.82858 4.83981 
33 0.16664 0.32324 0.50998 0.64173 0.64697 0.83293 1.00315 1.17227 1.33562 1.50304 1.66719 1.85631 1.86216 2.0697 2.20239 2.3417 2.34653 2.48465 2.63719 2.82853 2.99221 3.1653 3.3161 3.44972 3.59304 3.59811 3.76731 4.09816 4.3464 4.50568 4.63436 4.82197 4.82863 
66 0.16095 0.16383 0.31594 0.31978 0.32319 0.5049 0.50777 0.63733 0.64077 0.82534 0.82889 0.83387 0.99595 1.00075 1.16247 1.16776 1.1726 1.32646 1.33124 1.3354 1.498 1.50067 1.66114 1.66437 1.85046 1.85446 1.85853 2.06429 2.06725 2.19328 2.19871 2.33671 2.34009 2.47887 2.48158 2.6326 2.63498 2.82293 2.82544 2.8319 2.98766 2.99045 3.15763 3.16147 3.16496 3.30636 3.31137 3.31453 3.44268 3.44652 3.45156 3.5882 3.59171 3.76228 3.76499 4.09337 4.09637 4.34168 4.34456 4.49995 4.50233 4.62451 4.629 4.81661 4.81903 4.8235 
30 0.1618 0.31622 0.32226 0.50552 0.63848 0.82673 0.99781 1.16626 1.32997 1.49838 1.66049 1.8502 1.85898 2.06447 2.1945 2.33846 2.47827 2.63227 2.82265 2.98703 3.15945 3.31008 3.44311 3.58962 3.76229 4.0945 4.34098 4.49951 4.62995 4.81562 
92 0.15123 0.15563 0.15823 0.16272 0.30751 0.3111 0.31499 0.32097 0.49377 0.49884 0.5018 0.5068 0.62608 0.63078 0.63446 0.81698 0.82132 0.82394 0.82772 0.98889 0.99275 0.99674 1.15384 1.15766 1.16249 1.16752 1.31833 1.32439 1.32801 1.48655 1.49188 1.49473 1.64727 1.65509 1.65944 1.66501 1.8436 1.84651 1.85048 1.85447 2.05689 2.06008 2.18225 2.18886 2.32855 2.33177 2.33618 2.46374 2.47123 2.47473 2.48144 2.62124 2.62591 2.62879 2.81198 2.8169 2.81956 2.82448 2.9759 2.98188 2.98679 3.14884 3.15212 3.15614 3.16217 3.29791 3.30296 3.30638 3.31232 3.43009 3.43637 3.44098 3.57777 3.58251 3.58668 3.75224 3.75673 3.75939 4.0858 4.08862 4.33484 4.33717 4.48918 4.49397 4.49642 4.61321 4.62082 4.62468 4.8079 4.81094 4.8143 4.81843 
73 0.15329 0.1582 0.16315 0.31023 0.31484 0.31871 0.49648 0.50122 0.50576 0.62893 0.63395 0.63818 0.819 0.82397 0.82959 0.99135 0.9967 1.15673 1.16241 1.16782 1.32111 1.32676 1.3317 1.48929 1.49444 1.65064 1.65736 1.66195 1.8461 1.85084 1.85622 2.05932 2.06364 2.18515 2.19125 2.33118 2.33544 2.46806 2.47439 2.47919 2.62447 2.62912 2.8147 2.81951 2.82387 2.97871 2.98415 3.15143 3.15614 3.16004 3.30059 3.30611 3.31004 3.43298 3.43879 3.44478 3.58045 3.58521 3.75466 3.75945 3.76354 4.08829 4.09274 4.33732 4.34268 4.4918 4.49682 4.61618 4.6224 4.62758 4.81046 4.81392 4.81942 
45 0.16652 0.32286 0.32677 0.50974 0.5142 0.64376 0.83208 0.83651 1.00356 1.00776 1.17201 1.33519 1.34074 1.50286 1.66566 1.67232 1.85562 1.8604 2.06946 2.0739 2.19909 2.34166 2.34623 2.48442 2.63745 2.82782 2.83251 2.9922 2.99736 3.165 3.16898 3.31534 3.32087 3.45044 3.59288 3.59881 3.76835 4.09806 4.10348 4.34575 4.35119 4.50466 4.63352 4.82083 4.82513 
9 0.51858 0.64893 0.84099 1.67625 2.83742 3.17367 3.32322 3.77782 4.83144 
56 0.14614 0.1511 0.30225 0.30686 0.48873 0.49416 0.62157 0.62687 0.81169 0.81637 0.98388 0.9889 1.14845 1.15442 1.31326 1.31952 1.48136 1.48709 1.64288 1.6506 1.83861 1.84198 2.05186 2.05558 2.17731 2.18444 2.32347 2.32742 2.4607 2.46756 2.61616 2.62145 2.80706 2.81244 2.97084 2.97705 3.14359 3.14751 3.29285 3.29884 3.42592 3.43208 3.57272 3.57804 3.74733 3.75227 4.08077 4.08421 4.32979 4.33252 4.48398 4.48923 4.60829 4.6182 4.8029 4.80653 
45 0.15739 0.16193 0.31442 0.32092 0.50288 0.5075 0.63515 0.82272 0.82746 0.99492 1.00105 1.16107 1.32669 1.33378 1.49491 1.49963 1.65905 1.84916 1.85482 2.06252 2.18862 2.19492 2.33459 2.47636 2.62991 2.63436 2.82042 2.82504 2.98489 3.15558 3.16104 3.30543 3.31164 3.4405 3.58556 3.75883 3.76371 4.0913 4.09591 4.34002 4.49564 4.5011 4.62375 4.81446 4.81873 
62 0.17461 0.18045 0.33022 0.33409 0.51694 0.52062 0.52812 0.6496 0.65327 0.83899 0.84218 0.84917 1.00868 1.01309 1.02241 1.17732 1.18308 1.34282 1.34727 1.50984 1.51467 1.67412 1.67903 1.86374 1.86812 1.87544 2.07662 2.0811 2.20626 2.21365 2.34835 2.3534 2.3614 2.49121 2.49599 2.64419 2.64799 2.83551 2.83941 2.85558 3.00037 3.17226 3.17573 3.32309 3.32737 3.4554 3.46006 3.60015 3.60521 3.77567 3.77959 4.10535 4.10974 4.35383 4.35844 4.51197 4.51598 4.6404 4.64773 4.82916 4.83286 4.83906 
62 0.15362 0.15789 0.31043 0.31476 0.31941 0.49657 0.50106 0.50536 0.62936 0.63395 0.63859 0.81888 0.8233 0.82694 0.99098 0.99711 1.15678 1.16384 1.32093 1.32684 1.48933 1.49426 1.65082 1.65737 1.84572 1.851 2.05881 2.06347 2.18483 2.19331 2.33101 2.33567 2.46966 2.47545 2.62492 2.62917 2.81474 2.81942 2.82448 2.97875 2.98397 3.15121 3.15683 3.30076 3.30741 3.43598 3.44033 3.58055 3.58503 3.75436 3.75919 3.76264 4.08784 4.0917 4.33666 4.34088 4.49152 4.49688 4.61524 4.62458 4.81022 4.81362 
33 0.16342 0.3197 0.32479 0.50771 0.63987 0.83081 0.99867 1.1645 1.17206 1.3315 1.50056 1.66375 1.8539 1.85951 2.0674 2.19296 2.33915 2.4815 2.63536 2.82574 2.99006 3.16297 3.31364 3.44582 3.45264 3.59039 3.76607 4.09589 4.34423 4.50283 4.62967 4.81901 4.82588 
55 0.15159 0.15668 0.30891 0.31481 0.49503 0.50065 0.62744 0.633 0.81723 0.82149 0.82459 0.83027 0.98974 0.9966 1.15534 1.16476 1.31961 1.32721 1.48779 1.49448 1.64875 1.6564 1.84455 1.85097 2.05776 2.18351 2.32966 2.33679 2.46657 2.47414 2.62323 2.62879 2.81324 2.81914 2.97717 2.98392 3.14991 3.1562 3.29911 3.3069 3.43161 3.43704 3.44381 3.57901 3.58682 3.75305 3.75919 4.08675 4.33561 4.49027 4.49632 4.6143 4.62561 4.80887 4.8127 
60 0.163 0.16639 0.17343 0.31959 0.32307 0.32838 0.50752 0.51245 0.64137 0.65097 0.82854 0.83194 0.83656 0.999 1.00404 1.0097 1.16704 1.17199 1.17833 1.33243 1.33714 1.50022 1.50989 1.66356 1.66834 1.85305 1.85759 1.86126 2.06754 2.19689 2.20456 2.33887 2.34355 2.34912 2.48192 2.49159 2.63484 2.82564 2.83044 2.98982 2.99748 3.16281 3.169 3.31321 3.31708 3.44786 3.4539 3.59053 3.59818 3.76557 3.77511 4.09592 4.10256 4.34412 4.34973 4.50234 4.63076 4.81919 4.82282 4.82736 
56 0.14835 0.15301 0.30459 0.30905 0.49099 0.49622 0.62368 0.62867 0.81402 0.81864 0.98606 0.99211 1.15097 1.15683 1.3156 1.3223 1.48374 1.48934 1.64524 1.65308 1.84084 1.84561 2.05407 2.0584 2.17955 2.18799 2.3257 2.32987 2.46339 2.47 2.6187 2.6236 2.80922 2.81448 2.97317 2.97926 3.14594 3.15038 3.29507 3.30165 3.42843 3.43399 3.57493 3.57997 3.74942 3.75498 4.08298 4.087 4.33197 4.33538 4.4863 4.49203 4.6105 4.61976 4.80506 4.80872 
39 0.16473 0.31943 0.32469 0.50775 0.51154 0.64054 0.6463 0.82924 0.83521 1.00019 1.00596 1.17472 1.33349 1.50072 1.50598 1.6639 1.85422 1.86074 2.06751 2.34022 2.48321 2.63525 2.6387 2.82607 2.8312 2.99056 3.16405 3.31373 3.44683 3.5917 3.76594 3.76946 4.09604 4.34435 4.34941 4.50315 4.63084 4.81951 4.82352 
24 0.32826 0.51575 0.64765 0.83876 1.00815 1.17511 1.50855 1.866 2.07449 2.20517 2.34661 2.49314 2.6445 2.83362 2.99851 3.16895 3.31984 3.45371 3.6008 3.77156 4.10458 4.35119 4.51103 4.82547 
2 4.11142 4.35969 
3 0.51571 4.51068 4.82792 
53 0.17496 0.18211 0.33199 0.34109 0.51795 0.52312 0.65191 0.65708 0.84112 0.84804 1.01359 1.02724 1.18025 1.34412 1.34982 1.51124 1.51714 1.67501 1.69002 1.86635 1.87176 2.0787 2.0854 2.20883 2.35083 2.35961 2.49242 2.50018 2.64583 2.65353 2.83698 2.8437 3.00086 3.00811 3.1728 3.17809 3.32425 3.33098 3.45748 3.46218 3.60123 3.60779 3.77581 3.78035 4.10674 4.11233 4.35477 4.36117 4.51389 4.51991 4.64122 4.83035 4.83546 
57 0.16066 0.16412 0.31544 0.32051 0.50291 0.50643 0.63557 0.64012 0.82554 0.82912 0.99554 1.00096 1.16125 1.16721 1.32593 1.33112 1.49569 1.49929 1.65973 1.66379 1.8503 1.85428 2.06312 2.06668 2.19054 2.19665 2.33553 2.33943 2.47627 2.48053 2.63082 2.63404 2.82085 2.82432 2.98492 2.98864 3.15625 3.16121 3.30542 3.31152 3.4411 3.44723 3.58647 3.59115 3.75899 3.7633 3.76682 4.09211 4.09563 4.34065 4.34366 4.49592 4.50047 4.62346 4.62822 4.81519 4.8178 
56 0.16071 0.16401 0.31602 0.32039 0.50468 0.50855 0.63674 0.64098 0.82497 0.82882 0.99651 1.00134 1.16279 1.1694 1.3293 1.33408 1.49795 1.5031 1.66102 1.66637 1.85093 1.85621 2.06411 2.0688 2.19207 2.19688 2.33651 2.34119 2.47864 2.48446 2.63175 2.63507 2.82239 2.82662 2.98678 2.99097 3.15748 3.16203 3.30818 3.31317 3.44255 3.44765 3.58775 3.593 3.76107 3.76448 4.09313 4.09837 4.3416 4.34629 4.49785 4.50134 4.62605 4.63132 4.81683 4.8207 
88 0.14397 0.14815 0.15129 0.30012 0.30375 0.30727 0.48669 0.49102 0.49382 0.49985 0.61918 0.62341 0.62704 0.80936 0.81316 0.81647 0.82064 0.98189 0.98509 0.98898 1.14622 1.15026 1.15512 1.31108 1.31532 1.31914 1.47919 1.4835 1.48699 1.64052 1.64695 1.65079 1.83659 1.83941 1.84287 2.04985 2.05284 2.05604 2.17517 2.18045 2.32148 2.32461 2.32789 2.45761 2.46337 2.4675 2.61375 2.61819 2.62156 2.80505 2.80925 2.81232 2.81914 2.96874 2.97324 2.9766 3.14156 3.1449 3.14852 3.15462 3.29078 3.29476 3.29904 3.42348 3.42916 3.4334 3.57068 3.57482 3.5783 3.74536 3.74894 3.75202 4.07879 4.08167 4.085 4.32776 4.33018 4.33375 4.48191 4.48531 4.48876 4.60603 4.61183 4.61907 4.80094 4.80402 4.80652 4.81102 
1 4.81296 
0 
0 
1 0.82801 
23 0.17172 0.33082 0.51599 0.64796 1.17971 1.33933 1.50745 2.07462 2.20711 2.48901 2.64158 2.83868 2.99716 3.17004 3.32082 3.45601 3.5996 3.77216 4.10314 4.35078 4.50964 4.63843 4.82732 
0 
28 0.17543 0.33123 0.51927 0.65235 0.84082 1.0133 1.18041 1.34287 1.51087 1.6771 1.86755 2.07812 2.2123 2.35053 2.36204 2.49591 2.64563 2.83858 3.00179 3.17245 3.32298 3.45794 3.60672 3.77497 4.10555 4.35389 4.51456 4.83162 
15 0.3248 0.51298 0.64383 1.00441 1.33661 2.06971 2.35153 2.63795 2.82759 3.31618 3.76797 4.09951 4.34614 4.50476 4.82382 
83 0.16626 0.16952 0.17454 0.32229 0.32583 0.3291 0.51055 0.51386 0.51746 0.64234 0.64631 0.65086 0.83204 0.83516 0.83931 1.00241 1.00726 1.01198 1.16918 1.17435 1.17837 1.33455 1.33775 1.34241 1.50339 1.50675 1.51261 1.66699 1.67129 1.67815 1.85651 1.86125 1.86478 2.07025 2.07363 2.08754 2.19746 2.20185 2.20792 2.34223 2.34676 2.35382 2.48463 2.48785 2.49337 2.63759 2.64066 2.64998 2.82756 2.831 2.83536 2.99207 2.9952 3.00285 3.16319 3.16752 3.17111 3.31326 3.31766 3.32139 3.44859 3.45294 3.45971 3.59344 3.59726 3.60395 3.76735 3.77101 3.77456 4.0993 4.10335 4.11573 4.34729 4.35115 4.35854 4.5031 4.50744 4.51161 4.63376 4.63968 4.82142 4.8243 4.82826 
91 0.16458 0.16727 0.17032 0.32056 0.32363 0.32628 0.50833 0.51056 0.51322 0.64084 0.64401 0.647 0.82933 0.83272 0.83514 0.83908 1.00026 1.00443 1.00749 1.16708 1.17099 1.17441 1.33322 1.33575 1.33902 1.50085 1.50372 1.50722 1.66458 1.66738 1.67108 1.85477 1.85819 1.86117 1.86456 2.06785 2.07089 2.07439 2.19601 2.19941 2.20567 2.34008 2.3431 2.34617 2.35454 2.48255 2.48528 2.48923 2.63556 2.63817 2.64341 2.82637 2.82889 2.83193 2.83622 2.99081 2.99305 2.99724 3.16158 3.16498 3.16731 3.17287 3.31222 3.31543 3.3181 3.4466 3.44987 3.4526 3.59185 3.59458 3.59786 3.76458 3.76765 3.7701 3.77531 4.09672 4.09968 4.10324 4.34555 4.34808 4.35197 4.50172 4.50487 4.50754 4.62792 4.63239 4.63641 4.81964 4.822 4.82452 4.82794 
89 0.1562 0.15942 0.16204 0.31294 0.31669 0.31942 0.49934 0.50283 0.50565 0.50879 0.63274 0.63567 0.63848 0.82156 0.82543 0.82778 0.83171 0.99301 0.99677 1.00014 1.1596 1.16405 1.16789 1.32337 1.32793 1.33101 1.49217 1.49576 1.49857 1.65714 1.65987 1.66405 1.84787 1.85135 1.85434 1.8587 2.06092 2.064 2.06804 2.18755 2.19234 2.19965 2.33326 2.33631 2.33975 2.34692 2.4746 2.47777 2.48087 2.62776 2.63088 2.63342 2.81724 2.82112 2.82373 2.82879 2.98175 2.9855 2.9888 3.15353 3.15781 3.16041 3.30331 3.30776 3.31033 3.43933 3.4429 3.44606 3.58327 3.58639 3.58967 3.7563 3.76046 3.76285 4.08991 4.09272 4.09811 4.33885 4.34149 4.34786 4.4937 4.49791 4.50024 4.61857 4.62425 4.62716 4.81244 4.81518 4.81803 
111 0.17194 0.17497 0.17783 0.18164 0.32841 0.33207 0.33482 0.33987 0.51631 0.51862 0.5215 0.52476 0.64957 0.65298 0.6565 0.83805 0.84115 0.84387 0.84692 1.00811 1.01285 1.01624 1.02361 1.17528 1.17918 1.18368 1.18864 1.34038 1.34367 1.34703 1.35323 1.50929 1.51203 1.51587 1.53049 1.67242 1.67536 1.67932 1.68526 1.86303 1.86719 1.87034 1.87448 2.07645 2.07932 2.08287 2.10157 2.20249 2.20696 2.21254 2.34818 2.35113 2.35482 2.36048 2.49102 2.49372 2.49816 2.51385 2.64442 2.64682 2.65168 2.83281 2.83668 2.83983 2.8432 2.86026 2.99829 3.0011 3.00498 3.02642 3.16966 3.1734 3.17578 3.17914 3.31952 3.32367 3.3264 3.33057 3.45455 3.45822 3.46132 3.46718 3.59988 3.60276 3.60611 3.61232 3.77322 3.77672 3.779 3.78314 3.79561 4.10513 4.10797 4.11104 4.12663 4.35387 4.35628 4.36011 4.3752 4.51004 4.51368 4.51648 4.52136 4.63652 4.64178 4.64688 4.82751 4.83025 4.83295 4.83586 4.84221 
30 0.16454 0.32078 0.32636 0.50804 0.64162 0.83063 1.00255 1.17185 1.33363 1.50075 1.66492 1.85665 1.86467 2.06783 2.20026 2.34101 2.48315 2.63578 2.82629 2.83205 2.99001 3.16382 3.31448 3.44879 3.59276 3.76639 4.09639 4.34403 4.50373 4.81936 
23 0.15856 0.31562 0.50202 0.63584 0.82478 1.16763 1.32845 1.49486 1.851 2.0607 2.33753 2.4761 2.629 2.81997 2.98476 3.15775 3.30824 3.44443 3.75976 4.08905 4.33708 4.49689 4.81248 
0 
64 0.1444 0.1489 0.30069 0.30489 0.30981 0.48681 0.49138 0.49582 0.62004 0.62456 0.80981 0.81451 0.98142 0.98621 1.1471 1.15265 1.31136 1.317 1.47959 1.48457 1.64244 1.64799 1.8362 1.84021 1.84643 2.04943 2.05318 2.1755 2.18184 2.32132 2.32507 2.46017 2.46554 2.61513 2.61953 2.80498 2.80953 2.81472 2.96906 2.97432 3.14165 3.14596 3.15053 3.29095 3.29644 3.30178 3.42599 3.43061 3.57077 3.57523 3.74476 3.74931 3.75325 4.07842 4.08205 4.32729 4.33053 4.48191 4.48677 4.6064 4.61434 4.80059 4.80382 4.80827 
64 0.15704 0.16098 0.16407 0.31431 0.31801 0.32182 0.50249 0.50527 0.51126 0.63388 0.63778 0.64321 0.82328 0.827 0.83041 0.99462 0.99885 1.00471 1.16146 1.16713 1.32556 1.32973 1.49363 1.49741 1.65928 1.66266 1.84908 1.85323 1.8574 2.06235 2.06599 2.18996 2.19473 2.33436 2.33841 2.47595 2.47918 2.62866 2.63225 2.81952 2.82291 2.98381 2.98714 3.15546 3.15992 3.30538 3.30992 3.44068 3.44466 3.58488 3.58838 3.75822 3.76236 3.76839 4.09139 4.09489 4.34013 4.34365 4.49511 4.4996 4.62285 4.62806 4.81437 4.81727 
25 0.16325 0.32028 0.50848 0.64026 0.8291 1.00068 1.33387 1.50058 1.66274 1.8558 2.06774 2.34123 2.48118 2.63454 2.98978 3.16295 3.31321 3.44738 3.59221 3.76561 4.09736 4.34475 4.50233 4.63061 4.8189 
18 0.159 0.31418 0.50092 0.63495 0.99598 2.06103 2.33366 2.47642 2.62865 2.81984 2.98434 3.15591 3.58577 3.75929 4.09 4.33796 4.49655 4.81233 
40 0.1646 0.16955 0.31993 0.32486 0.50875 0.51281 0.64173 0.83085 0.83518 1.00142 1.0067 1.17164 1.33417 1.33956 1.50206 1.66507 1.67137 1.85493 1.85944 2.06859 2.19758 2.34071 2.34517 2.48341 2.63618 2.82685 2.83254 2.99106 3.16469 3.31492 3.44809 3.59194 3.76721 4.09716 4.34491 4.34967 4.50424 4.63162 4.8203 4.82552 
59 0.15556 0.15995 0.16674 0.31269 0.31778 0.50058 0.50488 0.63306 0.63783 0.82091 0.82572 0.83022 0.99275 0.99857 1.1593 1.1659 1.32339 1.32855 1.4921 1.4965 1.65731 1.66484 1.84721 1.85279 2.06051 2.06552 2.18792 2.19727 2.33266 2.3383 2.47418 2.47938 2.62767 2.63158 2.81778 2.82192 2.82708 2.98185 2.98622 3.15346 3.15841 3.30305 3.309 3.43882 3.44432 3.58317 3.58848 3.75661 3.76136 4.08953 4.09463 4.33818 4.34368 4.49353 4.49849 4.62063 4.62675 4.81245 4.81631 
41 0.1689 0.17952 0.32495 0.33332 0.51319 0.51885 0.64716 0.83277 0.83814 1.00553 1.0126 1.17591 1.33929 1.36028 1.50697 1.67123 1.85995 1.86541 2.07333 2.20228 2.34594 2.35343 2.48897 2.63976 2.83108 2.8364 2.99677 3.16819 3.17477 3.31827 3.4528 3.59843 3.60818 3.77057 3.77775 4.10213 4.3518 4.50804 4.63569 4.8239 4.8286 
67 0.15973 0.16287 0.3148 0.3186 0.32257 0.50131 0.50456 0.508 0.63472 0.63826 0.64351 0.82384 0.82768 0.83186 0.99464 0.99964 1.16085 1.16652 1.32492 1.32995 1.3341 1.49355 1.49764 1.50254 1.65874 1.66236 1.84963 1.85393 2.06268 2.06629 2.18918 2.19459 2.33499 2.33892 2.47535 2.47906 2.48424 2.62972 2.63271 2.81944 2.82289 2.8272 2.98299 2.9871 3.15582 3.15978 3.16356 3.30475 3.31 3.31381 3.44081 3.44517 3.58514 3.58849 3.75836 3.76243 3.76579 4.09176 4.09554 4.34033 4.34396 4.49532 4.49977 4.62091 4.62721 4.8147 4.81731 
28 0.17563 0.32999 0.51631 0.65012 0.83792 1.01053 1.1799 1.3421 1.50979 1.67382 1.86422 2.07683 2.20929 2.34969 2.49254 2.64345 2.83529 3.00089 3.17114 3.32221 3.4572 3.60162 3.7741 4.10538 4.35253 4.51197 4.64127 4.82846 
70 0.1683 0.17136 0.17606 0.32231 0.32633 0.3298 0.51206 0.51553 0.64403 0.64747 0.83354 0.83632 0.84076 1.00246 1.00777 1.01342 1.16855 1.17451 1.17927 1.33248 1.33855 1.34531 1.50522 1.5097 1.66844 1.67324 1.85746 1.86216 1.86545 2.07236 2.09409 2.19924 2.20727 2.34312 2.34625 2.35205 2.48679 2.49163 2.64018 2.64691 2.83032 2.8337 2.83811 2.99482 2.99932 3.16468 3.16848 3.17438 3.31271 3.31842 3.324 3.44915 3.45357 3.59483 3.59921 3.60805 3.77001 3.77249 3.78631 4.10008 4.10413 4.34824 4.35183 4.5034 4.50796 4.63117 4.63658 4.82409 4.82783 4.83227 
0 
58 0.16382 0.1674 0.31934 0.3228 0.50736 0.51022 0.63969 0.6431 0.8297 0.83331 0.99972 1.00497 1.16836 1.17329 1.33286 1.33651 1.50025 1.50312 1.66384 1.66785 1.85441 1.85951 2.06667 2.06984 2.19562 2.20357 2.33979 2.34385 2.48134 2.48445 2.63456 2.63714 2.82546 2.82852 2.83417 2.99011 2.9931 3.1608 3.16472 3.31166 3.31537 3.44534 3.44991 3.59072 3.59399 3.76471 3.7674 3.7709 4.09567 4.09896 4.34447 4.34755 4.50154 4.50459 4.63058 4.63674 4.81932 4.82211 
7 0.16271 0.31945 0.5071 0.82673 3.16201 3.76463 4.8204 
65 0.15744 0.1611 0.16562 0.31319 0.31759 0.32201 0.50164 0.50504 0.63349 0.63741 0.82262 0.82657 0.83076 0.99417 0.99857 1.16073 1.16548 1.32597 1.32935 1.4938 1.49729 1.50246 1.65805 1.66254 1.8484 1.8528 1.85738 2.06176 2.06555 2.18891 2.19453 2.33387 2.33759 2.47498 2.47878 2.62869 2.6317 2.81937 2.82278 2.8281 2.98387 2.98681 3.15467 3.15898 3.16365 3.30489 3.30909 3.43944 3.44388 3.58477 3.58845 3.75824 3.76198 3.76665 4.09073 4.09499 4.33914 4.34365 4.49502 4.49866 4.62186 4.6273 4.81332 4.81639 4.821 
57 0.16146 0.16516 0.31628 0.32028 0.50449 0.50749 0.63727 0.64081 0.82792 0.99589 1.00199 1.16241 1.16854 1.32691 1.33133 1.33551 1.4974 1.50027 1.66124 1.66542 1.85083 1.85527 2.06436 2.06854 2.19123 2.19656 2.33624 2.34135 2.47882 2.48211 2.63212 2.635 2.82254 2.82579 2.98721 2.991 3.15715 3.16124 3.30674 3.31154 3.44214 3.44679 3.58753 3.59195 3.75969 3.76392 3.76733 4.09303 4.09697 4.34164 4.34585 4.49755 4.50128 4.62526 4.63017 4.81678 4.82003 
81 0.16294 0.16659 0.1706 0.31889 0.32345 0.32986 0.50698 0.51016 0.51351 0.63886 0.6432 0.64845 0.8279 0.83161 0.83526 0.99938 1.00379 1.00841 1.16541 1.17178 1.1759 1.33163 1.33574 1.49869 1.50251 1.50874 1.66355 1.66776 1.85344 1.85788 1.86168 2.06639 2.06995 2.07708 2.19265 2.19903 2.20713 2.33871 2.34249 2.34703 2.48007 2.48425 2.48999 2.63335 2.6368 2.64606 2.82362 2.8274 2.83182 2.9879 2.99133 2.99782 3.15989 3.16435 3.16856 3.3095 3.31473 3.31936 3.44484 3.44945 3.45684 3.58959 3.59377 3.59897 3.76264 3.7667 3.77035 4.09543 4.09945 4.11234 4.34401 4.34706 4.35301 4.49941 4.50375 4.50829 4.62725 4.63338 4.81815 4.82149 4.82532 
3 0.83536 2.34761 3.59903 
103 0.18076 0.18394 0.1877 0.19999 0.33643 0.34002 0.34301 0.34882 0.52336 0.52635 0.52943 0.53337 0.65666 0.66019 0.66362 0.67107 0.84581 0.84928 0.85258 0.85797 1.01681 1.02105 1.02479 1.03395 1.1838 1.18846 1.19239 1.34802 1.35182 1.35546 1.36438 1.51641 1.51977 1.52339 1.53674 1.68095 1.68455 1.68917 1.8713 1.87515 1.87841 1.88404 2.08413 2.08745 2.09201 2.21259 2.21672 2.22303 2.3567 2.36033 2.36412 2.37009 2.49874 2.50221 2.50644 2.52441 2.65096 2.65419 2.65795 2.67705 2.84254 2.84549 2.84903 2.85332 3.00551 3.00897 3.0131 3.17757 3.18134 3.18418 3.18865 3.32739 3.33166 3.33468 3.3416 3.46269 3.46664 3.4701 3.60776 3.61147 3.61534 3.62206 3.78057 3.78431 3.7869 3.7918 4.11301 4.11639 4.12122 4.36185 4.36488 4.36955 4.51746 4.52133 4.52438 4.53046 4.64555 4.64955 4.65481 4.83597 4.8387 4.84187 4.84611 
26 0.16465 0.32116 0.50848 0.64037 0.83024 1.00211 1.16956 1.33443 1.50159 1.66416 1.85414 2.06767 2.19683 2.33982 2.4824 2.63556 2.82596 2.99069 3.44732 3.59098 3.76689 4.09613 4.34436 4.5033 4.63067 4.81984 
59 0.16129 0.16542 0.31616 0.32116 0.50468 0.50862 0.63658 0.6418 0.82742 0.83049 0.99651 1.00179 1.16232 1.16945 1.32618 1.3317 1.4964 1.5003 1.66022 1.66528 1.85054 1.85527 1.86007 2.06379 2.06847 2.19089 2.19715 2.33611 2.34112 2.47724 2.48138 2.48746 2.63186 2.63677 2.82267 2.82705 2.98708 2.99594 3.15736 3.16266 3.30586 3.31217 3.44232 3.44785 3.58697 3.59203 3.60013 3.75952 3.76463 4.09279 4.09707 4.34149 4.34804 4.49653 4.50188 4.62424 4.63536 4.81711 4.82256 
97 0.15079 0.1551 0.15779 0.16275 0.30733 0.31084 0.31412 0.31969 0.49375 0.49847 0.501 0.50495 0.62562 0.63024 0.63341 0.63818 0.81628 0.81994 0.82278 0.8264 0.9888 0.99229 0.99636 1.15367 1.1576 1.16176 1.16721 1.31841 1.32338 1.32636 1.48655 1.49123 1.49406 1.64791 1.65393 1.65709 1.66391 1.84365 1.84643 1.85033 1.85583 2.05687 2.06006 2.06462 2.18231 2.18803 2.19255 2.32846 2.33165 2.33543 2.34191 2.46561 2.47082 2.47425 2.47957 2.62145 2.62576 2.6284 2.81195 2.81644 2.8191 2.82392 2.97594 2.98098 2.98347 3.14866 3.15187 3.15561 3.15973 3.29784 3.30227 3.30593 3.43106 3.43611 3.43995 3.57769 3.58213 3.58549 3.75221 3.75619 3.75896 4.08577 4.08863 4.09237 4.33485 4.33723 4.34198 4.48906 4.49276 4.49563 4.61327 4.61926 4.62304 4.8078 4.81097 4.81364 4.81754 
8 0.64929 0.83568 1.50883 2.49058 2.64135 3.772 4.51508 4.64316 
70 0.15378 0.15799 0.16221 0.31 0.31383 0.31932 0.49686 0.50183 0.506 0.62911 0.63379 0.81925 0.82303 0.82671 0.99215 0.99671 1.15628 1.1608 1.32173 1.32913 1.48952 1.49453 1.50011 1.65014 1.65724 1.66305 1.84703 1.85051 1.85581 2.06036 2.06605 2.18515 2.19524 2.33169 2.33524 2.46719 2.47358 2.47952 2.62359 2.62852 2.63315 2.81509 2.81974 2.82457 2.97899 2.98486 3.15194 3.1555 3.1602 3.30096 3.30555 3.3109 3.43297 3.43918 3.44556 3.58072 3.58551 3.75553 3.76196 4.0893 4.0944 4.33833 4.34211 4.49237 4.49859 4.61605 4.62284 4.81118 4.81474 4.8199 
62 0.14778 0.15228 0.30419 0.30837 0.31318 0.49029 0.49457 0.49962 0.62353 0.62796 0.81319 0.81785 0.98468 0.98958 1.15055 1.15621 1.31463 1.32023 1.48305 1.48786 1.64712 1.65247 1.83941 1.84358 2.05262 2.05626 2.1788 2.18534 2.32468 2.32862 2.46396 2.46923 2.61865 2.62288 2.80848 2.81283 2.81943 2.9725 2.97751 3.14491 3.14927 3.15376 3.29438 3.30004 3.42984 3.43491 3.57424 3.57849 3.74804 3.75247 3.75584 4.08166 4.08524 4.33041 4.33361 4.48522 4.49 4.60963 4.61816 4.80395 4.80708 4.81121 
41 0.17185 0.32862 0.33451 0.51476 0.51885 0.64939 0.83773 0.84248 1.00963 1.17813 1.34066 1.50877 1.6727 1.8628 1.86777 2.07468 2.08204 2.20442 2.348 2.35438 2.49053 2.5018 2.64294 2.8335 2.83881 2.99759 3.1706 3.17697 3.32115 3.45567 3.59922 3.60558 3.7736 4.1038 4.11947 4.3516 4.35816 4.51044 4.63965 4.82678 4.83131 
1 0.82921 
0 
140 0.14372 0.14709 0.14976 0.15217 0.15548 0.29981 0.30325 0.30606 0.30873 0.31158 0.48653 0.49006 0.49267 0.49509 0.49753 0.50323 0.61843 0.6221 0.62495 0.62793 0.63073 0.80904 0.81234 0.81529 0.81749 0.82046 0.98178 0.98432 0.98753 0.99051 0.99576 1.14591 1.14965 1.1531 1.15635 1.15989 1.3108 1.31406 1.31765 1.32037 1.32361 1.47887 1.48252 1.48551 1.48805 1.49128 1.64014 1.64611 1.64931 1.65222 1.65646 1.83648 1.83881 1.84164 1.84433 1.84735 2.04973 2.05208 2.05462 2.05812 2.17494 2.17912 2.18261 2.18715 2.32136 2.32403 2.32669 2.3297 2.33447 2.45683 2.46243 2.4658 2.46844 2.47162 2.47908 2.61338 2.6176 2.6203 2.62262 2.62824 2.80494 2.80859 2.81117 2.81358 2.8166 2.82085 2.96851 2.97217 2.97538 2.97797 2.98261 3.14135 3.14423 3.14695 3.14955 3.15207 3.15806 3.29053 3.29373 3.29703 3.29984 3.30261 3.4232 3.42879 3.43148 3.43447 3.43764 3.57053 3.57409 3.57669 3.57978 3.58434 3.74525 3.74793 3.75073 3.75304 3.75582 4.07869 4.08109 4.08366 4.08736 4.32757 4.32964 4.33202 4.336 4.48168 4.48452 4.4878 4.49009 4.49371 4.60573 4.61062 4.61468 4.61762 4.62222 4.80089 4.80355 4.80566 4.80809 4.81098 
64 0.17246 0.17612 0.32848 0.33292 0.51602 0.52008 0.64872 0.65324 0.83783 0.84144 0.84719 1.0084 1.01331 1.02165 1.17713 1.1825 1.34115 1.34558 1.50879 1.51296 1.6726 1.67791 1.86345 1.86813 1.87565 2.07573 2.08041 2.20402 2.2112 2.34773 2.35251 2.35816 2.49048 2.49509 2.64346 2.64741 2.83414 2.83825 2.84467 2.99784 3.00132 3.16891 3.17284 3.17726 3.32144 3.32523 3.45478 3.45925 3.59885 3.60395 3.77367 3.77693 3.78385 4.1044 4.10874 4.35308 4.35845 4.51124 4.51511 4.63544 4.64041 4.82733 4.83139 4.83613 
4 2.64406 3.17568 3.77255 4.11653 
76 0.16606 0.16962 0.17409 0.32121 0.32537 0.32861 0.50958 0.51317 0.51877 0.64214 0.64629 0.83111 0.83405 0.84063 1.00049 1.00578 1.01168 1.16798 1.17379 1.17757 1.3351 1.33932 1.50207 1.50564 1.51372 1.66509 1.6687 1.67491 1.85584 1.86087 1.86614 2.06878 2.07352 2.09985 2.19842 2.20416 2.34083 2.34587 2.35272 2.48331 2.48722 2.49229 2.63679 2.64023 2.82646 2.82987 2.83429 2.99263 2.99686 3.16254 3.16645 3.17091 3.31434 3.31725 3.32116 3.44792 3.45213 3.59181 3.59645 3.60447 3.76543 3.76977 3.77607 4.09774 4.10191 4.34616 4.34989 4.35514 4.50207 4.50651 4.5107 4.62944 4.63549 4.82103 4.82422 4.82807 
41 0.16933 0.17534 0.32626 0.33333 0.5135 0.64664 0.83565 1.00679 1.0141 1.17584 1.18373 1.33937 1.50617 1.67059 1.67859 1.86185 1.87587 2.07327 2.20389 2.34642 2.35515 2.48794 2.64023 2.83255 2.83932 2.99618 3.16833 3.17414 3.31882 3.45376 3.598 3.60601 3.77095 3.77932 4.10267 4.34949 4.35608 4.50737 4.63734 4.8257 4.83707 
3 3.16697 4.34458 4.82486 
49 0.17634 0.3327 0.34031 0.51972 0.52632 0.65235 0.65716 0.84196 0.84882 1.01328 1.18235 1.34412 1.34907 1.51217 1.52182 1.67567 1.68307 1.86887 1.8779 2.07878 2.08555 2.21312 2.35243 2.36127 2.49626 2.64616 2.65592 2.83706 2.84296 3.00178 3.00913 3.17231 3.17676 3.32461 3.33148 3.45808 3.46333 3.60235 3.60811 3.77752 3.78589 4.10799 4.12152 4.35565 4.36841 4.51582 4.65194 4.83106 4.83609 
62 0.15082 0.15657 0.30775 0.3123 0.31702 0.49369 0.49918 0.50284 0.62631 0.6315 0.63588 0.8166 0.82194 0.82757 0.98913 0.99463 1.15424 1.16002 1.3184 1.32458 1.48646 1.49225 1.64779 1.65515 1.66053 1.84389 1.84861 2.05709 2.06157 2.18217 2.18877 2.32899 2.33351 2.46603 2.47231 2.62182 2.62683 2.81193 2.81739 2.97587 2.98225 3.14908 3.15397 3.2979 3.30402 3.43087 3.43673 3.44179 3.57769 3.58284 3.75232 3.75753 4.0861 4.09049 4.33497 4.33912 4.48948 4.49488 4.6131 4.62102 4.80823 4.81165 
21 0.16329 0.31875 0.50632 0.82878 0.9977 1.16959 1.33177 1.50075 1.66304 1.85814 2.48166 2.63539 2.82485 2.98896 3.16169 3.31564 3.44846 3.59211 3.76559 4.63213 4.81946 
1 4.33432 
96 0.1721 0.17553 0.18032 0.32814 0.33202 0.33577 0.34419 0.51561 0.51903 0.52223 0.52923 0.64779 0.6518 0.65654 0.83771 0.84068 0.8445 0.85508 1.00704 1.01194 1.01725 1.02998 1.17441 1.17985 1.18359 1.34007 1.34335 1.34746 1.35596 1.50844 1.51256 1.51876 1.67228 1.6765 1.6823 1.86141 1.86605 1.8695 1.87488 2.07461 2.07849 2.08272 2.10215 2.20488 2.2107 2.34699 2.35135 2.35625 2.36128 2.48997 2.4952 2.50476 2.64356 2.64737 2.6565 2.83454 2.838 2.8418 2.85642 2.99764 3.0007 3.00472 3.16796 3.17273 3.17603 3.18129 3.31914 3.32307 3.32637 3.33859 3.45313 3.45826 3.46206 3.59815 3.60309 3.60819 3.77118 3.77574 3.78014 3.78691 4.10375 4.10738 4.1125 4.35278 4.35611 4.36104 4.50803 4.51221 4.51674 4.52957 4.63907 4.64557 4.82758 4.8307 4.83407 4.84113 
0 
32 0.16245 0.3186 0.50544 0.51103 0.63983 0.82808 0.83299 0.996 1.00438 1.16761 1.33128 1.49933 1.66201 1.85395 2.06678 2.19692 2.33962 2.47992 2.6335 2.82356 2.98817 3.16117 3.31223 3.44664 3.59077 3.76384 4.09596 4.34364 4.50068 4.63007 4.8171 4.82145 
55 0.1622 0.31708 0.32118 0.50544 0.50897 0.6383 0.64216 0.8276 0.83079 0.99668 1.0023 1.16343 1.16811 1.17373 1.32898 1.33249 1.49786 1.50135 1.66149 1.66863 1.85108 1.85556 2.06453 2.06894 2.19338 2.19983 2.33688 2.3423 2.4799 2.48502 2.63249 2.63591 2.82342 2.82743 2.98819 3.15805 3.16228 3.30794 3.31222 3.44273 3.448 3.58844 3.59312 3.76105 3.76522 4.09339 4.09721 4.34222 4.34709 4.4979 4.50184 4.62788 4.63381 4.8169 4.82002 
0 
28 0.16468 0.3216 0.50905 0.64293 0.83041 1.00029 1.17196 1.33464 1.5023 1.66469 1.85462 1.86075 2.06917 2.19883 2.34034 2.48426 2.63664 2.82695 2.99117 3.16417 3.31512 3.4498 3.59412 3.76717 4.09829 4.34491 4.50423 4.82094 
53 0.16447 0.1679 0.32043 0.32399 0.50797 0.512 0.64099 0.64545 0.83041 0.83549 0.9996 1.00471 1.17036 1.17557 1.33324 1.33805 1.50109 1.50659 1.6644 1.67198 1.8547 1.85954 2.06791 2.07471 2.19851 2.34061 2.34592 2.48309 2.49073 2.63532 2.63958 2.82627 2.83129 2.99064 3.16247 3.16582 3.31422 3.31896 3.44837 3.45417 3.59159 3.59711 3.76583 3.76971 4.09658 4.10093 4.34481 4.35179 4.50309 4.50813 4.63131 4.8197 4.82385 
101 0.14978 0.15338 0.15638 0.15959 0.30629 0.30957 0.31318 0.31637 0.49279 0.49709 0.49973 0.5031 0.62501 0.62883 0.63223 0.63549 0.81514 0.81844 0.82174 0.82435 0.98793 0.99168 0.99529 1.00102 1.15245 1.15616 1.1607 1.1657 1.31728 1.32119 1.32471 1.48542 1.48957 1.49285 1.6467 1.65245 1.65572 1.66054 1.84267 1.84558 1.84908 1.85382 2.05591 2.05918 2.06245 2.18128 2.18638 2.19226 2.32754 2.33059 2.33405 2.34168 2.46364 2.46897 2.47265 2.47606 2.62005 2.62407 2.62734 2.81107 2.81526 2.81814 2.82366 2.97489 2.97921 2.9824 3.14768 3.15085 3.15459 3.1576 3.2969 3.30083 3.30475 3.30925 3.42969 3.43494 3.43873 3.44313 3.57676 3.58081 3.58418 3.58979 3.75137 3.75559 3.75824 4.08487 4.08779 4.09111 4.33388 4.33632 4.34015 4.48804 4.4915 4.4948 4.61219 4.61793 4.6222 4.80698 4.81005 4.81265 4.81818 
28 0.16834 0.32438 0.51058 0.64346 0.83307 1.00599 1.17368 1.33726 1.50312 1.66879 1.86092 2.07063 2.20567 2.34624 2.48427 2.63645 2.82938 2.99135 3.16565 3.31655 3.4503 3.59435 3.76804 4.09943 4.34636 4.50543 4.63675 4.8222 
0 
56 0.15631 0.16086 0.31246 0.31802 0.4989 0.50395 0.63299 0.63832 0.82154 0.82648 0.99306 0.99941 1.15915 1.16547 1.3231 1.32879 1.4915 1.4968 1.65649 1.66207 1.84752 1.85304 2.06084 2.06665 2.18682 2.19492 2.3329 2.33859 2.47317 2.47847 2.62713 2.63147 2.81685 2.82197 2.98115 2.98621 3.15343 3.15907 3.30283 3.30892 3.43882 3.4444 3.58316 3.5889 3.7562 3.76166 4.08987 4.09653 4.33847 4.34566 4.49334 4.4989 4.61872 4.62638 4.8121 4.81609 
15 0.16316 0.32441 0.64022 0.82681 1.17164 1.66249 1.85548 2.63311 2.9887 3.16313 3.31242 3.76467 4.34239 4.50157 4.81748 
25 0.17152 0.3287 0.515 0.64842 0.83762 1.00923 1.33996 1.50786 1.67218 1.86341 2.07468 2.3478 2.49082 2.64204 2.83312 2.99857 3.17013 3.32078 3.45477 3.59903 3.77269 4.10384 4.35128 4.50954 4.8263 
19 0.17081 0.32896 0.51391 0.6497 1.50914 1.67251 1.86503 2.0734 2.49014 2.64107 3.17152 3.32146 3.45598 3.59963 3.77229 4.10342 4.35103 4.50927 4.82866 
40 0.17072 0.17459 0.32743 0.33292 0.51447 0.51848 0.64724 0.65273 0.83695 0.84112 1.00645 1.0113 1.17617 1.18111 1.33976 1.34385 1.50791 1.67046 1.86083 1.86574 2.07416 2.20272 2.34627 2.35083 2.48945 2.64218 2.83257 2.83893 2.9968 3.16967 3.32011 3.45463 3.59771 3.77269 4.10248 4.3505 4.50983 4.63886 4.82572 4.83094 
47 0.16676 0.32226 0.32726 0.5103 0.51578 0.6428 0.64765 0.83234 0.8402 1.00169 1.00808 1.16793 1.17493 1.33224 1.3389 1.50361 1.66656 1.85621 1.86174 2.06926 2.07305 2.19586 2.20465 2.34148 2.34645 2.48476 2.4932 2.63827 2.8293 2.83683 2.99298 3.16313 3.16786 3.31679 3.44845 3.45324 3.5939 3.59944 3.76828 3.77171 4.09919 4.34728 4.50604 4.51304 4.62999 4.82228 4.82823 
57 0.15288 0.15761 0.31033 0.31497 0.49622 0.50094 0.50566 0.62947 0.63361 0.81855 0.8232 0.9908 0.99659 1.15675 1.16293 1.32077 1.32624 1.489 1.49386 1.65031 1.65663 1.8455 1.85058 2.05872 2.06305 2.18433 2.1906 2.33081 2.33563 2.46919 2.47443 2.62467 2.62879 2.81435 2.81903 2.97849 2.9836 3.15103 3.15609 3.30048 3.30598 3.43587 3.4401 3.5803 3.58454 3.75409 3.75903 4.08776 4.09236 4.33651 4.34074 4.49136 4.49642 4.61484 4.62275 4.80997 4.8134 
10 0.16805 0.32674 0.83361 1.00669 1.66886 2.83461 2.99418 4.10137 4.34789 4.82219 
16 0.16407 0.32144 0.50984 0.64352 0.82967 1.00264 1.33543 1.6649 1.85627 2.07015 2.63681 2.82856 3.3177 3.7669 4.34534 4.8198 
25 0.16378 0.31894 0.5065 0.64104 0.82848 1.00111 1.33248 1.49922 1.66321 1.85375 2.06732 2.33976 2.48128 2.63412 2.82466 2.9897 3.16193 3.31219 3.44652 3.5902 3.76535 4.09696 4.34438 4.5031 4.81879 
87 0.14767 0.1518 0.15503 0.30383 0.30747 0.31121 0.31501 0.49037 0.49495 0.49805 0.62254 0.62698 0.63059 0.63439 0.81308 0.81676 0.82008 0.82351 0.98557 0.98883 0.99312 1.14992 1.15397 1.15915 1.3148 1.3194 1.32305 1.48293 1.48741 1.49092 1.64404 1.65111 1.65402 1.84027 1.84306 1.84732 2.05353 2.05651 2.0615 2.17886 2.18477 2.19193 2.32514 2.32827 2.33235 2.46072 2.46715 2.47078 2.4758 2.6174 2.622 2.62519 2.80866 2.81302 2.81633 2.97245 2.97724 2.98044 3.14524 3.14859 3.15283 3.29449 3.29866 3.30295 3.4269 3.43304 3.43684 3.44161 3.57436 3.57864 3.58277 3.74902 3.75271 3.75619 4.08247 4.0853 4.33154 4.33384 4.48561 4.48908 4.4927 4.60975 4.61646 4.62057 4.80458 4.80766 4.81052 
42 0.1531 0.15763 0.3102 0.31652 0.4975 0.50167 0.63045 0.81867 0.82367 0.99034 1.15675 1.32064 1.32653 1.48955 1.49431 1.65568 1.84485 2.05801 2.18544 2.33032 2.47263 2.62502 2.62918 2.81537 2.81949 2.97931 2.9838 3.1511 3.15834 3.3004 3.30663 3.43705 3.58081 3.75372 3.75895 4.08705 4.3358 4.49096 4.49605 4.61534 4.80978 4.81446 
59 0.15477 0.1596 0.31132 0.3161 0.49728 0.50192 0.50558 0.62978 0.63443 0.64088 0.82019 0.82521 0.9919 0.9978 1.15771 1.16442 1.32184 1.32814 1.49004 1.49538 1.65123 1.658 1.84662 1.85192 2.05985 2.06542 2.18557 2.19198 2.33188 2.33732 2.46963 2.47551 2.62563 2.63051 2.81555 2.82026 2.97947 2.98488 3.15207 3.1574 3.30153 3.30816 3.43315 3.43886 3.44473 3.58131 3.58611 3.75519 3.76062 4.08888 4.09368 4.33771 4.34186 4.49244 4.49791 4.61625 4.62469 4.81123 4.81478 
28 0.1536 0.30868 0.4964 0.6295 0.81856 0.98836 1.15588 1.32078 1.48921 1.65565 1.84298 2.05625 2.18751 2.32853 2.47315 2.62428 2.81434 2.97917 3.14911 3.29957 3.43557 3.57997 3.75183 4.08532 4.33396 4.48914 4.62119 4.80789 
63 0.15237 0.15659 0.16179 0.30991 0.31568 0.49575 0.50054 0.62938 0.63453 0.81792 0.8222 0.82528 0.98987 0.99599 1.15608 1.16338 1.32001 1.32597 1.33069 1.48868 1.49376 1.65422 1.65847 1.84471 1.84999 1.85433 2.05794 2.06203 2.18392 2.19112 2.3301 2.33481 2.47094 2.47523 2.62443 2.62867 2.81371 2.81847 2.8252 2.97801 2.9832 3.15032 3.15596 3.29984 3.30622 3.31019 3.43621 3.44187 3.57981 3.5844 3.75315 3.75848 4.08704 4.09123 4.33581 4.33953 4.49059 4.49561 4.61461 4.62276 4.80922 4.81273 4.82044 
17 0.16732 0.32486 0.51069 0.8338 1.00604 1.33643 1.50616 1.66778 1.86171 2.48754 2.82856 2.99499 3.16597 4.1005 4.34643 4.5076 4.82159 
118 0.17641 0.17972 0.18222 0.18575 0.33297 0.33587 0.33854 0.34129 0.34819 0.51936 0.52278 0.52511 0.52779 0.53229 0.65289 0.65581 0.65874 0.66233 0.84214 0.84554 0.8478 0.8511 1.01329 1.01663 1.0198 1.02388 1.18003 1.18412 1.18782 1.19155 1.34399 1.34806 1.35102 1.35415 1.51277 1.51601 1.51873 1.5223 1.67735 1.68041 1.68401 1.68956 1.86823 1.87106 1.87392 1.87691 1.88462 2.08093 2.08371 2.08654 2.09311 2.20861 2.21255 2.21782 2.35331 2.35625 2.35927 2.36307 2.36845 2.49441 2.49746 2.49999 2.50374 2.6475 2.65055 2.65287 2.65859 2.83766 2.84105 2.8434 2.84653 2.85024 3.00155 3.00535 3.00788 3.0119 3.17383 3.17691 3.17966 3.18225 3.1864 3.32333 3.32708 3.33 3.33283 3.45925 3.46244 3.46548 3.46962 3.60406 3.60692 3.61008 3.6142 3.77685 3.78045 3.78289 3.78549 3.79055 4.10984 4.11233 4.11525 4.12158 4.35895 4.36116 4.36445 4.37431 4.51434 4.51807 4.52042 4.52434 4.64248 4.6463 4.65002 4.83277 4.83527 4.83755 4.84049 4.84596 
34 0.16573 0.32186 0.50839 0.513 0.64233 0.83148 1.00287 1.17379 1.33396 1.50137 1.66473 1.67282 1.85679 2.06834 2.20405 2.34068 2.48283 2.63567 2.82685 2.83374 2.99049 3.16362 3.17022 3.31432 3.44874 3.59264 3.59895 3.76634 4.09682 4.34445 4.50327 4.63218 4.81991 4.825 
29 0.16906 0.32555 0.51238 0.51959 0.64586 0.83492 1.00596 1.17544 1.33926 1.50591 1.67023 1.86049 2.07294 2.20226 2.34544 2.48677 2.6397 2.83194 2.9953 3.16776 3.31786 3.45223 3.59663 3.77043 4.10153 4.34903 4.50742 4.63599 4.82478 
31 0.16331 0.31922 0.50578 0.639 0.82795 0.99735 1.00387 1.16798 1.33201 1.49928 1.66166 1.85439 2.06544 2.19518 2.33803 2.48029 2.63295 2.82411 2.83133 2.98891 3.16058 3.31222 3.44589 3.58904 3.76399 4.09412 4.34202 4.50101 4.62767 4.81736 4.82294 
0 
2 0.16316 0.82632 
19 0.51069 0.64179 0.83141 1.50166 1.66583 2.06848 2.34142 2.48261 2.63606 2.99104 3.16507 3.31618 3.44865 3.59249 3.76673 4.0977 4.34486 4.50338 4.63205 
25 0.17228 0.32951 0.51576 0.65197 0.83886 1.01158 1.34255 1.51163 1.67216 1.86524 2.07511 2.35127 2.49427 2.6435 2.83572 2.99696 3.17089 3.3212 3.45545 3.59941 3.77405 4.10345 4.35149 4.51091 4.82783 
0 
83 0.18127 0.18494 0.19116 0.33705 0.34075 0.34544 0.52459 0.52793 0.53195 0.65689 0.66062 0.66583 0.84672 0.85006 0.85481 1.01698 1.02175 1.03045 1.18537 1.19015 1.19816 1.34931 1.35352 1.36065 1.51692 1.52021 1.52522 1.68164 1.68602 1.69518 1.87146 1.87549 1.87956 2.08393 2.08767 2.09428 2.21379 2.21965 2.35733 2.36179 2.36809 2.49914 2.50334 2.51093 2.65137 2.65442 2.66142 2.84281 2.84639 2.85067 3.00696 3.01072 3.02056 3.17765 3.18173 3.18603 3.32884 3.3328 3.3384 3.46313 3.46707 3.47253 3.60788 3.61235 3.6189 3.78171 3.78493 3.79034 4.11279 4.11638 4.12293 4.36174 4.36564 4.37753 4.51849 4.52165 4.52624 4.6477 4.65268 4.83611 4.8392 4.84302 4.85645 
20 0.16663 0.32445 0.51298 0.83197 1.0062 1.17592 1.50583 1.66492 1.86217 2.07032 2.63631 2.99249 3.31877 3.59432 3.76813 4.10009 4.34638 4.50455 4.63661 4.8234 
42 0.16565 0.17599 0.32245 0.3308 0.50987 0.51555 0.64169 0.6476 0.83216 1.00488 1.17111 1.17651 1.33474 1.50201 1.50722 1.66592 1.85654 1.86071 2.06913 2.19798 2.3413 2.34727 2.48369 2.63677 2.82768 2.8338 2.99157 3.16416 3.16826 3.31581 3.44996 3.59259 3.59848 3.76707 3.77004 4.0977 4.34568 4.50434 4.50908 4.63154 4.82125 4.82645 
99 0.15778 0.16117 0.16365 0.16741 0.31474 0.31809 0.3212 0.50119 0.50486 0.50774 0.51141 0.63413 0.63755 0.64037 0.82321 0.82674 0.8291 0.83283 0.99496 0.99847 1.00136 1.00516 1.16082 1.16508 1.16868 1.17308 1.3249 1.32992 1.33318 1.34037 1.49329 1.49773 1.50023 1.6553 1.66044 1.66328 1.66815 1.84953 1.85259 1.85551 1.85841 2.06281 2.06591 2.07179 2.189 2.19413 2.20061 2.33493 2.33813 2.34154 2.34611 2.47463 2.47881 2.4815 2.48739 2.62986 2.63291 2.63581 2.8191 2.8229 2.82541 2.82921 2.98275 2.98747 2.99102 3.15557 3.15914 3.16201 3.16767 3.30456 3.3096 3.31244 3.44068 3.44434 3.44723 3.45349 3.58502 3.58835 3.59165 3.59706 3.75832 3.76253 3.76492 4.0918 4.09467 4.10013 4.3406 4.34304 4.34792 4.49561 4.49994 4.50244 4.61962 4.62603 4.62946 4.81434 4.81715 4.81983 4.82291 
33 0.15799 0.3142 0.50088 0.50614 0.63467 0.82386 0.99529 1.16159 1.32597 1.49407 1.65851 1.84808 1.85393 2.06146 2.19024 2.33379 2.34074 2.47557 2.62874 2.81912 2.82565 2.98344 3.15559 3.30609 3.44078 3.58434 3.75871 4.08975 4.33754 4.49581 4.6242 4.81272 4.81853 
65 0.16744 0.17094 0.1762 0.32392 0.32745 0.51091 0.51445 0.64308 0.64685 0.83329 0.83614 0.84044 1.00285 1.00717 1.01218 1.17264 1.17714 1.33597 1.33973 1.50359 1.50801 1.66737 1.67157 1.8578 1.86218 1.86611 2.07004 2.07344 2.20007 2.20615 2.34237 2.34653 2.35173 2.48511 2.49013 2.6377 2.64102 2.82941 2.83253 2.83671 2.99296 2.99719 3.16568 3.16875 3.31514 3.31863 3.45019 3.45382 3.59356 3.59777 3.60415 3.76751 3.77094 3.77652 4.09912 4.10291 4.34761 4.35143 4.50499 4.50787 4.63262 4.63744 4.82288 4.82592 4.82978 
68 0.17076 0.17443 0.32616 0.33086 0.5138 0.51773 0.52369 0.64577 0.65051 0.83677 0.84078 1.00547 1.01128 1.02751 1.17194 1.17768 1.33831 1.34311 1.50657 1.51135 1.66967 1.67371 1.68143 1.86047 1.86485 1.86957 2.07317 2.07816 2.20215 2.20641 2.34547 2.34996 2.3554 2.48811 2.49243 2.64132 2.6447 2.83229 2.83645 2.84722 2.99649 3.00142 3.16665 3.17086 3.17539 3.31732 3.32123 3.32585 3.45248 3.45639 3.46463 3.59679 3.60143 3.60943 3.77194 3.77525 3.78407 4.10191 4.10621 4.35098 4.35605 4.50895 4.5122 4.63518 4.63913 4.826 4.83012 4.83553 
37 0.15942 0.164 0.31696 0.3206 0.50426 0.63722 0.8244 0.82803 0.99523 1.00092 1.16194 1.16845 1.32959 1.49702 1.6602 1.84995 1.85513 2.06425 2.19191 2.33567 2.34124 2.47843 2.63171 2.82237 2.82944 2.98627 3.15872 3.31002 3.44265 3.58677 3.76183 4.09228 4.34089 4.49888 4.62748 4.81593 4.82056 
54 0.16892 0.17399 0.3254 0.32947 0.5124 0.51647 0.64598 0.65196 0.83445 0.83859 1.00548 1.01005 1.17407 1.1789 1.33737 1.3425 1.50571 1.51207 1.6688 1.67577 1.86016 1.86441 2.07219 2.08631 2.20094 2.34448 2.35058 2.48633 2.49344 2.63979 2.64863 2.83004 2.83486 2.99442 3.00306 3.16736 3.17167 3.31775 3.32435 3.45169 3.45653 3.5959 3.60183 3.77065 3.77925 4.10104 4.10847 4.34862 4.35548 4.50718 4.5139 4.63469 4.82374 4.82804 
4 0.51628 1.50956 1.86689 2.07519 
26 0.1679 0.32579 0.51018 0.6469 0.83399 1.00676 1.17631 1.33773 1.50368 1.6666 1.85646 2.07055 2.34561 2.4847 2.63716 2.82832 2.99235 3.16717 3.3163 3.45272 3.59438 3.7691 4.10051 4.34675 4.50594 4.82092 
110 0.16234 0.1654 0.16765 0.17143 0.31848 0.321 0.32374 0.32606 0.50476 0.50817 0.51029 0.51307 0.63762 0.64077 0.64369 0.64638 0.82799 0.83099 0.83332 0.83668 0.99887 1.00177 1.00501 1.01055 1.16397 1.16733 1.1712 1.17503 1.32858 1.33246 1.33512 1.33815 1.49712 1.50032 1.5029 1.5056 1.65783 1.66337 1.66609 1.66915 1.85391 1.85609 1.85927 1.8622 2.06689 2.0696 2.0723 2.19189 2.196 2.19873 2.33954 2.342 2.34514 2.35046 2.478 2.48155 2.48438 2.48775 2.63337 2.63618 2.6383 2.82274 2.82595 2.82819 2.83078 2.83452 2.98672 2.99012 2.99248 2.9965 3.15944 3.16206 3.16493 3.167 3.30826 3.31189 3.31501 3.31745 3.44378 3.44689 3.45008 3.4531 3.5879 3.59128 3.59347 3.5964 3.76234 3.76561 3.76807 3.77021 4.09585 4.09828 4.10103 4.14685 4.34471 4.34682 4.35057 4.49989 4.5031 4.50537 4.50809 4.62275 4.62816 4.63208 4.63535 4.81808 4.82048 4.82239 4.82492 4.82805 
0 
0 
0 
47 0.17008 0.17593 0.32645 0.33021 0.51373 0.51793 0.64751 0.83423 0.83829 1.00584 1.01092 1.17473 1.18074 1.33914 1.50669 1.66995 1.6759 1.85979 1.86511 2.07386 2.20248 2.34571 2.35095 2.48874 2.64102 2.83168 2.83727 2.99585 3.00207 3.16799 3.17219 3.31857 3.32398 3.45244 3.45823 3.597 3.60524 3.77112 3.77588 4.10254 4.35081 4.35722 4.50777 4.51318 4.63658 4.82447 4.82926 
180 0.18231 0.18547 0.18762 0.18962 0.19224 0.19556 0.3386 0.34137 0.34405 0.34617 0.34821 0.3515 0.35858 0.52521 0.52864 0.53062 0.53262 0.53463 0.53706 0.54131 0.6585 0.66158 0.6638 0.66596 0.66839 0.67172 0.84775 0.85052 0.85315 0.85495 0.85732 0.8598 0.86631 1.02003 1.02238 1.0252 1.02752 1.03019 1.03452 1.18611 1.1889 1.19177 1.19443 1.19706 1.20078 1.34935 1.35283 1.35563 1.35782 1.36017 1.36382 1.37176 1.51777 1.521 1.52355 1.52561 1.52816 1.53186 1.5435 1.68162 1.68513 1.68746 1.69001 1.69293 1.69677 1.87461 1.87666 1.87926 1.88139 1.88364 1.88657 1.89189 2.08781 2.08996 2.09219 2.09469 2.09896 2.11269 2.21336 2.21757 2.22023 2.22371 2.22774 2.35966 2.362 2.36451 2.36701 2.36979 2.37335 2.37821 2.50078 2.50355 2.50587 2.50844 2.51129 2.51563 2.65252 2.65555 2.65805 2.65997 2.66281 2.66757 2.84308 2.84662 2.84887 2.85077 2.85304 2.85549 2.85903 2.87366 3.00745 3.01076 3.01337 3.01554 3.01838 3.02421 3.18017 3.18264 3.1853 3.18725 3.18922 3.19184 3.19619 3.3294 3.33247 3.33542 3.33751 3.33961 3.34263 3.35256 3.46441 3.46731 3.46992 3.47235 3.4748 3.47869 3.60894 3.61235 3.61458 3.61712 3.61976 3.6233 3.63006 3.78341 3.78626 3.78873 3.7906 3.79262 3.79593 3.80077 4.11662 4.11877 4.12093 4.12332 4.12726 4.13766 4.36572 4.36751 4.36962 4.37246 4.37704 4.52034 4.5227 4.52562 4.52743 4.52977 4.53302 4.54961 4.64529 4.64992 4.65325 4.65605 4.65974 4.83905 4.84137 4.84321 4.84511 4.84733 4.84964 4.85416 
1 0.82985 
0 
68 0.1558 0.16022 0.16565 0.31296 0.31745 0.32235 0.49892 0.50319 0.50715 0.63107 0.63558 0.63904 0.82121 0.82589 0.82957 0.99322 0.99813 1.15918 1.16437 1.17211 1.32332 1.32843 1.49103 1.49573 1.50066 1.65488 1.65994 1.66594 1.84794 1.85302 2.06104 2.06562 2.18797 2.19277 2.33315 2.33797 2.47183 2.47744 2.48318 2.62657 2.63124 2.81774 2.82211 2.82698 2.98062 2.98544 3.15384 3.15882 3.16369 3.30329 3.30886 3.4383 3.44288 3.58234 3.58654 3.59205 3.75715 3.76245 4.0901 4.09488 4.3388 4.34344 4.49378 4.4989 4.61934 4.62527 4.81288 4.81659 
22 0.1693 0.32698 0.51249 0.83549 1.00724 1.17874 1.33943 1.67208 1.85863 1.86586 2.34853 2.83099 3.0014 3.16943 3.32023 3.45566 3.60047 3.77194 4.10456 4.35045 4.51458 4.82461 
49 0.16581 0.16981 0.32152 0.32541 0.50997 0.51424 0.64421 0.83151 0.83528 1.00104 1.00594 1.01466 1.17043 1.17565 1.33441 1.33947 1.50217 1.50705 1.66561 1.67104 1.85572 1.85996 1.86797 2.06991 2.07597 2.19896 2.34211 2.34676 2.48409 2.49174 2.63811 2.82742 2.83244 2.993 3.16461 3.17111 3.31473 3.31908 3.44926 3.45434 3.59368 3.59925 3.76805 4.0985 4.34672 4.50513 4.6333 4.8214 4.82575 
51 0.17098 0.17669 0.32821 0.3336 0.51468 0.51907 0.64832 0.65281 0.83686 0.84122 1.00866 1.01654 1.17884 1.34127 1.50825 1.51319 1.67182 1.67735 1.86319 1.86796 1.88757 2.07546 2.08417 2.20709 2.34764 2.35295 2.36149 2.49025 2.64196 2.65005 2.8329 2.83838 2.99636 3.00204 3.17006 3.17484 3.32033 3.32957 3.45515 3.59962 3.60704 3.77301 3.77829 4.10428 4.11136 4.35194 4.35784 4.51032 4.63912 4.82664 4.83061 
6 0.16716 0.32531 0.83541 1.85993 3.77014 4.82522 
4 0.1643 0.3215 0.82936 1.00195 
0 
14 0.16101 0.31923 0.50527 0.63905 0.82599 0.99954 1.49998 1.85596 2.34749 2.82359 3.15953 3.76328 4.09407 4.3425 
82 0.16938 0.17305 0.17842 0.32471 0.32888 0.33414 0.51249 0.51586 0.51964 0.64577 0.64953 0.65725 0.83414 0.83748 0.84118 1.0042 1.00801 1.01184 1.02202 1.17458 1.17876 1.3384 1.34202 1.3497 1.5052 1.5091 1.52081 1.66912 1.67292 1.68164 1.85929 1.86371 1.86753 1.87658 2.07233 2.07635 2.08771 2.2023 2.20758 2.34481 2.34819 2.35205 2.35851 2.48701 2.49126 2.64021 2.64459 2.83078 2.83432 2.83811 2.99526 2.99894 3.00841 3.16709 3.1706 3.17603 3.31855 3.32152 3.32933 3.45088 3.45482 3.46134 3.59612 3.60021 3.6058 3.77021 3.77342 3.77969 4.10085 4.10408 4.1102 4.34929 4.3524 4.35822 4.50785 4.51119 4.52387 4.63592 4.82447 4.82809 4.83205 4.84806 
126 0.17007 0.17255 0.17523 0.17912 0.32591 0.3287 0.33104 0.33407 0.34106 0.51357 0.51588 0.51818 0.52064 0.5254 0.64612 0.64922 0.65208 0.65557 0.83567 0.83797 0.84042 0.84298 0.84867 1.00523 1.00898 1.01152 1.01453 1.02088 1.17385 1.17781 1.18083 1.18503 1.33876 1.34162 1.34406 1.34843 1.5062 1.50874 1.51193 1.5164 1.6701 1.67281 1.67604 1.68023 1.86 1.86353 1.86624 1.86874 1.87358 2.07251 2.07529 2.07799 2.08181 2.09544 2.2026 2.20581 2.21027 2.34523 2.34831 2.35101 2.3543 2.35847 2.48715 2.48993 2.49349 2.49798 2.64062 2.643 2.64576 2.65101 2.83205 2.83428 2.83723 2.84002 2.85007 2.99519 2.99745 3.00095 3.00503 3.1669 3.17017 3.17225 3.17511 3.18193 3.31795 3.32072 3.323 3.32611 3.45145 3.45451 3.45684 3.45975 3.46662 3.5965 3.59884 3.60217 3.60555 3.61315 3.77152 3.77406 3.77628 3.77995 3.78751 4.10164 4.10399 4.10668 4.11069 4.11953 4.15216 4.35018 4.35236 4.3554 4.35956 4.37247 4.50783 4.51043 4.51336 4.51696 4.63639 4.64001 4.64487 4.82472 4.82691 4.82931 4.83171 4.83554 
16 0.32696 0.51 0.64804 1.00696 1.33675 1.66898 2.07016 2.3409 2.63628 2.99169 3.16757 3.44963 3.59621 3.76781 4.34621 4.50479 
29 0.17536 0.33269 0.51911 0.65264 0.84145 1.01387 1.18191 1.34427 1.51273 1.67574 1.86886 2.07919 2.21249 2.35259 2.49392 2.64536 2.8389 3.00072 3.17336 3.32436 3.45952 3.60302 3.77654 4.10735 4.35487 4.51305 4.64318 4.83068 4.84004 
4 0.15867 0.82403 2.33678 4.34074 
105 0.15396 0.15783 0.1606 0.16353 0.31051 0.31382 0.31686 0.31962 0.49683 0.50153 0.50404 0.50727 0.62966 0.63369 0.63668 0.63957 0.8193 0.82278 0.82592 0.82816 0.99209 0.99536 0.99884 1.15637 1.16035 1.16424 1.16766 1.32119 1.32581 1.32868 1.33225 1.48939 1.49382 1.49668 1.49999 1.65065 1.65654 1.65965 1.66312 1.84737 1.84988 1.85305 1.8563 2.06068 2.06358 2.06714 2.1852 2.19034 2.19362 2.33208 2.33505 2.33822 2.3475 2.46813 2.47326 2.47667 2.47922 2.62408 2.6286 2.63141 2.81504 2.81947 2.82214 2.82556 2.97895 2.98369 2.98633 2.99186 3.15232 3.15533 3.15909 3.1624 3.30096 3.30509 3.30853 3.31197 3.4335 3.4392 3.44247 3.44559 3.58086 3.58521 3.58797 3.59371 3.75567 3.75923 3.76194 3.76453 4.08958 4.09217 4.0957 4.33856 4.34079 4.34519 4.49212 4.4956 4.49868 4.50236 4.61611 4.62172 4.62597 4.8114 4.8145 4.81711 4.82078 
46 0.17328 0.17882 0.33006 0.33553 0.51671 0.52134 0.65114 0.83981 0.84616 1.01137 1.02208 1.17867 1.1934 1.34274 1.51012 1.67422 1.68757 1.8655 1.87062 2.07635 2.20549 2.35069 2.35757 2.4919 2.64413 2.83536 2.84077 2.99879 3.17193 3.17846 3.32213 3.3366 3.45547 3.46103 3.59974 3.60758 3.77538 3.78381 4.1048 4.11576 4.35272 4.36061 4.51137 4.64062 4.82843 4.83317 
119 0.17626 0.17908 0.18201 0.18604 0.33229 0.33538 0.33787 0.34166 0.35416 0.51981 0.52213 0.52458 0.52753 0.53423 0.65251 0.65561 0.6584 0.66277 0.84139 0.84433 0.84678 0.84972 0.867 1.01197 1.01564 1.01889 1.02343 1.18045 1.18451 1.18766 1.19551 1.34491 1.34781 1.3507 1.3561 1.51263 1.51526 1.51825 1.52337 1.6767 1.67975 1.68322 1.68837 1.86647 1.87012 1.87296 1.87601 1.88238 2.07924 2.08197 2.08487 2.09013 2.20816 2.21178 2.21629 2.35195 2.35524 2.35819 2.36213 2.36787 2.49426 2.49716 2.5006 2.50588 2.64701 2.64962 2.65279 2.65925 2.83792 2.84087 2.84381 2.84685 2.86126 3.00252 3.00484 3.00825 3.01612 3.17324 3.17654 3.17887 3.18197 3.1885 3.32404 3.32724 3.32977 3.33389 3.45841 3.46167 3.4643 3.46863 3.60373 3.60677 3.60999 3.61477 3.77685 3.77964 3.78178 3.78518 3.7917 4.10807 4.11073 4.11353 4.1196 4.35691 4.35933 4.36258 4.36876 4.51397 4.51664 4.51906 4.52272 4.64288 4.64637 4.65171 4.83148 4.83392 4.83642 4.83924 4.84471 
15 0.16927 0.32555 0.51103 1.33702 1.67108 2.07421 2.3477 2.82949 3.16709 3.31713 3.45367 3.77117 4.0991 4.34711 4.82258 
58 0.15308 0.15757 0.3093 0.31409 0.49539 0.5004 0.62885 0.63378 0.81872 0.8236 0.99016 0.99598 1.15599 1.16286 1.16895 1.32 1.32596 1.48822 1.4936 1.65157 1.65653 1.84487 1.84975 2.05804 2.06243 2.18401 2.19029 2.33003 2.33475 2.46962 2.4749 2.62413 2.62872 2.8135 2.81868 2.97772 2.98328 3.15041 3.1557 3.29958 3.30578 3.31008 3.43526 3.44018 3.57945 3.58436 3.7534 3.75847 4.08697 4.0913 4.33594 4.33972 4.49058 4.49581 4.61482 4.62334 4.80928 4.81295 
17 0.16666 0.32323 0.83145 1.00403 1.33804 1.50401 1.66695 1.86133 2.34482 2.486 2.63689 2.82893 2.99579 3.16675 3.5929 3.76877 4.82664 
18 0.32572 0.51506 0.64416 1.17841 1.33773 1.50546 2.07285 2.48743 2.63756 2.99497 3.16711 3.31684 3.45315 3.59576 3.76812 4.09963 4.34706 4.50537 
70 0.1697 0.17315 0.17927 0.32563 0.32946 0.33437 0.51346 0.51684 0.52285 0.64682 0.65061 0.83492 0.8379 0.84202 1.00478 1.00932 1.01336 1.17288 1.17763 1.18321 1.33905 1.34336 1.50668 1.5111 1.66911 1.67244 1.67712 1.86004 1.86415 1.8677 2.07327 2.07729 2.20279 2.20928 2.34514 2.34911 2.35426 2.48814 2.49317 2.64162 2.64621 2.8312 2.83431 2.83824 2.99607 3.00059 3.16866 3.17188 3.18132 3.31988 3.32364 3.4522 3.45598 3.59644 3.60043 3.60557 3.77202 3.77509 3.78405 4.10214 4.10611 4.3504 4.35465 4.50936 4.51312 4.63631 4.64323 4.82482 4.82779 4.83155 
27 0.16554 0.32252 0.50959 0.64388 0.83106 1.00155 1.17163 1.33571 1.50269 1.66588 1.85567 1.86216 2.07393 2.34141 2.48401 2.63711 2.82763 2.99202 3.16465 3.31505 3.45065 3.59271 3.76729 4.34585 4.50479 4.63292 4.82128 
73 0.15702 0.16164 0.1662 0.31395 0.31835 0.32161 0.50049 0.50497 0.50862 0.63355 0.63876 0.82249 0.82686 0.82977 0.994 0.99899 1.00277 1.16016 1.16609 1.17117 1.32412 1.3299 1.33384 1.49331 1.49819 1.65454 1.65975 1.66347 1.84897 1.85344 1.85735 2.06183 2.06663 2.18771 2.1938 2.33419 2.33857 2.34525 2.47418 2.47948 2.62868 2.63274 2.81882 2.82312 2.8281 2.98284 2.9873 3.15461 3.15997 3.16389 3.30396 3.31002 3.31403 3.43999 3.4458 3.58445 3.58875 3.7577 3.76268 3.7669 4.09151 4.09607 4.34032 4.34446 4.4949 4.49983 4.50508 4.61757 4.62561 4.6306 4.81407 4.81729 4.8222 
28 0.17021 0.32749 0.51412 0.64735 0.83571 1.00849 1.17857 1.34042 1.50716 1.67201 1.86428 2.07405 2.20633 2.35178 2.48881 2.64076 2.83295 2.99597 3.16885 3.31872 3.45457 3.59874 3.77157 4.10292 4.35053 4.50776 4.63593 4.82606 
28 0.17388 0.32902 0.5158 0.64787 0.84047 1.00988 1.18035 1.34374 1.51057 1.67396 1.86164 2.0746 2.2078 2.35357 2.48875 2.64199 2.83365 2.99884 3.1712 3.32108 3.45518 3.59907 3.77318 4.104 4.3532 4.51189 4.63877 4.82743 
102 0.17494 0.17804 0.18178 0.33062 0.33415 0.3373 0.34298 0.51774 0.52061 0.52351 0.52788 0.65144 0.6549 0.65861 0.83988 0.84343 0.84682 0.85209 1.01085 1.01506 1.01886 1.02671 1.17731 1.18195 1.18615 1.1996 1.34312 1.34649 1.35002 1.35875 1.51084 1.51402 1.51757 1.52782 1.67537 1.67925 1.68369 1.86527 1.86934 1.87269 1.87773 2.0782 2.08154 2.08567 2.2042 2.2096 2.21552 2.35079 2.35436 2.35843 2.364 2.49298 2.49645 2.50093 2.51391 2.64536 2.64855 2.65275 2.83561 2.83916 2.84258 2.84636 3.00052 3.00354 3.00773 3.17145 3.17538 3.17809 3.18242 3.32087 3.32553 3.32854 3.33401 3.45702 3.46092 3.46425 3.47394 3.6017 3.60507 3.60893 3.61479 3.77521 3.77856 3.78122 3.78678 4.10737 4.11071 4.11512 4.35593 4.35898 4.36326 4.51169 4.51557 4.51877 4.52457 4.63956 4.64377 4.65007 4.83087 4.83366 4.83694 4.8419 
31 0.16931 0.32594 0.51229 0.64665 0.83484 1.00697 1.17678 1.33871 1.50602 1.66958 1.86093 1.86862 2.07197 2.20144 2.34568 2.48724 2.6401 2.83055 2.83776 2.99461 3.16705 3.31809 3.45237 3.59679 3.77055 4.10056 4.34881 4.50744 4.63761 4.82384 4.83027 
62 0.1676 0.17053 0.32234 0.3261 0.33089 0.51128 0.51469 0.64337 0.64717 0.83119 0.83464 0.83955 1.00209 1.00703 1.1691 1.17545 1.33632 1.34117 1.50441 1.50876 1.66745 1.67191 1.85701 1.86155 1.86526 2.07028 2.07356 2.19914 2.20793 2.34225 2.34642 2.35784 2.48487 2.48819 2.6386 2.6411 2.82926 2.8328 2.99388 2.99806 3.16384 3.16813 3.31568 3.31946 3.44888 3.45324 3.59428 3.59852 3.76725 3.77105 4.09929 4.10278 4.34809 4.35182 4.5033 4.50759 4.51288 4.63333 4.63803 4.82287 4.8255 4.83001 
18 0.32103 0.50751 0.64301 0.83342 1.00283 1.17294 1.50059 1.85994 2.48124 2.63487 2.82495 3.16234 3.31473 3.44832 3.59428 3.76497 4.50188 4.82034 
28 0.15083 0.30726 0.49451 0.62705 0.81587 0.98747 1.15358 1.31921 1.48734 1.65334 1.84196 2.05515 2.18375 2.32735 2.47012 2.62231 2.81251 2.97711 3.14801 3.29836 3.43363 3.57824 3.75158 4.08412 4.33257 4.48848 4.62022 4.80671 
40 0.16531 0.32232 0.5096 0.51472 0.64304 0.64925 0.83168 0.83587 1.00306 1.01055 1.17105 1.33508 1.50331 1.66548 1.85799 1.86308 2.06987 2.19816 2.34284 2.48401 2.49303 2.63721 2.82764 2.83376 2.99151 2.99758 3.16495 3.31558 3.4496 3.59335 3.59835 3.76755 3.77218 4.09824 4.34579 4.5048 4.6315 4.63703 4.82074 4.82537 
37 0.17374 0.33059 0.51542 0.52271 0.64841 0.83906 1.01101 1.17781 1.34324 1.50966 1.67337 1.86278 1.86947 2.07602 2.20346 2.21653 2.3478 2.3572 2.4912 2.64388 2.8342 2.84245 3.00151 3.17122 3.1801 3.32236 3.45634 3.59944 3.60779 3.77467 3.78978 4.10649 4.35328 4.51176 4.63968 4.82787 4.83391 

180
