# Supplementary material for: Deciphering the Contribution of Oriens-Lacunosum/Moleculare (OLM) Cells to Intrinsic θ Rhythms Using Biophysical Local Field Potential (LFP) Models
Source: eNeuro. 2018 Sep 4;5(4):ENEURO.0146-18.2018. doi: 10.1523/ENEURO.0146-18.2018 (PMC6140113; doi:10.1523/ENEURO.0146-18.2018)
Supplement: Supplementary file 2 — Supplementary Code. Download supplement 2, GZ file [file sup_enu-eN-NWR-0146-18-s02.gz › LFP_microcircuit-master/BSC-120-gi-0-gi_SD-0-PV12913020-dSD6.6ms-gnSD0.21-gpv3.0-gsb6.0-csb0.21-gbs0.0-cbs0.1344-spiketimes.txt]

2357

96


52 0.1572 0.30852 0.31423 0.49422 0.499 0.62991 0.6351 0.98883 1.15472 1.16375 1.31873 1.32538 1.48702 1.49224 1.64939 1.65556 1.84348 1.8505 2.05675 2.06087 2.18303 2.19017 2.32897 2.33548 2.46846 2.47363 2.62255 2.62718 2.81249 2.81739 2.97643 2.98196 3.14901 3.15431 3.29861 3.30527 3.4336 3.43949 3.57865 3.58345 3.7521 3.75767 4.08581 4.09054 4.33456 4.33951 4.48934 4.49469 4.61355 4.62178 4.80831 4.81166 
0 
9 0.64331 1.50303 2.4836 2.63667 3.59447 3.76885 4.09826 4.50459 4.63239 
25 0.16095 0.50151 0.63422 1.16421 1.32693 1.49429 1.65846 1.84868 2.0615 2.19171 2.33392 2.47594 2.62855 2.81974 2.98403 3.15577 3.30627 3.44098 3.58488 3.75895 4.09 4.33847 4.49605 4.62719 4.81348 
83 0.15901 0.16229 0.31303 0.31657 0.49909 0.50234 0.50502 0.63274 0.63558 0.6382 0.64229 0.99281 1.15881 1.16246 1.16614 1.32288 1.32749 1.33043 1.33413 1.49155 1.49508 1.49796 1.50153 1.65521 1.65891 1.84788 1.85059 2.06074 2.06363 2.06767 2.18675 2.19147 2.19661 2.33314 2.33587 2.33959 2.4723 2.4763 2.47958 2.48368 2.62727 2.63027 2.63285 2.81737 2.82043 2.82319 2.82747 2.98079 2.98483 2.98765 3.15354 3.15636 3.15935 3.16226 3.30297 3.30701 3.3098 3.31288 3.43862 3.44183 3.44512 3.58285 3.58596 3.58938 3.7567 3.76016 3.76283 3.76668 4.08988 4.09242 4.09619 4.33864 4.34098 4.49373 4.49765 4.5003 4.61773 4.62288 4.62627 4.63004 4.81239 4.81491 4.81777 
4 2.48665 2.63993 4.50717 4.63602 
71 0.15747 0.30949 0.31479 0.49573 0.50055 0.50375 0.62906 0.63325 0.63691 0.99135 1.15469 1.15884 1.16484 1.32045 1.32577 1.33032 1.48817 1.49275 1.49594 1.50034 1.64904 1.65585 1.84609 1.85102 2.05919 2.06236 2.1843 2.18958 2.33069 2.33393 2.46624 2.47221 2.47592 2.47956 2.62205 2.6268 2.62985 2.81387 2.81848 2.82156 2.9779 2.98262 2.98527 3.15085 3.15422 3.15755 3.2998 3.30445 3.30845 3.43214 3.43794 3.44215 3.57971 3.58402 3.58794 3.75424 3.75857 3.76146 4.0882 4.09106 4.33707 4.33994 4.49116 4.49598 4.49877 4.61484 4.62071 4.62538 4.81021 4.81336 4.81714 
59 0.15738 0.31059 0.31509 0.4962 0.50035 0.50369 0.63002 0.63387 0.99046 0.99603 1.15649 1.16231 1.32049 1.32585 1.48893 1.49358 1.65417 1.6576 1.84523 1.84961 2.05845 2.06208 2.18468 2.19075 2.33073 2.33445 2.47149 2.47562 2.62484 2.62846 2.81413 2.8186 2.82351 2.97838 2.98318 3.15084 3.15526 3.15862 3.3003 3.30593 3.31101 3.43673 3.44133 3.5804 3.58431 3.75369 3.7585 3.76226 4.08753 4.09118 4.33626 4.33912 4.49097 4.49583 4.61517 4.62339 4.80996 4.81275 4.81685 
7 0.6428 1.50295 2.48572 2.63771 3.76799 4.50495 4.63362 
4 2.48963 2.49339 2.49972 4.63818 
21 0.50629 0.63903 1.33243 1.49962 2.06623 2.1965 2.47989 2.48586 2.63444 2.82487 2.98968 3.1611 3.31265 3.44487 3.5902 3.76465 4.09501 4.34385 4.50208 4.62999 4.81817 
1 2.49932 
5 2.48467 2.63805 4.34645 4.50449 4.63393 
0 
0 
18 0.64068 1.16855 1.5009 2.0693 2.19846 2.48193 2.48573 2.63613 2.64039 2.99133 3.16172 3.31344 3.44657 3.59162 3.76743 4.50206 4.50655 4.63141 
16 0.50455 1.3319 1.49668 2.06345 2.47917 2.63096 2.82212 2.98575 3.15884 3.30997 3.44439 3.7621 4.09528 4.33944 4.49845 4.81541 
10 0.6429 2.48212 2.49037 2.63552 2.99115 3.16368 3.59401 3.76757 4.50565 4.63107 
49 0.30746 0.31255 0.49337 0.49797 0.62799 0.6333 0.98812 1.15369 1.15995 1.31806 1.32455 1.48615 1.4913 1.65075 1.65539 1.84275 1.84829 2.05598 2.06053 2.18252 2.3281 2.33281 2.46701 2.4721 2.62169 2.62604 2.81157 2.81627 2.97563 2.9811 3.14818 3.15314 3.29757 3.30396 3.43374 3.43845 3.57761 3.58214 3.75131 3.75654 4.08496 4.08942 4.33381 4.4885 4.49381 4.61303 4.62166 4.80718 4.81064 
1 2.49145 
0 
73 0.15849 0.31149 0.31476 0.49717 0.50168 0.50421 0.63065 0.63464 0.63818 0.99258 1.15705 1.16101 1.16585 1.32211 1.32699 1.33047 1.48992 1.49442 1.49735 1.65087 1.65796 1.8474 1.85032 2.06054 2.06375 2.18579 2.19124 2.19758 2.33249 2.33543 2.34056 2.469 2.47477 2.47811 2.48317 2.62454 2.62895 2.63172 2.81553 2.81964 2.82243 2.97931 2.98434 2.98691 3.15278 3.15575 3.15933 3.3017 3.30583 3.30951 3.43374 3.43956 3.44353 3.44805 3.58135 3.58555 3.58904 3.756 3.75972 3.7626 4.08953 4.09237 4.33853 4.34111 4.49313 4.4972 4.49979 4.61665 4.62185 4.62734 4.81197 4.81474 4.81737 
39 0.50244 0.63531 0.63895 1.16056 1.32765 1.49548 1.49906 1.84928 2.06198 2.06732 2.19157 2.33423 2.4765 2.48021 2.62963 2.63315 2.8203 2.98535 2.99088 3.15524 3.15988 3.30595 3.31045 3.44029 3.4453 3.58536 3.58994 3.7592 3.7626 3.76666 4.09102 4.3395 4.49602 4.49968 4.50422 4.62318 4.62907 4.81402 4.81803 
3 2.48826 3.76729 4.50503 
0 
6 1.50037 2.48254 2.63436 3.16306 3.76618 4.50193 
0 
0 
0 
5 2.48685 2.63865 3.5941 4.50717 4.63682 
78 0.15268 0.30239 0.30613 0.30965 0.4886 0.49338 0.49635 0.50306 0.62282 0.6275 0.63319 0.98364 0.98799 0.99268 1.14848 1.15284 1.15805 1.31354 1.31907 1.32435 1.48144 1.48641 1.48959 1.64274 1.6495 1.65324 1.83841 1.84166 1.84541 2.05164 2.0552 2.17769 2.1839 2.32353 2.32708 2.33139 2.46116 2.46674 2.47023 2.61608 2.62038 2.62354 2.80686 2.81148 2.81442 2.82038 2.97084 2.97629 2.98016 3.14355 3.14702 3.15054 3.15689 3.29279 3.29763 3.30149 3.42626 3.4312 3.43564 3.57277 3.57735 3.58165 3.74701 3.75143 3.75433 4.08051 4.08371 4.32949 4.33229 4.48396 4.48854 4.4915 4.6086 4.61607 4.62142 4.80264 4.80593 4.80887 
14 0.64221 1.16727 1.5022 2.06905 2.19621 2.48295 2.63656 3.16244 3.44749 3.59222 3.76514 4.09838 4.50251 4.62906 
42 0.31486 0.5008 0.50581 0.63498 1.16056 1.16644 1.32559 1.33075 1.49363 1.49843 1.65807 1.84973 2.06266 2.06722 2.18923 2.33483 2.47478 2.47987 2.62877 2.63285 2.81912 2.82363 2.98325 2.98829 3.15523 3.16002 3.30491 3.31008 3.44036 3.44541 3.58514 3.58925 3.75859 3.76304 4.09191 4.34057 4.49547 4.50018 4.61926 4.62705 4.81424 4.81834 
18 0.63655 1.33156 1.49802 2.0638 2.47916 2.63172 2.82427 2.98786 3.15685 3.31143 3.44228 3.58809 3.76183 4.09341 4.49847 4.50274 4.62815 4.81658 
10 1.5081 2.48719 2.49001 2.49351 2.49956 2.64076 4.5075 4.51136 4.63614 4.63981 
16 0.64012 1.16798 1.50041 2.06686 2.48193 2.63457 2.99141 3.15994 3.31163 3.44576 3.59134 3.76348 4.09609 4.50039 4.50559 4.62807 
3 2.63449 3.76605 4.50259 
27 0.31056 0.49795 0.63161 0.99093 1.15658 1.32156 1.4903 1.65614 1.84484 2.05805 2.18837 2.33042 2.47273 2.62523 2.81557 2.98066 3.15088 3.30078 3.43658 3.58143 3.75387 3.75977 4.08711 4.33571 4.49101 4.62247 4.80976 
1 2.4963 
22 0.50067 0.63507 0.99241 1.32679 1.49401 1.65713 1.84643 2.05962 2.3325 2.47557 2.62772 2.81881 2.98333 3.15417 3.30972 3.44006 3.58404 3.75841 4.08842 4.33698 4.49582 4.81139 
2 2.63128 3.15887 
0 
32 0.50758 0.63988 1.16375 1.32776 1.3331 1.49907 1.50267 2.06623 2.19508 2.33838 2.48051 2.48493 2.63404 2.63682 2.82572 2.98918 3.15933 3.16345 3.30855 3.31375 3.44404 3.589 3.59392 3.76444 3.76725 4.09512 4.34399 4.50119 4.50371 4.6266 4.63161 4.8178 
0 
2 2.49145 4.64212 
7 0.64186 1.50175 2.48459 2.63551 3.16338 3.59224 3.76675 
4 2.48491 2.63937 4.50732 4.63274 
0 
4 2.49127 2.4952 2.4996 4.63996 
6 1.50458 2.48602 2.63798 3.76897 4.50611 4.63512 
23 0.50857 0.64009 1.16658 1.33244 1.49933 2.06687 2.19775 2.48065 2.48734 2.63426 2.9888 3.15958 3.30948 3.44548 3.59036 3.76343 3.76877 4.09605 4.50012 4.50602 4.62771 4.63507 4.81936 
127 0.1523 0.15503 0.15873 0.30395 0.30735 0.31033 0.31274 0.31565 0.49043 0.49428 0.49674 0.49877 0.50122 0.62378 0.62749 0.63014 0.63266 0.63644 0.9858 0.98841 0.99176 0.99514 1.14986 1.15369 1.15705 1.16028 1.1635 1.31479 1.31827 1.32181 1.32428 1.32711 1.48279 1.48671 1.48973 1.49192 1.49491 1.64415 1.65023 1.65307 1.65603 1.66057 1.8405 1.84273 1.84564 1.84819 1.85159 2.05372 2.05603 2.05851 2.06156 2.17907 2.18396 2.18689 2.19129 2.32545 2.32808 2.33079 2.33354 2.46085 2.46649 2.46978 2.47205 2.47506 2.47924 2.6173 2.62163 2.62444 2.62632 2.63195 2.80879 2.81268 2.81526 2.81731 2.82012 2.97246 2.97646 2.97952 2.98205 2.98558 3.14529 3.14823 3.15108 3.15327 3.15566 3.29461 3.29798 3.3013 3.30373 3.30618 3.42721 3.43275 3.43542 3.43817 3.44088 3.57455 3.57832 3.5808 3.58373 3.58737 3.74924 3.75217 3.75495 3.75696 3.7594 4.08273 4.08508 4.0876 4.09108 4.33177 4.33367 4.33604 4.34004 4.48559 4.48851 4.49191 4.49384 4.4971 4.60994 4.61523 4.61926 4.62236 4.80484 4.80755 4.80957 4.81168 4.81455 
11 2.48653 2.48954 2.49234 2.49585 2.50785 2.64073 4.50697 4.51174 4.63067 4.63583 4.63925 
21 0.64266 1.16945 1.50201 1.5055 2.06976 2.48335 2.4866 2.49012 2.63694 2.64009 2.99413 3.16329 3.44833 3.59306 3.76725 3.77155 4.09968 4.50312 4.50703 4.63123 4.63478 
26 0.50702 0.63869 1.16442 1.3291 1.49832 2.0675 2.19672 2.3381 2.48032 2.63254 2.63682 2.82456 2.98831 3.15906 3.30805 3.3145 3.4468 3.5888 3.76171 3.7673 4.09529 4.49847 4.50431 4.62599 4.63184 4.81924 
10 0.63918 2.06616 2.48036 2.63347 3.16002 3.44741 3.76425 4.09636 4.50121 4.62939 
0 
12 0.50828 0.64098 1.49992 2.48295 2.63457 2.82528 2.98933 3.16334 3.76494 4.5017 4.62987 4.81867 
0 
21 0.50654 0.63954 1.33206 1.49953 2.06552 2.33787 2.48069 2.63421 2.8246 2.98892 3.16187 3.31269 3.4441 3.58965 3.76377 3.76851 4.09449 4.34294 4.50123 4.63027 4.81783 
5 2.48603 2.49215 2.6413 4.50776 4.63598 
16 0.31509 0.50019 1.49453 1.84587 2.0598 2.33341 2.62725 2.81884 3.15404 3.30654 3.58615 3.75794 4.08818 4.33602 4.49528 4.81071 
59 0.16003 0.31174 0.49722 0.50168 0.50564 0.63122 0.63554 0.64015 0.99188 1.15723 1.16312 1.32156 1.32748 1.4899 1.49481 1.49898 1.65305 1.65875 1.84671 2.0598 2.06383 2.18578 2.19232 2.33195 2.33652 2.47053 2.47585 2.47993 2.62584 2.63013 2.81528 2.81974 2.82457 2.97934 2.98455 3.15209 3.1566 3.15966 3.30112 3.30695 3.31119 3.4366 3.44115 3.44496 3.58124 3.58571 3.75526 3.75982 3.7628 4.08881 4.0928 4.33774 4.34163 4.49238 4.49728 4.61645 4.62461 4.81144 4.8145 
0 
41 0.31292 0.49782 0.50288 0.63293 0.9927 1.15819 1.32229 1.32918 1.49061 1.49635 1.6564 1.84702 2.06015 2.1872 2.33234 2.47274 2.48006 2.62645 2.63151 2.81591 2.82102 2.98005 2.98595 3.1525 3.15829 3.30203 3.30903 3.43843 3.44587 3.58197 3.58913 3.75554 3.76125 4.08922 4.33802 4.49279 4.49841 4.61759 4.62626 4.81169 4.81608 
5 2.06428 3.76419 4.09272 4.34132 4.50162 
6 3.15584 3.44127 3.76395 4.34104 4.50096 4.81667 
90 0.15346 0.15817 0.30497 0.30814 0.31155 0.31563 0.49111 0.49561 0.49813 0.50134 0.62501 0.62872 0.63241 0.98638 0.98922 0.99372 1.15088 1.15446 1.15953 1.31576 1.32027 1.32399 1.48378 1.48812 1.49134 1.49574 1.64481 1.65175 1.65451 1.84112 1.84349 1.84709 2.05444 2.05699 2.05999 2.17981 2.18538 2.32614 2.32878 2.33191 2.46208 2.46809 2.47148 2.47619 2.61827 2.6225 2.62525 2.62909 2.80929 2.81363 2.81659 2.82116 2.97331 2.97799 2.98077 3.14622 3.14917 3.15312 3.15647 3.29545 3.29944 3.30393 3.42769 3.43357 3.43717 3.44181 3.57522 3.57933 3.5831 3.74979 3.7533 3.75662 3.75957 4.08338 4.08579 4.08908 4.33243 4.33439 4.33811 4.48646 4.48946 4.4929 4.49671 4.61073 4.61854 4.62157 4.80542 4.80813 4.81035 4.81482 
51 0.29924 0.30408 0.48499 0.48971 0.62038 0.80944 0.97953 0.98509 1.14543 1.15295 1.30973 1.31595 1.47788 1.48312 1.64237 1.64838 1.83424 1.83901 2.04745 2.05179 2.17533 2.31973 2.32449 2.45955 2.46519 2.61343 2.61809 2.80321 2.80796 2.96736 2.97274 3.13968 3.14462 3.28937 3.29566 3.42527 3.43145 3.56941 3.57414 3.74288 3.74783 4.07646 4.0808 4.32526 4.32929 4.48003 4.48522 4.60697 4.61581 4.79871 4.80219 
0 
13 0.64223 1.5023 2.06822 2.4827 2.63624 2.99159 3.16416 3.44847 3.5931 3.76705 4.09686 4.50407 4.63225 
0 
0 
2 2.49011 4.63842 
0 
3 2.49392 2.49836 2.5045 
32 0.50651 0.63945 0.6453 1.16456 1.3289 1.49874 1.50321 2.06689 2.19334 2.33943 2.48026 2.48409 2.63417 2.63965 2.82436 2.98767 2.99187 3.16003 3.16636 3.30877 3.44513 3.58887 3.59262 3.76384 3.76864 4.096 4.34559 4.50009 4.50594 4.62288 4.63066 4.81905 
51 0.15777 0.30904 0.31416 0.49535 0.50012 0.62897 0.63435 0.98967 1.15531 1.16143 1.3197 1.32544 1.4879 1.49306 1.65195 1.65746 1.8443 1.84958 2.05751 2.06192 2.18427 2.19079 2.32965 2.33412 2.46868 2.4742 2.62336 2.62794 2.81334 2.81833 2.9774 2.9827 3.14977 3.15474 3.29926 3.30508 3.43465 3.43956 3.57927 3.58401 3.75295 3.75799 4.0865 4.09125 4.33531 4.49011 4.49519 4.6148 4.62222 4.80874 4.81239 
4 2.48951 2.49399 2.49946 4.6392 
2 4.08905 4.33674 
0 
1 2.49369 
23 0.502 0.63719 1.16437 1.32857 1.49568 1.85049 2.06321 2.19394 2.33576 2.47715 2.63001 2.82056 2.98535 3.15689 3.30795 3.44309 3.58696 3.76043 4.09205 4.33953 4.49741 4.62736 4.81401 
22 0.50186 0.6361 1.16309 1.32809 1.49517 2.06208 2.19229 2.33405 2.47653 2.62931 2.82028 2.98432 3.15721 3.30829 3.44261 3.58517 3.75999 4.09092 4.33892 4.49711 4.62518 4.81378 
93 0.15393 0.3048 0.30825 0.31194 0.49102 0.49582 0.49845 0.50168 0.62514 0.62909 0.63246 0.98616 0.98948 0.99324 1.15085 1.15488 1.15939 1.16374 1.31571 1.32095 1.32409 1.48374 1.48851 1.49138 1.49548 1.64476 1.65165 1.65461 1.84088 1.8435 1.847 1.85073 2.0542 2.05707 2.06037 2.17984 2.18572 2.19241 2.32591 2.32884 2.33208 2.33676 2.46228 2.4685 2.47169 2.47566 2.61833 2.62289 2.62559 2.80922 2.81379 2.81658 2.82037 2.97323 2.97851 2.98106 3.14601 3.14918 3.1529 3.15585 3.29525 3.29983 3.30354 3.30724 3.42767 3.43354 3.43738 3.44069 3.57512 3.57956 3.58293 3.58875 3.74956 3.75346 3.75639 3.75936 4.08313 4.08576 4.08913 4.33219 4.33433 4.3393 4.4863 4.48984 4.49279 4.49641 4.61072 4.61752 4.62132 4.80521 4.80811 4.81055 4.81407 
40 0.30964 0.31591 0.49722 0.50178 0.63305 0.99033 1.15747 1.32295 1.48986 1.49585 1.65477 1.84421 2.05726 2.18735 2.32995 2.33635 2.47188 2.47916 2.62475 2.62933 2.81492 2.82034 2.98012 3.15044 3.15543 3.30106 3.30672 3.43677 3.4425 3.58073 3.58724 3.75386 3.75856 4.08627 4.33458 4.4911 4.49602 4.62132 4.80888 4.81367 
9 0.64199 1.50212 2.48349 2.63665 3.16469 3.59279 3.76713 4.50393 4.63222 
5 2.48317 2.63646 3.76843 4.50409 4.63141 
0 
16 0.50254 1.49677 1.85144 2.0647 2.33796 2.47749 2.63096 2.82214 2.98679 3.15798 3.44363 3.589 3.76222 4.09166 4.33925 4.81508 
3 2.48844 2.49394 4.63709 
0 
38 0.31551 0.501 0.63475 0.64117 1.16069 1.32526 1.33209 1.4938 1.49958 1.65802 1.85029 2.06333 2.18941 2.33546 2.4744 2.48032 2.62914 2.63522 2.8193 2.98336 2.98875 3.15554 3.16247 3.3048 3.31289 3.44007 3.44447 3.58511 3.59237 3.7587 3.76513 4.09245 4.3421 4.49586 4.50248 4.61989 4.62826 4.81472 
41 0.31091 0.4988 0.50338 0.63463 0.99101 1.15713 1.16699 1.32204 1.32922 1.4905 1.49592 1.65474 1.84532 2.05862 2.18924 2.33088 2.47189 2.47874 2.62552 2.63044 2.8165 2.8217 2.98017 2.98674 3.15162 3.15739 3.30127 3.30819 3.43665 3.44347 3.58146 3.58813 3.75528 3.76006 4.08763 4.33621 4.49173 4.49694 4.62192 4.81069 4.81535 
8 1.16005 1.84946 2.06177 2.33361 3.1542 3.30434 3.7628 4.49451 
17 0.31072 0.49647 0.99033 1.49368 1.84318 2.05673 2.32994 2.6252 2.81495 3.15035 3.30475 3.58243 3.75352 4.08544 4.33349 4.49177 4.80798 
20 0.50351 0.63857 1.16472 1.32988 1.49654 2.06396 2.33664 2.47966 2.63118 2.8219 2.98638 3.15776 3.3095 3.44273 3.58804 3.76108 4.09299 4.34072 4.49809 4.81533 
10 0.64181 1.50176 2.4835 2.63589 2.99439 3.59294 3.76674 4.09707 4.50341 4.63131 
0 
3 2.49581 2.49899 2.50343 
7 1.499 2.06511 2.63298 3.16108 3.76336 4.09448 4.50106 
7 1.5057 2.48776 2.63918 3.59585 3.77031 4.50662 4.63537 
0 
34 0.50281 0.63658 0.64443 1.16239 1.32687 1.33213 1.4952 1.49962 2.06373 2.19194 2.33652 2.47632 2.48125 2.63021 2.63419 2.8207 2.98506 2.99038 3.15658 3.16195 3.30608 3.31149 3.44181 3.44774 3.5866 3.75941 3.76401 4.09274 4.34172 4.49655 4.50103 4.6243 4.62978 4.81507 
44 0.50253 0.50607 0.63573 0.64003 1.16164 1.16708 1.3258 1.33094 1.49498 1.49916 1.65862 1.85153 2.06386 2.0677 2.19081 2.19613 2.33626 2.47589 2.48039 2.63052 2.63426 2.82071 2.82438 2.98432 2.98857 3.1565 3.16082 3.30556 3.31115 3.44124 3.44642 3.58682 3.59063 3.75946 3.7637 4.09293 4.09694 4.34181 4.49664 4.50101 4.62272 4.62847 4.8155 4.81898 
85 0.15319 0.30469 0.30786 0.31152 0.49094 0.49531 0.49799 0.50238 0.62473 0.62883 0.63253 0.81407 0.98601 0.98924 0.99416 1.15068 1.15425 1.1596 1.16464 1.31554 1.32046 1.32417 1.48363 1.48789 1.49107 1.64494 1.65137 1.65431 1.8407 1.84331 1.84744 2.05397 2.05671 2.06082 2.17961 2.18556 2.32571 2.32866 2.33276 2.46314 2.46827 2.47157 2.6184 2.62225 2.6254 2.80915 2.81334 2.8164 2.82268 2.97314 2.97791 2.98072 3.14591 3.1489 3.15295 3.15816 3.29511 3.29931 3.30355 3.42807 3.43335 3.437 3.44353 3.57502 3.57923 3.58325 3.74946 3.75306 3.75633 4.08288 4.08547 4.08946 4.33185 4.33403 4.33934 4.48618 4.48937 4.49293 4.61057 4.61756 4.62169 4.80502 4.80784 4.81039 4.8174 
1 2.63727 
35 0.16287 0.5049 0.63773 0.64123 1.16591 1.3305 1.49818 1.50253 2.06488 2.06862 2.19388 2.33764 2.47985 2.48459 2.63261 2.63553 2.82297 2.98777 3.15857 3.16224 3.31037 3.31426 3.44425 3.44785 3.58849 3.5927 3.7626 3.76601 4.09335 4.09731 4.34184 4.50068 4.50436 4.62809 4.81666 
48 0.15955 0.31249 0.49915 0.50213 0.63197 0.63618 0.99233 1.158 1.16573 1.32211 1.32782 1.49116 1.49512 1.65667 1.84673 2.05978 2.06367 2.18671 2.33201 2.33656 2.47282 2.47644 2.62644 2.62984 2.81668 2.82028 2.98048 2.98445 3.15276 3.15692 3.30204 3.30778 3.4379 3.44268 3.58218 3.58619 3.75591 3.75993 3.76425 4.08877 4.09291 4.33743 4.49266 4.49721 4.61975 4.62669 4.81151 4.81446 
19 0.64009 1.16726 1.50034 2.06763 2.19395 2.48143 2.48751 2.63496 2.99049 3.16043 3.3149 3.44632 3.59123 3.76605 4.09595 4.50287 4.62704 4.6366 4.82035 
73 0.15392 0.30618 0.30963 0.31448 0.49262 0.49692 0.49995 0.62619 0.6303 0.63403 0.98774 0.99133 1.15214 1.15596 1.16158 1.31725 1.32182 1.32554 1.4852 1.48938 1.49311 1.64654 1.65333 1.65796 1.84247 1.84518 2.05571 2.05867 2.18151 2.18774 2.32747 2.33046 2.33534 2.46331 2.46908 2.47347 2.61955 2.62381 2.62737 2.81093 2.81506 2.81833 2.97472 2.97915 2.98266 3.14746 3.15059 3.15469 3.29677 3.30075 3.3052 3.42948 3.43508 3.43989 3.57671 3.58075 3.58501 3.75116 3.75498 3.75827 4.08465 4.08738 4.33365 4.33598 4.48786 4.49119 4.49497 4.61236 4.61909 4.62497 4.80679 4.80973 4.8126 
20 0.50378 0.63803 1.33126 1.49693 2.06341 2.19227 2.47746 2.63094 2.82229 2.98604 3.1583 3.31101 3.44271 3.59005 3.76158 4.09175 4.33983 4.49859 4.62987 4.81506 
1 2.49894 
5 2.48646 2.49517 2.63976 4.50809 4.63679 
9 1.50239 2.48335 2.63585 2.99145 3.16508 3.59266 3.76669 4.50311 4.63083 
25 0.50016 0.63302 1.16259 1.32547 1.49314 1.84611 2.05885 2.18947 2.33153 2.47541 2.62746 2.81851 2.98271 3.15247 3.15866 3.30543 3.43895 3.58358 3.75765 4.08793 4.33642 4.49323 4.49775 4.62251 4.81109 
0 
38 0.30875 0.49482 0.50038 0.62966 0.98881 1.15484 1.31902 1.32638 1.48732 1.49413 1.65414 1.84351 2.05674 2.18411 2.32908 2.47082 2.62296 2.62828 2.81287 2.8186 2.97681 2.98464 3.14905 3.15577 3.29873 3.30593 3.43578 3.5789 3.75213 3.75852 4.08576 4.33453 4.48939 4.49577 4.61551 4.62339 4.80819 4.81253 
76 0.15765 0.31069 0.31401 0.4967 0.50108 0.50385 0.63082 0.63446 0.63838 0.99176 1.15662 1.16047 1.16466 1.32125 1.32609 1.32994 1.48948 1.49394 1.49729 1.64978 1.6565 1.84648 1.84945 2.05975 2.06282 2.06757 2.18523 2.19084 2.19606 2.33142 2.3344 2.33855 2.46731 2.47298 2.477 2.48178 2.62441 2.6283 2.63142 2.8148 2.81906 2.82216 2.97883 2.98366 2.98674 3.15173 3.15472 3.15846 3.16315 3.30076 3.30503 3.3088 3.43277 3.43866 3.44232 3.44643 3.58067 3.58469 3.58845 3.75517 3.75895 3.76201 4.08863 4.09148 4.09569 4.33768 4.34009 4.49209 4.49588 4.49874 4.61606 4.6224 4.62604 4.81064 4.81389 4.81685 
1 2.48696 

127
