# Supplementary material for: Deciphering the Contribution of Oriens-Lacunosum/Moleculare (OLM) Cells to Intrinsic θ Rhythms Using Biophysical Local Field Potential (LFP) Models
Source: eNeuro. 2018 Sep 4;5(4):ENEURO.0146-18.2018. doi: 10.1523/ENEURO.0146-18.2018 (PMC6140113; doi:10.1523/ENEURO.0146-18.2018)
Supplement: Supplementary file 2 — Supplementary Code. Download supplement 2, GZ file [file sup_enu-eN-NWR-0146-18-s02.gz › LFP_microcircuit-master/BSC-120-gi-0-gi_SD-0-PV12913020-dSD6.6ms-gnSD0.21-gpv3.0-gsb2.25-csb0.21-gbs3.25-cbs0.1344-spiketimes.txt]

3160

104


51 0.15528 0.30837 0.31342 0.49421 0.49899 0.62766 0.63299 0.98894 1.1547 1.16373 1.31863 1.32532 1.4918 1.64864 1.65542 1.84348 1.85064 2.05675 2.06087 2.18238 2.18927 2.32888 2.33517 2.46772 2.47331 2.62255 2.62718 2.81248 2.81739 2.97635 2.98193 3.149 3.1543 3.2985 3.30521 3.43331 3.43916 3.57839 3.58322 3.75209 3.75766 4.08581 4.09054 4.33456 4.33952 4.48933 4.49468 4.61317 4.62161 4.8083 4.81165 
0 
23 0.16721 0.50964 0.64278 1.1724 1.33552 1.5035 2.06881 2.19897 2.34173 2.48358 2.63646 2.82802 2.99121 3.16521 3.31591 3.44902 3.59249 3.76775 4.09732 4.34579 4.50437 4.6321 4.82216 
25 0.15917 0.3149 0.50151 0.63428 1.16417 1.32699 1.49525 1.65857 1.84904 2.0615 2.19118 2.3338 2.4759 2.62855 2.81973 2.98401 3.15575 3.30616 3.44085 3.58479 3.75895 4.09 4.33854 4.49604 4.81348 
91 0.15727 0.16066 0.16511 0.31298 0.31662 0.32015 0.49926 0.50244 0.50524 0.50889 0.63216 0.63506 0.6383 0.64209 0.8276 0.99302 0.99797 1.15875 1.16241 1.16609 1.16996 1.32282 1.32744 1.33057 1.33387 1.4931 1.49673 1.50054 1.65376 1.65852 1.66237 1.8479 1.85097 1.85441 2.06074 2.06363 2.06736 2.18662 2.19094 2.19623 2.3331 2.3358 2.33953 2.47219 2.47616 2.47932 2.48323 2.62727 2.63027 2.63285 2.81736 2.82042 2.82319 2.82715 2.98074 2.98479 2.9876 3.15353 3.15633 3.15933 3.16218 3.30291 3.30693 3.30974 3.31284 3.43834 3.44119 3.44459 3.44849 3.5826 3.5858 3.58925 3.75669 3.76015 3.76282 3.76653 4.08988 4.09242 4.09623 4.33864 4.34103 4.49372 4.49764 4.50029 4.61755 4.6231 4.62624 4.62995 4.81239 4.81491 4.81799 
13 0.51632 0.64586 1.33931 2.07365 2.48664 2.63935 2.99343 3.16844 3.45326 3.59697 3.77047 4.50688 4.63733 
83 0.15451 0.15859 0.16329 0.30932 0.31349 0.31713 0.49573 0.50054 0.50307 0.50666 0.62833 0.63276 0.63655 0.82595 0.99111 0.9963 1.15466 1.15883 1.16417 1.16823 1.3203 1.32565 1.32914 1.49074 1.49496 1.49909 1.64894 1.65552 1.65904 1.84613 1.84975 1.85457 2.05919 2.06236 2.18394 2.18933 2.19813 2.33068 2.33386 2.33824 2.46593 2.4721 2.47586 2.47959 2.62205 2.6268 2.62985 2.81386 2.81847 2.8212 2.82577 2.97783 2.98256 2.98521 3.15083 3.1542 3.15754 3.16143 3.29974 3.30435 3.30832 3.43198 3.43791 3.4421 3.57959 3.58403 3.58781 3.75424 3.75857 3.76146 4.0882 4.09106 4.33709 4.33969 4.49115 4.49596 4.49874 4.61448 4.62049 4.62506 4.81021 4.81339 4.8164 
61 0.15564 0.15941 0.31028 0.31454 0.49619 0.50045 0.50415 0.62986 0.63374 0.99047 0.99593 1.1565 1.1623 1.16806 1.32043 1.32583 1.49192 1.49603 1.65397 1.65741 1.84523 1.84961 2.05845 2.06208 2.18428 2.19028 2.33064 2.33428 2.47133 2.47552 2.62484 2.62846 2.81412 2.81859 2.82349 2.97834 2.98315 3.15083 3.15525 3.15861 3.30023 3.30587 3.31075 3.43664 3.44115 3.58022 3.58422 3.75369 3.7585 3.76226 4.08753 4.09118 4.33626 4.33912 4.49096 4.49583 4.61486 4.62318 4.80996 4.81275 4.81685 
15 0.64386 1.33871 1.50837 2.07066 2.48595 2.63781 2.99557 3.16614 3.31692 3.45303 3.59495 3.768 4.09909 4.50501 4.63313 
38 0.51593 0.64744 0.65177 1.34084 1.50859 1.5137 2.0747 2.07866 2.20525 2.35052 2.48953 2.49319 2.49789 2.64222 2.64473 2.65257 2.83445 2.84173 2.9977 3.00294 3.17089 3.17461 3.32211 3.45562 3.59851 3.60338 3.77343 3.77597 3.78105 4.10475 4.35348 4.51032 4.51326 4.51913 4.63651 4.64043 4.64649 4.82801 
35 0.16407 0.32082 0.50633 0.63875 0.64355 1.16836 1.17506 1.33209 1.49942 1.66431 2.06594 2.07342 2.19634 2.34009 2.47992 2.48618 2.63428 2.82452 2.98949 3.15979 3.16413 3.31231 3.4443 3.44953 3.58987 3.59531 3.76431 3.7679 4.09481 4.3436 4.50198 4.5078 4.62986 4.63675 4.81799 
4 2.49777 2.64817 3.77922 4.51676 
13 0.51237 0.64318 2.07039 2.19941 2.485 2.63734 2.99356 3.16879 3.59296 3.76754 4.10048 4.50412 4.63616 
0 
1 2.50109 
39 0.16707 0.5087 0.51257 0.64088 0.64526 1.16768 1.33368 1.50183 1.50865 1.66692 1.8575 2.06829 2.07271 2.19796 2.34046 2.48185 2.4858 2.63612 2.63946 2.82694 2.83171 2.99008 2.99387 3.1615 3.16603 3.31245 3.31845 3.44626 3.4518 3.59161 3.59621 3.76705 3.77051 4.09759 4.34621 4.50204 4.50646 4.63163 4.82035 
18 0.50398 0.63743 1.3318 1.84891 2.06345 2.33548 2.47897 2.63096 2.82196 2.98564 3.15884 3.30988 3.44453 3.76209 4.09494 4.33942 4.49844 4.81536 
24 0.50824 0.64175 1.17239 1.3357 1.50243 2.06819 2.33885 2.48201 2.48937 2.63535 2.82728 2.98986 3.16302 3.31349 3.44825 3.59094 3.59931 3.76696 3.77333 4.09592 4.3447 4.5041 4.63079 4.81991 
52 0.15374 0.30747 0.31196 0.49336 0.49794 0.50509 0.62652 0.63087 0.98862 1.15367 1.15993 1.31797 1.32445 1.49124 1.65045 1.65508 1.84278 1.84779 2.05598 2.06057 2.18185 2.18961 2.32793 2.33248 2.46668 2.47196 2.62169 2.62604 2.81156 2.81627 2.97558 2.98106 3.14816 3.15311 3.29745 3.3038 3.43337 3.43776 3.57737 3.58197 3.75131 3.75654 4.08496 4.08943 4.33381 4.33892 4.48849 4.4938 4.61259 4.62121 4.80718 4.81067 
6 0.64922 2.07931 2.49107 2.64236 3.77322 4.51063 
1 4.51278 
79 0.15664 0.16023 0.31155 0.31471 0.31892 0.49717 0.50166 0.50423 0.50811 0.62999 0.63435 0.63784 0.99261 1.15701 1.16098 1.1658 1.32203 1.32689 1.33014 1.49369 1.49716 1.65081 1.65797 1.66182 1.84739 1.85029 1.8555 2.06054 2.06375 2.18565 2.19101 2.19648 2.3325 2.3354 2.33952 2.46882 2.47465 2.478 2.48248 2.62454 2.62895 2.63172 2.81553 2.81964 2.82242 2.82809 2.97927 2.98427 2.98683 3.15277 3.15574 3.15932 3.30164 3.30576 3.30944 3.4336 3.43953 3.44346 3.44792 3.58124 3.58546 3.58884 3.756 3.75972 3.7626 4.08953 4.09237 4.09745 4.33853 4.34113 4.49313 4.49719 4.49978 4.61654 4.62178 4.62681 4.81197 4.81474 4.81741 
48 0.16175 0.31537 0.50249 0.50655 0.6349 0.63885 1.16055 1.16774 1.32784 1.33247 1.4975 1.66089 1.84963 2.06207 2.06728 2.19142 2.1986 2.33428 2.34046 2.47637 2.48005 2.62963 2.63315 2.82054 2.82446 2.98544 2.99004 3.15523 3.15991 3.30588 3.3104 3.44015 3.44524 3.58519 3.58987 3.7592 3.7626 3.76643 4.09109 4.09699 4.33962 4.496 4.49967 4.50416 4.62268 4.62901 4.81433 4.81811 
3 2.48942 3.76693 4.5049 
1 4.34434 
12 0.6412 2.06727 2.48238 2.63436 2.99083 3.1626 3.59254 3.76574 4.09655 4.34482 4.50198 4.63087 
0 
0 
0 
14 0.51502 0.64535 2.07248 2.20729 2.48679 2.63851 2.99396 3.16778 3.4535 3.59452 3.60462 3.77046 4.5071 4.64138 
76 0.14911 0.15296 0.3022 0.3059 0.30952 0.48859 0.49338 0.49635 0.6217 0.62614 0.62978 0.98363 0.98814 1.14842 1.15271 1.15777 1.31339 1.31886 1.32352 1.48625 1.49298 1.64251 1.64938 1.65318 1.8384 1.84164 1.84553 2.05164 2.0552 2.17712 2.18337 2.32332 2.32681 2.33081 2.46072 2.46636 2.46992 2.61608 2.62038 2.62354 2.80686 2.81148 2.81441 2.82066 2.97074 2.9762 2.97969 3.14351 3.14695 3.1505 3.15676 3.29266 3.29744 3.30127 3.4257 3.43104 3.43549 3.57252 3.57716 3.58103 3.747 3.75142 3.75431 4.08051 4.08371 4.32949 4.33229 4.48394 4.4885 4.49145 4.6081 4.6151 4.61972 4.80263 4.80592 4.80885 
16 0.51198 0.64183 1.16771 2.0689 2.19629 2.48285 2.6366 2.82794 2.99343 3.16269 3.44764 3.59212 3.76537 4.09855 4.50247 4.62955 
46 0.16091 0.31466 0.50091 0.50564 0.6341 0.63891 0.99681 1.16056 1.16679 1.3255 1.33032 1.49811 1.65849 1.84978 2.06281 2.06805 2.18869 2.19538 2.33497 2.34165 2.47466 2.47978 2.62877 2.63285 2.81932 2.82362 2.98322 2.98828 3.15523 3.16007 3.30483 3.31016 3.44025 3.44544 3.58502 3.58924 3.75859 3.76304 4.09204 4.34071 4.49547 4.50018 4.61886 4.62696 4.81445 4.81852 
27 0.16222 0.3199 0.50497 0.63689 1.16496 1.33048 1.49847 1.85121 2.06357 2.194 2.33643 2.47919 2.63172 2.82242 2.9872 3.15683 3.16285 3.30996 3.44221 3.58786 3.76176 4.09287 4.3417 4.49846 4.50233 4.6279 4.81566 
48 0.51439 0.51877 0.64557 0.64894 0.65262 1.17443 1.33997 1.34501 1.50729 1.51286 2.07275 2.07583 2.08115 2.20294 2.34709 2.48709 2.48983 2.49335 2.49951 2.64064 2.643 2.64921 2.83279 2.83772 2.99616 3.00092 3.16646 3.17043 3.17453 3.32026 3.45202 3.45628 3.59646 3.60031 3.61067 3.77124 3.77374 3.7768 3.78323 4.10291 4.35118 4.50742 4.51008 4.51323 4.63589 4.6394 4.64688 4.82605 
26 0.5074 0.63975 0.64488 1.16764 1.17469 1.33276 2.06682 2.19633 2.34119 2.48168 2.63457 2.82535 2.99052 3.15994 3.16517 3.31153 3.44557 3.59126 3.76347 3.76861 4.09621 4.34584 4.50038 4.50557 4.62888 4.81926 
4 2.63449 2.9922 3.76577 4.50255 
27 0.15796 0.31018 0.49792 0.63068 0.99149 1.15656 1.32103 1.65555 1.84472 2.05805 2.18726 2.33029 2.47243 2.62523 2.81556 2.98042 3.15085 3.30068 3.43649 3.58119 3.75386 3.75975 4.08711 4.3357 4.491 4.62044 4.80975 
5 2.49518 2.64834 3.77811 4.51625 4.64326 
21 0.31428 0.50051 0.63394 1.32652 1.65702 1.84643 2.05962 2.33212 2.47537 2.62772 2.8188 2.98329 3.15392 3.30951 3.43968 3.5839 3.7584 4.08842 4.33698 4.49581 4.81138 
7 0.50643 1.65971 2.33576 2.63128 2.9866 3.15885 4.81611 
2 3.76551 4.5028 
46 0.16468 0.3214 0.50695 0.51066 0.63911 0.64265 1.16374 1.17121 1.32762 1.33245 1.33738 1.50046 1.66344 1.85279 2.06612 2.07138 2.195 2.3381 2.34342 2.48081 2.48586 2.63404 2.63674 2.82471 2.82836 2.9892 2.99532 3.15935 3.16322 3.1674 3.30828 3.3132 3.44446 3.44924 3.58915 3.59411 3.76439 3.76711 4.09501 4.34364 4.50124 4.50374 4.62637 4.6308 4.81765 4.82077 
0 
5 0.64788 2.49131 3.77305 4.50884 4.64198 
8 0.64302 2.63551 2.9914 3.16365 3.31469 3.45095 3.59274 3.76666 
21 0.5109 0.6431 0.64748 1.17058 1.3365 1.50496 2.07078 2.19902 2.48487 2.63758 2.82939 2.99338 3.16498 3.17021 3.31788 3.44969 3.5935 3.76981 4.10014 4.50551 4.63255 
0 
34 0.51924 0.64952 0.65312 1.34398 1.51056 2.07604 2.07942 2.08756 2.20762 2.49132 2.495 2.49941 2.64357 2.64634 2.65603 2.83752 2.84405 2.99979 3.00695 3.17198 3.17551 3.32443 3.45715 3.60047 3.60485 3.77462 3.77734 3.78162 4.51143 4.51399 4.51846 4.63885 4.6427 4.65033 
12 0.51391 0.64507 2.07224 2.48569 2.63797 2.99335 3.1676 3.45389 3.59652 3.76847 4.5061 4.63786 
33 0.50609 0.51045 0.63924 0.64777 1.16719 1.17605 1.33239 1.50141 1.66579 2.06688 2.19692 2.33929 2.48064 2.48815 2.63426 2.63934 2.82506 2.98955 3.15964 3.16566 3.30963 3.31544 3.44559 3.59056 3.76351 3.76812 4.09596 4.34504 4.50011 4.50598 4.62813 4.63468 4.81871 
130 0.14959 0.15312 0.15542 0.15875 0.30391 0.30733 0.31035 0.3127 0.31532 0.49043 0.49427 0.49673 0.49872 0.50118 0.62019 0.62519 0.62826 0.63075 0.63315 0.63677 0.82035 0.98589 0.98856 0.99188 0.99501 1.14984 1.15368 1.15703 1.16025 1.16353 1.31472 1.31817 1.32174 1.32421 1.32708 1.48488 1.48909 1.49137 1.49451 1.64405 1.65016 1.65305 1.65592 1.65955 1.8405 1.84275 1.84573 1.84822 1.85147 2.05372 2.05603 2.05851 2.06164 2.17885 2.18337 2.18648 2.19042 2.32534 2.32801 2.33068 2.33352 2.46061 2.46636 2.46963 2.47196 2.47495 2.47901 2.6173 2.62163 2.62444 2.62632 2.63195 2.80879 2.81268 2.81526 2.81734 2.82022 2.97243 2.97642 2.97949 2.98197 2.98558 3.14527 3.14821 3.15105 3.15325 3.15563 3.29453 3.2979 3.30117 3.30366 3.30613 3.42712 3.4327 3.43528 3.438 3.44066 3.57446 3.57823 3.58072 3.58363 3.58735 3.74924 3.75217 3.75495 3.75696 3.7594 4.08273 4.08508 4.0876 4.09124 4.33177 4.33367 4.33608 4.34001 4.48558 4.4885 4.4919 4.49382 4.49706 4.60968 4.6148 4.61864 4.62121 4.62599 4.80484 4.80755 4.80957 4.81171 4.81457 
55 0.51324 0.51619 0.52002 0.64516 0.64774 0.65085 1.17423 1.33867 1.34217 1.50713 1.51025 2.07299 2.0759 2.07897 2.1997 2.20407 2.3465 2.48677 2.48977 2.49257 2.49726 2.63987 2.6427 2.64494 2.83077 2.83423 2.83896 2.99489 2.99793 3.00204 3.16669 3.17017 3.17264 3.31743 3.32183 3.45203 3.4567 3.59579 3.59859 3.60223 3.6095 3.76924 3.77288 3.77513 3.77808 4.1028 4.35225 4.50667 4.51026 4.51243 4.51688 4.63405 4.63805 4.64114 4.82681 
53 0.16796 0.51089 0.51395 0.64223 0.64579 1.16868 1.1729 1.17825 1.33357 1.33697 1.50366 1.50644 1.66791 1.8572 2.06958 2.07285 2.19676 2.20086 2.34255 2.34622 2.48332 2.48651 2.49002 2.63696 2.63993 2.8279 2.83105 2.99171 2.99449 3.1632 3.1672 3.17022 3.31375 3.31777 3.44818 3.45202 3.4558 3.59307 3.59625 3.60328 3.76742 3.77074 3.7736 4.09878 4.10288 4.34756 4.50304 4.50712 4.5109 4.63141 4.63477 4.82273 4.8256 
32 0.1652 0.50694 0.63849 1.16398 1.32811 1.33394 1.50096 1.6661 2.06743 2.19588 2.33865 2.48023 2.63254 2.63642 2.82425 2.98658 2.99085 3.15886 3.16443 3.3077 3.31397 3.44466 3.5884 3.76167 3.76709 4.09551 4.34498 4.49847 4.50398 4.62586 4.63257 4.81911 
17 0.50646 0.64074 2.06544 2.34235 2.48046 2.63347 2.82571 2.99219 3.15998 3.31235 3.44624 3.5909 3.7641 4.09449 4.5012 4.63026 4.81673 
0 
20 0.16558 0.50643 0.64079 1.16449 1.33173 2.06897 2.19599 2.63444 2.82464 2.98932 3.16286 3.31402 3.44871 3.5915 3.76459 4.09703 4.34523 4.50162 4.62959 4.8184 
0 
23 0.16484 0.50658 0.64006 1.17023 1.33247 1.50062 2.06549 2.19884 2.33819 2.48072 2.63421 2.8246 2.98918 3.16187 3.31266 3.44374 3.5895 3.76377 4.09449 4.34386 4.50123 4.62999 4.81833 
26 0.51246 0.64475 0.65259 1.17399 1.33896 1.50655 2.07313 2.20376 2.34679 2.48627 2.49411 2.64009 2.83178 2.99546 3.16555 3.17147 3.31934 3.45063 3.59625 3.76815 3.77244 4.10195 4.50711 4.51273 4.6354 4.82557 
18 0.50076 0.63448 1.32721 1.84632 2.0598 2.3323 2.62725 2.81882 2.9863 3.15395 3.30629 3.44067 3.58515 3.75793 4.08818 4.33602 4.49525 4.8107 
63 0.15797 0.16199 0.31144 0.31563 0.32002 0.49743 0.50176 0.50528 0.63037 0.63469 0.6385 0.99191 0.99942 1.15721 1.16307 1.32152 1.32741 1.33224 1.49502 1.65276 1.65833 1.84662 1.85143 2.0598 2.06383 2.18553 2.19179 2.33186 2.33615 2.47041 2.47579 2.47983 2.62584 2.63013 2.81527 2.81973 2.82381 2.97931 2.98452 3.15208 3.15659 3.15972 3.30107 3.30689 3.31064 3.43643 3.44105 3.44488 3.58113 3.58563 3.75526 3.75982 3.7628 4.08881 4.09276 4.33774 4.3414 4.49238 4.49728 4.61627 4.6245 4.81144 4.81445 
1 3.76902 
46 0.15818 0.31197 0.31827 0.49817 0.50294 0.63148 0.63756 0.99236 1.15817 1.16766 1.32222 1.32871 1.49562 1.65586 1.84692 2.06015 2.18648 2.19609 2.33225 2.3388 2.47232 2.47834 2.62645 2.63151 2.81591 2.82086 2.98001 2.98593 3.15249 3.15828 3.30195 3.30878 3.4383 3.44453 3.5818 3.58899 3.75553 3.76124 4.08922 4.33802 4.49278 4.4984 4.6171 4.62575 4.81169 4.81558 
8 0.50724 2.06425 2.82442 3.76416 4.09267 4.34084 4.50188 4.81628 
13 0.50304 0.6356 1.85019 2.06368 2.33599 2.82283 3.15582 3.4411 3.76337 4.09195 4.34031 4.50091 4.81519 
90 0.15062 0.15392 0.15828 0.30493 0.30811 0.31162 0.31553 0.49111 0.4956 0.49808 0.50138 0.62412 0.62825 0.63196 0.98654 0.9897 0.99487 1.15085 1.15444 1.15951 1.31566 1.32 1.32371 1.48757 1.49139 1.64473 1.65173 1.65453 1.84112 1.84348 1.84719 2.05444 2.05699 2.05999 2.17959 2.18519 2.19138 2.32603 2.32867 2.33176 2.4617 2.46794 2.47139 2.47585 2.61827 2.6225 2.62525 2.62909 2.80929 2.81363 2.81659 2.82152 2.97326 2.97794 2.98073 3.1462 3.14915 3.15308 3.15632 3.29539 3.29935 3.30385 3.42759 3.43354 3.43719 3.44161 3.57512 3.57926 3.58261 3.74979 3.7533 3.75661 3.75954 4.08338 4.08579 4.08908 4.33243 4.33439 4.33823 4.48646 4.48945 4.49289 4.49666 4.61048 4.61712 4.62078 4.80542 4.80813 4.81035 4.81495 
53 0.14689 0.29907 0.30384 0.48496 0.48969 0.49648 0.61883 0.62416 0.97961 0.98533 1.14538 1.15261 1.30955 1.31571 1.48189 1.64195 1.64791 1.83423 1.83899 2.04745 2.05179 2.17372 2.18471 2.3195 2.32403 2.45909 2.46472 2.61343 2.61809 2.80319 2.80795 2.96722 2.97265 3.13965 3.14458 3.28915 3.29533 3.42472 3.43038 3.56898 3.57369 3.74287 3.74782 4.07646 4.0808 4.32526 4.32929 4.48001 4.48521 4.60468 4.61393 4.7987 4.80218 
0 
19 0.50882 0.64132 1.16875 1.33403 2.06777 2.19723 2.34087 2.48283 2.63592 2.82671 2.99055 3.16349 3.31496 3.44756 3.59212 3.76645 4.09658 4.50371 4.63207 
0 
1 4.50817 
13 0.64944 1.50928 2.07534 2.20544 2.48986 2.64268 2.99805 3.17035 3.45785 3.59829 3.77348 4.51031 4.63768 
0 
20 0.65347 0.65918 2.08046 2.08645 2.4938 2.49755 2.50254 2.64708 2.65071 2.84053 3.00451 3.17786 3.6069 3.77834 3.78148 3.78804 4.51514 4.51898 4.64229 4.64746 
42 0.16436 0.31999 0.5062 0.51016 0.63945 0.64455 1.16455 1.32893 1.33513 1.4999 1.66508 1.85434 2.06677 2.07123 2.19297 2.19898 2.33947 2.48043 2.48412 2.63417 2.63868 2.82397 2.82777 2.98774 2.99216 3.15998 3.16612 3.30872 3.31522 3.44508 3.4539 3.58875 3.59245 3.76384 3.76826 4.09588 4.34508 4.5001 4.50582 4.62299 4.63087 4.81933 
54 0.15384 0.15832 0.30892 0.31379 0.4951 0.49997 0.62833 0.63361 0.98958 0.99535 1.15529 1.16139 1.31959 1.32535 1.49002 1.4947 1.65185 1.65691 1.8443 1.84944 2.05751 2.06192 2.18377 2.19037 2.32949 2.33389 2.46848 2.47403 2.62336 2.62794 2.81333 2.81832 2.97735 2.98267 3.14976 3.15473 3.29915 3.30497 3.43445 3.43933 3.57908 3.58383 3.75295 3.75799 4.0865 4.09125 4.33531 4.34016 4.4901 4.49519 4.61438 4.62198 4.80874 4.81239 
41 0.51758 0.64873 0.65267 0.65781 1.34229 1.50967 2.07557 2.07909 2.08638 2.20557 2.34952 2.48954 2.49384 2.49941 2.6426 2.64572 2.65185 2.83536 2.84175 2.99894 3.00396 3.16935 3.17416 3.3227 3.45431 3.46109 3.59902 3.6026 3.60945 3.77285 3.77655 3.77999 3.78685 4.10549 4.35443 4.50931 4.51277 4.51646 4.63866 4.64248 4.82902 
2 4.08905 4.33687 
1 2.4954 
10 0.6527 1.51511 2.07908 2.49337 2.64555 3.17555 3.60877 3.77659 4.51297 4.64328 
25 0.16121 0.3163 0.50217 0.63622 1.16433 1.32854 1.4981 1.66297 1.85054 2.0632 2.33567 2.47709 2.63001 2.82055 2.98533 3.15687 3.30789 3.44292 3.58666 3.76042 4.09205 4.33952 4.4974 4.62707 4.81401 
30 0.16071 0.31661 0.50198 0.63487 0.9981 1.16305 1.328 1.49647 1.65873 1.85088 2.06208 2.19152 2.33392 2.47651 2.62931 2.82025 2.82796 2.98431 3.1572 3.16473 3.30826 3.44256 3.58495 3.75999 4.09092 4.3389 4.4971 4.62485 4.81378 4.81917 
99 0.15053 0.15437 0.15862 0.30464 0.30811 0.31153 0.31473 0.49101 0.49581 0.49844 0.50166 0.62395 0.62848 0.63192 0.6365 0.98615 0.98943 0.99318 1.15082 1.15485 1.15932 1.16369 1.31558 1.32078 1.3239 1.32812 1.4869 1.49081 1.49561 1.64466 1.65153 1.65452 1.65958 1.84088 1.8435 1.84699 1.85064 2.05419 2.05705 2.06033 2.17954 2.18544 2.19108 2.3258 2.32872 2.33192 2.33637 2.46182 2.46834 2.47157 2.47541 2.61833 2.62289 2.62559 2.80921 2.81378 2.81657 2.82035 2.97318 2.97845 2.98099 3.14599 3.14917 3.15289 3.15583 3.29519 3.29975 3.30347 3.3071 3.42751 3.4335 3.43729 3.44056 3.575 3.57945 3.58274 3.58816 3.74956 3.75346 3.75639 3.75936 4.08313 4.08576 4.08913 4.33219 4.33433 4.33926 4.48628 4.4898 4.49278 4.49635 4.61044 4.61699 4.62092 4.62905 4.8052 4.8081 4.81054 4.81405 
43 0.15706 0.30956 0.31523 0.4972 0.5017 0.63016 0.63568 0.99092 1.15745 1.16603 1.32289 1.32966 1.49483 1.65472 1.84421 2.05726 2.18707 2.32983 2.33565 2.47162 2.47874 2.62475 2.62933 2.81492 2.82031 2.98009 3.15043 3.15543 3.30099 3.30666 3.43616 3.44175 3.58065 3.58709 3.75385 3.75855 4.08627 4.33458 4.49109 4.496 4.6213 4.80888 4.81367 
20 0.50962 0.64293 1.17208 1.33762 1.50328 2.06944 2.48347 2.63666 2.82789 2.99233 3.16418 3.31536 3.45002 3.59273 3.76711 4.09894 4.34615 4.50392 4.63198 4.82145 
21 0.51017 0.64257 1.1695 1.33326 2.06864 2.19756 2.34297 2.48322 2.6362 2.82954 2.99082 3.16424 3.31477 3.44953 3.5927 3.76705 4.0976 4.3456 4.50385 4.63153 4.82044 
3 2.64528 3.77696 4.51253 
13 0.50268 0.63715 2.47738 2.63096 2.82274 2.98668 3.15796 3.44305 3.58929 3.76221 4.09166 4.33942 4.81534 
19 0.64808 0.65347 1.50805 2.07447 2.48841 2.49451 2.64172 2.64724 2.83366 2.99735 3.16904 3.45356 3.59776 3.7722 3.77593 4.50904 4.51393 4.63657 4.64512 
0 
40 0.16066 0.31579 0.50111 0.50911 0.6343 0.64135 0.99655 1.16069 1.1679 1.32506 1.33233 1.49653 1.65976 1.8507 2.06345 2.1893 2.33572 2.47423 2.48078 2.62914 2.63522 2.81951 2.83016 2.98338 2.98902 3.15553 3.16259 3.30474 3.31343 3.43993 3.44464 3.58507 3.7587 3.76522 4.09262 4.49586 4.50248 4.61983 4.62804 4.81531 
42 0.15876 0.31107 0.31804 0.49876 0.5036 0.6313 0.63744 0.99186 1.15712 1.16749 1.32177 1.32944 1.49503 1.65501 1.84546 2.05862 2.18757 2.33076 2.47174 2.47833 2.62552 2.63044 2.81651 2.82197 2.98 3.1516 3.15738 3.30117 3.30827 3.43656 3.44368 3.58125 3.58775 3.75526 3.76005 4.08763 4.33628 4.49172 4.49693 4.61898 4.81073 4.81555 
9 0.31368 1.16003 1.84814 2.06175 2.3335 3.15419 3.3042 3.76278 4.49448 
18 0.31042 0.49644 0.63411 0.99053 1.32767 1.84317 2.05672 2.32937 2.6252 2.81492 3.15029 3.30446 3.58067 3.7535 4.08544 4.33349 4.49176 4.80797 
21 0.50451 0.63716 1.16457 1.32974 2.06396 2.19606 2.3365 2.47903 2.63118 2.82189 2.98634 3.15775 3.30935 3.44261 3.58762 3.76108 4.09299 4.34075 4.49809 4.63073 4.81533 
20 0.50926 0.64217 1.33458 1.50708 2.06809 2.34224 2.48359 2.63589 2.82742 2.99086 3.16438 3.31523 3.44963 3.5922 3.76647 4.0965 4.34525 4.50345 4.63111 4.81965 
0 
22 0.52504 0.65679 2.0822 2.08601 2.49575 2.499 2.50391 2.64926 2.65243 2.84276 2.84985 3.00567 3.17875 3.60654 3.61335 3.77954 3.78245 3.78662 4.51673 4.51971 4.64395 4.64819 
7 0.64012 2.06594 2.63298 3.161 3.31248 3.76336 4.50105 
15 0.6449 1.17414 1.33848 2.07102 2.20351 2.48716 2.63858 2.99363 3.16699 3.31889 3.45308 3.59565 3.77001 4.50613 4.63583 
0 
43 0.16136 0.31561 0.32257 0.50268 0.50658 0.63573 0.64045 1.16238 1.16878 1.32689 1.33161 1.49809 1.66063 1.85085 2.06366 2.19086 2.33623 2.47634 2.48117 2.63021 2.63419 2.8206 2.82496 2.98504 2.98946 3.15658 3.16163 3.30605 3.31122 3.44181 3.4473 3.58659 3.5931 3.75941 3.76394 4.09269 4.34152 4.49654 4.50103 4.62405 4.62931 4.81498 4.81903 
48 0.16142 0.31616 0.32242 0.50249 0.50595 0.63524 0.63973 1.16165 1.16708 1.32575 1.33112 1.49783 1.65897 1.6661 1.85132 2.06386 2.06767 2.19012 2.19582 2.33626 2.34054 2.4758 2.48032 2.63052 2.63426 2.8207 2.82434 2.98427 2.98855 3.15649 3.16081 3.30555 3.3111 3.44114 3.44617 3.5867 3.59049 3.75945 3.76369 4.09299 4.09708 4.342 4.49663 4.50101 4.62096 4.62795 4.81561 4.8189 
84 0.15006 0.15417 0.30453 0.30773 0.31142 0.49094 0.49531 0.49799 0.5022 0.62416 0.62821 0.63195 0.98617 0.98979 0.99581 1.15066 1.15423 1.15958 1.16462 1.31545 1.32028 1.32394 1.48607 1.49076 1.64486 1.65132 1.65428 1.8407 1.84331 1.84756 2.05397 2.05671 2.06082 2.17937 2.18516 2.32563 2.32855 2.33249 2.46278 2.46802 2.47141 2.47782 2.6184 2.62225 2.6254 2.80915 2.81334 2.81639 2.823 2.9731 2.97783 2.98065 3.1459 3.14888 3.15293 3.15807 3.29504 3.29914 3.30343 3.42786 3.43329 3.43691 3.44281 3.57491 3.57907 3.58289 3.74946 3.75306 3.75633 4.08288 4.08547 4.08946 4.33185 4.33403 4.33997 4.48617 4.48935 4.49292 4.61031 4.61683 4.62073 4.80502 4.80784 4.81039 
9 2.07077 2.48772 2.63679 3.16589 3.31733 3.76809 4.10101 4.34526 4.50695 
43 0.16206 0.32036 0.50487 0.50917 0.63757 0.64106 1.1666 1.17324 1.33054 1.33552 1.49907 1.66298 1.85283 2.06492 2.06845 2.19439 2.33758 2.34301 2.4798 2.48431 2.63261 2.63556 2.823 2.82743 2.98775 3.15856 3.16226 3.31033 3.31377 3.44407 3.44768 3.58848 3.59271 3.7626 3.76607 4.09336 4.09703 4.34199 4.50067 4.50433 4.62812 4.81666 4.82003 
53 0.15716 0.16136 0.31178 0.31604 0.49889 0.50184 0.63154 0.63581 0.9922 1.15799 1.1653 1.32206 1.32773 1.49488 1.65584 1.65996 1.8466 1.85162 2.05978 2.06362 2.18644 2.19372 2.33201 2.3361 2.47274 2.47638 2.62644 2.62984 2.81668 2.82021 2.98046 2.98442 3.15276 3.15691 3.302 3.30775 3.43787 3.44263 3.58228 3.58604 3.75591 3.75993 3.76404 4.08877 4.09283 4.33742 4.34121 4.49265 4.4972 4.61918 4.62549 4.81151 4.8144 
37 0.16486 0.50853 0.6403 0.64659 1.16713 1.33336 1.50118 1.66628 1.85764 2.0676 2.07639 2.19297 2.19865 2.34063 2.48139 2.48748 2.63496 2.64338 2.8259 2.83372 2.99057 3.1604 3.16587 3.31352 3.44604 3.45413 3.59113 3.59935 3.76603 3.77255 4.09589 4.34468 4.50285 4.509 4.62645 4.63424 4.81919 
77 0.15146 0.15591 0.30615 0.30949 0.31346 0.49261 0.49691 0.49986 0.62523 0.6293 0.63332 0.82308 0.98785 0.99129 0.99687 1.15213 1.15595 1.16158 1.31712 1.32142 1.32536 1.48739 1.49219 1.64644 1.65324 1.65719 1.84246 1.84517 1.84962 2.05571 2.05867 2.18112 2.18705 2.32737 2.33033 2.33488 2.46318 2.46898 2.47345 2.61955 2.62381 2.62737 2.81092 2.81505 2.81832 2.82576 2.97467 2.97909 2.98261 3.14744 3.15057 3.15467 3.29669 3.30063 3.30513 3.42938 3.43501 3.43974 3.57659 3.58064 3.58487 3.75116 3.75498 3.75826 4.08465 4.08738 4.33365 4.33598 4.48784 4.49116 4.49496 4.61202 4.61854 4.62462 4.80678 4.80973 4.8126 
31 0.1607 0.31657 0.50346 0.5082 0.63621 1.16804 1.33112 1.49843 1.66 1.85442 2.06339 2.19271 2.33795 2.47747 2.63094 2.82168 2.82709 2.98595 3.15829 3.16327 3.3106 3.4427 3.44864 3.59006 3.76157 4.09173 4.33974 4.49859 4.63073 4.81495 4.81885 
9 0.65741 2.08385 2.498 2.64896 3.00758 3.60914 3.78176 4.5195 4.648 
13 0.64665 2.07202 2.48635 2.63948 2.83192 3.16754 3.31983 3.45368 3.59859 3.77064 4.10324 4.50743 4.64094 
19 0.50957 0.64227 1.16917 1.33403 2.07041 2.34162 2.48337 2.63568 2.82741 2.99035 3.16365 3.31472 3.44945 3.59173 3.76629 4.34697 4.50293 4.63073 4.82053 
28 0.15872 0.314 0.50006 0.63302 0.99534 1.16223 1.32528 1.65647 1.84573 2.05885 2.18924 2.33141 2.4753 2.62746 2.81839 2.98271 3.15246 3.15836 3.30533 3.43882 3.58356 3.75764 4.08793 4.33636 4.49323 4.49774 4.62315 4.81108 
0 
39 0.15773 0.30855 0.31654 0.49453 0.50044 0.62814 0.63448 0.98927 1.15481 1.3189 1.32632 1.65386 1.84357 2.05674 2.1832 2.32888 2.46991 2.62296 2.62828 2.81285 2.8187 2.97672 2.98493 3.14903 3.15576 3.29861 3.30588 3.43538 3.57858 3.75213 3.75852 4.08576 4.33455 4.48937 4.49576 4.61374 4.62357 4.80818 4.81272 
87 0.15533 0.15917 0.16363 0.3104 0.31369 0.31784 0.49669 0.50109 0.50404 0.50772 0.62966 0.63382 0.63748 0.8269 0.99198 0.99612 1.15659 1.16044 1.16464 1.17013 1.32114 1.32594 1.32965 1.49135 1.49524 1.49976 1.64973 1.65654 1.66013 1.84648 1.84947 1.85329 2.05975 2.06282 2.06768 2.18498 2.19065 2.19502 2.33135 2.33434 2.33824 2.46704 2.4729 2.47697 2.48164 2.62441 2.6283 2.63142 2.8148 2.81906 2.82217 2.82798 2.97879 2.98359 2.98666 3.15172 3.15473 3.15844 3.16315 3.3007 3.30496 3.30874 3.31342 3.43268 3.43864 3.4424 3.44637 3.58058 3.58461 3.58837 3.75517 3.75895 3.76201 4.08863 4.09148 4.09553 4.33768 4.34009 4.49208 4.49585 4.49872 4.61577 4.62211 4.62569 4.81064 4.81389 4.81685 
8 0.51546 0.64665 2.48687 2.63981 3.17151 3.59875 3.77172 4.50799 

130
