# Supplementary material for: Deciphering the Contribution of Oriens-Lacunosum/Moleculare (OLM) Cells to Intrinsic θ Rhythms Using Biophysical Local Field Potential (LFP) Models
Source: eNeuro. 2018 Sep 4;5(4):ENEURO.0146-18.2018. doi: 10.1523/ENEURO.0146-18.2018 (PMC6140113; doi:10.1523/ENEURO.0146-18.2018)
Supplement: Supplementary file 2 — Supplementary Code. Download supplement 2, GZ file [file sup_enu-eN-NWR-0146-18-s02.gz › LFP_microcircuit-master/SOM-350-SOM12915016-dSD3.5ms-shift5.32ms-gnSD0.12-gsb1.25-csb0.21-gbs2.75-cbs0.1344-spiketimes.txt]

10000

350


35 0.01373 0.10588 0.17053 0.1806 0.23002 0.32468 0.33482 0.51658 0.65889 0.80688 0.8327 0.84258 1.00168 1.01455 1.17738 1.19075 1.22523 1.34345 1.51886 1.66619 1.68305 1.85981 2.08405 2.20603 2.34762 2.66366 2.83549 3.00162 3.17507 3.32296 3.45877 3.60745 4.1059 4.35313 4.8278 
35 0.01237 0.10318 0.16156 0.17296 0.31448 0.32479 0.50562 0.64481 0.80632 0.82607 0.83982 0.99314 1.00961 1.16778 1.1865 1.33193 1.50409 1.65801 1.69713 1.84976 1.87319 2.0686 2.19654 2.33818 2.64415 2.82405 2.9903 3.16459 3.31259 3.44846 3.59389 3.76972 4.09614 4.34197 4.81738 
32 0.01931 0.11172 0.17458 0.19363 0.32637 0.33891 0.51917 0.63791 0.66075 0.81909 0.83679 0.85344 1.00489 1.18117 1.20285 1.34726 1.52128 1.67138 1.86268 2.10113 2.22124 2.35097 2.65846 2.83945 3.01002 3.17779 3.32507 3.46306 3.61899 4.10857 4.3574 4.83181 
48 0.01229 0.09073 0.15792 0.16601 0.17762 0.31284 0.31986 0.32983 0.50527 0.51898 0.64363 0.78933 0.82218 0.83123 0.85019 0.99202 1.00158 1.16713 1.17625 1.19368 1.33124 1.35106 1.50288 1.52427 1.65701 1.67019 1.8486 1.86166 2.06688 2.19463 2.22382 2.33749 2.63939 2.82276 2.84226 2.98904 3.16312 3.31154 3.44724 3.46182 3.59237 3.76666 4.0954 4.34061 4.50674 4.64265 4.8166 4.8331 
32 0.00852 0.10573 0.1735 0.19695 0.32626 0.34446 0.52637 0.65971 0.80723 0.83358 0.84926 1.00464 1.18112 1.21028 1.34723 1.51943 1.67404 1.86412 2.09932 2.21438 2.35888 2.65771 2.85463 3.01974 3.17786 3.32397 3.46099 3.62174 4.10741 4.36857 4.52582 4.83495 
39 0.00792 0.09696 0.16117 0.17103 0.21389 0.3148 0.32379 0.50631 0.53162 0.64601 0.80036 0.82485 0.83449 0.99327 1.00655 1.16852 1.1809 1.21386 1.33265 1.5055 1.65784 1.68039 1.84982 1.87316 2.06898 2.1965 2.33871 2.64352 2.82403 2.99038 3.16528 3.31301 3.44927 3.59474 3.76954 4.09673 4.34188 4.51473 4.81769 
33 0.01809 0.09949 0.16741 0.17829 0.32031 0.33076 0.51421 0.65471 0.79373 0.82729 0.83702 0.88946 0.99786 1.01536 1.17516 1.19147 1.34012 1.51229 1.66423 1.85541 1.8862 2.08701 2.20715 2.34467 2.83327 3.00683 3.17291 3.31926 3.45593 3.60069 4.10176 4.3477 4.8244 
44 0.01645 0.09657 0.16404 0.17337 0.19407 0.318 0.32675 0.34762 0.511 0.53835 0.65183 0.79715 0.82705 0.83644 0.99635 1.0075 1.17303 1.18522 1.21475 1.33786 1.50951 1.53107 1.66177 1.68574 1.85334 1.87472 2.07926 2.19995 2.22583 2.3429 2.64863 2.82915 2.9964 3.17013 3.31791 3.45362 3.48021 3.60042 3.78064 4.10133 4.34614 4.5173 4.66367 4.82254 
39 0.01796 0.09351 0.16068 0.16989 0.31312 0.32098 0.33478 0.50644 0.64609 0.78924 0.8229 0.83254 0.8676 0.99257 1.00393 1.16879 1.18048 1.21674 1.3329 1.50422 1.65791 1.68616 1.84911 1.86861 2.06806 2.19605 2.33836 2.6422 2.8241 2.99066 3.16478 3.31313 3.4489 3.59432 3.76882 4.09654 4.34138 4.50988 4.81735 
36 0.01575 0.11026 0.17897 0.19262 0.33154 0.34323 0.52581 0.55895 0.66414 0.81452 0.83951 0.8509 1.00945 1.03386 1.18597 1.20289 1.35461 1.52422 1.67656 1.86709 1.89946 2.10604 2.22187 2.35697 2.66306 2.84774 3.0162 3.18277 3.33132 3.46674 3.62384 4.11367 4.36418 4.53532 4.67523 4.83736 
44 0.02023 0.10585 0.16796 0.17747 0.20306 0.32125 0.33009 0.35007 0.51322 0.53423 0.6521 0.8152 0.83277 0.84357 0.99991 1.01185 1.17496 1.18595 1.21274 1.33909 1.36564 1.51157 1.53861 1.66528 1.68529 1.85689 1.87495 2.07847 2.20395 2.34562 2.64993 2.83105 2.99905 3.17186 3.31947 3.45557 3.47992 3.60188 3.77692 4.10367 4.3493 4.51752 4.65854 4.8254 
26 0.01543 0.10116 0.16552 0.1819 0.31702 0.3303 0.51259 0.79337 0.8251 0.83668 0.99397 1.17305 1.19768 1.34078 1.50897 1.66007 1.85131 2.20649 2.34174 2.83204 3.17241 3.31868 3.45555 4.09942 4.34354 4.82081 
41 0.012 0.10327 0.16937 0.17971 0.32202 0.3321 0.5143 0.53704 0.65524 0.80398 0.83075 0.84048 1.00042 1.01547 1.17695 1.18996 1.2207 1.3413 1.38091 1.51331 1.54164 1.6664 1.69693 1.85798 1.88445 2.08237 2.20814 2.34647 2.6525 2.83414 3.00359 3.17355 3.32173 3.45667 3.4825 3.60431 3.79099 4.10437 4.35061 4.52117 4.82703 
28 0.01839 0.09932 0.16305 0.31423 0.32675 0.50747 0.78905 0.82228 0.83407 0.99106 1.17017 1.21554 1.33473 1.50161 1.6587 1.84882 2.07595 2.2022 2.33887 2.82653 2.99521 3.16737 3.31414 3.45123 3.59824 4.0969 4.34167 4.81807 
36 0.01081 0.09377 0.16023 0.16997 0.28334 0.31628 0.32729 0.5061 0.64957 0.79048 0.823 0.83221 0.85867 0.99256 1.00377 1.16834 1.18543 1.33233 1.50367 1.65679 1.67747 1.84895 1.87166 2.0682 2.19533 2.33818 2.82326 2.99002 3.16611 3.31281 3.4497 3.59492 3.7788 4.09631 4.34113 4.8169 
23 0.01494 0.11039 0.17007 0.19601 0.3227 0.33685 0.51528 0.80979 0.83266 0.84763 1.00084 1.17976 1.34138 1.66521 1.85727 2.20929 2.34629 2.83292 3.32172 3.46127 4.10405 4.3494 4.82522 
37 0.01944 0.10524 0.1735 0.18536 0.32573 0.3359 0.51861 0.54634 0.65838 0.80267 0.83274 0.84241 1.00384 1.02482 1.18023 1.19458 1.22726 1.34564 1.5194 1.67042 1.86171 1.89758 2.0863 2.21359 2.34978 2.65362 2.83789 3.00527 3.17603 3.32454 3.45995 3.60693 3.79165 4.10706 4.35468 4.5239 4.82963 
28 0.01532 0.11338 0.17765 0.19964 0.3303 0.3468 0.52678 0.66831 0.81821 0.83942 0.861 1.00849 1.18486 1.21228 1.34982 1.52665 1.6772 1.86882 2.21805 2.35443 2.84427 3.02081 3.18249 3.32991 3.4657 4.11091 4.35986 4.83528 
39 0.01674 0.10327 0.17393 0.18564 0.32761 0.34007 0.52015 0.54722 0.65853 0.80074 0.83257 0.84197 0.88103 1.00482 1.0355 1.18143 1.1985 1.34834 1.51818 1.5574 1.67321 1.86442 2.09183 2.21054 2.24238 2.35116 2.65481 2.84184 3.01071 3.17771 3.3256 3.46139 3.60977 3.79155 4.10812 4.35986 4.5236 4.66231 4.83361 
21 0.01861 0.11105 0.16916 0.32003 0.33602 0.80055 0.82875 0.84238 0.99736 1.17747 1.22066 1.34566 1.52286 1.66443 1.85532 2.23449 2.3477 3.32274 4.10416 4.34765 4.82554 
16 0.01916 0.10504 0.17051 0.32052 0.79089 0.82581 0.8385 0.994 1.18059 1.22402 1.4726 1.66884 1.85602 4.10334 4.34648 4.83103 
32 0.0118 0.10037 0.16258 0.17444 0.31556 0.32719 0.50781 0.64906 0.79835 0.82466 0.83546 0.99342 1.01154 1.16914 1.20345 1.33414 1.50586 1.65892 1.85069 2.07345 2.19722 2.33953 2.64636 2.82646 2.99193 3.16667 3.31399 3.45019 3.59694 4.09744 4.34309 4.81886 
30 0.01627 0.10706 0.17182 0.19231 0.32391 0.33676 0.51931 0.65733 0.80598 0.83137 0.84262 1.00208 1.17892 1.2011 1.34378 1.52162 1.66843 1.85907 2.2166 2.34771 2.6562 2.83747 3.00869 3.17448 3.3225 3.45854 3.61537 4.10637 4.36069 4.82876 
18 0.02031 0.10967 0.17496 0.20164 0.32815 0.79804 0.83257 0.84505 1.00433 1.18305 1.22063 1.48052 1.67569 1.86824 3.46559 4.10825 4.35737 4.83427 
36 0.01519 0.11351 0.1781 0.19488 0.32982 0.34171 0.52327 0.55674 0.66326 0.82221 0.84042 0.85616 1.00828 1.18491 1.20504 1.34898 1.52272 1.6736 1.86507 1.90024 2.09483 2.21514 2.35414 2.65864 2.84266 3.01148 3.18082 3.32898 3.46475 3.61318 3.79579 4.11218 4.36136 4.52725 4.67763 4.8357 
40 0.00968 0.1004 0.1688 0.17897 0.32181 0.33077 0.35131 0.51516 0.54642 0.65594 0.80615 0.83131 0.84085 1.00032 1.01239 1.1768 1.19012 1.22315 1.3414 1.51389 1.66592 1.68559 1.85801 1.87721 2.08094 2.20523 2.24131 2.34691 2.65288 2.83451 3.00069 3.17334 3.3214 3.45717 3.6045 3.78285 4.10442 4.3509 4.52022 4.82696 
30 0.01767 0.10243 0.16546 0.17941 0.31891 0.33168 0.51149 0.65306 0.79928 0.82689 0.83788 0.99645 1.02781 1.17273 1.19503 1.33774 1.50928 1.66232 1.85474 2.19992 2.34309 2.65308 2.83088 2.99606 3.17027 3.3177 3.45259 4.10037 4.34647 4.82224 
21 0.0205 0.11305 0.17911 0.33167 0.54887 0.68502 0.80672 0.83799 0.86231 1.00949 1.18574 1.21994 1.39514 1.53698 1.69163 1.87724 2.23013 3.19325 3.46808 4.11394 4.84693 
32 0.01617 0.10633 0.17298 0.18939 0.32514 0.33819 0.52005 0.65888 0.80169 0.83238 0.84323 1.00303 1.18047 1.20112 1.34555 1.52078 1.67101 1.86057 2.09085 2.22146 2.34889 2.6548 2.8429 3.00904 3.1759 3.32456 3.46018 3.61091 4.10637 4.35348 4.52246 4.82972 
27 0.00784 0.10316 0.17328 0.19012 0.3262 0.34008 0.51821 0.80663 0.83452 0.84774 1.00423 1.18005 1.20144 1.34477 1.52324 1.67016 1.86112 2.21402 2.3491 2.83664 3.00919 3.17697 3.3239 3.46115 4.10678 4.3534 4.82919 
21 0.00809 0.11636 0.17749 0.20419 0.32972 0.34855 0.54067 0.82696 0.842 1.00761 1.18669 1.22855 1.36191 1.5378 1.67434 1.8672 2.35358 3.47622 4.11101 4.3637 4.83741 
9 0.01271 0.1094 0.18798 0.3377 0.79703 0.83727 0.87197 1.20144 1.47173 
16 0.00856 0.10724 0.17296 0.3245 0.34783 0.79831 0.83138 0.8442 1.00106 1.18198 1.22284 1.66943 1.85915 2.35177 4.1137 4.35329 
28 0.00943 0.04532 0.12777 0.18097 0.20375 0.33343 0.34838 0.54529 0.67508 0.82117 0.84058 0.85421 1.01128 1.18949 1.22264 1.36216 1.53455 1.67928 1.87032 2.23467 2.66643 2.8657 3.18818 3.3344 3.47054 4.11447 4.39807 4.84886 
15 0.01877 0.11006 0.17106 0.32238 0.79589 0.82859 0.84001 0.99795 1.1856 1.47688 1.66455 1.85745 4.10487 4.3483 4.82444 
30 0.01914 0.1043 0.17141 0.18832 0.32372 0.33623 0.51825 0.66005 0.79844 0.83099 0.8416 1.00089 1.02265 1.17898 1.20219 1.34578 1.51883 1.66906 1.85876 2.09752 2.21544 2.34813 2.8371 3.00899 3.17547 3.32287 3.4587 4.10468 4.35109 4.82771 
35 0.01151 0.10011 0.17744 0.19346 0.33042 0.34325 0.5275 0.66191 0.8012 0.8367 0.84702 1.0074 1.03561 1.18473 1.20391 1.35063 1.52134 1.67584 1.86832 2.09237 2.2175 2.35688 2.65831 2.84819 3.01673 3.18032 3.32896 3.46487 3.61468 3.79263 4.1104 4.36237 4.52659 4.67317 4.83737 
22 0.01442 0.10482 0.17186 0.23935 0.32435 0.54488 0.79552 0.82921 0.84621 1.00165 1.1793 1.21665 1.48666 1.52602 1.68117 1.86692 2.23828 2.6635 3.32517 3.46162 4.10612 4.83762 
31 0.01808 0.10701 0.1682 0.18346 0.32184 0.33524 0.5142 0.65521 0.80812 0.83088 0.84548 1.00007 1.17475 1.19099 1.34067 1.51244 1.66629 1.85764 2.08275 2.20471 2.34525 2.65746 2.83405 2.99952 3.17195 3.32011 3.45536 3.6034 4.10271 4.34961 4.82486 
22 0.01846 0.10602 0.17435 0.21425 0.32669 0.35072 0.54341 0.67118 0.80202 0.83224 0.84411 1.00447 1.18216 1.21686 1.36313 1.54987 1.67687 1.86606 2.23545 3.33023 3.46332 4.10836 
31 0.01632 0.10432 0.16826 0.18459 0.32044 0.3326 0.51278 0.65579 0.80161 0.82913 0.84016 0.99838 1.02493 1.17537 1.20347 1.34019 1.5158 1.66476 1.85575 2.20798 2.34434 2.66537 2.83186 2.99896 3.17242 3.31936 3.45592 3.60954 4.10285 4.34822 4.82419 
44 0.01437 0.10245 0.1694 0.17863 0.20416 0.32254 0.33143 0.35306 0.51541 0.53739 0.65514 0.80959 0.83219 0.84202 1.00067 1.01354 1.17662 1.18783 1.21521 1.34146 1.37959 1.51322 1.53531 1.66705 1.68847 1.85812 1.87648 2.08111 2.20679 2.34733 2.65047 2.83391 3.0013 3.17337 3.32148 3.45734 3.48499 3.60221 3.78242 4.1047 4.35113 4.51828 4.6617 4.82747 
40 0.01584 0.09951 0.16955 0.17927 0.3075 0.32551 0.33626 0.51644 0.54604 0.65773 0.79811 0.83021 0.83945 0.87297 1.00122 1.01479 1.17826 1.19164 1.22202 1.34481 1.51613 1.66722 1.68911 1.85869 1.87886 2.0851 2.21136 2.34727 2.65432 2.83644 3.00995 3.17428 3.32304 3.45868 3.60482 4.10487 4.35189 4.52171 4.67292 4.82791 
29 0.01637 0.10146 0.17297 0.19219 0.32516 0.33839 0.53225 0.66909 0.79635 0.83108 0.84119 1.00141 1.02356 1.18041 1.20169 1.36311 1.52253 1.6714 1.8615 2.22157 2.3483 2.65896 3.17929 3.32521 3.4644 4.10668 4.35753 4.52842 4.84139 
24 0.01557 0.10055 0.16446 0.31532 0.32908 0.50953 0.79045 0.82371 0.83559 0.99246 1.17214 1.21366 1.3388 1.50268 1.65862 1.85015 2.23151 2.34018 2.82935 3.31613 3.45367 4.09825 4.34255 4.81891 
34 0.0085 0.09943 0.1714 0.18262 0.32465 0.33506 0.51909 0.65855 0.79975 0.83153 0.84128 1.00266 1.02257 1.17812 1.19229 1.22593 1.34477 1.51869 1.66803 1.69004 1.86002 1.89932 2.20932 2.34847 2.65782 2.83824 3.00707 3.17594 3.32404 3.45826 3.61138 4.10685 4.3561 4.82983 
30 0.0126 0.10271 0.17458 0.18792 0.32694 0.33706 0.52324 0.66494 0.80035 0.83386 0.84344 1.00352 1.01636 1.18281 1.20373 1.34962 1.52707 1.66935 1.68833 1.86202 1.88422 2.21768 2.35119 2.85755 3.17891 3.32642 3.46269 4.10822 4.35697 4.83174 
34 0.01737 0.10584 0.1742 0.19329 0.32776 0.34406 0.52251 0.65799 0.80051 0.83301 0.84491 1.00624 1.18075 1.19967 1.34776 1.519 1.6777 1.86821 2.09408 2.21636 2.35787 2.65304 2.84344 3.00905 3.17684 3.32629 3.46055 3.61034 3.79315 4.10747 4.36046 4.52296 4.66397 4.8326 
17 0.02109 0.11588 0.17528 0.32791 0.80082 0.8332 0.84994 1.0049 1.18302 1.2255 1.52531 1.67197 1.87087 2.21905 3.33215 3.46837 4.1125 
26 0.01459 0.0983 0.16702 0.20896 0.31949 0.33371 0.51987 0.79035 0.82455 0.83522 0.99552 1.17446 1.21109 1.34074 1.47129 1.51929 1.66546 1.85438 2.21856 2.34278 3.17078 3.3182 3.45326 4.09961 4.34521 4.82234 
22 0.01938 0.10661 0.17123 0.19071 0.32383 0.33955 0.79697 0.82926 0.83989 1.0001 1.18002 1.21627 1.48135 1.66629 1.85979 2.21739 2.3501 3.32557 3.46471 4.10578 4.3536 4.83061 
36 0.01708 0.10288 0.17391 0.18463 0.32678 0.33691 0.52059 0.66 0.79816 0.83198 0.84123 0.86106 1.0044 1.02081 1.18112 1.19584 1.22762 1.34661 1.51754 1.55853 1.67086 1.86215 2.09814 2.21302 2.34993 2.65825 2.83923 3.00888 3.177 3.32573 3.46131 3.61028 4.10772 4.35418 4.53268 4.83048 
18 0.01562 0.11348 0.18177 0.33445 0.37683 0.58512 0.80724 0.83838 0.85055 1.01107 1.19105 1.22757 1.53995 1.68169 1.87452 3.47235 4.11551 4.44335 
22 0.02251 0.11577 0.17937 0.33108 0.35697 0.53853 0.68595 0.8148 0.83843 0.85718 1.0088 1.18754 1.22407 1.36134 1.53209 1.68055 1.87629 2.36802 3.34132 3.47021 4.11321 4.8384 
24 0.01614 0.10222 0.16234 0.31407 0.33392 0.50752 0.79372 0.82348 0.83549 0.99207 1.16983 1.3347 1.50276 1.65734 1.84886 2.19769 2.33845 2.8257 2.99475 3.31474 3.4517 4.09665 4.34098 4.81713 
35 0.01585 0.10427 0.17521 0.19465 0.32716 0.33942 0.52237 0.57964 0.65947 0.8026 0.83413 0.84455 1.00455 1.03116 1.18255 1.20337 1.34796 1.51918 1.67265 1.86414 2.0913 2.21679 2.35303 2.65738 2.84964 3.01041 3.17752 3.32692 3.46136 3.61449 4.1084 4.36767 4.52552 4.67082 4.83302 
28 0.0122 0.10218 0.16179 0.17819 0.31443 0.32935 0.50735 0.65128 0.80413 0.82527 0.84043 0.99282 1.16841 1.20467 1.33428 1.50647 1.65796 1.84935 2.19715 2.33883 2.82536 2.99375 3.16708 3.31362 3.45084 4.09735 4.34159 4.81788 
30 0.01162 0.11152 0.17653 0.19317 0.32862 0.34097 0.52346 0.66173 0.81833 0.83814 0.85189 1.00673 1.03896 1.18357 1.20227 1.3497 1.52309 1.67346 1.86531 2.21398 2.35317 2.65912 2.84303 3.011 3.18047 3.32831 3.46412 4.11184 4.36076 4.83614 
28 0.01101 0.09907 0.16814 0.18317 0.32045 0.33292 0.51366 0.65693 0.79457 0.82721 0.83745 0.99691 1.02366 1.17763 1.20817 1.34205 1.52117 1.66456 1.85546 2.34483 2.83285 3.00329 3.17234 3.32047 3.45652 4.10163 4.34666 4.82336 
26 0.01224 0.10581 0.16942 0.19169 0.32147 0.33578 0.51647 0.80194 0.82968 0.84264 0.99866 1.05062 1.17821 1.22581 1.34282 1.52475 1.66675 1.85635 2.21213 2.34984 2.83444 3.32297 3.45698 4.10354 4.34796 4.82632 
9 0.01871 0.10662 0.18937 0.3241 0.79232 0.82638 0.84834 0.99702 1.46809 
26 0.0126 0.09982 0.16081 0.31212 0.32782 0.50627 0.79073 0.82175 0.83474 0.99032 1.16836 1.20274 1.33403 1.50624 1.65655 1.84721 2.20058 2.33745 2.82554 2.9937 3.17009 3.31403 3.45086 4.0958 4.33968 4.81629 
10 0.01881 0.10972 0.17745 0.33359 0.79595 0.83244 0.84914 1.00885 1.1857 1.47458 
14 0.01389 0.10763 0.18088 0.33225 0.79477 0.83489 0.85245 1.00995 1.18694 1.22249 1.47265 2.24464 3.48322 4.1157 
36 0.01619 0.10478 0.176 0.19097 0.32876 0.34114 0.52032 0.545 0.6597 0.80313 0.83486 0.84483 1.00674 1.18229 1.19778 1.2313 1.34655 1.51978 1.67352 1.8649 2.08899 2.21601 2.35136 2.65521 2.83909 3.00596 3.17725 3.32598 3.46113 3.60768 3.79125 4.10833 4.35615 4.52391 4.67726 4.83206 
47 0.01338 0.09989 0.17222 0.1805 0.199 0.32621 0.33469 0.35483 0.51741 0.53721 0.65756 0.8008 0.83338 0.84223 0.86524 1.00349 1.01402 1.17893 1.18895 1.21175 1.34367 1.36902 1.51676 1.54239 1.66872 1.68438 1.86081 1.87625 2.08281 2.20864 2.23616 2.34872 2.65275 2.83549 2.8612 3.00258 3.17492 3.32355 3.45902 3.47613 3.6049 3.78212 4.10657 4.35251 4.5209 4.67476 4.82875 
33 0.02012 0.10296 0.1674 0.18163 0.31926 0.33121 0.51177 0.65263 0.79832 0.82797 0.84003 0.99683 1.01355 1.17407 1.19012 1.33854 1.51265 1.66362 1.85395 2.07898 2.20551 2.34308 2.65145 2.83107 2.99847 3.17007 3.31812 3.45463 3.60104 4.10105 4.34682 4.52348 4.823 
26 0.01864 0.10311 0.16574 0.28109 0.31973 0.33975 0.511 0.79589 0.82626 0.83716 0.99554 1.02435 1.1746 1.33751 1.51491 1.66114 1.85264 2.20414 2.34215 2.82837 2.99746 3.31774 3.45526 4.10112 4.34517 4.82068 
41 0.00659 0.09559 0.16643 0.17556 0.20076 0.32048 0.33033 0.51228 0.53759 0.65199 0.79803 0.82806 0.83796 0.99788 1.01061 1.17384 1.18569 1.21417 1.3385 1.51006 1.5325 1.66473 1.85542 1.88171 2.07696 2.20282 2.23073 2.3438 2.64721 2.8312 2.99709 3.1702 3.31843 3.45421 3.59995 3.77589 4.10135 4.34725 4.5156 4.65838 4.82345 
30 0.01918 0.10379 0.16606 0.18127 0.31812 0.33072 0.51138 0.65672 0.80221 0.82718 0.83915 0.99608 1.1731 1.20155 1.3381 1.51277 1.6623 1.8527 2.0818 2.205 2.34205 2.83044 3.00179 3.17116 3.31801 3.45368 3.60215 4.10013 4.34539 4.82193 
21 0.01191 0.10503 0.18139 0.33417 0.54687 0.69443 0.80387 0.8384 0.85075 1.01136 1.18952 1.2233 1.3687 1.53921 1.68368 1.87895 2.24467 3.33583 3.46929 4.11502 4.84747 
14 0.01454 0.11307 0.1721 0.32263 0.79858 0.82893 0.84441 0.9991 1.18116 1.51752 1.66923 1.85811 4.10818 4.82715 
35 0.01076 0.09482 0.178 0.1935 0.33119 0.3439 0.52327 0.55634 0.66158 0.80888 0.83882 0.85188 1.01035 1.18463 1.20329 1.34924 1.52294 1.67868 1.869 2.08968 2.21975 2.35366 2.65713 2.84388 3.0094 3.17887 3.32836 3.46303 3.60993 3.7903 4.11002 4.3591 4.52524 4.67362 4.83417 
40 0.01428 0.10238 0.16864 0.17771 0.19976 0.32281 0.33232 0.51505 0.54415 0.65512 0.8052 0.83118 0.84062 1.00085 1.01483 1.17664 1.1886 1.21817 1.3418 1.51302 1.66533 1.68382 1.85796 1.87665 2.08343 2.20623 2.34669 2.65161 2.83409 2.99929 3.17285 3.32147 3.45673 3.49034 3.60373 3.7819 4.1044 4.35064 4.52035 4.82682 
11 0.01618 0.12001 0.18022 0.33283 0.80528 0.83638 0.87206 1.00763 1.19387 1.54919 1.89279 
31 0.05425 0.12567 0.16416 0.18721 0.3154 0.33062 0.50773 0.64907 0.80549 0.82618 0.84232 0.99362 1.16988 1.19176 1.33443 1.51115 1.65918 1.85023 2.07581 2.19978 2.33928 2.65278 2.82667 2.99476 3.16681 3.31442 3.45138 3.59997 4.09767 4.34275 4.81887 
31 0.01855 0.10313 0.17359 0.18742 0.32639 0.33819 0.52028 0.65989 0.79793 0.83205 0.84159 0.88757 1.00342 1.02004 1.18035 1.19895 1.34648 1.52235 1.67315 1.86228 2.21392 2.35022 2.66493 2.83993 3.17775 3.32453 3.46001 3.60968 4.10691 4.35549 4.83016 
28 0.01866 0.10562 0.1718 0.193 0.3234 0.33659 0.52199 0.65992 0.80116 0.83111 0.84202 1.00045 1.18032 1.20917 1.35007 1.52836 1.66818 1.85831 2.2287 2.34861 2.65953 2.85446 3.17809 3.32482 3.46199 4.10516 4.3509 4.82856 
45 0.01653 0.10072 0.17276 0.18142 0.20388 0.3264 0.33528 0.36751 0.51823 0.53856 0.65711 0.80062 0.8327 0.84159 0.86139 1.00352 1.01517 1.18013 1.19085 1.21609 1.34449 1.37356 1.51663 1.54034 1.66986 1.69055 1.86217 1.89111 2.08379 2.21118 2.34927 2.65219 2.83745 3.00281 3.17519 3.32405 3.45948 3.48083 3.60518 3.78185 4.10683 4.3538 4.52062 4.65877 4.8296 
16 0.02005 0.10677 0.17585 0.32764 0.48868 0.79481 0.83158 0.84432 1.00494 1.18504 1.22184 1.47308 1.68957 1.8726 3.47015 4.1141 
48 0.01653 0.0948 0.16127 0.16969 0.18059 0.31632 0.3235 0.33359 0.50908 0.52437 0.64823 0.7936 0.826 0.83475 0.85145 0.99585 1.00557 1.17114 1.18047 1.19867 1.33528 1.35751 1.50656 1.52568 1.66031 1.67433 1.85235 1.8651 2.07155 2.19877 2.22329 2.34141 2.64511 2.82664 2.84881 2.99339 3.1675 3.31585 3.45155 3.46739 3.59679 3.77276 4.09934 4.34456 4.51271 4.649 4.8205 4.84206 
51 0.01171 0.09714 0.1647 0.17308 0.1829 0.2229 0.32177 0.32901 0.33996 0.51393 0.53195 0.65271 0.68571 0.80228 0.83066 0.83939 0.85975 1.00006 1.01005 1.1754 1.18496 1.20481 1.33946 1.35573 1.51211 1.53509 1.66525 1.68055 1.85684 1.86997 2.07665 2.20359 2.23276 2.3456 2.64885 2.83139 2.85386 2.99803 3.17162 3.31972 3.35549 3.45548 3.4682 3.60107 3.77707 4.10363 4.3492 4.51668 4.65596 4.82539 4.85755 
45 0.01539 0.08976 0.15385 0.16471 0.17692 0.31099 0.31872 0.32995 0.50492 0.5312 0.64543 0.7872 0.82131 0.83016 0.84685 0.99119 1.00145 1.16746 1.17873 1.20942 1.33147 1.35948 1.50283 1.5278 1.65589 1.68283 1.84749 1.86347 2.06635 2.19473 2.23529 2.33703 2.64335 2.82223 2.98939 3.16397 3.3119 3.44786 3.4663 3.59339 3.76939 4.09527 4.33965 4.51008 4.81574 
28 0.00722 0.09534 0.17208 0.18631 0.32515 0.33911 0.51826 0.67007 0.80272 0.83264 0.84314 1.0025 1.02228 1.18165 1.21404 1.34855 1.52195 1.66875 1.86065 2.21672 2.34961 2.83745 3.01786 3.32897 3.46238 4.10642 4.35209 4.82886 
13 0.01201 0.10627 0.17588 0.32917 0.79367 0.83295 0.84665 0.9851 1.01027 1.18894 1.47157 1.87868 4.11033 
39 0.01179 0.08843 0.15365 0.16346 0.1855 0.3098 0.31742 0.33228 0.50304 0.6441 0.78499 0.8195 0.82837 0.84768 0.98934 0.99975 1.16542 1.18147 1.32937 1.46695 1.50278 1.65356 1.67617 1.84543 1.86483 2.06361 2.19174 2.33487 2.64237 2.81974 2.98684 3.16204 3.30966 3.44592 3.59146 3.76627 4.09297 4.3375 4.81331 
40 0.01056 0.09967 0.17021 0.18066 0.32329 0.33284 0.51586 0.54028 0.65609 0.79884 0.83095 0.84046 1.00031 1.01403 1.17756 1.18969 1.21781 1.34268 1.51379 1.53717 1.66793 1.69624 1.85905 1.88059 2.08369 2.20868 2.34764 2.65193 2.83614 3.00535 3.17407 3.32234 3.45791 3.60418 3.7867 4.10497 4.35183 4.52128 4.66175 4.82755 
12 0.02114 0.11388 0.17787 0.3293 0.79856 0.83171 0.84802 1.00428 1.18607 1.48474 1.68654 3.48065 
26 0.00782 0.09951 0.17367 0.1922 0.32724 0.34191 0.5227 0.80303 0.8332 0.84384 1.00469 1.18101 1.20527 1.37091 1.53272 1.67095 1.8623 2.21399 2.35126 2.83999 3.184 3.32667 3.46367 4.10841 4.35506 4.83103 
35 0.00821 0.09321 0.16219 0.17235 0.31567 0.3251 0.50792 0.65037 0.78831 0.82341 0.8325 0.85068 0.99376 1.00576 1.17023 1.18521 1.22736 1.33504 1.50602 1.65876 1.85084 2.07305 2.19701 2.3398 2.65426 2.82518 2.99227 3.16763 3.31478 3.45107 3.59733 3.77521 4.09811 4.34302 4.81887 
31 0.01259 0.10949 0.16696 0.18506 0.31909 0.33244 0.51138 0.65244 0.81498 0.8319 0.86889 0.99756 1.17416 1.20166 1.33862 1.51194 1.66363 1.85415 2.07707 2.20693 2.34311 2.6557 2.83056 2.99912 3.17082 3.31859 3.45539 3.60516 4.10124 4.34675 4.82261 
14 0.01627 0.10612 0.17064 0.32127 0.7925 0.82697 0.83856 0.99515 1.18179 1.46997 1.66453 1.85615 4.10514 4.35005 
19 0.00968 0.10847 0.17516 0.32735 0.79714 0.83279 0.84619 1.00153 1.18378 1.22352 1.4801 1.5528 1.67916 1.86753 2.35509 3.48642 4.10921 4.35589 4.84357 
37 0.01139 0.10733 0.17 0.183 0.32318 0.33484 0.51405 0.53779 0.65429 0.81459 0.83276 0.84629 1.00189 1.17659 1.19115 1.22936 1.34037 1.51262 1.55005 1.66754 1.85903 2.08317 2.20784 2.34634 2.64981 2.83234 2.99996 3.1722 3.32081 3.45603 3.60435 3.78317 4.10369 4.35036 4.51809 4.66566 4.82548 
38 0.01074 0.09684 0.16813 0.17805 0.32143 0.33069 0.51395 0.54786 0.65662 0.794 0.82864 0.83797 0.99811 1.00947 1.17606 1.18927 1.2186 1.34078 1.51104 1.53861 1.66513 1.68736 1.857 1.88604 2.08703 2.20642 2.34539 2.65378 2.8339 3.00459 3.17242 3.32037 3.45646 3.60475 4.10299 4.34942 4.52623 4.82566 
11 0.00878 0.11096 0.17949 0.33214 0.79998 0.83484 0.86056 1.00673 1.18764 1.48569 4.13075 
35 0.01263 0.10473 0.17036 0.18571 0.32247 0.33472 0.515 0.55305 0.6567 0.8062 0.83157 0.84355 1.00036 1.02399 1.17774 1.19688 1.34291 1.51748 1.66771 1.85806 2.09024 2.21173 2.34661 2.65205 2.83441 3.00495 3.17404 3.3217 3.45809 3.61409 3.79045 4.10374 4.35004 4.52256 4.82629 
21 0.01576 0.10101 0.17101 0.32256 0.34076 0.78929 0.82683 0.8371 0.87151 0.99703 1.0248 1.17861 1.21772 1.47042 1.66685 1.85899 2.3481 3.3237 3.45945 4.10451 4.35233 
50 0.01209 0.09912 0.17197 0.18018 0.19798 0.32626 0.33498 0.36313 0.5171 0.53366 0.65672 0.6869 0.80507 0.83307 0.84208 0.87063 1.00433 1.01773 1.17893 1.18873 1.21048 1.34368 1.3656 1.51513 1.53332 1.66902 1.68581 1.86112 1.87815 2.08199 2.20818 2.23374 2.34857 2.65175 2.83506 2.85792 3.00164 3.17491 3.32363 3.45877 3.47527 3.60465 3.78083 4.10629 4.12273 4.35253 4.51991 4.65343 4.82836 4.84617 
14 0.02135 0.11765 0.18299 0.3359 0.80436 0.8402 0.85659 1.01323 1.19114 1.22841 1.56099 1.6897 3.48212 4.11885 
15 0.01986 0.11235 0.18112 0.33266 0.79911 0.83706 0.84966 1.00845 1.1899 1.22661 1.47844 1.68286 1.8778 3.48058 4.11456 
34 0.01157 0.10858 0.17384 0.19041 0.3258 0.3379 0.51903 0.54949 0.65998 0.81576 0.83544 0.84911 1.00411 1.18139 1.20246 1.34681 1.51931 1.67031 1.86205 2.08996 2.21722 2.35045 2.65755 2.83939 3.00605 3.17686 3.32535 3.46128 3.61812 3.79382 4.10732 4.35457 4.5256 4.83107 
30 0.01005 0.10447 0.17146 0.18484 0.32407 0.33594 0.51765 0.66147 0.80398 0.83239 0.84378 1.00154 1.02797 1.17976 1.20691 1.34353 1.52721 1.66836 1.85963 2.09528 2.21522 2.34803 2.83725 3.01301 3.17623 3.32255 3.46128 4.10612 4.35266 4.82817 
20 0.00711 0.10327 0.17243 0.19926 0.32518 0.34106 0.79732 0.83034 0.84115 1.00208 1.18054 1.21676 1.48125 1.66929 1.86053 2.35303 3.32407 3.46308 4.10758 4.83522 
27 0.01019 0.11007 0.16674 0.19265 0.3188 0.33899 0.51278 0.65484 0.81664 0.83236 0.99671 1.17382 1.20955 1.3401 1.51713 1.66275 1.85421 2.20751 2.34404 2.83262 3.00246 3.17521 3.31959 3.45866 4.10249 4.34776 4.8238 
31 0.01313 0.10288 0.176 0.19013 0.32852 0.33953 0.52486 0.66409 0.80059 0.83451 0.844 0.89922 1.0066 1.03457 1.18382 1.20286 1.35027 1.52305 1.67285 1.8656 2.21934 2.35683 2.6608 2.8533 3.01778 3.18309 3.32859 3.46538 4.11088 4.36037 4.83586 
22 0.02285 0.11481 0.17567 0.20745 0.32775 0.34865 0.80845 0.83444 0.84874 1.00519 1.18262 1.22004 1.35024 1.67295 1.8647 2.2459 2.35252 3.32923 3.46862 4.10913 4.35642 4.83507 
15 0.01646 0.11108 0.17737 0.32986 0.79787 0.8344 0.85042 1.00585 1.18526 1.22182 1.48238 1.68085 1.8692 2.24698 4.11353 
37 0.00741 0.09486 0.16049 0.17082 0.31327 0.32311 0.50522 0.64495 0.7897 0.82148 0.83224 0.99078 1.00718 1.1678 1.17957 1.21039 1.33206 1.50379 1.65766 1.84792 1.87144 2.06812 2.19648 2.23246 2.33726 2.6412 2.82413 2.99057 3.16367 3.31221 3.448 3.59353 3.76886 4.09501 4.34035 4.509 4.81663 
32 0.01165 0.11478 0.17246 0.19185 0.32471 0.33781 0.51861 0.65644 0.82251 0.83734 0.87559 1.00354 1.17844 1.2003 1.34287 1.51628 1.66939 1.86085 2.09176 2.21136 2.34845 2.65396 2.83724 3.0036 3.17495 3.32265 3.45965 3.60682 4.10841 4.36858 4.5326 4.82987 
28 0.01384 0.09764 0.16603 0.17781 0.3192 0.33178 0.51235 0.79051 0.82554 0.83554 0.891 0.99599 1.01863 1.17492 1.21483 1.33928 1.50814 1.66321 1.85434 2.20572 2.34336 2.83132 3.00202 3.31866 3.45509 4.10141 4.34617 4.82241 
29 0.0153 0.10335 0.16627 0.17819 0.31874 0.32859 0.51187 0.79561 0.82752 0.83774 0.99634 1.00909 1.17411 1.20351 1.33881 1.51285 1.662 1.85366 1.89544 2.07913 2.20476 2.34353 2.82975 3.17396 3.31816 3.45545 4.10183 4.34639 4.82214 
24 0.01831 0.10711 0.17461 0.32558 0.34013 0.55472 0.79718 0.83151 0.84174 1.00219 1.02316 1.18233 1.21481 1.4807 1.5386 1.66907 1.86198 2.23278 2.35005 3.32875 3.46911 4.10863 4.35393 4.83091 
22 0.0199 0.10568 0.1696 0.32027 0.33768 0.57226 0.79612 0.828 0.84002 0.9973 1.02544 1.17898 1.22654 1.52285 1.66556 1.85544 2.23616 2.34983 3.32356 3.46552 4.10509 4.3484 
27 0.02269 0.10682 0.1662 0.18878 0.3187 0.33379 0.51112 0.80321 0.82777 0.83971 0.9965 1.17333 1.19819 1.33841 1.51365 1.662 1.85345 2.20476 2.34223 2.82916 2.99581 3.17095 3.31771 3.45458 4.10023 4.34542 4.82153 
32 0.00792 0.03152 0.11298 0.17751 0.1919 0.33138 0.34515 0.52627 0.66448 0.80556 0.83715 0.84764 1.00913 1.18509 1.20586 1.35177 1.52484 1.67628 1.86828 2.0976 2.21933 2.35636 2.65919 2.8526 3.01446 3.18169 3.32966 3.46423 4.11087 4.36003 4.53201 4.83622 
46 0.01104 0.09746 0.16629 0.17484 0.19156 0.32119 0.32948 0.34438 0.51345 0.53568 0.65332 0.79903 0.8293 0.83843 0.8633 0.99924 1.01001 1.17471 1.18488 1.20791 1.33958 1.3714 1.51119 1.53189 1.66477 1.68206 1.85674 1.87357 2.07889 2.20381 2.23355 2.34527 2.64907 2.83213 2.99769 3.17161 3.3198 3.4557 3.48227 3.60152 3.77802 4.10311 4.34889 4.51732 4.65804 4.82494 
26 0.02016 0.10183 0.16348 0.19863 0.3157 0.33129 0.50848 0.79457 0.82462 0.83617 0.9934 1.17264 1.33588 1.50289 1.6585 1.8497 2.19961 2.3396 2.82578 2.99533 3.17213 3.31655 3.45434 4.09763 4.3418 4.81792 
36 0.01622 0.10177 0.16324 0.17538 0.31597 0.32568 0.50761 0.64794 0.79896 0.82585 0.83649 0.99432 1.00807 1.17009 1.18933 1.33408 1.50631 1.65954 1.68091 1.85095 1.87373 2.07007 2.19804 2.33992 2.64781 2.82579 2.99227 3.16676 3.31463 3.45065 3.59689 3.77214 4.09804 4.34324 4.51683 4.81914 
20 0.02457 0.11327 0.16796 0.31927 0.33552 0.51246 0.806 0.82996 0.84753 0.99767 1.17692 1.66222 1.85358 2.20523 2.34314 2.83045 3.32027 4.10137 4.34557 4.8216 
23 0.09457 0.15638 0.30849 0.49963 0.79255 0.81922 0.9857 1.16342 1.32788 1.4982 1.65243 1.84324 2.06372 2.1946 2.33261 2.81988 2.98952 3.16327 3.30893 3.44619 4.09089 4.33586 4.81174 
43 0.00961 0.09505 0.1645 0.17457 0.18824 0.32227 0.3304 0.34414 0.51537 0.53913 0.65812 0.79982 0.83105 0.84002 0.86109 1.00105 1.01195 1.17824 1.18992 1.21813 1.34251 1.51569 1.54471 1.66589 1.68255 1.85778 1.87495 2.08256 2.20882 2.34702 2.6538 2.83337 3.00064 3.17546 3.32284 3.45839 3.6045 3.79176 4.10483 4.34974 4.52433 4.67021 4.82659 
43 0.01145 0.09677 0.16281 0.17176 0.19147 0.31665 0.32532 0.344 0.5085 0.53995 0.64872 0.8022 0.82633 0.83562 0.9951 1.00658 1.17049 1.18261 1.215 1.33456 1.50651 1.53603 1.65992 1.6772 1.85195 1.86881 2.07071 2.19832 2.23633 2.34055 2.64588 2.82651 2.99245 3.16695 3.31507 3.45088 3.59629 3.77207 4.09859 4.34424 4.51335 4.65494 4.81995 
35 0.01468 0.10452 0.1713 0.1836 0.32424 0.33608 0.51722 0.54988 0.65687 0.80431 0.83208 0.84284 1.00184 1.02186 1.17876 1.19751 1.34471 1.5167 1.66865 1.8598 2.08527 2.21198 2.34801 2.65178 2.83714 3.00483 3.17448 3.3228 3.45881 3.60703 3.78601 4.10492 4.35225 4.52144 4.82819 
23 0.01722 0.10243 0.1707 0.22039 0.32226 0.33691 0.79231 0.82713 0.83733 0.89274 0.99907 1.17862 1.22536 1.34967 1.47888 1.66756 1.85703 2.34611 3.32239 3.46146 4.10331 4.34921 4.82563 
23 0.0126 0.1007 0.16592 0.24266 0.31768 0.78882 0.82322 0.83496 0.99153 1.17336 1.20473 1.34349 1.47515 1.51696 1.66396 1.85219 2.20794 3.1741 3.31829 3.45639 4.10048 4.34577 4.82694 
31 0.00722 0.10139 0.16583 0.17764 0.31842 0.32901 0.51082 0.65259 0.80003 0.82789 0.83832 0.99663 1.0138 1.17359 1.20307 1.33801 1.51347 1.66171 1.85328 2.07486 2.20146 2.3427 2.829 2.99579 3.17005 3.31799 3.45395 3.60017 4.1008 4.34564 4.82154 
35 0.01386 0.09846 0.16949 0.17909 0.22636 0.32342 0.33388 0.5154 0.65716 0.79514 0.82949 0.83866 0.86168 1.0008 1.01613 1.17727 1.19248 1.22674 1.34144 1.51345 1.66599 1.70054 1.85887 2.20679 2.34655 2.65258 2.83377 2.99979 3.1737 3.32134 3.45651 3.60806 4.10379 4.35013 4.82589 
21 0.02396 0.11951 0.17665 0.2051 0.32948 0.35374 0.81333 0.83677 0.85422 1.00594 1.18369 1.21539 1.3591 1.54185 1.67532 1.86717 2.23121 3.33104 3.46764 4.11181 4.83778 
47 0.0195 0.10621 0.17033 0.17911 0.19899 0.3236 0.33224 0.35007 0.5157 0.5337 0.65456 0.68221 0.81882 0.83492 0.84549 1.00226 1.0157 1.17747 1.18802 1.21329 1.3412 1.35814 1.51337 1.53182 1.66785 1.68703 1.85937 1.87658 2.08134 2.20627 2.23088 2.34772 2.65032 2.83453 2.85829 3.0004 3.17331 3.3217 3.45775 3.47663 3.60325 3.78011 4.10601 4.35249 4.51802 4.65103 4.828 
37 0.01939 0.10508 0.16849 0.17797 0.20481 0.3221 0.33207 0.51402 0.55433 0.65677 0.80785 0.83133 0.84113 1.00011 1.01395 1.17578 1.18895 1.22293 1.34093 1.51374 1.66449 1.68555 1.85748 1.88516 2.08514 2.20458 2.3461 2.66036 2.83292 2.99834 3.17456 3.32148 3.45613 3.60498 4.1041 4.34971 4.82589 
25 0.00744 0.10411 0.16713 0.18496 0.32013 0.33408 0.51438 0.8015 0.82848 0.83994 0.99774 1.02235 1.1752 1.34242 1.51698 1.66273 1.85532 2.20442 2.3451 2.83458 3.3203 3.45619 4.10228 4.34771 4.82385 
30 0.01352 0.10104 0.16934 0.18561 0.32149 0.33517 0.51626 0.65889 0.79579 0.82866 0.83956 0.99869 1.02349 1.17669 1.20318 1.34235 1.51742 1.66613 1.85706 2.20969 2.3456 2.65911 2.85063 3.00658 3.17435 3.32139 3.45714 4.10325 4.34957 4.8271 
31 0.00958 0.10684 0.17317 0.19444 0.32597 0.34246 0.5233 0.65737 0.80876 0.83297 0.8465 1.0049 1.18006 1.202 1.34551 1.51847 1.67255 1.86452 2.094 2.21513 2.35131 2.65477 2.84607 3.01044 3.17817 3.32455 3.45991 3.61404 4.10646 4.36077 4.83653 
42 0.01667 0.09724 0.16849 0.17765 0.20534 0.32262 0.33268 0.51391 0.53878 0.65307 0.79507 0.82839 0.8375 0.8645 1.00034 1.02326 1.17584 1.18797 1.21647 1.34004 1.51076 1.53215 1.66679 1.85815 2.08098 2.20473 2.23688 2.3454 2.64858 2.83318 2.99853 3.17127 3.31988 3.45448 3.47488 3.60127 3.78509 4.10225 4.34922 4.51779 4.66358 4.82534 
36 0.01664 0.09749 0.16337 0.17291 0.31581 0.32455 0.34041 0.51018 0.65399 0.79394 0.82542 0.83471 0.85926 0.99535 1.00792 1.17143 1.1877 1.33578 1.50678 1.54572 1.6597 1.67885 1.85265 1.87441 2.08763 2.1994 2.34178 2.82885 2.99426 3.17059 3.3166 3.45295 3.60121 4.09955 4.34502 4.82116 
29 0.01122 0.10065 0.16677 0.17992 0.3196 0.33187 0.51426 0.79365 0.82678 0.837 0.99633 1.01113 1.17563 1.20366 1.34099 1.51024 1.66203 1.69745 1.85471 2.20409 2.34427 2.8343 3.00034 3.17264 3.31962 3.45594 4.1018 4.3475 4.82431 
29 0.00873 0.10804 0.17347 0.1961 0.32552 0.34258 0.5214 0.66307 0.81336 0.8352 0.856 1.00345 1.18182 1.21425 1.35349 1.52119 1.67071 1.86105 2.09468 2.22076 2.35111 2.66255 2.84888 3.18602 3.33654 3.46496 4.10704 4.35576 4.83077 
34 0.01649 0.10141 0.16609 0.17999 0.31819 0.32985 0.5124 0.65419 0.79537 0.82639 0.83673 0.99561 1.01136 1.17438 1.19322 1.34025 1.51498 1.66255 1.85292 2.08095 2.20784 2.34318 2.65102 2.83271 3.00453 3.17083 3.3189 3.45564 3.60931 3.79056 4.10103 4.34618 4.51899 4.82315 
18 0.02143 0.10646 0.16997 0.32113 0.34066 0.79441 0.82759 0.83851 0.99658 1.17918 1.22172 1.47823 1.66363 1.85649 2.2215 3.46745 4.10531 4.35163 
33 0.00855 0.09976 0.16504 0.17728 0.31828 0.33219 0.51157 0.65271 0.79548 0.82605 0.83637 0.99587 1.1735 1.19416 1.33866 1.50872 1.66099 1.85309 2.07958 2.20206 2.34247 2.65054 2.83101 2.99667 3.17073 3.31778 3.45357 3.60999 3.7833 4.10062 4.34654 4.51789 4.82242 
16 0.01852 0.10609 0.17231 0.32241 0.33943 0.79433 0.82924 0.84126 1.00103 1.18129 1.2227 1.47602 1.67024 1.86925 3.32641 4.10813 
28 0.01038 0.10132 0.17191 0.18947 0.32436 0.33713 0.52935 0.66243 0.79834 0.8309 0.84117 1.00158 1.18024 1.20806 1.34589 1.52592 1.66891 1.86005 2.21512 2.3489 2.66363 2.85706 3.18274 3.32493 3.46088 4.10579 4.35285 4.82847 
25 0.01941 0.10756 0.1744 0.19565 0.3265 0.34108 0.54763 0.80021 0.83195 0.84262 1.00422 1.18154 1.2078 1.35175 1.52104 1.67234 1.86401 2.22529 2.35112 3.18103 3.32731 3.4647 4.10933 4.35905 4.83221 
42 0.01093 0.10032 0.17337 0.18315 0.22178 0.32773 0.33783 0.52131 0.55004 0.65922 0.80826 0.83479 0.84442 1.00479 1.0189 1.1802 1.19119 1.21728 1.34552 1.51788 1.54604 1.67081 1.6922 1.86357 1.894 2.08758 2.21025 2.24121 2.3506 2.65473 2.84149 3.0075 3.17752 3.32532 3.46131 3.60836 3.78672 4.10916 4.35694 4.52286 4.66297 4.8328 
8 0.01092 0.11874 0.19514 0.33693 0.80348 0.83604 1.21253 1.48052 
20 0.01123 0.10619 0.17464 0.32617 0.54761 0.79573 0.83108 0.84201 1.00009 1.18419 1.21914 1.47513 1.52893 1.67317 1.86457 2.36573 3.46623 4.10781 4.35693 4.84054 
45 0.01444 0.10076 0.17311 0.18158 0.20175 0.32637 0.33498 0.3561 0.51875 0.54056 0.65966 0.80159 0.83376 0.843 0.8823 1.00435 1.01611 1.18055 1.19155 1.21783 1.34579 1.51698 1.54088 1.6706 1.68953 1.86191 1.87973 2.09017 2.21176 2.2474 2.35004 2.65531 2.83752 3.00445 3.17647 3.32535 3.46094 3.60694 3.78783 4.10754 4.35339 4.52191 4.66292 4.82977 4.85619 
34 0.01097 0.09077 0.17823 0.19259 0.33152 0.34401 0.52384 0.55156 0.66254 0.81247 0.83839 0.84934 1.00994 1.18531 1.20272 1.35128 1.5232 1.67687 1.86806 2.09505 2.21901 2.35495 2.65967 2.84281 3.01087 3.18039 3.32981 3.46435 3.61222 3.79829 4.11123 4.35894 4.52801 4.83444 
23 0.02287 0.11939 0.1817 0.33311 0.38601 0.54763 0.67171 0.81966 0.84195 1.01233 1.18884 1.22631 1.36103 1.52973 1.69255 1.87945 2.24078 2.67258 3.18852 3.33684 3.47062 4.11726 4.84764 
19 0.01638 0.10216 0.17366 0.21906 0.32553 0.3437 0.79309 0.83035 0.84131 0.99885 1.18182 1.21932 1.46955 1.67165 1.86238 2.35074 3.47048 4.10624 4.83569 
41 0.01462 0.10027 0.16824 0.17697 0.19705 0.32233 0.33177 0.51344 0.54556 0.65451 0.80049 0.83023 0.83956 0.89955 1.00006 1.01253 1.17559 1.18723 1.21742 1.34032 1.51183 1.55344 1.66598 1.68985 1.85768 1.88865 2.08041 2.2041 2.34563 2.65059 2.83184 2.99822 3.17191 3.32026 3.45594 3.60232 3.77784 4.10317 4.34904 4.51863 4.82497 
21 0.00846 0.10247 0.17355 0.21423 0.32601 0.57724 0.79526 0.83081 0.84613 1.00206 1.18087 1.21741 1.47459 1.68087 1.86611 3.17699 3.32423 3.46216 4.10606 4.35243 4.83097 
25 0.0193 0.10493 0.17122 0.19475 0.32355 0.34133 0.53669 0.79708 0.83005 0.84182 1.00068 1.17954 1.21428 1.34726 1.52071 1.66866 1.85851 2.21664 2.34693 3.17836 3.32215 3.46477 4.10515 4.35656 4.83431 
24 0.00912 0.10837 0.17354 0.20354 0.32682 0.52462 0.66893 0.80848 0.83408 0.8541 1.00535 1.18064 1.2153 1.36742 1.53005 1.67262 1.86691 2.22101 2.35621 3.18065 3.32809 3.46154 4.10752 4.83543 
16 0.01176 0.11889 0.17639 0.33013 0.54905 0.81041 0.83563 0.85958 1.0068 1.18593 1.52895 1.67665 1.87955 2.66558 3.46799 4.11151 
29 0.00695 0.0315 0.11512 0.17825 0.19721 0.33098 0.3448 0.52781 0.6653 0.81089 0.83768 0.849 1.00771 1.03648 1.18547 1.20879 1.3531 1.52605 1.67672 1.8688 2.21827 2.35852 2.66466 2.86056 3.18127 3.32963 3.46557 4.11209 4.8374 
24 0.01691 0.10687 0.17404 0.20203 0.32618 0.34674 0.54633 0.79984 0.83073 0.84121 1.00254 1.18274 1.21574 1.3707 1.5249 1.67072 1.86201 2.2354 2.85655 3.33277 3.46494 4.10729 4.35554 4.83818 
16 0.02214 0.11467 0.17328 0.32511 0.79881 0.83172 0.8495 1.00152 1.18237 1.2287 1.55032 1.67136 1.86427 2.24676 3.46897 4.10965 
12 0.02058 0.113 0.17903 0.33221 0.79912 0.83447 0.85186 1.00903 1.19477 1.47917 1.55033 4.11191 
40 0.00948 0.10286 0.16474 0.17448 0.21491 0.31887 0.3292 0.5103 0.54876 0.64952 0.81159 0.82951 0.84133 0.99713 1.01508 1.17169 1.18437 1.21876 1.33635 1.50745 1.66155 1.6804 1.85506 2.07626 2.19953 2.23943 2.34289 2.64602 2.82897 2.99388 3.16945 3.31706 3.45233 3.59882 3.77742 4.10063 4.34699 4.51816 4.65397 4.82241 
30 0.00674 0.09519 0.16494 0.17774 0.31708 0.32826 0.51065 0.65396 0.79136 0.82487 0.83566 0.9941 1.01267 1.17299 1.21234 1.33763 1.5101 1.661 1.8514 2.2048 2.3414 2.82966 3.00234 3.16982 3.31719 3.45317 3.60102 4.09925 4.3439 4.8206 
34 0.01136 0.10432 0.17438 0.1869 0.32776 0.33941 0.51874 0.548 0.65955 0.80873 0.83583 0.84757 1.00608 1.18135 1.19761 1.34528 1.51835 1.67195 1.86313 2.08886 2.21153 2.35018 2.65472 2.83808 3.00534 3.17639 3.32536 3.46059 3.60771 3.7903 4.10744 4.35382 4.52329 4.82963 
27 0.01614 0.11165 0.17629 0.19542 0.32893 0.34216 0.52589 0.66525 0.81348 0.83717 0.85192 1.00786 1.18201 1.20086 1.34952 1.52591 1.67372 1.86502 2.22255 2.35232 2.85262 3.17976 3.32701 3.46294 4.11089 4.36253 4.83288 
32 0.01694 0.10315 0.1694 0.18118 0.32257 0.33375 0.51712 0.65813 0.79757 0.82929 0.83885 0.87123 0.99988 1.01517 1.17808 1.20208 1.34382 1.5198 1.66563 1.6961 1.85864 2.21313 2.34699 2.66056 2.8369 3.00802 3.17698 3.32241 3.45978 4.10442 4.35087 4.82691 
15 0.00923 0.10367 0.17469 0.32745 0.7929 0.82945 0.83998 0.89526 1.00284 1.18294 1.21786 1.47319 1.6727 1.86862 4.10811 
34 0.00858 0.10155 0.17464 0.19281 0.32801 0.3435 0.52421 0.6593 0.80434 0.83469 0.84876 1.00653 1.18136 1.20043 1.34777 1.52026 1.67643 1.8675 2.09264 2.21732 2.35237 2.6537 2.85204 3.00951 3.17642 3.32563 3.46121 3.61027 3.79461 4.10907 4.36067 4.52242 4.66981 4.83491 
28 0.01927 0.10333 0.16811 0.18014 0.32126 0.33229 0.51511 0.79476 0.8284 0.83847 0.99791 1.01104 1.17589 1.1944 1.3408 1.51135 1.66432 1.6889 1.85631 2.20676 2.3455 2.83482 3.17437 3.31988 3.45812 4.10396 4.35056 4.82482 
26 0.0197 0.10949 0.17278 0.19596 0.32366 0.33546 0.51937 0.8051 0.83254 0.84544 1.00126 1.01973 1.18132 1.21655 1.34744 1.53109 1.66762 1.859 2.24048 2.34895 3.18611 3.32346 3.46199 4.10675 4.35244 4.82834 
34 0.00895 0.10026 0.17048 0.18477 0.32332 0.33586 0.51686 0.65575 0.79759 0.82972 0.8401 1.00049 1.02441 1.17728 1.19603 1.3433 1.51586 1.66868 1.8587 2.08992 2.2093 2.34707 2.65208 2.83754 3.00596 3.17347 3.3218 3.45773 3.60512 3.79026 4.10446 4.35374 4.52068 4.82852 
24 0.00954 0.10592 0.17933 0.32963 0.34665 0.53279 0.66722 0.81064 0.83719 0.85241 1.008 1.18683 1.22004 1.3645 1.52886 1.67582 1.87107 2.23888 2.36249 2.86111 3.46935 4.11269 4.37341 4.83885 
32 0.0159 0.09862 0.16784 0.18042 0.32044 0.33028 0.51301 0.65572 0.79329 0.8272 0.83685 0.87101 0.99808 1.01272 1.17651 1.19999 1.3396 1.51347 1.66478 1.69579 1.85574 2.209 2.34396 2.83248 3.00223 3.17254 3.31937 3.45548 3.60519 4.1019 4.34753 4.82396 
21 0.01979 0.11171 0.17465 0.20709 0.32672 0.34581 0.54422 0.8093 0.83395 0.84735 1.00412 1.18234 1.21746 1.35723 1.53402 1.67152 1.8648 3.33482 3.46415 4.10981 4.83848 
25 0.0167 0.10669 0.17246 0.32408 0.34111 0.51916 0.66695 0.80247 0.83252 0.85023 1.00316 1.17909 1.21066 1.34699 1.52024 1.67352 1.86357 2.21686 2.35052 2.85036 3.17691 3.32297 3.45881 4.10563 4.8291 
38 0.01185 0.07711 0.13813 0.17785 0.19426 0.33055 0.34283 0.52495 0.55776 0.66105 0.79855 0.83655 0.84606 1.00816 1.18442 1.20104 1.23255 1.34993 1.47628 1.52303 1.67789 1.86865 2.09309 2.22122 2.35447 2.65537 2.84426 3.01082 3.17855 3.3283 3.46317 3.60833 3.78874 4.10952 4.35911 4.52307 4.66367 4.83534 
34 0.01809 0.10063 0.17053 0.18221 0.32406 0.3352 0.51793 0.65631 0.79525 0.82956 0.8392 1.00081 1.01798 1.17773 1.19227 1.22447 1.34271 1.51484 1.66799 1.86009 2.20946 2.3474 2.65137 2.83685 3.00217 3.17354 3.32178 3.45789 3.604 4.10558 4.35424 4.52127 4.67647 4.82821 
23 0.00898 0.10117 0.17218 0.32359 0.33948 0.79155 0.82762 0.83814 0.9807 1.00363 1.18004 1.20983 1.35437 1.47617 1.67339 1.86047 2.34971 3.17918 3.32509 3.45955 4.10446 4.35568 4.83592 
26 0.01465 0.10445 0.16818 0.19238 0.32025 0.33533 0.51327 0.79825 0.8284 0.8403 0.99741 1.17576 1.21729 1.34184 1.51849 1.66377 1.85494 2.21229 2.3439 2.83202 3.17249 3.31972 3.45643 4.10151 4.34676 4.82315 
28 0.01038 0.10608 0.17227 0.18759 0.32455 0.33639 0.51677 0.80117 0.83261 0.84375 1.00183 1.01872 1.179 1.1956 1.34399 1.52557 1.66815 1.70326 1.86038 2.21588 2.34852 2.8357 3.17771 3.32293 3.45951 4.10587 4.35252 4.82745 
29 0.01882 0.10589 0.16959 0.18226 0.32241 0.33494 0.51503 0.65651 0.8036 0.83069 0.84266 1.00018 1.02103 1.17646 1.19542 1.34183 1.51284 1.6671 1.85834 2.20496 2.34635 2.83412 3.004 3.17421 3.32113 3.45779 4.10382 4.35077 4.82637 
23 0.00702 0.09704 0.17482 0.20036 0.32709 0.34165 0.54319 0.79884 0.83438 0.84863 1.00586 1.18142 1.20788 1.47985 1.53371 1.67474 1.86588 2.23064 3.18517 3.32757 3.46484 4.10779 4.83532 
32 0.01048 0.10136 0.16917 0.19475 0.32165 0.33795 0.51609 0.65583 0.79702 0.82819 0.84064 0.99973 1.17662 1.20501 1.34531 1.51717 1.66821 1.85807 2.08911 2.21852 2.34592 2.65563 2.84632 3.00767 3.17206 3.3208 3.45646 3.61725 4.10189 4.35051 4.52712 4.82565 
24 0.01726 0.10555 0.1729 0.21103 0.32425 0.34231 0.57366 0.79841 0.82998 0.84178 1.00152 1.18115 1.21488 1.35647 1.52249 1.67386 1.863 2.2186 2.85835 3.32838 3.46553 4.10614 4.36278 4.8546 
18 0.00751 0.10213 0.16797 0.31831 0.51238 0.79158 0.82584 0.83837 0.99415 1.1778 1.46798 1.66131 1.85221 2.34283 3.32084 4.10095 4.34402 4.82107 
30 0.0123 0.10449 0.16724 0.20022 0.31936 0.33588 0.51482 0.65388 0.80631 0.82801 0.84273 0.9974 1.17534 1.20986 1.34125 1.51786 1.6646 1.85464 2.0871 2.22713 2.34332 2.65614 2.83299 3.00693 3.17138 3.31945 3.45591 4.10106 4.34719 4.82283 
40 0.0084 0.09296 0.16903 0.17873 0.20833 0.32344 0.3328 0.51591 0.53985 0.65754 0.80109 0.83168 0.84116 1.00106 1.01204 1.17809 1.19129 1.2222 1.34285 1.51693 1.66608 1.68562 1.85866 1.88041 2.0844 2.20793 2.24184 2.34777 2.65283 2.83497 3.00183 3.1756 3.32308 3.45884 3.60574 3.78913 4.10571 4.35155 4.52542 4.82747 
35 0.02072 0.10609 0.17024 0.18379 0.32296 0.33451 0.5151 0.54476 0.65379 0.80774 0.83222 0.84611 1.00136 1.17681 1.19237 1.34095 1.51326 1.66773 1.85902 2.07933 2.20744 2.3462 2.64878 2.83469 2.99935 3.1722 3.32067 3.45646 3.602 3.78229 4.10367 4.35104 4.51829 4.6574 4.8268 
33 0.02029 0.1045 0.16965 0.18672 0.32208 0.33635 0.5175 0.65531 0.80042 0.8286 0.83905 0.99926 1.02361 1.17665 1.19478 1.34451 1.51619 1.66596 1.85807 2.08692 2.21315 2.34568 2.6551 2.83807 3.01517 3.17351 3.3213 3.45818 3.61264 4.1038 4.35386 4.53559 4.82912 
23 0.0105 0.10093 0.16957 0.2057 0.32151 0.34234 0.79167 0.82685 0.83799 0.99631 1.17672 1.21331 1.34557 1.47397 1.66778 1.85628 2.34547 3.17699 3.32102 3.45796 4.10205 4.34797 4.82649 
29 0.01741 0.10163 0.16636 0.18273 0.31895 0.33403 0.51332 0.65615 0.79692 0.82641 0.83797 0.99612 1.17417 1.19731 1.34156 1.51382 1.6625 1.85491 2.20671 2.34427 2.6592 2.8351 3.00095 3.17241 3.31959 3.4541 4.1008 4.3477 4.82325 
30 0.01562 0.10806 0.17067 0.18805 0.3228 0.3361 0.51767 0.65615 0.80969 0.83214 0.84676 1.00089 1.17828 1.20462 1.34309 1.52021 1.66722 1.85853 2.21071 2.34677 2.65493 2.83854 3.00665 3.17414 3.3214 3.45985 3.61369 4.10606 4.3552 4.82979 
26 0.02042 0.10315 0.1677 0.19501 0.32002 0.33601 0.54011 0.65542 0.80173 0.82744 0.84237 0.99837 1.17507 1.2088 1.34247 1.51372 1.66907 1.85662 2.21135 2.3451 3.17113 3.31851 3.45546 4.10003 4.34845 4.82396 
31 0.00658 0.02953 0.11079 0.17628 0.19357 0.32862 0.34089 0.53475 0.66577 0.8025 0.83536 0.84541 1.00643 1.03714 1.18388 1.20689 1.35103 1.52568 1.67434 1.86512 2.22486 2.35287 2.66577 2.85769 3.02068 3.18118 3.32761 3.46412 4.10898 4.35809 4.83546 
34 0.01412 0.10401 0.17301 0.18607 0.32526 0.33547 0.51737 0.55893 0.65805 0.80343 0.83287 0.84301 1.00372 1.03826 1.1794 1.19572 1.34417 1.51609 1.67021 1.86093 2.084 2.21433 2.348 2.66031 2.83663 3.00463 3.17438 3.32308 3.45871 3.60618 4.10554 4.35305 4.52582 4.82794 
27 0.00872 0.09786 0.16979 0.18828 0.32197 0.33376 0.5197 0.79283 0.82844 0.83846 0.99745 1.01575 1.17852 1.21531 1.35554 1.47679 1.52555 1.66684 1.85692 2.23001 2.34605 3.17572 3.3224 3.46196 4.10426 4.34915 4.82645 
32 0.01971 0.10398 0.16949 0.18466 0.32187 0.3329 0.51388 0.65496 0.79847 0.82927 0.83992 0.99922 1.02088 1.17568 1.2015 1.33982 1.51368 1.66719 1.85671 2.08282 2.20656 2.34496 2.66149 2.83255 2.99942 3.17148 3.31957 3.45532 3.60197 4.10231 4.34878 4.82458 
28 0.01555 0.10253 0.16619 0.18504 0.31803 0.33174 0.51263 0.65753 0.80078 0.82677 0.8401 0.99561 1.17365 1.19763 1.33934 1.51305 1.66319 1.85267 2.08615 2.20628 2.34254 2.83195 3.1723 3.31826 3.4541 4.09958 4.34473 4.82221 
20 0.02111 0.10939 0.17598 0.25039 0.32802 0.34786 0.53249 0.80408 0.83476 0.8493 1.00658 1.18379 1.21816 1.67613 1.86572 3.18233 3.33124 3.46304 4.10883 4.83622 
29 0.0098 0.11567 0.16919 0.18683 0.32186 0.33655 0.51481 0.65586 0.82212 0.83602 1.00015 1.17582 1.20427 1.34048 1.51634 1.66574 1.85726 2.08493 2.20656 2.34595 2.65809 2.8357 3.00287 3.17334 3.32138 3.45777 4.10448 4.35128 4.82693 
33 0.02033 0.09625 0.15705 0.16929 0.30957 0.32056 0.5014 0.64279 0.79293 0.81931 0.83218 0.98769 1.16366 1.21736 1.32788 1.50007 1.65311 1.84391 2.06319 2.19142 2.33321 2.64038 2.81922 2.9858 3.16053 3.30815 3.44456 3.59019 3.76545 4.09153 4.33631 4.51082 4.81244 
33 0.01916 0.10151 0.16792 0.18133 0.32071 0.33168 0.5137 0.6563 0.79527 0.82783 0.83771 0.99789 1.01636 1.17597 1.20494 1.33985 1.51702 1.66464 1.85568 2.0827 2.20673 2.34403 2.65381 2.83319 3.00503 3.17171 3.31862 3.45559 3.61098 4.10185 4.34798 4.51868 4.8242 
28 0.06048 0.13063 0.16361 0.31277 0.32461 0.50607 0.64781 0.7945 0.82271 0.83503 0.99128 1.16868 1.33313 1.50329 1.65605 1.84761 2.0714 2.19947 2.33771 2.8248 2.99216 3.16566 3.31305 3.44941 3.59606 4.09591 4.34025 4.81677 
30 0.0151 0.1089 0.1714 0.18905 0.32398 0.33838 0.51752 0.65899 0.81009 0.83283 0.84525 1.00146 1.02133 1.18029 1.20939 1.34646 1.5231 1.66761 1.85926 2.09274 2.21697 2.34841 2.8381 3.00862 3.1764 3.32497 3.4604 4.10559 4.35217 4.82858 
30 0.01871 0.10222 0.17226 0.18965 0.32399 0.33544 0.5192 0.6614 0.79663 0.83049 0.84067 1.00071 1.02015 1.17978 1.20191 1.34594 1.52045 1.66902 1.86039 2.23563 2.34854 2.66515 2.83975 3.01032 3.1771 3.32309 3.46056 4.10585 4.35346 4.82915 
24 0.02043 0.10529 0.1671 0.19554 0.31918 0.33438 0.79632 0.82655 0.83787 0.99605 1.03584 1.17438 1.21308 1.34046 1.51535 1.66398 1.854 2.20953 2.34324 3.31831 3.45482 4.10156 4.34612 4.82558 
31 0.01441 0.09828 0.16817 0.18254 0.32053 0.33223 0.51417 0.6566 0.79301 0.82695 0.83688 0.99673 1.01492 1.17624 1.19593 1.342 1.48311 1.51772 1.66665 1.85626 2.21213 2.34529 2.65649 2.83469 3.17255 3.31996 3.45627 4.10235 4.34819 4.52389 4.82453 
30 0.01394 0.09485 0.1595 0.17432 0.31221 0.32306 0.50507 0.78668 0.82057 0.83032 0.98908 1.00655 1.16752 1.33199 1.46795 1.5057 1.65522 1.84652 2.06883 2.19536 2.3367 2.82273 2.98958 3.16482 3.3121 3.44872 3.59792 4.09485 4.33897 4.81543 
19 0.01377 0.10402 0.17246 0.3252 0.62428 0.79249 0.82954 0.847 1.00038 1.18053 1.21665 1.3694 1.47861 1.53438 1.87349 2.23197 3.32768 3.46761 4.10955 
17 0.01283 0.10703 0.18033 0.33232 0.55167 0.79833 0.83863 0.85822 1.0114 1.18803 1.22177 1.47603 1.5349 1.68261 3.47174 4.11381 4.85944 
27 0.01541 0.10037 0.1709 0.19757 0.32372 0.33795 0.52392 0.79333 0.8291 0.83907 0.9987 1.01479 1.17989 1.21174 1.34983 1.47744 1.53244 1.66947 1.85959 2.22671 2.34777 3.17609 3.32315 3.45994 4.10414 4.35119 4.82707 
28 0.0116 0.09387 0.16271 0.18228 0.31555 0.32872 0.50906 0.78654 0.82241 0.83224 0.8645 0.99264 1.17187 1.2131 1.33648 1.46662 1.65808 1.84961 2.19996 2.33944 2.82604 2.99711 3.16906 3.31573 3.45285 4.09774 4.34158 4.818 
19 0.02168 0.11347 0.17736 0.3285 0.36352 0.56472 0.80715 0.8366 0.86631 1.00684 1.18667 1.23295 1.52744 1.67763 1.8683 2.22357 3.32977 3.46726 4.1141 
40 0.01548 0.09313 0.15993 0.16903 0.2 0.31411 0.32229 0.33768 0.50727 0.649 0.79061 0.82346 0.83263 0.85661 0.9931 1.00368 1.1687 1.18171 1.21642 1.33348 1.50518 1.65777 1.68136 1.84943 1.86829 2.06979 2.1959 2.33913 2.65377 2.82441 2.99108 3.16617 3.31359 3.45014 3.5962 3.77184 4.09728 4.34179 4.51965 4.81798 
31 0.00978 0.09225 0.15368 0.16631 0.30662 0.31655 0.49797 0.63848 0.78871 0.81643 0.82673 0.98499 1.16005 1.32387 1.49357 1.64935 1.84091 2.05871 2.18666 2.33003 2.63616 2.81528 2.9815 3.15699 3.30443 3.44104 3.58627 3.76046 4.08819 4.3333 4.80897 
21 0.07712 0.16086 0.20541 0.31553 0.34804 0.50904 0.80574 0.82677 0.85001 0.99389 1.17324 1.3412 1.6591 1.85022 2.33939 2.82724 3.31522 3.45532 4.09806 4.34243 4.81823 
15 0.02139 0.11474 0.18004 0.32895 0.80028 0.83277 0.84627 1.0061 1.18848 1.48226 1.53977 1.68393 1.87145 3.33498 3.47232 
43 0.01596 0.10259 0.17391 0.1828 0.20655 0.32777 0.33626 0.3557 0.52136 0.54533 0.66056 0.80409 0.83456 0.84348 0.86306 1.00504 1.01587 1.18171 1.19232 1.21744 1.3475 1.52008 1.55354 1.66988 1.68488 1.86311 1.87972 2.08929 2.21408 2.35194 2.65543 2.84052 3.00932 3.17805 3.32669 3.46245 3.60926 3.79185 4.10966 4.35712 4.5251 4.66708 4.83233 
40 0.01419 0.10356 0.17304 0.18329 0.32568 0.33498 0.37025 0.51944 0.55409 0.65934 0.80731 0.8338 0.84341 1.00377 1.01791 1.18017 1.19353 1.22473 1.34433 1.51594 1.54164 1.67054 1.70356 1.861 1.87994 2.08891 2.21055 2.3507 2.65831 2.83868 3.01136 3.17706 3.32461 3.46019 3.61061 3.78962 4.10741 4.35367 4.52412 4.83065 
36 0.02308 0.10479 0.1646 0.1762 0.31724 0.32818 0.50941 0.64977 0.80429 0.82739 0.83959 0.99555 1.0132 1.17145 1.18641 1.33625 1.50815 1.66111 1.69164 1.85285 1.88016 2.07406 2.20062 2.34151 2.64697 2.82864 2.99554 3.16821 3.31629 3.45245 3.59864 3.77643 4.09947 4.34542 4.5148 4.82129 
11 0.02265 0.11144 0.17796 0.33131 0.79731 0.83418 0.85327 1.00641 1.19221 1.47627 4.11619 
37 0.01529 0.10416 0.16741 0.17885 0.32021 0.33085 0.51293 0.54402 0.65381 0.8047 0.8295 0.83959 0.99822 1.01288 1.17477 1.19024 1.33969 1.51334 1.66308 1.6852 1.85645 2.07978 2.20453 2.34489 2.65015 2.83264 2.99836 3.17242 3.31967 3.45658 3.60396 3.78246 4.10303 4.34891 4.52036 4.66513 4.82501 
34 0.01899 0.10181 0.1654 0.17718 0.31818 0.32926 0.50997 0.65044 0.79671 0.82656 0.83742 0.99572 1.01303 1.17235 1.18582 1.21953 1.33681 1.50958 1.66226 1.85361 2.08521 2.20195 2.34225 2.6468 2.82885 2.99513 3.16891 3.31664 3.45255 3.59953 3.78478 4.10018 4.34591 4.82164 
36 0.01129 0.09825 0.17331 0.18266 0.20793 0.32779 0.33717 0.52331 0.57969 0.66313 0.81087 0.83598 0.84553 1.00498 1.01638 1.18321 1.19907 1.34727 1.52064 1.67133 1.6933 1.86273 1.88185 2.21192 2.35346 2.66382 2.84222 3.01412 3.18153 3.32743 3.46419 4.10995 4.35786 4.53642 4.67193 4.83332 
35 0.009 0.09657 0.16796 0.17924 0.32058 0.33042 0.51305 0.65515 0.79275 0.82748 0.83745 0.997 1.01009 1.17565 1.1942 1.3396 1.47551 1.51422 1.66434 1.85526 1.89785 2.08602 2.20738 2.34444 2.65348 2.83236 3.00051 3.17215 3.31975 3.45552 3.60326 4.10265 4.34858 4.52052 4.82463 
43 0.01187 0.09804 0.16916 0.17801 0.20157 0.32306 0.33209 0.36587 0.51564 0.54175 0.6565 0.79937 0.83047 0.83952 0.87178 1.00094 1.01327 1.1766 1.18852 1.21746 1.34296 1.51361 1.53631 1.6664 1.68452 1.85785 1.8754 2.08938 2.20771 2.24354 2.34636 2.65278 2.8353 3.00392 3.17417 3.32181 3.45786 3.60351 4.10442 4.35132 4.52294 4.65984 4.8272 
17 0.01185 0.10644 0.1743 0.32566 0.34356 0.79579 0.83253 0.84588 1.00263 1.18456 1.22962 1.47558 1.67002 1.86168 2.3549 4.10673 4.35773 
18 0.01584 0.10514 0.17697 0.3281 0.34647 0.79373 0.83103 0.84155 0.98332 1.00665 1.18581 1.22391 1.47288 1.67681 1.86928 3.46894 4.10988 4.85146 
32 0.0189 0.09473 0.16098 0.17154 0.31321 0.32335 0.50716 0.65022 0.78853 0.82217 0.83167 0.85661 0.99187 1.01094 1.16928 1.18573 1.33427 1.50415 1.65691 1.84877 2.07231 2.19826 2.33872 2.82586 2.99151 3.16676 3.3141 3.44957 3.59645 4.09658 4.34123 4.81777 
25 0.01515 0.10121 0.16864 0.32035 0.33409 0.51603 0.79116 0.82681 0.8377 0.99619 1.04804 1.17611 1.21668 1.34314 1.48067 1.66774 1.85657 2.3457 2.83719 3.17323 3.31976 3.45543 4.10156 4.348 4.82645 
34 0.01738 0.11295 0.17809 0.19265 0.33051 0.34191 0.5256 0.57036 0.66605 0.81859 0.83945 0.85199 1.00864 1.03319 1.18507 1.20273 1.35269 1.52334 1.67468 1.86629 1.90021 2.21912 2.35542 2.66197 2.84534 3.01361 3.18243 3.33066 3.46678 4.11254 4.36067 4.53314 4.68188 4.83646 
43 0.01178 0.09538 0.16436 0.17358 0.19974 0.31838 0.32732 0.36055 0.51038 0.53848 0.64988 0.79707 0.82647 0.83582 0.99619 1.00912 1.17176 1.18315 1.21109 1.33608 1.50805 1.53086 1.66216 1.68269 1.85329 1.87826 2.07573 2.20084 2.23309 2.34176 2.64522 2.8286 2.99438 3.16816 3.31611 3.45247 3.59758 3.77667 4.10034 4.34573 4.51537 4.65682 4.82162 
31 0.01959 0.10593 0.17043 0.18663 0.32311 0.33598 0.51677 0.65901 0.80249 0.83046 0.84141 0.99983 1.01803 1.1769 1.19434 1.34418 1.51875 1.66737 1.85826 2.20864 2.34708 2.65859 2.83643 3.01303 3.17681 3.32396 3.45923 4.10459 4.35083 4.52679 4.82811 
16 0.02046 0.10946 0.17282 0.324 0.79539 0.83102 0.84608 1.00024 1.18237 1.47448 1.66938 1.8598 2.34947 4.10501 4.34995 4.82648 
35 0.0092 0.06929 0.13751 0.17742 0.19571 0.3298 0.3427 0.52463 0.66155 0.80603 0.83591 0.84637 1.00686 1.18342 1.20037 1.35055 1.52152 1.67541 1.86535 2.09276 2.21656 2.35288 2.65779 2.84964 3.01377 3.17862 3.32816 3.46459 3.61509 3.8043 4.11099 4.36498 4.52534 4.67286 4.83824 
35 0.01736 0.10466 0.16911 0.17941 0.32144 0.33096 0.51411 0.551 0.65675 0.80327 0.83105 0.84126 1.00002 1.01381 1.17673 1.19159 1.229 1.34218 1.51604 1.66526 1.8568 1.88987 2.08565 2.20733 2.34651 2.65857 2.83313 3.00342 3.17437 3.32186 3.45777 3.60386 4.1042 4.34951 4.82553 
31 0.01551 0.10466 0.17404 0.19371 0.32672 0.34077 0.52206 0.65943 0.79975 0.83176 0.84178 1.00381 1.18163 1.2035 1.34769 1.52017 1.67315 1.86434 2.09173 2.22007 2.35067 2.65548 2.84926 3.01041 3.17701 3.32549 3.46099 4.10684 4.35904 4.52732 4.83439 
35 0.00806 0.10799 0.17137 0.18418 0.32459 0.33706 0.51687 0.54399 0.65675 0.81946 0.83576 0.85215 1.00266 1.02546 1.1797 1.19925 1.34429 1.51604 1.6683 1.86079 2.08292 2.20974 2.34869 2.65495 2.83666 3.00372 3.17532 3.32434 3.4593 3.60833 3.79146 4.10623 4.35463 4.52547 4.82823 
48 0.01624 0.10182 0.1709 0.17961 0.20075 0.32449 0.33325 0.356 0.51608 0.53325 0.65511 0.69067 0.81067 0.83295 0.84236 1.00214 1.01386 1.17761 1.18784 1.21156 1.34281 1.36974 1.5139 1.53451 1.66732 1.68489 1.85993 1.87939 2.0826 2.2078 2.23753 2.34787 2.65179 2.83432 2.85665 3.00161 3.17381 3.32257 3.45834 3.48156 3.60402 3.7805 4.10587 4.35229 4.51959 4.65657 4.82779 4.85991 
33 0.01761 0.09619 0.16429 0.17487 0.31703 0.32749 0.50987 0.65118 0.79031 0.82439 0.8345 0.99394 1.01155 1.17235 1.18993 1.33687 1.47574 1.5114 1.66147 1.85184 2.07779 2.20438 2.341 2.65064 2.82907 2.99762 3.16888 3.31665 3.4525 3.59902 4.0988 4.3436 4.82034 
28 0.01191 0.10632 0.17142 0.19583 0.32331 0.33823 0.51706 0.66206 0.80644 0.83161 0.84411 1.00121 1.17886 1.21761 1.34426 1.52612 1.66827 1.85903 2.23343 2.34713 2.83738 3.01581 3.17616 3.32209 3.45975 4.10444 4.35121 4.82662 
23 0.01339 0.10226 0.1714 0.32269 0.33732 0.79062 0.82771 0.83877 0.99545 1.17865 1.21505 1.36089 1.47012 1.53305 1.67139 1.85918 2.3497 3.1744 3.32225 3.45974 4.10317 4.35177 4.8288 
35 0.01274 0.10088 0.16469 0.17564 0.31804 0.32906 0.50939 0.65068 0.79594 0.82608 0.83614 0.99568 1.01722 1.17214 1.19228 1.33619 1.50697 1.66133 1.68743 1.85311 2.07424 2.20002 2.34127 2.649 2.82786 2.9941 3.16866 3.31671 3.45142 3.59919 3.78081 4.09884 4.34452 4.51984 4.82074 
27 0.01905 0.09543 0.16263 0.18693 0.3155 0.33019 0.50861 0.78731 0.82222 0.83228 0.99129 1.17134 1.21372 1.33712 1.46564 1.65851 1.84938 2.07325 2.20292 2.33885 2.82701 3.17084 3.31542 3.45186 4.09669 4.34124 4.81783 
27 0.0189 0.11213 0.1677 0.1949 0.31987 0.33458 0.514 0.65871 0.81633 0.83263 0.86829 0.99807 1.17524 1.20765 1.34466 1.5228 1.66559 1.85584 2.20984 2.34475 2.83506 3.17526 3.3198 3.45933 4.1026 4.34872 4.82441 
33 0.02279 0.10988 0.17121 0.18934 0.32393 0.33918 0.51868 0.65659 0.81209 0.83368 0.85272 1.00131 1.17728 1.19478 1.34367 1.51781 1.67153 1.85988 2.08777 2.21131 2.34897 2.6553 2.8379 3.01103 3.17633 3.32206 3.45954 3.61134 3.78649 4.1053 4.35379 4.52385 4.8319 
33 0.01798 0.1108 0.1803 0.19735 0.33273 0.34528 0.52865 0.66458 0.80781 0.83879 0.84909 1.00986 1.03326 1.18747 1.20758 1.35216 1.52648 1.67845 1.87044 2.09763 2.21972 2.35785 2.663 2.85559 3.01591 3.18253 3.33036 3.46661 3.61984 4.11348 4.37028 4.53823 4.83902 
21 0.01325 0.11685 0.1822 0.3343 0.37661 0.54442 0.67986 0.82233 0.84241 0.86885 1.01172 1.1927 1.52954 1.68351 1.87633 2.23277 3.3484 3.47159 4.11759 4.39694 4.85127 
32 0.02762 0.10531 0.16451 0.18892 0.31667 0.33029 0.50862 0.64923 0.8055 0.82727 0.84488 0.99461 1.17169 1.1976 1.33539 1.50963 1.66099 1.85136 2.07527 2.20101 2.34083 2.64631 2.82747 2.99462 3.16765 3.31592 3.4516 3.59972 3.77932 4.09831 4.34405 4.81991 
20 0.01609 0.10058 0.17338 0.20099 0.32566 0.34368 0.79131 0.82964 0.83952 0.88031 1.00124 1.18306 1.21926 1.46977 1.67264 1.86266 3.32836 3.46629 4.1065 4.35696 
15 0.00682 0.10249 0.17318 0.3254 0.79163 0.82866 0.84048 0.98236 1.0051 1.18221 1.22684 1.473 1.67615 1.86938 4.10613 
33 0.00711 0.1033 0.17049 0.18934 0.32321 0.33777 0.51714 0.65604 0.80365 0.83039 0.84297 1.00081 1.17753 1.19903 1.34339 1.51609 1.6686 1.85949 2.09047 2.20966 2.34694 2.65392 2.83971 3.01216 3.17431 3.32227 3.45821 3.61433 3.7913 4.10412 4.35397 4.52634 4.8286 
11 0.01691 0.10995 0.17859 0.32925 0.79622 0.83073 0.84575 1.00383 1.19075 1.47655 1.68412 
12 0.01214 0.11003 0.17624 0.32556 0.79739 0.83175 0.84932 1.00169 1.20001 1.47869 1.67622 1.86331 
29 0.0131 0.10564 0.1679 0.18241 0.32093 0.33367 0.5139 0.80071 0.82918 0.83968 0.99879 1.02175 1.1758 1.19926 1.34362 1.5146 1.6635 1.85619 2.09356 2.20893 2.34535 2.83321 3.00107 3.17404 3.32148 3.45664 4.10308 4.34826 4.82447 
15 0.01718 0.11258 0.17647 0.32775 0.34945 0.80257 0.83428 0.84907 1.00421 1.18635 1.49409 1.67331 1.86629 4.11126 4.35695 
27 0.00978 0.1091 0.16875 0.18877 0.3213 0.33552 0.5136 0.65752 0.8153 0.83272 0.84999 0.99952 1.17559 1.20033 1.34204 1.51451 1.66467 1.85706 2.20584 2.34592 2.83261 3.17331 3.32062 3.45674 4.10334 4.34969 4.82481 
26 0.01937 0.11422 0.18264 0.20407 0.33523 0.35036 0.53803 0.67189 0.81306 0.84049 0.851 1.01248 1.19048 1.21785 1.36367 1.53176 1.68079 1.87405 2.23171 2.36359 2.86815 3.1881 3.33647 3.47233 4.11613 4.84579 
25 0.00902 0.09941 0.16799 0.19318 0.31969 0.33509 0.51986 0.7928 0.82638 0.83711 0.99589 1.01686 1.17683 1.34283 1.4779 1.53092 1.66412 1.85436 2.2187 2.34501 3.32007 3.45829 4.10094 4.34617 4.82372 
38 0.07897 0.14479 0.15977 0.17048 0.30779 0.31545 0.32858 0.50096 0.64049 0.78439 0.81792 0.82743 0.98715 0.99741 1.16286 1.17372 1.32695 1.46848 1.4999 1.65219 1.68053 1.84373 1.85933 2.06206 2.19009 2.33306 2.63655 2.81822 2.98469 3.1593 3.30732 3.44328 3.58859 3.76261 4.0911 4.33592 4.5037 4.81188 
26 0.01005 0.11528 0.17808 0.20346 0.33089 0.35004 0.53154 0.66648 0.83389 0.84785 1.00964 1.1855 1.21876 1.35318 1.52846 1.67689 1.86903 2.21998 2.36775 2.66517 2.85864 3.18503 3.3332 3.46707 4.11494 4.83879 
39 0.01229 0.1065 0.16912 0.18039 0.32177 0.33122 0.36184 0.51428 0.54754 0.65492 0.81608 0.83363 0.84789 1.00066 1.01707 1.17631 1.1906 1.23117 1.34063 1.51515 1.66656 1.69439 1.85749 1.8804 2.08341 2.20957 2.34695 2.65418 2.83273 3.00324 3.17326 3.32061 3.45668 3.60507 3.78223 4.10444 4.35038 4.52074 4.82624 
31 0.01605 0.11077 0.17747 0.19529 0.32997 0.34323 0.52514 0.66307 0.8101 0.83745 0.84989 1.00764 1.18464 1.2061 1.35107 1.5235 1.67492 1.86599 2.09906 2.21966 2.35437 2.65922 2.84633 3.01266 3.1801 3.3282 3.46472 4.11072 4.3632 4.53843 4.83488 
25 0.01276 0.10848 0.17437 0.22289 0.3268 0.36065 0.5314 0.69377 0.81064 0.83341 0.84925 1.00395 1.18388 1.22217 1.36243 1.52473 1.67144 1.86729 2.23131 3.18221 3.33111 3.46414 4.10958 4.36944 4.84104 
34 0.01632 0.10574 0.16772 0.1862 0.31979 0.33281 0.51271 0.65325 0.80578 0.82934 0.84258 0.99788 1.02065 1.17493 1.19724 1.33942 1.51168 1.66441 1.8548 2.08488 2.20908 2.34446 2.65422 2.83173 3.00501 3.17205 3.31897 3.45554 3.6053 3.78664 4.10223 4.34782 4.51916 4.82483 
14 0.01116 0.1066 0.17094 0.32178 0.79346 0.82695 0.84324 0.99592 1.18252 1.47416 1.66833 1.85682 4.10508 4.34935 
48 0.01735 0.09875 0.16702 0.17524 0.19091 0.32103 0.32894 0.3416 0.51296 0.53144 0.65301 0.79946 0.82956 0.83866 0.86608 0.99943 1.01034 1.17487 1.18509 1.20866 1.33895 1.35818 1.51041 1.52824 1.66486 1.68166 1.85632 1.87159 2.07781 2.20366 2.22919 2.34486 2.64922 2.83109 2.85417 2.99821 3.17113 3.31967 3.45532 3.47527 3.60147 3.77673 4.10311 4.34863 4.51607 4.65402 4.82453 4.84846 
33 0.01615 0.11582 0.17969 0.19363 0.33374 0.34755 0.52822 0.66728 0.82159 0.84197 0.85718 1.01213 1.18625 1.20222 1.35327 1.52487 1.67735 1.86941 2.09641 2.21897 2.35766 2.66442 2.84988 3.01692 3.18541 3.33308 3.46749 3.61541 4.11474 4.36353 4.5403 4.67323 4.83908 
33 0.00847 0.09809 0.16156 0.17421 0.31423 0.32539 0.50622 0.64797 0.79348 0.8232 0.83373 0.99221 1.0111 1.16927 1.18941 1.33263 1.50683 1.6578 1.84889 2.07135 2.19637 2.3382 2.64417 2.82424 2.9909 3.16602 3.31326 3.44968 3.59648 4.09627 4.34104 4.51997 4.81721 
15 0.00856 0.10879 0.17116 0.32255 0.79647 0.82827 0.84791 0.99754 1.1827 1.49049 1.67072 1.85804 4.10211 4.3476 4.8257 
32 0.01678 0.10078 0.17184 0.18617 0.32447 0.33582 0.51705 0.65822 0.79569 0.82987 0.83934 0.87051 1.00156 1.0249 1.17896 1.19684 1.34502 1.52178 1.66793 1.85909 2.21875 2.34726 2.65753 2.83561 3.0118 3.17403 3.32259 3.4588 3.60729 4.10521 4.3514 4.82765 
20 0.01878 0.10641 0.17167 0.19867 0.32501 0.34551 0.79657 0.83034 0.84232 1.00082 1.1812 1.22137 1.48038 1.52341 1.67174 1.86793 2.22321 3.32724 3.4655 4.10779 
21 0.00814 0.10178 0.17317 0.3244 0.33874 0.7966 0.831 0.84144 0.9944 1.00721 1.18413 1.2229 1.48114 1.66773 1.86001 2.35281 3.33266 3.46809 4.1086 4.35441 4.83161 
45 0.01729 0.10597 0.16815 0.17797 0.21149 0.32198 0.33212 0.51326 0.53257 0.65181 0.67857 0.81803 0.83369 0.8486 1.00057 1.01952 1.17472 1.18617 1.21502 1.33945 1.36462 1.51105 1.53307 1.66646 1.85758 1.88798 2.07798 2.20424 2.23752 2.34577 2.64846 2.83192 2.86057 2.99824 3.1714 3.31985 3.45495 3.47475 3.60111 3.77707 4.10328 4.3494 4.5168 4.65276 4.82558 
16 0.02368 0.11384 0.17306 0.325 0.79805 0.83042 0.84462 1.00079 1.18277 1.23197 1.52277 1.67162 1.86285 2.2373 3.48901 4.10884 
41 0.01095 0.10258 0.16847 0.17794 0.20611 0.3227 0.33332 0.51457 0.53895 0.65424 0.80761 0.83099 0.84126 1.00041 1.0199 1.1754 1.18793 1.21868 1.34092 1.51119 1.53515 1.66634 1.70276 1.85828 1.88918 2.08186 2.20535 2.34619 2.65088 2.83404 3.00105 3.17213 3.32069 3.45581 3.60278 3.78021 4.10371 4.35022 4.51749 4.65688 4.82618 
35 0.01568 0.10503 0.171 0.18441 0.32292 0.33377 0.51662 0.65732 0.80002 0.83049 0.84092 1.00049 1.01484 1.17772 1.19391 1.34426 1.51673 1.66642 1.69287 1.85863 1.89532 2.0885 2.20952 2.34779 2.65538 2.83717 3.00694 3.1751 3.32321 3.45951 3.6169 4.10563 4.3525 4.53776 4.82842 
12 0.01187 0.10839 0.1754 0.32723 0.79559 0.83018 0.84396 1.00149 1.18253 1.22153 1.48092 1.68017 
25 0.01519 0.10672 0.17317 0.19273 0.32658 0.3438 0.52798 0.79976 0.83238 0.84401 1.00467 1.18187 1.21308 1.35294 1.52593 1.67178 1.86287 2.21821 2.35034 3.18121 3.32685 3.46139 4.10639 4.35359 4.83045 
24 0.01539 0.11232 0.1815 0.21365 0.33405 0.35445 0.54434 0.67151 0.81344 0.8401 0.85398 1.01128 1.18963 1.22306 1.53285 1.68108 1.87456 2.24899 3.18608 3.33712 3.47203 4.11544 4.4027 4.85099 
39 0.01633 0.0996 0.16124 0.17127 0.31435 0.3237 0.50544 0.54442 0.64411 0.80134 0.82401 0.8346 0.99288 1.00738 1.16737 1.17963 1.21432 1.33159 1.50352 1.65815 1.67974 1.84971 1.87268 2.06884 2.19628 2.33766 2.63994 2.82359 2.98963 3.16329 3.31184 3.44743 3.59263 3.76739 4.0955 4.34154 4.50807 4.6467 4.8171 
17 0.02007 0.11427 0.17611 0.22272 0.32881 0.36875 0.8084 0.83587 0.85056 1.00559 1.18778 1.54091 1.67295 1.86619 2.24452 4.10986 4.35809 
26 0.00848 0.10473 0.17512 0.19931 0.327 0.3408 0.54054 0.68611 0.81196 0.83475 0.84627 1.00476 1.02768 1.18201 1.20756 1.3515 1.52662 1.67152 1.86377 2.21882 2.35265 3.18087 3.32647 3.46378 4.11081 4.83876 
16 0.0137 0.1094 0.16967 0.31914 0.36229 0.80005 0.82856 0.84322 0.99728 1.18185 1.66289 1.85416 2.34478 4.1026 4.34633 4.82361 
29 0.01128 0.11326 0.1749 0.19437 0.32789 0.34347 0.52434 0.66533 0.82146 0.83871 0.86193 1.00612 1.18316 1.21638 1.35346 1.52743 1.67221 1.86452 2.21564 2.35547 2.66385 2.85591 3.01735 3.18087 3.32968 3.46407 4.11252 4.39085 4.83698 
28 0.0083 0.1013 0.1735 0.1897 0.32505 0.33603 0.52207 0.80227 0.83256 0.84276 1.00224 1.0168 1.18154 1.20166 1.34686 1.52298 1.66793 1.6878 1.86077 2.22219 2.35209 2.84377 3.18067 3.32482 3.46295 4.10827 4.35828 4.83261 
28 0.01861 0.10565 0.16978 0.18922 0.32191 0.33684 0.51989 0.67375 0.8034 0.82987 0.84129 0.99942 1.17866 1.21037 1.34749 1.5192 1.66517 1.85739 2.21297 2.34995 2.85113 3.17771 3.32383 3.46011 4.10601 4.35292 4.52992 4.82827 
31 0.00729 0.09144 0.16963 0.17925 0.21729 0.32496 0.33674 0.52455 0.66403 0.79794 0.83017 0.8396 0.86886 1.00228 1.02138 1.17974 1.20067 1.34847 1.52117 1.6686 1.86044 1.90113 2.212 2.35037 2.66259 3.17765 3.32631 3.46024 4.10621 4.3537 4.83043 
16 0.0092 0.08619 0.18147 0.33339 0.8012 0.8381 0.85042 1.01079 1.19066 1.22609 1.48248 1.54614 1.69136 1.87589 2.24604 4.11771 
28 0.01437 0.10015 0.16496 0.17967 0.31732 0.33253 0.51069 0.65421 0.79468 0.82515 0.83639 0.99459 1.17289 1.197 1.33921 1.5074 1.66079 1.85221 2.20397 2.34244 2.82978 2.99967 3.16995 3.31788 3.45334 4.09982 4.34537 4.82096 
40 0.01182 0.09771 0.16852 0.17711 0.19616 0.32268 0.33205 0.51493 0.54254 0.65551 0.79624 0.82963 0.83863 0.8573 0.99995 1.01118 1.17681 1.18779 1.21385 1.34181 1.51619 1.66563 1.68468 1.85816 1.87782 2.0845 2.20801 2.34641 2.65204 2.83402 3.00171 3.17358 3.32163 3.45725 3.60358 3.78209 4.10422 4.34997 4.52092 4.82614 
27 0.02032 0.10878 0.17372 0.19344 0.32567 0.33884 0.52125 0.80235 0.83238 0.84308 1.00316 1.02598 1.18043 1.20308 1.34829 1.52238 1.67025 1.86113 2.21374 2.34976 2.84023 3.17857 3.32538 3.46199 4.10756 4.35645 4.83004 
22 0.01057 0.09909 0.16253 0.31362 0.33274 0.50774 0.78953 0.82221 0.83475 0.99103 1.17103 1.33678 1.47183 1.65705 1.848 2.33788 2.82592 3.31425 3.453 4.09671 4.34 4.81637 
43 0.01705 0.09938 0.17 0.17957 0.21552 0.32338 0.33277 0.51412 0.5343 0.65358 0.79803 0.83089 0.84061 1.00115 1.01892 1.17698 1.18881 1.21722 1.34073 1.3676 1.51284 1.53939 1.66783 1.69566 1.85894 1.89031 2.08053 2.20852 2.3462 2.64865 2.83301 2.99949 3.17163 3.32076 3.45575 3.47842 3.60203 3.77765 4.10341 4.34986 4.51656 4.65795 4.82573 
31 0.0149 0.10348 0.1647 0.1817 0.31754 0.3313 0.51073 0.65319 0.80265 0.82702 0.83859 0.99554 1.01979 1.17254 1.19181 1.33791 1.51403 1.66094 1.85278 2.08363 2.20103 2.34198 2.65524 2.83056 2.99882 3.17038 3.31773 3.45425 4.10029 4.34561 4.82174 
12 0.0241 0.11902 0.17549 0.32622 0.80125 0.83197 0.86091 1.00294 1.18513 1.89545 4.10845 4.35559 
27 0.02405 0.12138 0.17885 0.21258 0.33132 0.36389 0.53453 0.66874 0.82625 0.84253 1.00983 1.1877 1.22572 1.3556 1.52853 1.68183 1.86852 2.22613 2.37126 2.66863 3.18464 3.33232 3.46687 4.11242 4.38267 4.53874 4.85037 
25 0.01358 0.10128 0.16326 0.31474 0.33182 0.50805 0.79218 0.82359 0.83443 0.99249 1.17111 1.21531 1.33562 1.51099 1.6588 1.84981 2.20129 2.33939 2.82654 3.17005 3.31522 3.45231 4.09733 4.3417 4.81808 
32 0.01673 0.1108 0.17223 0.19147 0.32527 0.34319 0.51973 0.65722 0.81488 0.83517 0.85833 1.00353 1.1789 1.20054 1.34558 1.51942 1.67012 1.8637 2.08612 2.21561 2.34915 2.65412 2.84755 3.00515 3.17574 3.32394 3.45946 3.61 4.10624 4.35755 4.52555 4.83162 
36 0.0111 0.09993 0.1713 0.1843 0.32367 0.33394 0.51653 0.54325 0.65603 0.79866 0.83094 0.84115 1.00164 1.17892 1.19553 1.34368 1.516 1.66849 1.85897 1.88597 2.08488 2.2121 2.34741 2.65103 2.83627 3.00407 3.1742 3.32268 3.458 3.60396 3.78833 4.10495 4.35225 4.51943 4.66459 4.82799 
13 0.01015 0.06436 0.13723 0.18391 0.33762 0.80192 0.84049 0.85667 1.01262 1.19332 1.23282 1.48153 4.12213 
14 0.00733 0.10563 0.16885 0.32066 0.79328 0.827 0.84073 0.99581 1.46944 1.66388 1.85504 4.10219 4.34665 4.82455 
42 0.01885 0.10243 0.16747 0.17651 0.19974 0.32167 0.33127 0.51385 0.54381 0.65308 0.8039 0.8299 0.83934 0.99948 1.01234 1.17491 1.18616 1.21545 1.33961 1.51073 1.53758 1.66517 1.6885 1.85749 1.88885 2.08041 2.20335 2.23416 2.34604 2.64988 2.8326 3.00016 3.17292 3.3204 3.45589 3.60101 3.78025 4.10321 4.34948 4.51885 4.65687 4.82579 
25 0.01266 0.10498 0.17197 0.19554 0.32368 0.33649 0.54788 0.79819 0.83021 0.84124 1.00074 1.17998 1.21063 1.34482 1.52277 1.66898 1.85895 2.2357 2.34779 3.17827 3.32318 3.45975 4.10495 4.35232 4.82941 
20 0.01578 0.10859 0.16725 0.31731 0.51615 0.79797 0.82634 0.85557 0.99432 1.1751 1.21776 1.6637 1.85159 2.34216 3.17264 3.31893 3.45962 4.09989 4.34385 4.8212 
31 0.01212 0.09721 0.16109 0.18258 0.31389 0.32538 0.50571 0.64818 0.79211 0.82195 0.83261 0.99156 1.01438 1.16777 1.33187 1.50442 1.65733 1.84832 2.06937 2.19675 2.33697 2.82318 2.98999 3.16385 3.31181 3.44775 3.59332 3.76953 4.09493 4.34044 4.81612 
38 0.01405 0.10611 0.17098 0.18259 0.32377 0.33449 0.51635 0.54381 0.65555 0.8073 0.83197 0.84254 1.00156 1.01854 1.17796 1.19174 1.22504 1.3433 1.51565 1.66748 1.69691 1.85962 2.08267 2.20931 2.34786 2.6517 2.83551 3.00339 3.17359 3.32257 3.45819 3.60485 3.78922 4.10536 4.35256 4.52272 4.66794 4.82796 
26 0.01339 0.10379 0.1738 0.19363 0.32558 0.33781 0.52668 0.79711 0.83346 0.84549 1.00334 1.18087 1.204 1.34777 1.48214 1.52418 1.67167 1.8616 2.23994 2.35353 3.1786 3.32432 3.46224 4.10632 4.35684 4.83276 
17 0.01009 0.11573 0.17295 0.32473 0.3496 0.80841 0.83431 0.86138 1.00332 1.18111 1.66917 1.86099 2.34912 3.32923 4.10855 4.35531 4.83617 
25 0.01784 0.11052 0.16812 0.1924 0.32 0.33515 0.51502 0.80977 0.831 0.84769 0.9981 1.0349 1.17733 1.34086 1.53035 1.66316 1.85487 2.21008 2.34505 2.83768 3.31962 3.45976 4.10458 4.34893 4.82477 
22 0.01692 0.11665 0.1769 0.32896 0.5377 0.67186 0.81243 0.83669 0.87555 1.00704 1.18651 1.52743 1.6835 1.87369 2.23328 2.66087 3.03521 3.18638 3.33209 3.47182 4.11229 4.85078 
16 0.01244 0.10612 0.17209 0.32178 0.79302 0.82754 0.83976 0.99555 1.18261 1.47036 1.66545 1.85645 2.35757 4.10409 4.34813 4.83091 
11 0.02284 0.11953 0.19029 0.34416 0.80606 0.84408 0.95199 1.03007 1.19634 1.48907 3.50433 
31 0.01517 0.10048 0.1661 0.18178 0.31868 0.32964 0.51102 0.65587 0.79468 0.82615 0.83633 0.99594 1.01281 1.17399 1.20406 1.33768 1.51419 1.66265 1.85326 2.08114 2.20218 2.34234 2.82971 2.99666 3.17132 3.31771 3.45379 3.60264 4.10005 4.34529 4.82178 
28 0.02049 0.11176 0.17847 0.20261 0.33086 0.34954 0.53112 0.66543 0.81049 0.83709 0.84994 1.00881 1.18747 1.22123 1.36201 1.52758 1.67863 1.86823 2.22445 2.36375 2.66753 3.18475 3.33115 3.46831 4.11191 4.39734 4.53958 4.84873 
50 0.01678 0.09818 0.1677 0.17553 0.19018 0.32194 0.32988 0.3431 0.51325 0.53045 0.65206 0.6761 0.80137 0.8301 0.83898 0.8642 1.00028 1.01216 1.17575 1.18582 1.21015 1.33903 1.35641 1.51075 1.52947 1.66535 1.6808 1.85726 1.87253 2.0774 2.20341 2.22442 2.34521 2.64758 2.8313 2.85295 2.99744 3.17118 3.31989 3.45518 3.47043 3.60087 3.77591 4.10286 4.12819 4.34877 4.51558 4.65462 4.82468 4.84459 
43 0.01955 0.10301 0.16844 0.17749 0.2066 0.32177 0.3306 0.36697 0.5141 0.54255 0.65421 0.80884 0.8314 0.84122 1.00011 1.01309 1.1759 1.18794 1.21788 1.33974 1.3681 1.51281 1.54687 1.66604 1.68971 1.85731 1.87964 2.08092 2.20581 2.34572 2.65064 2.83274 2.99891 3.17257 3.32021 3.45618 3.60182 3.78418 4.1039 4.35005 4.5201 4.6562 4.82599 
32 0.01703 0.10137 0.17372 0.19199 0.32615 0.33885 0.52574 0.65917 0.79623 0.83238 0.8425 1.00399 1.18117 1.20405 1.34634 1.47512 1.52139 1.67337 1.86302 2.21943 2.3528 2.6565 2.85122 3.01558 3.17624 3.32423 3.46063 3.61605 4.10663 4.35753 4.52386 4.83209 
18 0.02024 0.11155 0.17965 0.33228 0.69934 0.80046 0.83469 0.84969 1.0094 1.18694 1.2271 1.5291 1.68833 2.23975 3.19508 3.341 3.46791 4.1172 
41 0.01257 0.09949 0.1749 0.18666 0.32751 0.33746 0.52031 0.54472 0.65826 0.79717 0.83368 0.84281 1.00449 1.02023 1.18124 1.19415 1.22128 1.34582 1.48398 1.51847 1.54695 1.67331 1.86344 1.8964 2.08833 2.21727 2.35059 2.65332 2.84002 3.00654 3.17603 3.32503 3.46047 3.49053 3.60716 3.78547 4.10772 4.35571 4.52139 4.66651 4.83093 
27 0.0127 0.09921 0.17019 0.18912 0.32207 0.33609 0.51868 0.65913 0.79443 0.82803 0.838 0.99835 1.17863 1.20991 1.35038 1.47697 1.52099 1.66765 1.85766 2.22722 2.34781 2.85721 3.32389 3.4611 4.10376 4.34981 4.82658 
31 0.0103 0.10449 0.1624 0.17583 0.3153 0.32699 0.50697 0.64903 0.80896 0.82727 0.84285 0.99388 1.01512 1.16884 1.33321 1.50498 1.65858 1.85035 2.07002 2.19688 2.33896 2.82494 2.99105 3.16601 3.31341 3.44994 3.59712 3.77405 4.09726 4.34286 4.81835 
30 0.01484 0.10666 0.1728 0.18781 0.32527 0.33744 0.51838 0.57516 0.66366 0.80759 0.83294 0.84382 1.00374 1.18177 1.20929 1.34925 1.51877 1.66907 1.86069 2.21799 2.34931 2.66064 2.83803 3.02235 3.17995 3.32703 3.46162 4.10645 4.35214 4.82812 
28 0.00853 0.10493 0.1718 0.19435 0.32383 0.33818 0.51883 0.6601 0.80577 0.83222 0.84869 1.00238 1.17891 1.2034 1.34882 1.52028 1.67162 1.86055 2.23755 2.34803 2.66261 2.85084 3.17462 3.32312 3.46101 4.10441 4.35433 4.82944 
22 0.02056 0.12367 0.17444 0.20712 0.3265 0.3538 0.52118 0.82252 0.83842 0.88652 1.00487 1.18334 1.54709 1.66935 1.86282 2.35265 2.84158 3.32921 3.46476 4.1092 4.35523 4.83112 
22 0.01106 0.10471 0.17257 0.32379 0.53548 0.67561 0.79619 0.8289 0.84134 1.00055 1.18147 1.2191 1.48242 1.53131 1.6729 1.86335 2.23637 3.18219 3.46175 4.10466 4.35301 4.84228 
31 0.01469 0.10267 0.16471 0.17979 0.31693 0.32994 0.50937 0.64946 0.80234 0.82632 0.84045 0.99466 1.17194 1.19211 1.33631 1.51002 1.66209 1.8515 2.0753 2.20329 2.34072 2.64565 2.82852 2.99548 3.1674 3.31603 3.45219 3.59866 4.09874 4.34394 4.82021 
30 0.01292 0.1047 0.16885 0.18336 0.32078 0.3324 0.51463 0.6593 0.80276 0.82973 0.84036 0.99843 1.01455 1.17675 1.20271 1.34061 1.51568 1.66462 1.85592 2.20976 2.34644 2.66457 2.83333 3.00876 3.17502 3.31991 3.45812 4.10385 4.34913 4.82573 
18 0.02108 0.11465 0.17753 0.32729 0.5737 0.80424 0.83362 0.85488 1.006 1.18438 1.22382 1.53094 1.68408 1.87405 3.3313 3.47937 4.1157 4.848 
32 0.00719 0.09562 0.17281 0.19165 0.32497 0.33706 0.51932 0.65764 0.7974 0.83132 0.84147 1.0021 1.17959 1.19677 1.34498 1.48183 1.52095 1.67167 1.86249 2.09424 2.21594 2.34958 2.65861 2.84187 3.00818 3.17605 3.32389 3.46025 3.60903 4.10628 4.35631 4.82974 
22 0.01019 0.1031 0.17637 0.20259 0.32958 0.35147 0.54633 0.80012 0.83324 0.84352 1.00666 1.1838 1.21403 1.48131 1.53094 1.67441 1.87028 2.22424 3.1894 3.3414 3.46629 4.11141 
19 0.01937 0.11008 0.17961 0.33063 0.3604 0.79859 0.83571 0.8463 1.00658 1.18698 1.21849 1.47619 1.55807 1.67762 1.87027 2.23445 3.47077 4.11142 4.37109 
38 0.01347 0.10375 0.17375 0.18522 0.32682 0.33726 0.51851 0.54437 0.65885 0.80363 0.83439 0.84449 1.00408 1.02047 1.18073 1.19445 1.22548 1.34555 1.51783 1.67105 1.70316 1.86243 1.89874 2.08675 2.2142 2.35046 2.65537 2.83819 3.00682 3.17617 3.32557 3.46047 3.60695 3.7875 4.10753 4.35481 4.52246 4.83058 
28 0.00716 0.10857 0.17485 0.19846 0.32818 0.3538 0.52152 0.66382 0.81832 0.83788 1.00598 1.18271 1.21523 1.34892 1.52416 1.67355 1.86637 2.21716 2.35499 2.66952 2.84515 3.01706 3.17908 3.32753 3.46334 4.10858 4.35559 4.83229 
30 0.02067 0.10506 0.16905 0.19051 0.32049 0.3333 0.51516 0.65855 0.80232 0.82919 0.84041 0.99791 1.17688 1.20333 1.34328 1.52029 1.66522 1.85523 2.21529 2.34494 2.65512 2.83489 3.00922 3.17508 3.32166 3.45936 4.10416 4.34954 4.53255 4.82498 
17 0.01835 0.10324 0.16845 0.31847 0.78918 0.8245 0.83635 0.99114 1.0177 1.17868 1.46817 1.6637 1.85224 2.34375 4.10058 4.34375 4.8214 
38 0.01079 0.10497 0.17005 0.18031 0.30858 0.32561 0.3379 0.5154 0.5464 0.65508 0.81306 0.83317 0.84454 1.0012 1.01691 1.17731 1.192 1.34161 1.51547 1.66725 1.8581 1.88329 2.08046 2.20743 2.3472 2.65163 2.83367 3.00113 3.1738 3.3214 3.45741 3.60286 3.78737 4.10444 4.35027 4.52175 4.67578 4.82686 
28 0.02049 0.10337 0.16589 0.18622 0.31812 0.32992 0.51069 0.79549 0.82677 0.83795 0.99568 1.01011 1.17374 1.22263 1.33743 1.51678 1.66135 1.85262 2.2026 2.34214 2.82858 2.99597 3.17337 3.31754 3.45494 4.1006 4.3447 4.82092 
30 0.01033 0.10177 0.17265 0.19034 0.32507 0.33833 0.51922 0.66074 0.79947 0.83177 0.84252 1.00251 1.02608 1.18071 1.20932 1.35069 1.52078 1.66934 1.86115 2.21606 2.34951 2.65979 2.84004 3.00928 3.1766 3.32514 3.46093 4.10639 4.35375 4.83023 
27 0.01256 0.09756 0.16797 0.18575 0.32038 0.3349 0.5534 0.79066 0.82579 0.83573 0.87786 0.99676 1.17628 1.20719 1.46875 1.51983 1.66509 1.85571 2.21845 2.34938 2.67117 3.17721 3.32569 3.45861 4.10278 4.34961 4.84482 
29 0.01047 0.10132 0.17297 0.18641 0.32573 0.337 0.52222 0.6673 0.80015 0.83185 0.8414 0.87341 1.00283 1.02262 1.18082 1.20251 1.35101 1.52638 1.66911 1.86122 2.21951 2.35078 2.8462 3.18006 3.32596 3.46221 4.10774 4.35697 4.83799 
31 0.0131 0.09494 0.16084 0.17301 0.31317 0.32438 0.5065 0.64963 0.78891 0.82154 0.83208 0.99075 1.16899 1.20256 1.33439 1.47357 1.50953 1.65674 1.84764 2.07206 2.19792 2.33787 2.82504 2.99372 3.16618 3.31343 3.44979 3.59893 4.09578 4.34004 4.81675 
42 0.00675 0.08885 0.15814 0.17116 0.18204 0.32065 0.3287 0.34189 0.51307 0.53842 0.65314 0.79709 0.82877 0.83775 0.85784 0.99866 1.00946 1.17514 1.18569 1.21063 1.3391 1.51085 1.536 1.66411 1.68049 1.85655 1.87563 2.0793 2.20401 2.3448 2.64841 2.83117 2.99727 3.17179 3.3193 3.45544 3.60127 3.78228 4.10272 4.34804 4.51883 4.82419 
31 0.01538 0.09557 0.16306 0.17421 0.31607 0.3266 0.51056 0.65426 0.78992 0.82402 0.83368 0.86494 0.99394 1.01416 1.1728 1.19772 1.33745 1.50858 1.65956 1.85101 2.07784 2.20125 2.34116 2.82954 2.99928 3.1714 3.3165 3.45342 4.09909 4.34325 4.82028 
41 0.01371 0.10194 0.16335 0.17358 0.2199 0.31684 0.32647 0.50814 0.54251 0.64746 0.8089 0.82798 0.83972 0.99534 1.0077 1.16996 1.18309 1.21905 1.33426 1.50728 1.53357 1.66028 1.68508 1.85201 1.88097 2.07257 2.19834 2.3405 2.64479 2.82632 2.99261 3.16692 3.31476 3.45096 3.59643 3.77172 4.09897 4.34425 4.51329 4.65359 4.82013 
24 0.0202 0.10985 0.17848 0.20497 0.33123 0.35339 0.53408 0.8023 0.8369 0.85026 1.01035 1.18534 1.20979 1.35688 1.53304 1.67926 1.87174 2.23145 2.3658 3.33176 3.46577 4.11058 4.36787 4.84665 
34 0.01276 0.099 0.17083 0.18501 0.32334 0.3353 0.51995 0.65737 0.79433 0.82913 0.83922 1.00037 1.02103 1.17769 1.19568 1.34463 1.48258 1.51714 1.66891 1.85894 2.21101 2.34726 2.65684 2.85339 3.00926 3.17524 3.3232 3.45895 3.61926 4.10428 4.35435 4.52453 4.66769 4.83115 
28 0.01704 0.10832 0.171 0.18938 0.32347 0.33621 0.51739 0.80446 0.83162 0.84325 1.00105 1.02565 1.1787 1.20757 1.34496 1.52192 1.66766 1.85871 2.21175 2.3493 2.83643 3.0068 3.17753 3.32425 3.45974 4.10561 4.35303 4.82942 
40 0.00648 0.09584 0.16508 0.17482 0.21118 0.319 0.32876 0.51115 0.54233 0.65158 0.79903 0.82698 0.83654 0.99655 1.01148 1.1731 1.18494 1.21336 1.33779 1.50952 1.55685 1.66256 1.68932 1.85424 1.89792 2.07795 2.20569 2.34287 2.64761 2.82986 2.99591 3.16951 3.31772 3.45336 3.59944 3.77923 4.10069 4.34621 4.51763 4.82228 
10 0.00798 0.10501 0.17326 0.32529 0.79233 0.82549 0.84205 0.99718 1.20147 1.47306 
14 0.02806 0.11504 0.17096 0.32016 0.79569 0.82741 0.84728 0.99614 1.17844 1.50862 1.66685 1.85629 3.46256 4.1065 

51
