# Supplementary material for: Deciphering the Contribution of Oriens-Lacunosum/Moleculare (OLM) Cells to Intrinsic θ Rhythms Using Biophysical Local Field Potential (LFP) Models
Source: eNeuro. 2018 Sep 4;5(4):ENEURO.0146-18.2018. doi: 10.1523/ENEURO.0146-18.2018 (PMC6140113; doi:10.1523/ENEURO.0146-18.2018)
Supplement: Supplementary file 2 — Supplementary Code. Download supplement 2, GZ file [file sup_enu-eN-NWR-0146-18-s02.gz › LFP_microcircuit-master/BC-380-gi-0-gi_SD-0-PV12913020-dSD6.6ms-gnSD0.21-gpv-3.0-gsb5.25-csb0.21-gbs5.25-cbs0.1344-spiketimes.txt]

16350

339


79 0.14389 0.14822 0.15141 0.30009 0.30386 0.30797 0.48661 0.49147 0.49476 0.6193 0.62401 0.62806 0.80939 0.81324 0.81651 0.82209 0.98174 0.98528 0.98984 1.14629 1.1507 1.15763 1.31109 1.3164 1.32115 1.47922 1.48377 1.48699 1.64053 1.64801 1.83647 1.83938 1.84412 2.04973 2.0529 2.1751 2.18142 2.32134 2.32464 2.32955 2.45807 2.46469 2.46855 2.61389 2.61865 2.62193 2.80491 2.80951 2.81288 2.96871 2.97412 2.97828 3.14149 3.14489 3.14923 3.2907 3.29542 3.30011 3.42353 3.42948 3.43573 3.57057 3.57518 3.58007 3.74519 3.74927 3.75263 4.07864 4.08161 4.32763 4.33013 4.48185 4.48557 4.48908 4.60601 4.61307 4.80077 4.80396 4.80698 
89 0.14442 0.14831 0.15136 0.15693 0.30051 0.30426 0.30813 0.48729 0.49137 0.49447 0.49938 0.61885 0.62319 0.62692 0.63277 0.80976 0.81348 0.81691 0.81973 0.98256 0.98539 0.98998 1.14662 1.15072 1.15702 1.31154 1.31528 1.3201 1.47958 1.48378 1.48713 1.49097 1.64081 1.64837 1.65216 1.83726 1.83982 1.84379 2.0505 2.0531 2.05661 2.17567 2.18136 2.32215 2.32506 2.32884 2.45744 2.46423 2.46832 2.61409 2.61874 2.62225 2.80574 2.80987 2.81315 2.96924 2.97348 2.97733 3.14208 3.14529 3.14938 3.15401 3.29121 3.29479 3.30013 3.42394 3.4304 3.43443 3.5713 3.57526 3.57891 3.74602 3.74908 3.75284 4.07947 4.08211 4.08583 4.3283 4.33055 4.33385 4.48241 4.48557 4.48977 4.60644 4.61293 4.6193 4.8017 4.80459 4.80723 
32 0.16859 0.32579 0.51114 0.64444 0.83438 1.0056 1.17348 1.33667 1.50423 1.66689 1.67387 1.86049 2.07042 2.20166 2.34235 2.34907 2.48504 2.63837 2.82979 2.99286 3.16667 3.31857 3.45209 3.59341 3.59971 3.77032 4.09918 4.34748 4.35491 4.50702 4.63387 4.82344 
0 
68 0.16522 0.17144 0.32148 0.32543 0.33384 0.50865 0.513 0.52457 0.6408 0.64694 0.83142 0.83559 1.00146 1.0069 1.01425 1.16794 1.17387 1.33229 1.33818 1.35397 1.50132 1.50675 1.6656 1.67189 1.85559 1.86071 1.8653 2.06928 2.07414 2.09313 2.19629 2.20591 2.34099 2.3461 2.35273 2.48379 2.49053 2.6363 2.64126 2.82769 2.83224 2.84764 2.99088 2.99628 3.16193 3.16673 3.17243 3.31171 3.31744 3.44833 3.45283 3.59264 3.59815 3.60785 3.7678 3.77137 3.78411 4.09782 4.10337 4.3462 4.35224 4.5016 4.507 4.62809 4.63909 4.82064 4.82442 4.83113 
0 
19 0.16806 0.32642 0.51434 0.83337 1.00527 1.5047 1.6701 1.86254 2.34804 2.63934 2.8331 3.1693 3.31805 3.45508 3.59858 3.7699 4.34742 4.50693 4.82566 
80 0.15387 0.15775 0.1615 0.31091 0.31459 0.31886 0.49646 0.50076 0.50445 0.6296 0.63353 0.63739 0.81944 0.82321 0.82676 0.99132 0.99575 0.99968 1.15703 1.16173 1.16732 1.32075 1.32597 1.33053 1.48892 1.49337 1.49767 1.64988 1.65672 1.66022 1.84609 1.84975 1.85401 2.05935 2.06263 2.1842 2.18995 2.33144 2.33488 2.33972 2.4693 2.47435 2.47915 2.62513 2.62877 2.63258 2.81466 2.81891 2.82234 2.97843 2.98357 2.98912 3.15159 3.15541 3.1587 3.30065 3.30526 3.30971 3.43556 3.43943 3.44398 3.58062 3.58469 3.58965 3.75454 3.75886 3.76192 4.08838 4.09162 4.33708 4.33972 4.49175 4.49619 4.4998 4.61506 4.62261 4.62673 4.81074 4.81351 4.81773 
0 
53 0.15873 0.16387 0.31482 0.31929 0.50267 0.5065 0.63582 0.64022 0.82561 0.83029 0.99501 1.00011 1.16342 1.32747 1.33261 1.4955 1.50034 1.65955 1.66491 1.84854 1.85438 2.06195 2.06791 2.19266 2.33484 2.33998 2.47717 2.48269 2.63006 2.63411 2.82133 2.82654 2.98533 2.9904 3.15769 3.16233 3.3065 3.31169 3.44155 3.44626 3.58603 3.59111 3.75989 3.76346 4.09052 4.09644 4.3393 4.34648 4.49812 4.50293 4.62531 4.81469 4.81951 
89 0.14468 0.14912 0.1523 0.30099 0.3047 0.30856 0.31275 0.48755 0.49262 0.49561 0.50079 0.62036 0.62518 0.62894 0.81009 0.81398 0.81733 0.8222 0.98275 0.98629 0.99079 1.14714 1.15154 1.15687 1.31199 1.31759 1.32124 1.47986 1.48462 1.48789 1.64104 1.6489 1.65295 1.83747 1.84031 1.84456 2.05074 2.05398 2.05908 2.17604 2.18244 2.32238 2.32563 2.33002 2.45831 2.46512 2.46887 2.61452 2.61952 2.62255 2.80585 2.81066 2.81367 2.81907 2.96969 2.97537 2.97887 3.14264 3.14596 3.14997 3.15419 3.29173 3.29662 3.30047 3.424 3.4303 3.43469 3.57159 3.57635 3.58045 3.74617 3.75053 3.75346 4.07965 4.08258 4.08778 4.32862 4.33104 4.33678 4.4829 4.48678 4.48994 4.60695 4.61431 4.6189 4.80176 4.80491 4.80773 4.81195 
50 0.17672 0.18219 0.33264 0.33678 0.51987 0.52424 0.65322 0.65881 0.84192 0.84661 1.01299 1.01868 1.18282 1.34618 1.35327 1.51188 1.51677 1.67613 1.68329 1.86605 1.87132 2.07904 2.08833 2.21079 2.35286 2.36133 2.4944 2.50483 2.6472 2.83791 2.84394 3.00188 3.17492 3.1813 3.32621 3.33704 3.45929 3.46509 3.60408 3.61103 3.77768 3.78334 4.10775 4.11574 4.35611 4.36257 4.51512 4.64299 4.83154 4.8361 
0 
130 0.14186 0.14515 0.14787 0.15014 0.15438 0.29798 0.30156 0.30411 0.30654 0.30962 0.48482 0.48828 0.49092 0.49306 0.49604 0.6158 0.61968 0.62272 0.62538 0.6283 0.80725 0.81061 0.81344 0.81556 0.81906 0.98006 0.98241 0.98543 0.98817 1.14408 1.14795 1.15124 1.15484 1.15903 1.30905 1.31229 1.31595 1.31868 1.32233 1.47708 1.48076 1.48368 1.48601 1.48972 1.63825 1.64433 1.64752 1.65065 1.65573 1.83478 1.83701 1.83956 1.84203 1.84626 2.04802 2.05024 2.05275 2.05569 2.17317 2.1772 2.18069 2.18717 2.31967 2.3223 2.3248 2.32753 2.45482 2.46069 2.46406 2.46673 2.4705 2.61158 2.61595 2.61858 2.6208 2.80327 2.80687 2.80933 2.81149 2.81505 2.96674 2.97034 2.9736 2.97588 3.13956 3.14239 3.14482 3.1474 3.15011 3.28861 3.29176 3.29493 3.29794 3.30088 3.42145 3.42711 3.42951 3.43292 3.43622 3.5688 3.57232 3.57486 3.57786 3.74351 3.74588 3.74872 3.75095 3.75371 4.07699 4.07928 4.08168 4.08449 4.32579 4.32785 4.33002 4.33322 4.47991 4.48273 4.48597 4.48803 4.49214 4.60393 4.60855 4.61208 4.61581 4.79924 4.80183 4.80389 4.80605 4.80962 
0 
60 0.15538 0.15991 0.16481 0.31266 0.3188 0.49911 0.50278 0.50856 0.63184 0.63675 0.82092 0.8259 0.99262 0.99784 1.15891 1.16728 1.32405 1.33094 1.49094 1.49558 1.50024 1.65389 1.65885 1.66564 1.84758 1.85382 2.06055 2.06817 2.18678 2.19714 2.33291 2.33858 2.47178 2.47698 2.62692 2.63111 2.81756 2.82183 2.82714 2.98023 2.98519 3.15365 3.1591 3.30337 3.30995 3.43809 3.44444 3.58306 3.58852 3.75709 3.76222 4.0897 4.33853 4.34604 4.4937 4.49905 4.61807 4.62497 4.81247 4.81666 
64 0.16603 0.1702 0.17919 0.32268 0.32637 0.50955 0.51297 0.64212 0.64599 0.83099 0.83458 0.83974 1.00137 1.00596 1.01453 1.16722 1.17333 1.18121 1.33499 1.33903 1.5024 1.50616 1.66577 1.67 1.67564 1.85626 1.86035 1.86541 2.069 2.07328 2.19727 2.20513 2.34205 2.34616 2.35284 2.48392 2.48834 2.63676 2.64006 2.82723 2.83105 2.99253 2.99809 3.16239 3.1668 3.31408 3.31773 3.44863 3.45289 3.59312 3.59846 3.76641 3.76985 4.09783 4.10159 4.34621 4.35217 4.50361 4.50689 4.63002 4.63529 4.82086 4.82394 4.82852 
37 0.14916 0.15487 0.30614 0.49293 0.49821 0.62596 0.81453 0.82031 0.98629 1.15255 1.31654 1.48448 1.49075 1.65253 1.8411 2.05437 2.18183 2.32656 2.46928 2.62126 2.81131 2.81748 2.97534 3.14687 3.1533 3.29642 3.43376 3.57705 3.74989 3.75572 4.08344 4.33209 4.48708 4.49339 4.61492 4.80592 4.81104 
4 0.51593 1.01042 2.83328 4.82678 
2 0.16463 0.82907 
0 
18 0.16995 0.32618 0.51272 0.64637 0.83492 1.17669 1.50577 1.67278 1.86189 2.63892 2.83225 2.99611 3.1681 3.31876 3.59746 3.76936 4.50784 4.82479 
26 0.15846 0.31625 0.50267 0.63696 0.82341 0.99567 1.16334 1.32853 1.49394 1.6595 1.85228 2.065 2.33863 2.47802 2.63121 2.82166 2.98606 3.15945 3.30769 3.44373 3.58878 3.76217 4.34159 4.49883 4.62913 4.81507 
73 0.15359 0.1579 0.16347 0.31114 0.3153 0.31942 0.49777 0.50128 0.5047 0.631 0.63522 0.64087 0.81895 0.823 0.82549 0.99101 0.99675 1.0019 1.15749 1.16353 1.16809 1.32113 1.32658 1.33049 1.48864 1.49298 1.49593 1.65435 1.65859 1.66501 1.8459 1.85095 1.85503 2.05926 2.06355 2.18529 2.19065 2.33143 2.33554 2.47185 2.47605 2.48168 2.62601 2.6295 2.81623 2.81995 2.82455 2.9804 2.98408 3.15191 3.15653 3.1608 3.30127 3.30667 3.30989 3.43698 3.44195 3.58211 3.5861 3.75475 3.75921 3.76257 4.0883 4.09286 4.33693 4.34159 4.49195 4.49656 4.61533 4.62308 4.62926 4.8108 4.814 
4 0.65318 2.64553 3.77635 4.51274 
38 0.16726 0.32313 0.32954 0.51067 0.51592 0.64469 0.8332 0.83849 1.00246 1.00972 1.17194 1.17997 1.33693 1.50302 1.50864 1.66786 1.85676 1.86262 2.07156 2.2023 2.34441 2.4852 2.63883 2.82895 2.83632 2.99362 3.16574 3.31664 3.45042 3.59421 3.76818 3.77317 4.09921 4.34778 4.50585 4.63427 4.82328 4.82824 
35 0.15982 0.31302 0.31845 0.50115 0.63353 0.82493 0.99293 1.15896 1.16833 1.3277 1.49586 1.65924 1.84741 1.85445 2.06134 2.19118 2.33278 2.34235 2.47663 2.62831 2.81973 2.82687 2.98456 3.15369 3.15923 3.30743 3.4386 3.58525 3.75956 4.08988 4.33799 4.49693 4.62466 4.81255 4.81863 
57 0.15015 0.15481 0.30673 0.3112 0.493 0.49802 0.6257 0.63077 0.81611 0.82052 0.98801 0.99548 1.15328 1.16285 1.31766 1.32544 1.48558 1.49073 1.64645 1.65475 1.84287 1.84762 2.05607 2.05991 2.18144 2.18948 2.3278 2.33179 2.46584 2.47252 2.62152 2.62624 2.81113 2.81638 2.97519 2.9816 3.14814 3.15289 3.29698 3.30486 3.42972 3.43576 3.4425 3.57691 3.58187 3.75132 3.75666 4.08504 4.08858 4.33393 4.33704 4.48838 4.49431 4.61239 4.62177 4.80707 4.81046 
98 0.15423 0.1578 0.16098 0.16526 0.31061 0.31356 0.31702 0.3201 0.49691 0.50139 0.50442 0.50795 0.6296 0.63354 0.63716 0.82006 0.82371 0.82642 0.8303 0.99188 0.99543 0.99881 1.1569 1.16079 1.16537 1.16922 1.32139 1.32629 1.3297 1.48961 1.49392 1.497 1.50132 1.6496 1.65639 1.65953 1.66458 1.8467 1.8498 1.8536 2.05997 2.06347 2.06879 2.18496 2.1902 2.19509 2.33178 2.33484 2.33816 2.46728 2.47309 2.47675 2.48113 2.62462 2.6285 2.63121 2.81495 2.81913 2.8221 2.82628 2.97901 2.98402 2.98676 3.15205 3.15522 3.15847 3.16229 3.30085 3.30507 3.30881 3.31293 3.43261 3.43861 3.44308 3.44775 3.58077 3.58483 3.58823 3.75521 3.7591 3.76202 4.08898 4.0922 4.09699 4.33798 4.34099 4.34588 4.49242 4.49674 4.49958 4.6155 4.62191 4.62557 4.63199 4.81117 4.81411 4.81727 4.82128 
23 0.16844 0.32529 0.51279 0.64537 0.83425 1.00391 1.17484 1.50409 1.67035 1.86092 2.0691 2.34257 2.48422 2.83028 2.99135 3.16691 3.45424 3.59772 3.76976 4.09987 4.34607 4.50873 4.82545 
60 0.1674 0.17137 0.32275 0.3281 0.511 0.51505 0.643 0.64752 0.83162 0.83536 0.8515 1.00243 1.00733 1.01974 1.16965 1.17733 1.33708 1.50281 1.50635 1.66697 1.67261 1.85693 1.86342 1.88008 2.0702 2.07507 2.19665 2.20531 2.34246 2.34778 2.48415 2.48801 2.63717 2.64117 2.82861 2.83273 2.83929 2.99199 2.99625 3.16414 3.16819 3.31355 3.31876 3.44979 3.45439 3.59336 3.59834 3.76767 3.77184 4.09949 4.11602 4.34792 4.35463 4.50377 4.50804 4.63082 4.63601 4.82251 4.82578 4.83429 
41 0.16037 0.16555 0.31863 0.32732 0.50496 0.51051 0.63769 0.82488 0.82894 0.99607 1.00159 1.16307 1.17116 1.33023 1.49439 1.49884 1.66125 1.66853 1.85112 1.85689 2.06479 2.19487 2.33684 2.34336 2.47981 2.63333 2.82362 2.83036 2.98738 3.16019 3.31007 3.44563 3.58788 3.59943 3.76337 4.09362 4.34205 4.50056 4.62685 4.81721 4.8225 
90 0.17699 0.18021 0.18385 0.33315 0.3367 0.3398 0.3492 0.52117 0.52389 0.52726 0.65399 0.65768 0.66212 0.84215 0.84568 0.84886 0.85516 1.01366 1.01775 1.02167 1.18037 1.18493 1.18911 1.34607 1.34933 1.35315 1.51282 1.51604 1.51994 1.67808 1.68149 1.68665 1.86811 1.87183 1.87513 1.88221 2.081 2.08432 2.0895 2.20956 2.21351 2.22089 2.35366 2.35708 2.36117 2.36829 2.4955 2.49885 2.5043 2.64833 2.6515 2.65813 2.83931 2.84224 2.84616 2.86083 3.00335 3.00636 3.01103 3.17498 3.17857 3.18151 3.18798 3.32506 3.32894 3.33237 3.45993 3.46392 3.46813 3.60459 3.60797 3.61261 3.7787 3.7819 3.78516 4.10984 4.11303 4.11824 4.35854 4.36151 4.36594 4.5154 4.51878 4.52327 4.64311 4.64853 4.83264 4.83533 4.83837 4.84247 
78 0.15304 0.15727 0.1623 0.30896 0.31246 0.31658 0.49546 0.50027 0.50487 0.6277 0.63254 0.63652 0.81861 0.82298 0.82586 0.99043 0.99441 0.99979 1.15532 1.16043 1.16728 1.32012 1.3253 1.33246 1.48832 1.49305 1.49622 1.64902 1.65618 1.65977 1.84521 1.84946 1.85428 2.05845 2.06223 2.18397 2.18971 2.33024 2.33373 2.34026 2.46604 2.4725 2.4761 2.62211 2.62685 2.63008 2.81374 2.81819 2.82281 2.97756 2.98283 3.15046 3.15406 3.15794 3.29947 3.3043 3.30897 3.43202 3.43769 3.44208 3.57933 3.58379 3.58997 3.75379 3.75836 3.76323 4.0874 4.09116 4.33629 4.34002 4.49075 4.49549 4.61459 4.62115 4.6294 4.80959 4.81294 4.81777 
54 0.15234 0.15743 0.31039 0.31583 0.49779 0.50224 0.63021 0.63542 0.81785 0.82233 0.82734 0.99059 0.99645 1.15713 1.32156 1.32767 1.4876 1.49238 1.49791 1.65534 1.66245 1.84531 1.85111 2.05875 2.06622 2.18735 2.33071 2.33655 2.47195 2.47779 2.62586 2.62997 2.81559 2.81999 2.97991 2.98484 3.15121 3.15685 3.30092 3.30734 3.43645 3.44317 3.58123 3.58673 3.75437 3.7594 4.08768 4.33633 4.49144 4.49636 4.61865 4.62577 4.81032 4.81454 
32 0.15485 0.30998 0.4974 0.63042 0.82014 0.98974 1.15714 1.32191 1.49089 1.65492 1.84416 2.05745 2.18746 2.32982 2.47267 2.62537 2.81527 2.9797 3.15062 3.15861 3.30083 3.43625 3.58093 3.75321 3.759 4.08656 4.33505 4.49081 4.4972 4.62188 4.80926 4.81504 
31 0.16438 0.32012 0.32608 0.50837 0.6409 0.82804 0.83366 0.9997 1.16761 1.33294 1.49843 1.50331 1.66419 1.85484 2.06727 2.19674 2.34021 2.48183 2.63532 2.82631 2.99034 3.16145 3.31215 3.44734 3.59125 3.76475 4.09639 4.3453 4.5014 4.63107 4.81991 
83 0.14527 0.14956 0.15322 0.30147 0.3051 0.30906 0.48806 0.49272 0.49618 0.62067 0.62509 0.62931 0.81081 0.81468 0.81822 0.82444 0.9832 0.987 0.99171 1.14767 1.15176 1.15744 1.31255 1.31756 1.32175 1.48066 1.48521 1.48893 1.64189 1.64847 1.6523 1.83793 1.84096 1.8453 2.05118 2.05455 2.1765 2.18237 2.18982 2.32279 2.32611 2.33056 2.45959 2.46508 2.46951 2.61529 2.61963 2.62306 2.80637 2.81078 2.8143 2.82189 2.97012 2.97507 2.97883 3.14293 3.14627 3.15041 3.29211 3.29658 3.30096 3.42491 3.43037 3.43519 3.572 3.57644 3.58096 3.74661 3.75077 3.7541 4.08008 4.08315 4.32906 4.33174 4.48332 4.48711 4.49063 4.60742 4.61418 4.61877 4.80223 4.80546 4.80855 
142 0.13728 0.14047 0.14316 0.14537 0.14821 0.29339 0.29682 0.29931 0.30168 0.30397 0.48019 0.48349 0.48618 0.48824 0.49056 0.49468 0.61148 0.61516 0.61814 0.62069 0.62288 0.62755 0.80265 0.80588 0.80866 0.81076 0.8132 0.81653 0.97545 0.97784 0.98071 0.98333 0.98663 1.1395 1.14317 1.14635 1.14934 1.15283 1.30444 1.30756 1.3112 1.31358 1.31645 1.47248 1.47596 1.47891 1.4811 1.48393 1.63368 1.63936 1.64248 1.64491 1.64888 1.83016 1.8324 1.83477 1.83725 1.83979 2.0434 2.04564 2.04801 2.05082 2.16857 2.17232 2.17595 2.17979 2.31504 2.31764 2.32003 2.32266 2.32593 2.45028 2.45568 2.45894 2.46152 2.46417 2.60698 2.61108 2.61374 2.6159 2.61896 2.79864 2.80206 2.80462 2.80667 2.80942 2.81316 2.96213 2.96554 2.96887 2.97093 2.97475 3.13496 3.13776 3.14008 3.14263 3.14466 3.14823 3.28406 3.28714 3.29029 3.29306 3.29548 3.41684 3.42217 3.42454 3.42731 3.42988 3.56419 3.56755 3.57016 3.57284 3.57632 3.7389 3.74133 3.74404 3.74621 3.74819 4.07236 4.07467 4.07693 4.07964 4.32119 4.32324 4.32529 4.32841 4.4753 4.47808 4.48123 4.48325 4.48578 4.59933 4.60339 4.60712 4.6102 4.61496 4.7946 4.79717 4.79917 4.80131 4.80392 4.99802 
36 0.15269 0.15775 0.31045 0.31734 0.49671 0.5018 0.62986 0.8183 0.82338 0.99058 1.1568 1.32073 1.488 1.49317 1.65388 1.84537 2.0586 2.18594 2.33078 2.47075 2.47665 2.6251 2.81523 2.97902 2.98461 3.15108 3.30057 3.3094 3.43645 3.58089 3.75404 4.08767 4.33636 4.49135 4.61882 4.81015 
0 
63 0.17523 0.18008 0.33028 0.33478 0.34836 0.51843 0.52231 0.54286 0.65078 0.65528 0.84018 0.84519 1.01145 1.01595 1.18104 1.18628 1.34409 1.34882 1.51122 1.51623 1.6751 1.68245 1.86676 1.87092 1.88123 2.07767 2.08271 2.20831 2.21762 2.35098 2.35554 2.36361 2.49301 2.4984 2.64509 2.64923 2.83816 2.84349 3.00065 3.00657 3.17259 3.17601 3.19194 3.32371 3.32755 3.45771 3.46179 3.60193 3.60714 3.77556 3.78011 3.79492 4.10647 4.11108 4.35509 4.36113 4.51263 4.51665 4.64205 4.65265 4.83003 4.83436 4.84315 
92 0.17643 0.17962 0.18381 0.33184 0.33572 0.33908 0.34733 0.52054 0.52382 0.52786 0.65276 0.65666 0.66041 0.84301 0.84564 0.8495 1.01213 1.01651 1.02072 1.03322 1.18041 1.18507 1.18879 1.34577 1.34942 1.35409 1.51307 1.51615 1.52059 1.6771 1.68119 1.68679 1.86663 1.87058 1.87424 1.88076 2.07994 2.08365 2.08824 2.20911 2.21355 2.22142 2.35161 2.35622 2.36019 2.36727 2.49593 2.50015 2.50586 2.64811 2.6508 2.65646 2.83867 2.84187 2.84586 2.8594 3.00325 3.00697 3.01218 3.17351 3.17752 3.18059 3.18738 3.3262 3.32914 3.33366 3.4593 3.46329 3.46783 3.60407 3.60887 3.61529 3.77747 3.78091 3.78492 3.79149 4.10874 4.11213 4.11751 4.35741 4.3608 4.36797 4.51521 4.51812 4.52254 4.64202 4.64664 4.65335 4.83186 4.83459 4.83815 4.84323 
7 0.16668 0.32538 0.83593 1.0061 1.86116 4.34764 4.8232 
1 3.77474 
57 0.15766 0.16124 0.16625 0.31413 0.31824 0.32341 0.50159 0.50515 0.63483 0.6388 0.82294 0.82691 0.83129 0.99466 0.99969 1.16075 1.16784 1.32577 1.33063 1.49315 1.4972 1.50193 1.65903 1.66438 1.84932 1.85416 2.06265 2.18951 2.19849 2.33453 2.33921 2.476 2.4799 2.62957 2.63288 2.82 2.82326 2.98363 2.98748 3.15526 3.15982 3.30501 3.31007 3.44015 3.44494 3.58573 3.59023 3.75882 3.76292 4.09176 4.3401 4.49592 4.49998 4.62118 4.62724 4.81416 4.81719 
80 0.14496 0.14912 0.15252 0.30137 0.30491 0.30879 0.48792 0.49253 0.49571 0.62061 0.62503 0.62886 0.81053 0.81429 0.8176 0.98295 0.98671 0.991 1.14787 1.15191 1.1569 1.31257 1.31771 1.32147 1.48034 1.48477 1.48817 1.64168 1.64873 1.65288 1.83769 1.84084 1.84478 2.05094 2.05437 2.17653 2.18232 2.32263 2.32596 2.33015 2.45951 2.46509 2.46903 2.61546 2.61965 2.62284 2.80625 2.81065 2.81385 2.97017 2.9754 2.97905 3.14289 3.14627 3.14995 3.29204 3.29651 3.30045 3.42472 3.43017 3.43492 3.57192 3.57633 3.58037 3.74633 3.75052 3.75354 4.07985 4.08299 4.32879 4.33157 4.48324 4.48743 4.49042 4.60745 4.614 4.61895 4.802 4.80517 4.8082 
1 3.31927 
27 0.16972 0.32679 0.51369 0.64701 0.83453 1.00688 1.17671 1.34032 1.5055 1.67293 1.86131 2.07488 2.34639 2.48906 2.63946 2.83235 2.99752 3.16826 3.31864 3.45324 3.59874 3.77099 4.10335 4.35116 4.50758 4.63592 4.82447 
30 0.15888 0.3162 0.50166 0.63508 0.8238 0.99588 1.16418 1.32755 1.49421 1.65918 1.84983 2.06161 2.19187 2.33402 2.34309 2.47627 2.62912 2.81987 2.98398 3.15686 3.30743 3.44175 3.58472 3.75945 4.09037 4.33822 4.49633 4.62605 4.81344 4.81932 
56 0.15269 0.15753 0.30901 0.31411 0.49517 0.50026 0.62824 0.6337 0.81806 0.82298 0.98963 0.99574 1.15533 1.16243 1.31957 1.32567 1.488 1.49309 1.65015 1.65629 1.84436 1.84966 2.05761 2.06245 2.1837 2.19077 2.32965 2.3349 2.46818 2.47432 2.62332 2.62823 2.81344 2.81853 2.97725 2.98292 3.14981 3.15532 3.29928 3.30561 3.43279 3.43777 3.57913 3.58449 3.75304 3.75848 4.08663 4.09145 4.33539 4.34053 4.49013 4.49564 4.61419 4.62282 4.809 4.81305 
29 0.16544 0.32202 0.509 0.64232 0.83097 1.00333 1.17209 1.33462 1.50124 1.66573 1.857 2.06923 2.20114 2.34205 2.48542 2.63645 2.82706 2.99102 3.16401 3.31453 3.44937 3.59432 3.76728 4.09907 4.34526 4.50447 4.63278 4.82177 4.8293 
95 0.17677 0.17973 0.18368 0.33313 0.33642 0.33964 0.34783 0.52091 0.52374 0.52704 0.53413 0.6533 0.6567 0.66036 0.84295 0.84547 0.84906 0.86152 1.01232 1.0165 1.02067 1.0282 1.18078 1.18504 1.18897 1.34549 1.34924 1.35365 1.51286 1.51575 1.51953 1.67714 1.68099 1.68602 1.86701 1.87072 1.87409 1.88032 2.07961 2.0828 2.08716 2.20993 2.21547 2.35267 2.35628 2.36034 2.36709 2.49469 2.4982 2.50298 2.64709 2.65005 2.65513 2.8386 2.84171 2.84534 2.8522 3.00276 3.0059 3.01101 3.17396 3.17734 3.18028 3.18514 3.32414 3.32774 3.33083 3.34006 3.45849 3.46226 3.46556 3.47716 3.60435 3.6083 3.6139 3.7773 3.78037 3.78396 3.78983 4.10846 4.11164 4.11677 4.3572 4.36038 4.36519 4.51391 4.51722 4.52087 4.52914 4.64328 4.64719 4.83224 4.8347 4.83796 4.84255 
70 0.15687 0.16082 0.16428 0.31433 0.3181 0.32111 0.50184 0.50548 0.51122 0.63433 0.63856 0.82247 0.82639 0.82943 0.99389 0.9984 1.00202 1.1606 1.16561 1.17087 1.32493 1.33034 1.49236 1.49628 1.49953 1.50408 1.65879 1.66237 1.66681 1.84907 1.85313 1.8564 2.06215 2.06588 2.19017 2.19464 2.33427 2.33896 2.34656 2.47562 2.47918 2.62926 2.6328 2.8198 2.82334 2.82819 2.98368 2.98735 3.15522 3.15995 3.16518 3.30527 3.31045 3.44042 3.44514 3.58502 3.5887 3.75866 3.76323 4.09114 4.09513 4.33965 4.3432 4.4954 4.49991 4.61983 4.62614 4.8139 4.81714 4.82149 
31 0.16735 0.32334 0.50937 0.64164 0.83318 1.0047 1.16836 1.17704 1.33421 1.5034 1.66828 1.85898 2.07012 2.19827 2.34189 2.48335 2.63598 2.82868 2.99104 3.16227 3.16818 3.31326 3.44894 3.59225 3.76604 3.77168 4.0983 4.34655 4.50413 4.63034 4.82179 
13 0.1642 0.83214 1.00213 1.85821 2.48133 2.63426 3.45156 3.59351 3.76527 4.09679 4.34556 4.50306 4.81962 
37 0.15643 0.31129 0.49854 0.50537 0.6328 0.82086 0.82589 0.9914 1.15771 1.32136 1.49089 1.6561 1.84592 2.05912 2.18541 2.33138 2.47316 2.62675 2.81788 2.98011 2.98651 3.15209 3.15902 3.30138 3.30962 3.43767 3.44492 3.58181 3.75469 3.76135 4.08812 4.33684 4.49195 4.49971 4.61571 4.81079 4.81774 
111 0.14474 0.14852 0.15129 0.15442 0.30086 0.30426 0.30743 0.3102 0.48747 0.49147 0.49396 0.49657 0.50123 0.61983 0.62364 0.62655 0.6294 0.81008 0.81348 0.81665 0.81914 0.98268 0.98548 0.989 0.99306 1.14695 1.1507 1.15456 1.15828 1.31182 1.31537 1.3189 1.3221 1.47992 1.48383 1.48685 1.48986 1.64126 1.6476 1.65049 1.65388 1.83739 1.83991 1.84312 1.84642 2.05064 2.05324 2.05606 2.17593 2.18099 2.18432 2.32227 2.32507 2.32808 2.33164 2.45819 2.46373 2.46714 2.46985 2.4748 2.61446 2.61867 2.62162 2.62419 2.80584 2.80985 2.8125 2.81525 2.82033 2.9695 2.97363 2.97662 2.97995 3.14233 3.14537 3.14858 3.15106 3.29155 3.29503 3.29865 3.30147 3.42422 3.42991 3.43301 3.43602 3.57146 3.57533 3.57804 3.58128 3.74616 3.74935 3.75221 3.7545 4.07958 4.08217 4.08517 4.32854 4.33073 4.33374 4.48267 4.48565 4.48905 4.4916 4.60677 4.61241 4.61641 4.62055 4.80175 4.80457 4.80688 4.80969 
33 0.15105 0.30739 0.49335 0.50185 0.62659 0.81638 0.82414 0.98799 1.1535 1.31766 1.32646 1.4863 1.65208 1.84266 2.0559 2.1816 2.32796 2.4664 2.47368 2.62161 2.81157 2.9754 3.14809 3.29749 3.43378 3.57747 3.75135 3.75914 4.08495 4.33366 4.48835 4.61252 4.80726 
42 0.154 0.15892 0.30925 0.31675 0.49679 0.50203 0.62963 0.81897 0.82347 0.98931 1.15548 1.16498 1.32007 1.32746 1.48967 1.49476 1.65521 1.84383 1.85165 2.05709 2.18648 2.32933 2.47223 2.62455 2.81461 2.82058 2.97924 3.1501 3.15709 3.29955 3.30713 3.4367 3.58037 3.75303 3.75857 4.08617 4.33479 4.48996 4.49572 4.61727 4.8088 4.81423 
8 0.16321 0.82825 1.00073 1.49835 1.66449 1.85578 4.62969 4.82273 
65 0.14388 0.14826 0.30019 0.30425 0.30885 0.4864 0.49081 0.49505 0.61946 0.62371 0.62974 0.80927 0.81378 0.81879 0.98096 0.98578 1.14661 1.15225 1.31087 1.31651 1.47912 1.48397 1.49061 1.64215 1.64801 1.8357 1.83979 2.04892 2.0527 2.17509 2.18156 2.32089 2.32471 2.45964 2.46558 2.61458 2.61886 2.80464 2.80907 2.81448 2.96862 2.97379 3.14112 3.14528 3.14917 3.29052 3.296 3.42544 3.43059 3.57038 3.57468 3.74432 3.74879 3.75223 4.07794 4.08165 4.32676 4.33014 4.48141 4.48619 4.60598 4.61406 4.80018 4.80339 4.80766 
30 0.17708 0.33288 0.51955 0.65224 0.84222 1.01475 1.18341 1.34351 1.51167 1.67914 1.86848 2.07707 2.21154 2.35354 2.36685 2.49797 2.64464 2.83915 2.99975 3.17497 3.3254 3.457 3.60978 3.77659 4.10558 4.1172 4.35473 4.51279 4.6429 4.83246 
34 0.16931 0.32678 0.51284 0.64629 0.83548 0.84201 1.005 1.01145 1.17199 1.33864 1.50589 1.66944 1.8607 1.86753 2.07299 2.20031 2.34536 2.48783 2.6416 2.83113 2.83751 2.99586 3.16822 3.31902 3.45295 3.59684 3.77213 4.1016 4.34961 4.35734 4.50827 4.63377 4.82491 4.83087 
30 0.15663 0.31402 0.50014 0.63352 0.82181 0.82887 0.99278 1.16244 1.32591 1.49225 1.49886 1.65796 1.8472 2.06062 2.19012 2.33423 2.47487 2.62828 2.81841 2.98332 3.15453 3.3056 3.44051 3.5842 3.75799 4.08906 4.33705 4.49533 4.6248 4.81223 
31 0.16372 0.31915 0.50784 0.64047 0.83095 1.00051 1.16752 1.33268 1.50053 1.66473 1.85409 1.86057 2.06641 2.19676 2.33897 2.48114 2.63447 2.82527 2.83184 2.98945 3.16225 3.3125 3.44588 3.58991 3.7655 4.09526 4.34419 4.50261 4.63056 4.81907 4.82399 
7 0.16537 0.83017 1.0018 1.49983 1.66642 1.85932 4.34714 
23 0.16353 0.32101 0.50788 1.1691 1.33377 1.85713 2.06658 2.1966 2.34191 2.48347 2.63366 2.82535 2.98885 3.16152 3.31243 3.44782 3.59065 3.76439 4.09517 4.34228 4.50085 4.62937 4.8179 
30 0.16084 0.16496 0.31839 0.50686 0.64192 0.82714 0.99637 1.00204 1.16887 1.3333 1.49767 1.66083 1.85177 1.85803 2.06575 2.19859 2.33769 2.48026 2.6327 2.82396 2.98794 3.16155 3.31261 3.44678 3.58837 3.76379 4.09459 4.34213 4.50086 4.81729 
57 0.17667 0.18165 0.33334 0.33721 0.51968 0.52383 0.6518 0.65582 0.84263 0.84707 1.01452 1.01969 1.1822 1.18675 1.34473 1.34928 1.51295 1.51759 1.67621 1.68212 1.86721 1.87139 1.88763 2.07879 2.0833 2.20944 2.35407 2.3625 2.49327 2.49867 2.64629 2.64947 2.83807 2.84328 3.00106 3.00625 3.17442 3.17765 3.32542 3.3293 3.45894 3.46348 3.60301 3.6084 3.7779 3.78144 4.10805 4.11297 4.35584 4.36129 4.51367 4.51784 4.64221 4.6539 4.83127 4.83543 4.8432 
80 0.15448 0.15767 0.16071 0.31176 0.31557 0.3198 0.49893 0.50174 0.50546 0.63179 0.63474 0.63863 0.8196 0.82272 0.82512 0.82853 0.99133 0.99486 0.99923 1.15786 1.16258 1.16785 1.32144 1.32645 1.33047 1.48905 1.49272 1.49513 1.49857 1.65561 1.65866 1.66376 1.84621 1.8501 1.85435 2.05943 2.06282 2.18588 2.19046 2.33184 2.33542 2.34181 2.47233 2.47577 2.48113 2.62672 2.6297 2.81699 2.82009 2.82561 2.98011 2.98399 2.98997 3.15251 3.15697 3.1606 3.30138 3.3058 3.30915 3.43779 3.44143 3.44745 3.58245 3.58538 3.59116 3.75487 3.75894 3.76184 4.08856 4.09188 4.33733 4.34007 4.49226 4.49647 4.49974 4.61645 4.62401 4.81123 4.8141 4.81841 
40 0.16888 0.32516 0.51139 0.51691 0.64528 0.83407 1.00262 1.00917 1.17237 1.18081 1.3366 1.50404 1.66748 1.67458 1.85698 1.86249 2.07223 2.19934 2.34373 2.35237 2.4859 2.63927 2.82922 2.83525 2.99372 3.16587 3.17001 3.3168 3.45002 3.45579 3.59471 3.60774 3.76955 4.10023 4.34769 4.35665 4.50627 4.63533 4.82226 4.8274 
74 0.1615 0.16454 0.16856 0.31764 0.32128 0.32439 0.50545 0.50865 0.51473 0.63784 0.64157 0.82736 0.83036 0.83395 0.99729 1.00186 1.00582 1.1639 1.16936 1.17292 1.32812 1.33245 1.3365 1.49833 1.50149 1.50522 1.66207 1.66596 1.67129 1.85219 1.85622 1.85974 2.06596 2.07136 2.19463 2.19988 2.33797 2.34201 2.34696 2.4791 2.48253 2.49337 2.63287 2.63561 2.82326 2.82645 2.8313 2.98763 2.99032 3.15884 3.16276 3.16664 3.30969 3.31341 3.31931 3.44395 3.44828 3.58814 3.59205 3.6002 3.76248 3.76602 3.77519 4.09443 4.09873 4.34285 4.34577 4.49887 4.5024 4.62503 4.63003 4.81732 4.81989 4.82403 
3 1.84743 4.33738 4.8138 
100 0.1467 0.15112 0.15388 0.15884 0.30294 0.30683 0.31011 0.31371 0.4894 0.49429 0.49708 0.50057 0.62225 0.62699 0.63049 0.81238 0.81646 0.81919 0.82321 0.98442 0.98818 0.99167 1.14918 1.15368 1.15789 1.16198 1.31387 1.31949 1.32276 1.48208 1.48699 1.48976 1.49415 1.64288 1.65038 1.65362 1.65907 1.83916 1.84209 1.84558 1.85026 2.05242 2.0556 2.05926 2.17782 2.1841 2.19033 2.32406 2.32738 2.33097 2.46034 2.4671 2.47022 2.47468 2.61676 2.62161 2.62429 2.80758 2.81237 2.81504 2.81927 2.97153 2.97711 2.97996 3.14438 3.14777 3.15137 3.15473 3.29345 3.29854 3.30185 3.30545 3.42585 3.43201 3.4359 3.43957 3.57332 3.57807 3.5817 3.74785 3.75218 3.75486 3.75969 4.08134 4.08418 4.08778 4.3303 4.33262 4.33709 4.48467 4.48916 4.49168 4.49802 4.60872 4.61537 4.61941 4.80346 4.80664 4.80931 4.813 
0 
56 0.14723 0.15244 0.30342 0.30841 0.48962 0.49471 0.62269 0.62805 0.81267 0.81799 0.98439 0.9913 1.14998 1.1572 1.31429 1.32093 1.48243 1.48811 1.64605 1.653 1.83913 1.84449 2.05235 2.05709 2.17823 2.18922 2.32422 2.32893 2.46373 2.47018 2.61808 2.62294 2.8078 2.81303 2.97188 2.97784 3.14449 3.14982 3.29381 3.30052 3.42936 3.43611 3.57356 3.57866 3.74774 3.75326 4.08133 4.086 4.33018 4.33438 4.48483 4.49051 4.6091 4.61937 4.8035 4.80719 
93 0.16097 0.16423 0.16865 0.31759 0.3211 0.32436 0.50251 0.50688 0.50954 0.51235 0.63626 0.63954 0.64296 0.82626 0.82976 0.83238 0.99751 1.00107 1.0053 1.16317 1.16706 1.17106 1.17498 1.3275 1.33228 1.33548 1.3387 1.49572 1.49976 1.50291 1.66026 1.66375 1.66847 1.85226 1.85486 1.85854 2.06553 2.06866 2.07237 2.19082 2.19565 2.19969 2.33744 2.3401 2.34368 2.35004 2.47727 2.48114 2.48426 2.63176 2.63467 2.63725 2.82045 2.82479 2.82723 2.83119 2.98516 2.98934 2.99168 2.99682 3.15778 3.16127 3.16431 3.16779 3.30737 3.3117 3.31465 3.31894 3.44331 3.44658 3.44969 3.58702 3.59048 3.59406 3.76094 3.76458 3.76741 3.77107 4.09447 4.09689 4.10037 4.34334 4.34558 4.35253 4.49817 4.50234 4.50493 4.62248 4.62745 4.63082 4.81719 4.81966 4.82298 
62 0.15591 0.16013 0.31255 0.31739 0.49829 0.50295 0.5071 0.63183 0.63697 0.8216 0.82567 0.8304 0.99236 0.99829 1.15847 1.16437 1.32218 1.32797 1.49117 1.49561 1.50011 1.65505 1.65944 1.84724 1.85237 2.06039 2.06507 2.1869 2.19262 2.33249 2.3375 2.47195 2.47763 2.62661 2.6313 2.81568 2.82089 2.82605 2.97992 2.98534 3.15317 3.15827 3.16337 3.30191 3.30825 3.31474 3.4385 3.44332 3.58155 3.58623 3.75591 3.76142 4.08955 4.09421 4.33836 4.34279 4.49273 4.49817 4.62096 4.62591 4.81213 4.81546 
46 0.1602 0.16372 0.3156 0.3197 0.50418 0.50873 0.63653 0.64095 0.82438 0.82803 0.99554 1.00007 1.1619 1.16858 1.3286 1.33273 1.49502 1.49828 1.66069 1.66486 1.85113 1.85565 2.06471 2.19263 2.33709 2.47793 2.48419 2.63172 2.82242 2.82806 2.98666 3.15747 3.16194 3.3086 3.31224 3.44229 3.44899 3.58758 3.76151 3.76504 4.09328 4.34148 4.49984 4.62677 4.81589 4.81913 
12 0.17322 0.51591 1.17995 1.3418 1.86422 2.07534 2.34881 2.83572 3.4556 3.77243 4.50783 4.8295 
65 0.1804 0.18474 0.33623 0.34007 0.34949 0.52297 0.5269 0.53328 0.65594 0.6603 0.8462 0.8506 1.01741 1.02206 1.18441 1.18956 1.34844 1.35285 1.51594 1.52035 1.68055 1.68658 1.87099 1.87543 1.88473 2.0829 2.08709 2.21342 2.22223 2.35748 2.36304 2.37633 2.49806 2.50289 2.65034 2.65387 2.84235 2.84675 3.00564 3.01057 3.17683 3.18065 3.18676 3.32792 3.33178 3.46208 3.4664 3.48055 3.60692 3.61204 3.78135 3.7849 3.79469 4.11154 4.11582 4.36011 4.36542 4.5173 4.52072 4.52723 4.64609 4.65258 4.83551 4.84008 4.84934 
37 0.1643 0.31989 0.32501 0.50812 0.6413 0.83089 1.00006 1.00547 1.16766 1.17511 1.33403 1.49879 1.50384 1.66474 1.85437 1.86056 2.06722 2.34018 2.34649 2.4829 2.63579 2.82658 2.83413 2.99062 3.16135 3.16689 3.31329 3.44854 3.59189 3.76559 3.77127 4.09629 4.34471 4.50321 4.63156 4.81951 4.8244 
57 0.1657 0.16939 0.3226 0.32661 0.51091 0.51474 0.64309 0.64733 0.83079 0.83461 1.00284 1.0074 1.16859 1.17362 1.17939 1.33375 1.3379 1.5025 1.50643 1.66665 1.67077 1.85691 1.86061 2.06954 2.07312 2.1983 2.20421 2.34355 2.3483 2.48487 2.48852 2.63776 2.6407 2.8275 2.83105 2.83696 2.99306 2.99724 3.16299 3.16723 3.31385 3.31818 3.44825 3.45381 3.59417 3.59833 3.76691 3.77041 4.09891 4.10242 4.34707 4.35139 4.50281 4.50699 4.63469 4.82221 4.8258 
0 
26 0.16561 0.32119 0.50825 0.64114 0.83076 1.00158 1.17307 1.33453 1.50073 1.66452 1.85564 2.0686 2.34034 2.48273 2.63557 2.82632 2.99066 3.16314 3.31438 3.44762 3.59138 3.76591 4.09706 4.3453 4.50309 4.81968 
28 0.16523 0.32176 0.50835 0.64056 0.83133 0.99946 1.16741 1.33313 1.50093 1.66443 1.85424 2.06736 2.19623 2.33941 2.48227 2.63582 2.82619 2.99042 3.16347 3.31326 3.44745 3.59151 3.76675 4.0961 4.34427 4.5034 4.63093 4.81948 
46 0.1619 0.16728 0.31814 0.322 0.50516 0.50962 0.63792 0.6435 0.8275 0.83119 0.99751 1.00265 1.16484 1.17192 1.33028 1.49768 1.50162 1.6628 1.669 1.85222 1.85653 2.06533 2.19517 2.33782 2.34269 2.47999 2.63301 2.82343 2.82912 2.98789 3.15953 3.16355 3.30973 3.3144 3.44503 3.58871 3.59448 3.76302 3.76866 4.09394 4.34209 4.3487 4.50036 4.62795 4.81685 4.82038 
55 0.15847 0.16209 0.31455 0.31885 0.50223 0.50629 0.63489 0.63895 0.82289 0.82671 0.99425 0.99925 1.16146 1.16671 1.32724 1.33098 1.49349 1.49728 1.65891 1.66367 1.84928 1.85369 2.06224 2.06658 2.19135 2.33477 2.33874 2.47645 2.4811 2.62984 2.63305 2.82032 2.82429 2.98491 2.9892 3.15547 3.15948 3.30632 3.31032 3.44081 3.44523 3.58578 3.59031 3.75978 3.7631 4.09124 4.09574 4.33935 4.34471 4.49736 4.5008 4.62188 4.62657 4.8142 4.81772 
96 0.14999 0.15387 0.15714 0.30616 0.30949 0.31328 0.31745 0.49269 0.49678 0.49972 0.50321 0.62533 0.62914 0.63296 0.63811 0.81539 0.81884 0.82239 0.82642 0.98789 0.99076 0.99529 1.15227 1.15594 1.16099 1.31709 1.3208 1.32497 1.32981 1.48522 1.48917 1.49263 1.49707 1.64631 1.65305 1.65602 1.8426 1.84514 1.84914 1.85392 2.05591 2.05853 2.0622 2.18114 2.18652 2.32747 2.33027 2.33388 2.46336 2.46906 2.47266 2.47693 2.61974 2.62387 2.62729 2.81099 2.81502 2.81813 2.82332 2.97476 2.97893 2.98242 3.1476 3.15065 3.15461 3.15845 3.29682 3.30039 3.30493 3.30876 3.42925 3.43528 3.43884 3.44353 3.57668 3.58049 3.58404 3.75135 3.75478 3.75813 4.08482 4.08739 4.09137 4.33388 4.33602 4.34196 4.48792 4.49097 4.49479 4.61191 4.61805 4.62206 4.80694 4.80977 4.81231 4.81794 
20 0.16115 0.31979 0.5058 0.82598 0.99605 1.4969 1.66366 1.85088 2.06438 2.33689 2.6326 2.82399 2.98771 3.16217 3.58798 3.76353 4.09293 4.34105 4.5007 4.81563 
56 0.14893 0.15462 0.30522 0.31047 0.49145 0.49683 0.62434 0.63034 0.81451 0.82024 0.98617 0.99262 1.1518 1.16135 1.31612 1.32389 1.48427 1.49056 1.64751 1.65327 1.84096 1.84626 2.05418 2.05927 2.18018 2.19104 2.32597 2.33095 2.46489 2.47099 2.61981 2.62528 2.80972 2.81538 2.97372 2.98011 3.14628 3.15195 3.29551 3.30324 3.43096 3.43654 3.57539 3.58116 3.74951 3.75528 4.08311 4.08803 4.33203 4.33662 4.48666 4.49257 4.61108 4.61994 4.80527 4.80921 
56 0.14938 0.15555 0.30588 0.31151 0.49194 0.49762 0.62454 0.63113 0.81524 0.8211 0.98693 0.99367 1.15236 1.16054 1.31666 1.32399 1.48482 1.49142 1.64677 1.65346 1.84177 1.84745 2.05494 2.05984 2.18052 2.18947 2.32672 2.33188 2.46517 2.47181 2.62038 2.62575 2.81011 2.81607 2.9742 2.98078 3.14702 3.15289 3.29608 3.30358 3.43271 3.4392 3.5759 3.58172 3.75023 3.75607 4.08391 4.0887 4.33285 4.33678 4.48734 4.49331 4.6115 4.62126 4.80601 4.80996 
24 0.16042 0.31632 0.50593 0.63739 0.82559 0.99668 1.49577 1.66143 1.85183 2.06314 2.33698 2.47766 2.63082 2.82365 2.98572 3.15894 3.30941 3.44441 3.58721 3.76145 4.09209 4.34034 4.49836 4.81531 
28 0.1582 0.31297 0.501 0.63376 0.82243 0.99444 1.1619 1.32648 1.49344 1.65856 1.84773 2.06163 2.19085 2.33332 2.4761 2.62842 2.81887 2.98401 3.15375 3.30502 3.4393 3.58467 3.75759 4.0899 4.33843 4.49456 4.6265 4.81277 
3 1.50441 4.34733 4.82458 
63 0.17267 0.17679 0.33006 0.33408 0.51522 0.51861 0.52254 0.64856 0.65277 0.8387 0.8427 1.01033 1.01519 1.17759 1.18237 1.34053 1.34543 1.50901 1.51332 1.67213 1.67734 1.86158 1.86658 1.87098 2.07498 2.07937 2.20455 2.2116 2.34744 2.35215 2.35755 2.4898 2.49483 2.64319 2.64737 2.8339 2.83882 2.9983 3.00351 3.17076 3.17413 3.17941 3.32119 3.32494 3.45484 3.45921 3.59855 3.60415 3.77365 3.77654 3.78281 4.10356 4.10717 4.12498 4.35186 4.35675 4.51078 4.51471 4.63948 4.6451 4.82771 4.83131 4.83542 
85 0.16755 0.17083 0.17499 0.32375 0.32731 0.33053 0.51142 0.5144 0.51783 0.64444 0.6477 0.6521 0.83424 0.83688 0.84091 1.00392 1.008 1.01232 1.17174 1.17633 1.1808 1.33616 1.33987 1.34369 1.50486 1.50781 1.51253 1.66781 1.67137 1.67598 1.85798 1.86173 1.86505 1.87185 2.07168 2.07482 2.08195 2.20098 2.20648 2.3444 2.34772 2.35199 2.36073 2.48608 2.48937 2.49414 2.63893 2.64179 2.64985 2.82945 2.83239 2.83595 2.99454 2.99819 3.0082 3.16471 3.16833 3.1711 3.31541 3.31887 3.32245 3.44992 3.45381 3.45768 3.59582 3.5994 3.60425 3.76957 3.77238 3.77935 4.10003 4.10352 4.10957 4.34837 4.35163 4.35658 4.5066 4.5093 4.51532 4.63555 4.64168 4.82275 4.82567 4.82904 4.83673 
75 0.16499 0.16824 0.17169 0.321 0.3249 0.3282 0.50806 0.5113 0.51485 0.64103 0.64524 0.6517 0.83031 0.83409 0.83818 1.00128 1.00577 1.01021 1.16816 1.17306 1.17744 1.33187 1.33644 1.34032 1.50025 1.50396 1.50806 1.66587 1.66914 1.67547 1.85601 1.86006 1.86379 2.06945 2.07296 2.19619 2.20124 2.34145 2.34528 2.35293 2.48324 2.48661 2.63624 2.63942 2.82712 2.83048 2.83569 2.9898 2.99399 3.1624 3.16648 3.17007 3.31228 3.31714 3.32089 3.44768 3.45204 3.5923 3.59586 3.60354 3.76459 3.76912 3.77164 4.09893 4.1022 4.34693 4.35007 4.50192 4.50639 4.51192 4.63074 4.63585 4.82073 4.82352 4.82785 
63 0.15705 0.1608 0.31233 0.31678 0.50059 0.50397 0.63197 0.6366 0.8217 0.82597 0.99271 0.99802 1.15896 1.16421 1.32371 1.32854 1.33355 1.49262 1.49658 1.65566 1.66002 1.84703 1.8513 2.06023 2.06413 2.18909 2.19661 2.3324 2.33655 2.47256 2.47729 2.62695 2.63066 2.81798 2.82179 2.8274 2.98193 2.98584 3.15319 3.15805 3.16251 3.30296 3.30829 3.31269 3.43821 3.44266 3.58299 3.58773 3.75644 3.76091 3.76474 4.08914 4.09326 4.33791 4.34213 4.49322 4.49791 4.50285 4.62043 4.62676 4.81199 4.81578 4.82086 
59 0.14808 0.15272 0.30431 0.30892 0.49073 0.49614 0.50136 0.62356 0.62875 0.81374 0.81832 0.82229 0.98581 0.99183 1.15074 1.15976 1.31538 1.32316 1.48349 1.48879 1.49371 1.64455 1.65278 1.84056 1.84509 2.05383 2.05812 2.17924 2.32541 2.32967 2.46332 2.47086 2.61847 2.62343 2.80893 2.81451 2.97292 2.97964 3.1457 3.15028 3.15501 3.29483 3.30313 3.42759 3.43378 3.57466 3.57992 3.7492 3.75503 4.08272 4.08678 4.33176 4.33528 4.48602 4.49188 4.6101 4.61982 4.80479 4.80853 
0 
113 0.14965 0.15348 0.15633 0.15949 0.30585 0.3093 0.31263 0.31552 0.4925 0.49651 0.49908 0.50174 0.50673 0.62464 0.62862 0.63163 0.63445 0.81495 0.81843 0.82156 0.82389 0.82781 0.98771 0.99049 0.99418 0.9977 1.15192 1.15578 1.15975 1.16355 1.31672 1.32047 1.32402 1.32717 1.48477 1.48874 1.49175 1.49449 1.49908 1.64629 1.65276 1.65569 1.65938 1.84252 1.84511 1.84883 1.85215 2.05581 2.05853 2.06146 2.18091 2.18623 2.18979 2.32739 2.33021 2.33334 2.33753 2.46296 2.4688 2.47228 2.47488 2.48061 2.61942 2.62366 2.6268 2.62947 2.81087 2.81484 2.81773 2.82074 2.82522 2.97447 2.97869 2.98177 2.98547 3.14741 3.15048 3.15406 3.15657 3.29654 3.30013 3.30401 3.30705 3.42927 3.43522 3.43835 3.44156 3.57652 3.58035 3.58324 3.58665 3.75125 3.7546 3.75753 3.75983 4.08472 4.08739 4.09084 4.33374 4.33596 4.3395 4.48763 4.49067 4.49424 4.49687 4.61175 4.6176 4.62176 4.62606 4.80684 4.80981 4.81216 4.81556 
64 0.15303 0.15729 0.16321 0.30918 0.31427 0.49517 0.49999 0.50485 0.62836 0.63274 0.64038 0.81842 0.82353 0.98994 0.99622 1.15559 1.16279 1.16899 1.31972 1.32623 1.48813 1.49337 1.64865 1.65562 1.8447 1.84998 2.05797 2.0621 2.18323 2.19012 2.32975 2.33397 2.46827 2.47325 2.48005 2.62414 2.62802 2.81299 2.81814 2.82445 2.97747 2.98281 3.15021 3.156 3.29942 3.30685 3.43187 3.43709 3.44311 3.57912 3.58369 3.75331 3.75888 4.08693 4.09097 4.33581 4.33931 4.49047 4.496 4.61411 4.62306 4.80912 4.81268 4.81801 
1 3.76803 
19 0.16171 0.3192 0.50514 0.639 0.82916 1.17036 1.33212 1.50207 1.8551 2.34182 2.82364 3.15991 3.31291 3.44583 3.59335 3.76335 4.09582 4.50144 4.81884 
40 0.16725 0.17328 0.32301 0.32815 0.51462 0.64195 0.83475 0.83981 1.00239 1.01074 1.16789 1.1778 1.33242 1.34393 1.50503 1.51149 1.66857 1.67553 1.85779 1.86446 2.07896 2.19846 2.34765 2.35633 2.48987 2.83273 3.00353 3.16336 3.31347 3.44812 3.46126 3.60316 3.76685 3.77556 4.10319 4.35174 4.50301 4.5119 4.82483 4.83018 
37 0.17075 0.32665 0.51217 0.51639 0.64549 0.65078 0.83545 1.00747 1.17354 1.33731 1.34275 1.50632 1.66933 1.86145 2.07175 2.20175 2.34443 2.35006 2.48659 2.63934 2.83096 2.99401 3.16596 3.16986 3.31753 3.45052 3.45509 3.59536 3.6002 3.76995 4.1001 4.10477 4.34896 4.50702 4.51338 4.63538 4.82394 
12 0.17356 0.32821 0.51944 0.83714 1.50859 1.69092 1.87122 2.35916 3.17088 4.35622 4.51392 4.82922 
31 0.16529 0.32237 0.51072 0.64337 0.83098 1.00037 1.00653 1.17367 1.33614 1.50041 1.50702 1.66487 1.85949 2.06878 2.2012 2.34136 2.4832 2.63588 2.82729 2.83344 2.9909 3.16433 3.31811 3.44954 3.59386 3.76718 4.10184 4.34955 4.50386 4.63624 4.82103 
0 
67 0.16218 0.16492 0.16973 0.31947 0.32243 0.32807 0.50656 0.50972 0.63916 0.64371 0.82764 0.83076 0.83494 0.99791 1.00185 1.00613 1.16454 1.17014 1.17521 1.33158 1.33614 1.49813 1.50126 1.50564 1.66269 1.66568 1.67256 1.85318 1.85653 1.86055 2.0661 2.06941 2.19522 2.20597 2.33834 2.34167 2.34768 2.48046 2.48425 2.63377 2.63693 2.82455 2.82735 2.83276 2.9889 2.99574 3.15984 3.16341 3.31066 3.31433 3.44628 3.45068 3.58985 3.59418 3.76333 3.76668 4.09492 4.09829 4.34354 4.34648 4.50044 4.50366 4.62704 4.63162 4.81815 4.82051 4.82485 
117 0.17554 0.17845 0.1815 0.18589 0.33136 0.3346 0.33737 0.34137 0.51961 0.52238 0.52501 0.5289 0.65239 0.65558 0.65874 0.67165 0.84046 0.84385 0.84642 0.8496 0.86299 1.01096 1.01511 1.01823 1.02331 1.17776 1.18248 1.18605 1.18972 1.34328 1.34656 1.34977 1.3556 1.51165 1.51451 1.51763 1.52257 1.67603 1.67912 1.68261 1.6933 1.86582 1.86951 1.87252 1.87612 1.88503 2.07903 2.08194 2.08524 2.09407 2.20648 2.2108 2.21565 2.3516 2.355 2.35841 2.36364 2.37422 2.4936 2.49636 2.49972 2.50427 2.64654 2.64944 2.653 2.66063 2.83712 2.84022 2.84319 2.84638 2.86032 3.00149 3.00421 3.00781 3.01584 3.17285 3.17632 3.17869 3.1821 3.32275 3.32626 3.32881 3.33276 3.45774 3.46138 3.46416 3.46918 3.6028 3.60574 3.60886 3.61375 3.7763 3.77946 3.78194 3.78617 3.79488 4.10796 4.11078 4.11378 4.12177 4.35649 4.35919 4.36284 4.37192 4.51284 4.51629 4.51907 4.52357 4.6398 4.64401 4.64823 4.66067 4.8308 4.83351 4.83623 4.83913 4.84498 
74 0.16885 0.17238 0.17641 0.32426 0.3287 0.33232 0.51316 0.51704 0.5229 0.64565 0.64922 0.65583 0.83546 0.83878 0.84264 1.00403 1.00935 1.01403 1.17175 1.17715 1.18091 1.33855 1.34248 1.50562 1.50935 1.51489 1.66948 1.67438 1.68165 1.85931 1.86356 1.86695 2.07365 2.07723 2.20209 2.20743 2.34542 2.34941 2.35554 2.48824 2.4924 2.64134 2.64485 2.8316 2.83556 2.83935 2.99614 3.0001 3.16592 3.17013 3.17406 3.31829 3.32195 3.45245 3.45627 3.59682 3.6007 3.6072 3.77158 3.77434 3.78096 4.10205 4.10531 4.34987 4.35335 4.35992 4.50852 4.51199 4.63578 4.64133 4.82421 4.82732 4.8305 4.83789 
28 0.17267 0.3308 0.51598 0.64861 0.83761 1.01147 1.18031 1.3421 1.51045 1.67608 1.86627 2.0753 2.20762 2.35161 2.4911 2.64166 2.83737 2.99662 3.17026 3.32111 3.45676 3.59926 3.77266 4.10372 4.35201 4.50956 4.63846 4.8278 
94 0.15186 0.156 0.15913 0.30839 0.31169 0.31517 0.31896 0.49469 0.49908 0.50179 0.5053 0.62746 0.63161 0.63535 0.81749 0.82103 0.82401 0.82854 0.98964 0.99312 0.99736 1.15488 1.15872 1.16414 1.31919 1.32426 1.3277 1.48717 1.49134 1.49438 1.4979 1.64856 1.65509 1.6582 1.66368 1.84449 1.84741 1.85167 2.05778 2.06089 2.06566 2.18305 2.18867 2.19699 2.32946 2.33253 2.33684 2.46703 2.47211 2.47549 2.48048 2.62266 2.62646 2.62944 2.8129 2.81707 2.81986 2.8248 2.97687 2.98174 2.9846 3.14974 3.15289 3.15654 3.16054 3.29882 3.30323 3.30695 3.43167 3.43682 3.44095 3.44529 3.57867 3.58275 3.58657 3.75309 3.75727 3.76004 4.08671 4.08949 4.09492 4.33565 4.33816 4.34475 4.48999 4.49399 4.49673 4.61399 4.62027 4.62449 4.80884 4.81184 4.81452 4.8193 
51 0.15597 0.16028 0.31151 0.31806 0.49835 0.50218 0.63169 0.63643 0.82091 0.82535 0.9916 0.99837 1.15753 1.16735 1.32151 1.32804 1.49179 1.49621 1.65598 1.66085 1.84613 1.85281 2.05923 2.1869 2.33162 2.47259 2.47685 2.62635 2.63047 2.81664 2.82092 2.98008 2.98501 3.15219 3.15764 3.30154 3.30842 3.43811 3.44541 3.58191 3.58801 3.75518 3.76061 4.08831 4.33696 4.49239 4.49767 4.61924 4.6268 4.81127 4.81519 
23 0.171 0.32575 0.51056 0.64395 0.83562 1.00641 1.33665 1.85978 2.06826 2.34372 2.63662 2.82867 2.99184 3.1667 3.31603 3.44998 3.59384 3.76835 4.09702 4.34503 4.50517 4.63565 4.82013 
80 0.14689 0.15107 0.15464 0.30363 0.30771 0.31141 0.48995 0.49436 0.49775 0.62271 0.62718 0.63112 0.81247 0.81673 0.81987 0.98455 0.98887 0.99357 1.15011 1.15521 1.16107 1.31446 1.31984 1.32438 1.48224 1.48695 1.49053 1.64501 1.65071 1.65487 1.83928 1.84318 1.8472 2.05252 2.05619 2.17862 2.18416 2.32442 2.3281 2.33263 2.46272 2.46822 2.47197 2.61806 2.62233 2.62619 2.8082 2.81251 2.81609 2.97215 2.97721 2.98224 3.14465 3.14874 3.15209 3.294 3.29909 3.30297 3.42883 3.4333 3.43731 3.5739 3.57819 3.58274 3.7479 3.75228 3.75541 4.08151 4.08506 4.33036 4.33357 4.485 4.48968 4.49338 4.60951 4.61659 4.62165 4.80383 4.80694 4.81039 
1 0.82571 
45 0.15269 0.15763 0.30985 0.31587 0.49628 0.50108 0.62994 0.63621 0.81812 0.8233 0.98961 0.99659 1.15611 1.31974 1.3263 1.48798 1.49322 1.65572 1.8446 1.85111 2.05775 2.18543 2.33004 2.47329 2.62502 2.62904 2.81491 2.81972 2.97802 2.98327 3.15048 3.15673 3.29984 3.3065 3.43676 3.5805 3.75325 3.75903 4.08685 4.33555 4.49051 4.4961 4.61583 4.80944 4.81503 
35 0.17069 0.17718 0.32742 0.33168 0.5149 0.64775 0.83586 0.84069 1.00782 1.01574 1.17979 1.34019 1.50713 1.67048 1.86159 1.86694 2.07459 2.20296 2.34955 2.49015 2.64043 2.833 2.99603 3.16961 3.32012 3.45457 3.59799 3.60991 3.77235 4.10399 4.35029 4.5085 4.63698 4.8253 4.83042 
40 0.17493 0.18195 0.33106 0.33588 0.51815 0.52362 0.65227 0.84052 0.84602 1.01066 1.01713 1.17977 1.18739 1.34469 1.51079 1.51658 1.67487 1.86466 1.87036 2.07844 2.21309 2.35053 2.35998 2.49352 2.6458 2.8368 2.84323 3.00132 3.17398 3.18098 3.32413 3.45784 3.60418 3.77697 4.10663 4.35443 4.51363 4.64244 4.82963 4.83462 
14 0.16669 0.32377 0.51145 0.83126 1.00468 1.33682 1.50242 1.66943 1.85938 2.3472 3.31653 4.09935 4.34759 4.82238 
77 0.16322 0.16616 0.17105 0.31823 0.32198 0.32554 0.50657 0.50998 0.51357 0.63934 0.64364 0.82842 0.83114 0.83521 0.99877 1.00285 1.00823 1.16454 1.16987 1.17415 1.3317 1.33545 1.49895 1.50161 1.50602 1.6629 1.66632 1.6716 1.85301 1.85692 1.86056 1.87212 2.06608 2.06938 2.19529 2.20165 2.33845 2.34211 2.34736 2.35369 2.48062 2.4841 2.49085 2.63394 2.63702 2.82436 2.82769 2.83162 2.98904 2.99213 3.16004 3.1638 3.16798 3.31051 3.31429 3.31894 3.4446 3.44891 3.45593 3.58949 3.59331 3.59959 3.76396 3.76715 3.77399 4.09508 4.09949 4.34371 4.34781 4.35746 4.50093 4.50419 4.62942 4.63478 4.81823 4.82161 4.82517 
2 0.82173 1.49237 
80 0.16901 0.17243 0.17747 0.32525 0.32898 0.33347 0.513 0.51579 0.51951 0.64608 0.65006 0.65829 0.83569 0.83851 0.8432 1.00607 1.0103 1.01768 1.17251 1.17704 1.18138 1.33837 1.34209 1.35089 1.50521 1.50848 1.51336 1.66959 1.67315 1.68403 1.85987 1.86396 1.86779 1.87944 2.07327 2.07746 2.20246 2.20877 2.34513 2.34881 2.35276 2.35975 2.48824 2.49222 2.50467 2.64122 2.64441 2.66455 2.831 2.83422 2.83889 2.99653 3.00144 3.1668 3.17055 3.1749 3.31775 3.32163 3.33053 3.45226 3.45662 3.59734 3.60176 3.60909 3.77007 3.77371 3.77822 4.10247 4.10664 4.35061 4.35427 4.50838 4.51144 4.52011 4.63448 4.63917 4.82486 4.8275 4.83121 4.84362 
0 
76 0.16933 0.17295 0.32398 0.32756 0.33146 0.51139 0.51439 0.51786 0.64373 0.64727 0.65162 0.83498 0.83837 1.00457 1.00935 1.17144 1.17657 1.18047 1.33708 1.34084 1.34741 1.50529 1.5091 1.66876 1.67311 1.85835 1.86394 1.86888 2.07166 2.07468 2.08422 2.19984 2.20474 2.34393 2.34725 2.35289 2.48568 2.48841 2.49405 2.63852 2.64112 2.64792 2.8292 2.83258 2.83684 2.99406 2.99725 3.00385 3.16455 3.1685 3.1719 3.31538 3.31907 3.32269 3.44953 3.4534 3.45743 3.59462 3.5986 3.60365 3.76846 3.77177 3.7755 4.10037 4.1038 4.11614 4.34938 4.35409 4.50523 4.50809 4.51219 4.63386 4.63743 4.82317 4.8259 4.82969 
84 0.14627 0.15061 0.15363 0.30238 0.30622 0.30998 0.48903 0.49385 0.49679 0.62106 0.62585 0.62955 0.81167 0.81553 0.81873 0.82292 0.98423 0.98771 0.99289 1.14841 1.1527 1.15799 1.31343 1.31848 1.32229 1.48151 1.48603 1.48908 1.49383 1.64248 1.64998 1.65372 1.83894 1.84188 1.84628 2.0522 2.0554 2.17747 2.18365 2.32381 2.32714 2.33162 2.45921 2.46627 2.47 2.47577 2.61578 2.62086 2.62398 2.80738 2.81192 2.81502 2.97104 2.97622 2.97928 3.14389 3.14739 3.15172 3.29308 3.29748 3.30186 3.3061 3.42549 3.43184 3.43607 3.57301 3.57756 3.58159 3.74769 3.7516 3.75511 4.08112 4.08413 4.33011 4.33259 4.48427 4.48796 4.49152 4.60833 4.61491 4.61977 4.80326 4.80648 4.80953 
68 0.16582 0.17015 0.17401 0.32258 0.32683 0.32975 0.51233 0.51612 0.64507 0.64866 0.83072 0.83567 0.83947 1.00246 1.00755 1.01121 1.16985 1.17664 1.18083 1.33324 1.33872 1.34272 1.50098 1.50602 1.50953 1.66836 1.67222 1.85762 1.86203 1.86541 2.07311 2.07709 2.20272 2.34329 2.34711 2.35143 2.48722 2.49153 2.64059 2.6449 2.83008 2.83322 2.83782 2.99527 2.99975 3.16502 3.16961 3.31383 3.31906 3.32246 3.45076 3.45435 3.59618 3.60056 3.77115 3.77407 4.10131 4.10466 4.34863 4.35148 4.35584 4.50777 4.51302 4.62906 4.63661 4.82356 4.82646 4.83021 
37 0.15855 0.16297 0.315 0.32022 0.50374 0.63615 0.82506 0.82888 0.99559 1.00116 1.16311 1.3286 1.49515 1.49911 1.66037 1.84988 1.85568 2.06332 2.19145 2.33555 2.4772 2.63048 2.82105 2.9861 3.15686 3.16222 3.30739 3.44214 3.4482 3.58713 3.75973 3.76556 4.0921 4.34054 4.49655 4.62688 4.81455 
60 0.15107 0.15611 0.30747 0.31231 0.4931 0.4984 0.50293 0.62626 0.63134 0.63701 0.81647 0.82156 0.98788 0.99351 1.15373 1.16076 1.31762 1.32407 1.48609 1.49175 1.64657 1.65388 1.84265 1.84738 2.05587 2.05967 2.18156 2.18889 2.32791 2.33217 2.46631 2.47218 2.62177 2.62645 2.81112 2.81671 2.97531 2.98143 3.1481 3.1531 3.29719 3.30383 3.42987 3.43538 3.44016 3.57711 3.58236 3.75111 3.75633 3.75939 4.08494 4.0886 4.33374 4.33734 4.48831 4.49367 4.6123 4.6212 4.80715 4.81048 
25 0.16011 0.31902 0.50471 0.63899 0.82471 0.99735 1.16839 1.33076 1.49481 1.66232 1.85121 2.33752 2.48179 2.6319 2.8244 3.15911 3.31007 3.4451 3.58917 3.76195 4.09265 4.34065 4.49912 4.62751 4.81504 
84 0.16435 0.16755 0.1721 0.31975 0.3238 0.32757 0.50773 0.51075 0.5141 0.63971 0.64335 0.64784 0.82835 0.83202 0.83484 0.83978 0.99924 1.00356 1.00692 1.16525 1.17184 1.17568 1.32914 1.33442 1.33787 1.49824 1.50203 1.50564 1.66437 1.66754 1.67256 1.85438 1.85804 1.86129 2.0674 2.07089 2.07627 2.19357 2.19856 2.20506 2.33975 2.34374 2.34756 2.48191 2.48542 2.49087 2.63566 2.63858 2.82562 2.82886 2.83284 2.99064 2.99389 2.99958 3.16097 3.16516 3.16857 3.30946 3.31469 3.31784 3.44578 3.45041 3.45448 3.59006 3.59417 3.59736 3.76306 3.76752 3.76997 3.77603 4.09646 4.09988 4.34517 4.34807 4.3536 4.50037 4.50481 4.50798 4.62482 4.63221 4.63663 4.81987 4.82276 4.82623 
28 0.15062 0.30689 0.49326 0.62694 0.81597 0.98709 1.15333 1.3173 1.48637 1.65237 1.84177 2.05491 2.18195 2.32711 2.46859 2.622 2.81151 2.97542 3.14758 3.29724 3.4335 3.57722 3.75059 4.08396 4.33266 4.48781 4.6151 4.80651 
0 
74 0.16565 0.16959 0.17571 0.3223 0.32645 0.33093 0.51043 0.5143 0.51911 0.64325 0.64774 0.6641 0.83077 0.83501 0.83988 1.00277 1.00756 1.01642 1.17006 1.17598 1.3344 1.33851 1.34496 1.50119 1.50539 1.51046 1.66703 1.67137 1.68837 1.85709 1.86141 1.86573 2.07082 2.075 2.19917 2.20656 2.34302 2.34736 2.35393 2.48542 2.48925 2.63829 2.64184 2.82825 2.83256 2.83724 2.99267 2.99663 3.16364 3.16841 3.17334 3.31455 3.31895 3.32876 3.44878 3.45373 3.59458 3.59928 3.60675 3.76694 3.77116 3.77621 4.09986 4.10501 4.34785 4.35211 4.50377 4.50817 4.51407 4.63448 4.643 4.82181 4.82483 4.82915 
28 0.16979 0.32504 0.5114 0.64504 0.83442 1.00628 1.17322 1.33663 1.50523 1.66884 1.85975 2.07288 2.20072 2.34534 2.48619 2.63936 2.82955 2.99421 3.16741 3.31664 3.45212 3.59558 3.76904 4.10062 4.34904 4.50647 4.63532 4.82335 
19 0.50925 0.8298 1.17126 1.33631 1.50089 1.66657 1.8577 2.0665 2.20078 2.34207 2.48226 2.99322 3.16535 3.31469 3.44868 3.76782 4.09596 4.34487 4.82283 
0 
28 0.16662 0.3231 0.50895 0.64285 0.83246 1.00479 1.17189 1.33496 1.5029 1.66516 1.85624 2.06865 2.19774 2.34125 2.48425 2.63614 2.82765 2.99074 3.16494 3.31542 3.44927 3.59205 3.7671 4.09672 4.34534 4.50375 4.63184 4.82045 
2 0.16571 4.34628 
73 0.17378 0.17723 0.18241 0.33001 0.33363 0.33916 0.51712 0.52061 0.52507 0.65013 0.65408 0.83988 0.84355 0.84905 1.00988 1.01502 1.02161 1.17856 1.18388 1.34271 1.34713 1.51051 1.5144 1.67381 1.67881 1.68787 1.86408 1.86861 1.87325 2.07715 2.08123 2.20621 2.21297 2.3499 2.35375 2.35987 2.49145 2.49579 2.51045 2.64403 2.64741 2.83517 2.83999 2.84603 2.99984 3.00452 3.17167 3.17483 3.17903 3.32251 3.32645 3.45648 3.46059 3.47731 3.60088 3.60579 3.61463 3.775 3.77803 3.78473 4.1059 4.10954 4.11968 4.35389 4.35802 4.37183 4.51189 4.5158 4.63994 4.64617 4.82905 4.83254 4.83653 
39 0.16829 0.32382 0.34425 0.51051 0.51659 0.64312 0.8312 0.83903 1.00302 1.0225 1.17276 1.33672 1.50308 1.66843 1.85813 1.87281 2.0702 2.20057 2.34354 2.48484 2.63875 2.82925 2.83733 2.99391 3.16297 3.17138 3.31466 3.31993 3.44817 3.45988 3.59467 3.76769 3.77371 4.09914 4.34773 4.50578 4.63308 4.82209 4.82868 
117 0.14166 0.14535 0.14812 0.15091 0.29776 0.30119 0.30431 0.30706 0.4844 0.48821 0.49083 0.49344 0.49715 0.61667 0.62045 0.62335 0.62628 0.63116 0.80699 0.81037 0.81352 0.81591 0.8207 0.97963 0.98234 0.98593 0.98937 1.14386 1.14762 1.15154 1.15538 1.30873 1.31219 1.31588 1.31916 1.47682 1.48064 1.48376 1.48656 1.63816 1.64433 1.64748 1.65102 1.83433 1.83679 1.83992 1.84293 2.04758 2.05009 2.05278 2.05839 2.17285 2.17748 2.18106 2.31921 2.32198 2.32489 2.32817 2.45501 2.46055 2.46404 2.46687 2.47148 2.61135 2.61559 2.61852 2.62109 2.80278 2.80663 2.80941 2.81213 2.81616 2.96641 2.97035 2.97354 2.97707 3.13926 3.14226 3.14538 3.14784 3.15196 3.28847 3.29187 3.2956 3.29841 3.42113 3.42677 3.42989 3.43311 3.5684 3.57214 3.57493 3.57825 3.74311 3.74612 3.74907 3.75136 4.07653 4.07906 4.08191 4.32547 4.32762 4.33033 4.33692 4.47959 4.48253 4.48596 4.48842 4.60368 4.60901 4.6133 4.61773 4.7987 4.80147 4.80368 4.80641 4.81064 
20 0.15748 0.31606 0.50099 0.63607 0.82271 0.99288 1.49306 1.84669 2.06122 2.33603 2.62943 2.81913 3.15704 3.44446 3.58824 3.75962 4.08934 4.33702 4.49675 4.8124 
23 0.17698 0.33352 0.52061 0.84166 1.0149 1.18561 1.34791 1.51254 1.67884 1.86965 2.07962 2.3551 2.64705 2.83927 3.00308 3.17643 3.32711 3.46217 3.77895 4.1085 4.35653 4.51646 4.83145 
29 0.16216 0.31848 0.5055 0.63748 0.82684 0.83076 0.99707 1.16289 1.33091 1.49731 1.66186 1.85157 2.06584 2.19473 2.33742 2.48039 2.63281 2.82393 2.98805 3.15918 3.31047 3.44269 3.58863 3.76398 4.09447 4.34234 4.50106 4.62715 4.81784 
65 0.16439 0.16792 0.31989 0.32381 0.50796 0.51161 0.64056 0.64411 0.64841 0.8294 0.83274 0.83857 0.99943 1.00447 1.16784 1.17285 1.33279 1.3373 1.49994 1.5035 1.6647 1.66944 1.85447 1.85935 2.06761 2.07093 2.19662 2.20322 2.33974 2.34347 2.35303 2.48247 2.48583 2.63535 2.63825 2.82622 2.82987 2.8339 2.99083 2.99527 3.16218 3.16586 3.17077 3.31296 3.31709 3.44622 3.45051 3.59108 3.59462 3.60076 3.76514 3.76845 3.7742 4.09645 4.0998 4.3452 4.34932 4.50219 4.50522 4.51051 4.63101 4.63702 4.81956 4.82268 4.82669 
26 0.16918 0.3265 0.51552 0.65102 0.83463 1.00722 1.1781 1.34373 1.50561 1.67034 1.86081 1.8749 2.07821 2.34786 2.49196 2.64575 2.83311 3.17054 3.3214 3.45704 3.6017 3.77288 4.10669 4.35148 4.51161 4.82528 
0 
137 0.14264 0.14591 0.14861 0.15086 0.15391 0.29879 0.30234 0.30463 0.30697 0.30938 0.48571 0.48902 0.4917 0.49366 0.49608 0.61599 0.62034 0.62337 0.6257 0.62813 0.63286 0.80809 0.81141 0.8141 0.81626 0.81879 0.9809 0.98321 0.98596 0.9885 0.99203 1.14486 1.14868 1.15157 1.15459 1.15857 1.30991 1.31309 1.31661 1.31899 1.32212 1.47793 1.48147 1.48435 1.4866 1.48962 1.63903 1.64489 1.64801 1.65046 1.65416 1.83567 1.8379 1.84021 1.84258 1.84539 2.0489 2.05112 2.05352 2.05597 2.17403 2.1778 2.18116 2.18495 2.32055 2.32317 2.32552 2.32791 2.33126 2.45555 2.46123 2.46444 2.467 2.4699 2.61242 2.61669 2.61922 2.62139 2.62446 2.80418 2.80763 2.81004 2.81208 2.81474 2.96757 2.97097 2.97412 2.97614 2.97995 3.14035 3.14316 3.1454 3.14795 3.15005 3.28928 3.29247 3.29547 3.29832 3.30073 3.42231 3.42779 3.43002 3.43289 3.43561 3.56966 3.57301 3.57554 3.57803 3.581 3.74435 3.74664 3.74937 3.75149 3.7535 4.07787 4.08015 4.08237 4.08478 4.32663 4.32875 4.33074 4.33348 4.48077 4.48359 4.48659 4.48857 4.49103 4.60476 4.60873 4.61217 4.61572 4.62273 4.80016 4.80272 4.80472 4.80667 4.80933 
99 0.14618 0.15028 0.1534 0.30238 0.30581 0.30928 0.31289 0.48887 0.49324 0.49596 0.49962 0.62171 0.62582 0.62947 0.81165 0.81526 0.81865 0.82291 0.98401 0.98704 0.99113 1.14851 1.15229 1.15724 1.1623 1.31323 1.31742 1.32105 1.32545 1.48144 1.4857 1.48895 1.49339 1.64263 1.6493 1.65263 1.83873 1.84138 1.845 1.8498 2.05199 2.05475 2.05794 2.17728 2.18286 2.19075 2.32361 2.32651 2.32992 2.45994 2.46576 2.46952 2.47419 2.61609 2.62025 2.62343 2.80713 2.81134 2.81436 2.81905 2.97095 2.97538 2.97853 3.14382 3.14697 3.15076 3.15418 3.29298 3.29698 3.30107 3.30483 3.42559 3.43129 3.43507 3.43967 3.57285 3.5769 3.58046 3.74748 3.75107 3.75418 3.75768 4.08093 4.08358 4.08693 4.32991 4.33212 4.33576 4.48411 4.48735 4.49076 4.4957 4.60814 4.61442 4.61921 4.80307 4.806 4.80841 4.8122 
43 0.17073 0.32728 0.5126 0.51645 0.64722 0.83579 0.8414 1.00781 1.0152 1.1772 1.33983 1.50666 1.67186 1.862 1.86722 2.0732 2.20541 2.34602 2.35207 2.48796 2.49838 2.64029 2.83244 2.83794 2.99545 3.00296 3.16814 3.17402 3.31946 3.45303 3.59762 3.60584 3.77095 3.78131 4.1017 4.10943 4.35028 4.35957 4.50787 4.51419 4.63721 4.8246 4.82832 
0 
58 0.15534 0.15931 0.31194 0.31623 0.49796 0.50259 0.63118 0.63627 0.8205 0.82511 0.83135 0.99225 0.99868 1.15821 1.1649 1.32224 1.32859 1.49022 1.49475 1.49961 1.65503 1.65923 1.84721 1.85147 2.06048 2.06485 2.18644 2.19213 2.33261 2.33713 2.47198 2.47726 2.62688 2.63087 2.81617 2.82097 2.98018 2.98535 3.15285 3.15832 3.30198 3.30922 3.4379 3.44235 3.5821 3.58681 3.75576 3.7613 4.08938 4.09351 4.3382 4.34222 4.49282 4.49818 4.61738 4.62548 4.81199 4.81535 
38 0.16691 0.32344 0.50941 0.51318 0.64218 0.64789 0.83174 0.83548 1.00247 1.0105 1.17345 1.33535 1.50222 1.50729 1.66693 1.8578 2.07017 2.19923 2.34161 2.35354 2.48401 2.48946 2.63777 2.82837 2.83499 2.99242 3.16507 3.3154 3.44903 3.5939 3.76803 3.77275 4.09869 4.34633 4.50558 4.633 4.8218 4.82732 
0 
54 0.14974 0.156 0.30583 0.31095 0.49255 0.49853 0.62444 0.63047 0.81514 0.82157 0.98773 0.9951 1.1518 1.15764 1.16519 1.31701 1.32497 1.48498 1.49174 1.64598 1.65439 1.84247 1.85081 2.05573 2.18102 2.19196 2.32732 2.33469 2.46266 2.47139 2.61919 2.62571 2.81092 2.81752 2.97455 2.98167 3.14741 3.1546 3.29657 3.30477 3.42895 3.43604 3.57652 3.5836 3.75117 3.75843 4.08462 4.33363 4.48781 4.49509 4.6119 4.62102 4.80676 4.81153 
78 0.16023 0.16438 0.17259 0.31695 0.3213 0.327 0.50358 0.50735 0.51115 0.63582 0.63948 0.64341 0.82546 0.8299 0.83539 0.99682 1.00174 1.00944 1.16309 1.16835 1.17711 1.32697 1.33215 1.33681 1.4953 1.49989 1.50589 1.66009 1.66366 1.672 1.8519 1.85646 1.86109 2.06562 2.06939 2.19157 2.19662 2.33788 2.34177 2.34894 2.47484 2.48013 2.48402 2.63158 2.63534 2.82186 2.82572 2.83036 2.98504 2.98969 2.99757 3.15775 3.16248 3.16615 3.30704 3.31263 3.31693 3.44207 3.44579 3.44984 3.58762 3.59127 3.59833 3.76057 3.76559 3.7708 4.09448 4.09865 4.3433 4.3475 4.4979 4.50237 4.5125 4.62233 4.62905 4.81712 4.82001 4.82421 
53 0.14812 0.15287 0.30457 0.3103 0.49071 0.49546 0.62433 0.63043 0.81351 0.81868 0.98497 1.15109 1.31498 1.32477 1.48345 1.48864 1.64894 1.65457 1.83971 1.84578 2.05292 2.05825 2.17934 2.32499 2.33119 2.46632 2.47157 2.61947 2.62442 2.80898 2.814 2.97293 2.97899 3.14524 3.15146 3.29471 3.30348 3.4313 3.43771 3.57465 3.5807 3.74835 3.75398 4.08196 4.08719 4.3307 4.33586 4.48554 4.49161 4.61025 4.61961 4.80424 4.80787 
103 0.17572 0.17875 0.18236 0.19625 0.33117 0.33505 0.33788 0.34324 0.51918 0.52195 0.52469 0.52929 0.65242 0.65585 0.65969 0.84143 0.84455 0.84803 0.85776 1.01134 1.0159 1.01984 1.0288 1.17869 1.18388 1.18732 1.34362 1.34731 1.35049 1.35956 1.5121 1.51523 1.51878 1.53158 1.67615 1.68019 1.68438 1.86588 1.87005 1.87328 1.87826 2.07906 2.08236 2.08671 2.10502 2.20799 2.21281 2.21972 2.35137 2.35559 2.35929 2.36574 2.4938 2.49729 2.50154 2.64649 2.64938 2.65465 2.83752 2.84087 2.84454 2.8506 3.0018 3.00476 3.00868 3.17292 3.17657 3.17944 3.18423 3.32372 3.32728 3.33017 3.34113 3.45791 3.4619 3.46552 3.60292 3.60678 3.61092 3.61981 3.777 3.78004 3.78334 3.78908 4.1077 4.11096 4.11492 4.12919 4.35659 4.35948 4.3634 4.38248 4.51293 4.51632 4.51951 4.5272 4.64278 4.64696 4.65843 4.83122 4.834 4.83725 4.84188 
58 0.15887 0.16217 0.31505 0.31862 0.50304 0.50641 0.63515 0.63872 0.82362 0.82669 0.8303 0.99453 0.99905 1.162 1.16671 1.32736 1.33083 1.49436 1.49722 1.50094 1.65908 1.66265 1.84978 1.85376 2.06299 2.0669 2.19079 2.19636 2.33516 2.339 2.47668 2.4806 2.62977 2.63277 2.82066 2.82421 2.98501 2.98906 3.15681 3.16008 3.30708 3.31071 3.44092 3.445 3.58591 3.59001 3.75988 3.76317 4.09162 4.09556 4.33971 4.34474 4.49764 4.50076 4.62542 4.62956 4.81448 4.8176 
0 
20 0.16513 0.5075 0.64058 0.83062 1.33389 1.6642 2.4816 2.6345 2.82556 2.99044 3.1626 3.31301 3.44881 3.59059 3.76486 4.09624 4.34426 4.50197 4.63064 4.81918 
57 0.15342 0.15775 0.30953 0.31398 0.49558 0.5003 0.50515 0.62914 0.63355 0.81907 0.82364 0.99019 0.99531 1.15597 1.16184 1.32004 1.32583 1.48855 1.49335 1.65454 1.6596 1.84494 1.84953 2.0581 2.06218 2.1841 2.1911 2.33028 2.33442 2.47091 2.47542 2.62424 2.62852 2.81369 2.81862 2.97783 2.98307 3.15056 3.15543 3.29969 3.30559 3.4368 3.44216 3.57982 3.58419 3.7534 3.75858 4.08712 4.09115 4.33602 4.33962 4.49054 4.49561 4.61501 4.6236 4.80945 4.81302 
23 0.15841 0.31245 0.50157 0.6356 0.82557 0.99588 1.32786 1.84695 2.06045 2.33239 2.47675 2.62884 2.81999 2.98428 3.15303 3.30787 3.44292 3.5858 3.75933 4.08884 4.33717 4.49627 4.81188 
68 0.16734 0.1708 0.17502 0.32366 0.32739 0.33085 0.51244 0.51592 0.6444 0.64852 0.83199 0.83612 0.84022 1.00314 1.00756 1.01202 1.1702 1.17499 1.17947 1.33407 1.33904 1.34324 1.50206 1.50595 1.51032 1.66848 1.67294 1.85801 1.86214 1.86554 2.07151 2.07577 2.19867 2.20357 2.3441 2.34784 2.35373 2.48635 2.49062 2.63961 2.64305 2.83101 2.83507 2.83939 2.99493 2.9994 3.16746 3.17058 3.31379 3.3193 3.32404 3.45013 3.45513 3.59541 3.6003 3.77089 3.77425 4.1009 4.10472 4.34928 4.35379 4.50783 4.51148 4.6328 4.63701 4.82405 4.82755 4.83093 
57 0.16518 0.16843 0.32098 0.32441 0.50939 0.51355 0.64203 0.6457 0.83039 0.8334 0.83938 0.99995 1.00466 1.17047 1.17515 1.33466 1.33888 1.5011 1.50435 1.66518 1.66951 1.85542 1.8599 2.06927 2.07336 2.19791 2.20514 2.34108 2.34572 2.48356 2.48799 2.63677 2.64178 2.82702 2.83168 2.99181 2.99651 3.16377 3.16713 3.31497 3.31873 3.44846 3.45251 3.59272 3.59686 3.76673 3.76945 4.09778 4.10238 4.34575 4.35074 4.50398 4.50723 4.63178 4.63999 4.82079 4.82504 
6 0.16073 0.82487 1.49528 2.82407 4.34096 4.81559 
3 0.85047 3.17836 3.78079 
49 0.15243 0.15748 0.30871 0.31437 0.49658 0.50154 0.6289 0.63658 0.81738 0.82234 0.98904 0.99714 1.15581 1.16363 1.32092 1.32683 1.48779 1.49293 1.65299 1.66142 1.8436 1.85032 2.05703 2.18581 2.32907 2.33892 2.47002 2.47668 2.62405 2.81425 2.81954 2.97914 3.14951 3.15502 3.29991 3.30561 3.43445 3.44114 3.58 3.58849 3.75323 3.75825 4.08589 4.33421 4.49 4.49549 4.61742 4.80865 4.81423 
71 0.16385 0.16742 0.17298 0.31916 0.32311 0.32685 0.50742 0.51028 0.514 0.63972 0.64316 0.64966 0.82889 0.83199 0.83588 0.9983 1.00313 1.00737 1.16561 1.17257 1.33184 1.33608 1.49934 1.50268 1.50731 1.66388 1.66856 1.85344 1.85818 1.86178 2.06644 2.06972 2.19539 2.19966 2.33883 2.34451 2.35263 2.48147 2.48558 2.63465 2.63741 2.82517 2.82823 2.83177 2.98903 2.99296 3.16065 3.16421 3.16833 3.31208 3.31533 3.44488 3.44974 3.58946 3.59407 3.60006 3.76544 3.76808 4.09536 4.09895 4.34389 4.34685 4.35218 4.50229 4.50517 4.6274 4.6316 4.63888 4.81837 4.82152 4.82481 
24 0.15355 0.31048 0.49706 0.63076 0.81893 0.99131 1.32299 1.48953 1.84338 2.05733 2.32945 2.47271 2.62511 2.81536 2.9801 3.15048 3.30293 3.43788 3.58105 3.7547 4.08579 4.33364 4.49213 4.80828 
29 0.17281 0.32989 0.51647 0.65237 0.83831 1.01033 1.18034 1.34206 1.50986 1.67355 1.86532 2.07521 2.20522 2.34829 2.35489 2.64283 2.83655 2.99694 3.17147 3.32249 3.45627 3.60377 3.7742 4.10322 4.35167 4.51178 4.63947 4.82697 4.8318 
48 0.16822 0.1729 0.32532 0.33185 0.51176 0.51639 0.64482 0.64973 0.83473 0.83968 1.00507 1.01052 1.17298 1.17789 1.33737 1.34272 1.50456 1.50953 1.66912 1.67544 1.85978 1.86488 2.07254 2.20099 2.34406 2.34926 2.48685 2.49444 2.64073 2.8309 2.83641 2.99528 3.16593 3.17027 3.31751 3.32279 3.45219 3.59606 3.60648 3.7708 4.10105 4.10685 4.34891 4.35446 4.50769 4.63443 4.82392 4.82861 
69 0.16014 0.16343 0.16786 0.31559 0.3195 0.32277 0.50362 0.50643 0.50944 0.63607 0.63993 0.82506 0.82856 0.8325 0.99609 1.00065 1.16226 1.16748 1.32682 1.33077 1.33456 1.49579 1.49903 1.50355 1.66028 1.66391 1.85033 1.85485 1.86026 2.0632 2.06714 2.19023 2.19464 2.33583 2.34025 2.4776 2.48083 2.63095 2.63419 2.82121 2.82447 2.82866 2.98515 2.98827 3.15669 3.16119 3.16519 3.30756 3.31191 3.31535 3.44165 3.44643 3.5866 3.58998 3.75962 3.76365 3.76664 4.09231 4.09615 4.34102 4.34464 4.49682 4.50093 4.5061 4.62145 4.62752 4.81523 4.81815 4.82156 
1 1.86338 
4 1.17356 1.33749 1.66714 1.85578 
33 0.16526 0.17133 0.32281 0.50955 0.64248 0.83084 0.83611 1.00357 1.17342 1.33453 1.50209 1.66412 1.673 1.85748 1.86277 2.06869 2.1981 2.34387 2.48285 2.63605 2.82705 2.99054 3.16472 3.31515 3.44853 3.59241 3.76754 4.09745 4.3457 4.50363 4.63257 4.81971 4.82602 
36 0.15953 0.16458 0.31603 0.31999 0.50355 0.50947 0.63697 0.82407 0.82812 0.99716 1.1617 1.1685 1.32989 1.49449 1.49886 1.65983 1.85036 1.85587 2.06416 2.19291 2.33571 2.47822 2.63154 2.82198 2.9867 3.15659 3.16157 3.30963 3.44368 3.58726 3.76226 4.09267 4.3406 4.4991 4.6258 4.81517 
48 0.15057 0.15503 0.30671 0.31377 0.493 0.4978 0.62616 0.63234 0.81589 0.82066 0.98698 0.99454 1.153 1.31697 1.32493 1.48603 1.49081 1.64988 1.65645 1.84171 2.05498 2.18182 2.32711 2.46677 2.47254 2.62132 2.62576 2.81139 2.81663 2.97512 2.98038 3.14746 3.1545 3.29679 3.30473 3.43259 3.57716 3.58394 3.75046 3.75707 4.08408 4.33276 4.48748 4.49368 4.61331 4.62158 4.80651 4.81164 
103 0.14719 0.1508 0.1535 0.15793 0.30324 0.30678 0.30999 0.31403 0.48989 0.49388 0.49635 0.50023 0.62226 0.6261 0.62885 0.63298 0.81246 0.81583 0.81897 0.82232 0.98521 0.98787 0.99204 1.14931 1.15323 1.1583 1.16287 1.31421 1.31773 1.32168 1.32608 1.48226 1.48606 1.48933 1.49315 1.64356 1.65014 1.65333 1.66019 1.83989 1.84233 1.8459 1.85055 2.05315 2.05565 2.05854 2.1783 2.18318 2.18934 2.32477 2.32758 2.33075 2.46036 2.46622 2.47005 2.47367 2.61677 2.62123 2.62415 2.80824 2.81225 2.815 2.81949 2.9719 2.97601 2.97914 3.14481 3.14788 3.15118 3.15466 3.29404 3.29754 3.30213 3.30548 3.42657 3.43244 3.43612 3.44084 3.5739 3.57777 3.58047 3.58695 3.74868 3.75178 3.755 3.75825 4.0821 4.08463 4.0879 4.33107 4.33314 4.33663 4.48512 4.4881 4.49174 4.49619 4.60912 4.61479 4.61982 4.80425 4.80707 4.80925 4.81409 
29 0.16071 0.31717 0.32281 0.50493 0.63856 0.8251 0.83123 0.9965 1.16752 1.3301 1.49498 1.50246 1.66145 1.85151 2.06825 2.33789 2.48097 2.63297 2.82285 2.98726 3.15953 3.30961 3.44833 3.5884 3.76233 4.0961 4.49984 4.62752 4.81892 
77 0.14733 0.15227 0.15606 0.30348 0.30739 0.31173 0.49005 0.49527 0.49888 0.62262 0.62757 0.63184 0.81271 0.81715 0.82061 0.98524 0.98916 0.99462 1.14961 1.15415 1.16136 1.31443 1.32061 1.32565 1.48255 1.48812 1.49184 1.64395 1.65145 1.65482 1.83995 1.84303 1.84803 2.05321 2.05655 2.17853 2.18594 2.32483 2.32825 2.33474 2.46129 2.46693 2.47099 2.61719 2.62184 2.6255 2.80841 2.81342 2.8171 2.9721 2.97821 3.14492 3.1485 3.15287 3.29414 3.29953 3.30386 3.42692 3.43312 3.43834 3.57404 3.57899 3.74871 3.75351 3.75683 4.08214 4.08527 4.33112 4.33375 4.48526 4.48919 4.49297 4.60939 4.61827 4.8043 4.80763 4.81128 
55 0.15451 0.15931 0.16483 0.31133 0.31772 0.49842 0.50289 0.63077 0.63727 0.81997 0.82483 0.82933 0.99138 0.99735 1.15753 1.16681 1.32165 1.33016 1.48992 1.49503 1.49954 1.6557 1.66235 1.84609 1.8523 2.05938 2.06722 2.1891 2.33147 2.3378 2.47236 2.47943 2.62585 2.63115 2.81723 2.82273 2.98024 2.98565 3.15196 3.15833 3.30146 3.30892 3.4374 3.44429 3.58157 3.58858 3.75523 3.7613 4.08841 4.33732 4.49209 4.49828 4.62154 4.8112 4.81576 
27 0.16065 0.3168 0.50434 0.63673 0.82445 0.99883 1.16692 1.33165 1.4954 1.66089 1.85292 2.06372 2.3384 2.47804 2.6314 2.8231 2.98816 3.15848 3.30956 3.44401 3.58844 3.76166 4.0922 4.34004 4.4985 4.62807 4.81539 
52 0.15092 0.1566 0.30725 0.31328 0.49362 0.4988 0.62678 0.63276 0.81629 0.82197 0.98786 0.99504 1.15371 1.16387 1.31789 1.32515 1.4864 1.49245 1.65084 1.65693 1.84246 1.84946 2.05571 2.18267 2.32776 2.33436 2.46751 2.4737 2.62175 2.62699 2.81204 2.81756 2.9759 2.98221 3.14804 3.15411 3.2976 3.30488 3.43339 3.43997 3.5777 3.58428 3.75129 3.75708 4.08474 4.33346 4.48834 4.49443 4.61407 4.6233 4.80711 4.81153 
45 0.16131 0.31457 0.4999 0.50669 0.63309 0.6408 0.82524 0.99536 1.16102 1.16852 1.32527 1.3371 1.65303 1.66397 1.85031 2.06533 2.18836 2.19892 2.33525 2.34546 2.47106 2.48054 2.62838 2.63446 2.81906 2.82626 2.98229 2.99099 3.15546 3.1623 3.30513 3.31306 3.4355 3.44565 3.585 3.5916 3.7587 3.76472 4.09413 4.34157 4.4957 4.50179 4.61912 4.6299 4.81613 
83 0.1542 0.1581 0.16099 0.1661 0.31204 0.31549 0.31878 0.49774 0.50162 0.50514 0.63093 0.63439 0.63796 0.81965 0.82303 0.8261 0.83077 0.99229 0.99584 1.00004 1.15786 1.1626 1.16775 1.32192 1.32732 1.33103 1.48925 1.49331 1.49634 1.50148 1.65175 1.65771 1.66098 1.84721 1.85125 1.85531 2.06033 2.0635 2.18569 2.19132 2.33248 2.33555 2.34129 2.47079 2.47525 2.47876 2.62643 2.62973 2.63299 2.81579 2.81957 2.82328 2.97974 2.98444 2.98875 3.15271 3.15583 3.15952 3.30171 3.306 3.3097 3.43628 3.43971 3.44435 3.58171 3.58534 3.58959 3.75577 3.75956 3.76249 4.08943 4.09233 4.33823 4.34081 4.49301 4.49749 4.50064 4.61654 4.62451 4.62905 4.81168 4.81443 4.81804 
25 0.16103 0.317 0.50296 0.63965 0.82463 0.99927 1.16834 1.33128 1.4954 1.65998 1.85342 2.06235 2.33867 2.47731 2.63065 2.82113 3.15816 3.3095 3.44468 3.58997 3.76146 4.09092 4.3391 4.49872 4.81375 
6 0.1728 0.32769 0.83437 1.50661 1.86201 4.82794 
80 0.14743 0.15152 0.15535 0.30376 0.30755 0.31157 0.48979 0.49405 0.49743 0.62283 0.62687 0.63084 0.81285 0.81716 0.8208 0.98448 0.98895 0.99539 1.15019 1.15492 1.16194 1.31445 1.3195 1.32517 1.48264 1.48716 1.49155 1.64444 1.65024 1.65528 1.83922 1.8431 1.84745 2.05243 2.05601 2.17827 2.18392 2.32443 2.32801 2.33452 2.46303 2.46805 2.47248 2.61813 2.62208 2.6255 2.80787 2.81213 2.8153 2.97206 2.97692 2.9847 3.14463 3.14857 3.15204 3.29405 3.29875 3.3037 3.42842 3.43227 3.4371 3.57374 3.57788 3.58405 3.74779 3.7521 3.75547 4.08144 4.08492 4.33024 4.33335 4.485 4.48952 4.49484 4.6091 4.61565 4.62128 4.80364 4.80671 4.80981 
0 
43 0.15672 0.16362 0.31184 0.31803 0.49999 0.50602 0.63306 0.82038 0.82575 0.99167 1.00004 1.1585 1.16744 1.32154 1.3283 1.49066 1.49688 1.65723 1.84612 1.8541 2.05949 2.18967 2.33156 2.34518 2.47515 2.6282 2.81802 2.98329 3.15222 3.15844 3.30175 3.30914 3.4389 3.58371 3.75497 3.76051 4.08847 4.33697 4.49205 4.49761 4.62312 4.81098 4.8155 
23 0.15315 0.30925 0.49702 0.6299 0.81804 0.98918 1.48941 1.84331 2.05681 2.32889 2.47255 2.62512 2.8154 2.98034 3.14961 3.30618 3.43628 3.58086 3.75432 4.08565 4.33395 4.49208 4.80849 
100 0.16697 0.17024 0.17329 0.17767 0.3228 0.32666 0.32981 0.33401 0.51155 0.51416 0.51745 0.5222 0.64397 0.64767 0.65109 0.8322 0.83596 0.83849 0.84207 1.00305 1.00724 1.01071 1.01679 1.16967 1.17521 1.17908 1.3337 1.33874 1.34183 1.34868 1.502 1.50599 1.50905 1.51331 1.66779 1.67079 1.67592 1.85845 1.86209 1.86546 1.86963 2.07169 2.07454 2.0795 2.19717 2.20303 2.20771 2.34358 2.34678 2.35068 2.35589 2.48496 2.48834 2.49217 2.49821 2.63848 2.64168 2.6453 2.82905 2.8323 2.83593 2.84002 2.9916 2.99602 2.99919 3.16416 3.16841 3.17094 3.1748 3.31432 3.31907 3.32199 3.45016 3.45409 3.45813 3.59389 3.59707 3.60098 3.60517 3.76753 3.77179 3.77438 3.77954 4.10059 4.1035 4.10832 4.34924 4.35174 4.35612 4.50432 4.50869 4.51203 4.51787 4.63089 4.63646 4.64101 4.82341 4.82597 4.82885 4.8321 
0 
0 
25 0.15781 0.31526 0.50212 0.63544 0.82375 1.16458 1.32663 1.49463 1.66329 1.84607 2.06194 2.33506 2.47528 2.62834 2.81985 2.98381 3.15645 3.30687 3.4412 3.58714 3.75877 4.08794 4.336 4.49566 4.81203 
29 0.16519 0.32214 0.50848 0.6418 0.83098 1.00222 1.17216 1.33398 1.50164 1.66498 1.85732 2.0686 2.19877 2.34193 2.48334 2.63585 2.82647 2.99067 3.16336 3.31466 3.44887 3.59227 3.76686 4.09692 4.34495 4.50326 4.63169 4.82002 4.82547 
70 0.15781 0.16083 0.1646 0.31394 0.31769 0.3218 0.50177 0.50511 0.63434 0.6377 0.82283 0.82621 0.82932 0.99401 0.99846 1.16014 1.16455 1.1707 1.32507 1.32894 1.33213 1.49287 1.49648 1.49991 1.65818 1.66164 1.66618 1.84836 1.85215 1.85558 2.06151 2.06516 2.1895 2.19399 2.334 2.33764 2.47505 2.47877 2.48425 2.62892 2.63185 2.81946 2.82295 2.82875 2.98403 2.98694 3.15478 3.15907 3.16314 3.30439 3.30914 3.31294 3.44001 3.44439 3.58501 3.58841 3.75856 3.76204 4.09052 4.09431 4.33894 4.34251 4.49513 4.49854 4.50207 4.62189 4.62604 4.81357 4.81642 4.81982 
28 0.15901 0.31579 0.50332 0.6364 0.8248 0.99735 1.16448 1.32816 1.49548 1.65939 1.85043 2.06398 2.19308 2.33713 2.47631 2.63115 2.82136 2.98564 3.15723 3.30732 3.44137 3.58687 3.76234 4.09239 4.34081 4.49837 4.62573 4.81569 
78 0.15487 0.15889 0.16255 0.31194 0.31611 0.31996 0.49838 0.50202 0.50545 0.63151 0.63535 0.63894 0.82076 0.82509 0.8303 0.99182 0.99674 1.00167 1.15841 1.16393 1.16859 1.32207 1.32706 1.33119 1.49039 1.49502 1.4999 1.65468 1.65905 1.66391 1.84685 1.85118 1.85509 2.05983 2.0634 2.18645 2.1918 2.3322 2.33607 2.34145 2.47161 2.47614 2.48092 2.62614 2.62997 2.81683 2.8205 2.82442 2.97994 2.98461 2.98996 3.1531 3.15722 3.16124 3.3021 3.30738 3.31072 3.43755 3.44181 3.44603 3.58187 3.58572 3.59029 3.7558 3.75983 3.76281 4.08886 4.09226 4.3376 4.34063 4.49283 4.49721 4.50083 4.61882 4.62556 4.8117 4.81463 4.81896 
25 0.16704 0.32243 0.50983 0.64193 0.83332 1.00102 1.17335 1.33524 1.50306 1.66654 1.85587 2.06891 2.19978 2.34151 2.48459 2.63873 2.82692 2.99254 3.31866 3.59262 3.77153 4.09804 4.34602 4.63206 4.82208 
1 0.83593 
129 0.16775 0.17062 0.1728 0.17566 0.18107 0.32396 0.32695 0.32924 0.33142 0.33565 0.51095 0.51358 0.51592 0.51817 0.52117 0.6444 0.64699 0.64927 0.65211 0.65732 0.8336 0.8368 0.83904 0.84177 0.84851 1.00432 1.00764 1.01018 1.01309 1.02003 1.17136 1.17529 1.1782 1.18097 1.33478 1.33857 1.34104 1.34367 1.34934 1.50392 1.50677 1.50908 1.5118 1.5245 1.66921 1.67183 1.67477 1.67856 1.85884 1.86161 1.86402 1.86638 1.86945 1.87939 2.07171 2.07427 2.07669 2.08036 2.19886 2.20274 2.20636 2.2106 2.34429 2.34716 2.34971 2.35259 2.35687 2.48586 2.48851 2.49119 2.49436 2.49981 2.63911 2.64161 2.64372 2.64819 2.82913 2.83199 2.83411 2.83687 2.83959 2.99348 2.99638 2.99893 3.00203 3.1657 3.16883 3.17091 3.17336 3.17697 3.31504 3.3189 3.32117 3.32381 3.45053 3.45363 3.45606 3.45913 3.5953 3.59788 3.60056 3.60357 3.60787 3.76879 3.77169 3.77392 3.77662 3.78163 4.10075 4.103 4.10541 4.10998 4.34951 4.35155 4.35433 4.35808 4.50541 4.50875 4.51075 4.51353 4.63394 4.63706 4.64047 4.64537 4.82352 4.82589 4.82805 4.83054 4.83352 
62 0.16292 0.16622 0.17134 0.31904 0.32307 0.50701 0.51062 0.63951 0.64396 0.82892 0.83196 0.83648 0.99792 1.00254 1.00767 1.16452 1.17051 1.33259 1.33738 1.4982 1.50183 1.66336 1.66822 1.85274 1.85734 1.86098 2.06641 2.06986 2.19414 2.19928 2.33826 2.34222 2.34953 2.48113 2.48875 2.63426 2.63723 2.82511 2.83016 2.98945 2.99469 3.1617 3.16565 3.31275 3.31694 3.44492 3.44966 3.59015 3.59545 3.76498 3.76776 4.09528 4.09911 4.3435 4.34803 4.50204 4.5076 4.62872 4.6332 4.81845 4.82181 4.82551 
12 0.16541 0.31935 0.50594 0.99978 1.50035 1.66319 1.85375 3.15882 3.31014 4.34239 4.62654 4.81499 
89 0.17888 0.18216 0.18988 0.33433 0.33818 0.34389 0.52155 0.52486 0.52845 0.53994 0.65303 0.65741 0.66155 0.84212 0.8462 0.85041 1.01363 1.01854 1.02594 1.1796 1.18627 1.19071 1.34445 1.34921 1.35346 1.51376 1.51722 1.52138 1.67886 1.68332 1.6968 1.86882 1.8732 1.87722 2.08147 2.08503 2.09232 2.20786 2.21306 2.22081 2.35376 2.35799 2.36456 2.49471 2.49863 2.50383 2.64859 2.65171 2.65785 2.83864 2.84261 2.8468 2.8594 3.00158 3.00589 3.01039 3.17386 3.17838 3.18186 3.18874 3.32378 3.32914 3.33286 3.45948 3.46418 3.46854 3.60378 3.60845 3.61314 3.77769 3.78173 3.78512 3.79233 4.11027 4.11404 4.12812 4.35898 4.36258 4.37241 4.51416 4.51858 4.52233 4.64165 4.6467 4.65292 4.83339 4.83668 4.84078 4.85693 
30 0.17001 0.32619 0.51205 0.64564 0.83466 1.00712 1.17159 1.17739 1.33883 1.50598 1.67021 1.8617 2.07129 2.19936 2.34514 2.35341 2.48904 2.63949 2.83095 2.99396 3.16779 3.31941 3.45285 3.59648 3.77063 4.10146 4.35068 4.50669 4.63668 4.8259 
0 
32 0.15353 0.30909 0.49653 0.62907 0.81859 0.82564 0.98955 1.15587 1.32058 1.48894 1.65421 1.84397 2.05726 2.18634 2.32935 2.47101 2.62449 2.81433 2.97879 3.15001 3.15806 3.29983 3.30935 3.43555 3.57996 3.75342 3.75938 4.08627 4.33474 4.49024 4.62184 4.80872 
32 0.15822 0.31423 0.50198 0.6345 0.82298 0.83106 0.99415 1.00109 1.16527 1.33017 1.49439 1.50298 1.65886 1.84913 1.85662 2.06141 2.19417 2.33402 2.47643 2.6294 2.81988 2.98546 3.15483 3.31068 3.44012 3.58543 3.75886 4.09065 4.3391 4.49554 4.6276 4.81367 
81 0.1531 0.15756 0.16134 0.30922 0.31346 0.3174 0.49579 0.50095 0.50502 0.62845 0.6334 0.63747 0.81845 0.82259 0.82623 0.99129 0.99573 1.00008 1.15528 1.1598 1.16438 1.32024 1.32544 1.32898 1.48829 1.49303 1.49675 1.64952 1.65623 1.65953 1.84627 1.84966 1.8546 2.0595 2.06333 2.18435 2.18996 2.19615 2.33098 2.33441 2.33929 2.46636 2.47255 2.47647 2.62285 2.62783 2.63132 2.81418 2.81907 2.82298 2.97795 2.98336 2.99008 3.15099 3.15461 3.15856 3.30003 3.30499 3.30934 3.43253 3.4388 3.44338 3.57988 3.58473 3.58871 3.75478 3.7591 3.76267 4.08837 4.0918 4.33756 4.34092 4.4912 4.49542 4.49887 4.61491 4.62083 4.62592 4.8106 4.81396 4.81843 
56 0.15077 0.15494 0.30706 0.31195 0.49383 0.49794 0.62692 0.63202 0.81604 0.82048 0.98714 0.99265 1.15359 1.16264 1.31735 1.32403 1.48628 1.49076 1.65177 1.65657 1.84187 1.84661 2.05499 2.05906 2.18274 2.32728 2.33192 2.46826 2.47275 2.6219 2.62597 2.81204 2.8164 2.97593 2.98055 3.14788 3.15291 3.29755 3.30392 3.43322 3.43887 3.5777 3.5834 3.75066 3.75541 4.08407 4.08815 4.33271 4.33661 4.488 4.49288 4.61491 4.62283 4.80667 4.80993 4.81481 
0 
83 0.16635 0.16994 0.17403 0.32242 0.3261 0.32992 0.51012 0.51341 0.51811 0.64304 0.64703 0.65211 0.8333 0.83634 0.84029 1.00235 1.00676 1.01226 1.1674 1.17295 1.17733 1.33217 1.33716 1.34094 1.50341 1.50661 1.51085 1.66684 1.67069 1.67505 1.85666 1.86105 1.86439 1.8734 2.07125 2.07549 2.10194 2.19806 2.20248 2.21031 2.34207 2.34618 2.34984 2.35626 2.4849 2.48962 2.50028 2.63814 2.64228 2.82823 2.83173 2.83584 2.99257 2.99701 3.16304 3.16736 3.17169 3.31331 3.31796 3.32409 3.44965 3.45334 3.59317 3.59803 3.60366 3.76714 3.77075 3.77795 4.09953 4.10326 4.11412 4.34771 4.35163 4.35923 4.50318 4.50725 4.51225 4.63003 4.635 4.64705 4.82179 4.82494 4.82849 
35 0.16628 0.17368 0.32234 0.50959 0.51556 0.64254 0.64888 0.83293 1.00205 1.00917 1.17227 1.33626 1.50323 1.66669 1.85608 1.86294 2.06979 2.20073 2.34171 2.34653 2.48465 2.63719 2.82842 2.99255 3.1658 3.31582 3.44983 3.59302 3.7673 3.77157 4.09816 4.34638 4.50568 4.63493 4.8219 
66 0.16127 0.16404 0.31631 0.32013 0.32379 0.50496 0.50807 0.63752 0.6409 0.82534 0.82889 0.83387 0.99577 1.00037 1.0062 1.16248 1.16775 1.17242 1.32648 1.33124 1.33591 1.49601 1.49929 1.50372 1.66159 1.66503 1.85056 1.8549 1.85874 2.06431 2.06726 2.19357 2.19973 2.33681 2.34009 2.47889 2.48161 2.6326 2.63498 2.82302 2.82595 2.98767 2.99045 3.15762 3.16147 3.16497 3.30642 3.31142 3.31479 3.4427 3.44659 3.58813 3.59148 3.76228 3.76499 4.0934 4.09641 4.34181 4.34468 4.49995 4.50234 4.62462 4.62907 4.81664 4.81926 4.82429 
28 0.16222 0.31696 0.50589 0.63894 0.82673 0.99637 1.16609 1.33023 1.49738 1.66093 1.85021 1.85688 2.06447 2.19434 2.338 2.47824 2.63227 2.8226 2.98715 3.15947 3.31006 3.44355 3.58952 3.76229 4.09452 4.34075 4.49952 4.81559 
91 0.15123 0.15564 0.15823 0.16257 0.30751 0.31108 0.31491 0.32046 0.49378 0.49876 0.50172 0.62603 0.63074 0.63436 0.81698 0.82132 0.82394 0.82772 0.98889 0.99268 0.99649 1.15384 1.15766 1.16249 1.16831 1.31833 1.32439 1.32806 1.48667 1.49161 1.49442 1.49882 1.64728 1.65508 1.65913 1.6655 1.8436 1.84651 1.85046 1.85496 2.05689 2.06008 2.18226 2.18892 2.32855 2.33177 2.33617 2.46372 2.4712 2.47472 2.48186 2.62124 2.62591 2.62879 2.81198 2.8169 2.81955 2.82475 2.9759 2.98189 2.98684 3.14884 3.15212 3.15614 3.16216 3.2979 3.30297 3.30639 3.43007 3.43638 3.44102 3.57777 3.58253 3.58673 3.75224 3.75673 3.75939 4.0858 4.08862 4.33484 4.33717 4.48918 4.49394 4.49639 4.61322 4.6211 4.62506 4.8079 4.81094 4.81431 4.81885 
73 0.15329 0.15819 0.16344 0.31022 0.31484 0.31881 0.49648 0.50128 0.50591 0.62896 0.63398 0.63852 0.819 0.82397 0.82959 0.99125 0.99694 1.15673 1.16242 1.16785 1.32111 1.32677 1.33171 1.48881 1.49403 1.49927 1.65065 1.65733 1.66214 1.8461 1.85101 2.05932 2.06369 2.18515 2.19111 2.33119 2.33551 2.46817 2.47447 2.47934 2.62447 2.62912 2.8147 2.81951 2.82389 2.97871 2.98415 3.15143 3.15614 3.16001 3.3006 3.30612 3.31004 3.43297 3.43878 3.44489 3.58046 3.58522 3.75466 3.75945 3.76354 4.08829 4.09281 4.33732 4.34253 4.4918 4.49682 4.61618 4.62222 4.62812 4.81046 4.81392 4.81977 
40 0.16683 0.32267 0.32649 0.51003 0.5143 0.64446 0.83208 0.83651 1.00389 1.01073 1.17204 1.33521 1.50249 1.50748 1.66591 1.67261 1.85588 1.86067 2.06936 2.19926 2.34178 2.34608 2.48447 2.63745 2.82844 2.83387 2.99214 3.16493 3.31541 3.45052 3.59294 3.76845 4.09783 4.10554 4.34574 4.35532 4.50465 4.63314 4.82153 4.82592 
5 0.51619 0.84099 1.86799 3.17202 4.83073 
56 0.14614 0.1511 0.30228 0.3069 0.48876 0.49417 0.6215 0.62684 0.81169 0.81637 0.98388 0.98892 1.14845 1.15442 1.31325 1.3195 1.48153 1.48703 1.64288 1.65061 1.83861 1.84198 2.05186 2.05558 2.17725 2.18441 2.32347 2.32742 2.4607 2.46757 2.61616 2.62145 2.80706 2.81244 2.97084 2.97704 3.14359 3.14751 3.29285 3.29883 3.42592 3.43208 3.57271 3.57803 3.74733 3.75227 4.08077 4.08421 4.32979 4.33252 4.48398 4.48922 4.60816 4.61812 4.8029 4.80653 
44 0.15748 0.16215 0.31439 0.32001 0.5025 0.50704 0.6351 0.82272 0.82746 0.99482 1.16107 1.32664 1.33374 1.49246 1.49762 1.65918 1.84917 1.85601 2.06252 2.1911 2.33456 2.47634 2.62991 2.63436 2.8204 2.82503 2.9849 3.15558 3.16145 3.30541 3.31165 3.44047 3.44693 3.58553 3.75884 3.76372 4.0913 4.0958 4.34002 4.49565 4.5011 4.62308 4.81445 4.81827 
60 0.17401 0.17813 0.32955 0.3335 0.35112 0.51717 0.5211 0.65001 0.65533 0.83899 0.84218 0.84917 1.01091 1.01542 1.17842 1.18379 1.34302 1.34839 1.51039 1.51518 1.6741 1.67924 1.8642 1.86892 1.87932 2.07599 2.08115 2.20636 2.3491 2.35346 2.36244 2.4912 2.49607 2.64441 2.64898 2.83567 2.84004 2.99998 3.01056 3.17293 3.17769 3.32295 3.32726 3.45512 3.4601 3.60032 3.60643 3.77547 3.77914 4.10519 4.10998 4.35369 4.35842 4.51195 4.51711 4.64015 4.64725 4.82897 4.83234 4.83771 
62 0.15338 0.15774 0.31048 0.31475 0.31842 0.49657 0.50114 0.50598 0.62966 0.63438 0.81888 0.8233 0.82694 0.99087 0.99692 1.15678 1.16383 1.32093 1.32683 1.48855 1.49327 1.49832 1.65051 1.65714 1.84571 1.85129 2.05881 2.0634 2.18497 2.19334 2.33102 2.33571 2.46983 2.47554 2.62492 2.62917 2.81474 2.81942 2.82816 2.97876 2.98397 3.15121 3.15684 3.30076 3.30741 3.43602 3.44043 3.58058 3.58507 3.75436 3.75919 3.76263 4.08784 4.09165 4.33666 4.34082 4.49152 4.49686 4.61528 4.62462 4.81022 4.81362 
32 0.164 0.31998 0.32506 0.50733 0.64022 0.83081 0.99996 1.00638 1.16451 1.17261 1.33205 1.50062 1.66398 1.85385 1.86023 2.06737 2.19661 2.33902 2.48155 2.63536 2.82606 2.99045 3.16289 3.31366 3.44667 3.59037 3.76605 4.09587 4.34419 4.50283 4.6299 4.81912 
56 0.15159 0.15662 0.3089 0.31469 0.49504 0.50065 0.62753 0.63467 0.81723 0.82149 0.82459 0.83027 0.98972 0.99689 1.15535 1.16477 1.31961 1.32719 1.48699 1.49193 1.49574 1.64874 1.65639 1.84455 1.85109 2.05776 2.18349 2.32967 2.33684 2.46689 2.47484 2.62323 2.62879 2.81324 2.81914 2.97717 2.98392 3.14991 3.1562 3.29912 3.30691 3.43164 3.43704 3.44388 3.57901 3.58691 3.75305 3.75919 4.08675 4.33561 4.49025 4.49632 4.61432 4.62559 4.80887 4.8127 
52 0.16322 0.16663 0.17246 0.31991 0.32353 0.32938 0.50766 0.51316 0.64126 0.65091 0.82854 0.83194 0.83656 0.99885 1.00406 1.1671 1.17337 1.33278 1.33873 1.49944 1.50374 1.66377 1.66843 1.85339 1.85785 1.86149 2.06753 2.19688 2.33958 2.34526 2.48193 2.49151 2.63484 2.82596 2.83191 2.9898 3.16282 3.16999 3.31321 3.44776 3.5905 3.5992 3.76557 3.776 4.09592 4.34397 4.34966 4.50226 4.63054 4.81915 4.82249 4.82786 
56 0.14835 0.15301 0.30459 0.30905 0.49099 0.49622 0.62366 0.62872 0.81402 0.81864 0.98606 0.9918 1.15096 1.15681 1.3156 1.32231 1.48377 1.48896 1.64524 1.65307 1.84084 1.84559 2.05407 2.0584 2.17953 2.18771 2.3257 2.3299 2.46348 2.47034 2.6187 2.6236 2.80922 2.81448 2.97317 2.97926 3.14594 3.15039 3.29507 3.30166 3.42844 3.43401 3.57493 3.57998 3.74942 3.75498 4.08298 4.087 4.33197 4.33537 4.4863 4.49203 4.61048 4.6199 4.80506 4.80872 
35 0.1644 0.32001 0.32477 0.50798 0.51339 0.64046 0.82924 0.83521 1.00014 1.00707 1.17502 1.33365 1.49977 1.6643 1.85458 1.8613 2.06755 2.34049 2.48328 2.63525 2.6387 2.82646 2.99053 3.1639 3.31404 3.44705 3.59171 3.76594 3.76938 4.09614 4.34439 4.50316 4.63117 4.81977 4.82502 
26 0.172 0.32663 0.51585 0.6491 0.83876 1.17659 1.34109 1.50829 1.67769 1.86631 2.07429 2.20786 2.34599 2.49346 2.64162 2.83654 2.99875 3.16875 3.31974 3.45374 3.59945 3.77152 4.10665 4.352 4.50979 4.82667 
0 
5 0.6503 3.17459 3.77429 4.51189 4.82956 
53 0.17546 0.18274 0.33144 0.33794 0.51825 0.52346 0.65242 0.84112 0.84804 1.01231 1.01818 1.18115 1.1962 1.3439 1.34918 1.51109 1.51706 1.67506 1.68329 1.86694 1.87387 2.07861 2.08582 2.20842 2.35066 2.35931 2.49241 2.49951 2.64592 2.65495 2.83707 2.84379 3.00092 3.00909 3.17343 3.17839 3.32448 3.33008 3.45819 3.46308 3.60157 3.60709 3.77631 3.78224 4.10656 4.1125 4.35498 4.36341 4.51391 4.52363 4.64139 4.8301 4.83557 
57 0.16062 0.16419 0.31545 0.3205 0.50285 0.50672 0.63554 0.64054 0.82554 0.82912 0.99567 1.00177 1.16125 1.16718 1.32592 1.33112 1.49691 1.5012 1.65975 1.66379 1.85029 1.8545 2.06312 2.06663 2.19029 2.1962 2.33551 2.33934 2.47624 2.48055 2.63082 2.63404 2.82085 2.82436 2.98491 2.98864 3.15624 3.16121 3.30542 3.31154 3.44109 3.44722 3.58645 3.59111 3.75899 3.7633 3.7668 4.09211 4.09558 4.34066 4.34384 4.49592 4.50047 4.62298 4.62845 4.81519 4.81779 
55 0.16053 0.16413 0.31609 0.32039 0.50481 0.50862 0.63699 0.64146 0.82497 0.82882 0.99592 1.001 1.16278 1.16966 1.32925 1.33442 1.49537 1.49913 1.66099 1.66595 1.85095 1.85621 2.0641 2.06831 2.19179 2.19567 2.33649 2.34164 2.47859 2.48426 2.63175 2.63507 2.82256 2.82664 2.9867 2.99055 3.15748 3.16201 3.30822 3.31317 3.44257 3.44749 3.58774 3.59298 3.76108 3.76449 4.09313 4.09771 4.34145 4.34679 4.4977 4.50133 4.62554 4.817 4.82111 
89 0.14397 0.14815 0.15129 0.30012 0.30375 0.30727 0.48669 0.49102 0.49382 0.49982 0.61918 0.62341 0.6271 0.80936 0.81316 0.81647 0.82064 0.98189 0.98509 0.98889 1.14622 1.15026 1.15512 1.31108 1.31532 1.31915 1.47919 1.4835 1.48684 1.49233 1.64052 1.64695 1.65078 1.83659 1.83941 1.84287 2.04985 2.05284 2.05604 2.17517 2.18045 2.32148 2.32461 2.32789 2.45761 2.46337 2.46749 2.61375 2.61819 2.62156 2.80505 2.80925 2.81232 2.81913 2.96874 2.97324 2.97661 3.14156 3.1449 3.14852 3.15462 3.29078 3.29476 3.29906 3.42348 3.42916 3.43341 3.57068 3.57482 3.57834 3.74536 3.74894 3.75202 4.07879 4.08167 4.085 4.32776 4.33018 4.33375 4.48191 4.48531 4.48876 4.60603 4.61183 4.61897 4.80094 4.80402 4.80652 4.81102 
1 4.81297 
0 
0 
2 0.82801 1.49887 
23 0.17235 0.33052 0.51508 0.64783 1.17929 1.34111 1.50882 1.67431 2.0748 2.20715 2.34774 2.48903 2.64183 2.83359 2.9972 3.1697 3.32148 3.45524 3.60047 3.7727 4.10362 4.35266 4.50966 
0 
26 0.17495 0.33138 0.52388 0.65201 0.84082 1.01542 1.18084 1.34396 1.5118 1.67648 1.86722 2.0788 2.35892 2.49608 2.64486 2.85711 3.00203 3.17451 3.32343 3.45992 3.60982 3.77559 4.10612 4.35355 4.51484 4.8316 
8 0.6439 2.63795 2.83319 3.31722 3.76837 4.34603 4.5048 4.82976 
83 0.16635 0.16967 0.17416 0.32202 0.32565 0.32908 0.51051 0.51409 0.51936 0.64253 0.64629 0.65026 0.83204 0.83516 0.83931 1.00185 1.00669 1.01079 1.17008 1.17492 1.17848 1.33461 1.33751 1.34161 1.50268 1.50608 1.5106 1.66702 1.67141 1.67827 1.85664 1.86091 1.86463 2.07012 2.07355 2.08011 2.19801 2.20196 2.2077 2.34237 2.34619 2.35163 2.35986 2.48464 2.48787 2.49335 2.63759 2.64071 2.82789 2.83148 2.83546 2.99199 2.99517 3.00054 3.1632 3.16755 3.17082 3.31341 3.31773 3.32182 3.44857 3.45285 3.4572 3.59371 3.59746 3.60332 3.76731 3.77104 3.77504 4.09917 4.10295 4.11113 4.3473 4.35093 4.3574 4.5031 4.5074 4.5116 4.63301 4.6379 4.82138 4.82408 4.82794 
89 0.16482 0.16756 0.17089 0.32031 0.32331 0.32606 0.50828 0.51054 0.51329 0.64084 0.64397 0.64719 0.82933 0.83272 0.83514 0.83908 1.00059 1.00417 1.00722 1.16706 1.17096 1.17476 1.33329 1.33598 1.33925 1.49986 1.50302 1.506 1.66477 1.66784 1.67164 1.85496 1.85811 1.86109 1.86491 2.06786 2.07097 2.07633 2.1959 2.19942 2.20664 2.34012 2.34334 2.34688 2.3525 2.48255 2.48529 2.48924 2.63556 2.63817 2.64384 2.82625 2.82875 2.83188 2.83588 2.99082 2.9931 2.99778 3.16157 3.16498 3.1674 3.31223 3.31547 3.31825 3.44662 3.44996 3.45292 3.59158 3.59427 3.59784 3.76458 3.76765 3.7702 4.09673 4.09965 4.10315 4.34549 4.34793 4.35167 4.50172 4.50487 4.50754 4.62894 4.63278 4.63709 4.81965 4.8221 4.82467 4.82774 
89 0.15621 0.1594 0.16191 0.31297 0.31678 0.31934 0.49954 0.50304 0.50594 0.63289 0.63578 0.6386 0.82156 0.82543 0.82778 0.83171 0.99308 0.99673 0.9997 1.00707 1.1596 1.16405 1.16767 1.32336 1.32796 1.331 1.49157 1.49513 1.49775 1.50117 1.65716 1.65985 1.66385 1.8478 1.85101 1.85422 1.85751 2.06092 2.06399 2.06811 2.18746 2.19192 2.19657 2.3333 2.33631 2.34006 2.4746 2.47777 2.48086 2.62776 2.63088 2.63342 2.81723 2.82107 2.82371 2.8284 2.98173 2.98549 2.98869 3.15353 3.15781 3.16039 3.30331 3.30775 3.31029 3.43935 3.44284 3.44597 3.58328 3.5864 3.58972 3.7563 3.76046 3.76285 4.08991 4.09272 4.0972 4.33882 4.34159 4.34755 4.4937 4.49791 4.50025 4.61862 4.62454 4.62739 4.81242 4.81514 4.81792 
108 0.17154 0.17516 0.17818 0.18194 0.32852 0.33202 0.3348 0.33964 0.51621 0.51871 0.52155 0.52571 0.64925 0.65266 0.65631 0.83805 0.84115 0.84387 0.84692 1.00793 1.01239 1.01534 1.02088 1.17642 1.18144 1.18492 1.34045 1.34415 1.34748 1.35824 1.50843 1.51161 1.51476 1.51975 1.67209 1.67523 1.67866 1.68447 1.86297 1.8668 1.86986 1.8735 1.88186 2.07644 2.07925 2.0835 2.12372 2.20322 2.2077 2.21343 2.34884 2.3518 2.35578 2.36193 2.49107 2.49375 2.49813 2.51336 2.64409 2.64679 2.65223 2.83401 2.83713 2.84051 2.84405 2.99905 3.00147 3.00634 3.16983 3.17369 3.17643 3.18082 3.31944 3.324 3.32688 3.33314 3.4548 3.45885 3.46228 3.47865 3.6004 3.60344 3.60736 3.61499 3.77323 3.77684 3.77945 3.78492 4.10562 4.10846 4.11262 4.1564 4.354 4.35658 4.36096 4.50979 4.51355 4.51655 4.52235 4.63295 4.63981 4.64356 4.65298 4.82815 4.83082 4.83385 4.83681 4.85435 
29 0.16472 0.32078 0.50827 0.64191 0.83063 1.002 1.17225 1.33344 1.50106 1.66521 1.85605 1.86183 2.06735 2.34093 2.48321 2.63578 2.82631 2.83368 2.99023 3.16391 3.31435 3.4489 3.59305 3.76635 4.09616 4.34444 4.50373 4.81949 4.82524 
24 0.15861 0.31559 0.50185 0.63582 0.82478 1.16743 1.32986 1.49505 1.65948 1.85098 2.06069 2.33744 2.47611 2.629 2.81997 2.98477 3.15776 3.3082 3.44454 3.75976 4.08905 4.33708 4.49689 4.81248 
0 
64 0.1444 0.1489 0.30069 0.30489 0.3098 0.48681 0.49138 0.49582 0.62004 0.62455 0.80981 0.81451 0.98142 0.98621 1.1471 1.15265 1.31136 1.317 1.4796 1.48458 1.64244 1.64799 1.8362 1.84021 1.84633 2.04943 2.05318 2.1755 2.18182 2.32132 2.32507 2.46017 2.46554 2.61513 2.61953 2.80498 2.80953 2.81472 2.96906 2.97432 3.14165 3.14596 3.15053 3.29095 3.29644 3.30179 3.42599 3.43061 3.57077 3.57523 3.74476 3.74931 3.75325 4.07842 4.08205 4.32729 4.33053 4.48191 4.48677 4.6064 4.61434 4.80059 4.80382 4.80827 
65 0.15702 0.16094 0.16499 0.31431 0.31806 0.32291 0.50247 0.50516 0.63386 0.63777 0.82328 0.827 0.83041 0.99422 0.9985 1.00317 1.16146 1.16757 1.32555 1.32975 1.3344 1.49311 1.49678 1.49996 1.65917 1.66252 1.84908 1.85324 1.85753 2.06235 2.06609 2.19014 2.19546 2.33437 2.33841 2.47598 2.47922 2.62866 2.63225 2.81951 2.82294 2.82866 2.98381 2.98717 3.15546 3.15992 3.30541 3.30998 3.44069 3.44468 3.58489 3.5884 3.75822 3.76236 3.76895 4.09139 4.09505 4.34012 4.34381 4.4951 4.49961 4.62292 4.62815 4.81437 4.81751 
26 0.16351 0.32 0.50624 0.64132 0.8291 1.00082 1.17226 1.33402 1.4993 1.66265 1.85578 2.06778 2.34005 2.4812 2.63454 2.99038 3.163 3.31322 3.44872 3.59217 3.7656 4.09679 4.34615 4.50233 4.63109 4.8183 
18 0.15904 0.31496 0.50091 0.63521 0.99633 2.06103 2.33367 2.47649 2.62865 2.81985 2.98436 3.1559 3.58597 3.7593 4.09 4.33796 4.49655 4.81231 
39 0.16473 0.17066 0.31982 0.32477 0.50913 0.641 0.83085 0.83518 1.00169 1.00685 1.17099 1.33378 1.5007 1.50582 1.66483 1.67057 1.85484 1.85969 2.06804 2.1979 2.34087 2.34719 2.48346 2.63618 2.82649 2.83276 2.9912 3.16494 3.31459 3.44811 3.59203 3.76724 4.09689 4.3451 4.35043 4.50424 4.63191 4.82028 4.82404 
58 0.15546 0.15994 0.16593 0.31279 0.31753 0.50022 0.50406 0.63298 0.63742 0.82091 0.82572 0.83022 0.99236 0.99913 1.15929 1.16622 1.32339 1.32855 1.49081 1.49577 1.50096 1.6573 1.66347 1.84721 1.85276 2.06051 2.06578 2.18883 2.33266 2.33849 2.47416 2.47919 2.62767 2.63158 2.81778 2.82183 2.98188 2.98623 3.15347 3.15842 3.30304 3.30901 3.43879 3.44423 3.58316 3.58853 3.75662 3.76136 4.08953 4.09494 4.33818 4.346 4.49353 4.49842 4.62083 4.62646 4.81243 4.81631 
39 0.16837 0.17454 0.32418 0.32993 0.51345 0.52044 0.64666 0.83277 0.83814 1.0027 1.00882 1.17633 1.33953 1.50339 1.50909 1.66858 1.67686 1.85996 1.86657 2.07458 2.20443 2.34604 2.35255 2.48892 2.63976 2.83224 2.99697 3.16794 3.3181 3.34161 3.4533 3.59849 3.77058 4.10288 4.34959 4.50809 4.63476 4.82337 4.82824 
67 0.15956 0.16269 0.31479 0.31865 0.32252 0.50129 0.50454 0.50828 0.63463 0.63845 0.82384 0.82768 0.83186 0.9946 1.00007 1.16085 1.16652 1.17241 1.32493 1.33007 1.33419 1.49453 1.49799 1.50263 1.65875 1.66204 1.84963 1.85392 2.06268 2.06637 2.18918 2.19465 2.33506 2.33879 2.47535 2.47905 2.48422 2.62972 2.63271 2.81944 2.82288 2.82658 2.98299 2.98717 3.15583 3.15978 3.16366 3.30475 3.31 3.31351 3.44082 3.44542 3.58515 3.58849 3.75836 3.76243 3.766 4.09176 4.0955 4.34029 4.34395 4.49533 4.49979 4.62078 4.62722 4.81469 4.81729 
27 0.17306 0.32979 0.51721 0.65073 0.83792 1.0107 1.18133 1.34297 1.50964 1.67438 1.86561 2.07703 2.35088 2.49253 2.64385 2.836 2.99891 3.17152 3.32333 3.45736 3.60113 3.77428 4.10516 4.35422 4.51199 4.64246 4.82874 
62 0.16862 0.17191 0.32271 0.32663 0.33081 0.51239 0.51577 0.64582 0.64922 0.83354 0.83632 0.84076 1.00329 1.00816 1.01535 1.16869 1.17519 1.18217 1.33286 1.33909 1.50406 1.50731 1.66874 1.67434 1.85765 1.86239 1.86587 2.07215 2.10048 2.19896 2.20776 2.34434 2.34835 2.35814 2.4868 2.49185 2.64026 2.83037 2.83414 2.99492 2.99958 3.16448 3.16865 3.1735 3.31275 3.3189 3.45048 3.45411 3.59551 3.60031 3.77031 3.77278 4.10029 4.10377 4.34863 4.35246 4.50328 4.50802 4.63535 4.64174 4.82405 4.82825 
0 
57 0.16391 0.16758 0.31937 0.32298 0.50732 0.51014 0.63974 0.64333 0.8297 0.83331 0.99999 1.00559 1.16848 1.17397 1.33286 1.33691 1.4999 1.50392 1.66389 1.66762 1.85429 1.85935 2.06667 2.06986 2.19582 2.20231 2.33954 2.3429 2.48152 2.4846 2.63456 2.63714 2.8252 2.82825 2.99007 2.99284 3.1608 3.16473 3.31152 3.31528 3.44537 3.44986 3.5907 3.59398 3.76471 3.76741 3.77145 4.09567 4.0988 4.34439 4.34747 4.50154 4.50458 4.63072 4.63497 4.81899 4.82153 
11 0.16246 0.31986 0.50667 0.82673 0.99959 1.49772 1.85589 3.16203 3.31387 3.76463 4.82044 
67 0.15743 0.16092 0.16556 0.31335 0.31751 0.3218 0.50165 0.50513 0.63392 0.63758 0.82262 0.82657 0.83076 0.99367 0.99812 1.16074 1.16553 1.17251 1.32599 1.32936 1.49287 1.49672 1.50094 1.65809 1.66237 1.8484 1.85277 1.85776 2.06176 2.06555 2.18991 2.19564 2.33389 2.33761 2.47505 2.47883 2.62869 2.6317 2.81937 2.82277 2.82834 2.98391 2.98685 3.15467 3.15898 3.16368 3.30491 3.30914 3.31456 3.43946 3.44391 3.5848 3.5885 3.75824 3.76198 3.76677 4.09073 4.09497 4.33914 4.34388 4.49502 4.49865 4.62269 4.62742 4.81331 4.8164 4.82182 
55 0.16141 0.16482 0.31636 0.3203 0.50441 0.50742 0.63724 0.64051 0.82792 0.9962 1.0016 1.16241 1.16868 1.32686 1.33124 1.33571 1.49809 1.66118 1.66529 1.85108 1.85552 2.06432 2.06859 2.1933 2.33626 2.34137 2.47885 2.48215 2.63212 2.635 2.82249 2.82564 2.9872 2.99103 3.15715 3.1614 3.30676 3.31154 3.44214 3.44672 3.58754 3.59196 3.75969 3.76394 3.76737 4.09304 4.09698 4.34163 4.34593 4.49752 4.50128 4.62612 4.63015 4.81677 4.82021 
75 0.16197 0.16566 0.16966 0.31856 0.32309 0.3268 0.50717 0.51078 0.63916 0.64324 0.64801 0.8279 0.83161 0.83526 0.99928 1.00372 1.01109 1.16544 1.17197 1.33138 1.33511 1.3455 1.49872 1.50254 1.50669 1.6631 1.66742 1.67558 1.85338 1.85771 1.86166 2.06648 2.07032 2.19172 2.19874 2.33876 2.34304 2.34737 2.48013 2.4843 2.48998 2.63335 2.6368 2.64751 2.82384 2.82728 2.83211 2.98809 2.99118 2.99614 3.15988 3.16437 3.16863 3.30949 3.31471 3.4448 3.44965 3.58981 3.59423 3.59925 3.76264 3.7667 3.77028 4.09559 4.09996 4.34413 4.34757 4.4994 4.50375 4.50828 4.62345 4.63162 4.81831 4.82164 4.82553 
3 0.51362 0.83536 4.82343 
102 0.18038 0.18358 0.18717 0.19379 0.33631 0.33994 0.34292 0.34873 0.52335 0.52644 0.52945 0.53375 0.65666 0.66049 0.66412 0.67992 0.84581 0.84928 0.85258 0.85797 1.01708 1.02123 1.025 1.03676 1.18401 1.18841 1.19233 1.34912 1.35252 1.35608 1.37162 1.51606 1.51961 1.52319 1.5336 1.68131 1.68517 1.68999 1.87119 1.87492 1.87834 1.88399 2.08423 2.08763 2.09248 2.21347 2.21819 2.22687 2.357 2.36058 2.36438 2.37038 2.49903 2.50231 2.50645 2.5205 2.65121 2.65445 2.65883 2.84249 2.84552 2.84918 2.85329 3.00621 3.00944 3.01378 3.17768 3.18159 3.18449 3.18919 3.32781 3.33185 3.33487 3.34319 3.46296 3.46694 3.47057 3.6083 3.6121 3.61616 3.62612 3.78144 3.78489 3.7877 3.79405 4.11308 4.11634 4.12091 4.36178 4.36477 4.36921 4.51757 4.52154 4.5248 4.53233 4.64703 4.65113 4.65878 4.83595 4.8387 4.8419 4.84586 
25 0.16457 0.32175 0.50822 0.64032 0.83024 1.00024 1.33438 1.50003 1.66429 1.85481 2.06767 2.1981 2.34016 2.48232 2.63556 2.82629 2.99073 3.44715 3.591 3.76699 4.09603 4.3444 4.50334 4.63049 4.81975 
60 0.16146 0.16563 0.31623 0.32112 0.50471 0.50864 0.63629 0.6413 0.82742 0.83049 0.99652 1.00164 1.16232 1.16945 1.32617 1.33169 1.34023 1.49782 1.50289 1.66094 1.66712 1.85056 1.85549 1.86321 2.0638 2.06851 2.1909 2.19756 2.33621 2.34152 2.47723 2.48136 2.48743 2.63186 2.63677 2.82269 2.82759 2.98714 2.99578 3.15736 3.16267 3.30587 3.3122 3.44231 3.44791 3.5869 3.5921 3.60007 3.75952 3.76464 4.09281 4.09704 4.34149 4.34627 4.49652 4.50188 4.62377 4.63119 4.81709 4.82263 
96 0.15079 0.15508 0.1578 0.30733 0.31087 0.31414 0.31846 0.49375 0.49844 0.50095 0.5058 0.62579 0.63044 0.63372 0.81628 0.81994 0.82278 0.8264 0.9888 0.99217 0.99608 1.15367 1.1576 1.16176 1.16722 1.31841 1.32338 1.32638 1.48614 1.49033 1.49308 1.49679 1.6479 1.65391 1.65707 1.66425 1.84365 1.84643 1.85035 1.8559 2.05687 2.06006 2.06462 2.18231 2.18806 2.19216 2.32846 2.33165 2.33545 2.46561 2.47087 2.47426 2.47963 2.62145 2.62576 2.6284 2.81195 2.81644 2.8191 2.82388 2.97594 2.98099 2.98348 3.14867 3.15188 3.15563 3.15975 3.29784 3.30228 3.30593 3.43106 3.43613 3.43997 3.4454 3.57769 3.58214 3.5855 3.75221 3.75619 3.75896 4.08577 4.08863 4.09237 4.33485 4.33723 4.34192 4.48906 4.49276 4.49563 4.61328 4.61922 4.62304 4.8078 4.81097 4.81365 4.81748 
14 0.83568 1.34146 2.08023 2.49054 2.64133 2.99575 3.32091 3.45535 3.60674 3.77732 4.10768 4.51559 4.63716 4.82584 
72 0.15378 0.15798 0.16183 0.31007 0.31385 0.3197 0.49686 0.50181 0.50592 0.62927 0.63386 0.6402 0.81925 0.82303 0.82671 0.99193 0.99642 1.00101 1.15628 1.1608 1.32176 1.32936 1.48906 1.49338 1.49723 1.65006 1.65711 1.66323 1.84703 1.85105 1.8567 2.06036 2.06609 2.18528 2.19518 2.33171 2.33532 2.4672 2.47357 2.47949 2.62359 2.62852 2.63315 2.81509 2.81974 2.82449 2.97901 2.9849 3.15195 3.15552 3.16021 3.30097 3.30556 3.31087 3.43298 3.43918 3.44527 3.58076 3.58557 3.75553 3.76196 4.0893 4.09441 4.33833 4.34217 4.49237 4.4986 4.61625 4.62441 4.81118 4.81476 4.82038 
63 0.14778 0.15228 0.3042 0.30838 0.31339 0.4903 0.49457 0.49971 0.6235 0.62784 0.81319 0.81785 0.98468 0.98959 1.15055 1.15621 1.31463 1.32023 1.4831 1.48801 1.49394 1.64712 1.65246 1.83941 1.84358 2.05262 2.05626 2.17876 2.18535 2.32468 2.32861 2.46395 2.46921 2.61865 2.62288 2.80848 2.81283 2.81944 2.97249 2.97751 3.14491 3.14927 3.15376 3.29438 3.30004 3.42984 3.43493 3.57423 3.57847 3.74804 3.75247 3.75584 4.08166 4.08524 4.33041 4.33361 4.48522 4.49 4.60956 4.61817 4.80395 4.80708 4.81121 
39 0.17207 0.17813 0.3282 0.33196 0.51522 0.51964 0.64915 0.83773 0.84248 1.00928 1.178 1.34116 1.50818 1.67243 1.86254 1.86783 2.0752 2.20424 2.34814 2.35363 2.49051 2.50112 2.6429 2.83305 2.83907 2.9975 3.1706 3.17746 3.32133 3.45583 3.60047 3.77381 4.10296 4.10853 4.35203 4.51056 4.63736 4.82715 4.83143 
2 0.82921 1.50046 
0 
140 0.14372 0.14709 0.14976 0.15217 0.15567 0.29981 0.30325 0.30606 0.30873 0.3116 0.48653 0.49006 0.49267 0.49509 0.49753 0.50324 0.61843 0.6221 0.62495 0.62794 0.63077 0.80904 0.81234 0.81529 0.81749 0.82046 0.98178 0.98432 0.98753 0.99048 0.99558 1.14591 1.14965 1.1531 1.15635 1.15989 1.3108 1.31406 1.31766 1.32038 1.32367 1.47887 1.48252 1.48551 1.48794 1.49107 1.64014 1.64611 1.64931 1.65222 1.65647 1.83648 1.83881 1.84164 1.84433 1.84735 2.04973 2.05208 2.05462 2.05812 2.17494 2.17912 2.18264 2.18717 2.32136 2.32403 2.32669 2.3297 2.33446 2.45683 2.46243 2.46581 2.46844 2.47162 2.47907 2.61338 2.6176 2.6203 2.62262 2.62824 2.80494 2.80859 2.81117 2.81358 2.8166 2.82087 2.96851 2.97217 2.97538 2.97797 2.98267 3.14135 3.14423 3.14695 3.14955 3.15207 3.15805 3.29053 3.29373 3.29703 3.29984 3.30262 3.4232 3.42879 3.43148 3.43447 3.43767 3.57053 3.57409 3.57669 3.57978 3.58435 3.74525 3.74793 3.75073 3.75304 3.75582 4.07869 4.08109 4.08366 4.08736 4.32757 4.32964 4.33202 4.336 4.48168 4.48452 4.4878 4.49009 4.49371 4.60573 4.61062 4.6147 4.61762 4.6226 4.80089 4.80355 4.80566 4.80809 4.81098 
64 0.17249 0.17657 0.32823 0.33284 0.51603 0.52027 0.64863 0.65319 0.83783 0.84144 0.84719 1.0089 1.01394 1.17455 1.17943 1.34096 1.34571 1.5083 1.51224 1.6728 1.6783 1.86385 1.8683 1.87775 2.0753 2.07982 2.203 2.20915 2.34748 2.35285 2.36066 2.49049 2.495 2.64328 2.64699 2.83394 2.83869 2.84672 2.99855 3.00396 3.16915 3.17323 3.17844 3.32142 3.3249 3.45429 3.45925 3.59902 3.60408 3.61175 3.77348 3.77717 3.78479 4.1046 4.10945 4.35313 4.35874 4.51089 4.51457 4.63503 4.63983 4.82753 4.83146 4.83638 
4 0.51621 2.34963 2.64242 4.10428 
75 0.16589 0.16901 0.32129 0.32525 0.3332 0.50945 0.51302 0.52104 0.64199 0.64588 0.65346 0.83111 0.83405 0.84063 1.00039 1.00559 1.16795 1.17375 1.17767 1.33508 1.33922 1.50202 1.50527 1.51515 1.66555 1.66975 1.67624 1.85569 1.86044 1.86448 2.06896 2.07313 2.09308 2.1985 2.20524 2.34122 2.34665 2.35331 2.4833 2.48725 2.49223 2.63679 2.64022 2.82758 2.83191 2.83937 2.99151 2.99632 3.16251 3.16652 3.17051 3.3138 3.31785 3.32227 3.44784 3.45234 3.59198 3.59657 3.6052 3.76552 3.76977 3.77648 4.09782 4.10229 4.34618 4.3498 4.3554 4.50198 4.50652 4.51077 4.62927 4.63568 4.82171 4.82505 4.83342 
35 0.16968 0.32674 0.33393 0.51385 0.64828 0.83565 1.00692 1.1759 1.33832 1.34815 1.50635 1.6708 1.68374 1.86159 1.86982 2.07362 2.20463 2.34624 2.35372 2.48795 2.64039 2.83242 2.99593 3.16857 3.31981 3.45349 3.59787 3.77132 4.10154 4.3492 4.35688 4.50756 4.64173 4.82514 4.83432 
0 
37 0.17767 0.33272 0.33934 0.52028 0.65368 0.84196 0.84882 1.01406 1.18218 1.34671 1.5127 1.67636 1.683 1.86883 1.87873 2.07942 2.21256 2.35262 2.36056 2.49573 2.6462 2.83786 2.84554 3.00137 3.17459 3.32521 3.33151 3.45945 3.6041 3.77821 4.10755 4.11427 4.35541 4.36307 4.51675 4.83068 4.83592 
62 0.15082 0.15658 0.30774 0.31228 0.4937 0.49927 0.50337 0.62632 0.63144 0.63589 0.8166 0.82194 0.82757 0.98905 0.9946 1.15424 1.16002 1.3184 1.32458 1.48614 1.49208 1.49728 1.64778 1.65515 1.66049 1.84389 1.84863 2.05709 2.06157 2.1822 2.1888 2.329 2.33353 2.46607 2.47232 2.62182 2.62683 2.81193 2.81738 2.97587 2.98225 3.14908 3.15397 3.29789 3.304 3.43088 3.43676 3.44186 3.57769 3.58282 3.75232 3.75753 4.0861 4.09049 4.33497 4.33912 4.48949 4.49488 4.61314 4.62114 4.80823 4.81165 
23 0.16326 0.31943 0.50582 0.64162 0.82878 0.99979 1.17112 1.33171 1.49925 1.66372 1.85486 2.33946 2.48176 2.63539 2.82443 2.98906 3.16266 3.31473 3.44806 3.59254 3.76572 4.63245 4.81918 
1 4.33432 
89 0.17244 0.17579 0.17984 0.32712 0.33161 0.33493 0.34109 0.51545 0.5194 0.52401 0.64781 0.65271 0.65968 0.83771 0.84068 0.8445 0.85508 1.00692 1.01204 1.01624 1.02718 1.17404 1.18099 1.1849 1.34081 1.34585 1.3543 1.50838 1.51152 1.5152 1.5278 1.67208 1.67686 1.68198 1.86165 1.86623 1.8697 1.87662 2.07492 2.07965 2.09432 2.20504 2.21274 2.34698 2.35154 2.3567 2.36229 2.48999 2.49538 2.50524 2.6438 2.64747 2.83379 2.83779 2.84255 2.86591 2.99882 3.00385 3.16791 3.1734 3.17774 3.31926 3.32389 3.32915 3.45335 3.45929 3.46604 3.59863 3.6048 3.61217 3.77122 3.77598 3.78159 4.10369 4.10765 4.11285 4.14233 4.35267 4.35629 4.36311 4.50801 4.51233 4.51774 4.63888 4.6471 4.82747 4.83061 4.83417 4.84145 
0 
30 0.16272 0.31934 0.50546 0.63995 0.82808 0.83299 1.00088 1.16806 1.33163 1.49802 1.66222 1.85408 2.0668 2.19657 2.33934 2.48022 2.6335 2.82376 2.98861 3.16112 3.31238 3.4472 3.59065 3.76384 4.09595 4.34321 4.50068 4.62975 4.81704 4.82212 
55 0.16251 0.16874 0.31723 0.32149 0.50567 0.50931 0.63816 0.64184 0.8276 0.83079 0.99748 1.00257 1.16344 1.16813 1.32884 1.33236 1.49799 1.50287 1.66202 1.669 1.85122 1.85588 2.06453 2.06868 2.19321 2.19911 2.33692 2.34095 2.47988 2.48512 2.63249 2.63591 2.8235 2.82939 2.9882 3.15805 3.16222 3.30794 3.31237 3.44273 3.44791 3.58843 3.59346 3.76105 3.76521 4.09339 4.09721 4.3422 4.34698 4.49789 4.50183 4.62789 4.63557 4.81691 4.82028 
0 
27 0.16461 0.32167 0.50965 0.64501 0.83041 1.00161 1.17241 1.33486 1.50085 1.66469 1.85497 1.86141 2.06913 2.34142 2.48422 2.63664 2.82755 2.99112 3.16423 3.31492 3.44994 3.59561 3.76727 4.09801 4.34505 4.5042 4.82127 
52 0.1647 0.16961 0.32157 0.32549 0.50841 0.51264 0.64074 0.64457 0.83041 0.83549 0.99977 1.00508 1.17068 1.33327 1.33818 1.50036 1.50501 1.66467 1.67108 1.85523 1.85967 2.068 2.07439 2.19803 2.3405 2.34571 2.48306 2.49047 2.63532 2.63958 2.82616 2.8304 2.99088 3.16252 3.16597 3.31415 3.3187 3.44836 3.45514 3.59161 3.59717 3.76583 3.7698 4.0966 4.10238 4.34487 4.35135 4.5031 4.50812 4.6312 4.81969 4.82351 
102 0.14978 0.15338 0.15638 0.16087 0.30629 0.3096 0.31318 0.3166 0.49279 0.49701 0.49966 0.50302 0.62515 0.62902 0.63258 0.63586 0.81514 0.81844 0.82174 0.82435 0.98793 0.99104 0.99468 1.00015 1.15245 1.15616 1.1607 1.16567 1.31728 1.32126 1.32474 1.33084 1.48498 1.48861 1.49181 1.49504 1.64669 1.65244 1.65569 1.66064 1.84267 1.84558 1.8491 1.85318 2.05591 2.05918 2.06245 2.18128 2.18645 2.19245 2.32755 2.33061 2.33405 2.46375 2.46904 2.47271 2.47616 2.62005 2.62407 2.62734 2.81107 2.81526 2.81814 2.82355 2.97489 2.97922 2.9824 3.14769 3.15086 3.1546 3.15763 3.2969 3.30086 3.30477 3.30929 3.4297 3.43495 3.43873 3.44294 3.57676 3.58084 3.58422 3.58985 3.75137 3.75559 3.75824 4.08487 4.08779 4.09111 4.33388 4.33632 4.34014 4.48804 4.49147 4.4948 4.6122 4.61804 4.62234 4.80698 4.81005 4.81265 4.81819 
27 0.16779 0.32435 0.51228 0.64373 0.83307 1.00577 1.17586 1.3356 1.50353 1.67046 1.86105 2.07008 2.34374 2.48417 2.63645 2.82864 2.99181 3.16567 3.31618 3.45254 3.59411 3.76804 4.09974 4.34612 4.50551 4.63523 4.82185 
0 
56 0.15631 0.1608 0.31253 0.31782 0.49869 0.50355 0.63254 0.63772 0.82154 0.82648 0.99282 0.99866 1.15914 1.16549 1.32306 1.32878 1.49179 1.49711 1.65649 1.66205 1.84753 1.85304 2.06084 2.06669 2.1873 2.19947 2.3329 2.33879 2.47314 2.47839 2.62713 2.63147 2.81685 2.82197 2.98116 2.98622 3.15343 3.15907 3.30282 3.30893 3.43879 3.44457 3.58311 3.58892 3.7562 3.76166 4.08987 4.09652 4.33847 4.34556 4.49335 4.4989 4.61885 4.62669 4.81208 4.81615 
15 0.16239 0.32114 0.82681 1.16975 1.49711 1.66197 1.85474 2.63311 2.98856 3.16281 3.31226 3.76467 4.34168 4.50168 4.81745 
27 0.17174 0.32796 0.51443 0.64831 0.83762 1.00838 1.18004 1.34262 1.50775 1.67293 1.86367 2.0752 2.34827 2.49076 2.64203 2.83371 3.00066 3.17023 3.32138 3.45511 3.59919 3.77289 4.1041 4.35105 4.50965 4.64267 4.82603 
23 0.1716 0.32849 0.5153 0.64804 1.01074 1.34268 1.50873 1.67279 2.07504 2.34983 2.48959 2.64108 2.83195 2.99924 3.17088 3.32166 3.45576 3.59924 3.77273 4.10321 4.35116 4.50906 4.6411 
39 0.17102 0.17645 0.32676 0.33106 0.51485 0.52003 0.64817 0.83695 0.84112 1.00652 1.0111 1.17806 1.34026 1.50678 1.51211 1.67029 1.67657 1.86085 1.86595 2.07422 2.20331 2.34748 2.48942 2.64217 2.83276 2.83867 2.997 3.17005 3.32075 3.45557 3.59801 3.77303 4.1027 4.35034 4.35591 4.50984 4.63804 4.82581 4.82994 
45 0.16695 0.32349 0.33094 0.51066 0.64286 0.64845 0.83234 0.8402 1.00146 1.00766 1.16837 1.17582 1.33661 1.5 1.50981 1.66712 1.85738 1.86398 2.06966 2.07417 2.19638 2.2053 2.3425 2.3488 2.48474 2.49312 2.63827 2.82852 2.83271 2.99337 3.16293 3.16802 3.31714 3.44884 3.45469 3.59381 3.76837 3.77206 4.09959 4.34708 4.50606 4.63023 4.63586 4.82213 4.82851 
57 0.15288 0.15761 0.31037 0.315 0.49627 0.5008 0.50554 0.62942 0.63345 0.81855 0.8232 0.99058 0.9965 1.15676 1.16294 1.32077 1.32623 1.4882 1.49331 1.65025 1.65664 1.8455 1.85046 2.05872 2.06302 2.1843 2.19042 2.3308 2.33558 2.4692 2.47446 2.62467 2.62879 2.81435 2.81903 2.97849 2.9836 3.15103 3.15609 3.30048 3.30598 3.43601 3.4404 3.58027 3.58453 3.75409 3.75903 4.08776 4.09235 4.33651 4.34073 4.49136 4.49641 4.61478 4.6227 4.80997 4.8134 
7 0.1677 0.32598 0.83361 1.50385 1.66829 4.35283 4.82253 
15 0.16423 0.32157 0.51163 0.64523 0.82967 1.00274 1.50013 1.66574 1.85728 2.63681 2.83157 3.31559 3.76701 4.3451 4.81969 
25 0.16341 0.31913 0.50644 0.64081 0.82848 1.00074 1.33229 1.4989 1.66371 1.85295 2.06757 2.33939 2.4813 2.63412 2.82469 2.98952 3.16239 3.31229 3.44582 3.59016 3.76547 4.09717 4.34394 4.50303 4.81862 
89 0.14767 0.1518 0.15503 0.30383 0.30747 0.31124 0.31523 0.49037 0.49495 0.49802 0.50205 0.62254 0.627 0.63061 0.63464 0.81308 0.81676 0.82008 0.82351 0.98557 0.98875 0.99287 1.14992 1.15397 1.15915 1.3148 1.3194 1.32305 1.48293 1.48717 1.49047 1.49442 1.64404 1.65112 1.65402 1.84027 1.84306 1.84735 2.05353 2.05651 2.0615 2.17886 2.18484 2.1916 2.32514 2.32827 2.33237 2.46072 2.46713 2.4708 2.47577 2.6174 2.622 2.62519 2.80866 2.81302 2.81633 2.97245 2.97724 2.98044 3.14524 3.14859 3.15283 3.29449 3.29867 3.30295 3.4269 3.43303 3.43686 3.4416 3.57436 3.57864 3.58277 3.74902 3.75271 3.7562 4.08247 4.0853 4.33154 4.33384 4.48561 4.48908 4.4927 4.60975 4.61672 4.6213 4.80458 4.80766 4.81052 
44 0.1531 0.15762 0.31025 0.31735 0.49803 0.50264 0.63032 0.63728 0.81867 0.82367 0.99015 1.15675 1.32064 1.32654 1.4885 1.49364 1.65565 1.84485 2.05801 2.18563 2.33032 2.47261 2.62502 2.62918 2.81537 2.81949 2.97931 2.98382 3.1511 3.15832 3.30041 3.30664 3.43704 3.58081 3.75372 3.75895 4.08705 4.3358 4.49094 4.49605 4.61538 4.62566 4.80978 4.81446 
60 0.15477 0.15982 0.31133 0.31609 0.49726 0.5019 0.50584 0.62987 0.63447 0.64004 0.82019 0.82521 0.99175 0.99804 1.15771 1.16441 1.32185 1.32813 1.48994 1.49513 1.65125 1.65806 1.84662 1.85171 2.05985 2.0654 2.18567 2.19218 2.33188 2.3376 2.46975 2.4756 2.62563 2.63051 2.81555 2.82026 2.82637 2.97948 2.98489 3.15207 3.1574 3.30154 3.30817 3.43314 3.43885 3.44461 3.58134 3.58616 3.75519 3.76062 4.08888 4.09368 4.33771 4.34251 4.49244 4.49791 4.61637 4.62464 4.81123 4.81473 
28 0.1536 0.30868 0.4964 0.62949 0.81856 0.98836 1.15588 1.32077 1.4896 1.65573 1.84298 2.05625 2.1874 2.32853 2.4731 2.62428 2.81434 2.97917 3.14911 3.29957 3.43557 3.57997 3.75183 4.08532 4.33396 4.48915 4.62114 4.80789 
65 0.15233 0.15654 0.16114 0.30993 0.31535 0.49582 0.50039 0.50663 0.6294 0.63435 0.81792 0.8222 0.82528 0.9897 0.99583 1.15609 1.16338 1.32 1.32595 1.33064 1.48762 1.49218 1.49598 1.65428 1.65833 1.84471 1.8499 1.85413 2.05794 2.06203 2.18386 2.19124 2.33007 2.33471 2.47094 2.47524 2.62443 2.62867 2.81371 2.81847 2.82526 2.978 2.9832 3.15032 3.15596 3.29984 3.30621 3.31011 3.43622 3.44188 3.57975 3.58433 3.75315 3.75848 4.08704 4.09123 4.33581 4.33944 4.49059 4.49561 4.61449 4.62289 4.80922 4.81272 4.81833 
17 0.17188 0.32496 0.51028 0.64542 0.8338 1.00603 1.50683 1.66969 1.86265 2.34674 2.48769 2.82953 3.16595 3.59999 4.34672 4.50785 4.8216 
118 0.17692 0.18012 0.18269 0.18645 0.33313 0.3361 0.33874 0.34161 0.35369 0.52026 0.52326 0.52586 0.52863 0.53575 0.65338 0.65612 0.65886 0.66246 0.84214 0.84554 0.8478 0.8511 1.01353 1.01708 1.02013 1.02462 1.18012 1.18445 1.18823 1.19252 1.34446 1.34824 1.35132 1.35461 1.51212 1.51565 1.51819 1.52147 1.67726 1.68024 1.68373 1.6886 1.8685 1.87145 1.87419 1.87721 1.88568 2.08117 2.08396 2.08693 2.09571 2.20788 2.21215 2.21672 2.35346 2.35643 2.35957 2.36384 2.37068 2.4944 2.49745 2.49998 2.50373 2.64747 2.65055 2.65287 2.65834 2.83813 2.84152 2.84406 2.84726 2.85191 3.00242 3.00588 3.00874 3.01377 3.1741 3.17697 3.1797 3.18231 3.18654 3.32406 3.32757 3.3304 3.33327 3.45963 3.46275 3.46576 3.47042 3.60445 3.60725 3.61034 3.61439 3.77727 3.78078 3.78314 3.78593 3.79149 4.10983 4.11233 4.11526 4.12163 4.3589 4.3611 4.36439 4.37338 4.51429 4.51804 4.52033 4.52398 4.64205 4.64603 4.64973 4.83269 4.83521 4.83748 4.8404 4.84546 
33 0.16576 0.32154 0.50812 0.51231 0.64171 0.83148 1.00307 1.17233 1.3341 1.50315 1.66529 1.67488 1.85697 2.06817 2.19927 2.34016 2.34672 2.48284 2.63567 2.82677 2.8331 2.99036 3.16362 3.31418 3.44901 3.59248 3.76634 4.09672 4.34455 4.50329 4.6319 4.81984 4.82503 
29 0.1694 0.32493 0.33066 0.5123 0.64572 0.83492 1.00602 1.17483 1.33855 1.50486 1.66948 1.86094 2.07293 2.20196 2.34573 2.48669 2.6397 2.83242 2.99511 3.16783 3.3183 3.45283 3.59725 3.77046 4.10171 4.34961 4.50743 4.63779 4.82439 
31 0.16383 0.32028 0.5057 0.5117 0.63929 0.82795 1.00023 1.1678 1.33208 1.49857 1.66192 1.85519 2.06544 2.19509 2.33798 2.4806 2.63295 2.82385 2.82966 2.9887 3.16056 3.31225 3.44589 3.58878 3.764 4.09412 4.34169 4.50101 4.6283 4.81718 4.82311 
0 
3 0.16156 0.82632 1.49919 
15 0.50991 0.83141 1.17107 1.66609 2.06857 2.34151 2.4825 2.63606 2.9913 3.16486 3.44892 3.59276 3.7667 4.09719 4.50334 
24 0.17216 0.32991 0.51864 0.6496 0.83886 1.01107 1.3424 1.50846 1.67218 1.86551 2.0758 2.49385 2.64277 2.83719 2.99713 3.17167 3.32173 3.45727 3.60192 3.77426 4.10393 4.35146 4.51137 4.83096 
0 
82 0.18144 0.1853 0.19141 0.3373 0.34084 0.34526 0.52423 0.52767 0.53162 0.65683 0.66086 0.66641 0.84672 0.85006 0.85481 1.01721 1.02207 1.02872 1.18526 1.18977 1.19619 1.34958 1.35367 1.36112 1.51687 1.52048 1.5263 1.68102 1.68563 1.69269 1.87164 1.87559 1.87962 2.08408 2.08774 2.09516 2.21372 2.21982 2.35673 2.36115 2.36742 2.49914 2.50333 2.5108 2.65152 2.65471 2.66264 2.84286 2.84641 2.85089 3.00722 3.01129 3.02672 3.17809 3.18185 3.18604 3.32896 3.33255 3.33755 3.46306 3.46684 3.47224 3.60793 3.61306 3.62016 3.78238 3.78539 3.79129 4.1129 4.11672 4.12408 4.36159 4.3654 4.37356 4.51952 4.52282 4.52895 4.64774 4.65313 4.83617 4.83934 4.84301 
23 0.16584 0.32448 0.5115 0.64499 0.83197 1.00524 1.33932 1.50542 1.66841 1.86144 2.06986 2.34517 2.63631 2.99498 3.16593 3.3178 3.59477 3.7681 4.09913 4.34646 4.50462 4.63552 4.82251 
38 0.16607 0.32237 0.50925 0.51403 0.64163 0.64767 0.83216 1.00564 1.1714 1.33533 1.50184 1.66618 1.85775 1.86306 2.06914 2.19796 2.34164 2.34723 2.4837 2.63677 2.82753 2.83381 2.99171 3.16412 3.16821 3.31586 3.44997 3.59269 3.59867 3.76705 3.76993 4.09771 4.34555 4.50434 4.50896 4.63179 4.82101 4.82636 
95 0.15776 0.16108 0.16355 0.16778 0.31466 0.31822 0.32124 0.32738 0.50076 0.5046 0.50756 0.51141 0.63456 0.63779 0.64055 0.82321 0.82674 0.8291 0.83283 0.99478 0.99821 1.00114 1.0058 1.16083 1.16507 1.16881 1.3249 1.32991 1.333 1.49296 1.49701 1.49966 1.50347 1.65545 1.66052 1.66344 1.66784 1.84954 1.85226 1.85533 1.85832 2.0628 2.06591 2.18907 2.19416 2.33486 2.33793 2.34124 2.34738 2.4746 2.47879 2.48141 2.48732 2.62986 2.63291 2.63581 2.81909 2.82289 2.82532 2.82975 2.98275 2.98746 2.99094 3.15557 3.15913 3.16197 3.30455 3.30958 3.31242 3.44073 3.44437 3.44727 3.58503 3.58836 3.5917 3.59803 3.75832 3.76252 3.7649 4.09175 4.09464 4.10046 4.34054 4.34285 4.3483 4.49561 4.49994 4.50245 4.61963 4.62595 4.62936 4.8143 4.81712 4.81988 4.82312 
32 0.15794 0.31418 0.50093 0.63433 0.82386 0.99555 1.16159 1.32596 1.49413 1.65847 1.84813 1.85395 2.06146 2.18997 2.33377 2.47542 2.62874 2.81911 2.8262 2.98345 3.15559 3.3061 3.44081 3.58435 3.59309 3.75871 4.08975 4.33754 4.49582 4.62399 4.8127 4.81835 
63 0.16764 0.17103 0.32372 0.32737 0.51098 0.51445 0.64296 0.64675 0.83329 0.83614 0.84044 1.00274 1.00696 1.01185 1.17272 1.17818 1.33621 1.34059 1.50344 1.50685 1.66759 1.6721 1.85769 1.8618 1.8659 2.07008 2.07405 2.20031 2.20726 2.34224 2.34712 2.35354 2.48512 2.49012 2.6377 2.64102 2.82924 2.83332 2.83835 2.99292 2.99831 3.16548 3.16921 3.31516 3.31863 3.4504 3.45485 3.59361 3.59843 3.76738 3.77108 3.77818 4.09916 4.10291 4.34758 4.35168 4.505 4.50789 4.63288 4.63823 4.82301 4.82628 4.83031 
65 0.17072 0.17473 0.32716 0.33098 0.51346 0.51751 0.52533 0.64574 0.64955 0.83677 0.84078 1.00531 1.01103 1.01692 1.17182 1.17808 1.1862 1.3384 1.34263 1.50663 1.51006 1.66997 1.67448 1.86018 1.8647 1.86883 2.0732 2.07831 2.2015 2.20631 2.34525 2.34962 2.35762 2.48809 2.4925 2.64132 2.64488 2.83071 2.8336 2.8386 2.99623 3.0016 3.16683 3.17066 3.1764 3.31865 3.32196 3.45163 3.45628 3.59693 3.60104 3.6098 3.7718 3.77527 4.10238 4.10713 4.35059 4.35594 4.50895 4.51233 4.63566 4.64018 4.82558 4.82929 4.83375 
35 0.15956 0.16415 0.31733 0.32101 0.50415 0.63727 0.8244 0.82803 0.99538 1.00123 1.16193 1.32958 1.49457 1.49847 1.6602 1.84993 1.8554 2.06422 2.19388 2.33572 2.47838 2.63171 2.82254 2.98627 3.1587 3.31003 3.44264 3.58672 3.76182 4.09229 4.34064 4.4988 4.62713 4.81602 4.82093 
52 0.16896 0.1735 0.32551 0.32944 0.5118 0.51669 0.6452 0.65076 0.83445 0.83859 1.00647 1.0123 1.17436 1.17969 1.33754 1.35024 1.50454 1.50915 1.66905 1.67538 1.86024 1.86473 2.07196 2.08785 2.20137 2.34461 2.35014 2.48633 2.4933 2.63981 2.6503 2.82991 2.83412 2.99452 3.16742 3.17257 3.31783 3.325 3.45171 3.4588 3.59558 3.60124 3.77085 4.10081 4.11034 4.34862 4.35509 4.50722 4.51333 4.63511 4.82366 4.82823 
5 0.51616 0.65056 1.17882 2.34915 4.83008 
22 0.16779 0.32442 0.50968 0.83399 1.00679 1.33738 1.50486 1.66645 1.8587 2.07242 2.34566 2.48477 2.63717 2.99252 3.31754 3.45417 3.59612 3.76891 4.10021 4.34685 4.50602 4.82068 
112 0.16225 0.16535 0.16766 0.17167 0.31841 0.32095 0.32354 0.32593 0.50473 0.50823 0.51022 0.5128 0.63768 0.64075 0.6435 0.64623 0.82799 0.83099 0.83332 0.83668 0.99891 1.00178 1.00502 1.01023 1.16396 1.16733 1.17126 1.17533 1.32859 1.33255 1.33534 1.33826 1.49797 1.50126 1.50354 1.50683 1.6578 1.66314 1.66582 1.66877 1.67523 1.85391 1.85616 1.85911 1.86215 2.06687 2.06959 2.07218 2.19187 2.19599 2.19874 2.20376 2.3392 2.34174 2.3447 2.34911 2.478 2.48154 2.48439 2.48775 2.63337 2.63618 2.6383 2.82271 2.82587 2.82812 2.83062 2.8347 2.98673 2.99011 2.99232 2.99633 3.15943 3.16204 3.16492 3.16704 3.30826 3.3119 3.31506 3.31749 3.44378 3.44686 3.44979 3.45286 3.58791 3.59137 3.59364 3.59706 3.76234 3.76561 3.76808 3.77035 4.0958 4.09829 4.10101 4.14895 4.3447 4.34676 4.35063 4.49991 4.50312 4.50538 4.50812 4.62276 4.62822 4.63207 4.63528 4.81809 4.82046 4.8224 4.82494 4.8287 
0 
0 
0 
43 0.1706 0.17614 0.32688 0.33088 0.51343 0.51864 0.64744 0.83423 0.83829 1.00529 1.01078 1.17405 1.33871 1.50539 1.51006 1.66959 1.67602 1.86025 1.86536 2.07327 2.20242 2.34626 2.35178 2.48887 2.64101 2.83187 2.83848 2.99569 3.16802 3.17268 3.31919 3.45271 3.59744 3.77135 3.77889 4.10226 4.35044 4.35642 4.50778 4.51411 4.63673 4.82473 4.8303 
179 0.18239 0.18561 0.18776 0.18969 0.19245 0.19609 0.33886 0.34147 0.34398 0.34614 0.3482 0.3515 0.35859 0.52499 0.52858 0.53063 0.53258 0.53458 0.53698 0.54129 0.65903 0.66193 0.66424 0.66625 0.66876 0.6725 0.84775 0.85052 0.85315 0.85495 0.85732 0.8598 0.86631 1.02008 1.02248 1.02523 1.02758 1.03033 1.03478 1.18612 1.18881 1.19169 1.19435 1.19699 1.2006 1.34981 1.35284 1.35577 1.35803 1.36038 1.36433 1.3754 1.51766 1.52087 1.52338 1.5254 1.5279 1.53113 1.54137 1.6825 1.68597 1.6881 1.69067 1.6937 1.69824 1.87472 1.8768 1.8794 1.88158 1.88383 1.88698 1.8925 2.08792 2.0901 2.09225 2.09501 2.09948 2.11372 2.21374 2.21777 2.22039 2.22401 2.22813 2.35981 2.36219 2.3646 2.36709 2.3699 2.37349 2.37849 2.50076 2.50357 2.50588 2.5084 2.51122 2.51555 2.65379 2.65639 2.65858 2.66043 2.66371 2.66927 2.84322 2.8468 2.84919 2.85122 2.85357 2.85604 2.86328 3.00776 3.01119 3.0135 3.0157 3.01852 3.0246 3.18056 3.18299 3.18565 3.18754 3.18965 3.19259 3.19866 3.3295 3.33241 3.33533 3.33744 3.33963 3.34274 3.35329 3.46562 3.46799 3.47063 3.47287 3.47548 3.47991 3.60989 3.61304 3.61525 3.61778 3.62066 3.62468 3.78367 3.78685 3.78918 3.79096 3.79322 3.79692 3.80341 4.11671 4.11891 4.12112 4.12346 4.12733 4.13811 4.36579 4.36759 4.36968 4.37242 4.377 4.41173 4.52081 4.52336 4.5259 4.52772 4.53031 4.5342 4.64543 4.64986 4.65314 4.65584 4.65935 4.67053 4.83905 4.84136 4.84321 4.84511 4.84733 4.84964 4.85416 
3 0.166 0.82985 1.49999 
0 
69 0.15578 0.16047 0.16554 0.31292 0.31758 0.32229 0.49885 0.50322 0.50736 0.63117 0.63529 0.63927 0.82121 0.82589 0.82957 0.99294 0.9981 1.15918 1.16437 1.32336 1.32845 1.49099 1.49546 1.49881 1.65491 1.6598 1.66684 1.84791 1.85229 1.85699 2.06104 2.06561 2.18798 2.19304 2.33316 2.33798 2.47179 2.47737 2.48295 2.62657 2.63124 2.81774 2.82209 2.82702 2.98063 2.98542 3.15384 3.15882 3.16369 3.3033 3.30887 3.43832 3.44294 3.58243 3.58658 3.59246 3.75715 3.76245 4.0901 4.09485 4.33877 4.34347 4.49378 4.4989 4.6203 4.62577 4.81287 4.81659 4.82238 
15 0.16996 0.32601 0.51466 0.83549 1.0069 1.50567 1.67188 1.86117 2.35079 2.83397 3.77221 4.10667 4.35117 4.5128 4.82472 
47 0.16578 0.1698 0.32202 0.32594 0.50981 0.51416 0.64235 0.64889 0.83151 0.83528 1.00183 1.00604 1.16937 1.17565 1.33425 1.33881 1.50241 1.50725 1.66564 1.67085 1.85711 1.86066 2.07045 2.19888 2.34206 2.34671 2.35468 2.48404 2.49112 2.63811 2.82731 2.83181 2.99296 3.16456 3.31469 3.31851 3.44933 3.45428 3.59361 3.76805 4.09874 4.10459 4.34664 4.50513 4.63282 4.82111 4.82544 
53 0.17098 0.17649 0.32793 0.33283 0.51466 0.51886 0.64876 0.66131 0.83686 0.84122 1.00865 1.01673 1.17741 1.19407 1.34062 1.34722 1.50866 1.52371 1.67142 1.67893 1.86257 1.86676 1.8859 2.07513 2.09605 2.20648 2.3472 2.35364 2.49005 2.50598 2.64196 2.65663 2.83372 2.83876 2.99678 3.00202 3.16998 3.17447 3.32148 3.45508 3.59919 3.60863 3.77287 3.78184 4.10356 4.11056 4.35173 4.35802 4.51035 4.63903 4.82557 4.82983 4.84289 
2 0.32462 0.83541 
5 0.16417 0.32185 0.82936 1.00139 1.49982 
0 
11 0.16074 0.50583 0.82599 0.9968 1.49652 1.66492 2.82354 3.15957 3.76328 4.09404 4.34149 
69 0.16905 0.17236 0.17762 0.32479 0.32873 0.33425 0.51278 0.51634 0.52185 0.6458 0.65001 0.83414 0.83748 0.84118 1.00426 1.0093 1.01456 1.17547 1.18081 1.33837 1.34247 1.505 1.50871 1.51391 1.66924 1.67313 1.6801 1.85933 1.86392 1.86777 1.87616 2.07253 2.07683 2.20277 2.34471 2.34935 2.3565 2.48703 2.49145 2.64021 2.64516 2.83127 2.83654 2.99542 3.00098 3.16773 3.17104 3.19023 3.31877 3.32215 3.45178 3.45561 3.59616 3.60114 3.77027 3.77326 3.77885 4.10087 4.10431 4.11634 4.34934 4.35255 4.36045 4.50786 4.51123 4.63607 4.82448 4.82842 4.83253 
123 0.17033 0.17274 0.17568 0.17901 0.32588 0.32871 0.33104 0.33383 0.34005 0.51342 0.5159 0.51818 0.52074 0.52602 0.64576 0.64884 0.65169 0.65659 0.83567 0.83797 0.84042 0.84298 0.84867 1.00523 1.00942 1.01212 1.01538 1.02375 1.17383 1.17785 1.18062 1.18504 1.33918 1.34223 1.34521 1.35257 1.50656 1.50885 1.51177 1.51633 1.67002 1.67266 1.67578 1.6795 1.86043 1.86369 1.86639 1.86884 1.87464 2.07249 2.07531 2.07832 2.08475 2.10064 2.20227 2.20556 2.2099 2.34518 2.34799 2.35082 2.35404 2.35836 2.4872 2.48993 2.49339 2.49791 2.64061 2.64301 2.64567 2.65349 2.83165 2.83408 2.83698 2.83967 2.84985 2.99531 2.99769 3.0013 3.01238 3.16691 3.17032 3.17282 3.17628 3.31786 3.3209 3.32341 3.32683 3.45165 3.45482 3.45733 3.46078 3.5964 3.59907 3.60235 3.60659 3.61645 3.77111 3.77381 3.77604 3.78042 4.10186 4.10447 4.10713 4.1112 4.12235 4.15242 4.35036 4.35249 4.35553 4.36035 4.50783 4.51043 4.5132 4.51794 4.63624 4.63935 4.64873 4.82432 4.82681 4.82909 4.83156 4.83484 4.8404 
13 0.16992 0.32582 0.51112 0.64429 2.06999 2.34196 2.63628 2.99179 3.16799 3.59294 3.76797 4.34573 4.50483 
29 0.1758 0.33249 0.51923 0.65195 0.84145 1.01284 1.18332 1.34561 1.51223 1.67619 1.86728 2.07912 2.35225 2.4939 2.64561 2.83786 3.0016 3.17334 3.1808 3.32496 3.45932 3.60336 3.77657 4.10705 4.35512 4.51317 4.64394 4.83053 4.83745 
5 0.15876 0.82403 0.99525 1.49473 4.34086 
105 0.15405 0.1578 0.16076 0.16387 0.31056 0.31386 0.31691 0.31944 0.49683 0.50152 0.50413 0.50714 0.62968 0.63398 0.63712 0.64079 0.8193 0.82278 0.82592 0.82816 0.99201 0.9948 0.99855 1.00487 1.15637 1.16035 1.16424 1.16774 1.32118 1.32577 1.32866 1.33246 1.48906 1.49284 1.49607 1.49868 1.65065 1.65675 1.65973 1.66304 1.84735 1.84988 1.85311 1.85687 2.06068 2.06358 2.06695 2.1852 2.19035 2.19348 2.33212 2.33506 2.33856 2.46813 2.47328 2.47669 2.47924 2.62408 2.6286 2.63141 2.81504 2.81946 2.82222 2.82596 2.97895 2.9837 2.98633 2.99114 3.15233 3.15534 3.15909 3.16253 3.30096 3.30509 3.30853 3.31185 3.4335 3.43919 3.44248 3.44544 3.58085 3.58519 3.58793 3.59394 3.75568 3.75924 3.76194 3.76455 4.08958 4.09217 4.09566 4.33856 4.34079 4.34496 4.4921 4.4956 4.49868 4.50219 4.61611 4.6217 4.62585 4.8114 4.81452 4.81704 4.82089 
43 0.17355 0.17995 0.33018 0.33589 0.51731 0.52423 0.65025 0.83981 0.84616 1.01085 1.02094 1.17979 1.34359 1.50973 1.51869 1.67403 1.69244 1.8653 1.87038 2.0764 2.20603 2.3513 2.3601 2.49199 2.64415 2.83573 2.84144 2.99907 3.17226 3.17994 3.32293 3.45743 3.60103 3.61037 3.77522 3.79282 4.10445 4.35277 4.36265 4.51164 4.64114 4.82912 4.83384 
118 0.17639 0.17906 0.18213 0.18637 0.332 0.33512 0.3376 0.34105 0.35047 0.52016 0.52261 0.52505 0.5284 0.65278 0.65599 0.65906 0.66463 0.84139 0.84433 0.84678 0.84972 0.867 1.01211 1.01562 1.01864 1.02333 1.17886 1.18312 1.18654 1.19041 1.34536 1.34804 1.351 1.35702 1.51226 1.51489 1.51772 1.52165 1.67708 1.68039 1.68406 1.69167 1.86669 1.87018 1.87295 1.87597 1.88279 2.07949 2.08236 2.08557 2.09297 2.20869 2.21241 2.21697 2.35255 2.35577 2.3588 2.36312 2.36959 2.49426 2.49721 2.50063 2.5059 2.64704 2.64982 2.65338 2.6612 2.838 2.84075 2.84367 2.8467 2.85993 3.00264 3.00524 3.00882 3.0199 3.17361 3.17684 3.17914 3.18235 3.19061 3.3247 3.32749 3.33002 3.33462 3.45952 3.46265 3.46575 3.47278 3.60405 3.60742 3.6108 3.61613 3.77734 3.78026 3.78257 3.78686 3.79717 4.10826 4.11084 4.11363 4.12027 4.35711 4.35966 4.36305 4.37041 4.51411 4.51681 4.51952 4.52363 4.64285 4.64663 4.65176 4.83153 4.83383 4.83637 4.83907 4.84423 
9 0.32584 0.51452 1.00653 1.86326 3.16802 3.31848 4.10421 4.34671 4.82312 
58 0.15309 0.15757 0.30931 0.31407 0.49539 0.50038 0.62866 0.63369 0.81872 0.8236 0.99016 0.99574 1.15599 1.16286 1.16816 1.32 1.32597 1.4883 1.49339 1.6515 1.65643 1.84487 1.84973 2.05804 2.06243 2.184 2.19039 2.33003 2.33476 2.46962 2.47492 2.62413 2.62872 2.8135 2.81868 2.97772 2.98328 3.15041 3.15571 3.29958 3.3058 3.31003 3.43526 3.4402 3.57945 3.58436 3.7534 3.75847 4.08697 4.0913 4.33594 4.3397 4.49058 4.4958 4.61482 4.62331 4.80928 4.81295 
16 0.16582 0.32327 0.51448 0.83145 1.0034 1.50212 1.66681 1.85948 2.34429 2.48622 2.63689 3.16841 3.59293 3.76878 4.50781 4.82235 
18 0.3249 0.51255 0.64579 1.33701 2.0713 2.34791 2.48788 2.63756 2.99479 3.16724 3.31762 3.45272 3.59572 3.76809 4.09996 4.34711 4.50538 4.63707 
67 0.16939 0.17242 0.17703 0.32492 0.32883 0.33221 0.51384 0.51724 0.52396 0.64662 0.65102 0.83492 0.8379 0.84202 1.00542 1.00982 1.01435 1.17438 1.17916 1.33953 1.34424 1.50583 1.50903 1.51615 1.66958 1.67352 1.68122 1.86044 1.86453 1.86828 2.07345 2.07812 2.20299 2.34514 2.3499 2.35604 2.48812 2.4932 2.64162 2.64666 2.83177 2.83656 2.99625 3.00112 3.16884 3.1722 3.32018 3.32477 3.45278 3.45739 3.5968 3.60141 3.61229 3.77255 3.77618 4.10184 4.10548 4.11465 4.35024 4.35382 4.50938 4.51332 4.63633 4.64436 4.82531 4.82811 4.83172 
31 0.16543 0.32266 0.50995 0.64362 0.83106 1.00151 1.00772 1.17187 1.33485 1.50175 1.66632 1.85603 1.8624 2.07002 2.19887 2.34179 2.4841 2.63711 2.82786 2.83403 2.99177 3.16458 3.31466 3.45004 3.59275 3.76732 4.09812 4.34593 4.50478 4.6321 4.82134 
72 0.15702 0.16163 0.16581 0.31398 0.31878 0.32313 0.50057 0.50529 0.50887 0.63365 0.63873 0.82249 0.82686 0.82977 0.99377 0.99891 1.00238 1.16016 1.1662 1.17078 1.3241 1.32989 1.33417 1.49248 1.49712 1.50068 1.65499 1.6599 1.66371 1.84894 1.85363 1.85741 2.06183 2.0671 2.18724 2.19399 2.33419 2.33927 2.47419 2.47949 2.62868 2.63274 2.81882 2.82325 2.83011 2.98284 2.98734 3.1546 3.15997 3.16388 3.30396 3.31003 3.31408 3.43999 3.44582 3.58444 3.58883 3.7577 3.76268 3.76706 4.09149 4.09625 4.34033 4.34567 4.4949 4.49983 4.50501 4.61752 4.6261 4.63203 4.81407 4.81747 
30 0.17032 0.32723 0.51395 0.52124 0.64808 0.83571 1.00833 1.17646 1.3404 1.50606 1.67136 1.86463 2.07358 2.20277 2.34688 2.48876 2.64072 2.83194 2.83821 2.99608 3.1691 3.32004 3.4546 3.59963 3.77163 4.1027 4.35031 4.50776 4.6354 4.82563 
28 0.17235 0.32945 0.51602 0.64826 0.84047 1.00725 1.17798 1.34161 1.50751 1.67352 1.86211 2.07426 2.20732 2.34747 2.48869 2.64222 2.83391 2.99803 3.17062 3.32171 3.45404 3.59859 3.77319 4.1037 4.3532 4.51201 4.63877 4.82903 
101 0.17526 0.17837 0.18241 0.33086 0.33435 0.33737 0.34304 0.51879 0.52166 0.5247 0.53042 0.65112 0.65467 0.6582 0.83988 0.84343 0.84682 0.85209 1.01046 1.01476 1.01876 1.02603 1.17707 1.182 1.18609 1.1964 1.34316 1.34653 1.35001 1.35864 1.51072 1.51384 1.51743 1.52788 1.67505 1.67859 1.68326 1.86534 1.8694 1.87277 1.87814 2.07831 2.08169 2.08642 2.20529 2.20993 2.21568 2.35068 2.35423 2.3582 2.36379 2.49299 2.49648 2.50098 2.51476 2.64559 2.64862 2.65347 2.83598 2.83913 2.84248 2.84606 2.99966 3.00313 3.00726 3.17203 3.17572 3.17846 3.18303 3.32118 3.3255 3.32857 3.33419 3.45727 3.46116 3.46466 3.60184 3.60523 3.60886 3.61564 3.77484 3.77859 3.78124 3.78689 4.10709 4.11048 4.11464 4.35612 4.35925 4.36363 4.51216 4.51581 4.51916 4.528 4.63879 4.64349 4.64913 4.83052 4.83327 4.8364 4.84056 
31 0.16928 0.32532 0.51268 0.64667 0.83484 1.00641 1.17694 1.33958 1.50488 1.67019 1.86079 1.86769 2.0725 2.20301 2.3448 2.48724 2.6401 2.83108 2.83828 2.99484 3.16769 3.31845 3.45339 3.59717 3.77055 4.10082 4.34864 4.50745 4.63779 4.82383 4.82988 
61 0.16781 0.17071 0.32224 0.32583 0.33212 0.51112 0.51465 0.64303 0.64707 0.83119 0.83464 0.83955 1.00211 1.00739 1.16923 1.17603 1.33641 1.3407 1.50267 1.50556 1.66796 1.67245 1.85684 1.86162 1.8665 2.07031 2.0738 2.19977 2.20636 2.34233 2.34718 2.48481 2.48814 2.6386 2.64109 2.82911 2.83234 2.83785 2.99402 2.99907 3.16386 3.16807 3.31611 3.31956 3.44875 3.45347 3.59478 3.59858 3.76725 3.77113 4.09971 4.10303 4.34825 4.35205 4.5033 4.50758 4.51309 4.63241 4.63703 4.82302 4.8266 
16 0.16629 0.31976 0.50697 0.64162 0.83342 1.00269 1.50307 1.86139 2.48118 2.63487 3.16295 3.31424 3.44868 3.76498 4.50185 4.81958 
28 0.15083 0.30718 0.49453 0.62733 0.81587 0.98715 1.15358 1.31924 1.48633 1.65335 1.84196 2.05515 2.18364 2.32736 2.4701 2.62231 2.81251 2.9771 3.14801 3.29838 3.43382 3.57822 3.75158 4.08412 4.33257 4.48848 4.6208 4.80671 
41 0.16593 0.32229 0.32621 0.50908 0.51348 0.64358 0.83168 0.83587 1.00259 1.00903 1.17195 1.33507 1.34261 1.50207 1.50758 1.66532 1.85783 2.06966 2.19857 2.34209 2.35081 2.48406 2.49289 2.63721 2.8277 2.83336 2.99168 3.16478 3.31555 3.44989 3.59343 3.5991 3.76749 3.77194 4.09752 4.10262 4.34594 4.5048 4.63249 4.82083 4.82528 
35 0.17297 0.33002 0.3449 0.51617 0.52244 0.65028 0.83906 1.00984 1.1776 1.34178 1.50959 1.67464 1.86205 1.86894 2.0757 2.20286 2.21237 2.34809 2.35729 2.49118 2.64386 2.83416 2.84115 2.99898 3.17152 3.323 3.4565 3.59996 3.77439 4.10399 4.35243 4.51179 4.63979 4.82836 4.83511 

179
