# Supplementary material for: Deciphering the Contribution of Oriens-Lacunosum/Moleculare (OLM) Cells to Intrinsic θ Rhythms Using Biophysical Local Field Potential (LFP) Models
Source: eNeuro. 2018 Sep 4;5(4):ENEURO.0146-18.2018. doi: 10.1523/ENEURO.0146-18.2018 (PMC6140113; doi:10.1523/ENEURO.0146-18.2018)
Supplement: Supplementary file 2 — Supplementary Code. Download supplement 2, GZ file [file sup_enu-eN-NWR-0146-18-s02.gz › LFP_microcircuit-master/BSC-120-gi-0-gi_SD-0-PV12913020-dSD6.6ms-gnSD0.21-gpv3.0-gsb1.75-csb0.21-gbs5.75-cbs0.1344-spiketimes.txt]

3522

103


48 0.15517 0.30833 0.31332 0.49996 0.6279 0.63314 0.99058 1.1547 1.16373 1.31859 1.3253 1.6487 1.65545 1.84348 1.85072 2.05675 2.06087 2.18235 2.18922 2.32885 2.33512 2.46759 2.47327 2.62255 2.62718 2.81248 2.81739 2.97634 2.98193 3.149 3.1543 3.29848 3.30521 3.43322 3.43906 3.57834 3.58318 3.75209 3.75766 4.08581 4.09054 4.33456 4.48932 4.49468 4.61312 4.62158 4.80855 4.81208 
0 
24 0.16668 0.51219 0.64256 1.1722 1.33521 1.66626 1.86003 2.0684 2.19869 2.34084 2.48358 2.63646 2.82819 2.99143 3.1652 3.31538 3.44894 3.59237 3.76777 4.09714 4.34568 4.50437 4.63203 4.82237 
25 0.15904 0.31514 0.50233 0.63435 1.16417 1.32695 1.65867 1.84921 2.06154 2.19122 2.33389 2.47588 2.62855 2.81982 2.98401 3.15575 3.30614 3.44083 3.58478 3.75895 4.09002 4.33857 4.49603 4.62844 4.81379 
89 0.15719 0.16048 0.16402 0.31296 0.3164 0.31961 0.50237 0.50545 0.63226 0.63515 0.63831 0.64255 0.82731 0.99347 1.00047 1.15874 1.1624 1.16609 1.16976 1.32278 1.32741 1.33053 1.33411 1.49625 1.50084 1.65386 1.6585 1.66188 1.84789 1.85073 1.85423 2.06074 2.06363 2.06749 2.18661 2.19092 2.19581 2.33309 2.33579 2.33932 2.47216 2.47613 2.47925 2.48319 2.62727 2.63027 2.63285 2.81736 2.82042 2.82301 2.82641 2.98073 2.98479 2.98758 2.99197 3.15353 3.15633 3.15932 3.16217 3.30289 3.3069 3.30973 3.3128 3.43829 3.4411 3.44455 3.44835 3.58256 3.58578 3.58923 3.75669 3.76014 3.76281 3.76651 4.08988 4.0924 4.09622 4.33864 4.34093 4.49372 4.49764 4.50029 4.61754 4.62309 4.62623 4.6302 4.81252 4.81508 4.81788 
13 0.64593 2.34567 2.48638 2.63935 2.83273 2.99348 3.16837 3.31873 3.4528 3.59697 3.77052 4.50688 4.63706 
79 0.15435 0.1584 0.1618 0.30913 0.31317 0.31667 0.50007 0.50358 0.62826 0.63269 0.63642 0.8251 0.99149 0.9977 1.15466 1.15882 1.16417 1.16807 1.32023 1.32559 1.32922 1.49494 1.64894 1.6554 1.65892 1.84608 1.84973 1.85404 2.05919 2.06236 2.18392 2.18932 2.19669 2.33071 2.33387 2.33805 2.46589 2.47209 2.47585 2.47956 2.62205 2.6268 2.62985 2.81386 2.81847 2.82113 2.82562 2.97782 2.98254 2.98519 3.15083 3.1542 3.15754 3.16145 3.29973 3.30434 3.30831 3.43195 3.4379 3.44207 3.57958 3.58402 3.58778 3.75424 3.75857 3.76146 4.0882 4.09106 4.3371 4.33969 4.49115 4.49596 4.49874 4.61445 4.62047 4.62502 4.8105 4.81359 4.81698 
58 0.15579 0.15968 0.31028 0.31472 0.50056 0.62993 0.63379 0.82538 0.9918 1.1565 1.1623 1.16896 1.32042 1.32582 1.49564 1.654 1.65762 1.84523 1.84983 2.05845 2.06208 2.18426 2.19021 2.33061 2.33422 2.47131 2.4755 2.62484 2.62846 2.81412 2.81859 2.82395 2.97833 2.98314 3.15083 3.15525 3.15861 3.30023 3.30587 3.31074 3.43662 3.44112 3.58019 3.58421 3.75369 3.7585 3.76226 4.08753 4.09118 4.33626 4.33915 4.49096 4.49583 4.61485 4.62315 4.8101 4.81288 4.81775 
17 0.64404 1.33857 2.07181 2.34641 2.48666 2.63781 2.82885 2.99673 3.16625 3.31753 3.45293 3.59509 3.76821 4.09929 4.50502 4.6333 4.82538 
66 0.17256 0.33035 0.51633 0.64745 0.65124 0.65565 1.17552 1.17995 1.34033 1.34435 1.35232 1.50897 1.67235 1.67852 1.86359 1.86816 1.88029 2.07409 2.07775 2.08351 2.10399 2.20453 2.20985 2.34679 2.35087 2.35678 2.48956 2.49329 2.49817 2.64221 2.64467 2.65075 2.83382 2.83763 2.84174 2.99737 3.00079 3.00795 3.17019 3.17311 3.17705 3.32127 3.32459 3.45411 3.45803 3.46435 3.59796 3.60195 3.60688 3.77305 3.7756 3.77983 3.78779 4.10376 4.10789 4.35205 4.35861 4.50905 4.51165 4.51603 4.63668 4.64052 4.64618 4.82703 4.83081 4.83562 
39 0.16355 0.32015 0.63878 0.6435 1.16846 1.17396 1.33211 1.33746 1.50211 1.66368 1.85761 2.06594 2.07134 2.1961 2.34005 2.3461 2.48025 2.48646 2.63428 2.82451 2.83065 2.98947 3.15979 3.16395 3.17083 3.31231 3.44428 3.44927 3.58989 3.59468 3.7643 3.76776 4.0948 4.34352 4.50198 4.50779 4.62985 4.63699 4.81812 
8 0.65676 2.08267 2.4968 2.6478 3.00588 3.17772 3.77872 4.51615 
16 0.64329 1.33775 2.06992 2.19952 2.34278 2.48441 2.63734 2.82886 2.99235 3.16704 3.59319 3.76746 4.09752 4.50412 4.63558 4.82304 
0 
0 
45 0.16564 0.3225 0.50956 0.64111 0.64552 1.16777 1.17581 1.33379 1.33932 1.50222 1.66516 1.85549 1.86199 2.06867 2.07332 2.19813 2.34044 2.34679 2.48185 2.48562 2.63612 2.63945 2.82716 2.83214 2.99017 2.99429 3.16151 3.16599 3.31254 3.31809 3.44626 3.45208 3.59164 3.5961 3.76707 3.77044 4.0975 4.10296 4.346 4.50204 4.50647 4.63113 4.63687 4.82055 4.82467 
16 0.63737 1.33151 1.8494 2.06345 2.33539 2.47896 2.63096 2.82193 2.98561 3.15884 3.30987 3.44442 3.76209 4.09464 4.33944 4.49844 
33 0.16663 0.32464 0.51161 0.64179 1.17128 1.33451 1.50556 1.66937 1.86019 2.06844 2.20405 2.33907 2.34715 2.48188 2.48935 2.63535 2.8272 2.83297 2.98987 3.16303 3.17002 3.3135 3.44827 3.59091 3.59889 3.76698 3.77461 4.09602 4.34447 4.50408 4.63076 4.82083 4.82663 
49 0.15377 0.30725 0.3117 0.50101 0.62685 0.63106 0.98911 1.15366 1.15991 1.31794 1.32441 1.65046 1.65502 1.84275 1.8477 2.05598 2.06052 2.18183 2.18931 2.3279 2.33236 2.46662 2.47193 2.62169 2.62604 2.81155 2.81626 2.97557 2.98105 3.14816 3.15311 3.29744 3.30379 3.43331 3.43769 3.57734 3.58195 3.7513 3.75653 4.08496 4.08942 4.33381 4.33863 4.48848 4.49379 4.61255 4.6212 4.80727 4.81074 
15 0.64885 1.34221 2.07581 2.35269 2.49017 2.64236 2.83762 2.99857 3.17055 3.32227 3.45577 3.60018 3.77289 4.10554 4.51054 
1 4.51264 
80 0.15623 0.1599 0.16435 0.31154 0.31469 0.31852 0.5001 0.50348 0.50888 0.63013 0.63442 0.63791 0.82665 0.99303 0.99946 1.157 1.16097 1.16579 1.32198 1.32682 1.33001 1.49595 1.65082 1.65807 1.66171 1.84746 1.85041 1.85506 2.06054 2.06375 2.18564 2.19099 2.19649 2.3325 2.33541 2.33938 2.46876 2.47462 2.47797 2.48241 2.62454 2.62895 2.63172 2.81553 2.81964 2.82247 2.82754 2.97927 2.98426 2.98683 3.15277 3.15574 3.15932 3.30163 3.30575 3.30943 3.43356 3.43952 3.44344 3.44797 3.58123 3.58544 3.58876 3.756 3.75972 3.7626 4.08953 4.09237 4.09866 4.33855 4.34128 4.49313 4.49718 4.49977 4.61655 4.62178 4.62681 4.81217 4.81494 4.81786 
53 0.16119 0.16583 0.31441 0.31913 0.50563 0.63492 0.63887 1.16055 1.16748 1.32754 1.3318 1.49856 1.65946 1.66448 1.84885 1.85469 2.06198 2.06681 2.19117 2.19754 2.33414 2.33987 2.47635 2.48003 2.62963 2.63315 2.82028 2.824 2.98531 2.98962 3.15523 3.15987 3.30584 3.31025 3.44012 3.44516 3.58516 3.5898 3.7592 3.7626 3.7663 4.09102 4.0957 4.33942 4.34488 4.49599 4.49967 4.50416 4.62261 4.62904 4.81414 4.81757 4.82168 
13 0.17024 0.6463 1.33727 2.48829 2.64238 2.83252 3.16764 3.31544 3.59843 3.76692 4.34587 4.50489 4.82471 
0 
19 0.16475 0.64135 1.17288 1.66397 1.85537 2.06707 2.33952 2.48243 2.63436 2.826 2.99048 3.16245 3.59191 3.76556 4.096 4.34355 4.50199 4.63089 4.81911 
0 
0 
0 
18 0.64541 1.33981 2.07251 2.20573 2.34642 2.48677 2.63851 2.83286 2.99351 3.16747 3.31965 3.45286 3.59436 3.59944 3.77037 4.1042 4.50716 4.63899 
72 0.14884 0.15276 0.30208 0.30576 0.30932 0.49393 0.62186 0.62628 0.62998 0.98501 0.99165 1.14839 1.15265 1.15765 1.3133 1.31873 1.32313 1.64253 1.64939 1.65309 1.8384 1.84164 1.84539 2.05164 2.0552 2.17706 2.18331 2.32326 2.32673 2.33067 2.46061 2.46626 2.46984 2.61608 2.62038 2.62354 2.80685 2.81147 2.8144 2.82036 2.97072 2.97618 2.97962 3.1435 3.14693 3.15049 3.15673 3.29263 3.2974 3.30123 3.42557 3.43101 3.43545 3.57249 3.57714 3.58099 3.747 3.75142 3.75431 4.08051 4.08371 4.32949 4.33229 4.48393 4.48847 4.49141 4.60803 4.61499 4.61959 4.80296 4.80625 4.80969 
22 0.6418 1.16724 1.33506 1.66714 1.85669 2.06859 2.19539 2.34206 2.48273 2.6366 2.82746 2.99218 3.16246 3.31461 3.4473 3.59175 3.76515 4.09792 4.34742 4.50247 4.62957 4.82155 
42 0.1598 0.31448 0.63432 0.63909 1.16056 1.16667 1.32538 1.33015 1.65789 1.84965 2.06275 2.0674 2.18854 2.19522 2.33488 2.34085 2.47463 2.47976 2.62877 2.63285 2.81921 2.82347 2.98317 2.98817 3.15523 3.16001 3.30482 3.31007 3.44021 3.44523 3.58498 3.58905 3.75859 3.76304 4.09201 4.34065 4.49546 4.50017 4.6188 4.62691 4.81466 4.81972 
28 0.1619 0.31813 0.63667 1.16498 1.33051 1.66261 1.85126 2.06356 2.19401 2.33657 2.47916 2.63172 2.8225 2.9872 3.15683 3.16264 3.30992 3.44221 3.45021 3.58785 3.76176 3.76823 4.09283 4.3419 4.49843 4.50229 4.6279 4.81624 
74 0.17122 0.17457 0.32837 0.51455 0.51918 0.6456 0.64882 0.65229 1.17354 1.17715 1.18131 1.33894 1.34234 1.34652 1.50752 1.51188 1.67074 1.67495 1.86132 1.8649 1.86868 2.07266 2.0756 2.07949 2.20241 2.20638 2.34552 2.34916 2.35319 2.35944 2.48712 2.48985 2.49343 2.49915 2.64064 2.64299 2.64822 2.83204 2.83511 2.83914 2.99596 2.9991 3.00534 3.16641 3.16998 3.17266 3.17717 3.31869 3.32182 3.32531 3.4517 3.45538 3.45861 3.59635 3.59976 3.60375 3.61078 3.77119 3.77367 3.77659 3.78203 4.10221 4.10589 4.35051 4.35413 4.5074 4.51007 4.51311 4.52033 4.63596 4.63976 4.8258 4.82892 4.83233 
25 0.63977 0.64489 1.16764 1.33263 2.06682 2.19625 2.34077 2.48158 2.63457 2.82496 2.99043 3.15994 3.16514 3.3115 3.3182 3.44561 3.45344 3.5912 3.76347 3.76859 4.09608 4.50038 4.50556 4.63045 4.8199 
8 2.0661 2.342 2.63449 2.99059 3.44906 3.59454 3.76559 4.50254 
25 0.15754 0.31009 0.63065 1.15656 1.32093 1.65546 1.84471 2.05805 2.18716 2.33027 2.47236 2.62523 2.81556 2.98039 3.15085 3.30067 3.43646 3.58116 3.75386 3.75975 4.08711 4.3357 4.49099 4.62018 4.81009 
9 0.65398 2.0814 2.49534 2.64727 3.17507 3.60727 3.77768 4.51546 4.64343 
20 0.31444 0.634 1.32644 1.65715 1.84659 2.05962 2.33204 2.47535 2.62772 2.8188 2.98329 3.1539 3.30947 3.43961 3.58388 3.7584 4.08842 4.33702 4.4958 4.81235 
5 1.6592 2.33537 2.63128 2.98666 3.15885 
2 3.76536 4.50281 
50 0.16399 0.31902 0.50779 0.63912 0.64282 1.16374 1.17068 1.32758 1.33261 1.33715 1.50117 1.66299 1.85282 1.8593 2.06602 2.07099 2.19476 2.2042 2.33799 2.34313 2.4808 2.48573 2.63404 2.63674 2.82449 2.82769 2.83379 2.98914 2.99478 3.15934 3.16318 3.16712 3.30826 3.31313 3.31753 3.44447 3.44914 3.58907 3.59365 3.76439 3.76709 4.09494 4.10141 4.3437 4.50125 4.50375 4.62637 4.63076 4.81792 4.82135 
0 
14 0.64796 1.34553 2.07767 2.34718 2.49126 2.64574 2.83645 2.99867 3.16933 3.45921 3.60057 3.77228 4.50878 4.64215 
8 0.6441 2.07059 2.63551 2.99156 3.16368 3.31485 3.59339 3.76668 
29 0.16836 0.64325 0.64739 1.16983 1.17615 1.3358 1.66911 1.86146 2.07045 2.19844 2.34165 2.34833 2.48501 2.63758 2.82871 2.83577 2.99289 3.16492 3.1686 3.31656 3.44946 3.59352 3.59819 3.76941 4.0991 4.34751 4.5055 4.63216 4.82268 
1 2.49559 
70 0.17546 0.64917 0.65248 0.65614 1.1767 1.18163 1.34207 1.34567 1.35009 1.51177 1.67392 1.68162 1.86435 1.86882 1.87461 2.07559 2.07905 2.0834 2.09872 2.20552 2.21038 2.22005 2.34869 2.35261 2.35827 2.36659 2.49105 2.49464 2.49906 2.50996 2.64349 2.64621 2.65162 2.83577 2.83935 2.84276 2.99934 3.00326 3.01349 3.17014 3.17347 3.17622 3.18114 3.32253 3.32575 3.33663 3.45498 3.45884 3.46322 3.59983 3.60355 3.60795 3.61523 3.77407 3.77687 3.77999 3.78532 4.10553 4.10938 4.35348 4.35739 4.51135 4.51388 4.5177 4.63931 4.64308 4.65159 4.82898 4.83241 4.83642 
21 0.16945 0.64456 1.17619 1.3378 2.07162 2.20756 2.34565 2.4858 2.63797 2.82879 2.99316 3.16712 3.31741 3.45288 3.59585 3.76821 4.09916 4.34798 4.5061 4.6378 4.82491 
35 0.1652 0.32208 0.63926 0.64592 1.16705 1.1733 1.33215 1.6645 1.85508 2.06699 2.19697 2.3395 2.4806 2.48735 2.63426 2.63934 2.82471 2.83095 2.98939 3.15958 3.16539 3.3095 3.31549 3.44547 3.59026 3.59801 3.76347 3.76796 4.09609 4.34515 4.50012 4.506 4.62809 4.63469 4.81919 
131 0.14921 0.15279 0.15515 0.15821 0.30376 0.30727 0.31026 0.31258 0.31522 0.49209 0.49648 0.49927 0.50216 0.62049 0.6253 0.62835 0.63087 0.63325 0.63704 0.81881 0.82137 0.82561 0.98621 0.98893 0.99241 0.99582 1.14984 1.15368 1.15703 1.16025 1.16348 1.3147 1.31814 1.32172 1.32418 1.32698 1.49004 1.49385 1.64405 1.65016 1.65302 1.65586 1.65922 1.8405 1.84273 1.84567 1.84814 1.85112 2.05372 2.05603 2.05851 2.06156 2.17883 2.18332 2.18645 2.19021 2.32533 2.328 2.33066 2.33345 2.33871 2.46057 2.46633 2.4696 2.47194 2.47492 2.47894 2.6173 2.62163 2.62444 2.62632 2.63195 2.80879 2.81268 2.81526 2.81731 2.82012 2.82429 2.97242 2.9764 2.97948 2.98195 2.98542 3.14527 3.14821 3.15105 3.15325 3.15563 3.29452 3.29788 3.30114 3.30364 3.30609 3.4271 3.43268 3.43523 3.43795 3.44061 3.57445 3.57822 3.58071 3.58362 3.58734 3.74924 3.75217 3.75495 3.75696 3.7594 4.08273 4.08508 4.0876 4.09108 4.33177 4.33367 4.33604 4.33988 4.48558 4.4885 4.4919 4.49382 4.49707 4.60964 4.61471 4.61849 4.62106 4.62577 4.8049 4.80761 4.80961 4.81172 4.8146 
94 0.1706 0.17379 0.32894 0.51532 0.64527 0.64782 0.65082 0.65423 1.17299 1.1768 1.18081 1.3363 1.34002 1.34281 1.34595 1.35511 1.50831 1.5134 1.67102 1.67477 1.68169 1.86077 1.86492 1.86846 2.073 2.07579 2.07876 2.08575 2.09927 2.20077 2.20432 2.20885 2.34567 2.34867 2.35155 2.35831 2.48655 2.48959 2.49247 2.49621 2.5044 2.63988 2.64274 2.64496 2.65072 2.83066 2.83365 2.83606 2.83977 2.85129 2.9945 2.99771 3.00069 3.00728 3.16666 3.16983 3.17207 3.17517 3.18169 3.31655 3.31991 3.32254 3.32565 3.45192 3.45538 3.45798 3.46296 3.59595 3.59869 3.60199 3.60661 3.62229 3.76928 3.77278 3.77505 3.77754 3.78398 4.10228 4.10543 4.10902 4.35127 4.35449 4.35901 4.50669 4.51028 4.51244 4.51677 4.63403 4.63799 4.64104 4.82499 4.82773 4.83049 4.83394 
68 0.16699 0.17031 0.32336 0.32726 0.51075 0.51448 0.64231 0.64576 0.64913 1.16876 1.17268 1.17631 1.33389 1.33697 1.34078 1.50345 1.50635 1.66734 1.67139 1.85671 1.86047 1.86422 2.0695 2.07253 2.09907 2.19677 2.20074 2.20825 2.34231 2.34574 2.48341 2.48666 2.49034 2.63696 2.63992 2.82861 2.83172 2.83734 2.99153 2.99445 2.99999 3.16321 3.16703 3.16983 3.31428 3.31777 3.32082 3.44814 3.45165 3.45477 3.59322 3.59661 3.6059 3.76746 3.77068 3.77324 4.0988 4.10229 4.34731 4.35006 4.50302 4.50711 4.51106 4.63186 4.63503 4.82162 4.82423 4.82721 
35 0.1636 0.32006 0.50785 0.63863 0.64491 1.16398 1.17229 1.32808 1.33447 1.66345 1.85415 2.06694 2.19563 2.33795 2.4802 2.63254 2.63642 2.82375 2.98654 2.99073 3.15886 3.16425 3.30769 3.3139 3.44458 3.58837 3.76167 3.76708 4.09529 4.34444 4.49847 4.50398 4.62584 4.63245 4.81937 
17 0.64144 1.17029 2.06537 2.34096 2.48033 2.63347 2.82466 2.99065 3.15996 3.31202 3.44607 3.59087 3.7641 4.09445 4.50119 4.63195 4.81883 
0 
19 0.16438 0.64076 1.1645 1.33156 2.06885 2.19588 2.34004 2.63444 2.82456 2.98928 3.16275 3.31377 3.44865 3.59141 3.76459 4.09586 4.50161 4.62963 4.81836 
0 
24 0.16353 0.32145 0.64019 1.16983 1.33199 1.66465 1.85268 2.06549 2.19744 2.33819 2.48072 2.63421 2.82432 2.98918 3.16187 3.31265 3.44377 3.5895 3.76376 4.09446 4.34325 4.50122 4.62996 4.81771 
29 0.17137 0.64476 0.64936 1.1735 1.33889 1.67159 1.86302 2.07324 2.20339 2.34555 2.48622 2.49316 2.6401 2.83129 2.99569 3.16563 3.17031 3.31915 3.45072 3.45819 3.59603 3.76835 3.77244 4.10141 4.35021 4.50716 4.51272 4.63559 4.82524 
18 0.31338 0.63496 1.32696 1.84587 2.0598 2.33214 2.62725 2.81882 2.98563 3.15395 3.30626 3.44013 3.58505 3.75793 4.08818 4.33602 4.49523 4.81107 
63 0.15717 0.16067 0.3115 0.31587 0.50124 0.50559 0.63039 0.63471 0.63855 0.82601 0.99202 0.99847 1.15721 1.16305 1.3215 1.32736 1.33251 1.49556 1.65275 1.65832 1.66355 1.84668 1.85134 2.0598 2.06383 2.18552 2.19174 2.33183 2.33611 2.47037 2.47576 2.47978 2.62584 2.63013 2.81527 2.81973 2.82359 2.97931 2.98452 3.15208 3.15659 3.15972 3.30106 3.30688 3.31064 3.43637 3.44104 3.44482 3.58111 3.58563 3.75526 3.75982 3.7628 4.08881 4.09276 4.33774 4.34146 4.49237 4.49727 4.61626 4.62448 4.8115 4.81455 
1 3.76862 
39 0.15867 0.31207 0.63177 0.63799 1.15817 1.16786 1.32221 1.32868 1.65606 1.84696 2.06015 2.18645 2.33224 2.47222 2.47814 2.62645 2.63151 2.81591 2.82093 2.98001 2.98593 3.15249 3.15828 3.30194 3.30876 3.43828 3.44449 3.58178 3.58896 3.75553 3.76124 4.08922 4.33803 4.49278 4.4984 4.61707 4.62575 4.81195 4.81754 
7 2.06427 2.82467 3.76416 4.09267 4.34093 4.50194 4.81722 
10 0.63543 1.85118 2.82441 3.15582 3.44104 3.76337 4.09217 4.3406 4.50088 4.81597 
90 0.15013 0.15356 0.15722 0.30475 0.308 0.31143 0.31494 0.49408 0.49728 0.50084 0.62418 0.62827 0.63201 0.81933 0.82336 0.98706 0.99099 1.15085 1.15444 1.15951 1.31562 1.31988 1.32361 1.32772 1.49144 1.64474 1.65174 1.6545 1.84112 1.84349 1.84718 2.05444 2.05699 2.05999 2.17957 2.18517 2.19159 2.32601 2.32866 2.33175 2.46162 2.46791 2.47137 2.47578 2.61827 2.6225 2.62525 2.62909 2.80929 2.81363 2.81659 2.82113 2.97326 2.97794 2.98073 3.1462 3.14915 3.15308 3.15632 3.29538 3.29933 3.30384 3.42756 3.43353 3.43717 3.44156 3.57511 3.57925 3.58255 3.74979 3.7533 3.75661 3.75954 4.08338 4.08579 4.08908 4.33243 4.33439 4.33831 4.48645 4.48944 4.49288 4.49662 4.61045 4.61695 4.62071 4.80556 4.80827 4.81052 4.81593 
50 0.14599 0.29886 0.30356 0.48798 0.61895 0.62432 0.97972 0.98659 1.14537 1.15255 1.30949 1.31563 1.64196 1.64792 1.83423 1.83899 2.04745 2.05179 2.17366 2.18438 2.31945 2.32394 2.45899 2.46464 2.61343 2.61809 2.80319 2.80795 2.9672 2.97264 3.13965 3.14458 3.28913 3.2953 3.42461 3.43015 3.56893 3.57364 3.74287 3.74782 4.07646 4.0808 4.32526 4.32929 4.48 4.4852 4.60455 4.6138 4.7987 4.80218 
0 
19 0.64136 1.1689 1.33424 2.0679 2.19741 2.34059 2.48286 2.63591 2.82667 2.99064 3.16349 3.31477 3.4476 3.59217 3.76646 4.09646 4.34529 4.5037 4.63216 
0 
1 4.50818 
19 0.64967 1.1816 1.3439 2.07544 2.20469 2.34887 2.49008 2.64268 2.83486 2.99802 3.17037 3.3239 3.45641 3.59855 3.77353 4.10399 4.5103 4.63765 4.82811 
0 
57 0.65218 0.65613 0.66131 1.18237 1.18758 1.34598 1.35005 1.67969 1.87006 1.87403 2.07869 2.08249 2.08814 2.21035 2.21672 2.35165 2.35615 2.36289 2.49389 2.49776 2.5032 2.64662 2.64966 2.65648 2.83798 2.84211 2.84613 3.00169 3.00536 3.01225 3.17312 3.17701 3.18085 3.3243 3.32818 3.33673 3.45845 3.46264 3.47176 3.60316 3.60732 3.61319 3.77779 3.78076 3.7861 4.10903 4.11675 4.35756 4.36396 4.51313 4.51669 4.52119 4.64232 4.64791 4.83243 4.83667 4.84506 
46 0.16389 0.31938 0.5084 0.63938 0.64811 1.16455 1.1726 1.32891 1.33589 1.50103 1.66427 1.8538 1.8608 2.06684 2.07113 2.19301 2.19853 2.33945 2.34678 2.48045 2.48419 2.63417 2.63868 2.82409 2.82776 2.83457 2.98795 2.99227 3.15998 3.16614 3.30871 3.31506 3.44508 3.45351 3.58873 3.59251 3.76384 3.76844 4.09593 4.34483 4.50009 4.50581 4.62297 4.63084 4.81882 4.82437 
52 0.15412 0.15862 0.30887 0.3137 0.49983 0.62842 0.63373 0.82436 0.99174 1.15528 1.16138 1.31956 1.32532 1.49479 1.65186 1.65693 1.8443 1.84931 2.05751 2.06191 2.18375 2.1904 2.32946 2.33385 2.46844 2.47399 2.62336 2.62794 2.81333 2.81832 2.97734 2.98267 3.14976 3.15473 3.29913 3.30495 3.4344 3.43927 3.57906 3.58381 3.75295 3.75799 4.0865 4.09125 4.33531 4.34015 4.49009 4.49518 4.61432 4.62195 4.80911 4.81284 
60 0.1748 0.6488 0.65251 0.65815 1.17783 1.18438 1.34077 1.344 1.34871 1.51218 1.6741 1.86612 1.87082 2.07543 2.07875 2.08427 2.20492 2.21059 2.34862 2.35373 2.36051 2.48976 2.49417 2.49987 2.6426 2.6457 2.65208 2.83443 2.83935 2.8442 2.99869 3.00331 3.16922 3.17354 3.17728 3.32029 3.32399 3.32877 3.45394 3.45841 3.46464 3.59886 3.60326 3.6084 3.77286 3.77644 3.77992 3.78592 4.10472 4.10893 4.35358 4.35957 4.50931 4.51274 4.51646 4.52669 4.63841 4.64208 4.82893 4.83316 
2 4.08905 4.33674 
4 2.4957 2.64786 3.17737 3.77793 
16 0.65222 1.34614 2.07882 2.3532 2.49287 2.6455 2.8385 3.00213 3.17397 3.32529 3.45872 3.60337 3.77627 4.10928 4.51294 4.64222 
23 0.16077 0.31715 0.63635 1.16431 1.3286 1.66156 1.8505 2.06321 2.33566 2.47709 2.63001 2.82055 2.98533 3.15687 3.30788 3.44287 3.58663 3.76042 4.09205 4.33952 4.4974 4.62701 4.81421 
29 0.15995 0.3165 0.50506 0.63471 1.16304 1.32799 1.65868 1.85075 2.06208 2.19148 2.33387 2.34181 2.4765 2.62931 2.82026 2.82732 2.98432 3.1572 3.16473 3.30825 3.44253 3.58493 3.75999 4.09092 4.33892 4.49709 4.62484 4.81412 4.82052 
96 0.14998 0.15393 0.15753 0.3046 0.30811 0.31157 0.31487 0.49203 0.49658 0.50002 0.62408 0.62857 0.632 0.63705 0.82036 0.98687 0.99163 1.15081 1.15484 1.1593 1.16368 1.31555 1.32074 1.32385 1.32806 1.49007 1.64466 1.65156 1.65459 1.66004 1.84088 1.84353 1.8471 1.85078 2.05419 2.05705 2.06033 2.17952 2.18542 2.19105 2.32578 2.32869 2.3319 2.33658 2.46172 2.46831 2.47154 2.47536 2.61833 2.62289 2.62559 2.80921 2.81378 2.81657 2.82048 2.97317 2.97843 2.98097 3.14599 3.14917 3.15289 3.15583 3.29518 3.29973 3.30346 3.30708 3.42748 3.43349 3.43726 3.44052 3.57499 3.57944 3.58272 3.58805 3.74956 3.75346 3.75639 3.75936 4.08313 4.08576 4.08914 4.33219 4.33435 4.33977 4.48628 4.4898 4.49277 4.49631 4.61041 4.61694 4.62087 4.62738 4.80533 4.80827 4.81081 4.81456 
39 0.15641 0.30961 0.31505 0.6301 0.63559 0.99682 1.15743 1.32283 1.65486 1.84432 1.85153 2.05725 2.18702 2.3298 2.33583 2.47158 2.4787 2.62475 2.62933 2.81492 2.8205 2.98009 3.15043 3.15542 3.30099 3.30666 3.4361 3.4417 3.58063 3.58706 3.75385 3.75855 4.08627 4.33461 4.49107 4.49599 4.62127 4.80895 4.81403 
24 0.16641 0.32392 0.64286 1.17128 1.33549 1.66745 1.85761 2.06948 2.20437 2.34285 2.48346 2.63666 2.82745 2.99204 3.16405 3.31499 3.44977 3.59251 3.76703 4.09793 4.34555 4.50392 4.63194 4.82057 
20 0.64258 1.17199 1.33366 2.06905 2.1978 2.34237 2.48321 2.6362 2.82858 2.99093 3.16432 3.31471 3.44947 3.59236 3.7671 4.09846 4.34547 4.50385 4.63132 4.82093 
8 0.65186 1.34431 2.07839 2.64479 3.1727 3.45871 3.77525 4.51222 
10 0.63711 2.47735 2.63096 2.98675 3.15796 3.44286 3.58933 3.76221 4.09203 4.3395 
41 0.17242 0.64788 0.65243 1.17587 1.18183 1.33926 1.34384 1.67449 1.86526 2.07455 2.08101 2.20396 2.34744 2.35418 2.48849 2.49446 2.64172 2.64659 2.83204 2.8377 2.99696 3.00446 3.16853 3.17225 3.31955 3.32388 3.45344 3.4577 3.5975 3.60337 3.77223 3.77615 3.78872 4.10298 4.35196 4.50903 4.51388 4.6366 4.64595 4.82592 4.83117 
0 
43 0.15891 0.31497 0.32247 0.50486 0.63423 0.64108 0.99679 1.16068 1.16725 1.32505 1.33157 1.65758 1.66421 1.85015 2.06333 2.18919 2.19554 2.33546 2.47418 2.48051 2.62914 2.63522 2.81929 2.8255 2.98333 2.98851 3.15553 3.16235 3.30473 3.31157 3.43986 3.44437 3.58506 3.59066 3.7587 3.76511 4.09246 4.34175 4.49586 4.50248 4.61983 4.62796 4.81501 
37 0.15831 0.31087 0.63111 0.63717 1.15711 1.16697 1.32166 1.32905 1.65459 1.84536 2.05862 2.18746 2.33073 2.47169 2.47824 2.62552 2.63044 2.81649 2.82178 2.97998 2.98632 3.1516 3.15738 3.30115 3.30809 3.43652 3.44337 3.58123 3.58771 3.75526 3.76005 4.08763 4.33622 4.49171 4.49693 4.61887 4.81134 
9 1.16002 1.84835 2.06177 2.33348 3.15418 3.30418 3.58611 3.76278 4.49447 
16 0.31042 0.63498 1.32639 1.84328 2.05672 2.32924 2.6252 2.81492 3.15027 3.3044 3.58054 3.75349 4.08544 4.3335 4.49168 4.80827 
24 0.16278 0.31746 0.63727 1.16452 1.32962 1.6642 1.85201 2.06396 2.19594 2.33647 2.47889 2.63118 2.82189 2.98634 3.15775 3.30933 3.44255 3.58755 3.76108 4.09299 4.34073 4.49808 4.63052 4.81592 
25 0.1657 0.32512 0.50979 0.64236 1.17427 1.33487 1.50184 1.66679 1.85994 2.06838 2.34094 2.48358 2.63589 2.82685 2.99083 3.16448 3.31474 3.44958 3.5921 3.76647 4.09647 4.34491 4.50345 4.63107 4.81964 
0 
57 0.18226 0.3404 0.52585 0.65512 0.65839 0.66331 1.1849 1.34799 1.35182 1.68057 1.68906 1.87178 1.87581 2.08142 2.08474 2.0907 2.21166 2.21829 2.35492 2.35933 2.36718 2.49562 2.49898 2.5035 2.64882 2.65168 2.65828 2.84138 2.84502 2.84952 3.00462 3.00821 3.17521 3.17898 3.18258 3.32816 3.33186 3.46114 3.4649 3.60486 3.60893 3.61402 3.77899 3.78195 3.78533 4.111 4.11602 4.35956 4.36454 4.51651 4.51921 4.5234 4.64408 4.6483 4.83458 4.83804 4.84463 
9 0.63984 1.3322 2.06521 2.63298 3.161 3.31214 3.76336 4.50104 4.81811 
19 0.6449 1.17343 1.33846 1.86267 2.07067 2.3445 2.48725 2.63858 2.83126 2.99347 3.16693 3.31789 3.45297 3.59553 3.77007 4.1012 4.50612 4.63591 4.82547 
0 
49 0.16047 0.16542 0.31533 0.3203 0.50636 0.63567 0.64039 0.99996 1.16238 1.16838 1.32682 1.33146 1.49911 1.65994 1.85073 1.85761 2.06367 2.06868 2.19085 2.1971 2.33613 2.34192 2.47635 2.48115 2.63021 2.63419 2.82056 2.82446 2.83308 2.98504 2.98928 3.15658 3.16162 3.30605 3.31116 3.44181 3.44714 3.58659 3.59272 3.75941 3.76394 4.09264 4.34132 4.49654 4.50102 4.62401 4.62961 4.81509 4.8193 
48 0.16115 0.31624 0.32088 0.50572 0.63544 0.64001 1.00078 1.16165 1.1671 1.32573 1.33112 1.49963 1.65913 1.66462 1.85141 2.06386 2.06789 2.19007 2.19586 2.33622 2.34055 2.47578 2.48031 2.63052 2.63426 2.82072 2.82438 2.98427 2.98859 3.15648 3.1608 3.30555 3.31114 3.44112 3.44612 3.58668 3.59046 3.75945 3.76369 4.09294 4.09713 4.34212 4.49662 4.501 4.62094 4.62794 4.81571 4.81919 
81 0.14985 0.15396 0.3045 0.30771 0.31148 0.49268 0.49707 0.62405 0.62806 0.63181 0.82135 0.98675 0.99233 1.15065 1.15423 1.15958 1.16465 1.31539 1.32015 1.3238 1.49179 1.64485 1.65131 1.65428 1.8407 1.84331 1.84759 2.05397 2.05671 2.06082 2.17934 2.1851 2.3256 2.32851 2.33239 2.46267 2.46795 2.47137 2.47758 2.6184 2.62225 2.6254 2.80915 2.81334 2.81639 2.82335 2.97309 2.97781 2.98063 3.1459 3.14888 3.15293 3.15807 3.29503 3.29911 3.30341 3.42781 3.43328 3.4369 3.44277 3.57489 3.57904 3.58281 3.74946 3.75306 3.75633 4.08288 4.08547 4.08946 4.33185 4.33403 4.34043 4.48617 4.48935 4.49292 4.61026 4.61667 4.62062 4.80511 4.80794 4.81055 
7 2.07291 2.48725 2.63679 3.16578 3.31775 3.76815 4.50696 
42 0.16241 0.31984 0.50685 0.63773 0.64125 1.16667 1.17293 1.33055 1.33539 1.49957 1.66282 1.85447 2.06496 2.06875 2.19416 2.33802 2.47979 2.48435 2.63261 2.63556 2.8231 2.8276 2.98776 2.99385 3.15856 3.16226 3.31033 3.31388 3.44405 3.44769 3.58869 3.59302 3.7626 3.76608 4.09346 4.09736 4.34226 4.50067 4.50433 4.6281 4.81709 4.82286 
51 0.15685 0.16061 0.31185 0.31603 0.50147 0.63164 0.63587 0.99293 1.15799 1.16529 1.32205 1.32781 1.65605 1.66002 1.84663 1.85144 2.05978 2.06362 2.18643 2.19374 2.332 2.33609 2.47273 2.47636 2.62644 2.62984 2.81668 2.82021 2.98046 2.98441 3.15276 3.15691 3.302 3.30774 3.43786 3.44261 3.58229 3.58603 3.75591 3.75993 3.76404 4.08877 4.09284 4.33743 4.34131 4.49266 4.4972 4.61912 4.62541 4.81168 4.81478 
40 0.16483 0.32297 0.64036 0.64586 1.16718 1.17282 1.33341 1.66466 1.85525 2.06762 2.07556 2.19309 2.19893 2.34031 2.35197 2.48132 2.48739 2.63496 2.64332 2.8264 2.83283 2.99058 2.99789 3.1604 3.16578 3.17153 3.31352 3.44601 3.45272 3.59137 3.59823 3.76605 3.7722 4.09593 4.34475 4.50285 4.509 4.62644 4.63331 4.81962 
75 0.15112 0.15536 0.15917 0.30606 0.30943 0.31341 0.49399 0.49887 0.62517 0.62926 0.63328 0.82075 0.98866 0.99473 1.15213 1.15594 1.16157 1.31707 1.3213 1.32531 1.49188 1.64645 1.65324 1.65727 1.84246 1.84517 1.84971 2.05571 2.05867 2.18111 2.18703 2.32735 2.33031 2.33482 2.46316 2.46897 2.47344 2.61955 2.62381 2.62737 2.81092 2.81505 2.81832 2.82476 2.97466 2.97908 2.9826 3.14744 3.15057 3.15467 3.29669 3.30064 3.30513 3.42935 3.435 3.43972 3.57658 3.58063 3.58486 3.75116 3.75498 3.75826 4.08465 4.08738 4.33365 4.33598 4.48783 4.49115 4.49495 4.612 4.61854 4.6246 4.80685 4.80979 4.81275 
27 0.16103 0.31998 0.63624 1.1685 1.33132 1.66027 1.85498 2.06354 2.19286 2.33961 2.47747 2.63094 2.82207 2.98594 3.1583 3.16332 3.3107 3.44267 3.44846 3.59005 3.76157 4.09183 4.33994 4.49859 4.63069 4.81515 4.82008 
14 0.65575 1.34913 2.08228 2.49813 2.64852 2.84428 3.00638 3.17805 3.32951 3.46533 3.60736 3.78051 4.51842 4.64795 
19 0.16964 0.64617 1.34088 1.66869 2.07233 2.35226 2.48654 2.63948 2.83082 2.99549 3.16723 3.31858 3.45326 3.5977 3.77055 4.10121 4.3487 4.50743 4.82548 
17 0.64229 1.33435 2.06993 2.48337 2.63568 2.8279 2.99039 3.1635 3.3146 3.44923 3.59147 3.60291 3.76619 4.3464 4.50293 4.63074 4.82133 
28 0.15803 0.3138 0.50089 0.63338 0.99188 1.16223 1.3253 1.65649 1.84573 2.05885 2.18922 2.33139 2.47527 2.62746 2.81839 2.98271 3.15246 3.15837 3.30532 3.43871 3.58354 3.75764 4.08793 4.33636 4.49321 4.49771 4.62311 4.81104 
0 
38 0.15479 0.30853 0.31582 0.62843 0.63467 0.98985 1.15481 1.31888 1.32621 1.65346 1.84351 2.05673 2.18315 2.32886 2.46965 2.47617 2.62296 2.62828 2.81285 2.81859 2.97672 2.98442 3.14902 3.15575 3.2986 3.30584 3.43523 3.57855 3.75213 3.75852 4.08576 4.33453 4.48937 4.49576 4.61371 4.62359 4.80849 4.81377 
85 0.15509 0.15894 0.16297 0.31032 0.3137 0.31769 0.49827 0.50229 0.50617 0.6297 0.63384 0.63751 0.82335 0.82764 0.99219 0.99769 1.15659 1.16044 1.16464 1.16983 1.32112 1.32592 1.32958 1.49408 1.49819 1.64973 1.65653 1.66023 1.84648 1.8495 1.85333 2.05975 2.06282 2.0678 2.18497 2.19066 2.19501 2.33133 2.33432 2.33821 2.467 2.47288 2.47696 2.48147 2.62441 2.6283 2.63142 2.8148 2.81906 2.82216 2.82807 2.97879 2.98359 2.98666 3.15172 3.15473 3.15844 3.16317 3.3007 3.30496 3.30874 3.43266 3.43863 3.44239 3.44633 3.58057 3.5846 3.58835 3.75517 3.75895 3.76201 4.08863 4.09148 4.09554 4.33768 4.3401 4.49208 4.49585 4.49872 4.61576 4.6221 4.6257 4.81066 4.81383 4.81682 
17 0.64646 1.17576 1.33968 2.07363 2.34703 2.48687 2.63981 2.83372 2.99528 3.16901 3.31883 3.45373 3.59763 3.77227 4.10252 4.50797 4.82455 

131
