# Supplementary material for: Deciphering the Contribution of Oriens-Lacunosum/Moleculare (OLM) Cells to Intrinsic θ Rhythms Using Biophysical Local Field Potential (LFP) Models
Source: eNeuro. 2018 Sep 4;5(4):ENEURO.0146-18.2018. doi: 10.1523/ENEURO.0146-18.2018 (PMC6140113; doi:10.1523/ENEURO.0146-18.2018)
Supplement: Supplementary file 2 — Supplementary Code. Download supplement 2, GZ file [file sup_enu-eN-NWR-0146-18-s02.gz › LFP_microcircuit-master/BC-380-gi-0-gi_SD-0-PV12913020-dSD6.6ms-gnSD0.21-gpv-3.0-gsb3.0-csb0.21-gbs5.75-cbs0.1344-spiketimes.txt]

16218

340


79 0.14389 0.14822 0.15143 0.30009 0.30388 0.30798 0.48661 0.49134 0.49451 0.6193 0.62422 0.62847 0.80939 0.81324 0.81651 0.82226 0.98174 0.98517 0.98975 1.14629 1.1507 1.1576 1.31109 1.31643 1.32132 1.47922 1.48377 1.48699 1.64053 1.64801 1.83647 1.83938 1.84412 2.04973 2.0529 2.1751 2.18142 2.32134 2.32464 2.32956 2.45807 2.46469 2.46858 2.61389 2.61865 2.62193 2.80491 2.80951 2.81288 2.96871 2.97412 2.9783 3.14149 3.14489 3.14923 3.2907 3.29542 3.30011 3.42353 3.42948 3.43573 3.57057 3.57518 3.58008 3.74519 3.74927 3.75263 4.07864 4.08161 4.32763 4.33013 4.48185 4.4856 4.48911 4.60601 4.61308 4.80077 4.80396 4.80698 
87 0.14442 0.14831 0.15141 0.30051 0.30426 0.30815 0.48729 0.49134 0.49444 0.49881 0.61885 0.62343 0.6272 0.80976 0.81348 0.81691 0.81973 0.98256 0.9854 0.98989 1.14662 1.15072 1.15702 1.31154 1.31528 1.32011 1.47958 1.48378 1.48713 1.49097 1.64081 1.64837 1.65225 1.83726 1.83982 1.84379 2.0505 2.0531 2.05661 2.17567 2.18136 2.32215 2.32506 2.32884 2.45744 2.46425 2.46836 2.61409 2.61874 2.62225 2.80574 2.80987 2.81315 2.96924 2.97348 2.97733 3.14208 3.14529 3.14938 3.15401 3.29121 3.29479 3.30014 3.42394 3.4304 3.43446 3.5713 3.57526 3.57892 3.74602 3.74908 3.75284 4.07947 4.08211 4.08583 4.3283 4.33055 4.33385 4.48241 4.48557 4.48979 4.60644 4.61293 4.61931 4.8017 4.80459 4.80723 
30 0.16851 0.32557 0.51286 0.64385 0.83434 1.00596 1.17304 1.33767 1.50446 1.66735 1.86021 2.0707 2.20216 2.34251 2.34831 2.48497 2.63837 2.82916 2.99301 3.1668 3.3193 3.45212 3.59352 3.60042 3.771 4.09965 4.34734 4.50693 4.6339 4.82337 
0 
66 0.16506 0.16973 0.32091 0.3257 0.34139 0.50937 0.51337 0.52776 0.64103 0.64777 0.83139 0.83622 1.00091 1.00643 1.01505 1.16791 1.1753 1.3322 1.3385 1.50048 1.50525 1.52855 1.66564 1.67186 1.8557 1.86088 1.867 2.07009 2.0756 2.09628 2.19625 2.20474 2.34166 2.34654 2.35386 2.48379 2.49062 2.6363 2.64126 2.82723 2.83239 2.99129 2.99667 3.16196 3.16684 3.17253 3.31204 3.31774 3.44843 3.45312 3.59264 3.59825 3.76777 3.77126 3.79178 4.09899 4.10552 4.34601 4.35193 4.50164 4.50695 4.62809 4.63984 4.82163 4.82619 4.83888 
0 
21 0.17078 0.32644 0.51319 0.83327 1.0079 1.34058 1.50394 1.67498 1.86227 2.35003 2.63934 2.83352 2.99969 3.17069 3.31794 3.45431 3.59689 3.77013 4.35035 4.50691 4.8245 
81 0.15413 0.15804 0.1626 0.31087 0.31455 0.31837 0.49644 0.50067 0.50421 0.62964 0.63356 0.63743 0.81944 0.82321 0.82671 0.99132 0.99571 0.99962 1.15703 1.16173 1.16733 1.32074 1.32597 1.33032 1.48892 1.49337 1.49762 1.64987 1.65672 1.66015 1.84609 1.84977 1.85422 2.05935 2.06265 2.1842 2.18995 2.19766 2.33144 2.33492 2.34003 2.46931 2.47436 2.47926 2.62513 2.62877 2.63258 2.81466 2.81891 2.82235 2.97843 2.98357 2.98912 3.15159 3.15541 3.1587 3.30066 3.30528 3.30972 3.43555 3.43943 3.444 3.58062 3.58469 3.58964 3.75454 3.75886 3.76192 4.08838 4.09163 4.33708 4.33974 4.49176 4.49619 4.49976 4.61506 4.62273 4.62684 4.81074 4.8135 4.81782 
0 
53 0.15912 0.16351 0.31496 0.31928 0.50263 0.50749 0.63573 0.63995 0.82556 0.83021 0.99428 0.99958 1.16343 1.32748 1.33264 1.4955 1.50008 1.65942 1.66634 1.84854 1.85498 2.06196 2.06771 2.19267 2.33497 2.34013 2.47716 2.48297 2.63006 2.63411 2.82132 2.82545 2.98533 2.99043 3.15769 3.16233 3.3065 3.31169 3.44186 3.44665 3.58603 3.59144 3.75989 3.76346 4.09052 4.09643 4.3393 4.34548 4.49814 4.503 4.62528 4.81469 4.81952 
89 0.14468 0.14912 0.1523 0.30112 0.30481 0.30857 0.31271 0.48737 0.49245 0.4954 0.50048 0.62028 0.62505 0.62891 0.81009 0.81398 0.81733 0.8222 0.98255 0.98614 0.99072 1.14715 1.15154 1.15687 1.31201 1.31763 1.32129 1.47986 1.48462 1.48789 1.64104 1.6489 1.65293 1.83747 1.84031 1.84456 2.05074 2.05398 2.05908 2.17604 2.18244 2.32238 2.32564 2.33003 2.45831 2.46511 2.46886 2.61452 2.61952 2.62255 2.80585 2.81066 2.81367 2.81907 2.96969 2.97537 2.97887 3.14264 3.14596 3.14997 3.15419 3.29173 3.29663 3.30047 3.424 3.4303 3.43467 3.5716 3.57635 3.58045 3.74617 3.75053 3.75346 4.07965 4.08258 4.08778 4.32862 4.33104 4.33678 4.4829 4.48679 4.48994 4.60697 4.61433 4.61891 4.80176 4.80491 4.80773 4.81195 
47 0.17665 0.18179 0.33207 0.33638 0.51953 0.52404 0.653 0.65905 0.8418 0.84636 1.01457 1.02269 1.18307 1.34579 1.35655 1.51246 1.51705 1.67772 1.86754 1.87262 2.07901 2.08647 2.21108 2.35271 2.36383 2.49456 2.50394 2.64714 2.83806 2.84486 3.00214 3.17475 3.17993 3.32602 3.46026 3.60482 3.61316 3.77794 3.78387 4.10842 4.1169 4.35619 4.36295 4.51476 4.64302 4.83135 4.83614 
0 
130 0.14186 0.14515 0.14787 0.15014 0.15433 0.29798 0.30156 0.30411 0.30654 0.30962 0.48482 0.48828 0.49091 0.49306 0.49597 0.6158 0.61968 0.62286 0.62548 0.62846 0.80725 0.81061 0.81344 0.81556 0.81906 0.98006 0.98241 0.98543 0.98807 1.14408 1.14795 1.15125 1.15486 1.15907 1.30905 1.31229 1.31595 1.31867 1.32228 1.47708 1.48076 1.48368 1.48601 1.48972 1.63825 1.64433 1.64752 1.65065 1.65573 1.83478 1.83701 1.83956 1.84203 1.84627 2.04802 2.05024 2.05275 2.05569 2.17317 2.1772 2.18069 2.18717 2.31967 2.3223 2.3248 2.32753 2.45482 2.46069 2.46405 2.46672 2.47048 2.61158 2.61595 2.61858 2.6208 2.80327 2.80687 2.80933 2.81149 2.81505 2.96674 2.97034 2.9736 2.97588 3.13956 3.14239 3.14482 3.1474 3.15011 3.28861 3.29176 3.29493 3.29794 3.30088 3.42145 3.42711 3.42951 3.43292 3.43623 3.5688 3.57232 3.57486 3.57786 3.74351 3.74588 3.74872 3.75095 3.75371 4.07699 4.07928 4.08168 4.08449 4.32579 4.32785 4.33002 4.33322 4.47991 4.48273 4.48597 4.48803 4.49213 4.60393 4.60855 4.61208 4.61581 4.79924 4.80183 4.80389 4.80605 4.80962 
0 
60 0.15519 0.15968 0.16495 0.31264 0.31833 0.49763 0.50203 0.50687 0.63188 0.63701 0.82092 0.82585 0.99231 0.99751 1.15892 1.16729 1.32402 1.33091 1.49094 1.49541 1.50044 1.65401 1.6588 1.66569 1.84756 1.85409 2.06055 2.0689 2.18678 2.19695 2.33291 2.3388 2.47179 2.47698 2.62692 2.63111 2.81756 2.82184 2.82697 2.98022 2.98518 3.15365 3.1591 3.30337 3.30995 3.43811 3.44453 3.58306 3.58853 3.75709 3.76222 4.0897 4.33852 4.34446 4.4937 4.49905 4.61808 4.62498 4.81249 4.81661 
62 0.16628 0.16966 0.32271 0.32642 0.50976 0.51303 0.64187 0.64571 0.83107 0.83447 0.83904 1.00419 1.00759 1.16737 1.17359 1.1795 1.33542 1.3395 1.50265 1.50719 1.66563 1.67046 1.85612 1.8604 1.86724 2.06898 2.07314 2.1973 2.20585 2.34198 2.34579 2.35173 2.48397 2.48837 2.63676 2.64006 2.82742 2.83128 2.99257 2.99811 3.1624 3.16689 3.17452 3.31417 3.31804 3.4486 3.45285 3.59312 3.59857 3.76642 3.77 4.09794 4.10225 4.3464 4.35071 4.50359 4.50688 4.62996 4.6354 4.82091 4.82417 4.82922 
37 0.14916 0.15483 0.30627 0.49254 0.49774 0.62569 0.81453 0.82031 0.98637 1.15255 1.31654 1.48448 1.49075 1.65254 1.8411 2.05437 2.18183 2.32656 2.4693 2.62126 2.81131 2.81748 2.97534 3.14687 3.15331 3.29642 3.43381 3.57705 3.74989 3.75572 4.08344 4.33209 4.48709 4.49338 4.61493 4.80592 4.81104 
2 3.17146 4.8274 
2 0.50911 0.82883 
0 
16 0.1708 0.32597 0.51235 0.64814 0.83578 1.50628 1.67328 1.86294 2.63892 2.83328 3.16843 3.59801 3.76944 4.34967 4.50791 4.82452 
25 0.15869 0.31812 0.50203 0.63684 0.8236 0.99494 1.16336 1.49395 1.65965 1.85217 2.06492 2.33861 2.47802 2.63121 2.82163 2.98607 3.15945 3.3077 3.4438 3.58872 3.76217 4.34165 4.49888 4.62916 4.81506 
71 0.15411 0.1588 0.3112 0.31534 0.31959 0.49712 0.50107 0.50443 0.63115 0.63539 0.81895 0.82326 0.82592 0.9909 0.99682 1.00218 1.15749 1.16353 1.16811 1.32121 1.32659 1.33077 1.48864 1.49317 1.4962 1.65437 1.65867 1.66581 1.84589 1.85099 1.85527 2.05926 2.06356 2.18529 2.19065 2.33143 2.33557 2.47186 2.47605 2.48161 2.62601 2.6295 2.81623 2.81996 2.82463 2.98042 2.98409 3.15191 3.15653 3.1608 3.30128 3.30667 3.30991 3.43698 3.44195 3.58213 3.58612 3.75475 3.75921 3.76257 4.0883 4.09283 4.33692 4.3413 4.49195 4.49655 4.61533 4.62308 4.62959 4.8108 4.81399 
5 0.65395 2.64576 3.77664 4.51291 4.83366 
33 0.16861 0.32406 0.51045 0.64478 0.83342 0.83951 1.00266 1.00937 1.1732 1.33719 1.50342 1.66738 1.85688 1.8628 2.07219 2.20101 2.34264 2.35109 2.48515 2.63883 2.82888 2.99356 3.16594 3.31673 3.45053 3.59444 3.76819 3.77723 4.09941 4.34737 4.50586 4.63428 4.82298 
33 0.1593 0.31304 0.31868 0.50113 0.63342 0.82495 0.99318 1.15896 1.16829 1.32765 1.49583 1.65911 1.84741 1.85477 2.06134 2.19117 2.33278 2.47665 2.62831 2.81973 2.98456 3.15369 3.15923 3.30743 3.4386 3.58525 3.75956 4.08988 4.33799 4.49693 4.62466 4.81254 4.81859 
57 0.15015 0.15476 0.30676 0.31127 0.49281 0.49796 0.62573 0.63075 0.81611 0.82052 0.98786 0.99501 1.15329 1.16286 1.31767 1.32549 1.48558 1.49073 1.64647 1.65475 1.84287 1.84767 2.05607 2.05991 2.18144 2.18947 2.3278 2.33179 2.46583 2.47251 2.62152 2.62624 2.81113 2.81638 2.97519 2.9816 3.14814 3.15289 3.29698 3.30486 3.42974 3.43576 3.44247 3.57692 3.58187 3.75132 3.75666 4.08504 4.08858 4.33393 4.33704 4.4884 4.49433 4.61239 4.62177 4.80707 4.81046 
98 0.15401 0.15788 0.16098 0.16515 0.31069 0.31364 0.31719 0.32095 0.4966 0.50108 0.50403 0.50714 0.62958 0.63353 0.63715 0.82006 0.82361 0.82635 0.83018 0.99176 0.99524 0.99863 1.1569 1.16081 1.16539 1.16984 1.32141 1.32627 1.32973 1.48961 1.4939 1.49692 1.50093 1.64962 1.65641 1.6596 1.66395 1.8467 1.84977 1.85376 2.05997 2.06347 2.06844 2.18497 2.1902 2.19509 2.33178 2.33484 2.33831 2.46727 2.4731 2.47675 2.48114 2.62462 2.6285 2.63121 2.81495 2.81913 2.82212 2.82648 2.97901 2.98402 2.98677 3.15205 3.15522 3.15847 3.16229 3.30085 3.30507 3.30881 3.31293 3.43261 3.43861 3.44307 3.44772 3.58078 3.58484 3.58825 3.75521 3.7591 3.76202 4.08898 4.09226 4.09702 4.33798 4.34108 4.34638 4.49241 4.49674 4.49956 4.6155 4.6219 4.62557 4.63196 4.81117 4.81411 4.81729 4.82096 
26 0.17368 0.32587 0.51303 0.64597 0.83463 1.00517 1.17523 1.34061 1.5049 1.66997 1.86191 2.06999 2.1993 2.34235 2.48448 2.83221 2.99123 3.16699 3.31919 3.45422 3.59588 3.76994 4.09957 4.3464 4.5095 4.82407 
55 0.16637 0.17046 0.3238 0.32801 0.51086 0.51505 0.64295 0.64892 0.83181 0.83554 1.00234 1.00747 1.17091 1.17765 1.3367 1.34241 1.50352 1.50759 1.66648 1.67166 1.85777 1.86295 2.07016 2.07517 2.19687 2.20524 2.3427 2.34824 2.48419 2.48805 2.63717 2.64116 2.82862 2.83288 2.992 2.99628 3.16413 3.16826 3.31353 3.31869 3.44968 3.45387 3.59338 3.59761 3.76768 3.77201 4.09953 4.10442 4.34777 4.50377 4.50816 4.63086 4.63599 4.8225 4.82597 
41 0.16069 0.16694 0.31754 0.32464 0.504 0.50869 0.63852 0.82524 0.82912 0.99586 1.00151 1.16307 1.17158 1.3307 1.49434 1.49884 1.6612 1.66842 1.85115 1.85716 2.06477 2.19486 2.33682 2.34325 2.47983 2.63333 2.82383 2.83109 2.9874 3.16019 3.31008 3.44565 3.58788 3.59684 3.76337 4.09359 4.34209 4.50056 4.62684 4.81739 4.82391 
86 0.17723 0.18047 0.18439 0.33343 0.33693 0.3401 0.52103 0.52366 0.527 0.53436 0.6541 0.65763 0.66207 0.84266 0.846 0.8495 1.01354 1.01741 1.02113 1.18254 1.18668 1.19159 1.34669 1.35016 1.35459 1.51308 1.51639 1.52017 1.67825 1.68197 1.68722 1.86809 1.87203 1.87534 1.88296 2.08098 2.08429 2.08972 2.20992 2.21484 2.35378 2.35724 2.36149 2.36859 2.49551 2.49884 2.50383 2.64863 2.65175 2.66028 2.83925 2.84221 2.84613 3.00387 3.00678 3.01185 3.17536 3.17889 3.1823 3.32574 3.32944 3.33317 3.45988 3.46388 3.46796 3.60457 3.60792 3.61242 3.77864 3.78183 3.7851 4.11005 4.11331 4.11847 4.3586 4.36156 4.36602 4.51517 4.51862 4.52285 4.64281 4.64843 4.83276 4.83559 4.83876 4.84362 
78 0.15304 0.15731 0.16315 0.30892 0.31243 0.31661 0.49553 0.50015 0.50382 0.62776 0.63258 0.63678 0.81861 0.82298 0.82597 0.99044 0.99427 0.99977 1.15531 1.1604 1.1673 1.32012 1.32531 1.33242 1.48832 1.49305 1.49623 1.64902 1.65619 1.65991 1.84521 1.84947 1.85446 2.05845 2.06223 2.18397 2.18971 2.33024 2.33374 2.34015 2.46603 2.47251 2.4761 2.62211 2.62685 2.63008 2.81374 2.81819 2.823 2.97756 2.98283 3.15046 3.15406 3.15794 3.29947 3.3043 3.30897 3.43201 3.43769 3.44207 3.57933 3.58379 3.59055 3.75379 3.75836 3.76323 4.0874 4.09116 4.33629 4.34015 4.49075 4.49552 4.61459 4.62115 4.62941 4.80959 4.81294 4.81788 
55 0.15337 0.15798 0.3104 0.31584 0.49702 0.50133 0.63053 0.63593 0.81785 0.82242 0.82761 0.99038 0.99605 1.15713 1.1681 1.32161 1.32768 1.4876 1.49249 1.49906 1.65536 1.66171 1.84532 1.85112 2.05875 2.06621 2.18735 2.33071 2.3365 2.47195 2.47779 2.62586 2.62997 2.81559 2.81999 2.97992 2.98484 3.15121 3.15685 3.30093 3.30735 3.43645 3.44319 3.58124 3.58674 3.75437 3.7594 4.08768 4.33634 4.49153 4.49636 4.61867 4.62575 4.81032 4.81453 
32 0.15474 0.30999 0.49743 0.63041 0.82014 0.98976 1.15714 1.32187 1.49089 1.65492 1.84416 2.05745 2.18748 2.32982 2.47265 2.62537 2.81527 2.9797 3.15062 3.15861 3.30083 3.43626 3.58093 3.75321 3.759 4.08656 4.33505 4.49082 4.49723 4.62188 4.80926 4.81509 
33 0.1642 0.3203 0.32767 0.50809 0.64111 0.82853 0.83436 0.99945 1.00812 1.16759 1.33407 1.49915 1.50678 1.66437 1.85461 1.86051 2.06745 2.19676 2.34036 2.48189 2.63532 2.82597 2.99043 3.16145 3.3121 3.44732 3.59129 3.76478 4.09655 4.34504 4.50132 4.6311 4.81995 
83 0.14527 0.14956 0.15323 0.30147 0.3051 0.30907 0.48806 0.49272 0.49617 0.50072 0.62067 0.62509 0.6293 0.81081 0.81468 0.81822 0.82431 0.9832 0.98699 0.9917 1.14767 1.15176 1.15744 1.31255 1.31756 1.32175 1.48066 1.48521 1.48893 1.64189 1.64847 1.6523 1.83793 1.84096 1.8453 2.05118 2.05455 2.1765 2.18237 2.18984 2.32279 2.32611 2.33056 2.45959 2.46508 2.46951 2.61529 2.61963 2.62306 2.80637 2.81078 2.8143 2.97012 2.97507 2.97883 3.14293 3.14627 3.15041 3.29211 3.29658 3.30096 3.42491 3.43037 3.43518 3.572 3.57644 3.58096 3.74661 3.75077 3.7541 4.08008 4.08315 4.32906 4.33174 4.48332 4.48711 4.49063 4.60742 4.61417 4.61877 4.80223 4.80546 4.80855 
142 0.13728 0.14047 0.14316 0.14537 0.14821 0.29339 0.29682 0.29931 0.30168 0.30395 0.48019 0.48349 0.48618 0.48823 0.49058 0.49486 0.61148 0.61516 0.61814 0.62066 0.62286 0.62736 0.80265 0.80588 0.80866 0.81076 0.8132 0.81653 0.97545 0.97784 0.98065 0.9832 0.98661 1.1395 1.14317 1.14635 1.14934 1.15283 1.30444 1.30756 1.31121 1.31359 1.31648 1.47248 1.47596 1.47891 1.4811 1.48393 1.63368 1.63936 1.64248 1.64491 1.64888 1.83016 1.8324 1.83477 1.83725 1.83979 2.0434 2.04564 2.04801 2.05082 2.16857 2.17232 2.17595 2.17979 2.31504 2.31764 2.32003 2.32266 2.32594 2.45028 2.45568 2.45894 2.46152 2.46418 2.60698 2.61108 2.61374 2.6159 2.61896 2.79864 2.80206 2.80462 2.80667 2.80942 2.81316 2.96213 2.96554 2.96888 2.97094 2.97476 3.13496 3.13776 3.14008 3.14263 3.14466 3.14823 3.28406 3.28714 3.2903 3.29307 3.2955 3.41684 3.42217 3.42454 3.42731 3.42988 3.56419 3.56755 3.57016 3.57284 3.57633 3.7389 3.74133 3.74404 3.74621 3.74819 4.07236 4.07467 4.07693 4.07964 4.32119 4.32324 4.32529 4.32841 4.4753 4.47808 4.48123 4.48325 4.48578 4.59933 4.60339 4.60713 4.6102 4.61499 4.7946 4.79717 4.79917 4.80131 4.80392 4.99802 
37 0.15349 0.15857 0.31045 0.3181 0.49648 0.50108 0.63001 0.8183 0.82357 0.99043 0.99894 1.1568 1.32074 1.488 1.49348 1.65387 1.84536 2.0586 2.18594 2.33078 2.47075 2.47668 2.6251 2.81523 2.97902 2.98463 3.15108 3.30057 3.3094 3.43645 3.5809 3.75404 4.08767 4.33636 4.49136 4.61882 4.81015 
0 
59 0.17488 0.17946 0.33075 0.33511 0.35147 0.51826 0.5225 0.65109 0.65491 0.84076 0.84536 1.0116 1.01667 1.18122 1.18619 1.34433 1.34896 1.51076 1.51532 1.67568 1.68191 1.86525 1.86994 1.87765 2.07786 2.08341 2.20779 2.22477 2.35214 2.35968 2.49323 2.49981 2.64529 2.64941 2.83754 2.84292 3.00092 3.00673 3.17309 3.17678 3.32386 3.32785 3.45778 3.46235 3.60288 3.60884 3.77562 3.78025 4.10614 4.10998 4.35451 4.35984 4.51293 4.51733 4.64209 4.65289 4.83001 4.83419 4.84121 
90 0.17648 0.17962 0.18365 0.33188 0.33563 0.33883 0.34741 0.52071 0.52374 0.52747 0.65271 0.6565 0.66006 0.84295 0.84555 0.84961 1.01159 1.01641 1.02058 1.0432 1.18062 1.18538 1.18892 1.3457 1.34968 1.35488 1.51269 1.51576 1.51978 1.67715 1.68142 1.68625 1.86699 1.87116 1.87499 1.8822 2.07971 2.08357 2.08842 2.20952 2.21532 2.3528 2.35687 2.36224 2.37123 2.49596 2.50001 2.50708 2.64814 2.65082 2.6565 2.83969 2.8433 2.84723 3.00314 3.00702 3.0125 3.17348 3.17758 3.18075 3.18734 3.32414 3.32817 3.33143 3.45875 3.46314 3.46738 3.60464 3.60896 3.61528 3.77834 3.78133 3.78557 3.79581 4.10864 4.11227 4.1169 4.35744 4.36051 4.36615 4.51524 4.51796 4.52221 4.64202 4.64665 4.6531 4.83266 4.83578 4.83932 4.84652 
2 0.83458 1.85998 
2 0.51834 3.77464 
56 0.15824 0.16179 0.3144 0.31875 0.50094 0.50439 0.50897 0.63484 0.63869 0.82293 0.82689 0.83121 0.99431 0.99925 1.16075 1.16786 1.32578 1.33096 1.49315 1.49721 1.50227 1.65907 1.66468 1.84931 1.85463 2.06269 2.1895 2.19891 2.33455 2.33998 2.476 2.4799 2.62957 2.63288 2.82001 2.82336 2.98363 2.98748 3.15526 3.15982 3.30501 3.31007 3.44016 3.44497 3.58574 3.5902 3.75882 3.76292 4.09182 4.34017 4.49592 4.49997 4.62118 4.62724 4.81418 4.81739 
80 0.14496 0.14912 0.15252 0.30148 0.30503 0.3088 0.48773 0.49233 0.49552 0.62054 0.62495 0.62884 0.81053 0.81429 0.8176 0.98272 0.98658 0.99097 1.14787 1.1519 1.15689 1.31259 1.31775 1.32152 1.48034 1.48477 1.48817 1.64168 1.64872 1.65285 1.83769 1.84084 1.84479 2.05094 2.05437 2.17653 2.18232 2.32263 2.32597 2.33015 2.45951 2.46508 2.46902 2.61546 2.61965 2.62284 2.80625 2.81065 2.81385 2.97017 2.9754 2.97905 3.14289 3.14627 3.14995 3.29204 3.29651 3.30045 3.42472 3.43016 3.43488 3.57193 3.57634 3.58038 3.74633 3.75052 3.75354 4.07985 4.08299 4.32879 4.33157 4.48324 4.48744 4.49043 4.60746 4.61401 4.61894 4.802 4.80517 4.8082 
1 0.51465 
27 0.17178 0.3262 0.51469 0.64691 0.83462 1.00772 1.17829 1.34004 1.50642 1.67474 1.86188 2.07566 2.34837 2.48899 2.63946 2.83194 2.99708 3.16865 3.31905 3.45322 3.59943 3.77091 4.10511 4.35459 4.50774 4.63592 4.82567 
29 0.15879 0.31616 0.50159 0.63512 0.8238 0.99565 1.1642 1.32743 1.49421 1.65914 1.84986 2.06161 2.19186 2.33403 2.47627 2.62912 2.81987 2.98398 3.15686 3.30743 3.44175 3.58473 3.75945 4.09037 4.33822 4.49632 4.62606 4.81343 4.81998 
56 0.15269 0.15778 0.309 0.3141 0.49524 0.50011 0.62831 0.63376 0.81806 0.82298 0.98963 0.99529 1.15533 1.16244 1.31957 1.32566 1.488 1.49309 1.65017 1.65638 1.84436 1.84967 2.05761 2.06245 2.1837 2.19079 2.32965 2.33492 2.46821 2.47433 2.62332 2.62823 2.81344 2.81853 2.97725 2.98292 3.14981 3.15532 3.29928 3.30561 3.4328 3.43779 3.57913 3.58449 3.75304 3.75848 4.08663 4.09146 4.33539 4.34051 4.49013 4.49564 4.61419 4.62283 4.809 4.81305 
29 0.16568 0.32242 0.50851 0.64237 0.83104 1.00319 1.17218 1.33469 1.50172 1.66643 1.85755 1.86452 2.06926 2.20316 2.34209 2.4855 2.63645 2.82779 2.99104 3.16401 3.31457 3.44952 3.59427 3.76728 4.09897 4.34579 4.50449 4.6327 4.82167 
95 0.17653 0.17952 0.18347 0.33243 0.33583 0.33883 0.34492 0.52059 0.52355 0.52685 0.53346 0.6526 0.65643 0.66006 0.84271 0.84532 0.84891 0.86079 1.0125 1.01674 1.02105 1.03247 1.18066 1.18517 1.18887 1.34577 1.34912 1.35307 1.51257 1.51548 1.51928 1.53543 1.6768 1.68054 1.68555 1.86757 1.87112 1.87439 1.88212 2.07967 2.08277 2.08747 2.20948 2.2144 2.22273 2.35283 2.35643 2.36082 2.36695 2.49458 2.49818 2.5028 2.64708 2.65002 2.65527 2.83837 2.84121 2.84468 2.84909 3.00314 3.00628 3.01176 3.17402 3.17725 3.18053 3.18538 3.32571 3.3287 3.33234 3.45848 3.46232 3.46681 3.60419 3.60818 3.61349 3.77732 3.78056 3.78428 3.79052 4.10865 4.11187 4.11626 4.35721 4.36029 4.3652 4.51348 4.51701 4.52076 4.52863 4.64359 4.64797 4.83238 4.83492 4.83837 4.84454 
71 0.15685 0.16087 0.1648 0.31434 0.31815 0.32293 0.50178 0.50467 0.50898 0.63438 0.63867 0.82247 0.82639 0.82938 0.83506 0.9936 0.99821 1.00173 1.16061 1.16566 1.17109 1.32494 1.33041 1.49236 1.49627 1.49977 1.65877 1.66228 1.66856 1.8491 1.85347 1.85799 2.06215 2.06588 2.19016 2.19462 2.33427 2.33899 2.34606 2.47563 2.47942 2.62926 2.6328 2.8198 2.82335 2.82829 2.98368 2.98736 3.15522 3.15995 3.1654 3.30527 3.31046 3.44041 3.44516 3.58502 3.58872 3.59585 3.75866 3.76323 4.09114 4.09514 4.33966 4.34369 4.4954 4.49989 4.61985 4.62615 4.8139 4.81714 4.82202 
33 0.16678 0.32328 0.50883 0.64396 0.83292 1.00397 1.1684 1.3341 1.34013 1.50419 1.66764 1.85663 1.86336 2.07006 2.19845 2.34133 2.48348 2.63598 2.82855 2.83531 2.99111 3.16227 3.16741 3.31334 3.44893 3.59231 3.76604 3.77164 4.09858 4.3463 4.50411 4.63029 4.82178 
16 0.16468 0.32269 0.50913 0.83002 1.00317 1.50011 2.48122 2.63426 2.82601 3.44928 3.59329 3.76525 4.0967 4.34423 4.50308 4.81966 
42 0.15533 0.16043 0.3113 0.31943 0.49862 0.50587 0.63255 0.82086 0.8258 0.99128 0.99835 1.1577 1.32138 1.33088 1.49089 1.49735 1.65612 1.84591 2.05912 2.18541 2.33138 2.47316 2.62675 2.81788 2.98011 2.98634 3.15209 3.15902 3.30138 3.30961 3.43768 3.44492 3.58182 3.75469 3.76135 4.08812 4.33683 4.49194 4.49973 4.61571 4.81079 4.81752 
111 0.14474 0.14852 0.15129 0.15421 0.30086 0.30426 0.30743 0.3102 0.48747 0.49147 0.49396 0.49657 0.50105 0.61983 0.62364 0.62655 0.62939 0.81008 0.81348 0.81665 0.81914 0.98268 0.98548 0.989 0.99327 1.14695 1.1507 1.15456 1.15828 1.31182 1.31537 1.3189 1.3221 1.47992 1.48383 1.48685 1.48986 1.64126 1.6476 1.65049 1.65388 1.83739 1.83991 1.84312 1.84642 2.05064 2.05324 2.05606 2.17593 2.18099 2.18432 2.32227 2.32507 2.32808 2.33164 2.45819 2.46373 2.46714 2.46985 2.47476 2.61446 2.61867 2.62162 2.62419 2.80584 2.80985 2.8125 2.81525 2.82032 2.9695 2.97363 2.97662 2.97995 3.14233 3.14537 3.14858 3.15106 3.29155 3.29503 3.29865 3.30147 3.42422 3.42991 3.43301 3.43602 3.57146 3.57533 3.57804 3.58128 3.74616 3.74935 3.75221 3.7545 4.07958 4.08217 4.08517 4.32854 4.33073 4.33374 4.48267 4.48565 4.48905 4.4916 4.60677 4.61241 4.6164 4.62055 4.80175 4.80457 4.80688 4.80969 
32 0.15105 0.30737 0.49338 0.62659 0.81638 0.82389 0.98797 1.1535 1.31766 1.32644 1.4863 1.65214 1.84266 2.0559 2.1816 2.32796 2.4664 2.47368 2.62161 2.81157 2.9754 3.14809 3.29749 3.43379 3.57747 3.75135 3.75914 4.08495 4.33366 4.48835 4.61252 4.80726 
41 0.15399 0.30924 0.31717 0.49684 0.50143 0.62962 0.81897 0.82347 0.98936 1.15548 1.16496 1.32004 1.3272 1.48967 1.49476 1.65524 1.84383 1.85191 2.05709 2.18648 2.32933 2.47221 2.62455 2.81461 2.82066 2.97924 3.1501 3.15709 3.29955 3.30713 3.4367 3.58037 3.75303 3.75857 4.08617 4.33479 4.48994 4.4957 4.61728 4.8088 4.81425 
5 0.16712 0.82826 1.49835 1.66526 4.62982 
65 0.14388 0.14826 0.30019 0.30425 0.30884 0.4864 0.49081 0.49508 0.61946 0.62372 0.62978 0.80927 0.81378 0.81879 0.98096 0.98578 1.14661 1.15225 1.31087 1.31652 1.47912 1.48397 1.49061 1.64215 1.64801 1.8357 1.83979 2.04892 2.0527 2.17509 2.18156 2.32089 2.32471 2.45964 2.46558 2.61458 2.61886 2.80464 2.80907 2.81448 2.96862 2.97379 3.14112 3.14528 3.14917 3.29052 3.296 3.42544 3.43059 3.57038 3.57468 3.74432 3.74879 3.75223 4.07794 4.08165 4.32676 4.33014 4.48141 4.48619 4.60598 4.61406 4.80018 4.80339 4.80766 
30 0.17687 0.33209 0.51879 0.65084 0.84174 1.01498 1.1827 1.34491 1.5119 1.68008 1.86954 2.07694 2.21199 2.35383 2.49741 2.64461 2.84051 2.99924 3.17501 3.32433 3.45794 3.60939 3.77742 4.10556 4.11993 4.35387 4.51296 4.64416 4.8313 4.84549 
35 0.16961 0.32647 0.51314 0.52044 0.64608 0.83596 0.84237 1.00499 1.01195 1.17223 1.17906 1.33875 1.5058 1.66977 1.85972 1.86711 2.07318 2.20022 2.34524 2.48785 2.6416 2.83132 2.83785 2.99578 3.16833 3.31914 3.45314 3.59692 3.7726 4.1016 4.34939 4.50838 4.63381 4.825 4.83067 
28 0.15725 0.31397 0.50005 0.63382 0.82181 0.99324 1.16242 1.32593 1.49225 1.65796 1.84723 2.06062 2.19012 2.33424 2.47487 2.62828 2.81841 2.98332 3.15453 3.30561 3.4405 3.58422 3.75799 4.08906 4.33705 4.49534 4.62481 4.81223 
31 0.16332 0.16908 0.31948 0.32416 0.50745 0.64122 0.83032 1.00055 1.16753 1.33286 1.49986 1.6644 1.85394 2.06641 2.19676 2.33913 2.48137 2.63447 2.82529 2.98944 3.16225 3.31258 3.44589 3.58991 3.76549 4.09526 4.344 4.50263 4.63066 4.81902 4.82559 
4 0.51 0.64232 0.83019 1.50078 
26 0.1638 0.32113 0.50791 0.64213 0.82951 1.1695 1.33308 1.50013 1.85692 2.06658 2.19692 2.34199 2.48285 2.63366 2.82536 2.98883 3.16152 3.31246 3.4481 3.5906 3.76439 4.09518 4.34228 4.50085 4.62936 4.81799 
29 0.16185 0.32009 0.50619 0.64015 0.82717 0.83178 0.99667 1.00218 1.17078 1.33424 1.49799 1.66087 1.85169 1.85877 2.06575 2.33779 2.48029 2.6327 2.82416 2.98795 3.16155 3.31257 3.44678 3.58838 3.76379 4.0946 4.3424 4.50083 4.81746 
57 0.17644 0.1804 0.33388 0.33784 0.52 0.52474 0.65142 0.65558 0.84241 0.8466 1.01517 1.021 1.18267 1.18787 1.34521 1.34975 1.51261 1.5172 1.67675 1.68231 1.86767 1.87199 1.89328 2.07879 2.08336 2.20927 2.35343 2.3617 2.49262 2.49753 2.64615 2.64931 2.83892 2.84437 3.00164 3.0068 3.17467 3.17814 3.32507 3.32904 3.45867 3.46288 3.60379 3.60919 3.77788 3.78175 4.1077 4.11301 4.35612 4.36128 4.51422 4.51905 4.64225 4.65432 4.83129 4.83577 4.84581 
80 0.15494 0.15808 0.16115 0.31178 0.31552 0.31985 0.4985 0.50141 0.50459 0.63176 0.63481 0.63945 0.8196 0.82272 0.82508 0.82871 0.99124 0.99486 0.99868 1.15785 1.16257 1.1678 1.32146 1.32644 1.33067 1.48905 1.49272 1.49524 1.49931 1.65568 1.65861 1.66503 1.84621 1.85008 1.85445 2.05943 2.06282 2.18588 2.19046 2.33184 2.33544 2.34185 2.4723 2.47576 2.48099 2.62672 2.6297 2.81699 2.8201 2.82543 2.98012 2.984 2.98989 3.15251 3.15697 3.1606 3.30138 3.3058 3.30917 3.43779 3.44149 3.44743 3.58245 3.58538 3.59118 3.75487 3.75894 3.76185 4.08856 4.09188 4.33733 4.34014 4.49229 4.49648 4.49973 4.61642 4.624 4.81124 4.81411 4.81841 
38 0.16805 0.17486 0.32525 0.51216 0.64538 0.83466 1.00232 1.00842 1.17317 1.17847 1.33629 1.34118 1.50427 1.66711 1.67395 1.85815 1.86368 2.07212 2.20128 2.34533 2.48598 2.63927 2.82969 2.83589 2.99391 3.16589 3.17063 3.31705 3.44991 3.45566 3.5948 3.7696 4.10095 4.34807 4.50627 4.63534 4.82247 4.82813 
73 0.16208 0.16496 0.16916 0.31767 0.32113 0.324 0.50557 0.50839 0.51232 0.63788 0.64169 0.82731 0.83027 0.83378 0.9972 1.00205 1.00598 1.16391 1.16927 1.17281 1.32812 1.33242 1.33599 1.49824 1.50105 1.50472 1.66213 1.66588 1.67233 1.85249 1.85651 1.85978 2.06592 2.06994 2.19458 2.20017 2.33794 2.34175 2.3472 2.4791 2.48254 2.63287 2.63561 2.82326 2.8264 2.83076 2.98764 2.99017 3.15884 3.16275 3.16648 3.30968 3.3134 3.3179 3.44394 3.44828 3.58836 3.59249 3.60116 3.76248 3.76602 3.77558 4.09442 4.09827 4.34301 4.34626 4.4988 4.50245 4.62501 4.63002 4.81734 4.8199 4.82468 
3 1.84752 4.33738 4.81368 
101 0.1467 0.15112 0.15396 0.15887 0.30295 0.30684 0.31012 0.31371 0.48939 0.49429 0.49708 0.50052 0.62225 0.627 0.63048 0.63577 0.81238 0.81646 0.81919 0.82323 0.98442 0.98818 0.99169 1.14918 1.15368 1.15789 1.16198 1.31387 1.31949 1.32276 1.48208 1.48699 1.48976 1.4941 1.64288 1.65037 1.6536 1.65906 1.83916 1.84209 1.84558 1.85026 2.05242 2.0556 2.05926 2.17782 2.1841 2.19033 2.32406 2.32738 2.33097 2.46034 2.46709 2.47021 2.47468 2.61676 2.62161 2.62429 2.80758 2.81237 2.81504 2.81927 2.97153 2.97711 2.97997 3.14438 3.14777 3.15137 3.15473 3.29345 3.29855 3.30185 3.30545 3.42585 3.432 3.43588 3.43954 3.57332 3.57807 3.58169 3.74785 3.75218 3.75486 3.75969 4.08134 4.08418 4.08778 4.3303 4.33262 4.33708 4.48467 4.48915 4.49167 4.49788 4.60872 4.61537 4.61942 4.80346 4.80664 4.80931 4.813 
0 
56 0.14723 0.15244 0.30342 0.30841 0.48962 0.49471 0.62269 0.62806 0.81267 0.81799 0.98439 0.99121 1.14998 1.1572 1.31429 1.32094 1.48243 1.48811 1.64605 1.65301 1.83913 1.84461 2.05235 2.05709 2.17823 2.18925 2.32422 2.32893 2.46373 2.4702 2.61808 2.62294 2.8078 2.81303 2.97188 2.97784 3.14449 3.14982 3.29381 3.30052 3.42936 3.43612 3.57356 3.57866 3.74774 3.75326 4.08133 4.086 4.33018 4.33438 4.48483 4.49051 4.6091 4.61938 4.8035 4.80719 
95 0.1608 0.16408 0.16738 0.31755 0.32096 0.32414 0.50355 0.50713 0.51031 0.51352 0.63642 0.63961 0.64302 0.82631 0.82969 0.83255 0.83659 0.99752 1.00143 1.00523 1.16316 1.16703 1.17073 1.17472 1.32748 1.33229 1.33554 1.33912 1.49573 1.49977 1.50304 1.66024 1.66373 1.66795 1.85225 1.85485 1.85843 2.06553 2.06865 2.0723 2.19082 2.19564 2.1995 2.33743 2.34023 2.3438 2.35081 2.47727 2.48111 2.48427 2.63176 2.63467 2.63725 2.82045 2.82475 2.82772 2.83152 2.98516 2.98921 2.99168 2.99587 3.15778 3.16127 3.16431 3.16762 3.30737 3.31169 3.31475 3.3181 3.44324 3.44648 3.44958 3.58701 3.59049 3.59404 3.76094 3.76459 3.7674 3.77133 4.09448 4.09702 4.10067 4.14958 4.34332 4.34554 4.34995 4.49816 4.50233 4.5049 4.62248 4.62745 4.63082 4.81721 4.81969 4.82349 
62 0.15556 0.16024 0.3125 0.3171 0.4992 0.50302 0.50706 0.63224 0.63732 0.8216 0.82571 0.83033 0.99244 0.99838 1.15846 1.16437 1.32217 1.32803 1.49117 1.49561 1.50047 1.65505 1.65944 1.84722 1.85249 2.06039 2.0651 2.18691 2.19265 2.33249 2.33758 2.47193 2.47763 2.62661 2.6313 2.81568 2.8209 2.82602 2.97992 2.98535 3.15317 3.15827 3.16337 3.30191 3.30825 3.43849 3.44333 3.58154 3.58623 3.75591 3.76142 4.08955 4.09423 4.33836 4.3428 4.49271 4.49817 4.621 4.62593 4.81213 4.81547 4.82088 
47 0.16029 0.16387 0.31592 0.32022 0.50385 0.50784 0.63656 0.64175 0.82482 0.82829 0.99579 1.00014 1.1619 1.16857 1.32875 1.33297 1.4955 1.49861 1.66079 1.66568 1.85111 1.8561 2.06479 2.19272 2.33711 2.34278 2.47794 2.48416 2.63172 2.8225 2.82819 2.98666 3.15747 3.16194 3.3086 3.31222 3.4423 3.44911 3.58764 3.76151 3.76504 4.09324 4.34138 4.49983 4.62679 4.81591 4.81911 
7 0.17285 0.51483 2.07593 2.34954 2.83677 3.77228 4.50788 
66 0.18016 0.18475 0.33617 0.34005 0.34937 0.52342 0.52748 0.53616 0.6555 0.65979 0.67361 0.8463 0.85043 1.01798 1.02287 1.18488 1.18996 1.34831 1.35272 1.51564 1.5199 1.68056 1.68651 1.87083 1.87504 1.88252 2.083 2.08726 2.21416 2.35573 2.36101 2.36939 2.49823 2.50366 2.65034 2.65389 2.84184 2.84633 2.85488 3.00577 3.01072 3.17802 3.18202 3.19301 3.32768 3.33157 3.46204 3.46635 3.47887 3.60706 3.61224 3.78143 3.78502 3.79616 4.11165 4.11593 4.36003 4.36508 4.5176 4.52109 4.52895 4.64617 4.65268 4.835 4.83869 4.84502 
34 0.16473 0.3204 0.32636 0.50828 0.64131 0.83078 1.00004 1.00678 1.16746 1.17619 1.33346 1.50027 1.66507 1.85493 2.06723 2.20799 2.34025 2.48297 2.63579 2.82625 2.99063 3.16135 3.17078 3.31342 3.44947 3.59187 3.76559 3.77132 4.09631 4.34461 4.50322 4.63156 4.81954 4.82501 
58 0.16644 0.16958 0.32231 0.32615 0.51004 0.51346 0.64309 0.64682 0.83072 0.83454 0.84054 1.00212 1.00679 1.16861 1.17373 1.33515 1.33908 1.50209 1.50592 1.66679 1.67166 1.85699 1.86093 1.86652 2.06947 2.07308 2.19852 2.20428 2.34255 2.3469 2.48483 2.48846 2.63776 2.6407 2.82807 2.83124 2.83738 2.99303 2.99735 3.16299 3.16714 3.31388 3.3181 3.4482 3.45339 3.5943 3.59845 3.76691 3.77039 4.09851 4.10228 4.34696 4.35022 4.50277 4.50698 4.63462 4.82236 4.82592 
0 
25 0.16468 0.32144 0.50804 0.64105 0.83078 1.00101 1.33451 1.50113 1.66477 1.85568 2.06833 2.34035 2.48274 2.63557 2.82661 2.99065 3.16313 3.31434 3.4476 3.59138 3.76591 4.09701 4.34539 4.50309 4.81975 
28 0.16468 0.32094 0.50823 0.64021 0.8317 0.99939 1.16739 1.33372 1.5 1.66436 1.85445 2.06812 2.19624 2.33949 2.48232 2.63582 2.82624 2.99042 3.16351 3.31312 3.44743 3.5914 3.76678 4.09634 4.34431 4.50343 4.63092 4.81954 
45 0.16222 0.16723 0.31848 0.32257 0.5055 0.50958 0.63834 0.6436 0.82743 0.83067 0.99731 1.00229 1.16484 1.17207 1.33031 1.49768 1.50273 1.6627 1.66942 1.85209 1.85644 2.06533 2.19517 2.33781 2.34226 2.47999 2.63301 2.82355 2.82907 2.98789 3.15953 3.16357 3.30974 3.31475 3.44502 3.58871 3.59448 3.76302 3.76883 4.09395 4.34208 4.50037 4.62795 4.81692 4.82067 
56 0.15863 0.16254 0.31495 0.31893 0.50252 0.50646 0.63487 0.63908 0.82291 0.82682 0.99378 0.9993 1.16149 1.16673 1.32722 1.33152 1.49354 1.49734 1.6589 1.66403 1.84928 1.85366 2.06224 2.06659 2.19135 2.20039 2.33477 2.3391 2.47646 2.4811 2.62984 2.63305 2.82032 2.82426 2.98491 2.98922 3.15547 3.15948 3.30633 3.31032 3.44081 3.44522 3.58578 3.59035 3.75978 3.7631 4.09124 4.09575 4.33935 4.34425 4.4974 4.50077 4.62187 4.62656 4.8142 4.81771 
95 0.14999 0.15388 0.15723 0.30616 0.30949 0.31329 0.3174 0.49269 0.49679 0.49978 0.50322 0.62533 0.62914 0.63298 0.63815 0.81539 0.81884 0.82239 0.82638 0.98789 0.99075 0.9952 1.15227 1.15594 1.161 1.31709 1.32081 1.32497 1.32988 1.48522 1.48917 1.49263 1.49726 1.64631 1.65305 1.65598 1.8426 1.84514 1.84914 1.85441 2.05591 2.05853 2.0622 2.18114 2.18652 2.32747 2.33027 2.33387 2.46336 2.46907 2.47267 2.47695 2.61974 2.62387 2.62729 2.81099 2.81502 2.81813 2.82335 2.97476 2.97893 2.98242 3.1476 3.15065 3.15461 3.15845 3.29682 3.30039 3.30494 3.30878 3.42925 3.43528 3.43884 3.44355 3.57668 3.58049 3.58404 3.75135 3.75478 3.75813 4.08482 4.08739 4.09137 4.33388 4.33602 4.48792 4.49097 4.49479 4.61191 4.61806 4.62206 4.80694 4.80977 4.81232 4.8179 
21 0.16103 0.32017 0.50449 0.63963 0.82655 0.99626 1.49686 1.66326 1.85087 2.06437 2.33684 2.6326 2.82392 2.98771 3.16216 3.58797 3.76353 4.09292 4.34104 4.50074 4.81558 
57 0.14893 0.15435 0.30522 0.31054 0.49146 0.49673 0.50187 0.6243 0.63024 0.81451 0.82024 0.98617 0.99248 1.1518 1.16135 1.31612 1.32392 1.48427 1.49056 1.6475 1.65324 1.84096 1.8463 2.05418 2.05927 2.18018 2.19103 2.32597 2.33096 2.46488 2.47102 2.61981 2.62528 2.80972 2.81538 2.97372 2.98011 3.14628 3.15195 3.29551 3.30324 3.43096 3.43657 3.57539 3.58116 3.74951 3.75528 4.08311 4.08803 4.33203 4.33662 4.48666 4.49256 4.61108 4.61995 4.80527 4.80921 
56 0.14938 0.15546 0.30586 0.31151 0.49193 0.49764 0.62451 0.63098 0.81524 0.8211 0.98693 0.99397 1.15236 1.16051 1.31666 1.32399 1.48482 1.49142 1.64677 1.65346 1.84177 1.84738 2.05494 2.05984 2.18052 2.18947 2.32672 2.33188 2.46515 2.4718 2.62038 2.62575 2.81011 2.81607 2.9742 2.98078 3.14702 3.15289 3.29608 3.30358 3.43271 3.43921 3.5759 3.58171 3.75023 3.75607 4.08391 4.0887 4.33285 4.33678 4.48734 4.49332 4.6115 4.62127 4.80601 4.80996 
25 0.15992 0.31614 0.50452 0.63713 0.82557 0.99656 1.3316 1.49578 1.6615 1.85191 2.06314 2.33683 2.47769 2.63082 2.82387 2.98571 3.15894 3.30942 3.44445 3.58723 3.76145 4.09209 4.34036 4.49836 4.81533 
28 0.15832 0.31296 0.50108 0.63376 0.82317 0.99412 1.16193 1.32646 1.49418 1.65852 1.84772 2.06163 2.19084 2.33332 2.4761 2.62842 2.81887 2.98401 3.15375 3.30502 3.4393 3.58466 3.75759 4.0899 4.33843 4.49456 4.62656 4.81277 
4 0.16981 1.50455 1.67019 1.86057 
67 0.17219 0.17603 0.18596 0.32938 0.33273 0.34311 0.51549 0.51892 0.52357 0.64808 0.65248 0.83884 0.84294 1.007 1.01228 1.02021 1.1779 1.1821 1.34149 1.34516 1.50876 1.51282 1.67211 1.67691 1.86346 1.86696 1.87184 2.07534 2.07999 2.20475 2.21211 2.34714 2.3519 2.35735 2.4896 2.49475 2.64308 2.64734 2.83377 2.83795 2.84221 2.99833 3.00282 3.17075 3.17447 3.32124 3.32476 3.45496 3.459 3.59845 3.60419 3.77356 3.77662 3.78166 4.10396 4.10777 4.11955 4.35203 4.35567 4.36591 4.51073 4.51493 4.63955 4.64467 4.82736 4.83094 4.83475 
86 0.16726 0.17058 0.17446 0.32396 0.32732 0.33066 0.5112 0.51426 0.51754 0.64463 0.64788 0.65409 0.83349 0.83647 0.84018 1.0034 1.00768 1.01164 1.17193 1.17665 1.18112 1.33611 1.33983 1.34349 1.5038 1.50696 1.51078 1.66769 1.67109 1.67589 1.85899 1.86271 1.86633 1.87553 2.07168 2.07482 2.08226 2.20128 2.20721 2.34451 2.3478 2.35234 2.35921 2.48583 2.48903 2.49366 2.63893 2.64179 2.65397 2.82951 2.83258 2.83602 2.99452 2.99815 3.00832 3.1647 3.16834 3.17103 3.18916 3.31545 3.31912 3.32247 3.44986 3.45381 3.45759 3.59589 3.59953 3.60441 3.76957 3.77234 3.77887 4.10021 4.10363 4.11122 4.34882 4.35223 4.35733 4.50673 4.50937 4.51701 4.63554 4.64169 4.82301 4.82588 4.82929 4.83693 
75 0.16474 0.16846 0.17333 0.32112 0.32493 0.32819 0.50814 0.51124 0.51436 0.64042 0.64456 0.6477 0.83024 0.83415 0.83827 1.00105 1.00571 1.00988 1.16815 1.17259 1.1775 1.33174 1.33617 1.33961 1.50053 1.50404 1.50748 1.6662 1.66983 1.67676 1.85605 1.85991 1.86326 2.06945 2.07283 2.19611 2.20043 2.34134 2.34515 2.35082 2.48333 2.48665 2.63624 2.63942 2.82688 2.82999 2.8351 2.98951 2.99386 3.1624 3.16636 3.16997 3.31224 3.31686 3.32044 3.44767 3.45202 3.59276 3.59636 3.60491 3.76459 3.7691 3.77165 4.09882 4.10212 4.34706 4.35006 4.50191 4.50638 4.51235 4.63077 4.63583 4.82069 4.82355 4.82721 
63 0.15709 0.16077 0.31232 0.31676 0.50048 0.504 0.63194 0.63657 0.8217 0.82597 0.99274 0.99794 1.15892 1.16419 1.32368 1.32853 1.33334 1.49262 1.49658 1.65565 1.65998 1.84702 1.85132 2.06023 2.06412 2.18909 2.19595 2.3324 2.33652 2.47257 2.47729 2.62695 2.63066 2.81798 2.82179 2.82792 2.98193 2.98584 3.15319 3.15805 3.16251 3.30296 3.30829 3.31269 3.43821 3.44266 3.58299 3.58773 3.75644 3.76091 3.76474 4.08914 4.09325 4.33791 4.34207 4.49322 4.49791 4.50286 4.62043 4.62675 4.81199 4.81578 4.82021 
60 0.14808 0.15294 0.3043 0.3089 0.31491 0.49073 0.49601 0.5012 0.62383 0.62896 0.81374 0.81832 0.82252 0.98581 0.99135 1.15074 1.15976 1.31538 1.32313 1.48349 1.48879 1.49418 1.64455 1.65279 1.84056 1.84509 2.05383 2.05812 2.17924 2.32541 2.32967 2.46333 2.47088 2.61847 2.62343 2.80893 2.81451 2.97292 2.97964 3.1457 3.15028 3.15501 3.29483 3.30313 3.42759 3.43379 3.57466 3.57993 3.7492 3.75503 4.08272 4.08678 4.33176 4.33528 4.48602 4.49188 4.6101 4.61983 4.80479 4.80853 
0 
112 0.14965 0.15371 0.15655 0.15999 0.30587 0.30931 0.31278 0.31574 0.49239 0.49646 0.49913 0.50186 0.50615 0.62466 0.62858 0.63163 0.63442 0.81495 0.81843 0.82156 0.82389 0.82786 0.98764 0.99049 0.99408 0.99757 1.15192 1.15578 1.15975 1.16354 1.31673 1.32047 1.32402 1.32718 1.48477 1.48874 1.49175 1.49467 1.6463 1.65279 1.65571 1.65927 1.84252 1.84513 1.84886 1.85216 2.05581 2.05853 2.06146 2.18091 2.18624 2.1898 2.32739 2.33022 2.33336 2.33746 2.463 2.46879 2.47228 2.47488 2.4806 2.61942 2.62366 2.6268 2.62947 2.81087 2.81484 2.81773 2.82073 2.82503 2.97447 2.97869 2.98177 2.98547 3.14741 3.15048 3.15406 3.15657 3.29654 3.30013 3.30401 3.30705 3.42928 3.43522 3.43835 3.44157 3.57652 3.58035 3.58324 3.58664 3.75125 3.7546 3.75753 3.75983 4.08472 4.08739 4.09084 4.33374 4.33596 4.3395 4.48765 4.4907 4.49426 4.49691 4.61175 4.6176 4.62176 4.62606 4.80684 4.80981 4.81216 4.81555 
64 0.15301 0.15751 0.30918 0.31418 0.31864 0.49516 0.49997 0.50445 0.62837 0.63268 0.63952 0.81842 0.82345 0.98995 0.99601 1.15559 1.16279 1.16842 1.31973 1.32623 1.48813 1.49335 1.64865 1.65561 1.84471 1.84997 2.05797 2.06211 2.18323 2.19011 2.32975 2.33397 2.46826 2.47324 2.48004 2.62414 2.62802 2.81299 2.81814 2.82468 2.97747 2.98281 3.15021 3.156 3.29942 3.30685 3.43186 3.43708 3.44309 3.57912 3.58369 3.75331 3.75888 4.08693 4.09098 4.33582 4.33932 4.49047 4.496 4.61412 4.62307 4.80912 4.8127 4.81854 
2 0.8298 3.76808 
20 0.16495 0.31932 0.50534 0.63896 0.82911 1.00212 1.17142 1.33209 1.50111 1.66398 1.85524 2.8239 3.15991 3.31301 3.44582 3.76335 4.09587 4.34469 4.50145 4.81958 
36 0.17011 0.32258 0.32798 0.51169 0.5193 0.64267 0.83507 0.84013 1.00245 1.01005 1.16787 1.17796 1.33246 1.50222 1.50971 1.66751 1.85823 1.86441 2.0789 2.19967 2.34277 2.34986 2.49088 2.83595 2.9992 3.16336 3.17197 3.31352 3.44811 3.60438 3.76684 3.77927 4.35408 4.50307 4.51292 4.82894 
38 0.17027 0.32707 0.51234 0.51734 0.64542 0.65027 0.83483 1.00786 1.17548 1.33756 1.3435 1.50631 1.66897 1.86166 2.07193 2.2016 2.34484 2.48674 2.63934 2.8311 2.83603 2.99402 3.16595 3.17 3.31746 3.32297 3.45064 3.45509 3.59537 3.60017 3.77016 4.10018 4.10576 4.34889 4.50703 4.63539 4.8239 4.82993 
14 0.17319 0.32845 0.51677 0.83817 1.00982 1.50839 1.67242 2.35104 2.83627 3.17237 3.77582 4.10915 4.35064 4.51352 
29 0.16598 0.3239 0.51239 0.64246 0.8309 0.99927 1.17323 1.33634 1.50083 1.67095 1.86004 2.06861 2.20077 2.3413 2.48314 2.63588 2.82679 2.83408 2.99088 3.16451 3.31558 3.44986 3.59366 3.76716 4.09829 4.34709 4.50391 4.63625 4.82089 
0 
66 0.16264 0.16543 0.1706 0.31937 0.32242 0.3291 0.50601 0.50863 0.51239 0.63919 0.64304 0.82794 0.83085 0.83485 0.99805 1.002 1.00596 1.16457 1.17041 1.33182 1.33665 1.49844 1.50136 1.5061 1.66262 1.6656 1.67392 1.85316 1.85668 1.86072 2.06609 2.06958 2.1952 2.20331 2.33829 2.34185 2.34821 2.48046 2.48424 2.63377 2.63693 2.82463 2.82748 2.83253 2.9889 3.15985 3.16343 3.31065 3.31443 3.44625 3.45062 3.58985 3.59372 3.76333 3.76672 4.09492 4.09853 4.34343 4.34641 4.50045 4.50363 4.62699 4.63156 4.81817 4.82072 4.82503 
116 0.17589 0.17886 0.18227 0.18837 0.33146 0.33482 0.33758 0.34174 0.51934 0.5224 0.52512 0.5291 0.65231 0.65544 0.65841 0.66526 0.84075 0.8443 0.8473 0.85103 1.01124 1.01499 1.01836 1.02279 1.17795 1.18249 1.18611 1.18995 1.34316 1.34637 1.34932 1.35321 1.51167 1.51462 1.51783 1.52342 1.67658 1.67969 1.68377 1.69188 1.86603 1.87011 1.87294 1.87653 1.88354 2.07906 2.08198 2.08508 2.0929 2.20638 2.21078 2.2158 2.35176 2.35561 2.35894 2.36319 2.37557 2.49359 2.49646 2.49995 2.50575 2.64658 2.64944 2.65307 2.66097 2.83693 2.84017 2.8434 2.84664 2.86349 3.00145 3.00416 3.00761 3.0143 3.17266 3.17634 3.17871 3.18238 3.20277 3.32287 3.32636 3.32903 3.33276 3.45753 3.46109 3.46385 3.46855 3.60242 3.60522 3.60854 3.61301 3.77633 3.77948 3.7821 3.78656 3.79747 4.10805 4.11103 4.11437 4.12479 4.3568 4.3594 4.36304 4.51328 4.51653 4.51943 4.52379 4.63967 4.64386 4.64783 4.65637 4.8311 4.83366 4.83649 4.83943 4.84547 
75 0.17005 0.17389 0.18077 0.32521 0.32909 0.33382 0.51326 0.51683 0.52175 0.64628 0.64952 0.65558 0.8349 0.83815 0.84165 1.00393 1.00918 1.01486 1.17143 1.17718 1.18147 1.33807 1.34234 1.50573 1.50962 1.51792 1.66954 1.6735 1.68104 1.85977 1.86437 1.86809 2.07355 2.07719 2.20245 2.20831 2.34529 2.34952 2.35562 2.48801 2.49196 2.49868 2.64136 2.64487 2.83138 2.83549 2.83958 2.99574 2.99942 3.16576 3.17018 3.17476 3.31702 3.32134 3.33284 3.45242 3.45624 3.59675 3.60078 3.60786 3.77178 3.77462 3.78075 4.10208 4.10563 4.35 4.35383 4.36273 4.50866 4.51203 4.63579 4.6414 4.8246 4.82818 4.83158 
27 0.17446 0.33155 0.51683 0.64866 0.83724 1.01314 1.3431 1.5082 1.67777 1.86609 2.07484 2.20814 2.35305 2.49214 2.64166 2.83305 2.99642 3.16975 3.32116 3.45617 3.5997 3.77269 4.10433 4.35076 4.5095 4.63838 4.82798 
92 0.15186 0.156 0.15906 0.30839 0.31169 0.31515 0.319 0.4947 0.49907 0.50192 0.50532 0.6275 0.63164 0.63534 0.81749 0.82103 0.824 0.82841 0.9896 0.99313 0.99728 1.15488 1.15872 1.16412 1.3192 1.32427 1.32772 1.48717 1.49134 1.49436 1.49791 1.64856 1.6551 1.65813 1.6635 1.84449 1.84742 1.85166 2.05778 2.06089 2.06553 2.18305 2.18867 2.32946 2.33253 2.33681 2.46703 2.47211 2.47549 2.48052 2.62266 2.62646 2.62944 2.8129 2.81707 2.81986 2.82437 2.97687 2.98174 2.9846 3.14974 3.15289 3.15654 3.16055 3.29882 3.30323 3.30695 3.43167 3.43682 3.44096 3.44531 3.57867 3.58275 3.58658 3.75309 3.75727 3.76004 4.08671 4.08949 4.09487 4.33565 4.33817 4.49 4.49401 4.49675 4.61399 4.62027 4.62448 4.80884 4.81184 4.81453 4.81974 
51 0.1561 0.16054 0.31153 0.31789 0.49886 0.50335 0.63165 0.63644 0.82091 0.82536 0.99163 0.99843 1.15753 1.16732 1.3215 1.32806 1.49179 1.4962 1.65625 1.66138 1.84616 1.85275 2.05923 2.1869 2.33162 2.47254 2.47682 2.62635 2.63047 2.81664 2.82091 2.98007 2.985 3.15219 3.15764 3.30154 3.30842 3.43811 3.4454 3.58191 3.58798 3.75518 3.76061 4.08831 4.33697 4.49238 4.4977 4.61924 4.6268 4.81128 4.81517 
25 0.16878 0.32378 0.51048 0.64467 0.83303 1.00523 1.33683 1.5036 1.66808 1.85919 2.06856 2.34316 2.63662 2.83 2.99182 3.16662 3.31623 3.44997 3.59382 3.76841 4.09703 4.34507 4.50517 4.63564 4.82017 
80 0.14689 0.15107 0.15459 0.30366 0.30774 0.31146 0.48991 0.49436 0.49773 0.62268 0.62714 0.63112 0.81247 0.81673 0.81987 0.98445 0.98885 0.99351 1.15011 1.15523 1.16108 1.31446 1.31984 1.32437 1.48224 1.48695 1.49053 1.64506 1.65074 1.65489 1.83928 1.84318 1.84724 2.05252 2.05619 2.17862 2.18416 2.32442 2.32809 2.33261 2.46273 2.46823 2.47198 2.61806 2.62233 2.62619 2.8082 2.81251 2.81609 2.97215 2.97721 2.98224 3.14465 3.14874 3.15209 3.294 3.29909 3.30297 3.42886 3.43335 3.43736 3.5739 3.57819 3.58274 3.7479 3.75228 3.75541 4.08151 4.08506 4.33036 4.33357 4.485 4.48968 4.49338 4.60951 4.61661 4.62169 4.80383 4.80694 4.81039 
1 0.82535 
45 0.15287 0.1581 0.30988 0.31639 0.49576 0.50085 0.62997 0.63576 0.81812 0.82329 0.98965 0.99635 1.15612 1.31977 1.32636 1.48798 1.49321 1.65572 1.84462 1.8514 2.05775 2.18543 2.33004 2.47327 2.62502 2.62904 2.81491 2.81972 2.97803 2.98328 3.15048 3.15673 3.29984 3.3065 3.43676 3.58054 3.75325 3.75903 4.08685 4.33556 4.49053 4.49609 4.61588 4.80944 4.8151 
33 0.17062 0.17727 0.32728 0.51362 0.51868 0.64779 0.83611 1.00845 1.01881 1.17904 1.34047 1.50672 1.67199 1.86175 1.86675 2.07462 2.20501 2.34957 2.49036 2.64043 2.83357 2.99602 3.16951 3.32025 3.45461 3.59716 3.60504 3.77225 4.10433 4.35087 4.50851 4.63687 4.8255 
37 0.17488 0.18052 0.33095 0.33548 0.51829 0.5242 0.65229 0.84052 0.84665 1.01147 1.0172 1.18208 1.34444 1.51074 1.51674 1.6752 1.86461 1.87112 2.07853 2.35144 2.49357 2.64585 2.83701 2.84371 3.00112 3.17416 3.32431 3.45892 3.60317 3.77718 4.10668 4.35477 4.36207 4.51403 4.64245 4.83016 4.83579 
9 0.16695 0.32438 0.51048 0.83139 1.00454 1.50291 1.85928 4.34897 4.82469 
73 0.16289 0.16584 0.17091 0.31833 0.32213 0.32661 0.50666 0.50993 0.51363 0.63921 0.64279 0.82835 0.83113 0.83535 0.99851 1.00273 1.00798 1.16454 1.16983 1.17422 1.33171 1.33585 1.49914 1.50183 1.50663 1.66299 1.66721 1.67349 1.85318 1.85731 1.86077 2.06615 2.06956 2.19529 2.20117 2.3385 2.34228 2.34685 2.35544 2.48083 2.48453 2.49159 2.63394 2.63702 2.82435 2.82768 2.83185 2.98905 2.99216 3.16004 3.1638 3.16769 3.31053 3.31461 3.44463 3.44895 3.5895 3.59332 3.59923 3.76396 3.76715 3.77419 4.09513 4.09944 4.34363 4.34787 4.50093 4.50418 4.62942 4.63474 4.81829 4.82178 4.82503 
2 0.82177 1.49256 
77 0.16964 0.17273 0.17824 0.32547 0.32899 0.33321 0.51287 0.51599 0.51986 0.64611 0.65041 0.83514 0.83828 0.84325 1.00612 1.00994 1.01523 1.17321 1.17791 1.18345 1.33882 1.34273 1.50423 1.50803 1.5119 1.6697 1.6733 1.67979 1.85963 1.86357 1.8672 2.07318 2.07742 2.20261 2.20924 2.34558 2.34945 2.35366 2.36298 2.48819 2.49231 2.49941 2.64122 2.64431 2.83173 2.83499 2.83968 2.99646 3.00028 3.16679 3.17048 3.17465 3.31783 3.32167 3.33202 3.45269 3.45666 3.46833 3.59732 3.60155 3.60868 3.77 3.77365 3.77814 4.1024 4.10656 4.35062 4.35471 4.36739 4.50842 4.51164 4.52542 4.63449 4.6392 4.82506 4.82783 4.83221 
0 
79 0.1692 0.17279 0.32369 0.32749 0.33114 0.51211 0.51532 0.51906 0.64391 0.64741 0.652 0.83495 0.83812 0.84269 1.00446 1.00924 1.17111 1.17592 1.17983 1.33625 1.3392 1.34275 1.50536 1.50928 1.66852 1.67286 1.68193 1.85825 1.86238 1.86585 2.07164 2.07466 2.08505 2.19973 2.20504 2.3438 2.34738 2.35192 2.35805 2.48571 2.48846 2.49409 2.63852 2.64112 2.64778 2.82917 2.83294 2.83695 2.99404 2.99697 3.00311 3.16454 3.16839 3.17174 3.31528 3.31886 3.32257 3.44949 3.45343 3.45762 3.59464 3.59828 3.60374 3.76846 3.77178 3.77547 4.10042 4.10382 4.11577 4.34885 4.35237 4.50518 4.50808 4.51221 4.63382 4.63743 4.82348 4.82621 4.82977 
85 0.14627 0.15061 0.15372 0.30238 0.30622 0.31002 0.48903 0.49384 0.49656 0.50124 0.62108 0.62577 0.62946 0.81167 0.81553 0.81873 0.82314 0.98423 0.98754 0.99197 1.14841 1.1527 1.15799 1.31343 1.31848 1.32229 1.48151 1.48603 1.48908 1.49443 1.64248 1.65003 1.65372 1.83894 1.84188 1.84629 2.0522 2.0554 2.17747 2.18365 2.32381 2.32714 2.33162 2.45921 2.46626 2.47 2.47577 2.61578 2.62086 2.62398 2.80738 2.81192 2.81502 2.97104 2.97622 2.97928 3.14389 3.14739 3.15172 3.29308 3.29748 3.30186 3.30609 3.42549 3.43184 3.43607 3.57301 3.57756 3.58159 3.74769 3.7516 3.75511 4.08112 4.08413 4.33011 4.33259 4.48427 4.48796 4.49152 4.60833 4.61492 4.61979 4.80326 4.80648 4.80953 
67 0.16649 0.1703 0.1739 0.32321 0.32706 0.33034 0.5118 0.51517 0.51904 0.64557 0.64904 0.83071 0.83565 0.83922 1.00222 1.00762 1.0117 1.17182 1.17788 1.33304 1.33894 1.34311 1.50069 1.50565 1.50913 1.66819 1.67207 1.85771 1.8616 1.86554 2.07306 2.07641 2.20244 2.34387 2.34852 2.35686 2.48724 2.49147 2.64059 2.64454 2.83005 2.833 2.83812 2.99529 2.99984 3.16514 3.16942 3.31338 3.31964 3.32369 3.45047 3.45444 3.59594 3.60021 3.77116 3.77406 4.10118 4.10456 4.3496 4.35359 4.50776 4.51134 4.629 4.63653 4.82388 4.8274 4.83143 
36 0.15961 0.1691 0.31525 0.50333 0.63588 0.82494 0.82888 0.99556 1.00193 1.16311 1.32864 1.49501 1.49969 1.66038 1.84988 1.85685 2.06332 2.19145 2.33557 2.4772 2.63048 2.82108 2.9861 3.15686 3.16222 3.3074 3.44215 3.44872 3.58714 3.75973 3.76558 4.09217 4.3406 4.49656 4.62689 4.81455 
60 0.15107 0.1561 0.30742 0.31227 0.4931 0.49839 0.5025 0.6261 0.63108 0.63686 0.81647 0.82156 0.98786 0.99361 1.15372 1.16074 1.31762 1.32408 1.48609 1.49175 1.64657 1.65387 1.84265 1.84738 2.05587 2.05967 2.18156 2.18888 2.32791 2.33217 2.4663 2.47216 2.62177 2.62645 2.81112 2.81671 2.97531 2.98143 3.1481 3.1531 3.2972 3.30383 3.42986 3.43535 3.44015 3.57711 3.58234 3.75111 3.75633 3.75939 4.08494 4.0886 4.33374 4.33733 4.4883 4.49367 4.61231 4.6212 4.80715 4.81048 
25 0.16119 0.31889 0.50432 0.64091 0.82519 0.99763 1.16831 1.33121 1.49475 1.66204 1.85134 2.33738 2.48176 2.6319 2.82381 3.15911 3.31012 3.4451 3.58911 3.76195 4.09264 4.34095 4.49923 4.62752 4.81516 
84 0.16466 0.16769 0.17176 0.32023 0.32386 0.32722 0.50756 0.5107 0.51341 0.64006 0.64375 0.64722 0.82907 0.83259 0.8368 0.99892 1.00357 1.00723 1.16528 1.17192 1.17565 1.32922 1.3346 1.33849 1.49888 1.5024 1.50599 1.66446 1.66764 1.67355 1.85435 1.85822 1.86191 2.06739 2.07069 2.07687 2.19354 2.19856 2.20547 2.33955 2.34333 2.34697 2.35311 2.48197 2.48535 2.49036 2.63566 2.63858 2.82548 2.8288 2.83232 2.99064 2.99381 3.00306 3.16097 3.16513 3.16833 3.30946 3.31482 3.31796 3.44577 3.45022 3.45374 3.59007 3.59417 3.59748 3.76306 3.76751 3.76998 3.77608 4.09643 4.09987 4.34507 4.34837 4.35476 4.50039 4.50482 4.508 4.62481 4.63207 4.6365 4.81985 4.82273 4.82651 
28 0.15062 0.30689 0.49325 0.6268 0.81597 0.98707 1.15333 1.3173 1.48637 1.65237 1.84177 2.05491 2.18195 2.32711 2.46855 2.622 2.81151 2.97542 3.14758 3.29724 3.4335 3.57722 3.75059 4.08396 4.33266 4.48781 4.6151 4.80651 
0 
72 0.16622 0.16994 0.17553 0.32286 0.32691 0.33192 0.51045 0.51411 0.51896 0.6434 0.64808 0.83068 0.83504 0.83957 1.00245 1.00723 1.0149 1.17048 1.1763 1.33546 1.34011 1.50134 1.50554 1.51085 1.66732 1.67213 1.85748 1.8618 1.86609 2.07089 2.07511 2.19921 2.20647 2.34288 2.34749 2.35353 2.48535 2.48933 2.63829 2.64184 2.82796 2.83189 2.83707 2.9928 2.99678 3.16365 3.16859 3.17376 3.31482 3.31918 3.32701 3.44878 3.45368 3.46976 3.59458 3.59913 3.60681 3.76694 3.77118 3.77618 4.09994 4.10479 4.34798 4.35325 4.50371 4.50815 4.51394 4.63445 4.64307 4.82201 4.82527 4.82938 
28 0.169 0.32451 0.51121 0.6456 0.8348 1.00575 1.17283 1.33674 1.50473 1.66789 1.8598 2.07282 2.20035 2.34464 2.48603 2.63936 2.82983 2.99418 3.1671 3.31667 3.45217 3.59664 3.76916 4.09966 4.34854 4.50648 4.63542 4.82317 
18 0.16574 0.323 0.50828 0.83038 1.00244 1.50042 1.66845 1.85744 2.0667 2.19963 2.34227 2.48227 2.83063 3.16539 3.44866 3.76791 4.09645 4.34507 
1 1.00329 
28 0.16471 0.32303 0.50937 0.64159 0.83261 1.00782 1.17184 1.33485 1.50317 1.66499 1.85765 2.06877 2.19784 2.34142 2.48368 2.63614 2.82788 2.99077 3.16502 3.31577 3.44938 3.59204 3.76709 4.09674 4.34532 4.50375 4.6318 4.82036 
1 4.82178 
72 0.17387 0.17772 0.18345 0.33033 0.33381 0.33936 0.51707 0.5205 0.5256 0.65036 0.65425 0.83962 0.84323 0.84851 1.00941 1.0144 1.02036 1.1782 1.18327 1.34268 1.34725 1.51008 1.51381 1.52115 1.67466 1.68 1.86588 1.86985 1.87673 2.07713 2.0812 2.20648 2.21322 2.34926 2.35402 2.36164 2.49155 2.49599 2.64397 2.64733 2.83511 2.83888 2.84341 2.99979 3.00443 3.1715 3.17462 3.17884 3.32307 3.32728 3.45622 3.46023 3.46756 3.60078 3.6053 3.61423 3.77482 3.77783 3.78435 4.10554 4.10936 4.11878 4.35364 4.35756 4.36477 4.51187 4.51568 4.63993 4.64661 4.82896 4.83241 4.83696 
41 0.168 0.32204 0.32885 0.51043 0.51911 0.64407 0.83182 0.83971 1.00296 1.0092 1.17251 1.33633 1.50348 1.66819 1.85716 1.86406 2.06989 2.20048 2.34231 2.34924 2.48479 2.49389 2.63875 2.82914 2.83617 2.99397 3.16297 3.17122 3.31462 3.44816 3.45919 3.59425 3.76769 3.77311 4.09907 4.34771 4.50478 4.51127 4.63299 4.82176 4.8286 
117 0.14166 0.14535 0.14812 0.15091 0.29776 0.30119 0.30431 0.30706 0.4844 0.48821 0.49082 0.49343 0.49714 0.61667 0.62045 0.62335 0.62627 0.63114 0.80699 0.81037 0.81352 0.81591 0.8207 0.97963 0.98234 0.98593 0.98938 1.14386 1.14762 1.15154 1.15538 1.30873 1.31219 1.31588 1.31916 1.47682 1.48064 1.48376 1.48656 1.63816 1.64433 1.64748 1.65102 1.83433 1.83679 1.83992 1.84293 2.04758 2.05009 2.05278 2.05839 2.17285 2.17748 2.18106 2.31921 2.32198 2.32489 2.32817 2.45501 2.46055 2.46404 2.46687 2.47148 2.61135 2.61559 2.61852 2.62109 2.80278 2.80663 2.80941 2.81213 2.81616 2.96641 2.97035 2.97354 2.97707 3.13926 3.14226 3.14538 3.14784 3.15196 3.28847 3.29187 3.2956 3.29841 3.42113 3.42677 3.42989 3.43311 3.5684 3.57214 3.57493 3.57825 3.74311 3.74612 3.74907 3.75136 4.07653 4.07906 4.08191 4.32547 4.32762 4.33033 4.33692 4.47959 4.48253 4.48596 4.48842 4.60368 4.60901 4.6133 4.61772 4.7987 4.80147 4.80368 4.80641 4.81064 
20 0.15775 0.31568 0.50053 0.63621 0.82271 0.99198 1.49306 1.84676 2.06122 2.33602 2.62943 2.81913 3.15704 3.44455 3.58822 3.75962 4.08934 4.33702 4.49673 4.81238 
23 0.17684 0.33333 0.52057 0.65772 0.84165 1.01461 1.34714 1.51252 1.67919 1.87053 2.07947 2.35633 2.64784 2.83939 3.00603 3.17639 3.32685 3.4621 3.7782 4.10917 4.35541 4.51686 4.83146 
29 0.16237 0.31826 0.50562 0.63981 0.82687 0.83065 0.99907 1.16289 1.33089 1.4978 1.66189 1.85161 2.06586 2.1948 2.33745 2.48039 2.63281 2.82371 2.98807 3.15918 3.31049 3.44266 3.58864 3.76398 4.09446 4.34261 4.50107 4.62715 4.81803 
66 0.16453 0.16817 0.31977 0.32366 0.32765 0.50823 0.51191 0.64066 0.64398 0.82939 0.83284 0.83777 0.99967 1.00501 1.16784 1.17293 1.17803 1.33333 1.33826 1.50018 1.50368 1.66471 1.66906 1.85439 1.85903 2.06755 2.07089 2.19663 2.20335 2.33997 2.34345 2.34805 2.48221 2.48518 2.63535 2.63825 2.82615 2.83016 2.83523 2.99086 2.99539 3.16218 3.1659 3.17035 3.31311 3.31703 3.44629 3.45054 3.59107 3.59447 3.59984 3.76514 3.76846 3.77428 4.09656 4.10001 4.34502 4.34853 4.50216 4.5052 4.51039 4.63089 4.63712 4.81974 4.82292 4.82711 
26 0.17065 0.32698 0.51687 0.65238 0.83249 0.83956 1.00665 1.17746 1.34188 1.50586 1.67172 1.86158 2.3505 2.49278 2.64473 2.83688 2.99989 3.17064 3.321 3.45631 3.60039 3.77286 4.10872 4.35531 4.51182 4.82575 
0 
137 0.14264 0.14591 0.14861 0.15086 0.15384 0.29879 0.30234 0.30463 0.30697 0.30938 0.48571 0.48902 0.4917 0.49366 0.49607 0.61599 0.62034 0.62337 0.6257 0.62814 0.63334 0.80809 0.81141 0.8141 0.81626 0.81879 0.9809 0.98321 0.98596 0.98851 0.99226 1.14486 1.14868 1.15157 1.15459 1.15857 1.30991 1.31309 1.31661 1.31899 1.32213 1.47793 1.48147 1.48435 1.4866 1.48962 1.63903 1.64489 1.64801 1.65046 1.65416 1.83567 1.8379 1.84021 1.84258 1.84539 2.0489 2.05112 2.05352 2.05597 2.17403 2.1778 2.18116 2.18495 2.32055 2.32317 2.32552 2.32791 2.33125 2.45555 2.46123 2.46444 2.467 2.4699 2.61242 2.61669 2.61922 2.62139 2.62446 2.80418 2.80763 2.81004 2.81208 2.81474 2.96757 2.97097 2.97412 2.97614 2.97995 3.14035 3.14316 3.1454 3.14795 3.15005 3.28928 3.29247 3.29547 3.29832 3.30073 3.42231 3.42779 3.43001 3.43289 3.43561 3.56966 3.57301 3.57554 3.57803 3.581 3.74435 3.74664 3.74937 3.75149 3.7535 4.07787 4.08015 4.08237 4.08478 4.32663 4.32875 4.33074 4.33348 4.48077 4.48359 4.48659 4.48857 4.49104 4.60476 4.60873 4.61217 4.61572 4.62276 4.80016 4.80272 4.80472 4.80667 4.80933 
99 0.14618 0.15028 0.15339 0.30238 0.30581 0.30928 0.31288 0.48887 0.49324 0.49592 0.49987 0.62171 0.62583 0.62953 0.81165 0.81526 0.81865 0.8229 0.98401 0.98703 0.99113 1.14851 1.15229 1.15724 1.1623 1.31323 1.31742 1.32106 1.32546 1.48144 1.4857 1.48895 1.49339 1.64263 1.6493 1.65263 1.83873 1.84138 1.845 1.84971 2.05199 2.05475 2.05794 2.17728 2.18286 2.19073 2.32361 2.32651 2.32992 2.45994 2.46576 2.46952 2.47418 2.61609 2.62025 2.62343 2.80713 2.81134 2.81436 2.81905 2.97095 2.97538 2.97854 3.14382 3.14697 3.15076 3.15418 3.29298 3.29698 3.30107 3.30483 3.42559 3.43129 3.43508 3.43968 3.57285 3.5769 3.58046 3.74748 3.75107 3.75418 3.75768 4.08093 4.08358 4.08693 4.32991 4.33212 4.33576 4.48411 4.48735 4.49077 4.49576 4.60814 4.61442 4.61922 4.80307 4.806 4.80841 4.8122 
44 0.17003 0.17645 0.32667 0.33266 0.51353 0.52078 0.64736 0.83575 0.84082 1.00775 1.17795 1.3402 1.50649 1.51468 1.67169 1.86205 1.87219 2.07311 2.20394 2.34613 2.35229 2.48746 2.49513 2.64029 2.83245 2.83852 2.99531 3.0025 3.16826 3.17638 3.31936 3.45301 3.59766 3.60813 3.77115 3.78113 4.10218 4.34923 4.3549 4.50787 4.51411 4.63736 4.82479 4.82897 
0 
57 0.15537 0.15995 0.31203 0.31653 0.49793 0.50258 0.63116 0.63638 0.8205 0.82523 0.99226 0.99881 1.15821 1.16493 1.32224 1.32906 1.49022 1.49491 1.501 1.655 1.65926 1.84719 1.85185 2.06048 2.06484 2.18644 2.19214 2.33261 2.33719 2.47199 2.47727 2.62688 2.63087 2.81617 2.82102 2.98018 2.98535 3.15285 3.15832 3.30198 3.30922 3.4379 3.44236 3.58213 3.58684 3.75576 3.7613 4.08938 4.0935 4.3382 4.3421 4.49283 4.49819 4.61738 4.62548 4.81199 4.81539 
37 0.16684 0.32328 0.50942 0.51351 0.64368 0.83208 0.83941 1.00249 1.00907 1.17407 1.33539 1.50242 1.66691 1.85783 2.07017 2.19887 2.34164 2.34894 2.48413 2.48967 2.63777 2.8282 2.83462 2.9924 3.16507 3.17189 3.31555 3.44877 3.59371 3.76803 3.77282 4.09878 4.34674 4.50556 4.63299 4.82169 4.82644 
0 
54 0.14974 0.15575 0.30583 0.31101 0.49255 0.49863 0.62444 0.63047 0.81514 0.82157 0.98773 0.99531 1.1518 1.15782 1.16529 1.31701 1.32495 1.48498 1.49174 1.64598 1.65439 1.84247 1.85052 2.05573 2.18102 2.19496 2.32732 2.33468 2.46266 2.47139 2.61919 2.62571 2.81092 2.81752 2.97455 2.98167 3.14741 3.1546 3.29657 3.30477 3.42895 3.43605 3.57652 3.58362 3.75117 3.75843 4.08462 4.33363 4.48781 4.49509 4.6119 4.62102 4.80676 4.81153 
76 0.16012 0.16422 0.17353 0.31698 0.32175 0.50228 0.5069 0.51055 0.63594 0.64001 0.64379 0.82539 0.82976 0.83512 0.99658 1.00154 1.00985 1.16309 1.16834 1.1737 1.32697 1.3321 1.33698 1.49519 1.4997 1.50504 1.66022 1.66373 1.67169 1.8519 1.8564 1.86153 2.0656 2.06935 2.19157 2.19669 2.33763 2.34166 2.34819 2.47487 2.48017 2.48403 2.63158 2.63534 2.82189 2.82557 2.83016 2.98504 2.98968 3.0002 3.15775 3.16248 3.16591 3.30704 3.31261 3.31667 3.44208 3.44581 3.44985 3.5877 3.59153 3.5982 3.76057 3.76558 3.77187 4.09449 4.09847 4.34318 4.34934 4.49791 4.50237 4.62233 4.62905 4.81717 4.81996 4.8247 
54 0.14812 0.15318 0.30457 0.3103 0.49071 0.49542 0.62474 0.63098 0.81351 0.81868 0.98499 0.99237 1.1511 1.31498 1.32502 1.48345 1.48864 1.64895 1.65461 1.83971 1.84576 2.05292 2.05825 2.17934 2.32499 2.33119 2.46632 2.47158 2.61947 2.62442 2.80898 2.814 2.97293 2.97899 3.14524 3.15146 3.2947 3.30348 3.43131 3.43774 3.57466 3.58075 3.74835 3.75398 4.08196 4.08719 4.3307 4.33586 4.48554 4.49161 4.61024 4.61962 4.80424 4.80787 
100 0.17562 0.17865 0.18226 0.19178 0.33148 0.33526 0.33813 0.34365 0.51958 0.52278 0.52577 0.53157 0.65213 0.65568 0.65942 0.84156 0.84444 0.84775 0.85551 1.01152 1.01607 1.01994 1.02757 1.1781 1.18323 1.18713 1.34464 1.34824 1.35163 1.36283 1.51213 1.51508 1.51847 1.53003 1.67646 1.68057 1.68522 1.86623 1.87036 1.8735 1.87931 2.07911 2.0824 2.08717 2.10533 2.20808 2.21347 2.22119 2.35178 2.35565 2.35974 2.36542 2.49408 2.49772 2.50273 2.64635 2.64933 2.65368 2.83827 2.84151 2.84508 2.85732 3.00192 3.00456 3.00871 3.17302 3.17657 3.17952 3.18403 3.32388 3.32731 3.33029 3.34615 3.45809 3.46211 3.46566 3.60356 3.60729 3.61207 3.77704 3.78002 3.78335 3.78893 4.1081 4.11126 4.11588 4.13243 4.3565 4.35954 4.36374 4.51291 4.51631 4.51982 4.52784 4.64302 4.64734 4.83122 4.83394 4.83708 4.84157 
57 0.15909 0.16235 0.31542 0.31897 0.50297 0.50638 0.63501 0.63887 0.82372 0.82689 0.83052 0.99461 0.99902 1.16199 1.16675 1.32734 1.33143 1.49454 1.49754 1.6591 1.66285 1.84978 1.85383 2.06299 2.0669 2.19079 2.19639 2.33515 2.33921 2.4767 2.48056 2.62977 2.63277 2.82067 2.82421 2.98501 2.98909 3.15681 3.16008 3.30708 3.31072 3.44092 3.445 3.58591 3.59004 3.75988 3.76317 4.09162 4.09556 4.33971 4.34453 4.49775 4.50081 4.62542 4.62963 4.81448 4.81757 
0 
24 0.16357 0.32287 0.50766 0.64133 0.8307 1.33368 1.50054 1.66393 1.85868 2.34067 2.48159 2.6345 2.82569 2.99041 3.16259 3.31297 3.44877 3.59044 3.76486 4.09633 4.34358 4.50198 4.6306 4.81937 
57 0.15335 0.15772 0.30952 0.31399 0.49556 0.50023 0.50508 0.62898 0.63358 0.81907 0.82363 0.99019 0.99535 1.15597 1.16184 1.32004 1.32583 1.48855 1.49334 1.65453 1.65954 1.84494 1.8495 2.0581 2.06218 2.1841 2.1911 2.33028 2.33442 2.47088 2.47539 2.62424 2.62852 2.81369 2.81862 2.97783 2.98307 3.15056 3.15543 3.29969 3.30559 3.43679 3.44215 3.57982 3.58419 3.7534 3.75858 4.08712 4.09115 4.33602 4.33963 4.49054 4.49561 4.61501 4.6236 4.80945 4.81302 
24 0.15845 0.31244 0.50117 0.63542 0.82507 0.99644 1.32787 1.4957 1.84695 2.06045 2.33239 2.4768 2.62884 2.81999 2.98428 3.15303 3.30788 3.4429 3.58582 3.75933 4.08884 4.33717 4.49626 4.81188 
67 0.16837 0.17241 0.32361 0.32762 0.33125 0.51199 0.51553 0.52014 0.64455 0.64869 0.833 0.83677 0.84125 1.00286 1.00788 1.01199 1.17032 1.17503 1.18007 1.33444 1.33898 1.34339 1.50278 1.50669 1.51113 1.66821 1.67284 1.85863 1.86332 1.86691 2.07173 2.07652 2.19867 2.20347 2.34424 2.3482 2.36576 2.48625 2.49068 2.63961 2.64303 2.83097 2.83514 2.99463 2.99901 3.16832 3.1718 3.314 3.31963 3.32446 3.45003 3.45495 3.59539 3.60009 3.77084 3.77403 4.10109 4.10481 4.34923 4.3538 4.50784 4.51162 4.63269 4.63698 4.82415 4.82728 4.8308 
58 0.16553 0.16939 0.3222 0.32556 0.50878 0.51254 0.64226 0.64569 0.83057 0.83339 0.9998 1.00467 1.17054 1.17546 1.335 1.33989 1.50103 1.50463 1.66554 1.6703 1.8559 1.86008 1.86434 2.06911 2.07322 2.19797 2.2043 2.34142 2.34539 2.35405 2.48352 2.48801 2.63677 2.64215 2.82708 2.83166 2.99178 2.9963 3.16378 3.16713 3.31487 3.31849 3.44845 3.45209 3.59272 3.59689 3.76673 3.76947 4.09771 4.10225 4.34579 4.35008 4.50397 4.50721 4.63157 4.63981 4.82078 4.82461 
4 0.50499 0.82521 1.49526 4.81561 
3 3.17865 3.78132 4.51926 
49 0.15279 0.15782 0.30872 0.31432 0.49652 0.50149 0.62888 0.63514 0.81738 0.82234 0.98907 0.99785 1.15581 1.16363 1.321 1.32689 1.48779 1.49293 1.65299 1.66129 1.8436 1.85031 2.05703 2.18581 2.32907 2.33888 2.47002 2.47669 2.62405 2.81425 2.81954 2.97914 3.14951 3.15502 3.29991 3.3056 3.43445 3.44114 3.58 3.58849 3.75323 3.75825 4.08589 4.33421 4.49005 4.49548 4.61742 4.80865 4.81423 
68 0.16393 0.16803 0.3194 0.32317 0.3269 0.50731 0.51059 0.51461 0.63986 0.64318 0.82881 0.832 0.83608 0.99814 1.00302 1.00715 1.1657 1.17254 1.3319 1.33607 1.49945 1.50307 1.50811 1.66389 1.66825 1.85356 1.85844 1.86214 2.06644 2.0698 2.19511 2.19962 2.33899 2.34365 2.34822 2.48148 2.48556 2.63465 2.63741 2.82541 2.82839 2.8323 2.98905 2.99291 3.16065 3.16428 3.16854 3.31218 3.3156 3.4449 3.44978 3.58945 3.59408 3.59957 3.76544 3.76811 4.09535 4.09903 4.34393 4.3478 4.50228 4.50516 4.6274 4.63137 4.63876 4.8184 4.82147 4.8251 
24 0.15416 0.31051 0.49684 0.63079 0.81893 0.99043 1.32303 1.48953 1.84338 2.05733 2.32946 2.47277 2.62511 2.81536 2.9801 3.15048 3.30294 3.43789 3.58105 3.7547 4.08579 4.33364 4.49215 4.80828 
29 0.1727 0.32974 0.51661 0.64963 0.83856 1.01117 1.18207 1.34309 1.50985 1.67387 1.86489 2.07637 2.20323 2.34952 2.50066 2.64312 2.83768 2.99697 3.17294 3.32336 3.45663 3.60514 3.77435 4.10476 4.35113 4.512 4.63941 4.82719 4.83218 
46 0.16818 0.17321 0.32461 0.32885 0.51194 0.51652 0.64507 0.64966 0.8345 0.83904 1.00597 1.01428 1.17276 1.17787 1.33723 1.50436 1.50934 1.66948 1.67739 1.85974 1.86523 2.07252 2.20067 2.34507 2.35024 2.48659 2.49355 2.64073 2.83036 2.83619 2.99508 3.16592 3.17022 3.31711 3.32271 3.45217 3.59604 3.60609 3.77103 4.101 4.349 4.35514 4.50753 4.63442 4.82386 4.82902 
65 0.1602 0.1635 0.31558 0.31966 0.32253 0.50357 0.50673 0.5099 0.63596 0.6399 0.82502 0.82849 0.83261 0.99595 1.00074 1.16227 1.16762 1.32678 1.33068 1.33477 1.49579 1.49903 1.50328 1.66024 1.66434 1.85039 1.85486 2.06327 2.06714 2.19021 2.19474 2.33586 2.33993 2.47768 2.481 2.63095 2.63419 2.82122 2.82442 2.82868 2.98515 2.98831 3.15669 3.1612 3.30757 3.31195 3.31603 3.44164 3.44642 3.5866 3.59049 3.75962 3.76365 3.76665 4.0923 4.09614 4.34099 4.345 4.49684 4.50093 4.62145 4.62752 4.81524 4.81816 4.82169 
3 0.32748 1.00931 1.86423 
7 0.16612 1.00288 1.17232 1.33774 1.66886 1.86243 3.31568 
33 0.16525 0.1711 0.32322 0.5091 0.6428 0.83072 0.83664 1.00283 1.0137 1.17172 1.33425 1.50186 1.66464 1.67419 1.85821 1.86295 2.06877 2.19829 2.34354 2.48285 2.63605 2.82716 2.99051 3.16471 3.31503 3.4484 3.59287 3.76755 4.09765 4.34579 4.50359 4.63257 4.81973 
34 0.15945 0.31637 0.50314 0.50756 0.6362 0.8249 0.82877 0.99488 1.00096 1.16171 1.32986 1.49536 1.49985 1.65995 1.85033 1.85559 2.06418 2.1929 2.33568 2.47851 2.63154 2.82197 2.98671 3.15659 3.16157 3.30964 3.44353 3.58726 3.76226 4.09264 4.34057 4.49906 4.6258 4.81516 
48 0.15057 0.15496 0.30669 0.3138 0.493 0.49765 0.62618 0.63225 0.81589 0.82066 0.98699 0.99378 1.153 1.31697 1.32496 1.48603 1.49081 1.64988 1.65642 1.84171 2.05498 2.18182 2.32711 2.46677 2.47253 2.62132 2.62576 2.81139 2.81663 2.97512 2.98038 3.14746 3.15449 3.29679 3.30473 3.43259 3.57716 3.58394 3.75046 3.75707 4.08408 4.33276 4.48748 4.49371 4.61331 4.62154 4.80651 4.81164 
103 0.14719 0.1508 0.15357 0.1583 0.30324 0.30678 0.30999 0.31404 0.48989 0.49385 0.49633 0.49997 0.62226 0.62611 0.62886 0.63305 0.81246 0.81583 0.81897 0.82232 0.98521 0.98787 0.99221 1.14931 1.15323 1.15829 1.16286 1.31421 1.31775 1.32172 1.3261 1.48226 1.48606 1.48933 1.49315 1.64356 1.65014 1.65333 1.66011 1.83989 1.84233 1.84591 1.85052 2.05315 2.05565 2.05854 2.1783 2.18318 2.18938 2.32477 2.32758 2.33075 2.46036 2.46622 2.47005 2.47368 2.61677 2.62123 2.62415 2.80824 2.81225 2.815 2.81949 2.9719 2.97601 2.97914 3.14481 3.14788 3.15118 3.15466 3.29404 3.29754 3.30213 3.30548 3.42657 3.43244 3.43611 3.44082 3.5739 3.57777 3.58047 3.58692 3.74868 3.75178 3.755 3.75825 4.0821 4.08463 4.0879 4.33107 4.33314 4.33663 4.48512 4.48811 4.49174 4.49619 4.60912 4.61479 4.61983 4.80425 4.80707 4.80925 4.81409 
27 0.16102 0.31747 0.50399 0.63959 0.82559 0.83133 0.99838 1.16746 1.33088 1.49528 1.66243 1.8515 2.06989 2.33791 2.4809 2.63297 2.82296 2.98726 3.15953 3.30964 3.44833 3.5884 3.76233 4.09611 4.49986 4.62749 4.81881 
77 0.14733 0.15227 0.15614 0.30348 0.30737 0.3118 0.49005 0.49533 0.49897 0.62261 0.62765 0.63189 0.81271 0.81715 0.82061 0.98524 0.98928 0.99383 1.14961 1.15415 1.16135 1.31443 1.32062 1.32562 1.48255 1.48812 1.49184 1.64395 1.65144 1.65487 1.83995 1.84303 1.84802 2.05321 2.05655 2.17853 2.18593 2.32483 2.32825 2.33517 2.46129 2.46693 2.47102 2.61719 2.62184 2.6255 2.80841 2.81342 2.8171 2.9721 2.97821 3.14492 3.1485 3.15287 3.29414 3.29953 3.30386 3.42692 3.43312 3.43837 3.57404 3.57899 3.74871 3.75351 3.75683 4.08214 4.08527 4.33112 4.33375 4.48526 4.48918 4.49296 4.60939 4.61826 4.8043 4.80763 4.81128 
55 0.15437 0.1597 0.31148 0.31799 0.49718 0.50184 0.50785 0.63074 0.6371 0.81997 0.82477 0.82954 0.99122 0.99725 1.15753 1.16703 1.32167 1.33012 1.48992 1.49496 1.50066 1.65588 1.66243 1.84612 1.8526 2.05938 2.06818 2.18911 2.33147 2.3381 2.47237 2.47943 2.62585 2.63115 2.81723 2.8228 2.98024 2.98566 3.15196 3.15833 3.30146 3.30892 3.4374 3.44429 3.5816 3.5886 3.75523 3.7613 4.08841 4.33735 4.49209 4.49828 4.62154 4.8112 4.81577 
27 0.16057 0.31737 0.50489 0.63665 0.82445 0.99811 1.16691 1.33161 1.49544 1.66111 1.85269 2.06371 2.33698 2.47805 2.6314 2.823 2.98809 3.15848 3.30955 3.44404 3.58844 3.76166 4.09219 4.34004 4.4985 4.6282 4.81538 
52 0.15092 0.15656 0.30725 0.31333 0.49362 0.49885 0.62674 0.63282 0.81629 0.82197 0.98786 0.99512 1.15371 1.16367 1.31789 1.32516 1.4864 1.49245 1.65083 1.65703 1.84246 1.84949 2.05571 2.18267 2.32776 2.33436 2.46751 2.47373 2.62175 2.62699 2.81204 2.81756 2.9759 2.98221 3.14804 3.15411 3.2976 3.30488 3.43339 3.43998 3.5777 3.58429 3.75129 3.75708 4.08474 4.33346 4.48834 4.49444 4.61407 4.6233 4.80711 4.81153 
45 0.15817 0.16578 0.31455 0.32152 0.5 0.63262 0.6404 0.82481 0.9951 1.16103 1.16845 1.32524 1.49757 1.65303 1.6633 1.85036 2.06531 2.18835 2.33525 2.34142 2.47106 2.4803 2.62838 2.63446 2.81906 2.82543 2.9823 2.99163 3.15546 3.1623 3.30513 3.31308 3.4355 3.44568 3.58499 3.59159 3.7587 3.76472 4.09417 4.34153 4.4957 4.50181 4.61912 4.6299 4.8161 
81 0.15518 0.15877 0.16156 0.31207 0.31546 0.31883 0.49762 0.50166 0.50477 0.63101 0.63441 0.63825 0.81965 0.82303 0.8261 0.83073 0.99206 0.99571 0.99997 1.15785 1.16255 1.1678 1.32194 1.3273 1.3312 1.48925 1.49333 1.49646 1.50114 1.65175 1.65762 1.6609 1.84723 1.85126 1.85512 2.06033 2.06349 2.18569 2.19133 2.33248 2.33554 2.47079 2.47525 2.47875 2.62643 2.62973 2.63299 2.81579 2.81957 2.8234 2.97974 2.98444 2.98884 3.15271 3.15583 3.15952 3.30171 3.30599 3.3097 3.43627 3.43971 3.44436 3.58171 3.58534 3.58964 3.75577 3.75956 3.76249 4.08943 4.09233 4.33822 4.34088 4.49303 4.49754 4.50067 4.61652 4.62449 4.63067 4.81169 4.81445 4.81805 
25 0.16016 0.31672 0.50341 0.63779 0.82439 0.99834 1.16827 1.33114 1.49516 1.65988 1.85339 2.06235 2.3386 2.47732 2.63065 2.82112 3.15816 3.3095 3.44473 3.58994 3.76146 4.09092 4.33909 4.49873 4.81374 
6 0.17241 0.51377 0.83476 1.00699 1.50507 1.8621 
80 0.14743 0.15152 0.15524 0.30376 0.30755 0.31161 0.48979 0.49405 0.49747 0.62283 0.62687 0.63083 0.81285 0.81716 0.8208 0.98448 0.98895 0.99518 1.15019 1.15492 1.16193 1.31445 1.3195 1.32518 1.48264 1.48716 1.49155 1.64444 1.65025 1.65528 1.83922 1.8431 1.84759 2.05243 2.05601 2.17827 2.18392 2.32443 2.32801 2.33454 2.46303 2.46806 2.47249 2.61813 2.62208 2.6255 2.80787 2.81213 2.8153 2.97206 2.97692 2.98479 3.14463 3.14857 3.15204 3.29405 3.29875 3.3037 3.42842 3.43227 3.4371 3.57374 3.57788 3.58404 3.74779 3.7521 3.75547 4.08144 4.08492 4.33024 4.33335 4.485 4.48952 4.49486 4.6091 4.61566 4.62129 4.80364 4.80671 4.80981 
0 
42 0.15725 0.31171 0.31807 0.49997 0.50553 0.63311 0.82038 0.82571 0.99167 0.99918 1.15849 1.16768 1.32153 1.32823 1.49066 1.49762 1.65723 1.84612 1.85451 2.05949 2.18967 2.33156 2.34585 2.47514 2.6282 2.81802 2.98329 3.15222 3.15844 3.30175 3.30914 3.43891 3.58372 3.75497 3.76051 4.08847 4.33697 4.49206 4.49771 4.62313 4.81098 4.81567 
23 0.1536 0.30939 0.49659 0.62996 0.81804 0.98883 1.48941 1.84331 2.05681 2.32889 2.47256 2.62512 2.8154 2.98034 3.14961 3.30619 3.43628 3.58087 3.75432 4.08565 4.33395 4.49212 4.80849 
99 0.16857 0.17155 0.17573 0.32386 0.3277 0.33103 0.33763 0.5112 0.51377 0.51704 0.52139 0.64426 0.64801 0.65168 0.83189 0.83578 0.83832 0.84208 1.00316 1.00704 1.01129 1.01687 1.16974 1.17543 1.17919 1.33402 1.33882 1.34203 1.34904 1.50271 1.50628 1.50974 1.51546 1.66835 1.67161 1.67661 1.85828 1.86207 1.8654 1.87024 2.07147 2.07448 2.07947 2.19713 2.2033 2.20804 2.34391 2.34718 2.35091 2.35663 2.48507 2.48837 2.49222 2.50061 2.63848 2.64167 2.64536 2.82844 2.8319 2.83498 2.83855 2.99153 2.99605 2.99985 3.16415 3.16863 3.17119 3.17526 3.31443 3.31911 3.32215 3.45015 3.45388 3.45734 3.5941 3.59726 3.60125 3.60567 3.7675 3.7718 3.77449 3.77943 4.10047 4.1034 4.10792 4.34924 4.35177 4.35599 4.50435 4.50865 4.51201 4.51856 4.6309 4.63646 4.64104 4.82347 4.82611 4.82942 4.83264 
0 
0 
26 0.15778 0.3153 0.50193 0.63458 0.82362 0.9971 1.16452 1.32664 1.49431 1.66356 1.84606 2.06194 2.33506 2.4753 2.62834 2.81985 2.98381 3.15645 3.30687 3.44121 3.58713 3.75877 4.08794 4.336 4.49567 4.81203 
29 0.16527 0.32264 0.50828 0.6422 0.83095 1.00188 1.00705 1.17208 1.33405 1.50178 1.6655 1.85787 2.0684 2.20033 2.34155 2.4834 2.63585 2.82651 2.99061 3.16336 3.31474 3.44894 3.59226 3.76686 4.09683 4.34507 4.50323 4.63169 4.81994 
69 0.15791 0.16107 0.16524 0.31394 0.31776 0.32207 0.50193 0.50514 0.50856 0.63432 0.63787 0.82283 0.82622 0.82935 0.99353 0.99802 1.00529 1.16016 1.16455 1.17148 1.32536 1.32911 1.33257 1.49286 1.49665 1.50009 1.65812 1.66162 1.84838 1.85233 1.85617 2.06151 2.06514 2.18949 2.19397 2.334 2.33743 2.47505 2.47877 2.62892 2.63185 2.81946 2.82301 2.98403 2.98694 3.15478 3.15907 3.16315 3.30439 3.30914 3.31293 3.44001 3.44438 3.58501 3.58841 3.75856 3.76204 4.09052 4.09428 4.33895 4.3429 4.49511 4.49855 4.50215 4.62187 4.62603 4.81357 4.81643 4.81983 
28 0.1592 0.31666 0.50366 0.63647 0.82469 0.99866 1.16447 1.32833 1.49528 1.65942 1.85036 2.06398 2.19309 2.33719 2.47631 2.63115 2.82138 2.98564 3.15723 3.30732 3.44138 3.58686 3.76234 4.09239 4.34073 4.49832 4.62572 4.81568 
78 0.15481 0.1588 0.16247 0.31193 0.31604 0.31973 0.49827 0.50199 0.50574 0.63153 0.63539 0.63899 0.82076 0.82507 0.83037 0.99183 0.99662 1.00186 1.15842 1.16393 1.16861 1.32211 1.32708 1.33114 1.49039 1.49496 1.49973 1.65468 1.65901 1.66374 1.84684 1.85112 1.85526 2.05983 2.0634 2.18645 2.1918 2.3322 2.33606 2.34155 2.47161 2.47615 2.48082 2.62614 2.62997 2.81683 2.8205 2.8244 2.97994 2.98461 2.98999 3.1531 3.15722 3.16125 3.3021 3.30738 3.31071 3.43756 3.44183 3.44607 3.58188 3.58572 3.59019 3.7558 3.75983 3.76281 4.08886 4.09225 4.3376 4.34061 4.49284 4.49721 4.50085 4.61882 4.62557 4.8117 4.81463 4.81897 
24 0.16727 0.32268 0.50985 0.64195 0.83408 1.00265 1.17365 1.33693 1.50414 1.66672 1.85636 2.06922 2.34148 2.48437 2.63873 2.82802 2.99258 3.31888 3.59255 3.77203 4.09799 4.34657 4.63206 4.82198 
0 
128 0.16842 0.17115 0.17339 0.17634 0.32399 0.32696 0.32936 0.33161 0.33612 0.5115 0.51372 0.51626 0.51863 0.52249 0.64393 0.64689 0.6492 0.65194 0.65747 0.83307 0.83627 0.83829 0.84111 0.84548 1.00407 1.00745 1.00999 1.01279 1.0188 1.17131 1.17524 1.1781 1.18079 1.33535 1.33871 1.34123 1.34391 1.35017 1.50381 1.50671 1.50897 1.51168 1.52034 1.66927 1.67187 1.6748 1.67867 1.85912 1.86204 1.8643 1.86671 1.87014 2.07168 2.07432 2.07677 2.08039 2.19885 2.20272 2.20623 2.21029 2.34442 2.34711 2.34958 2.35238 2.3562 2.48582 2.48848 2.49111 2.4943 2.49925 2.63911 2.64161 2.64372 2.64802 2.82922 2.83202 2.83411 2.83686 2.83961 2.99335 2.99633 2.99872 3.0019 3.16567 3.16895 3.171 3.17364 3.17738 3.31532 3.31887 3.32104 3.32332 3.32972 3.45058 3.45365 3.45606 3.45916 3.59546 3.59792 3.60051 3.60354 3.60777 3.76881 3.77171 3.77399 3.77692 3.7815 4.1008 4.10308 4.10548 4.10935 4.34948 4.35144 4.35413 4.35792 4.5054 4.50874 4.51074 4.5135 4.63393 4.63705 4.64045 4.64532 4.82395 4.82609 4.82834 4.83079 4.83419 
56 0.16316 0.16628 0.31977 0.32326 0.50714 0.51061 0.63962 0.64331 0.82934 0.83243 0.99802 1.00276 1.00781 1.1645 1.17114 1.33289 1.4987 1.50214 1.66331 1.66787 1.85295 1.8578 2.06642 2.06992 2.19415 2.20214 2.33829 2.34223 2.48115 2.48872 2.63426 2.63723 2.8251 2.83021 2.98945 2.99486 3.1617 3.16651 3.31271 3.31783 3.44489 3.4499 3.59016 3.59577 3.76498 3.76778 4.09528 4.09888 4.3434 4.34726 4.50205 4.5078 4.6287 4.63363 4.81864 4.82212 
8 0.31922 0.50639 1.66334 1.85357 3.15882 3.31016 4.62654 4.81498 
89 0.17884 0.18234 0.19022 0.33489 0.33853 0.34491 0.5212 0.52445 0.52835 0.65289 0.65724 0.66164 0.84226 0.84629 0.85079 1.01508 1.01942 1.0263 1.17936 1.18606 1.19013 1.34442 1.34916 1.35352 1.51448 1.51778 1.5269 1.67813 1.68273 1.68864 1.86896 1.87342 1.87729 2.08153 2.08511 2.09233 2.20761 2.21309 2.22149 2.35336 2.35764 2.36198 2.36924 2.49433 2.49841 2.5035 2.64858 2.65171 2.65734 2.83821 2.84195 2.84648 2.85674 3.00235 3.00616 3.01114 3.17399 3.17858 3.18238 3.19101 3.32386 3.32912 3.33314 3.45918 3.46398 3.46846 3.6034 3.60825 3.61294 3.77728 3.78147 3.78462 3.79144 4.11052 4.11413 4.12396 4.35884 4.36255 4.37702 4.51436 4.5187 4.52248 4.64169 4.64672 4.65311 4.83321 4.83608 4.84003 4.85111 
30 0.1691 0.32575 0.51352 0.64514 0.83478 1.00824 1.17187 1.1768 1.33685 1.5064 1.66981 1.86145 2.07113 2.1999 2.34414 2.3492 2.48777 2.63953 2.83132 2.99374 3.16771 3.31771 3.45324 3.59682 3.77079 4.10124 4.34861 4.50667 4.63675 4.82457 
0 
33 0.15351 0.30909 0.49651 0.5031 0.62915 0.81859 0.82558 0.98956 1.15587 1.32058 1.48894 1.65422 1.84397 2.05726 2.18634 2.32935 2.47103 2.62449 2.81433 2.9788 3.15001 3.15806 3.29983 3.30937 3.43556 3.57996 3.75342 3.75938 4.08627 4.33474 4.49024 4.62185 4.80872 
31 0.15848 0.31416 0.50206 0.63447 0.82296 0.83097 0.99393 1.00179 1.16525 1.33022 1.49439 1.50039 1.65871 1.84914 2.06141 2.19418 2.33404 2.47642 2.6294 2.81988 2.98547 3.15483 3.31066 3.44011 3.58543 3.75886 4.09065 4.3391 4.49557 4.6276 4.81366 
82 0.1531 0.15755 0.16142 0.30922 0.31344 0.31724 0.49578 0.50081 0.50445 0.62844 0.63345 0.63764 0.81845 0.82259 0.82629 0.83192 0.99131 0.99503 0.99963 1.15528 1.15981 1.16439 1.32025 1.32545 1.329 1.48829 1.49303 1.4968 1.64952 1.65625 1.65958 1.84627 1.84966 1.8546 2.0595 2.06332 2.18435 2.18996 2.19617 2.33098 2.33441 2.33915 2.46636 2.47257 2.47648 2.62285 2.62783 2.63132 2.81418 2.81907 2.82304 2.97795 2.98336 2.98995 3.15099 3.15461 3.15856 3.30003 3.30499 3.30933 3.43253 3.4388 3.44338 3.57988 3.58473 3.58871 3.75478 3.7591 3.76267 4.08837 4.0918 4.33756 4.34108 4.49122 4.49543 4.49889 4.61491 4.62083 4.62593 4.8106 4.81396 4.81911 
56 0.15077 0.15506 0.30707 0.31192 0.49366 0.49773 0.62695 0.63203 0.81604 0.82048 0.98713 0.99248 1.15359 1.1627 1.31736 1.32407 1.48628 1.49076 1.65177 1.65658 1.84187 1.84659 2.05499 2.05906 2.18274 2.32728 2.33192 2.46821 2.47273 2.6219 2.62597 2.81204 2.8164 2.97593 2.98055 3.14788 3.15291 3.29755 3.30392 3.43322 3.43888 3.5777 3.58341 3.75066 3.75541 4.08407 4.08815 4.33271 4.33661 4.48803 4.49289 4.61491 4.62279 4.80667 4.80993 4.81481 
0 
83 0.16599 0.16958 0.17369 0.32204 0.32619 0.32991 0.51008 0.51369 0.51897 0.64295 0.64691 0.65222 0.83348 0.83668 0.84016 1.00208 1.00736 1.01259 1.16738 1.17295 1.17723 1.33214 1.337 1.34184 1.50384 1.50748 1.51782 1.66693 1.6712 1.67658 1.85623 1.86039 1.86367 1.86997 2.07129 2.07569 2.19818 2.20233 2.20909 2.34235 2.34641 2.35066 2.3582 2.48467 2.4892 2.4968 2.63814 2.64283 2.82831 2.83224 2.83667 2.99264 2.99763 3.16307 3.1674 3.17189 3.31356 3.31831 3.32535 3.44963 3.45358 3.46279 3.59317 3.59801 3.60406 3.76715 3.77075 3.77857 4.10015 4.10417 4.12096 4.34762 4.35192 4.38567 4.50322 4.50727 4.51236 4.63003 4.635 4.64707 4.82251 4.8264 4.83079 
31 0.16644 0.32293 0.51016 0.64244 0.64725 0.83272 1.00213 1.17272 1.33595 1.50303 1.66657 1.8561 1.86221 2.06972 2.20025 2.34169 2.34675 2.48457 2.63719 2.82844 2.99249 3.16583 3.31613 3.44994 3.593 3.76723 4.09817 4.34632 4.50568 4.63498 4.82159 
65 0.16141 0.16412 0.31686 0.32014 0.32433 0.50509 0.50821 0.63758 0.64083 0.82528 0.82872 0.83317 0.99582 1.00028 1.00569 1.16248 1.16773 1.17232 1.32647 1.33134 1.3361 1.49598 1.49926 1.66165 1.66509 1.85058 1.85482 1.85862 2.06429 2.06725 2.19356 2.20037 2.33681 2.3401 2.4789 2.48149 2.6326 2.63498 2.82295 2.82564 2.98766 2.99047 3.15762 3.16148 3.16499 3.30643 3.31143 3.31485 3.4427 3.44661 3.58813 3.59151 3.76228 3.76499 4.09339 4.09639 4.34169 4.3445 4.49994 4.50232 4.62466 4.62909 4.81663 4.81922 4.82396 
28 0.16095 0.31693 0.50431 0.63834 0.82667 0.99628 1.16631 1.33078 1.49737 1.66102 1.85021 1.85793 2.06446 2.1944 2.33796 2.47824 2.63227 2.82265 2.98717 3.15947 3.31009 3.44361 3.5895 3.76229 4.09449 4.34124 4.49951 4.81562 
89 0.15123 0.15562 0.15835 0.16423 0.30751 0.31111 0.31493 0.4938 0.49868 0.50137 0.5058 0.62601 0.63065 0.63431 0.81698 0.82132 0.82391 0.82773 0.98889 0.9928 0.9963 1.15384 1.15766 1.16249 1.16855 1.31833 1.3244 1.32812 1.48667 1.49161 1.49438 1.49971 1.64727 1.65509 1.6595 1.8436 1.84651 1.85046 2.05689 2.06008 2.18226 2.18892 2.32855 2.33177 2.33618 2.46372 2.47119 2.47472 2.4819 2.62124 2.62591 2.62879 2.81198 2.8169 2.81956 2.82481 2.9759 2.98189 2.98685 3.14884 3.15212 3.15614 3.16216 3.2979 3.30297 3.30638 3.43006 3.43638 3.44103 3.57777 3.58253 3.58674 3.75224 3.75673 3.75939 4.0858 4.08862 4.33484 4.33717 4.48918 4.49397 4.49642 4.61322 4.6211 4.62506 4.8079 4.81094 4.81431 4.81892 
74 0.1537 0.1584 0.16563 0.31024 0.31482 0.31875 0.49647 0.50127 0.5053 0.62899 0.63402 0.63863 0.819 0.82421 0.82983 0.99125 0.997 1.15673 1.16244 1.16782 1.32115 1.32678 1.33202 1.48881 1.49398 1.49856 1.65064 1.65729 1.66215 1.8461 1.85104 1.85728 2.05932 2.06367 2.18515 2.19112 2.33119 2.3355 2.46819 2.4745 2.47939 2.62447 2.62912 2.8147 2.81951 2.82385 2.97871 2.98415 3.15143 3.15614 3.16001 3.3006 3.30612 3.31004 3.43297 3.43878 3.44489 3.58046 3.58523 3.75466 3.75945 3.76354 4.08829 4.09276 4.33732 4.34395 4.4918 4.49683 4.61617 4.62221 4.62812 4.81046 4.81392 4.821 
38 0.16586 0.1697 0.32276 0.32614 0.50985 0.51405 0.64431 0.83239 0.83787 1.00265 1.00763 1.17267 1.33529 1.50256 1.50757 1.66568 1.67206 1.8564 1.86061 2.06961 2.19966 2.34177 2.34603 2.48449 2.63745 2.82802 2.99209 3.1652 3.3157 3.45053 3.59302 3.76843 4.09841 4.34588 4.50466 4.63286 4.82126 4.82631 
6 0.51946 0.84067 1.01374 2.83476 4.10543 4.82947 
56 0.14614 0.1511 0.30224 0.30687 0.48883 0.49421 0.62153 0.62688 0.81169 0.81637 0.98394 0.98873 1.14845 1.15442 1.31324 1.31949 1.48153 1.48703 1.64288 1.6506 1.83861 1.84198 2.05186 2.05558 2.17725 2.18441 2.32347 2.32742 2.4607 2.46758 2.61616 2.62145 2.80706 2.81244 2.97084 2.97704 3.14359 3.14751 3.29285 3.29883 3.42592 3.43207 3.5727 3.57803 3.74733 3.75227 4.08077 4.08421 4.32979 4.33252 4.48398 4.48923 4.60816 4.61812 4.8029 4.80653 
45 0.15832 0.16271 0.31434 0.32017 0.50254 0.50701 0.63517 0.82272 0.82773 0.99447 1.00155 1.16107 1.32661 1.33256 1.49246 1.49768 1.65913 1.84915 1.85546 2.06252 2.1911 2.33457 2.47633 2.62991 2.63436 2.82042 2.82501 2.9849 3.15558 3.16145 3.30541 3.31164 3.44046 3.44692 3.58553 3.75884 3.76371 4.0913 4.09581 4.34002 4.49564 4.5011 4.62305 4.81446 4.81848 
58 0.17423 0.17827 0.3304 0.3343 0.51704 0.52146 0.6497 0.65505 0.83929 0.84276 0.86453 1.01149 1.01602 1.17752 1.18298 1.34383 1.35579 1.51031 1.51517 1.67406 1.68006 1.86343 1.86842 1.87703 2.07623 2.08096 2.20624 2.34899 2.35367 2.3614 2.49134 2.49592 2.64418 2.64847 2.83552 2.84063 2.99926 3.00517 3.17211 3.17612 3.3224 3.32702 3.45541 3.46005 3.60032 3.60492 3.77539 3.77858 4.1051 4.11079 4.35399 4.35887 4.51195 4.51624 4.64016 4.64692 4.82922 4.8343 
62 0.15369 0.15825 0.31051 0.31484 0.31874 0.49618 0.50096 0.50579 0.62979 0.63441 0.81888 0.82357 0.82886 0.99072 0.99629 1.15678 1.16383 1.32094 1.32683 1.48855 1.49348 1.49906 1.65075 1.65713 1.84571 1.85134 2.05881 2.06361 2.18498 2.19336 2.33102 2.33582 2.46989 2.47556 2.62492 2.62917 2.81474 2.81942 2.82783 2.97876 2.98397 3.15121 3.15685 3.30076 3.30741 3.43602 3.44045 3.58059 3.58508 3.75436 3.75919 3.76263 4.08784 4.0917 4.33665 4.34085 4.49152 4.49688 4.61528 4.62462 4.81022 4.81362 
31 0.16463 0.32073 0.50732 0.6406 0.83081 0.99964 1.1645 1.1728 1.33198 1.50066 1.66395 1.85382 1.8601 2.06735 2.19665 2.33903 2.4818 2.63536 2.82577 2.99046 3.16289 3.31365 3.44634 3.59036 3.76604 4.09587 4.34421 4.50282 4.6299 4.81911 4.8256 
55 0.15172 0.15692 0.30893 0.31478 0.49501 0.50003 0.62783 0.63499 0.81723 0.8215 0.82476 0.98963 0.99609 1.15535 1.16477 1.31961 1.32712 1.48699 1.49198 1.49602 1.64876 1.6564 1.84455 1.85129 2.05776 2.18349 2.32968 2.33686 2.467 2.4749 2.62323 2.62879 2.81324 2.81914 2.97717 2.98392 3.14991 3.1562 3.29912 3.30691 3.43164 3.43704 3.44397 3.57901 3.58692 3.75305 3.75919 4.08675 4.33561 4.49027 4.49632 4.61432 4.62559 4.80887 4.8127 
51 0.16355 0.16679 0.17387 0.32001 0.32357 0.33076 0.50749 0.51282 0.64146 0.82851 0.83196 0.83706 0.9985 1.00346 1.00871 1.16703 1.17289 1.33235 1.338 1.49956 1.50357 1.66385 1.66883 1.85352 1.85868 1.8639 2.06752 2.19688 2.3392 2.34534 2.48222 2.49198 2.63484 2.82581 2.83266 2.98979 3.16281 3.16994 3.31322 3.31895 3.44783 3.5905 3.59894 3.76556 3.77464 4.09593 4.34405 4.50234 4.63058 4.81915 4.82496 
56 0.14835 0.15322 0.30458 0.30906 0.491 0.4961 0.62367 0.62874 0.81402 0.81864 0.98607 0.99155 1.15096 1.15682 1.3156 1.32236 1.48377 1.48896 1.64524 1.65308 1.84084 1.84561 2.05407 2.0584 2.17953 2.18771 2.3257 2.3299 2.4635 2.47041 2.6187 2.6236 2.80922 2.81448 2.97317 2.97926 3.14594 3.15039 3.29507 3.30167 3.42845 3.43402 3.57493 3.57999 3.74942 3.75498 4.08298 4.087 4.33197 4.33538 4.4863 4.49203 4.61048 4.6199 4.80506 4.80872 
31 0.16466 0.3211 0.50806 0.64048 0.82993 0.99993 1.0071 1.33362 1.50029 1.66458 1.85488 1.86164 2.06751 2.34049 2.48282 2.63525 2.63871 2.82639 2.99052 3.16392 3.31416 3.44712 3.5918 3.76593 3.76936 4.09614 4.34443 4.50314 4.63121 4.81971 4.82486 
25 0.32766 0.51344 0.64921 0.83899 1.01679 1.17663 1.34567 1.50919 1.67166 1.8613 2.07479 2.20572 2.34733 2.4894 2.64307 2.83503 3.16897 3.32145 3.45372 3.60065 3.7715 4.10288 4.35027 4.51109 4.82957 
0 
5 2.83804 3.17407 3.77398 4.5107 4.8294 
52 0.17493 0.18026 0.33158 0.33842 0.51803 0.52364 0.65194 0.65862 0.84139 0.84824 1.01198 1.18192 1.34376 1.34956 1.51094 1.51702 1.67534 1.6814 1.86681 1.87299 2.07869 2.08494 2.20719 2.35148 2.3593 2.49266 2.49999 2.64593 2.65929 2.83665 2.84267 3.00077 3.00695 3.17359 3.17871 3.3241 3.32923 3.45812 3.46363 3.60145 3.60795 3.77628 3.78096 4.10727 4.11405 4.35483 4.3602 4.51374 4.52186 4.64137 4.82983 4.8367 
57 0.16048 0.16403 0.31543 0.32015 0.50356 0.50707 0.63539 0.64035 0.82554 0.8291 0.99574 1.00215 1.16126 1.16712 1.32588 1.33105 1.49701 1.50072 1.65973 1.66377 1.85027 1.85436 2.06312 2.06663 2.19028 2.1964 2.3355 2.33939 2.47623 2.48055 2.63082 2.63404 2.82085 2.82431 2.98492 2.98865 3.15624 3.16121 3.30542 3.31148 3.44109 3.4473 3.58645 3.59102 3.75899 3.7633 3.7668 4.09212 4.09559 4.34064 4.34368 4.49592 4.50047 4.623 4.62846 4.81519 4.81778 
55 0.16062 0.16398 0.31646 0.32115 0.50455 0.50863 0.63704 0.6416 0.82526 0.82898 0.996 1.00134 1.16278 1.16937 1.32974 1.33612 1.49637 1.49967 1.66087 1.66638 1.85093 1.85653 2.0641 2.06871 2.19178 2.19567 2.33647 2.34131 2.47857 2.48443 2.63175 2.63507 2.82261 2.82635 2.98666 2.99049 3.15748 3.16203 3.30822 3.31316 3.44257 3.44748 3.58774 3.59307 3.76108 3.76449 4.09312 4.09843 4.34152 4.34668 4.49787 4.50134 4.62556 4.81698 4.8212 
89 0.14397 0.14815 0.15129 0.30012 0.30375 0.30727 0.48669 0.49102 0.49384 0.49975 0.61918 0.62341 0.62715 0.80936 0.81316 0.81647 0.82064 0.98189 0.98509 0.98889 1.14622 1.15026 1.15512 1.31108 1.31532 1.31916 1.47919 1.4835 1.48684 1.49233 1.64052 1.64695 1.65079 1.83659 1.83941 1.84287 2.04985 2.05284 2.05604 2.17517 2.18045 2.32148 2.32461 2.32789 2.45761 2.46337 2.4675 2.61375 2.61819 2.62156 2.80505 2.80925 2.81232 2.81914 2.96874 2.97324 2.97661 3.14156 3.1449 3.14852 3.15462 3.29078 3.29476 3.29906 3.42348 3.42916 3.43341 3.57068 3.57482 3.57834 3.74536 3.74894 3.75202 4.07879 4.08167 4.085 4.32776 4.33018 4.33375 4.48191 4.48531 4.48876 4.60603 4.61183 4.61896 4.80094 4.80402 4.80652 4.81102 
1 4.81296 
0 
0 
2 0.82796 1.5001 
26 0.17214 0.32942 0.51598 0.64787 0.83838 1.17925 1.34049 1.50929 1.67303 1.86418 2.0746 2.20702 2.34847 2.48895 2.64183 2.83271 2.99673 3.17018 3.32105 3.45485 3.60549 3.77294 4.10321 4.35071 4.50964 4.82644 
0 
24 0.17484 0.33153 0.51906 0.65217 0.8401 1.01336 1.1812 1.34451 1.51142 1.67622 1.86832 2.08036 2.49974 2.64569 2.83948 3.00512 3.17691 3.32379 3.45842 3.77516 4.10608 4.35365 4.51589 4.83123 
12 0.51389 0.64478 1.01338 1.85943 2.63795 2.82922 3.16956 3.31669 3.76841 4.10035 4.34612 4.50476 
81 0.16606 0.16941 0.17408 0.32197 0.32583 0.32904 0.5102 0.51331 0.51668 0.64271 0.64658 0.65094 0.83188 0.83521 0.8392 1.00193 1.00666 1.01063 1.16903 1.17445 1.17856 1.33371 1.33711 1.34116 1.50248 1.50633 1.51052 1.66689 1.67154 1.67973 1.85704 1.86183 1.86606 2.07035 2.07359 2.08125 2.19768 2.20194 2.20727 2.34225 2.34615 2.35198 2.48466 2.48791 2.49333 2.63759 2.64074 2.82787 2.83144 2.83563 2.99222 2.99526 2.99982 3.16319 3.16748 3.17054 3.31316 3.31804 3.32202 3.44858 3.45291 3.457 3.59378 3.59781 3.60354 3.76745 3.77103 3.77489 4.09924 4.10275 4.10998 4.34762 4.35103 4.5031 4.50745 4.51161 4.63298 4.63786 4.82162 4.82453 4.82829 
87 0.16493 0.16755 0.17085 0.32042 0.32356 0.32623 0.5082 0.5105 0.5133 0.64113 0.64417 0.648 0.82939 0.83263 0.83517 0.83875 1.00037 1.00397 1.00722 1.16703 1.171 1.17458 1.33279 1.33545 1.33877 1.50023 1.50307 1.50619 1.66474 1.66766 1.67164 1.85494 1.85855 1.86161 2.06781 2.07112 2.07607 2.19588 2.19938 2.20653 2.34009 2.34319 2.34636 2.35424 2.48255 2.48529 2.48929 2.63556 2.63817 2.64318 2.82623 2.82875 2.83189 2.99081 2.99312 2.99789 3.16157 3.16497 3.16743 3.31221 3.31544 3.31828 3.44661 3.44998 3.45293 3.59159 3.59425 3.59773 3.76459 3.76766 3.77019 4.09674 4.0997 4.10325 4.34551 4.34804 4.35269 4.50172 4.50487 4.50759 4.62894 4.63281 4.6371 4.81967 4.82216 4.82471 4.82811 
88 0.15634 0.15961 0.1623 0.31304 0.31699 0.31965 0.49937 0.50288 0.5056 0.50935 0.63287 0.63568 0.63862 0.82156 0.82545 0.82777 0.83312 0.9931 0.99689 1.00009 1.15961 1.16405 1.1677 1.32334 1.32799 1.33108 1.49157 1.49514 1.49788 1.50194 1.65718 1.65987 1.66402 1.84787 1.85129 1.85437 1.85888 2.06092 2.064 2.06821 2.18746 2.19193 2.19728 2.33331 2.33632 2.3399 2.4746 2.47777 2.48086 2.62776 2.63088 2.63342 2.81723 2.82111 2.82375 2.82991 2.98172 2.98549 2.98874 3.15353 3.15781 3.16039 3.30331 3.30775 3.31034 3.43935 3.4428 3.44595 3.58328 3.5864 3.58971 3.7563 3.76046 3.76285 4.08991 4.09272 4.09782 4.33885 4.34163 4.4937 4.49791 4.50024 4.61863 4.62456 4.62742 4.81245 4.81518 4.81801 
101 0.173 0.17599 0.17941 0.1852 0.32825 0.33159 0.33458 0.3388 0.51706 0.5195 0.52234 0.52723 0.64983 0.65295 0.65664 0.83776 0.8411 0.84367 0.84695 1.00825 1.01252 1.01564 1.02089 1.17668 1.18198 1.18554 1.3418 1.34497 1.34838 1.50759 1.51118 1.5144 1.51874 1.67219 1.67549 1.67914 1.68769 1.86285 1.86709 1.87056 1.87545 2.07656 2.0794 2.08417 2.20274 2.20741 2.21355 2.34876 2.3521 2.35549 2.36201 2.49152 2.49426 2.49854 2.64441 2.64696 2.65323 2.83463 2.83741 2.8407 2.8442 2.99936 3.00174 3.00607 3.16955 3.17363 3.17625 3.18099 3.32088 3.32469 3.32773 3.45495 3.45924 3.46285 3.60043 3.60369 3.60801 3.61566 3.77309 3.77693 3.77948 3.7852 4.10574 4.10867 4.11349 4.1644 4.35408 4.35669 4.36063 4.51003 4.51373 4.51669 4.52302 4.6329 4.63983 4.64356 4.65277 4.82858 4.83096 4.83432 4.83807 
26 0.16498 0.32141 0.50795 0.64194 0.8305 1.00284 1.17474 1.33627 1.50103 1.6651 1.85616 2.06869 2.34129 2.48302 2.63578 2.82682 2.99033 3.16397 3.31467 3.44889 3.59309 3.76642 4.09679 4.34418 4.50373 4.81964 
24 0.15862 0.31579 0.50164 0.63526 0.82469 0.99749 1.1675 1.33005 1.495 1.85101 2.06069 2.3375 2.47611 2.629 2.81998 2.98478 3.15776 3.30821 3.4445 3.75976 4.08905 4.33708 4.4969 4.81248 
0 
64 0.1444 0.1489 0.30069 0.30489 0.30981 0.48681 0.49138 0.49581 0.62004 0.62454 0.80981 0.81451 0.98142 0.9862 1.1471 1.15265 1.31136 1.317 1.4796 1.48458 1.64244 1.64799 1.8362 1.84021 1.84643 2.04943 2.05318 2.1755 2.18182 2.32132 2.32507 2.46017 2.46554 2.61513 2.61953 2.80498 2.80953 2.81472 2.96906 2.97432 3.14165 3.14596 3.15053 3.29095 3.29644 3.30179 3.42599 3.43061 3.57077 3.57523 3.74476 3.74931 3.75325 4.07842 4.08205 4.32729 4.33053 4.48191 4.48677 4.6064 4.61434 4.80059 4.80382 4.80827 
63 0.15731 0.16139 0.16545 0.31434 0.31796 0.50082 0.50417 0.5085 0.63458 0.63825 0.82328 0.82703 0.83079 0.99428 0.99832 1.00268 1.16147 1.16758 1.32556 1.32978 1.49311 1.49684 1.50149 1.65936 1.66282 1.84911 1.85323 2.06236 2.06611 2.19015 2.19491 2.3344 2.33851 2.476 2.47926 2.62866 2.63225 2.81951 2.82296 2.83037 2.9838 2.9872 3.15546 3.15992 3.30541 3.31001 3.44069 3.44469 3.58489 3.58861 3.75822 3.76236 3.76909 4.09139 4.09507 4.34013 4.34389 4.49511 4.4996 4.62293 4.62815 4.81436 4.81752 
26 0.16356 0.3207 0.50867 0.64208 0.82936 1.0009 1.17193 1.49992 1.6629 1.85603 2.06763 2.34099 2.48102 2.63454 2.8279 2.99028 3.163 3.3132 3.44889 3.59214 3.7656 4.09721 4.34472 4.50232 4.63109 4.81882 
18 0.15854 0.31512 0.50044 0.63512 0.99555 2.06103 2.33367 2.47649 2.62865 2.81985 2.98439 3.1559 3.586 3.7593 4.09 4.33804 4.49656 4.81234 
38 0.16504 0.17044 0.32279 0.50896 0.64102 0.83099 0.83585 1.00174 1.00649 1.1708 1.33481 1.50069 1.50554 1.66541 1.67136 1.8556 1.85984 2.0686 2.19799 2.34083 2.34613 2.48349 2.63618 2.82675 2.83264 2.99121 3.16494 3.31499 3.44813 3.59203 3.59941 3.76721 4.09727 4.34501 4.50424 4.63224 4.82073 4.82552 
59 0.15564 0.16012 0.16561 0.3129 0.3174 0.50004 0.50435 0.63322 0.63805 0.82091 0.82564 0.83026 0.99225 0.9985 1.15924 1.16634 1.32346 1.32859 1.49081 1.49589 1.50123 1.65743 1.66404 1.84724 1.85284 2.06051 2.0658 2.18885 2.33266 2.33839 2.47416 2.47917 2.62767 2.63158 2.81778 2.82189 2.82839 2.98188 2.98623 3.15347 3.15842 3.30304 3.30902 3.43879 3.44423 3.58317 3.58855 3.75662 3.76136 4.08953 4.09494 4.33819 4.34415 4.49353 4.49849 4.62082 4.62646 4.81245 4.81641 
38 0.16994 0.18227 0.32517 0.33051 0.51298 0.51781 0.64712 0.83389 0.83921 1.0031 1.01147 1.17551 1.33941 1.50409 1.51192 1.67138 1.8607 1.86869 2.07466 2.20449 2.34682 2.35679 2.48889 2.63976 2.8321 2.83728 2.9965 3.16785 3.31831 3.45322 3.59851 3.77079 4.10282 4.35129 4.50804 4.63483 4.82404 4.82873 
67 0.15856 0.16164 0.16591 0.31477 0.31843 0.32183 0.50145 0.50439 0.5079 0.63442 0.63828 0.82381 0.82759 0.83145 0.9945 1.00002 1.16086 1.16652 1.17127 1.32493 1.33023 1.33467 1.49518 1.49852 1.65875 1.66216 1.84962 1.85392 2.06268 2.06649 2.18918 2.19466 2.33506 2.33894 2.47535 2.47905 2.48433 2.62972 2.63271 2.81944 2.82288 2.8271 2.98299 2.98717 3.15583 3.15978 3.16367 3.30475 3.31 3.31375 3.44082 3.44539 3.58515 3.58849 3.75836 3.76243 3.76599 4.09176 4.09563 4.34029 4.34393 4.49533 4.49977 4.62078 4.62721 4.81469 4.81732 
27 0.17441 0.33029 0.51654 0.65061 0.83837 1.01138 1.18125 1.34332 1.5103 1.67728 1.86608 2.07629 2.35025 2.49246 2.64385 2.83539 2.9988 3.17235 3.32352 3.45676 3.60112 3.77501 4.10524 4.35262 4.51187 4.6425 4.82833 
61 0.1689 0.17205 0.32279 0.32687 0.33175 0.51198 0.51559 0.64509 0.64832 0.83349 0.83632 0.84051 1.00289 1.00796 1.01294 1.16851 1.17565 1.33238 1.33844 1.34665 1.5039 1.50683 1.51305 1.66811 1.6724 1.85809 1.86261 1.86777 2.07203 2.07676 2.19901 2.20677 2.34387 2.34754 2.35533 2.48679 2.64026 2.8303 2.83443 2.9948 2.99973 3.16447 3.16874 3.31268 3.31895 3.44989 3.45389 3.59523 3.60142 3.77016 3.77263 4.10039 4.10375 4.34876 4.354 4.5034 4.50802 4.63535 4.64159 4.82413 4.82797 
0 
59 0.16388 0.16677 0.31925 0.3228 0.32676 0.50716 0.51011 0.51415 0.6398 0.64332 0.82963 0.83305 0.9996 1.005 1.16843 1.17318 1.33283 1.33719 1.49973 1.50323 1.66387 1.66752 1.85445 1.85944 2.06668 2.06986 2.19545 2.20312 2.33971 2.34312 2.48151 2.48455 2.63456 2.63714 2.82545 2.82825 2.99006 2.99296 3.1608 3.1648 3.31164 3.31559 3.44539 3.44998 3.5907 3.59403 3.76471 3.76741 3.77128 4.09568 4.09895 4.34447 4.34746 4.50153 4.50459 4.63073 4.635 4.81914 4.82166 
9 0.32042 0.50646 0.82737 1.00183 1.49827 3.16203 3.31443 3.76464 4.82044 
67 0.15742 0.16122 0.16629 0.31347 0.31745 0.32233 0.50074 0.50418 0.50805 0.63402 0.63781 0.82262 0.82653 0.83068 0.99351 0.99785 1.00297 1.16074 1.16552 1.326 1.32936 1.49287 1.49676 1.50091 1.65824 1.66252 1.84844 1.85278 1.85784 2.06176 2.06555 2.18992 2.1956 2.33389 2.3376 2.47507 2.47885 2.62869 2.6317 2.81937 2.82288 2.82798 2.98391 2.98686 3.15467 3.15898 3.16368 3.30491 3.30914 3.43947 3.44393 3.58481 3.58851 3.75824 3.76198 3.76677 4.09073 4.09497 4.33915 4.34361 4.49503 4.49866 4.62269 4.62742 4.81332 4.81647 4.82108 
57 0.1614 0.16468 0.31634 0.32024 0.50435 0.50774 0.63751 0.6408 0.82758 0.83091 0.99643 1.00178 1.16241 1.1686 1.32684 1.33115 1.33516 1.498 1.50297 1.66132 1.66685 1.85116 1.85583 2.06439 2.06849 2.19326 2.33631 2.34137 2.47884 2.48182 2.63212 2.635 2.82255 2.82567 2.98719 2.99102 3.15715 3.1614 3.30675 3.31153 3.44214 3.44673 3.58761 3.5921 3.75969 3.76394 3.76732 4.09304 4.09692 4.34165 4.3458 4.49756 4.50128 4.62607 4.63011 4.81678 4.82 
76 0.16183 0.16552 0.16941 0.31902 0.32368 0.50703 0.51079 0.51987 0.63919 0.64307 0.64827 0.82772 0.83152 0.8352 0.99873 1.00349 1.01325 1.16545 1.17187 1.33179 1.33585 1.49913 1.5025 1.50641 1.66333 1.66768 1.6732 1.85338 1.85825 1.86224 2.06647 2.07046 2.19172 2.19914 2.33897 2.34311 2.34834 2.48013 2.48408 2.48978 2.63335 2.6368 2.64763 2.82382 2.82732 2.83219 2.98808 2.9912 2.99616 3.15988 3.16437 3.16878 3.3095 3.31474 3.31997 3.44481 3.44964 3.58985 3.59436 3.60031 3.76264 3.76671 3.77028 4.0956 4.09972 4.34416 4.3481 4.49942 4.50376 4.50829 4.6235 4.63164 4.63993 4.81827 4.82181 4.82536 
2 0.51354 4.82621 
101 0.18059 0.18393 0.1877 0.19982 0.33652 0.34014 0.3431 0.3492 0.52392 0.52679 0.52991 0.53438 0.65678 0.66053 0.66416 0.68277 0.84596 0.84935 0.8527 0.85846 1.01673 1.02098 1.02466 1.0332 1.18391 1.18841 1.19235 1.34936 1.35274 1.35653 1.51575 1.51936 1.52299 1.53029 1.68123 1.68503 1.68985 1.87153 1.87525 1.87855 1.88447 2.08406 2.08753 2.09233 2.2135 2.21823 2.2254 2.35715 2.36077 2.36499 2.37075 2.49869 2.50224 2.50641 2.52774 2.65117 2.6544 2.65875 2.84249 2.84565 2.84936 2.85385 3.00621 3.00951 3.01376 3.17777 3.18163 3.18446 3.18949 3.32814 3.33205 3.33535 3.35381 3.4629 3.46689 3.4705 3.60778 3.61167 3.61549 3.62317 3.78111 3.7848 3.78756 3.79348 4.11317 4.11641 4.12115 4.36178 4.36491 4.36972 4.5176 4.52147 4.52465 4.5317 4.64707 4.65113 4.65873 4.83601 4.8388 4.84194 4.8456 
25 0.16458 0.32172 0.50819 0.6411 0.83049 1.00093 1.16925 1.50084 1.66431 1.85448 2.06768 2.19724 2.33969 2.48224 2.63556 2.82617 2.9908 3.44713 3.59099 3.7669 4.09605 4.34413 4.50329 4.63044 4.81999 
61 0.16143 0.16516 0.3161 0.32093 0.50476 0.50841 0.63612 0.64122 0.8272 0.83036 0.99667 1.00161 1.16233 1.16936 1.32618 1.33139 1.33622 1.49781 1.50221 1.66086 1.6665 1.85054 1.85549 1.85957 2.06379 2.06826 2.1909 2.19767 2.33618 2.34155 2.34902 2.47723 2.48139 2.48741 2.63186 2.63677 2.8227 2.82689 2.98715 2.99592 3.15736 3.16267 3.30587 3.31224 3.4423 3.44792 3.58687 3.59207 3.6006 3.75952 3.76464 4.09283 4.09701 4.34148 4.34571 4.49653 4.50188 4.62378 4.63117 4.81711 4.82273 
96 0.15079 0.1551 0.15778 0.30733 0.31087 0.31411 0.31984 0.49374 0.49836 0.50066 0.50476 0.62613 0.63065 0.63402 0.81628 0.81994 0.82288 0.82693 0.98873 0.99188 0.99543 1.00058 1.15367 1.1576 1.16176 1.16721 1.31841 1.32338 1.32638 1.48614 1.49033 1.49322 1.49714 1.6479 1.65391 1.65702 1.6637 1.84364 1.84641 1.8503 1.85583 2.05687 2.06006 2.06462 2.18231 2.18806 2.19216 2.32846 2.33165 2.33541 2.46562 2.47092 2.47428 2.62145 2.62576 2.6284 2.81195 2.81644 2.8191 2.82385 2.97594 2.98098 2.98347 3.14867 3.15188 3.15563 3.15975 3.29784 3.30228 3.30593 3.43106 3.43614 3.43997 3.4452 3.57769 3.58214 3.58551 3.75221 3.75619 3.75896 4.08577 4.08863 4.09233 4.33485 4.33723 4.34182 4.48906 4.49276 4.49563 4.61328 4.61923 4.62304 4.8078 4.81097 4.81363 4.81748 
9 0.83596 2.08098 2.49078 2.64133 2.99582 3.45531 3.60791 3.77239 4.63704 
71 0.15375 0.15833 0.16218 0.31015 0.31387 0.31987 0.49644 0.5013 0.50523 0.62933 0.63399 0.63947 0.81925 0.82303 0.82669 0.99177 0.99563 1.00048 1.15629 1.16081 1.32178 1.32943 1.48906 1.49338 1.4972 1.65012 1.65711 1.66344 1.847 1.85076 2.06036 2.06594 2.18528 2.19517 2.33171 2.33531 2.4672 2.47356 2.47947 2.62359 2.62852 2.63315 2.81509 2.81974 2.82444 2.97901 2.9849 3.15195 3.15552 3.16021 3.30097 3.30556 3.31086 3.43298 3.43918 3.44525 3.58077 3.58558 3.75553 3.76196 4.0893 4.09435 4.33832 4.34215 4.49237 4.49859 4.61627 4.62466 4.81118 4.81475 4.82134 
63 0.14778 0.15227 0.30419 0.30837 0.3137 0.49032 0.4946 0.49946 0.62351 0.62784 0.81319 0.81785 0.98471 0.98961 1.15055 1.15621 1.31463 1.32023 1.4831 1.48801 1.49378 1.64712 1.65247 1.83941 1.84358 2.05262 2.05626 2.17876 2.18535 2.32468 2.32861 2.46395 2.4692 2.61865 2.62288 2.80848 2.81283 2.81944 2.97249 2.97751 3.14491 3.14927 3.15376 3.29438 3.30004 3.42984 3.43494 3.57423 3.57847 3.74804 3.75247 3.75584 4.08166 4.08524 4.33041 4.33361 4.48522 4.49 4.60956 4.61817 4.80395 4.80708 4.81121 
38 0.17273 0.3279 0.33183 0.51505 0.51913 0.64934 0.83767 0.84813 1.00919 1.17823 1.34062 1.50836 1.67258 1.863 1.86764 2.07549 2.20435 2.34761 2.35592 2.49049 2.50507 2.6429 2.83329 2.83952 2.99753 3.17052 3.32131 3.456 3.60045 3.77394 4.1032 4.11008 4.35109 4.35701 4.51055 4.63737 4.82705 4.83132 
1 0.82964 
0 
140 0.14372 0.14709 0.14976 0.15217 0.15557 0.29981 0.30325 0.30606 0.30873 0.31158 0.48653 0.49006 0.49267 0.49509 0.49752 0.50326 0.61843 0.6221 0.62495 0.62794 0.6308 0.80904 0.81234 0.81529 0.81749 0.82046 0.98178 0.98432 0.98753 0.99044 0.99495 1.14591 1.14965 1.1531 1.15635 1.15989 1.3108 1.31406 1.31766 1.32038 1.32367 1.47887 1.48252 1.48551 1.48794 1.49107 1.64014 1.64611 1.64931 1.65222 1.65644 1.83648 1.83881 1.84164 1.84433 1.84735 2.04973 2.05208 2.05462 2.05812 2.17494 2.17912 2.18264 2.18717 2.32136 2.32403 2.32669 2.3297 2.33446 2.45683 2.46243 2.46581 2.46844 2.47162 2.47904 2.61338 2.6176 2.6203 2.62262 2.62824 2.80494 2.80859 2.81117 2.81358 2.8166 2.82087 2.96851 2.97217 2.97538 2.97797 2.98268 3.14135 3.14423 3.14695 3.14955 3.15207 3.15806 3.29053 3.29373 3.29703 3.29984 3.30262 3.4232 3.42879 3.43148 3.43447 3.43767 3.57053 3.57409 3.57669 3.57978 3.58435 3.74525 3.74793 3.75073 3.75304 3.75582 4.07869 4.08109 4.08366 4.08736 4.32757 4.32964 4.33202 4.336 4.48168 4.48452 4.4878 4.49009 4.49371 4.60573 4.61062 4.61471 4.61764 4.62263 4.80089 4.80355 4.80566 4.80809 4.81098 
64 0.17252 0.17658 0.32871 0.33275 0.51654 0.52026 0.64814 0.65236 0.6597 0.83802 0.84189 1.00924 1.01374 1.17388 1.18032 1.34175 1.34615 1.50879 1.51248 1.67247 1.6769 1.86306 1.86762 1.87621 2.0755 2.08017 2.20246 2.2091 2.34771 2.35318 2.36161 2.49025 2.49465 2.50791 2.64345 2.64741 2.83388 2.83828 2.99852 3.00341 3.16915 3.17333 3.17935 3.32057 3.32431 3.45517 3.45941 3.59921 3.60426 3.6122 3.77343 3.77722 3.78644 4.10443 4.10893 4.35305 4.35837 4.51123 4.51504 4.63504 4.63984 4.8281 4.83204 4.83723 
4 2.64439 2.8371 4.10517 4.35425 
73 0.16545 0.16914 0.32139 0.32506 0.33058 0.50906 0.51253 0.51942 0.64245 0.64641 0.83097 0.83434 0.83866 1.00064 1.00553 1.01304 1.16799 1.17423 1.33522 1.33975 1.50218 1.50549 1.66525 1.67021 1.85545 1.86116 1.86848 2.06898 2.0733 2.09362 2.19855 2.20615 2.34111 2.34636 2.35201 2.48387 2.48778 2.49342 2.63679 2.64022 2.8275 2.83139 2.83585 2.99281 2.99782 3.16252 3.16647 3.17058 3.31396 3.31763 3.32275 3.44783 3.45231 3.45855 3.592 3.5967 3.60247 3.7657 3.76985 3.77585 4.09796 4.10245 4.15892 4.34619 4.35051 4.50209 4.50651 4.51043 4.62929 4.63564 4.82138 4.82514 4.83152 
38 0.16958 0.17587 0.32648 0.33349 0.51352 0.52032 0.64738 0.83568 0.84181 1.00698 1.17712 1.33912 1.50581 1.51344 1.67114 1.86153 1.86808 2.07304 2.20501 2.34608 2.35245 2.48785 2.64043 2.83223 2.83868 2.99551 3.16883 3.31966 3.45356 3.59758 3.60606 3.77127 4.10198 4.34963 4.36069 4.50753 4.82593 4.83094 
1 4.34579 
37 0.17641 0.18497 0.33295 0.34021 0.52012 0.52843 0.6536 0.84158 0.84688 1.01496 1.18143 1.34602 1.51236 1.51942 1.67721 1.86582 1.87115 2.07955 2.21101 2.35367 2.49557 2.64619 2.83733 2.85283 3.0035 3.17505 3.32548 3.45911 3.46681 3.60361 3.77788 4.10832 4.35561 4.36325 4.51652 4.83041 4.83574 
61 0.15082 0.15666 0.30777 0.31232 0.49364 0.49932 0.50333 0.62639 0.63146 0.63588 0.8166 0.82194 0.98905 0.99468 1.15424 1.16002 1.31842 1.3246 1.48614 1.49208 1.4973 1.64779 1.65515 1.66055 1.84389 1.84863 2.05709 2.06157 2.1822 2.1888 2.329 2.33353 2.46609 2.47232 2.62182 2.62683 2.81193 2.81738 2.97587 2.98224 3.14908 3.15397 3.29789 3.304 3.43089 3.43677 3.44187 3.57769 3.58282 3.75232 3.75753 4.0861 4.09049 4.33497 4.33913 4.48948 4.49487 4.61314 4.62113 4.80823 4.81165 
21 0.16325 0.32044 0.50593 0.64068 0.82884 0.99875 1.17233 1.33186 1.49945 1.66433 2.48176 2.63539 2.82481 2.98893 3.16266 3.31551 3.44836 3.59264 3.76571 4.63243 4.82067 
1 4.33432 
87 0.17199 0.17543 0.17947 0.32712 0.33131 0.33488 0.34141 0.51542 0.51894 0.52362 0.64829 0.65296 0.66061 0.83736 0.84058 0.84447 0.85372 1.00661 1.01198 1.01664 1.02636 1.17405 1.17875 1.18313 1.3406 1.34643 1.35573 1.5079 1.51113 1.51515 1.52818 1.67202 1.67734 1.68288 1.8616 1.86657 1.8706 1.87781 2.07492 2.07991 2.09716 2.20518 2.21222 2.34715 2.35207 2.35745 2.36431 2.48997 2.49486 2.50301 2.64358 2.64745 2.83473 2.83985 2.85389 2.99863 3.00395 3.16788 3.17305 3.17771 3.31926 3.32356 3.33094 3.45332 3.4589 3.46443 3.59892 3.60438 3.61264 3.77124 3.77579 3.78019 4.10372 4.10885 4.11694 4.35237 4.35614 4.36082 4.50804 4.51237 4.51754 4.63879 4.6461 4.82726 4.83084 4.83479 4.84269 
0 
29 0.16247 0.31885 0.50509 0.63986 0.82829 1.00036 1.16813 1.33146 1.49849 1.6621 1.85403 2.06676 2.19688 2.33938 2.48102 2.6335 2.82352 2.98861 3.16113 3.31239 3.44715 3.5906 3.76384 4.09594 4.3438 4.50068 4.62971 4.81703 4.82142 
55 0.16175 0.16561 0.31726 0.32174 0.50555 0.50991 0.63768 0.64171 0.82771 0.83138 0.9973 1.00258 1.16344 1.1681 1.32879 1.3322 1.49822 1.50371 1.66207 1.66871 1.85123 1.8558 2.06458 2.06899 2.19321 2.19846 2.33691 2.34162 2.47987 2.48539 2.63249 2.63591 2.82352 2.82833 2.9882 3.15805 3.16222 3.30795 3.31244 3.44273 3.44791 3.58843 3.59345 3.76105 3.76521 4.09343 4.0972 4.34219 4.34649 4.49789 4.50183 4.62787 4.63553 4.81692 4.82021 
0 
27 0.16507 0.32293 0.50847 0.64341 0.8306 1.00036 1.0078 1.17345 1.33545 1.50119 1.66497 1.85641 2.06927 2.3424 2.48424 2.63664 2.82764 2.99115 3.16442 3.31537 3.44994 3.59641 3.76727 4.09854 4.34511 4.50422 4.82101 
53 0.16514 0.16961 0.32193 0.32595 0.50824 0.51238 0.64074 0.64546 0.83046 0.83431 1.00009 1.00549 1.17065 1.1763 1.33357 1.33879 1.50055 1.50548 1.66481 1.67096 1.85495 1.85942 2.06795 2.07386 2.19827 2.3404 2.34565 2.48308 2.4901 2.63532 2.63958 2.82644 2.83113 2.99087 3.16252 3.16587 3.31408 3.31821 3.44833 3.45485 3.59162 3.59741 3.76583 3.76979 4.09655 4.10246 4.34495 4.35072 4.50309 4.50812 4.63122 4.81967 4.82371 
102 0.14978 0.15359 0.15659 0.16049 0.30629 0.30961 0.31316 0.31631 0.49279 0.49676 0.49948 0.50301 0.62518 0.62904 0.63258 0.63579 0.81514 0.81844 0.82174 0.82435 0.98789 0.99082 0.99437 0.99838 1.15245 1.15616 1.16071 1.16571 1.31728 1.32137 1.32485 1.33238 1.48498 1.48861 1.49181 1.49501 1.6467 1.65245 1.6557 1.66062 1.84267 1.84557 1.84907 1.85348 2.05591 2.05918 2.06245 2.18128 2.18645 2.19247 2.32755 2.33061 2.33404 2.46378 2.46906 2.47272 2.47617 2.62005 2.62407 2.62734 2.81107 2.81526 2.81814 2.82366 2.97489 2.97922 2.9824 3.14769 3.15086 3.1546 3.15763 3.2969 3.30086 3.30477 3.3093 3.4297 3.43495 3.43872 3.44281 3.57676 3.58085 3.58423 3.58988 3.75137 3.75559 3.75824 4.08487 4.08779 4.0911 4.33388 4.33632 4.34014 4.48804 4.4915 4.4948 4.6122 4.61803 4.62234 4.80698 4.81005 4.81264 4.81815 
28 0.16726 0.32425 0.51015 0.64348 0.83432 1.00763 1.17397 1.33796 1.50348 1.66902 1.86046 2.07075 2.20417 2.34341 2.48368 2.63645 2.82915 2.99174 3.16594 3.31673 3.45206 3.59461 3.76805 4.09934 4.34638 4.50543 4.63566 4.8217 
0 
57 0.15598 0.16092 0.31257 0.31785 0.4992 0.50342 0.50835 0.6329 0.63808 0.82154 0.82648 0.99292 0.99875 1.15908 1.1655 1.32307 1.32879 1.49179 1.49703 1.65692 1.66261 1.84757 1.85305 2.06084 2.06663 2.18731 2.19631 2.33289 2.33858 2.47315 2.47841 2.62713 2.63147 2.81685 2.82197 2.98115 2.98621 3.15343 3.15907 3.30281 3.30893 3.43878 3.44461 3.5831 3.58892 3.7562 3.76166 4.08987 4.09654 4.33848 4.34469 4.49334 4.4989 4.61885 4.62668 4.81211 4.81609 
16 0.16389 0.3213 0.50585 0.82738 1.17016 1.49803 1.66234 1.85528 2.63311 2.98868 3.16284 3.31231 3.76471 4.34203 4.50157 4.81745 
27 0.17136 0.32882 0.51501 0.64883 0.83698 1.00852 1.17974 1.34362 1.50806 1.67277 1.86384 2.0753 2.34857 2.49079 2.64203 2.8338 2.99739 3.16986 3.32067 3.45505 3.5998 3.77288 4.10424 4.35082 4.50926 4.64261 4.82602 
25 0.17414 0.32799 0.51484 0.64865 0.83785 1.34195 1.50811 1.67272 1.86704 2.07476 2.34985 2.49047 2.64125 2.83283 2.99719 3.1711 3.32213 3.45712 3.59832 3.77231 4.10344 4.35095 4.50918 4.64143 4.82568 
34 0.17133 0.3278 0.33225 0.51445 0.51997 0.6486 0.83715 1.008 1.01355 1.17875 1.34043 1.50698 1.51228 1.67087 1.86294 1.86724 2.07448 2.20505 2.3469 2.4891 2.64215 2.83219 2.9971 3.17004 3.3209 3.45538 3.59826 3.77306 4.10274 4.35072 4.50985 4.63828 4.82598 4.83185 
48 0.16824 0.32398 0.32983 0.51085 0.51581 0.64331 0.64902 0.83418 1.00196 1.00833 1.16797 1.17521 1.33336 1.33869 1.5003 1.50693 1.66749 1.85796 1.8629 2.06931 2.07421 2.19762 2.20651 2.34204 2.34734 2.48453 2.49231 2.63827 2.82845 2.83588 2.99317 3.16293 3.16839 3.31681 3.44857 3.45449 3.59374 3.60021 3.76832 3.77195 4.09916 4.34759 4.50603 4.51308 4.63014 4.63601 4.82174 4.826 
57 0.15326 0.15804 0.31032 0.31487 0.4964 0.50079 0.62948 0.63351 0.6395 0.81855 0.82326 0.99063 0.99676 1.15676 1.16293 1.32078 1.32623 1.4882 1.49331 1.65029 1.65664 1.8455 1.85052 2.05872 2.06305 2.1843 2.19042 2.33079 2.33566 2.46922 2.47447 2.62467 2.62879 2.81435 2.81903 2.97849 2.9836 3.15103 3.15609 3.30049 3.30598 3.43602 3.44042 3.58026 3.58452 3.75409 3.75903 4.08776 4.09236 4.33651 4.34093 4.49136 4.49641 4.61479 4.6227 4.80997 4.8134 
4 0.16747 0.83363 1.50435 1.86387 
14 0.16564 0.32258 0.50856 0.83 1.00211 1.33639 1.5004 1.6671 1.85909 2.63681 2.83239 3.76702 4.34587 4.82029 
26 0.16437 0.31993 0.50615 0.64085 0.82843 1.00129 1.17351 1.33219 1.49875 1.6647 1.85486 2.0676 2.33968 2.48125 2.63412 2.82468 2.98953 3.16239 3.31239 3.44585 3.59014 3.76548 4.09726 4.34432 4.50308 4.81888 
89 0.14767 0.15184 0.15507 0.30383 0.30747 0.31128 0.31513 0.49037 0.49495 0.49793 0.50148 0.62254 0.62697 0.63045 0.63445 0.81308 0.81676 0.82008 0.82354 0.98557 0.98875 0.99258 1.14992 1.15397 1.15915 1.3148 1.3194 1.32307 1.48293 1.48717 1.49047 1.49436 1.64404 1.65111 1.65402 1.84027 1.84306 1.8474 2.05353 2.05651 2.0615 2.17886 2.18484 2.19161 2.32514 2.32827 2.33237 2.46072 2.46713 2.47081 2.47575 2.6174 2.622 2.62519 2.80866 2.81302 2.81633 2.97245 2.97724 2.98044 3.14524 3.14859 3.15284 3.29449 3.29867 3.30295 3.4269 3.43303 3.43689 3.44162 3.57436 3.57864 3.58276 3.74902 3.75271 3.7562 4.08247 4.0853 4.33154 4.33384 4.48561 4.48908 4.4927 4.60975 4.61671 4.62129 4.80458 4.80766 4.81052 
43 0.15332 0.15809 0.31021 0.49776 0.5016 0.63079 0.63654 0.81867 0.82367 0.99019 1.15675 1.32065 1.32656 1.4885 1.4937 1.65567 1.84485 2.05801 2.18563 2.33032 2.47261 2.62502 2.62918 2.81537 2.81949 2.97931 2.98382 3.1511 3.15832 3.30041 3.30664 3.43704 3.58082 3.75372 3.75895 4.08705 4.3358 4.49096 4.49605 4.61547 4.62564 4.80978 4.81445 
59 0.15466 0.15979 0.31133 0.31608 0.49707 0.50202 0.50634 0.62999 0.63447 0.82019 0.82516 0.99175 0.9982 1.15771 1.16438 1.32185 1.32816 1.48994 1.49514 1.65124 1.65795 1.84662 1.85199 2.05985 2.06541 2.18567 2.19217 2.33188 2.33729 2.46983 2.47565 2.62563 2.63051 2.81555 2.82026 2.82664 2.97948 2.98489 3.15207 3.1574 3.30154 3.30817 3.43314 3.43884 3.44458 3.58135 3.58617 3.75519 3.76062 4.08888 4.09367 4.33771 4.34181 4.49244 4.49791 4.61638 4.62465 4.81123 4.81477 
28 0.15359 0.30867 0.49643 0.62948 0.81856 0.98837 1.15588 1.32072 1.4896 1.65569 1.84298 2.05625 2.18739 2.32853 2.47306 2.62428 2.81434 2.97917 3.14911 3.29957 3.43556 3.57997 3.75183 4.08532 4.33396 4.48914 4.62114 4.80789 
64 0.1526 0.15699 0.16379 0.30989 0.31535 0.49583 0.50033 0.50587 0.62948 0.63444 0.81792 0.82233 0.82559 0.98972 0.99546 1.15609 1.16338 1.32 1.32594 1.33068 1.48762 1.49227 1.49647 1.65422 1.65847 1.8447 1.84989 1.85393 2.05794 2.06203 2.18386 2.19124 2.33007 2.33469 2.47094 2.47524 2.62443 2.62867 2.81371 2.81847 2.82528 2.978 2.98321 3.15032 3.15596 3.29984 3.30621 3.31015 3.43622 3.44188 3.57975 3.58433 3.75315 3.75848 4.08704 4.09123 4.33581 4.33952 4.49059 4.49561 4.6145 4.62288 4.80922 4.81273 
15 0.17359 0.32727 0.51325 0.83307 1.00903 1.3361 1.50375 1.66952 2.82914 2.99563 3.16617 3.31767 4.10174 4.50751 4.82191 
119 0.17681 0.18001 0.18248 0.18617 0.33313 0.33612 0.3388 0.34171 0.35453 0.51936 0.52275 0.52507 0.52773 0.53234 0.65308 0.6559 0.65872 0.66243 0.8421 0.84547 0.84776 0.85105 1.01328 1.01652 1.01964 1.02346 1.18031 1.18425 1.18771 1.19141 1.34414 1.34824 1.3511 1.35425 1.51197 1.51555 1.51805 1.52138 1.67737 1.68023 1.68375 1.6889 1.86818 1.87089 1.8739 1.87686 1.88401 2.08123 2.08401 2.08699 2.09635 2.20774 2.21208 2.21613 2.22598 2.35365 2.35642 2.35994 2.3647 2.37414 2.49438 2.49743 2.49996 2.50369 2.64747 2.65056 2.65286 2.65834 2.8381 2.84132 2.84374 2.84705 2.85179 3.00208 3.00565 3.00835 3.01269 3.17413 3.17721 3.1799 3.18265 3.1873 3.32376 3.32748 3.33028 3.33321 3.45945 3.46253 3.46558 3.46995 3.60456 3.60728 3.61034 3.61446 3.7772 3.78061 3.78296 3.78554 3.79096 4.10983 4.11236 4.11531 4.12182 4.35887 4.36104 4.36426 4.37287 4.51424 4.51782 4.52011 4.52364 4.64201 4.64601 4.6497 4.83253 4.83524 4.83755 4.84041 4.8453 
36 0.16534 0.32131 0.32563 0.50796 0.51296 0.64137 0.83138 1.00321 1.1723 1.33418 1.5015 1.66475 1.67283 1.85709 2.06805 2.20172 2.34029 2.34583 2.48251 2.49044 2.63567 2.82667 2.83315 2.99035 3.16362 3.3142 3.44901 3.59189 3.59982 3.76634 4.09673 4.34459 4.50328 4.63186 4.8199 4.82469 
30 0.16925 0.32521 0.51305 0.64641 0.8348 1.00409 1.17438 1.33938 1.50589 1.66958 1.86172 2.07301 2.20177 2.3452 2.35467 2.48682 2.6397 2.83192 2.83794 2.99492 3.1678 3.31823 3.45265 3.5973 3.77046 4.10159 4.3489 4.50742 4.63774 4.82467 
30 0.16402 0.31975 0.50645 0.63969 0.82813 0.99732 1.00322 1.16783 1.33186 1.49953 1.66213 1.85535 2.06542 2.19509 2.33797 2.48062 2.63295 2.824 2.98874 3.16056 3.31225 3.44589 3.58876 3.764 4.09412 4.34194 4.501 4.6283 4.81718 4.82333 
0 
1 0.8264 
15 0.16465 0.64302 0.83178 1.66551 2.06857 2.3414 2.48251 2.63606 2.99161 3.44884 3.59269 3.7667 4.09784 4.34488 4.50338 
20 0.17218 0.32916 0.51761 0.6514 0.83779 1.34245 1.50859 1.67223 1.86686 2.07589 2.64351 2.83465 2.99997 3.17353 3.32263 3.77477 4.10395 4.35173 4.51092 4.83038 
0 
82 0.18149 0.18501 0.19036 0.3367 0.34049 0.34446 0.52466 0.5282 0.53276 0.65718 0.66103 0.66687 0.84637 0.84967 0.85401 1.01679 1.02184 1.028 1.18531 1.18974 1.19583 1.34994 1.35382 1.36261 1.51721 1.52073 1.52635 1.68147 1.68583 1.69455 1.87173 1.87571 1.87993 1.89812 2.08406 2.08782 2.09589 2.21403 2.22001 2.35728 2.36163 2.36846 2.49907 2.50353 2.51126 2.65184 2.65504 2.66404 2.84329 2.84704 2.85123 3.00724 3.01137 3.17807 3.18187 3.18607 3.32938 3.33293 3.33939 3.46319 3.46694 3.47316 3.60827 3.61304 3.61976 3.78228 3.78535 3.79126 4.11282 4.11643 4.1229 4.36155 4.36565 4.37697 4.51948 4.52246 4.52844 4.64775 4.6531 4.83638 4.83969 4.84339 
22 0.16573 0.32352 0.51155 0.64415 0.83257 1.00737 1.33844 1.50359 1.66851 1.86276 2.06991 2.34464 2.63631 2.99474 3.31724 3.59413 3.76807 4.09943 4.34597 4.50454 4.63554 4.82435 
38 0.16625 0.32269 0.50951 0.51398 0.64334 0.8321 1.00538 1.17072 1.17705 1.33567 1.50228 1.66602 1.85645 1.86162 2.06922 2.19792 2.3413 2.34744 2.48367 2.63677 2.82764 2.83351 2.99171 3.16412 3.16809 3.31586 3.44997 3.59263 3.59901 3.76705 3.77003 4.09771 4.34567 4.50434 4.51011 4.6318 4.82092 4.82606 
96 0.15816 0.16155 0.16421 0.17059 0.31492 0.31846 0.32127 0.32736 0.50089 0.50456 0.50744 0.5131 0.63463 0.63799 0.64071 0.82321 0.82681 0.82914 0.83318 0.99465 0.99802 1.00087 1.00468 1.16082 1.1651 1.16883 1.17611 1.32489 1.33004 1.33339 1.49296 1.49703 1.49968 1.50325 1.6553 1.66058 1.66347 1.66886 1.84952 1.85263 1.85567 1.85915 2.06281 2.06591 2.18906 2.19416 2.33492 2.33812 2.34188 2.34745 2.47459 2.47879 2.4813 2.48731 2.62986 2.63291 2.63581 2.8191 2.8229 2.82539 2.82979 2.98274 2.98746 2.99114 3.15557 3.15913 3.16197 3.30455 3.30958 3.31242 3.44075 3.44438 3.44729 3.58503 3.58836 3.59172 3.59784 3.75832 3.76252 3.76491 4.0918 4.09467 4.10188 4.34059 4.34305 4.35165 4.49561 4.49994 4.50244 4.61963 4.62595 4.62939 4.81433 4.81714 4.82 4.8232 
33 0.15833 0.31417 0.50083 0.50671 0.63447 0.82386 0.99511 1.16159 1.32596 1.49413 1.65849 1.84806 1.85429 2.06146 2.18997 2.33377 2.47542 2.62874 2.81912 2.82587 2.98345 3.15559 3.3061 3.44082 3.58435 3.59306 3.75871 4.08975 4.33754 4.49581 4.62401 4.81272 4.81838 
59 0.16684 0.17037 0.3239 0.32733 0.51133 0.51493 0.64319 0.64725 0.83342 0.83658 0.84096 1.0029 1.00747 1.17235 1.17737 1.33621 1.34114 1.50368 1.50752 1.66809 1.67315 1.85943 1.86339 2.07033 2.07444 2.20023 2.20768 2.34222 2.34598 2.35285 2.48495 2.48948 2.6377 2.64104 2.82931 2.83427 2.99325 2.99876 3.16601 3.16992 3.3155 3.31935 3.45043 3.45552 3.5936 3.5982 3.76749 3.77104 3.77935 4.09915 4.10341 4.34757 4.35201 4.505 4.50789 4.63287 4.63812 4.82285 4.82633 
66 0.17126 0.17564 0.32733 0.33145 0.51414 0.51855 0.64567 0.64977 0.83643 0.8405 1.00548 1.01096 1.01713 1.17171 1.17704 1.18184 1.33822 1.34202 1.50663 1.51101 1.66979 1.67314 1.68124 1.85987 1.86419 1.86868 2.07307 2.07837 2.20218 2.20995 2.34545 2.35014 2.35833 2.4879 2.4922 2.64132 2.64487 2.83129 2.83468 2.84038 2.99581 3.0008 3.16699 3.17062 3.17597 3.31715 3.321 3.32793 3.45174 3.45579 3.59689 3.60067 3.6098 3.77177 3.77518 4.10204 4.10641 4.35058 4.35599 4.50895 4.51243 4.63565 4.64021 4.82527 4.82989 4.83864 
37 0.1602 0.16669 0.31707 0.32117 0.50378 0.5088 0.63679 0.82439 0.82803 0.99519 1.00112 1.16193 1.17048 1.3297 1.49524 1.49915 1.66018 1.84991 1.85563 2.06427 2.19386 2.33567 2.47862 2.63171 2.82255 2.98627 3.1587 3.31003 3.44263 3.58672 3.76182 4.09229 4.34075 4.49887 4.62709 4.81601 4.82133 
52 0.16916 0.17471 0.32585 0.3313 0.51244 0.51795 0.64556 0.65165 0.83445 0.83897 1.00683 1.01389 1.17436 1.1826 1.33699 1.34377 1.50497 1.50924 1.66861 1.67541 1.85921 1.8639 2.07208 2.08733 2.20156 2.34514 2.35262 2.48633 2.49321 2.63981 2.83019 2.83469 2.99444 3.16745 3.17304 3.31768 3.32341 3.45165 3.45738 3.59565 3.60175 3.77091 3.78164 4.10096 4.11027 4.34901 4.3582 4.50723 4.51456 4.6351 4.82391 4.82838 
6 0.51784 1.17875 2.35031 3.00078 4.35277 4.82923 
20 0.16567 0.32296 0.51029 0.64588 0.83382 1.50412 1.66781 1.86054 2.07289 2.3429 2.4848 2.63717 2.82822 2.99256 3.31745 3.59618 3.76922 4.34707 4.50595 4.82091 
111 0.16178 0.16476 0.16741 0.17122 0.3184 0.32119 0.32397 0.32641 0.50478 0.5082 0.5103 0.51283 0.63752 0.64063 0.64344 0.6463 0.82798 0.83092 0.83313 0.83632 0.9989 1.00171 1.00512 1.01042 1.16397 1.16732 1.17148 1.17535 1.32862 1.33251 1.3351 1.33792 1.49794 1.5012 1.50358 1.50695 1.65772 1.66321 1.66594 1.6688 1.85393 1.85615 1.85925 1.86227 2.06686 2.06952 2.07205 2.19187 2.196 2.19865 2.20315 2.33948 2.34202 2.34519 2.35139 2.47801 2.48155 2.48439 2.48777 2.63337 2.63618 2.6383 2.82275 2.82595 2.82823 2.83092 2.83628 2.98674 2.99013 2.99235 2.99598 3.15943 3.16204 3.16492 3.16704 3.30826 3.31189 3.31503 3.31749 3.44379 3.44686 3.44979 3.4529 3.58811 3.59154 3.59391 3.59721 3.76234 3.7656 3.76806 3.77036 4.0958 4.09823 4.10094 4.14658 4.34471 4.34683 4.35013 4.49989 4.5031 4.50537 4.50809 4.62276 4.62822 4.63207 4.63529 4.81809 4.82047 4.8225 4.82506 4.82872 
0 
0 
0 
43 0.16979 0.17448 0.32627 0.33024 0.51323 0.51852 0.64788 0.83436 0.83873 1.00515 1.01044 1.17491 1.3396 1.50558 1.51071 1.66986 1.67678 1.86006 1.86584 2.07338 2.20281 2.34561 2.35188 2.48875 2.64101 2.832 2.83895 2.99565 3.1681 3.17283 3.31929 3.45269 3.59788 3.77133 3.77889 4.10235 4.35019 4.3578 4.50777 4.51424 4.6367 4.82526 4.83045 
178 0.1821 0.18533 0.18758 0.18955 0.19225 0.19568 0.33863 0.34133 0.34399 0.34615 0.34824 0.3516 0.35903 0.52525 0.52854 0.53071 0.53272 0.53473 0.5372 0.54154 0.65885 0.66184 0.66414 0.66618 0.66867 0.6723 0.8478 0.85054 0.85313 0.85493 0.85729 0.85976 0.86616 1.01994 1.0223 1.02519 1.02754 1.0303 1.03474 1.18629 1.18903 1.19191 1.19452 1.19713 1.20097 1.35038 1.35393 1.35625 1.35863 1.361 1.36565 1.51764 1.52099 1.52344 1.52544 1.52799 1.53203 1.54462 1.68214 1.68535 1.68749 1.69004 1.69292 1.69674 1.87495 1.87707 1.87971 1.88186 1.88407 1.88745 1.89317 2.08808 2.0903 2.09241 2.09509 2.09998 2.11356 2.21416 2.21808 2.22068 2.22442 2.22894 2.36006 2.36222 2.36461 2.36707 2.36987 2.37364 2.37886 2.50055 2.50359 2.50608 2.50871 2.51168 2.51609 2.65381 2.65641 2.65863 2.66047 2.66407 2.67045 2.8439 2.84707 2.84929 2.85128 2.85364 2.85621 2.86345 3.00789 3.01121 3.01363 3.01599 3.01884 3.0256 3.18071 3.18313 3.18576 3.18764 3.18976 3.19275 3.19975 3.32982 3.33278 3.33558 3.33763 3.33973 3.34286 3.35391 3.46542 3.46791 3.47065 3.4729 3.47552 3.48001 3.60981 3.61276 3.61499 3.61748 3.62023 3.62436 3.64708 3.78367 3.78663 3.78899 3.79084 3.79321 3.79698 3.80367 4.11671 4.11891 4.12113 4.12348 4.12767 4.13777 4.36577 4.36758 4.36967 4.37241 4.37645 4.52089 4.52352 4.52601 4.52786 4.53045 4.53431 4.64547 4.64986 4.65314 4.65585 4.65937 4.67086 4.83919 4.84164 4.84345 4.84539 4.84763 4.85013 4.85553 
2 0.8301 1.50106 
0 
68 0.15567 0.16021 0.16547 0.31296 0.31767 0.49859 0.5031 0.50682 0.63106 0.63518 0.63918 0.82121 0.82591 0.82988 0.99292 0.99758 1.00288 1.15919 1.16438 1.32341 1.32869 1.49099 1.49547 1.49977 1.65491 1.65992 1.66702 1.84793 1.85262 2.06104 2.06559 2.18798 2.19302 2.33316 2.33793 2.47177 2.47735 2.4829 2.62657 2.63124 2.81774 2.82209 2.82697 2.98063 2.98541 3.15384 3.15882 3.1637 3.3033 3.30887 3.43833 3.44296 3.58243 3.58658 3.59247 3.75715 3.76245 4.0901 4.09485 4.33879 4.34346 4.49378 4.49889 4.62031 4.62578 4.81287 4.81658 4.82148 
14 0.17019 0.32669 0.51381 0.83535 1.00586 1.50708 1.67243 1.85804 2.35451 2.83954 3.77219 4.35133 4.51338 4.82534 
47 0.16598 0.17039 0.32271 0.32658 0.50971 0.51389 0.644 0.83127 0.83489 1.00206 1.00614 1.17093 1.17645 1.33425 1.33913 1.50213 1.50715 1.66616 1.67288 1.85608 1.86074 2.07008 2.19922 2.34375 2.34984 2.48405 2.49132 2.63811 2.82748 2.83141 2.99298 3.16485 3.17036 3.31468 3.31884 3.44932 3.45484 3.59412 3.6044 3.76808 4.09859 4.10637 4.34696 4.50514 4.63269 4.82122 4.8254 
49 0.17057 0.17663 0.32767 0.33255 0.5144 0.51846 0.64852 0.83713 0.84178 1.00866 1.0156 1.17902 1.3405 1.35347 1.50756 1.5127 1.6726 1.68142 1.86339 1.86738 1.8823 2.07561 2.09982 2.20688 2.3484 2.35587 2.49076 2.64196 2.83528 2.8589 2.99655 3.01284 3.17034 3.17828 3.32153 3.45503 3.46166 3.59983 3.60885 3.77304 3.77956 4.10426 4.11554 4.3507 4.35655 4.51038 4.63888 4.82645 4.83016 
1 0.32583 
3 0.82937 1.00302 1.50014 
0 
11 0.16097 0.50453 0.82592 0.99765 1.49697 1.85603 2.82359 3.15957 3.76328 4.09406 4.3417 
72 0.16945 0.17303 0.17867 0.32544 0.32905 0.3345 0.51258 0.51638 0.52135 0.64553 0.64956 0.83435 0.83745 0.84183 1.004 1.00911 1.01343 1.17605 1.18066 1.33841 1.34239 1.50513 1.50827 1.51404 1.66917 1.67298 1.68033 1.85922 1.8633 1.86671 1.88347 2.07252 2.07688 2.20211 2.20882 2.34464 2.3485 2.35445 2.48684 2.49084 2.50018 2.64021 2.64449 2.83102 2.83544 2.84096 2.99535 3.00032 3.16773 3.17088 3.31881 3.3221 3.45099 3.45496 3.464 3.59603 3.60161 3.77024 3.77333 3.77913 4.10089 4.10461 4.11723 4.34927 4.35306 4.36478 4.50785 4.5112 4.63607 4.82458 4.82898 4.8334 
119 0.17006 0.17252 0.17538 0.17901 0.32528 0.32847 0.33091 0.33374 0.33967 0.51354 0.51613 0.51851 0.52127 0.53233 0.64589 0.64871 0.6518 0.6562 0.83564 0.83804 0.84085 0.84393 0.85549 1.00549 1.0094 1.01207 1.01574 1.02371 1.17387 1.1773 1.18044 1.18463 1.33909 1.34194 1.34451 1.35177 1.5064 1.50873 1.51158 1.516 1.67027 1.67281 1.67616 1.68004 1.85984 1.86325 1.86586 1.86817 1.87314 2.07258 2.07534 2.07834 2.0854 2.10235 2.20247 2.20561 2.21032 2.34501 2.34772 2.35072 2.35463 2.3595 2.48713 2.48992 2.49335 2.4975 2.64061 2.64301 2.64579 2.6548 2.83198 2.83447 2.83758 2.84059 2.99531 2.99766 3.00089 3.00647 3.16706 3.17029 3.17289 3.1762 3.31812 3.32086 3.3232 3.32657 3.45175 3.45518 3.45755 3.46108 3.59669 3.5994 3.60217 3.60606 3.77145 3.77409 3.77663 3.78183 4.10173 4.10421 4.10687 4.11159 4.14925 4.35029 4.35291 4.35607 4.36122 4.50786 4.51048 4.51325 4.51788 4.63626 4.63938 4.64353 4.82438 4.82691 4.82938 4.83187 4.83656 
16 0.16593 0.51216 0.64433 1.86233 2.07018 2.34157 2.48782 2.63628 2.83247 2.99182 3.59275 3.76793 4.10234 4.34671 4.5048 4.82128 
32 0.17546 0.33255 0.51874 0.52437 0.65256 0.8415 1.01279 1.18332 1.34543 1.51172 1.67694 1.86756 2.0795 2.21394 2.35367 2.49431 2.64557 2.8373 2.84322 3.00088 3.17323 3.17994 3.32488 3.45917 3.60323 3.77639 4.1076 4.35542 4.51274 4.64333 4.83059 4.8407 
5 0.82403 0.99488 1.49473 2.33756 4.34096 
104 0.15407 0.15787 0.16066 0.16399 0.31052 0.31398 0.31727 0.32025 0.49684 0.50163 0.5041 0.50705 0.62967 0.63401 0.63708 0.64027 0.8193 0.82277 0.82577 0.82807 0.99204 0.99479 0.99851 1.0067 1.15637 1.16035 1.16424 1.16766 1.32118 1.32577 1.32881 1.33237 1.48906 1.49284 1.49596 1.49874 1.65065 1.65668 1.65978 1.66322 1.84737 1.84988 1.85325 2.06068 2.06358 2.06725 2.1852 2.19034 2.19347 2.33212 2.33506 2.33836 2.46813 2.47329 2.4767 2.47923 2.62408 2.6286 2.63141 2.81504 2.81947 2.82222 2.82571 2.97895 2.9837 2.98633 2.99104 3.15233 3.15534 3.15909 3.16258 3.30096 3.3051 3.30854 3.31195 3.4335 3.43919 3.44248 3.44545 3.58085 3.58519 3.58793 3.5938 3.75568 3.75924 3.76194 3.76455 4.08958 4.09217 4.0959 4.33855 4.34079 4.34543 4.49212 4.4956 4.49868 4.50238 4.61611 4.6217 4.62585 4.8114 4.81452 4.81708 4.82093 
44 0.17439 0.33046 0.33726 0.51664 0.52323 0.65017 0.66138 0.83945 0.8462 1.01111 1.02109 1.18068 1.34291 1.50986 1.52156 1.67483 1.86549 1.87054 2.07674 2.20618 2.35066 2.35955 2.49213 2.64415 2.8354 2.8408 2.99926 3.17267 3.1851 3.32332 3.45765 3.60148 3.61002 3.77559 3.78714 4.1049 4.12029 4.35297 4.36983 4.51138 4.52539 4.64117 4.82898 4.83405 
118 0.17642 0.17898 0.18176 0.18552 0.33204 0.33519 0.33767 0.34121 0.35126 0.51991 0.52239 0.52486 0.52806 0.53855 0.65263 0.65581 0.65873 0.66362 0.84177 0.84462 0.84736 0.85055 1.01235 1.01602 1.01893 1.02335 1.17941 1.18378 1.18702 1.19186 1.34562 1.34863 1.35161 1.35879 1.51221 1.51497 1.51791 1.52222 1.67706 1.68009 1.68376 1.69076 1.867 1.87052 1.87326 1.87653 1.88322 2.0797 2.08251 2.08597 2.09552 2.20889 2.21252 2.21708 2.35236 2.35546 2.35856 2.36319 2.36991 2.4943 2.49717 2.50062 2.50585 2.6471 2.64972 2.65347 2.66183 2.83827 2.84088 2.8437 2.84671 2.85996 3.00265 3.00522 3.00873 3.01926 3.17361 3.17693 3.17939 3.1828 3.19989 3.32495 3.32776 3.33039 3.33603 3.45891 3.4622 3.46517 3.47098 3.60424 3.60784 3.61161 3.61744 3.77725 3.78007 3.7823 3.78624 3.7942 4.10855 4.11135 4.11462 4.12277 4.35691 4.35926 4.36245 4.36824 4.51412 4.51681 4.51952 4.52361 4.64291 4.64648 4.65139 4.83166 4.83418 4.83674 4.83957 4.84535 
11 0.32617 0.514 1.00737 1.33877 1.50912 1.67318 3.16732 3.31826 4.10462 4.34956 4.82299 
58 0.15305 0.15782 0.3093 0.31406 0.49539 0.50046 0.62867 0.63364 0.81872 0.82359 0.99016 0.99578 1.156 1.16287 1.16837 1.32 1.32598 1.4883 1.49338 1.6516 1.65655 1.84487 1.84974 2.05804 2.06243 2.184 2.1904 2.33003 2.33479 2.46962 2.47492 2.62413 2.62872 2.8135 2.81868 2.97772 2.98328 3.15041 3.15571 3.29958 3.3058 3.31012 3.43526 3.4402 3.57945 3.58437 3.7534 3.75847 4.08697 4.0913 4.33594 4.33975 4.49058 4.49581 4.61482 4.62332 4.80928 4.81295 
18 0.16621 0.32391 0.51069 0.83144 1.00305 1.50226 1.66787 1.86129 2.34446 2.48629 2.63689 2.99503 3.16846 3.31813 3.59289 3.76875 4.34793 4.82361 
20 0.16859 0.32521 0.51196 0.64585 1.67348 2.07294 2.34508 2.48759 2.63756 2.83371 2.99481 3.16729 3.31692 3.45283 3.59937 3.76812 4.09965 4.34695 4.50537 4.63723 
65 0.16936 0.17261 0.17747 0.32553 0.3292 0.33397 0.51341 0.51692 0.52448 0.6467 0.65107 0.83518 0.83796 0.84242 1.00644 1.01065 1.03103 1.17409 1.17873 1.33926 1.34412 1.50554 1.5086 1.51304 1.66988 1.67456 1.86 1.8642 1.86786 2.07311 2.07785 2.2025 2.20945 2.34551 2.35013 2.35717 2.48816 2.49319 2.64162 2.64664 2.83191 2.83702 2.99595 3.0005 3.16853 3.17225 3.31993 3.32372 3.45278 3.45744 3.59682 3.60214 3.77282 3.77664 4.102 4.10563 4.35037 4.35422 4.50918 4.51287 4.63634 4.64453 4.82524 4.82857 4.8326 
30 0.16592 0.32272 0.50917 0.6437 0.83096 1.0014 1.00729 1.17195 1.3353 1.50217 1.66675 1.85617 2.07112 2.19875 2.34168 2.48402 2.63711 2.82784 2.99176 3.1647 3.31504 3.45078 3.59274 3.76732 4.09981 4.34594 4.50479 4.63196 4.82153 4.82756 
74 0.15702 0.16184 0.16581 0.31399 0.31886 0.32389 0.4998 0.50481 0.50836 0.63362 0.63868 0.82249 0.82689 0.82984 0.99397 0.99897 1.0029 1.16016 1.16632 1.17131 1.3241 1.32995 1.33416 1.49248 1.49714 1.50091 1.65507 1.66003 1.66466 1.84896 1.85375 1.85837 2.06183 2.06706 2.18726 2.194 2.3342 2.33899 2.34773 2.4742 2.47949 2.62868 2.63274 2.81882 2.8232 2.82863 2.98284 2.98735 3.1546 3.15997 3.1639 3.30396 3.31003 3.31418 3.43998 3.4458 3.58444 3.58884 3.7577 3.76268 3.76705 4.09151 4.0963 4.34038 4.34529 4.4949 4.49983 4.50508 4.61752 4.62606 4.63207 4.81408 4.81752 4.82239 
29 0.17034 0.32722 0.51483 0.64701 0.83612 1.17757 1.34075 1.50659 1.67262 1.86361 2.0737 2.20597 2.34659 2.35646 2.48873 2.64076 2.83211 2.99533 3.16898 3.32001 3.45528 3.59951 3.77159 4.10291 4.35006 4.50776 4.63533 4.82541 4.83228 
28 0.17314 0.33039 0.51537 0.64822 0.83756 1.00684 1.17781 1.34072 1.50891 1.67444 1.86678 2.0745 2.20865 2.34835 2.48873 2.64223 2.83551 2.99851 3.17037 3.32181 3.4544 3.59905 3.7731 4.1024 4.35251 4.51208 4.63871 4.82668 
100 0.17514 0.17821 0.18196 0.33071 0.33416 0.3372 0.34263 0.51796 0.52071 0.52358 0.52818 0.6511 0.65472 0.65847 0.83996 0.8434 0.84682 0.85211 1.01066 1.01485 1.01838 1.02629 1.17747 1.18245 1.18632 1.34321 1.34662 1.35021 1.35958 1.51121 1.51433 1.51796 1.53164 1.67575 1.67944 1.68386 1.86587 1.8698 1.87307 1.87916 2.07837 2.0817 2.08642 2.20505 2.2099 2.2159 2.35085 2.35457 2.35822 2.36386 2.49327 2.49657 2.50101 2.51552 2.64556 2.64877 2.65398 2.83617 2.83926 2.84255 2.84636 3.00023 3.00351 3.00766 3.17244 3.17621 3.17927 3.18505 3.32237 3.32632 3.32942 3.33843 3.4572 3.46114 3.46462 3.60179 3.60524 3.6089 3.61512 3.77524 3.77867 3.78123 3.78672 4.10747 4.11077 4.11523 4.35587 4.35883 4.36299 4.51229 4.51577 4.5191 4.52686 4.63875 4.64336 4.64906 4.83029 4.83316 4.83642 4.84055 
30 0.16907 0.32659 0.51272 0.64626 0.83467 0.84185 1.0068 1.17691 1.33837 1.50534 1.67012 1.86154 2.07268 2.20288 2.34598 2.4871 2.6401 2.83096 2.99483 3.16771 3.31848 3.4531 3.59688 3.7706 4.10111 4.34946 4.50745 4.6377 4.82378 4.83095 
59 0.16744 0.1703 0.32202 0.32615 0.33078 0.51086 0.514 0.64318 0.64759 0.83134 0.8349 0.83967 1.00194 1.0071 1.16911 1.17569 1.3355 1.33984 1.50254 1.50579 1.66756 1.67194 1.85698 1.86196 2.07014 2.0739 2.19946 2.20729 2.34204 2.34715 2.48486 2.48821 2.6386 2.64109 2.82875 2.8321 2.99395 2.99898 3.16383 3.16812 3.31568 3.31974 3.44874 3.45323 3.59398 3.59804 3.76721 3.77113 4.09925 4.10282 4.34821 4.35361 4.5033 4.50759 4.51303 4.63246 4.63705 4.82313 4.82658 
15 0.16455 0.32178 0.50964 0.64072 0.83404 1.50396 2.48099 2.63487 2.82475 3.16294 3.31412 3.4487 3.76498 4.50188 4.81938 
28 0.15083 0.30726 0.49452 0.62727 0.81587 0.98734 1.1536 1.31925 1.48633 1.65334 1.84196 2.05515 2.18364 2.32736 2.4701 2.62231 2.81251 2.9771 3.14801 3.29838 3.43385 3.57821 3.75158 4.08412 4.33257 4.48848 4.62074 4.80671 
39 0.16581 0.1708 0.32321 0.50935 0.51423 0.64456 0.83203 1.00252 1.17207 1.33553 1.50202 1.50749 1.66579 1.85753 1.86359 2.07002 2.19853 2.34219 2.35054 2.48413 2.49288 2.63721 2.82773 2.83274 2.99166 3.16494 3.31575 3.44985 3.59327 3.60332 3.76754 3.7749 4.09823 4.34591 4.35385 4.5048 4.63248 4.82112 4.82555 
36 0.17356 0.32972 0.34829 0.51587 0.52383 0.64991 0.83905 0.85303 1.01152 1.17789 1.34233 1.50983 1.67334 1.86304 1.87107 2.0759 2.2026 2.21156 2.34846 2.35664 2.4905 2.64385 2.83401 2.84141 2.99961 3.17178 3.32315 3.45667 3.59969 3.77486 4.10449 4.35204 4.51172 4.63991 4.82775 4.83511 

178
