# Supplementary material for: Deciphering the Contribution of Oriens-Lacunosum/Moleculare (OLM) Cells to Intrinsic θ Rhythms Using Biophysical Local Field Potential (LFP) Models
Source: eNeuro. 2018 Sep 4;5(4):ENEURO.0146-18.2018. doi: 10.1523/ENEURO.0146-18.2018 (PMC6140113; doi:10.1523/ENEURO.0146-18.2018)
Supplement: Supplementary file 2 — Supplementary Code. Download supplement 2, GZ file [file sup_enu-eN-NWR-0146-18-s02.gz › LFP_microcircuit-master/BSC-120-gi-0-gi_SD-0-PV12913020-dSD6.6ms-gnSD0.21-gpv3.0-gsb4.0-csb0.21-gbs1.5-cbs0.1344-spiketimes.txt]

2666

99


52 0.15722 0.30879 0.3143 0.49422 0.49899 0.62836 0.63333 0.98882 1.15472 1.16376 1.31869 1.32535 1.487 1.49223 1.64889 1.65548 1.84348 1.85072 2.05675 2.06087 2.18264 2.18978 2.32894 2.33544 2.46797 2.4734 2.62255 2.62718 2.81248 2.81739 2.97639 2.98195 3.14901 3.15431 3.29854 3.30523 3.43344 3.4393 3.57849 3.5833 3.7521 3.75767 4.08581 4.09054 4.33456 4.33922 4.48933 4.49468 4.61343 4.62171 4.80831 4.81166 
0 
21 0.5096 0.64295 1.33579 1.50242 2.06871 2.19914 2.34099 2.48358 2.63646 2.82745 2.99138 3.16522 3.31587 3.44922 3.5925 3.76781 4.09712 4.3456 4.50437 4.6323 4.82063 
26 0.15937 0.3146 0.50153 0.63478 1.16418 1.32703 1.49428 1.65821 1.84869 2.0615 2.1913 2.33383 2.47591 2.62855 2.81973 2.98401 3.15575 3.30618 3.44088 3.58482 3.75895 4.09 4.33847 4.49604 4.6267 4.81348 
87 0.15789 0.16123 0.31313 0.31682 0.49909 0.50237 0.50523 0.50874 0.63275 0.63557 0.63839 0.99295 0.99718 1.15878 1.16244 1.16625 1.32285 1.32748 1.33077 1.33475 1.49153 1.49506 1.49794 1.5016 1.655 1.65892 1.66393 1.84798 1.85111 1.85506 2.06074 2.06364 2.06864 2.18666 2.19123 2.19627 2.33311 2.3359 2.33977 2.47222 2.4762 2.47937 2.4833 2.62727 2.63027 2.63285 2.81736 2.82047 2.82341 2.82703 2.98075 2.9848 2.98775 3.15353 3.15633 3.15932 3.16229 3.30292 3.30694 3.30981 3.31308 3.43838 3.44126 3.44468 3.44942 3.58267 3.58584 3.58928 3.75669 3.76015 3.76282 3.76701 4.08988 4.09244 4.09649 4.33869 4.34126 4.49372 4.49764 4.50029 4.61763 4.62316 4.62628 4.63021 4.81239 4.81496 4.81787 
11 0.64548 1.50576 2.07264 2.48661 2.63935 2.994 3.16863 3.45311 3.77049 4.50672 4.63679 
82 0.15644 0.16026 0.30933 0.31287 0.31655 0.49573 0.50054 0.50296 0.50631 0.62859 0.63301 0.63667 0.99087 0.99506 1.15468 1.15883 1.16417 1.16807 1.32041 1.32576 1.32913 1.48815 1.49272 1.49591 1.50001 1.64896 1.65538 1.65884 1.84604 1.84928 1.85492 2.05919 2.06236 2.18408 2.18941 2.19746 2.33071 2.33389 2.33807 2.46603 2.47214 2.47589 2.47958 2.62205 2.6268 2.62985 2.81386 2.81847 2.82111 2.82529 2.97786 2.98259 2.98524 3.15084 3.15421 3.15754 3.16138 3.29976 3.30439 3.30835 3.43205 3.43793 3.44215 3.57966 3.58408 3.58791 3.75424 3.75857 3.76146 4.0882 4.09106 4.33708 4.33958 4.49115 4.49597 4.49875 4.61469 4.62062 4.62516 4.81021 4.81336 4.81617 
60 0.15671 0.31039 0.31454 0.49619 0.50047 0.50408 0.63018 0.63389 0.99046 0.99599 1.15649 1.1623 1.16803 1.32046 1.32586 1.48891 1.49357 1.65404 1.65751 1.84523 1.8496 2.05845 2.06208 2.18442 2.19036 2.33067 2.33433 2.47138 2.47555 2.62484 2.62846 2.81413 2.8186 2.82343 2.97835 2.98315 3.15084 3.15526 3.15863 3.30025 3.30589 3.31083 3.43667 3.44119 3.58028 3.58425 3.75369 3.7585 3.76226 4.08753 4.09118 4.33626 4.33912 4.49096 4.49583 4.61497 4.62316 4.80996 4.81275 4.81678 
9 0.64401 1.50309 2.48644 2.63778 3.16675 3.59582 3.76804 4.50497 4.63356 
11 0.65072 1.50868 2.48954 2.49323 2.49796 2.64258 2.64724 3.77394 4.51067 4.63761 4.64235 
26 0.50673 0.63883 0.64375 1.16995 1.33219 1.4994 2.06585 2.19634 2.47995 2.48621 2.63428 2.82481 2.98953 3.1598 3.16431 3.31245 3.44432 3.5899 3.76429 3.76781 4.09488 4.34399 4.50198 4.5078 4.62996 4.81823 
1 2.49695 
5 1.50414 2.48507 2.63789 4.50429 4.63386 
0 
0 
31 0.50893 0.64097 0.64508 1.16765 1.33371 1.50077 1.50565 2.06821 2.19733 2.34124 2.48187 2.48582 2.63612 2.63948 2.82744 2.98996 3.16149 3.16593 3.31238 3.44621 3.45352 3.59161 3.76701 3.7707 4.09759 4.34637 4.50204 4.50647 4.63102 4.63728 4.82017 
17 0.50388 0.63761 1.49668 2.06345 2.33607 2.47886 2.63096 2.82209 2.98568 3.15883 3.30991 3.4444 3.76209 4.09523 4.33945 4.49845 4.81554 
19 0.50869 0.64172 1.33443 1.50216 2.06805 2.33909 2.48202 2.48943 2.63535 2.98994 3.16303 3.31357 3.44813 3.591 3.76694 4.09598 4.50411 4.6308 4.81989 
54 0.15505 0.3078 0.31245 0.49336 0.49794 0.50369 0.62714 0.63135 0.988 0.99471 1.15368 1.15993 1.31799 1.32447 1.48613 1.49129 1.65051 1.655 1.84275 1.84775 2.05598 2.06052 2.182 2.18979 2.32799 2.33251 2.46673 2.47199 2.62169 2.62604 2.81156 2.81626 2.97559 2.98107 3.14816 3.15311 3.29748 3.30384 3.43344 3.43784 3.57744 3.58202 3.75131 3.75654 4.08496 4.08942 4.33381 4.3386 4.48849 4.4938 4.61275 4.62152 4.80718 4.81064 
3 2.49109 2.64314 4.51171 
0 
75 0.15822 0.16169 0.31131 0.31455 0.49717 0.50166 0.5042 0.50897 0.63023 0.63452 0.63807 0.99259 1.15703 1.161 1.16582 1.32208 1.32695 1.33039 1.48991 1.49441 1.49734 1.65082 1.65791 1.84739 1.8503 2.06054 2.06375 2.1857 2.19108 2.19678 2.33251 2.33543 2.34006 2.46885 2.47467 2.47802 2.48254 2.62454 2.62895 2.63172 2.81553 2.81964 2.8224 2.97928 2.98429 2.98686 3.15277 3.15574 3.15932 3.30166 3.30578 3.30946 3.43364 3.43954 3.44348 3.44802 3.58129 3.58549 3.5889 3.756 3.75972 3.7626 4.08953 4.09237 4.33853 4.34111 4.49313 4.49719 4.49979 4.61658 4.62176 4.62692 4.81197 4.81474 4.81739 
43 0.50258 0.507 0.63501 0.63885 1.16055 1.16828 1.32794 1.33402 1.49547 1.4991 1.84964 2.06203 2.06789 2.19162 2.33438 2.47642 2.48019 2.62963 2.63315 2.82071 2.82549 2.98548 2.99096 3.15524 3.15999 3.30588 3.31056 3.44019 3.4454 3.58527 3.59002 3.7592 3.76267 3.76727 4.09113 4.33964 4.496 4.49967 4.50454 4.62308 4.62886 4.81436 4.81834 
3 2.48947 3.76732 4.50564 
0 
13 0.64194 1.50019 2.06733 2.48244 2.63436 2.99031 3.16251 3.59201 3.76559 4.09629 4.3453 4.50198 4.81958 
0 
0 
0 
12 0.64614 1.5062 2.07195 2.48681 2.63851 2.99455 3.16788 3.45206 3.59449 3.77057 4.50709 4.63708 
77 0.15119 0.30347 0.30768 0.31348 0.48859 0.49338 0.49635 0.62233 0.62679 0.63164 0.98364 0.98815 0.99322 1.14846 1.15279 1.15793 1.3135 1.31902 1.3241 1.48142 1.48638 1.48955 1.64258 1.64942 1.65327 1.83841 1.84166 1.84563 2.05164 2.0552 2.17739 2.18363 2.32341 2.32692 2.33102 2.46088 2.4665 2.47003 2.61608 2.62038 2.62354 2.80686 2.81148 2.81441 2.82088 2.97078 2.97624 2.97985 3.14352 3.14697 3.15051 3.15679 3.2927 3.2975 3.30133 3.4259 3.4311 3.43555 3.57261 3.57723 3.58121 3.74701 3.75143 3.75432 4.08051 4.08371 4.32949 4.33229 4.48395 4.48852 4.49147 4.60845 4.61575 4.62082 4.80264 4.80593 4.80887 
14 0.6421 1.16733 1.50237 2.06902 2.19616 2.48287 2.63662 3.16261 3.44761 3.59201 3.76537 4.09909 4.50248 4.62931 
45 0.16252 0.31467 0.50097 0.50564 0.63429 0.6393 0.9963 1.16056 1.16706 1.32557 1.33079 1.49362 1.49842 1.65857 1.84967 2.0628 2.18892 2.19617 2.33505 2.47469 2.47979 2.62877 2.63285 2.81934 2.82368 2.98321 2.98844 3.15523 3.16021 3.30486 3.31031 3.44027 3.44565 3.58507 3.58949 3.75859 3.76317 4.0921 4.34063 4.49547 4.50018 4.61911 4.62705 4.81447 4.81868 
28 0.16335 0.31908 0.5049 0.63636 1.1651 1.33011 1.49792 1.851 2.06356 2.19425 2.33657 2.47917 2.63172 2.82235 2.98723 3.15684 3.16406 3.31004 3.4422 3.58786 3.76176 4.09287 4.34165 4.49845 4.50232 4.62814 4.8157 4.82092 
18 0.64604 0.65119 1.50674 1.51008 2.07358 2.48703 2.4898 2.49338 2.49949 2.64107 2.64349 3.59741 3.77188 3.77474 4.50851 4.51101 4.63574 4.63939 
23 0.5072 0.64011 1.16767 1.33291 1.5004 2.06682 2.19662 2.48173 2.63457 2.82516 2.99062 3.15994 3.16557 3.31157 3.44564 3.59129 3.76347 3.76866 4.09607 4.50039 4.50556 4.62968 4.81912 
5 1.50088 2.06592 2.63449 3.76549 4.50255 
27 0.31029 0.49794 0.63113 0.99029 1.15657 1.32126 1.49027 1.6555 1.84471 2.05805 2.18778 2.33035 2.47252 2.62523 2.81556 2.98048 3.15086 3.30071 3.43652 3.58128 3.75387 3.75976 4.08711 4.3357 4.491 4.62222 4.80976 
2 2.49569 4.64433 
20 0.50061 0.63449 1.32685 1.494 1.84714 2.05962 2.33237 2.47543 2.62772 2.81895 2.98331 3.15396 3.31166 3.43978 3.58394 3.75841 4.08842 4.33715 4.49581 4.81147 
3 2.63128 2.98696 3.15886 
2 3.76621 4.50294 
35 0.50728 0.63918 0.64303 1.16374 1.32766 1.33275 1.49906 1.5024 1.85423 2.06619 2.19482 2.33836 2.4808 2.4859 2.63404 2.63675 2.82502 2.98912 3.15932 3.16326 3.30834 3.31347 3.44429 3.44974 3.58912 3.59511 3.76443 3.76716 4.09508 4.34375 4.50123 4.50373 4.62292 4.62994 4.81792 
0 
3 2.49133 4.50866 4.64122 
7 0.64313 1.50183 2.63551 2.99199 3.16353 3.59275 3.76658 
12 0.6428 1.50387 2.07163 2.48487 2.63763 2.99433 3.1654 3.45319 3.59374 3.76986 4.50551 4.63267 
0 
9 1.51081 2.49133 2.49502 2.49948 2.64403 3.77781 4.51248 4.6395 4.64351 
7 0.64788 1.50449 2.48575 2.63801 3.7692 4.50617 4.63715 
28 0.50562 0.63938 1.16678 1.33222 1.49934 1.50472 2.06677 2.19607 2.34025 2.48065 2.48812 2.63426 2.63936 2.82529 2.98894 3.15958 3.1655 3.30946 3.44547 3.59039 3.76348 3.7681 4.09598 4.50013 4.50601 4.62809 4.63509 4.81891 
130 0.15068 0.15402 0.15636 0.16 0.30386 0.3073 0.31027 0.31254 0.31508 0.49043 0.49427 0.49673 0.49875 0.50115 0.62312 0.62689 0.62964 0.63223 0.63544 0.98579 0.9884 0.9916 0.99454 1.14985 1.15369 1.15705 1.16028 1.1635 1.31475 1.31822 1.32178 1.32425 1.32708 1.48278 1.4867 1.48972 1.4919 1.4949 1.64409 1.65018 1.65303 1.65583 1.6593 1.8405 1.84273 1.84564 1.84805 1.85109 2.05372 2.05603 2.05851 2.06156 2.17893 2.18361 2.18662 2.19065 2.32539 2.32804 2.33073 2.33348 2.33899 2.46068 2.4664 2.46967 2.47198 2.47497 2.47905 2.6173 2.62163 2.62444 2.62632 2.63195 2.80879 2.81268 2.81526 2.81731 2.82011 2.82407 2.97244 2.97643 2.9795 2.982 2.9855 3.14528 3.14822 3.15106 3.15326 3.15564 3.29455 3.29792 3.30121 3.30368 3.30613 3.42715 3.43271 3.43532 3.43805 3.44073 3.5745 3.57827 3.58075 3.58367 3.58739 3.74924 3.75217 3.75495 3.75696 3.7594 4.08273 4.08508 4.0876 4.09108 4.33177 4.33367 4.33604 4.33975 4.48559 4.4885 4.4919 4.49382 4.49706 4.6098 4.61504 4.61902 4.62176 4.80484 4.80755 4.80957 4.81168 4.8145 
31 0.64553 0.64829 0.65228 1.50485 1.50818 1.51126 2.07327 2.07716 2.20346 2.48678 2.48978 2.49262 2.49727 2.64014 2.64306 2.64578 2.99776 3.16701 3.1729 3.45258 3.59664 3.76961 3.77331 3.77568 4.50681 4.51046 4.51278 4.63079 4.63528 4.63871 4.64233 
30 0.6421 0.64513 0.649 1.16898 1.33627 1.50189 1.50522 2.06971 2.07396 2.19718 2.48334 2.48651 2.49012 2.63695 2.63993 2.82974 2.99343 3.16321 3.16799 3.31695 3.44827 3.59312 3.59777 3.76714 3.77084 4.09942 4.50304 4.50713 4.63155 4.63524 
29 0.50768 0.6386 1.1642 1.32852 1.33433 1.49811 2.06747 2.19631 2.33818 2.4803 2.63254 2.63664 2.82443 2.98761 3.15896 3.16542 3.30789 3.31407 3.44638 3.58861 3.76169 3.76728 4.09553 4.34544 4.49847 4.50416 4.62592 4.63249 4.81911 
18 0.50611 0.63852 1.50215 2.06524 2.48046 2.63347 2.82451 2.98907 3.15995 3.31191 3.4456 3.59093 3.7641 4.09424 4.34262 4.5012 4.62892 4.81644 
0 
21 0.50629 0.64041 1.16449 1.33245 1.49964 2.06815 2.19552 2.33998 2.63444 2.82439 2.98912 3.16275 3.31362 3.44818 3.59123 3.76457 4.09565 4.34327 4.50162 4.63077 4.8182 
0 
20 0.50703 0.63984 1.33235 1.49952 2.06548 2.33772 2.48073 2.63421 2.82475 2.98914 3.16188 3.31273 3.44377 3.58954 3.76377 4.09446 4.3437 4.50122 4.62999 4.81785 
10 0.64482 1.50546 2.07527 2.48621 2.49307 2.6405 3.16783 3.77013 4.50725 4.63541 
16 0.50077 1.32788 1.49449 1.84586 2.0598 2.33265 2.62725 2.81883 3.15398 3.30636 3.5854 3.75794 4.08818 4.33602 4.49525 4.81071 
61 0.15821 0.31156 0.3172 0.49721 0.50165 0.50522 0.6307 0.63498 0.6387 0.99175 1.15722 1.16309 1.32153 1.32744 1.48989 1.4948 1.49898 1.65283 1.65852 1.84663 1.85234 2.0598 2.06383 2.18559 2.19183 2.33187 2.33621 2.47044 2.47581 2.47986 2.62584 2.63013 2.81527 2.81973 2.82414 2.97932 2.98453 3.15209 3.1566 3.15972 3.30108 3.3069 3.31069 3.43647 3.44108 3.44474 3.58117 3.58566 3.75526 3.75982 3.7628 4.08881 4.09276 4.33774 4.34149 4.49238 4.49728 4.61633 4.62472 4.81144 4.81446 
0 
44 0.16149 0.31228 0.49781 0.50278 0.63257 0.63956 0.99239 1.15818 1.16849 1.32226 1.32888 1.4906 1.49634 1.65617 1.84703 2.06015 2.18668 2.33231 2.47249 2.47869 2.62645 2.63151 2.81591 2.82089 2.98003 2.98594 3.15249 3.15828 3.30197 3.30879 3.43835 3.44486 3.58187 3.58906 3.75554 3.76125 4.08922 4.33803 4.49278 4.49841 4.61734 4.626 4.81169 4.81579 
5 2.06493 3.76473 4.09318 4.34129 4.50186 
10 0.50345 0.63599 2.06375 3.15583 3.44118 3.76338 4.09196 4.34158 4.50091 4.8159 
89 0.15196 0.15519 0.30505 0.30819 0.31192 0.49111 0.49561 0.49809 0.50153 0.6246 0.62859 0.63247 0.98639 0.98941 0.99485 1.15086 1.15445 1.15952 1.31569 1.32009 1.32379 1.48377 1.48811 1.49132 1.49569 1.64475 1.65177 1.65459 1.84112 1.84352 1.84739 2.05444 2.05699 2.05999 2.17966 2.18525 2.32607 2.32871 2.33183 2.46177 2.46797 2.47141 2.47593 2.61827 2.6225 2.62525 2.62909 2.80929 2.81363 2.81659 2.82279 2.97327 2.97795 2.98074 3.14621 3.14916 3.1531 3.15639 3.2954 3.29936 3.30386 3.42761 3.43355 3.4372 3.44164 3.57515 3.57928 3.58273 3.74979 3.7533 3.75661 3.75954 4.08338 4.08579 4.08908 4.33243 4.33439 4.33911 4.48645 4.48944 4.49288 4.49663 4.6106 4.61796 4.62119 4.80542 4.80813 4.81035 4.81518 
52 0.29953 0.30456 0.48497 0.48969 0.49651 0.61964 0.62552 0.97953 0.98509 1.1454 1.15274 1.30966 1.31586 1.47785 1.48309 1.64209 1.64807 1.83424 1.83901 2.04745 2.05179 2.17427 2.31962 2.32426 2.45924 2.46485 2.61343 2.61809 2.80319 2.80795 2.96727 2.97268 3.13966 3.14459 3.28922 3.29543 3.42493 3.43081 3.56916 3.57386 3.74288 3.74783 4.07646 4.0808 4.32526 4.32929 4.48001 4.48521 4.60576 4.61484 4.79871 4.80219 
0 
13 0.64179 1.50189 2.06828 2.48283 2.63604 2.9915 3.16399 3.44815 3.59267 3.76679 4.09725 4.50385 4.63223 
0 
1 4.50841 
4 2.48986 2.64388 4.51129 4.63805 
0 
5 2.49382 2.4976 2.50312 4.64269 4.64951 
39 0.50614 0.63916 0.64384 1.16456 1.32895 1.33501 1.49873 1.50361 1.85438 2.06676 2.07075 2.19307 2.1986 2.33911 2.48039 2.4841 2.63417 2.63867 2.82399 2.82836 2.9876 2.99194 3.15994 3.16628 3.30873 3.31567 3.44506 3.44934 3.58879 3.5925 3.7638 3.7682 4.09587 4.34493 4.50009 4.50561 4.6231 4.63085 4.81882 
52 0.15619 0.30947 0.31443 0.49511 0.49998 0.62872 0.63409 0.9896 1.1553 1.16141 1.31963 1.32538 1.48788 1.49304 1.65189 1.65694 1.8443 1.8493 2.05751 2.06192 2.18394 2.19045 2.32956 2.33399 2.46855 2.47409 2.62336 2.62794 2.81333 2.81832 2.97736 2.98268 3.14976 3.15473 3.29917 3.30499 3.43451 3.4394 3.57915 3.58389 3.75295 3.75799 4.0865 4.09125 4.33531 4.34014 4.4901 4.49519 4.61455 4.62208 4.80874 4.81239 
12 0.6491 1.50975 2.48955 2.49385 2.49943 2.64325 2.64708 3.77427 4.5107 4.51457 4.63818 4.64183 
2 4.08905 4.33674 
1 2.49539 
4 2.49338 2.64689 4.51383 4.64277 
22 0.50242 0.63688 1.16499 1.32933 1.49567 1.85096 2.06341 2.33604 2.47711 2.63001 2.82091 2.98553 3.15687 3.30811 3.44314 3.58677 3.76043 4.09236 4.33984 4.49741 4.62713 4.81421 
22 0.50198 0.63504 1.16307 1.32803 1.49516 2.06208 2.19158 2.33397 2.47652 2.62931 2.82029 2.98432 3.1572 3.30827 3.44256 3.585 3.75999 4.09092 4.33908 4.4971 4.62513 4.81384 
96 0.15207 0.15555 0.3049 0.30832 0.31186 0.31583 0.49101 0.49581 0.49844 0.50166 0.62451 0.62878 0.63217 0.98615 0.98946 0.9934 1.15083 1.15486 1.15935 1.16371 1.31563 1.32085 1.32398 1.32847 1.48372 1.48849 1.49136 1.49543 1.64468 1.65156 1.65453 1.84088 1.8435 1.84699 1.85111 2.0542 2.05707 2.06037 2.17963 2.18552 2.19159 2.32585 2.32877 2.33198 2.33651 2.46194 2.46838 2.4716 2.47547 2.61833 2.62289 2.62559 2.80922 2.81378 2.81657 2.82035 2.97319 2.97846 2.981 3.146 3.14918 3.1529 3.15585 3.29521 3.29977 3.30349 3.30714 3.42757 3.43352 3.43735 3.44064 3.57504 3.57949 3.58281 3.58844 3.74956 3.75346 3.75639 3.75936 4.08313 4.08576 4.08913 4.33219 4.33433 4.3393 4.48629 4.48982 4.49278 4.49635 4.61058 4.61725 4.62117 4.80521 4.80811 4.81055 4.81407 
41 0.30991 0.31596 0.4972 0.50175 0.63036 0.63584 0.99085 1.15745 1.32293 1.48985 1.49582 1.65488 1.84421 2.05726 2.18722 2.32989 2.33659 2.47169 2.47882 2.62475 2.62933 2.81492 2.82042 2.9801 3.15043 3.15542 3.30102 3.30669 3.43622 3.44182 3.58069 3.58716 3.75385 3.75855 4.08627 4.33458 4.49109 4.496 4.62141 4.80888 4.81372 
12 0.64291 1.5022 2.06955 2.48348 2.63666 2.82923 2.99261 3.16449 3.59307 3.76724 4.50392 4.63195 
9 0.64314 1.50261 2.07077 2.4832 2.6363 3.1649 3.7674 4.50397 4.63215 
0 
19 0.31854 0.50261 0.63723 1.49677 1.6602 1.85106 2.06479 2.3377 2.47743 2.63096 2.82217 2.98672 3.15797 3.44321 3.58918 3.76222 4.09166 4.33925 4.81509 
8 0.64924 1.50901 2.48842 2.49452 2.64198 3.77309 4.50923 4.63743 
0 
38 0.31557 0.50115 0.63451 0.99628 1.16069 1.16827 1.32508 1.33258 1.49379 1.49976 1.65958 1.85046 2.06347 2.18929 2.33575 2.47426 2.4809 2.62914 2.63533 2.81956 2.98335 2.98912 3.15553 3.16288 3.30475 3.31406 3.43999 3.44476 3.5851 3.7587 3.76549 4.09268 4.3431 4.49586 4.50251 4.61986 4.6285 4.81524 
38 0.31185 0.49877 0.50473 0.63113 0.63822 0.99207 1.15712 1.32182 1.33069 1.49047 1.49589 1.65593 1.84557 2.05862 2.18803 2.33078 2.47176 2.47838 2.62552 2.63044 2.81649 2.98003 3.15161 3.15739 3.30119 3.30838 3.43658 3.44458 3.58129 3.58794 3.75528 3.76006 4.08763 4.33629 4.49172 4.49694 4.61944 4.8107 
10 0.31383 0.99399 1.16004 1.84807 2.06177 2.33355 3.15419 3.30423 3.76279 4.49448 
17 0.31423 0.49645 0.99028 1.49357 1.84318 2.05673 2.32963 2.6252 2.81493 3.15031 3.30453 3.58101 3.75352 4.08544 4.33349 4.49174 4.80798 
22 0.50401 0.63747 1.16464 1.32981 1.49653 1.8523 2.06396 2.19583 2.33657 2.47918 2.63118 2.8219 2.98635 3.15775 3.30939 3.44265 3.58778 3.76108 4.09299 4.34076 4.49808 4.81533 
12 0.64237 1.50166 2.06866 2.48362 2.63589 2.99111 3.16425 3.59231 3.76648 4.09669 4.50346 4.63119 
0 
5 2.49583 2.49911 2.50393 4.64414 4.64881 
5 1.499 2.63298 3.16108 3.76336 4.50105 
12 0.645 1.50504 2.07098 2.48716 2.63857 2.99337 3.16842 3.4529 3.59472 3.76972 4.50613 4.63565 
0 
43 0.1627 0.31701 0.50268 0.5068 0.63572 0.64025 1.16238 1.17095 1.32693 1.33202 1.49519 1.49957 1.66228 1.85133 2.06366 2.19164 2.33633 2.47633 2.48116 2.63021 2.63419 2.82064 2.82544 2.98505 2.98965 3.15658 3.16175 3.30606 3.31133 3.4418 3.44809 3.5866 3.59672 3.75941 3.76394 4.0927 4.34158 4.49655 4.50103 4.62403 4.62946 4.815 4.81945 
44 0.1642 0.50291 0.50656 0.63534 0.6398 1.16165 1.16737 1.32578 1.3311 1.495 1.49921 1.66063 1.85203 2.06408 2.06832 2.19079 2.19655 2.33646 2.47582 2.48034 2.63052 2.63427 2.82105 2.82477 2.98439 2.9887 3.15649 3.16098 3.30555 3.31136 3.44118 3.44658 3.58675 3.59078 3.75946 3.76383 4.09319 4.34215 4.49663 4.50101 4.62227 4.62829 4.81578 4.81962 
84 0.15171 0.15579 0.30481 0.30798 0.3118 0.49094 0.49531 0.49799 0.50255 0.62433 0.62844 0.63225 0.98601 0.98945 0.99466 1.15067 1.15424 1.15959 1.16526 1.31551 1.3204 1.32408 1.48362 1.48787 1.49105 1.64488 1.65134 1.65439 1.8407 1.84334 1.8477 2.05397 2.05671 2.06082 2.17945 2.18531 2.32566 2.32859 2.33272 2.46288 2.46808 2.47145 2.47817 2.6184 2.62225 2.6254 2.80915 2.81334 2.81639 2.82396 2.97312 2.97787 2.98068 3.1459 3.14889 3.15294 3.15817 3.29506 3.29919 3.30347 3.42792 3.43331 3.43695 3.44334 3.57496 3.57914 3.58306 3.74946 3.75306 3.75633 4.08288 4.08547 4.08947 4.33185 4.33403 4.48618 4.48937 4.49293 4.61047 4.61732 4.62122 4.80502 4.80784 4.8104 
2 2.48779 2.63681 
33 0.16373 0.50514 0.63782 0.6418 1.16753 1.3308 1.49818 1.50329 2.06537 2.19408 2.33804 2.47981 2.48433 2.63261 2.63567 2.82322 2.98791 3.1587 3.16238 3.31087 3.44487 3.44842 3.58859 3.5931 3.7627 3.76634 4.09355 4.09779 4.34216 4.50068 4.50532 4.62808 4.8169 
50 0.1584 0.31173 0.49889 0.50184 0.63177 0.636 0.99201 1.15799 1.16524 1.32209 1.32777 1.49116 1.49513 1.65576 1.84659 2.05978 2.06361 2.18655 2.19422 2.33201 2.33614 2.47276 2.47639 2.62644 2.62984 2.81668 2.82021 2.98047 2.98443 3.15276 3.15691 3.30202 3.30776 3.43789 3.44266 3.58223 3.58604 3.75591 3.75993 3.76405 4.08877 4.09281 4.33743 4.34128 4.49266 4.4972 4.6195 4.62661 4.81151 4.8144 
20 0.64068 1.16804 1.50054 2.06789 2.19473 2.48143 2.48753 2.635 2.99068 3.16064 3.31439 3.44691 3.59137 3.76648 4.09612 4.34582 4.50291 4.62673 4.63659 4.8201 
75 0.15289 0.15713 0.30631 0.30965 0.31364 0.49261 0.49691 0.49987 0.62557 0.62981 0.63372 0.98774 0.99121 1.15214 1.15595 1.16158 1.3172 1.32165 1.32545 1.48518 1.48936 1.49309 1.64649 1.65328 1.65753 1.84247 1.84518 1.84994 2.05571 2.05867 2.18125 2.18732 2.32744 2.33041 2.33509 2.46323 2.46902 2.47346 2.61955 2.62381 2.62737 2.81092 2.81505 2.81832 2.97469 2.97911 2.98263 3.14745 3.15058 3.15468 3.29671 3.30066 3.30515 3.42943 3.43504 3.43979 3.57666 3.58071 3.58495 3.75116 3.75498 3.75826 4.08465 4.08738 4.33365 4.33598 4.48784 4.49116 4.49496 4.61221 4.61873 4.62479 4.80679 4.80973 4.8126 
29 0.16167 0.50347 0.50867 0.63627 0.64128 1.16824 1.33114 1.49691 1.6601 2.06341 2.19159 2.33897 2.47749 2.63094 2.82172 2.98599 3.1583 3.16331 3.31062 3.44251 3.44758 3.59004 3.76158 4.09174 4.33975 4.4986 4.62917 4.81495 4.81912 
2 2.49802 4.64924 
8 0.646 1.5055 2.07429 2.48633 2.63956 3.77053 4.5076 4.64013 
13 0.64258 1.50105 2.07007 2.48338 2.63568 2.99058 3.16387 3.31574 3.44995 3.59175 3.76629 4.50293 4.63073 
28 0.31287 0.50005 0.63313 0.99173 1.16225 1.32524 1.49313 1.65653 1.84573 2.05885 2.18934 2.33146 2.47534 2.62746 2.81839 2.98272 3.15247 3.15835 3.30537 3.43894 3.58359 3.75765 4.08793 4.33636 4.49323 4.49774 4.6232 4.81108 
0 
39 0.30865 0.49454 0.50029 0.62845 0.6349 0.9888 1.15482 1.31896 1.32629 1.4873 1.49411 1.65356 1.84351 2.05674 2.18347 2.32895 2.47013 2.62296 2.62828 2.81286 2.8186 2.97675 2.98448 3.14903 3.15576 3.29863 3.30587 3.4355 3.57868 3.75213 3.75852 4.08576 4.33453 4.48938 4.49577 4.61431 4.62329 4.80819 4.81253 
78 0.15683 0.16098 0.31063 0.31403 0.4967 0.50109 0.50409 0.62991 0.63398 0.6377 0.99181 0.99656 1.1566 1.16045 1.16465 1.3212 1.32602 1.32987 1.48947 1.49393 1.49728 1.64975 1.65667 1.66095 1.84648 1.84963 2.05975 2.06282 2.18506 2.19071 2.19551 2.33138 2.33436 2.33867 2.46712 2.47292 2.47698 2.48168 2.62441 2.6283 2.63142 2.8148 2.81906 2.82225 2.97881 2.98362 2.98669 3.15172 3.15473 3.15845 3.16358 3.30072 3.30498 3.30875 3.43271 3.43864 3.4424 3.44648 3.58063 3.58466 3.58843 3.75517 3.75895 3.76201 4.08863 4.09148 4.0959 4.33767 4.34013 4.49208 4.49585 4.49872 4.61595 4.62226 4.626 4.81064 4.81389 4.81703 
5 0.64759 2.48682 2.6399 3.77149 4.50799 

130
