# Supplementary material for: Deciphering the Contribution of Oriens-Lacunosum/Moleculare (OLM) Cells to Intrinsic θ Rhythms Using Biophysical Local Field Potential (LFP) Models
Source: eNeuro. 2018 Sep 4;5(4):ENEURO.0146-18.2018. doi: 10.1523/ENEURO.0146-18.2018 (PMC6140113; doi:10.1523/ENEURO.0146-18.2018)
Supplement: Supplementary file 2 — Supplementary Code. Download supplement 2, GZ file [file sup_enu-eN-NWR-0146-18-s02.gz › LFP_microcircuit-master/SOM-350-SOM12915016-dSD3.5ms-shift5.32ms-gnSD0.12-gsb1.0-csb0.21-gbs5.25-cbs0.1344-spiketimes.txt]

5349

350


12 0.01373 0.10588 0.3359 0.48966 0.54094 0.7955 0.836 0.85851 1.00011 1.01303 1.47093 1.52383 
22 0.01237 0.10318 0.1627 0.31422 0.50453 0.79231 0.82354 0.99095 1.00484 1.16922 1.33507 1.49863 1.6568 1.84876 2.19868 2.3392 2.82606 3.31434 3.4547 4.09751 4.34119 4.81637 
8 0.01931 0.11172 0.48954 0.79642 0.83998 0.9792 1.00801 1.47163 
34 0.01229 0.09073 0.1568 0.16686 0.31119 0.31949 0.50292 0.51498 0.64974 0.78617 0.82138 0.83096 0.99074 0.99984 1.16789 1.18587 1.33257 1.4645 1.50327 1.65551 1.8474 2.0676 2.19508 2.33763 2.64586 2.82271 2.99039 3.16622 3.31256 3.44963 3.5942 4.09601 4.33982 4.81559 
10 0.00852 0.10573 0.32818 0.51736 0.79453 0.83411 0.98072 1.00358 1.4694 4.8242 
19 0.00792 0.09696 0.16706 0.31741 0.50589 0.7863 0.82321 0.83603 0.98522 0.99777 1.17739 1.46341 1.51289 1.66287 1.85152 2.34316 4.10029 4.34258 4.81937 
29 0.01809 0.09949 0.1686 0.32039 0.33435 0.51042 0.54949 0.79196 0.82802 0.83848 0.99603 1.00696 1.17506 1.20349 1.33948 1.47597 1.51103 1.66577 1.85599 2.2032 2.34499 2.8333 3.17354 3.3193 3.45645 3.60449 4.10207 4.34784 4.82214 
11 0.01645 0.09657 0.46404 0.78343 0.82224 0.83931 0.96066 0.99795 1.01413 1.4621 4.7756 
17 0.01796 0.09351 0.16593 0.314 0.48238 0.78196 0.82008 0.8337 0.9674 0.99371 1.45934 1.65812 1.8478 2.34222 4.0984 4.34021 4.81619 
15 0.01575 0.11026 0.18757 0.33894 0.54611 0.80164 0.84196 0.86922 1.00891 1.02954 1.19947 1.47953 1.53519 2.23739 4.86148 
15 0.02023 0.10585 0.17756 0.32709 0.51516 0.79378 0.83199 0.84681 0.99819 1.01096 1.18345 1.47099 1.52331 3.32803 4.82751 
14 0.01543 0.10116 0.31916 0.48633 0.78719 0.8245 0.8433 0.97661 0.99699 1.46361 1.52289 1.85448 4.34506 4.82019 
9 0.012 0.10327 0.47576 0.78895 0.83968 0.96904 1.00739 1.46562 4.78029 
27 0.01839 0.09932 0.16269 0.31496 0.33496 0.50545 0.78899 0.82267 0.84117 0.99111 1.00324 1.17175 1.33619 1.49624 1.51456 1.6589 1.84994 2.20468 2.33936 2.82979 2.9982 3.17236 3.31633 3.45245 4.09756 4.34234 4.81756 
31 0.01081 0.09377 0.16198 0.18075 0.31619 0.32679 0.50632 0.78689 0.82226 0.83154 0.85462 0.99242 1.00241 1.16929 1.33312 1.46694 1.50314 1.65872 1.85066 2.07133 2.19811 2.33894 2.82453 2.99091 3.16612 3.31324 3.44949 3.59491 4.09669 4.34221 4.81767 
9 0.01494 0.11039 0.18024 0.79511 0.83771 0.98291 1.00461 1.47091 4.83531 
19 0.01944 0.10524 0.1764 0.32888 0.52099 0.79362 0.83355 0.84489 0.98262 1.00543 1.05557 1.18414 1.22875 1.47516 1.54617 1.86977 2.35712 4.1087 4.83027 
8 0.01532 0.11338 0.49464 0.79909 0.84204 0.98312 1.00916 1.47458 
28 0.01674 0.10327 0.17596 0.20064 0.32856 0.35478 0.51886 0.54377 0.66703 0.80083 0.83473 0.85003 1.00196 1.01285 1.18406 1.21239 1.35399 1.51751 1.54935 1.87236 2.23717 3.32969 3.46319 3.62131 4.11089 4.52728 4.67546 4.83081 
12 0.01861 0.11105 0.3238 0.5137 0.7967 0.8303 0.99481 1.01094 1.47478 1.85816 4.35056 4.82601 
21 0.01916 0.10504 0.16791 0.32053 0.51169 0.79354 0.82686 0.99489 1.01261 1.17661 1.47385 1.51238 1.66609 1.85599 2.3441 2.83248 3.3191 3.45683 4.10121 4.34708 4.82244 
20 0.0118 0.10037 0.16486 0.31592 0.50613 0.78883 0.82357 0.84525 0.99134 1.00813 1.17425 1.46888 1.65961 1.84972 2.33998 2.82828 3.31616 4.09868 4.34195 4.81749 
9 0.01627 0.10706 0.48084 0.79143 0.84036 0.9737 1.00428 1.46718 4.79412 
12 0.02031 0.10967 0.18221 0.33053 0.51873 0.79819 0.83443 0.86017 1.00114 1.0196 1.21595 1.48094 
9 0.01519 0.11351 0.49149 0.79999 0.8456 0.98208 1.01416 1.47515 4.81294 
14 0.00968 0.1004 0.18382 0.3271 0.51586 0.79227 0.83184 0.84882 0.98306 1.00255 1.02372 1.46973 1.67069 4.82688 
9 0.01767 0.10243 0.47746 0.78629 0.82781 0.96764 0.99926 1.46245 4.784 
9 0.0205 0.11305 0.49126 0.79756 0.83988 0.98006 1.00589 1.03484 1.47534 
10 0.01617 0.10633 0.47809 0.79058 0.83275 0.97127 1.00253 1.02099 1.46813 4.79407 
8 0.00784 0.10316 0.48581 0.79537 0.97329 1.00584 1.46929 4.78787 
9 0.00809 0.11636 0.18992 0.55403 0.81128 0.85332 1.00708 1.21722 1.53793 
9 0.01271 0.1094 0.48638 0.79521 0.84058 0.97692 1.00797 1.47047 4.80915 
10 0.00856 0.10724 0.32711 0.51038 0.7961 0.83115 0.99008 1.00419 1.47118 4.82702 
37 0.00943 0.04532 0.12777 0.17953 0.19731 0.33396 0.35841 0.52244 0.54409 0.66573 0.82588 0.84234 0.86096 1.00751 1.02182 1.18718 1.21069 1.35493 1.52015 1.55326 1.67732 1.87058 2.09825 2.21955 2.35749 2.66692 2.84883 3.01029 3.18599 3.33682 3.46641 3.61891 4.11342 4.36685 4.53828 4.67545 4.83695 
8 0.01877 0.11006 0.49471 0.79392 0.83484 0.98068 1.00272 1.47013 
33 0.01914 0.1043 0.17092 0.32329 0.33419 0.51322 0.65476 0.79618 0.83094 0.84138 0.99907 1.01164 1.17644 1.19886 1.34074 1.5097 1.66814 1.85864 2.08125 2.20717 2.34608 2.65349 2.83271 2.99948 3.17172 3.32084 3.45583 3.60163 3.78296 4.10395 4.35065 4.52228 4.82564 
10 0.01151 0.10011 0.47598 0.79218 0.83812 0.96733 1.00624 1.05953 1.47 4.7845 
15 0.01442 0.10482 0.18005 0.32189 0.51129 0.79343 0.82858 0.86837 0.99536 1.01214 1.20757 1.47533 1.85703 4.34712 4.82328 
10 0.01808 0.10701 0.48495 0.79155 0.82916 0.94273 0.99862 1.0165 1.46864 4.82098 
10 0.01846 0.10602 0.47621 0.78982 0.84113 0.97064 1.01159 1.22985 1.46725 4.79824 
11 0.01632 0.10432 0.47772 0.51757 0.79092 0.82929 0.97413 0.9996 1.02531 1.46715 4.82289 
15 0.01437 0.10245 0.1746 0.32395 0.49914 0.79181 0.82921 0.84018 0.98047 1.00099 1.01266 1.46942 1.66426 1.86174 4.82338 
19 0.01584 0.09951 0.17816 0.32471 0.48527 0.5207 0.79013 0.82962 0.84142 0.97786 1.00174 1.01906 1.18773 1.46876 1.52337 1.67092 1.86286 4.11631 4.82703 
30 0.01637 0.10146 0.16886 0.18466 0.32061 0.33143 0.51288 0.55306 0.66346 0.79871 0.83027 0.84063 0.99898 1.00986 1.17626 1.20864 1.34025 1.51171 1.6639 1.85597 2.20277 2.24581 2.34602 2.83253 3.0001 3.32277 3.45752 4.1044 4.34898 4.82423 
26 0.01557 0.10055 0.16458 0.31583 0.32855 0.5068 0.79073 0.82357 0.83519 0.99213 1.00425 1.17108 1.33584 1.49932 1.6602 1.85069 2.2036 2.34095 2.82798 3.16923 3.31513 3.45137 3.59805 4.09913 4.34334 4.81877 
15 0.0085 0.09943 0.17914 0.33144 0.50173 0.52923 0.79561 0.83108 0.85047 0.99866 1.00871 1.19146 1.4724 1.52408 4.11563 
11 0.0126 0.10271 0.4733 0.79103 0.83464 0.96436 1.00584 1.04727 1.22906 1.46976 4.78903 
9 0.01737 0.10584 0.47688 0.78998 0.83627 0.97003 1.00379 1.46665 4.78224 
8 0.02109 0.11588 0.49851 0.79817 0.83851 0.99641 1.01514 1.47554 
15 0.01459 0.0983 0.17087 0.31722 0.4969 0.78649 0.82349 0.97018 0.9953 1.46177 1.65877 1.84931 4.1027 4.3418 4.81764 
15 0.01938 0.10661 0.17689 0.32362 0.513 0.79481 0.83003 0.84648 0.99716 1.00936 1.19624 1.4755 1.66901 1.8607 4.82636 
14 0.01708 0.10288 0.18087 0.3341 0.49285 0.55499 0.79403 0.84098 0.97868 1.00585 1.20015 1.47002 1.52328 4.11377 
9 0.01562 0.11348 0.49221 0.7999 0.84485 0.98207 1.00954 1.04212 1.47681 
31 0.02251 0.11577 0.17805 0.20891 0.3283 0.34328 0.52092 0.55246 0.66261 0.82503 0.841 0.89605 1.00522 1.0223 1.18489 1.21579 1.35161 1.52088 1.67272 1.86548 2.2264 2.35666 2.84446 3.01836 3.18799 3.33401 3.46469 3.61618 4.11188 4.67698 4.8329 
22 0.01614 0.10222 0.16344 0.31527 0.50574 0.79088 0.82358 0.83957 0.9916 1.00897 1.16988 1.33604 1.50267 1.65913 1.84985 2.19847 2.33934 2.82623 3.3139 4.09699 4.34157 4.81695 
12 0.01585 0.10427 0.18408 0.33794 0.79166 0.83894 0.97317 1.0057 1.18963 1.23079 1.46994 1.53003 
15 0.0122 0.10218 0.16456 0.31705 0.50671 0.79137 0.82302 0.99124 1.00822 1.46763 1.65946 1.85151 4.09948 4.34256 4.81773 
9 0.01162 0.11152 0.4927 0.79952 0.83953 0.9823 1.00703 1.03957 1.47732 
18 0.01101 0.09907 0.17099 0.32007 0.49683 0.78847 0.82567 0.8401 0.97842 0.99816 1.01319 1.46613 1.66125 1.85465 2.34771 4.10444 4.34862 4.82304 
10 0.01224 0.10581 0.32715 0.50145 0.79304 0.82935 0.97957 1.00055 1.4679 4.8127 
11 0.01871 0.10662 0.32147 0.51349 0.7923 0.82754 0.99211 1.01322 1.46835 1.85872 4.82216 
18 0.0126 0.09982 0.16215 0.31342 0.50427 0.78833 0.82178 0.98795 1.00204 1.46302 1.65606 1.84658 2.19754 2.33749 2.82514 4.09525 4.33871 4.81448 
9 0.01881 0.10972 0.48864 0.7941 0.83804 0.97806 1.00367 1.46934 4.81356 
7 0.01389 0.10763 0.48484 0.79284 0.97105 1.46687 4.78077 
15 0.01619 0.10478 0.18001 0.33036 0.49871 0.54647 0.79696 0.83542 0.98175 1.00494 1.02299 1.1931 1.47342 4.11141 4.83068 
15 0.01338 0.09989 0.33714 0.47229 0.54176 0.79039 0.83638 0.8514 0.97392 1.00467 1.01807 1.23116 1.46931 1.52876 4.84918 
20 0.02012 0.10296 0.16854 0.32013 0.5084 0.56946 0.7927 0.82726 0.84279 0.99529 1.00825 1.18807 1.47214 1.51335 1.664 1.85522 3.46483 4.10083 4.34498 4.82104 
9 0.01864 0.10311 0.47783 0.78702 0.82794 0.96861 1.00056 1.46301 4.7875 
13 0.00659 0.09559 0.33169 0.4754 0.54693 0.78726 0.83291 0.96994 1.00152 1.18665 1.22644 1.46508 1.52425 
9 0.01918 0.10379 0.48016 0.78782 0.82553 0.97012 0.99745 1.46346 4.79557 
21 0.01191 0.10503 0.18161 0.32928 0.34662 0.52221 0.5595 0.80703 0.83701 0.84812 1.00518 1.01693 1.19101 1.23176 1.52704 1.67427 1.86695 3.33449 3.47162 4.116 4.8353 
12 0.01454 0.11307 0.18061 0.32379 0.51345 0.80338 0.83017 0.99672 1.01167 1.50077 1.85981 4.82363 
15 0.01076 0.09482 0.33085 0.49148 0.79586 0.83671 0.84936 0.9822 1.00703 1.02219 1.22744 1.47556 1.67446 1.86457 4.83338 
12 0.01428 0.10238 0.18851 0.48174 0.53518 0.79165 0.83715 0.9752 1.00415 1.22452 1.46798 1.53641 
6 0.01618 0.12001 0.79818 0.97649 1.01752 1.47266 
9 0.05425 0.12567 0.4836 0.78737 0.82419 0.97201 0.99647 1.46285 4.8043 
21 0.01855 0.10313 0.17514 0.32638 0.49416 0.51811 0.79404 0.8315 0.84211 0.99736 1.0069 1.02816 1.18641 1.47247 1.67211 1.86548 3.32628 3.4669 4.10917 4.35604 4.82839 
9 0.01866 0.10562 0.47735 0.78959 0.82962 0.96787 1.00106 1.4659 4.78297 
12 0.01653 0.10072 0.46674 0.61732 0.78937 0.83799 0.95902 1.00471 1.01944 1.22948 1.46781 4.78089 
9 0.02005 0.10677 0.48083 0.7908 0.8396 0.97264 1.00491 1.46689 4.78871 
40 0.01653 0.0948 0.16099 0.16946 0.31478 0.32212 0.33226 0.50781 0.51926 0.64688 0.79192 0.82569 0.83447 0.99502 1.0038 1.16996 1.17895 1.22303 1.33396 1.50226 1.65945 1.67124 1.85138 1.86244 2.06916 2.19652 2.34056 2.6444 2.82522 2.99128 3.16632 3.31387 3.32787 3.45002 3.59557 3.76945 4.09863 4.34356 4.51245 4.81936 
42 0.01171 0.09714 0.17014 0.17936 0.21295 0.32391 0.33453 0.51434 0.53091 0.65735 0.79504 0.83019 0.84107 0.99879 1.00746 1.05902 1.18043 1.19869 1.34666 1.47898 1.5153 1.53796 1.66737 1.85901 1.88957 2.08303 2.21674 2.34753 2.6534 2.84027 3.01141 3.17529 3.32499 3.45952 3.6084 3.78931 4.10486 4.35138 4.52169 4.66954 4.82658 4.85308 
38 0.01539 0.08976 0.15767 0.16623 0.31289 0.3202 0.50291 0.51203 0.64693 0.78318 0.82052 0.82986 0.85004 0.99077 0.99958 1.16783 1.17956 1.33183 1.46321 1.50241 1.65674 1.84818 1.86908 2.06754 2.19518 2.33757 2.64326 2.82336 2.98966 3.16414 3.31195 3.44761 3.59256 3.76839 4.09532 4.3403 4.50863 4.8163 
13 0.00722 0.09534 0.3293 0.49018 0.55399 0.79561 0.83275 0.98109 1.00298 1.02106 1.22777 1.47319 4.82749 
11 0.01201 0.10627 0.33034 0.4948 0.79379 0.83052 0.97706 1.00094 1.01357 1.46996 4.81726 
39 0.01179 0.08843 0.15365 0.16346 0.30831 0.31662 0.32845 0.50198 0.5141 0.64349 0.78515 0.81952 0.82913 0.98896 0.99789 1.16509 1.17508 1.21955 1.32944 1.46744 1.5015 1.65439 1.67362 1.84548 2.06387 2.19232 2.33501 2.63891 2.82028 2.98703 3.16197 3.30959 3.44622 3.59095 3.76512 4.09307 4.33753 4.50804 4.81349 
13 0.01056 0.09967 0.17857 0.32918 0.49189 0.79062 0.83359 0.97098 1.00248 1.02171 1.46726 1.52952 4.82558 
14 0.02114 0.11388 0.17644 0.32361 0.51653 0.80365 0.8331 0.99875 1.02044 1.49245 1.66802 1.85768 4.34941 4.82462 
14 0.00782 0.09951 0.17978 0.33245 0.51933 0.79789 0.83632 0.85328 1.00145 1.01344 1.22907 1.47818 1.52063 4.83307 
31 0.00821 0.09321 0.1604 0.17125 0.31388 0.32257 0.50566 0.78612 0.82282 0.83259 0.99096 1.00006 1.01989 1.16906 1.33232 1.46591 1.50575 1.65722 1.84902 2.0683 2.19421 2.33906 2.8231 2.98966 3.16869 3.31353 3.44963 3.5981 4.09711 4.34127 4.81697 
19 0.01259 0.10949 0.17123 0.3255 0.51152 0.57484 0.80459 0.83095 0.99627 1.0208 1.18054 1.23346 1.5138 1.68319 1.86447 2.22888 4.10578 4.67551 4.82812 
9 0.01627 0.10612 0.32581 0.79072 0.82847 0.97346 1.00092 1.46595 4.8059 
9 0.00968 0.10847 0.48728 0.79525 0.84116 0.97793 1.00609 1.47045 4.80864 
13 0.01139 0.10733 0.32766 0.51324 0.79477 0.83258 0.85983 0.99771 1.01178 1.21745 1.47651 1.52649 4.83228 
23 0.01074 0.09684 0.16936 0.32131 0.48412 0.51394 0.78814 0.82644 0.83695 0.9759 0.99897 1.0102 1.17962 1.34615 1.46804 1.66493 1.85617 2.34848 3.32236 3.45729 4.10402 4.34635 4.82271 
8 0.00878 0.11096 0.49793 0.79756 0.97845 1.00902 1.47154 4.81364 
10 0.01263 0.10473 0.47721 0.78933 0.82967 0.87779 0.97503 1.00198 1.46657 4.80127 
16 0.01576 0.10101 0.17367 0.32462 0.49565 0.78939 0.82883 0.84887 0.97882 1.00006 1.01566 1.19127 1.46836 1.8613 4.10648 4.82582 
31 0.01209 0.09912 0.17798 0.21106 0.32949 0.3448 0.51999 0.54581 0.66257 0.79759 0.83548 0.84591 1.00312 1.01407 1.18406 1.20693 1.35268 1.47686 1.5232 1.68102 1.87337 2.23258 2.36897 2.65929 3.01857 3.17837 3.32923 3.46361 3.61579 4.11129 4.83195 
14 0.02135 0.11765 0.1862 0.34325 0.53903 0.80766 0.84658 1.01139 1.19286 1.23429 1.53194 4.12334 4.68163 4.85296 
9 0.01986 0.11235 0.48759 0.79725 0.84742 0.97883 1.01559 1.4727 4.80974 
9 0.01157 0.10858 0.4846 0.79489 0.83998 0.9756 1.00843 1.4701 1.53565 
13 0.01005 0.10447 0.17773 0.32971 0.54388 0.7955 0.83446 0.98242 1.00341 1.02192 1.22261 1.4735 4.10874 
16 0.00711 0.10327 0.17412 0.3242 0.5144 0.79509 0.83148 0.85109 0.99823 1.01169 1.18391 1.47557 1.51703 1.66867 1.86047 4.82613 
7 0.01019 0.11007 0.79134 0.96881 1.02041 1.46597 4.80351 
28 0.01313 0.10288 0.17328 0.19281 0.32445 0.3346 0.51649 0.79874 0.8334 0.84341 1.00183 1.01232 1.17907 1.19917 1.34521 1.48409 1.52178 1.66891 1.85969 2.20571 2.35126 2.83724 3.18212 3.32451 3.4604 4.10854 4.3532 4.8277 
10 0.02285 0.11481 0.18863 0.33228 0.80027 0.83789 1.00066 1.22743 1.47714 1.55541 
15 0.01646 0.11108 0.17655 0.32876 0.51654 0.80062 0.83438 1.00012 1.01377 1.47674 1.55133 1.6762 4.10882 4.35755 4.82958 
31 0.00741 0.09486 0.1591 0.31088 0.31964 0.50257 0.64482 0.78766 0.82104 0.83192 0.98995 1.00095 1.16617 1.32971 1.47164 1.50356 1.65528 1.84652 2.06453 2.19258 2.33584 2.82095 2.98731 3.16287 3.31028 3.447 3.59214 3.76639 4.094 4.33874 4.8145 
12 0.01165 0.11478 0.18154 0.32911 0.51719 0.8072 0.83409 1.00008 1.01526 1.2295 1.51837 4.83088 
19 0.01384 0.09764 0.16979 0.31933 0.48908 0.51418 0.78862 0.8259 0.84189 0.99259 1.00453 1.17812 1.46562 1.66491 1.85324 2.34548 4.10128 4.34452 4.8201 
15 0.0153 0.10335 0.32186 0.486 0.78934 0.82696 0.85308 0.97825 0.9992 1.01801 1.22377 1.46919 1.52902 1.66965 4.82496 
13 0.01831 0.10711 0.33168 0.49007 0.52557 0.79551 0.83316 0.84593 0.99931 1.01221 1.19192 1.47288 1.52118 
28 0.0199 0.10568 0.17096 0.32297 0.34472 0.51481 0.66011 0.80007 0.82996 0.84587 0.99921 1.04111 1.17895 1.21787 1.34751 1.51283 1.85975 2.22772 2.65942 2.84504 3.17533 3.32226 3.45778 3.78919 4.10309 4.35213 4.52226 4.8262 
9 0.02269 0.10682 0.48485 0.79029 0.83661 0.97467 1.00212 1.46561 4.80658 
16 0.00792 0.03152 0.11298 0.18411 0.33621 0.52806 0.79877 0.84176 0.9854 1.00768 1.02803 1.19296 1.23517 1.47758 3.4842 4.11707 
16 0.01104 0.09746 0.17541 0.32593 0.48559 0.53036 0.78884 0.82966 0.84283 0.97675 1.00088 1.0136 1.4665 1.66988 4.10963 4.82489 
16 0.02016 0.10183 0.1659 0.31627 0.5055 0.78965 0.82379 0.98846 0.99945 1.46399 1.65824 1.84947 2.3409 4.09881 4.34144 4.81686 
9 0.01622 0.10177 0.47927 0.78589 0.82934 0.96773 1.00328 1.462 4.78889 
23 0.02457 0.11327 0.16742 0.19032 0.31964 0.33638 0.51069 0.81126 0.83125 0.85213 0.99773 1.01509 1.17771 1.22054 1.33919 1.51127 1.66314 1.85546 2.23738 2.34516 3.31777 3.46754 4.8214 
14 0.09457 0.1592 0.30909 0.50067 0.79339 0.81958 0.98618 1.47829 1.65267 1.8426 2.33339 4.09163 4.33414 4.80987 
11 0.00961 0.09505 0.46628 0.78732 0.83231 0.8497 0.96032 1.00173 1.01346 1.46591 4.7776 
20 0.01145 0.09677 0.1671 0.31841 0.49032 0.51292 0.78824 0.82541 0.83865 0.99166 1.00328 1.18818 1.46479 1.66313 1.85184 2.34193 3.31749 4.10169 4.34435 4.81952 
22 0.01468 0.10452 0.17367 0.32286 0.34047 0.51314 0.79513 0.82952 0.84145 0.99797 1.00817 1.18088 1.2278 1.47721 1.52039 1.66601 1.85786 2.35015 3.3289 4.10771 4.35239 4.82614 
11 0.01722 0.10243 0.32893 0.4832 0.78816 0.83038 0.85112 0.97421 1.00125 1.46507 4.79982 
10 0.0126 0.1007 0.47848 0.78516 0.82321 0.96685 0.99514 1.46117 1.84935 4.80487 
14 0.00722 0.10139 0.17328 0.32124 0.50967 0.79172 0.82708 0.98095 0.99936 1.46605 1.664 1.8552 4.34907 4.82164 
26 0.01386 0.09846 0.1712 0.324 0.48542 0.51455 0.7893 0.82936 0.83912 0.97716 1.00076 1.01249 1.1778 1.34316 1.46933 1.51256 1.66871 1.85888 2.21027 2.34604 3.32117 3.46413 3.60625 4.10368 4.35029 4.82551 
7 0.02396 0.11951 0.79844 0.8402 0.98182 1.00747 1.47491 
21 0.0195 0.10621 0.17653 0.32477 0.34659 0.51636 0.79639 0.83235 0.84361 0.9994 1.00943 1.1912 1.47315 1.52515 1.66889 1.86049 2.24657 3.47101 4.10921 4.36204 4.82905 
10 0.01939 0.10508 0.47598 0.78897 0.83008 0.96936 1.00089 1.02454 1.46654 4.78592 
9 0.00744 0.10411 0.4859 0.79045 0.82686 0.97296 0.99821 1.46592 4.80211 
18 0.01352 0.10104 0.17222 0.32235 0.51099 0.78968 0.8288 0.8431 0.98221 1.00083 1.17844 1.46701 1.53559 1.6692 1.86162 3.32308 4.10643 4.82338 
11 0.00958 0.10684 0.32513 0.50583 0.79533 0.83145 0.98165 1.00231 1.02967 1.47235 1.8596 
22 0.01667 0.09724 0.16695 0.31589 0.32665 0.50325 0.78753 0.82545 0.83679 0.97523 0.99843 1.00969 1.17832 1.4662 1.66108 1.85275 2.34347 2.83258 3.32165 4.10325 4.3455 4.82128 
12 0.01664 0.09749 0.32071 0.4773 0.78429 0.82254 0.96502 0.99618 1.46097 1.66141 1.85357 4.79954 
9 0.01122 0.10065 0.47213 0.78597 0.82818 0.96537 1.00065 1.46265 4.77824 
19 0.00873 0.10804 0.17528 0.32783 0.51779 0.79983 0.83223 0.84618 1.00138 1.01632 1.18095 1.50795 1.67623 1.87426 2.21736 3.32877 3.46749 4.11268 4.82833 
32 0.01649 0.10141 0.16908 0.18955 0.32274 0.36184 0.51184 0.53951 0.65549 0.79984 0.83015 0.84586 0.9975 1.02472 1.17569 1.19683 1.34504 1.51024 1.55276 1.66997 1.86252 2.20707 2.34661 2.65181 3.00416 3.17172 3.32102 3.45545 3.60488 4.10329 4.66585 4.8258 
15 0.02143 0.10646 0.17358 0.32002 0.50967 0.79463 0.82799 0.85423 0.99609 1.00924 1.47298 1.66164 1.85375 4.34566 4.82117 
16 0.00855 0.09976 0.17104 0.32089 0.51072 0.78908 0.82579 0.97483 0.99739 1.181 1.46484 1.51558 1.85572 4.10474 4.34845 4.82279 
9 0.01852 0.10609 0.48182 0.7904 0.83347 0.97181 1.00187 1.46602 4.79771 
14 0.01038 0.10132 0.17748 0.32671 0.50205 0.79226 0.83021 0.84351 0.98538 1.00179 1.01639 1.46949 1.67509 4.82617 
9 0.01941 0.10756 0.48164 0.79166 0.83831 0.97282 1.00446 1.46776 4.78574 
11 0.01093 0.10032 0.47467 0.79157 0.83778 0.86713 0.97442 1.00543 1.0264 1.47024 4.79235 
6 0.01092 0.11874 0.79574 0.97612 1.00585 1.47183 
18 0.01123 0.10619 0.17409 0.32398 0.51249 0.79581 0.83015 0.84293 0.99817 1.01037 1.18604 1.47552 1.52362 1.66506 1.86226 4.11601 4.35669 4.82555 
21 0.01444 0.10076 0.17798 0.32928 0.48434 0.52056 0.79212 0.83601 0.8484 0.97862 1.00551 1.02033 1.18603 1.47085 1.52693 2.35633 3.3279 3.46513 4.10911 4.3563 4.8305 
11 0.01097 0.09077 0.48205 0.55035 0.79808 0.84668 0.98051 1.01099 1.21296 1.47455 4.85801 
8 0.02287 0.11939 0.79978 0.84683 0.98296 1.01131 1.21791 1.47925 
26 0.01638 0.10216 0.17237 0.32439 0.3403 0.51536 0.79313 0.8304 0.84098 0.99924 1.01127 1.1782 1.21527 1.47162 1.51569 1.66866 1.85933 2.20957 2.34714 2.83549 3.17486 3.32171 3.45958 4.10512 4.35353 4.82613 
28 0.01462 0.10027 0.17143 0.32304 0.34065 0.51377 0.79136 0.82992 0.84051 0.98458 1.00174 1.01617 1.17977 1.21269 1.34877 1.47632 1.52251 1.66766 1.85841 2.21226 2.34744 2.83552 3.17556 3.32383 3.45925 4.1045 4.34924 4.82514 
13 0.00846 0.10247 0.32312 0.49063 0.79165 0.82876 0.84444 0.98067 1.00043 1.01896 1.46965 1.66825 4.82547 
17 0.0193 0.10493 0.17517 0.32455 0.51429 0.79304 0.83192 0.85804 0.99784 1.01169 1.18152 1.47091 1.51942 1.67469 1.86614 4.10631 4.82602 
11 0.00912 0.10837 0.18173 0.32811 0.79683 0.83274 0.85501 1.0004 1.02647 1.47694 4.8292 
10 0.01176 0.11889 0.51816 0.8014 0.84113 0.9994 1.02041 1.48272 1.55478 4.84445 
12 0.00695 0.0315 0.11512 0.20134 0.33662 0.79903 0.83908 0.98432 1.00707 1.02485 1.19652 1.47654 
13 0.01691 0.10687 0.32726 0.49269 0.79364 0.83079 0.84714 0.98748 1.00298 1.03577 1.18793 1.47433 4.83254 
7 0.02214 0.11467 0.49821 0.79613 0.9782 1.46814 4.80225 
10 0.02058 0.113 0.20494 0.79695 0.84145 0.9812 1.00947 1.22655 1.47521 1.54522 
20 0.00948 0.10286 0.16623 0.31712 0.50753 0.79201 0.82625 0.84149 0.99434 1.00737 1.18024 1.47228 1.66025 1.85147 2.34162 2.82778 3.32149 4.10071 4.34342 4.81923 
16 0.00674 0.09519 0.1706 0.31793 0.49335 0.78543 0.82346 0.83741 0.97399 0.99581 1.01198 1.46322 1.66118 1.85141 4.34304 4.81769 
9 0.01136 0.10432 0.48031 0.79274 0.84626 0.97378 1.00738 1.46921 4.78597 
10 0.01614 0.11165 0.48745 0.79706 0.84306 0.97899 1.00771 1.23327 1.47391 1.55209 
23 0.01694 0.10315 0.17208 0.322 0.49772 0.51594 0.79364 0.82878 0.83879 0.87703 0.99781 1.00791 1.18089 1.47289 1.51071 1.53968 1.66486 1.85769 2.21831 3.32499 4.1108 4.35274 4.82564 
12 0.00923 0.10367 0.18581 0.33347 0.51962 0.79503 0.83469 0.98298 1.004 1.1914 1.47074 4.83373 
16 0.00858 0.10155 0.17634 0.33182 0.51646 0.79613 0.83441 0.85248 0.99931 1.01056 1.18423 1.47416 1.52197 3.46615 4.10947 4.83321 
14 0.01927 0.10333 0.17861 0.32213 0.50607 0.7913 0.82829 0.97518 1.00022 1.46565 1.6667 1.8548 4.34778 4.82246 
12 0.0197 0.10949 0.33418 0.79388 0.83155 0.84747 0.9816 1.0039 1.02976 1.19763 1.47631 1.5504 
11 0.00895 0.10026 0.18963 0.32702 0.78913 0.83491 0.9708 1.00335 1.22426 1.46604 1.52783 
15 0.00954 0.10592 0.18663 0.33348 0.52752 0.80258 0.83827 0.85561 1.0042 1.01852 1.48211 1.52724 1.69104 4.12256 4.84647 
18 0.0159 0.09862 0.17094 0.32241 0.48823 0.51829 0.78927 0.82642 0.84037 0.99112 1.00199 1.18086 1.46622 1.53725 1.66724 1.85814 4.3486 4.82337 
10 0.01979 0.11171 0.48956 0.79601 0.83389 0.85915 1.00026 1.01729 1.4736 1.53523 
9 0.0167 0.10669 0.4805 0.79116 0.83815 0.97349 1.0052 1.22745 1.46801 
27 0.01185 0.07711 0.13813 0.17716 0.20027 0.32919 0.34299 0.51864 0.54425 0.79625 0.83564 0.84505 1.00351 1.01272 1.18432 1.20923 1.35471 1.47466 1.5186 1.67188 1.86502 2.21717 2.36156 3.3288 3.46239 4.10973 4.83009 
15 0.01809 0.10063 0.18446 0.32782 0.49004 0.53775 0.79125 0.82894 0.84431 0.98407 1.00054 1.01161 1.46831 1.52202 4.82398 
14 0.00898 0.10117 0.17686 0.32812 0.51824 0.79169 0.83149 0.88883 0.9966 1.01064 1.18886 1.46883 1.52329 4.82645 
9 0.01465 0.10445 0.48089 0.78878 0.83022 0.97079 0.99959 1.46468 4.79625 
15 0.01038 0.10608 0.17825 0.33306 0.51879 0.7962 0.83504 0.99204 1.00487 1.18926 1.23376 1.47559 1.51979 4.11831 4.83169 
26 0.01882 0.10589 0.16691 0.1854 0.31986 0.33076 0.51089 0.79903 0.82924 0.83943 0.99791 1.00941 1.17542 1.33717 1.50798 1.66276 1.85434 2.20055 2.34487 2.82905 2.99981 3.317 3.45694 4.10274 4.34683 4.8216 
12 0.00702 0.09704 0.32723 0.49284 0.79277 0.83073 0.84303 0.98128 1.00261 1.0198 1.4708 1.66849 
9 0.01048 0.10136 0.47594 0.7862 0.82634 0.96709 0.99841 1.46258 4.78183 
9 0.01726 0.10555 0.47984 0.78978 0.83636 0.97153 1.00211 1.46583 4.79032 
10 0.00751 0.10213 0.32602 0.49141 0.78968 0.82731 0.97458 0.99992 1.46436 1.54849 
10 0.0123 0.10449 0.1753 0.32828 0.79141 0.82553 0.9915 1.00498 1.46649 4.82405 
10 0.0084 0.09296 0.46962 0.78837 0.82971 0.96036 1.00242 1.04871 1.46626 4.77883 
33 0.02072 0.10609 0.1691 0.20439 0.3226 0.33364 0.51263 0.65408 0.80351 0.83188 0.84582 0.99949 1.0135 1.17608 1.20306 1.33934 1.50972 1.66761 1.85823 2.07806 2.20363 2.34559 2.65485 2.83306 2.99883 3.17193 3.31933 3.45555 3.60157 4.10279 4.3495 4.51889 4.82442 
16 0.02029 0.1045 0.17431 0.3259 0.51333 0.79237 0.82933 0.97906 1.00027 1.01982 1.18138 1.22638 1.47496 1.52729 4.10609 4.82934 
30 0.0105 0.10093 0.16628 0.1845 0.31745 0.33221 0.50994 0.54442 0.65566 0.80112 0.82752 0.84409 0.99598 1.007 1.17529 1.20679 1.34279 1.51386 1.66068 1.85269 2.20846 2.34462 2.83465 3.17552 3.31984 3.45682 3.60769 4.10181 4.34704 4.82143 
15 0.01741 0.10163 0.16922 0.31919 0.50924 0.78975 0.82579 0.97704 0.99724 1.04125 1.46585 1.66138 1.85295 4.34411 4.81939 
9 0.01562 0.10806 0.48736 0.79308 0.83622 0.97597 1.00428 1.46837 4.8076 
11 0.02042 0.10315 0.1758 0.32498 0.78914 0.82839 0.974 0.99861 1.46413 4.34673 4.82201 
16 0.00658 0.02953 0.11079 0.1821 0.33809 0.55583 0.79622 0.83956 0.87553 1.00257 1.01549 1.20709 1.47293 1.52942 3.48267 4.83768 
21 0.01412 0.10401 0.1749 0.32677 0.50001 0.52108 0.7956 0.8333 0.84824 0.99933 1.0109 1.18484 1.22692 1.47529 1.5223 1.67329 2.24753 3.32988 3.47171 4.11377 4.83055 
10 0.00872 0.09786 0.46804 0.78581 0.83653 0.96025 1.00335 1.22418 1.46364 4.77821 
10 0.01971 0.10398 0.47395 0.7875 0.82922 0.96764 1.00055 1.22582 1.46504 4.78745 
24 0.01555 0.10253 0.16682 0.31776 0.50681 0.79073 0.82493 0.83776 0.99289 1.00685 1.17503 1.33827 1.47972 1.51296 1.66113 1.8529 2.34229 2.83061 3.1726 3.31757 3.45463 4.09993 4.34521 4.82085 
14 0.02111 0.10939 0.3334 0.49777 0.52381 0.79779 0.83479 0.85269 1.00206 1.02101 1.20005 1.47986 1.52322 4.11197 
7 0.0098 0.11567 0.79523 0.87117 0.98642 1.47021 4.81301 
33 0.02033 0.09625 0.15625 0.16841 0.30929 0.31954 0.50033 0.6405 0.79325 0.8193 0.83109 0.98768 1.00071 1.16317 1.32705 1.4976 1.65216 1.8438 2.06162 2.18961 2.33264 2.63672 2.81797 2.98444 3.15964 3.30739 3.44398 3.58903 3.76342 4.09087 4.33605 4.50546 4.8117 
10 0.01916 0.10151 0.47216 0.78574 0.82424 0.84377 0.96959 0.99957 1.46345 4.78149 
19 0.06048 0.13063 0.16564 0.31435 0.50419 0.78849 0.82196 0.98839 1.0006 1.17462 1.4669 1.51523 1.65795 1.84772 2.33839 3.32096 4.09615 4.33973 4.81561 
8 0.0151 0.1089 0.48649 0.79411 0.97176 1.0043 1.46811 4.78955 
12 0.01871 0.10222 0.18154 0.32832 0.49468 0.79051 0.83683 0.97362 1.00458 1.2163 1.46707 4.80335 
9 0.02043 0.10529 0.329 0.78939 0.82879 0.97088 0.99923 1.46471 4.80215 
18 0.01441 0.09828 0.16849 0.3166 0.33217 0.50921 0.78919 0.82579 0.83849 0.98402 0.99874 1.01168 1.46627 1.65974 1.85225 4.10423 4.34474 4.82038 
32 0.01394 0.09485 0.15849 0.16982 0.31148 0.31998 0.50279 0.64431 0.78878 0.82094 0.83119 0.98998 1.00079 1.16518 1.32933 1.49401 1.51511 1.65454 1.84628 2.06453 2.19204 2.33555 2.82019 2.98681 3.16275 3.30945 3.446 3.59157 3.76565 4.09374 4.33845 4.81404 
15 0.01377 0.10402 0.17253 0.31995 0.51004 0.7928 0.82724 0.85085 0.99495 1.01319 1.46945 1.66493 1.85396 4.34673 4.81994 
12 0.01283 0.10703 0.18444 0.34333 0.54743 0.79838 0.84232 0.98491 1.00929 1.19638 1.47409 1.53047 
20 0.01541 0.10037 0.17308 0.32458 0.4942 0.51646 0.79146 0.83002 0.84108 0.99605 1.00748 1.17939 1.46828 1.67092 1.86118 2.35059 3.32396 4.10493 4.35928 4.82548 
11 0.0116 0.09387 0.46575 0.7808 0.81884 0.83371 0.96253 0.99434 1.0108 1.45969 4.77678 
7 0.02168 0.11347 0.79532 0.84008 0.97666 1.00762 1.47128 
18 0.01548 0.09313 0.16724 0.31823 0.48277 0.51038 0.78337 0.82223 0.8338 0.97085 0.99507 1.01025 1.46109 1.51778 1.66305 1.85264 4.34351 4.81909 
33 0.00978 0.09225 0.15354 0.16572 0.30676 0.31593 0.49771 0.6368 0.78914 0.81648 0.82703 0.98506 0.99659 1.15971 1.32364 1.49444 1.64939 1.84111 2.05868 2.18648 2.32998 2.6338 2.81508 2.98113 3.1563 3.30393 3.44039 3.58542 3.75932 4.08804 4.33338 4.50421 4.80904 
12 0.07712 0.16224 0.31578 0.50609 0.7961 0.82517 0.99176 1.47077 1.65911 1.84946 4.34084 4.81628 
10 0.02139 0.11474 0.49425 0.79786 0.83861 0.98424 1.00473 1.04541 1.47833 1.5449 
38 0.01596 0.10259 0.17814 0.19384 0.33069 0.34237 0.52125 0.54163 0.66063 0.79984 0.84002 0.8566 1.00615 1.01944 1.18406 1.19856 1.2275 1.34976 1.52073 1.5491 1.67767 1.86747 2.09248 2.2197 2.35443 2.65543 2.85427 3.00955 3.17959 3.32802 3.46391 3.61026 3.79079 4.11069 4.36375 4.52407 4.6645 4.83403 
38 0.01419 0.10356 0.1713 0.18215 0.32438 0.33415 0.51554 0.53504 0.66207 0.8026 0.83273 0.84217 0.87614 1.00201 1.01243 1.17879 1.19222 1.22482 1.34443 1.51274 1.53232 1.66937 1.85955 2.08744 2.20826 2.35065 2.65926 2.83619 3.01006 3.1797 3.32488 3.45986 3.60568 3.79936 4.10714 4.35329 4.6705 4.82721 
11 0.02308 0.10479 0.3224 0.49944 0.79066 0.826 0.97888 0.99878 1.46581 1.85408 4.81566 
16 0.02265 0.11144 0.18097 0.32688 0.51614 0.80009 0.83372 0.85185 1.0003 1.01824 1.18659 1.51457 1.67652 1.86363 4.697 4.83002 
9 0.01529 0.10416 0.47726 0.78831 0.83608 0.96954 1.00063 1.46456 4.78232 
19 0.01899 0.10181 0.16753 0.31956 0.50891 0.78956 0.82608 0.83891 0.99267 1.00581 1.17419 1.46709 1.51247 1.66221 1.85509 2.20705 3.31925 4.10776 4.82165 
40 0.01129 0.09825 0.17257 0.18166 0.3251 0.33373 0.36688 0.51762 0.53773 0.65956 0.81095 0.83599 0.84554 1.00449 1.01516 1.18076 1.19358 1.23098 1.34496 1.51566 1.54062 1.66928 1.68708 1.86106 1.87496 2.21199 2.35122 2.65593 2.83939 3.00567 3.17751 3.32517 3.46173 3.60808 3.78408 4.1101 4.35692 4.52547 4.67689 4.82969 
10 0.009 0.09657 0.46545 0.78467 0.82374 0.83826 0.96347 1.00025 1.4626 4.77477 
14 0.01187 0.09804 0.31727 0.47505 0.787 0.82529 0.83867 0.96935 0.99983 1.01035 1.46549 1.66579 1.85882 4.81087 
9 0.01185 0.10644 0.48082 0.79163 0.84138 0.97311 1.00556 1.4675 4.78973 
10 0.01584 0.10514 0.4746 0.78993 0.84048 0.9697 1.00716 1.23662 1.46765 4.78607 
19 0.0189 0.09473 0.16281 0.31332 0.4888 0.5093 0.7846 0.82169 0.83725 0.98817 0.99901 1.46054 1.65625 1.8473 2.33891 2.82913 4.09716 4.33931 4.81527 
24 0.01515 0.10121 0.16686 0.31835 0.331 0.50913 0.79116 0.82598 0.83734 0.99407 1.00554 1.17518 1.33852 1.47254 1.51054 1.66351 1.8528 2.34219 2.82989 3.31784 3.45493 4.10019 4.34427 4.82016 
16 0.01738 0.11295 0.18366 0.3344 0.5257 0.80259 0.84052 0.85877 1.00761 1.02729 1.18977 1.23352 1.5267 1.67877 3.47321 4.11559 
20 0.01178 0.09538 0.16737 0.31901 0.48526 0.51292 0.78637 0.82515 0.83645 0.9747 0.99733 1.01142 1.18071 1.46499 1.66104 1.85309 2.34535 4.10151 4.34437 4.82015 
14 0.01959 0.10593 0.32349 0.49014 0.51817 0.79409 0.82972 0.84716 0.99696 1.00929 1.4698 1.66906 1.8599 4.82315 
10 0.02046 0.10946 0.17815 0.33787 0.79538 0.83415 0.9946 1.01911 1.47064 1.53455 
26 0.0092 0.06929 0.13751 0.17941 0.33019 0.52246 0.67049 0.8003 0.8375 0.8511 1.00418 1.01651 1.18558 1.21704 1.35656 1.52882 1.67699 1.87046 2.66925 3.18473 3.33178 3.46466 4.11062 4.35998 4.53724 4.83254 
14 0.01736 0.10466 0.17715 0.32948 0.51789 0.79297 0.83591 0.97656 1.0052 1.18218 1.46888 1.52249 4.11499 4.82862 
15 0.01551 0.10466 0.18282 0.33691 0.79105 0.84082 0.97306 1.00818 1.19088 1.23203 1.46929 1.53302 2.66529 3.18526 3.474 
11 0.00806 0.10799 0.18059 0.3298 0.79787 0.83639 0.99683 1.00999 1.20777 1.47695 1.52932 
18 0.01624 0.10182 0.17571 0.32986 0.49247 0.52175 0.79295 0.83502 0.97783 1.00404 1.02376 1.18385 1.47016 1.53194 1.6759 3.46564 4.10913 4.83013 
12 0.01761 0.09619 0.32281 0.47692 0.78327 0.82396 0.84845 0.96757 0.9965 1.01768 1.46165 4.79625 
9 0.01191 0.10632 0.48542 0.79202 0.83567 0.97406 1.00416 1.46734 4.80208 
23 0.01339 0.10226 0.16731 0.31967 0.50691 0.79085 0.82656 0.83693 0.99356 1.00364 1.17354 1.34289 1.47097 1.51128 1.66293 1.85517 2.20324 2.34439 3.32045 3.45621 4.10324 4.34708 4.82023 
11 0.01274 0.10088 0.32091 0.48598 0.78708 0.82499 0.96965 0.99722 1.46267 1.85568 4.80759 
16 0.01905 0.09543 0.16813 0.31425 0.4877 0.78307 0.82127 0.96631 0.99336 1.2284 1.45982 1.65961 1.84742 4.10147 4.33942 4.81513 
8 0.0189 0.11213 0.79203 0.83521 0.97812 1.00196 1.4693 4.81815 
10 0.02279 0.10988 0.32651 0.5151 0.79574 0.83199 0.99596 1.0093 1.47113 4.82436 
8 0.01798 0.1108 0.48239 0.79671 0.97002 1.02437 1.47226 4.78455 
6 0.01325 0.11685 0.80208 0.97986 1.01346 1.47655 
9 0.02762 0.10531 0.48427 0.78808 0.82548 0.9721 0.99688 1.46347 4.80271 
18 0.01609 0.10058 0.1779 0.32957 0.48912 0.53408 0.79137 0.8318 0.85325 0.98624 1.00367 1.18386 1.21706 1.46986 1.51817 3.48177 4.10883 4.83792 
12 0.00682 0.10249 0.32499 0.49494 0.79174 0.82791 0.97495 0.99907 1.01608 1.46787 1.66636 4.8247 
9 0.00711 0.1033 0.47913 0.78964 0.82812 0.9622 0.9992 1.46543 4.7908 
8 0.01691 0.10995 0.49387 0.79434 0.8369 0.98075 1.00642 1.47006 
20 0.01214 0.11003 0.1712 0.32486 0.51345 0.80122 0.83056 0.84242 1.00015 1.01759 1.17814 1.35025 1.50941 1.66906 1.86236 2.35001 3.32221 3.46648 4.10754 4.82552 
9 0.0131 0.10564 0.48211 0.7905 0.8362 0.97168 1.00315 1.46608 4.79788 
8 0.01718 0.11258 0.49631 0.79736 0.97699 1.00939 1.47131 4.80881 
14 0.00978 0.1091 0.17416 0.3263 0.51738 0.80093 0.83129 0.99861 1.01499 1.18808 1.50788 4.10673 4.35232 4.82788 
18 0.01937 0.11422 0.18565 0.3372 0.53358 0.80378 0.84543 0.87917 1.01247 1.19208 1.22707 1.4822 1.5345 2.2434 3.46918 4.11523 4.3959 4.84101 
22 0.00902 0.09941 0.16713 0.31935 0.50825 0.78935 0.82646 0.83785 0.99112 1.00213 1.17971 1.46672 1.50947 1.66278 1.85373 2.34241 2.83521 3.31929 3.46139 4.10091 4.34508 4.82078 
32 0.07897 0.14479 0.15947 0.30669 0.31471 0.49788 0.50703 0.6416 0.78307 0.8176 0.8269 0.9867 0.99581 1.1623 1.32649 1.4609 1.49802 1.65146 1.84312 2.06094 2.18885 2.33263 2.81735 2.98379 3.15951 3.30653 3.44284 3.58879 3.76247 4.09074 4.33538 4.81107 
7 0.01005 0.11528 0.80072 0.843 0.98561 1.01081 1.47839 
10 0.01229 0.1065 0.48226 0.79177 0.83136 0.97349 1.00181 1.04471 1.46894 4.81063 
9 0.01605 0.11077 0.48427 0.79594 0.84384 0.9769 1.01108 1.4717 4.7934 
13 0.01276 0.10848 0.17909 0.33131 0.51894 0.79808 0.83426 0.99892 1.01285 1.18725 1.47721 1.53237 4.83057 
9 0.01632 0.10574 0.48593 0.79065 0.82768 0.97299 0.99964 1.46622 4.8038 
12 0.01116 0.1066 0.17104 0.32366 0.51222 0.797 0.82698 0.99565 1.01105 1.47474 1.51456 4.82416 
13 0.01735 0.09875 0.1774 0.32771 0.48615 0.78768 0.83324 0.96817 1.00319 1.46432 4.10753 4.78394 4.82844 
9 0.01615 0.11582 0.4958 0.80274 0.85021 0.98608 1.01372 1.23 1.48021 
26 0.00847 0.09809 0.16295 0.31478 0.50423 0.78678 0.82244 0.83459 0.9896 1.00116 1.16992 1.33559 1.4686 1.508 1.65818 1.84926 2.1981 2.33927 2.82674 2.99775 3.16842 3.31509 3.45224 4.09723 4.34198 4.81726 
19 0.00856 0.10879 0.16881 0.3215 0.51077 0.80086 0.83042 0.86265 0.99725 1.01832 1.3408 1.50855 1.66713 1.85828 2.21208 3.32345 4.10344 4.34974 4.82325 
32 0.01678 0.10078 0.16843 0.18209 0.32023 0.32958 0.51284 0.5383 0.65964 0.79764 0.83008 0.84037 0.99925 1.00881 1.17779 1.19825 1.34392 1.51005 1.52972 1.66385 1.68298 1.8567 2.20621 2.34645 2.83276 3.00651 3.32409 3.45966 4.10516 4.34927 4.67075 4.82485 
19 0.01878 0.10641 0.17414 0.32487 0.51361 0.79466 0.83025 0.84307 0.99767 1.01145 1.18099 1.47524 1.51546 1.67291 1.86183 2.35261 3.46079 4.10914 4.82699 
14 0.00814 0.10178 0.18246 0.49327 0.52677 0.79663 0.83381 0.8537 1.00033 1.01288 1.19897 1.47535 1.53292 4.82971 
9 0.01729 0.10597 0.4798 0.79019 0.83823 0.97125 1.00484 1.46624 4.78901 
8 0.02368 0.11384 0.4949 0.79558 0.83914 0.99367 1.01098 1.4726 
10 0.01095 0.10258 0.32907 0.48665 0.79012 0.83852 0.97233 1.00336 1.46592 4.78667 
9 0.01568 0.10503 0.47633 0.7894 0.84104 0.96965 1.00617 1.46593 4.78149 
10 0.01187 0.10839 0.32817 0.51597 0.79593 0.83318 0.99638 1.01018 1.47165 4.82492 
10 0.01519 0.10672 0.47793 0.79107 0.84377 0.97247 1.00447 1.4673 1.53866 4.80221 
9 0.01539 0.11232 0.48922 0.79885 0.84455 0.98054 1.01158 1.47441 4.80496 
19 0.01633 0.0996 0.16342 0.31595 0.50599 0.78749 0.82204 0.83516 0.99064 1.00541 1.17572 1.46698 1.50789 1.66071 1.85062 2.33918 4.09679 4.34138 4.81702 
8 0.02007 0.11427 0.4986 0.79855 0.84071 0.98386 1.00697 1.47445 
13 0.00848 0.10473 0.18145 0.33331 0.53069 0.79995 0.83931 1.00326 1.02593 1.21695 1.47837 4.11673 4.84236 
8 0.0137 0.1094 0.49276 0.79329 0.83152 0.98465 1.00548 1.47017 
11 0.01128 0.11326 0.33222 0.79961 0.83895 0.89224 1.00502 1.09705 1.19746 1.49086 4.8466 
9 0.0083 0.1013 0.48306 0.7933 0.83773 0.97479 1.00576 1.46932 4.7921 
9 0.01861 0.10565 0.47896 0.78973 0.84093 0.97149 1.00314 1.46563 4.78997 
16 0.00729 0.09144 0.17352 0.32714 0.49216 0.51984 0.79202 0.83086 0.84785 0.99581 1.00674 1.18444 1.46907 1.67364 4.10681 4.82743 
12 0.0092 0.08619 0.3411 0.54839 0.80135 0.83986 0.87105 1.00574 1.02025 1.2285 1.48303 1.56098 
10 0.01437 0.10015 0.3245 0.48321 0.78587 0.82795 0.9682 0.99834 1.46144 4.78923 
26 0.01182 0.09771 0.17191 0.19648 0.32402 0.34041 0.51425 0.79029 0.82899 0.83993 0.98078 1.00086 1.01209 1.18119 1.22637 1.3477 1.4713 1.51888 1.66985 1.85867 2.34761 3.32473 3.46023 4.10538 4.35116 4.82652 
16 0.02032 0.10878 0.1791 0.32895 0.51767 0.79711 0.83432 0.85108 1.00108 1.01469 1.18263 1.47772 1.51987 1.67636 4.11226 4.8291 
16 0.01057 0.09909 0.16496 0.3144 0.50453 0.78753 0.82216 0.98686 0.99968 1.46191 1.65637 1.84736 2.33921 4.09738 4.33931 4.81506 
13 0.01705 0.09938 0.31701 0.47711 0.7872 0.82538 0.83991 0.97075 0.99953 1.01117 1.4656 1.86038 4.8043 
29 0.0149 0.10348 0.16376 0.17584 0.3169 0.33068 0.50762 0.53233 0.80287 0.82703 0.83914 0.99511 1.00782 1.17166 1.21066 1.33585 1.50565 1.65985 1.85234 2.19673 2.34168 2.82643 2.99241 3.17164 3.3171 3.45171 4.09897 4.34424 4.81885 
8 0.0241 0.11902 0.50114 0.79736 0.83661 0.99568 1.47204 1.54474 
19 0.02405 0.12138 0.18204 0.3332 0.52802 0.67502 0.81586 0.84203 1.0048 1.02103 1.1922 1.52387 2.69451 3.05832 3.19601 3.33623 3.47252 4.11735 4.84945 
21 0.01358 0.10128 0.16496 0.31564 0.50653 0.78996 0.82387 0.84553 0.9917 1.00595 1.17433 1.47408 1.51089 1.65929 1.8502 2.34021 2.83055 3.31909 4.09886 4.34247 4.81756 
11 0.01673 0.1108 0.1851 0.32955 0.79747 0.83759 0.99993 1.02614 1.18508 1.47828 4.83499 
10 0.0111 0.09993 0.46924 0.7874 0.84157 0.96287 1.00904 1.22316 1.46523 4.77917 
9 0.01015 0.06436 0.13723 0.79771 0.84623 0.97908 1.01325 1.22447 1.47486 
8 0.00733 0.10563 0.49022 0.79131 0.82826 0.97818 1.00161 1.46758 
14 0.01885 0.10243 0.18583 0.32521 0.49782 0.7904 0.8309 0.84686 0.97953 1.00183 1.21505 1.46814 1.67154 4.82509 
9 0.01266 0.10498 0.47877 0.78974 0.83543 0.97106 1.00239 1.466 4.78572 
11 0.01578 0.10859 0.31942 0.51042 0.79404 0.82595 0.99184 1.46875 1.66259 1.85715 4.8177 
19 0.01212 0.09721 0.16112 0.31414 0.50353 0.78544 0.82053 0.83283 0.98856 1.00126 1.16994 1.46335 1.50415 1.65679 1.84879 2.34088 4.10021 4.34006 4.81509 
24 0.01405 0.10611 0.17461 0.32531 0.51645 0.79502 0.83325 0.85037 0.99939 1.01509 1.18122 1.22196 1.47707 1.52469 1.67256 1.86133 2.2202 2.35098 3.17846 3.32679 3.46171 4.10628 4.35354 4.8291 
23 0.01339 0.10379 0.1729 0.32541 0.50311 0.51815 0.79542 0.83174 0.84439 0.99842 1.00928 1.18092 1.47259 1.51595 1.66992 1.86371 2.35026 3.18146 3.32408 3.46812 4.10639 4.35489 4.82769 
12 0.01009 0.11573 0.32655 0.51615 0.80409 0.83478 1.00082 1.02825 1.49521 1.66926 1.86488 4.82863 
10 0.01784 0.11052 0.32599 0.79394 0.83098 0.9825 1.00203 1.47053 1.86136 4.82374 
8 0.01692 0.11665 0.79694 0.83655 0.97917 1.007 1.47343 1.54867 
9 0.01244 0.10612 0.48453 0.79122 0.83538 0.97414 1.0027 1.46644 4.80443 
12 0.02284 0.11953 0.19302 0.34559 0.56354 0.81019 0.84243 0.86602 1.00964 1.03728 1.23055 1.5481 
12 0.01517 0.10048 0.17419 0.322 0.5102 0.78832 0.82727 0.97241 0.99877 1.46298 1.85584 4.80882 
9 0.02049 0.11176 0.48498 0.79625 0.84552 0.97762 1.01105 1.23403 1.47346 
23 0.01678 0.09818 0.17381 0.32513 0.48097 0.51636 0.78845 0.8306 0.84056 0.97403 1.00207 1.02289 1.18049 1.46709 1.52369 1.67214 1.86109 2.3497 3.17977 3.32376 3.4628 4.10658 4.82725 
21 0.01955 0.10301 0.17336 0.32298 0.3407 0.51445 0.79343 0.82998 0.84397 0.99696 1.00796 1.17993 1.34883 1.47208 1.67243 1.8573 3.32488 3.46228 4.1053 4.35099 4.82624 
26 0.01703 0.10137 0.17681 0.32738 0.48925 0.5198 0.55274 0.6672 0.79637 0.83431 0.84755 1.0014 1.0163 1.1856 1.22317 1.35627 1.48323 1.51913 1.67655 1.86809 2.23031 3.33684 3.46367 4.1079 4.67289 4.83034 
8 0.02024 0.11155 0.49068 0.79619 0.8414 0.97938 1.00781 1.47159 
43 0.01257 0.09949 0.17215 0.18088 0.20364 0.3269 0.33735 0.51541 0.52939 0.57539 0.65951 0.80116 0.83313 0.84255 1.00155 1.01065 1.17998 1.19208 1.22023 1.34493 1.51251 1.52755 1.66947 1.69351 1.86238 2.08072 2.21006 2.24169 2.34976 2.65321 2.83857 3.00294 3.17652 3.32487 3.46065 3.60473 3.79208 4.10655 4.3531 4.5244 4.65676 4.8282 4.84784 
10 0.0127 0.09921 0.4691 0.7856 0.83836 0.96175 1.00143 1.46267 3.75385 4.77964 
9 0.0103 0.10449 0.4861 0.7888 0.82807 0.9763 0.99903 1.46456 4.81051 
10 0.01484 0.10666 0.47904 0.7913 0.83508 0.97227 1.00392 1.02286 1.46877 4.7956 
7 0.00853 0.10493 0.48127 0.79105 0.9689 1.46419 4.77818 
7 0.02056 0.12367 0.79924 0.83837 0.98829 1.00765 1.47897 
10 0.01106 0.10471 0.47916 0.78963 0.8361 0.97142 1.00255 1.22826 1.46671 4.80628 
23 0.01469 0.10267 0.16486 0.31703 0.506 0.79135 0.8243 0.83564 0.99258 1.00569 1.17149 1.34125 1.50117 1.65992 1.85208 2.20567 2.34115 2.83079 3.31743 3.45461 4.09879 4.34437 4.81898 
9 0.01292 0.1047 0.47771 0.78927 0.83182 0.9706 1.00192 1.4653 4.7855 
9 0.02108 0.11465 0.33636 0.79698 0.83568 0.99394 1.00808 1.47356 4.82859 
25 0.00719 0.09562 0.17044 0.19555 0.32371 0.33974 0.5136 0.5426 0.79744 0.83019 0.84153 0.99898 1.00897 1.18589 1.34678 1.48264 1.51458 1.66649 1.85962 2.23466 3.32516 3.4652 4.10585 4.35233 4.82487 
8 0.01019 0.1031 0.48117 0.79208 0.96691 1.0082 1.46761 4.78137 
9 0.01937 0.11008 0.48152 0.79444 0.84728 0.9753 1.00914 1.47067 4.78778 
24 0.01347 0.10375 0.17863 0.33039 0.34844 0.52387 0.66661 0.79845 0.83652 0.85281 1.00392 1.01834 1.18465 1.21348 1.4801 1.51997 1.87547 2.24207 2.66464 3.18066 3.33006 3.47005 4.11098 4.8347 
7 0.00716 0.10857 0.79571 0.84271 0.97705 1.00867 1.47181 
20 0.02067 0.10506 0.16905 0.32079 0.5099 0.793 0.82778 0.84044 0.99552 1.00722 1.1771 1.47203 1.52179 1.66275 1.85684 2.20657 2.34707 4.10667 4.35051 4.82192 
10 0.01835 0.10324 0.32192 0.49587 0.78945 0.82574 0.97457 0.99765 1.46431 4.80636 
11 0.01079 0.10497 0.18119 0.33176 0.79309 0.83434 0.97573 1.00284 1.18697 1.46956 4.81414 
9 0.02049 0.10337 0.4753 0.78681 0.83107 0.96811 1.00009 1.46309 4.78135 
10 0.01033 0.10177 0.33029 0.48762 0.7912 0.83849 0.9733 1.00521 1.46719 4.78645 
27 0.01256 0.09756 0.16897 0.18973 0.32155 0.33901 0.51136 0.53435 0.79252 0.82754 0.84137 0.99564 1.01009 1.17588 1.19334 1.34707 1.50824 1.55432 1.67677 1.85733 2.21209 3.32154 3.45845 3.60547 4.10249 4.35071 4.82309 
18 0.01047 0.10132 0.18174 0.33493 0.52054 0.79373 0.83677 0.85975 0.98464 1.00585 1.18768 1.22405 1.47283 1.52613 1.89843 4.11753 4.67809 4.8402 
30 0.0131 0.09494 0.15954 0.17287 0.31228 0.32508 0.50367 0.54609 0.78891 0.82149 0.8332 0.99055 1.00134 1.16803 1.21274 1.33547 1.50017 1.526 1.65631 1.84763 2.19746 2.33784 2.82616 2.99184 3.16772 3.31417 3.44968 4.09629 4.33988 4.81517 
29 0.00675 0.08885 0.15878 0.17281 0.32064 0.3304 0.51194 0.78916 0.82732 0.83746 0.98 0.99967 1.0099 1.17603 1.33966 1.4687 1.66309 1.8549 2.20461 2.34443 2.83026 2.99781 3.17312 3.31908 3.45677 3.60876 4.10398 4.34892 4.82319 
32 0.01538 0.09557 0.16375 0.17782 0.31725 0.32876 0.50744 0.54759 0.78998 0.82492 0.8349 0.99349 1.00357 1.17022 1.19597 1.33515 1.47535 1.50611 1.66078 1.85222 2.19739 2.2312 2.34077 2.82747 2.99474 3.16824 3.31512 3.45173 3.597 4.09802 4.34378 4.81882 
10 0.01371 0.10194 0.47574 0.78602 0.82412 0.96818 0.99679 1.46214 1.85012 4.80017 
15 0.0202 0.10985 0.1817 0.33793 0.52678 0.79818 0.83893 0.98045 1.0055 1.01972 1.19486 1.47568 1.52479 4.11467 4.86053 
20 0.01276 0.099 0.1695 0.32141 0.49094 0.51548 0.79037 0.82741 0.83885 0.98574 1.00032 1.01525 1.18049 1.46883 1.66328 1.85636 2.34786 4.10382 4.3475 4.82341 
9 0.01704 0.10832 0.48623 0.79308 0.83366 0.97524 1.00203 1.0281 1.46993 
22 0.00648 0.09584 0.16761 0.31931 0.33907 0.50951 0.78911 0.82543 0.83724 0.99294 1.00315 1.17775 1.46599 1.51419 1.66129 1.85582 2.34505 3.32271 3.4601 4.10323 4.34869 4.82245 
15 0.00798 0.10501 0.16997 0.32137 0.51226 0.79548 0.82787 0.99361 1.17811 1.4731 1.51824 1.66733 2.23267 4.10502 4.82201 
14 0.02806 0.11504 0.31787 0.50761 0.7963 0.82681 0.99342 1.01247 1.47663 1.65995 1.85243 2.34582 4.34465 4.81989 

43
