# Supplementary material for: Deciphering the Contribution of Oriens-Lacunosum/Moleculare (OLM) Cells to Intrinsic θ Rhythms Using Biophysical Local Field Potential (LFP) Models
Source: eNeuro. 2018 Sep 4;5(4):ENEURO.0146-18.2018. doi: 10.1523/ENEURO.0146-18.2018 (PMC6140113; doi:10.1523/ENEURO.0146-18.2018)
Supplement: Supplementary file 2 — Supplementary Code. Download supplement 2, GZ file [file sup_enu-eN-NWR-0146-18-s02.gz › LFP_microcircuit-master/SOM-350-SOM12915016-dSD3.5ms-shift5.32ms-gnSD0.12-gsb0.75-csb0.21-gbs1.75-cbs0.1344-spiketimes.txt]

12458

350


35 0.01373 0.10588 0.17417 0.19191 0.32634 0.33871 0.51947 0.55306 0.65855 0.80686 0.83533 0.85069 1.00453 1.1803 1.19723 1.34519 1.52245 1.67124 1.86195 2.08883 2.21385 2.3502 2.65403 2.83819 3.00817 3.1753 3.3241 3.45952 3.60775 3.78933 4.10686 4.35568 4.52261 4.66789 4.83056 
29 0.01237 0.10318 0.16477 0.31614 0.33256 0.50969 0.65262 0.80077 0.82606 0.84457 0.99436 1.17172 1.20746 1.3364 1.5222 1.66179 1.85187 2.08658 2.20638 2.34089 2.65191 2.82978 3.00087 3.1692 3.31611 3.45345 4.09821 4.34458 4.82034 
28 0.01931 0.11172 0.17782 0.32982 0.52788 0.6626 0.80449 0.83686 0.85968 1.00755 1.18407 1.21428 1.35375 1.53007 1.68042 1.86953 2.102 2.22627 2.36266 2.66199 2.86259 3.17995 3.33 3.4663 4.11001 4.38593 4.52845 4.84193 
46 0.01229 0.09073 0.15914 0.16717 0.18177 0.31339 0.32081 0.33182 0.50601 0.52265 0.6451 0.7893 0.82239 0.83161 0.99184 1.00219 1.16759 1.17668 1.19507 1.33197 1.35199 1.50408 1.65696 1.67156 1.84874 1.8633 2.06787 2.19511 2.21439 2.33782 2.63993 2.82358 2.84543 2.98952 3.16386 3.31228 3.44772 3.46062 3.59295 3.76781 4.0958 4.341 4.50769 4.64254 4.81716 4.83855 
34 0.00852 0.10573 0.17121 0.18694 0.32355 0.33629 0.5171 0.65742 0.80729 0.83283 0.8483 1.00139 1.0339 1.17777 1.19513 1.34293 1.52135 1.66921 1.85939 2.08505 2.20782 2.34793 2.65353 2.83643 3.00835 3.1751 3.3224 3.45905 3.60669 3.78594 4.10514 4.35278 4.51945 4.82883 
31 0.00792 0.09696 0.16269 0.17573 0.31491 0.32633 0.50791 0.65048 0.79231 0.82383 0.83543 0.99286 1.01724 1.17044 1.19074 1.33508 1.65805 1.8493 2.07174 2.19852 2.33929 2.64769 2.82622 2.99335 3.16721 3.31492 3.45135 3.59801 4.09765 4.34208 4.81834 
35 0.01809 0.09949 0.16763 0.1794 0.32016 0.33068 0.51264 0.65317 0.79369 0.82776 0.83832 0.99714 1.01478 1.17431 1.18935 1.22453 1.33944 1.51867 1.66352 1.85508 2.07961 2.20442 2.34389 2.65031 2.83125 3.00004 3.17065 3.31888 3.45463 3.60149 3.78372 4.10162 4.34739 4.51716 4.82355 
39 0.01645 0.09657 0.16481 0.17465 0.31667 0.3251 0.33974 0.51086 0.53655 0.65218 0.79463 0.82683 0.83645 0.9963 1.00903 1.17371 1.18652 1.21666 1.3379 1.51443 1.66152 1.68753 1.85298 1.87202 2.07456 2.20201 2.34242 2.6484 2.82907 2.99642 3.16965 3.31777 3.4537 3.59928 3.77673 4.10049 4.34534 4.51618 4.82172 
48 0.01796 0.09351 0.16072 0.16919 0.18564 0.31446 0.32216 0.33431 0.50641 0.52156 0.64532 0.67442 0.79893 0.82442 0.83375 0.99317 1.00452 1.16859 1.17823 1.19802 1.3327 1.35159 1.50507 1.52886 1.65822 1.67603 1.84992 1.86531 2.06868 2.19679 2.22086 2.33858 2.64089 2.82427 2.84473 2.99067 3.16445 3.31313 3.44861 3.46291 3.59403 3.7688 4.09649 4.3419 4.50844 4.64659 4.81785 4.83666 
39 0.01575 0.11026 0.17787 0.18925 0.33068 0.34094 0.52325 0.54709 0.66254 0.81451 0.84003 0.85223 1.00892 1.02829 1.1847 1.19824 1.23057 1.35013 1.52509 1.67439 1.69834 1.86677 1.90031 2.09507 2.21549 2.35514 2.65842 2.84214 3.01088 3.18148 3.32991 3.46463 3.61126 3.79137 4.11223 4.36024 4.52691 4.66719 4.83497 
37 0.02023 0.10585 0.17071 0.18388 0.32264 0.33299 0.5151 0.5437 0.65578 0.8055 0.83146 0.84284 1.00072 1.01886 1.1771 1.19121 1.22546 1.34251 1.51989 1.66669 1.85795 1.88907 2.08303 2.20954 2.34685 2.65198 2.83473 3.00324 3.17325 3.32205 3.45733 3.60376 3.78443 4.10442 4.35062 4.51954 4.82693 
42 0.01543 0.10116 0.16265 0.17272 0.2164 0.31629 0.32603 0.50761 0.53111 0.64731 0.80692 0.82699 0.83835 0.9947 1.0105 1.16966 1.18176 1.21268 1.33406 1.50748 1.65929 1.68394 1.85138 1.87468 2.07124 2.19769 2.23013 2.34019 2.64417 2.82591 2.9918 3.16647 3.31457 3.45007 3.4738 3.59613 3.77178 4.09825 4.34378 4.51268 4.65178 4.81963 
32 0.012 0.10327 0.17278 0.19476 0.32467 0.33926 0.51852 0.65891 0.79937 0.83129 0.84385 1.00195 1.17922 1.20051 1.34584 1.52355 1.67087 1.8605 2.09551 2.21482 2.34932 2.65596 2.8413 3.01265 3.17583 3.32427 3.45919 3.60751 4.10583 4.35394 4.52561 4.83086 
33 0.01839 0.09932 0.16272 0.18241 0.31464 0.32772 0.50727 0.64883 0.79582 0.82386 0.84076 0.99226 1.16964 1.18977 1.33426 1.51135 1.65849 1.84909 2.07443 2.20091 2.33858 2.64527 2.82603 2.99385 3.16628 3.31379 3.4502 3.59695 3.77737 4.09669 4.34189 4.5162 4.81824 
39 0.01081 0.09377 0.16058 0.17013 0.31234 0.32109 0.33679 0.50685 0.54288 0.64769 0.79296 0.82337 0.83316 0.99261 1.00704 1.16866 1.18036 1.2113 1.33322 1.50906 1.6574 1.68107 1.84936 2.06968 2.196 2.23484 2.33876 2.6446 2.82471 2.99083 3.16561 3.31365 3.4496 3.59569 3.77125 4.09685 4.34165 4.51186 4.81787 
28 0.01494 0.11039 0.17225 0.20006 0.32378 0.34152 0.52089 0.6592 0.8149 0.83513 1.00148 1.17953 1.20979 1.34821 1.52915 1.67004 1.85915 2.21676 2.34839 2.66144 2.85412 3.01631 3.17884 3.32633 3.46157 4.10648 4.35624 4.82843 
49 0.01944 0.10524 0.17047 0.1792 0.19835 0.32424 0.33317 0.35605 0.51561 0.53191 0.65408 0.6721 0.81712 0.83483 0.84539 1.00267 1.01533 1.17776 1.18822 1.21301 1.34157 1.35925 1.51445 1.53512 1.66772 1.68539 1.85972 1.87762 2.07933 2.20569 2.2279 2.34789 2.65008 2.834 2.85528 3.00002 3.17387 3.32245 3.45784 3.47418 3.60357 3.77882 4.10559 4.12924 4.35171 4.51809 4.65489 4.82747 4.85315 
39 0.01532 0.11338 0.17392 0.18553 0.32667 0.33741 0.51799 0.54081 0.658 0.82301 0.83965 0.86375 1.00557 1.03213 1.18011 1.19329 1.22826 1.3447 1.38013 1.52023 1.67158 1.86254 1.89588 2.08449 2.21046 2.35055 2.65411 2.83684 3.00413 3.17653 3.32506 3.4609 3.60698 3.78326 4.10866 4.35466 4.52192 4.66897 4.83044 
42 0.01674 0.10327 0.17285 0.18357 0.32538 0.33488 0.51701 0.53834 0.65718 0.80077 0.83366 0.84358 1.00306 1.01689 1.17831 1.18906 1.21396 1.34243 1.36351 1.51775 1.66962 1.70563 1.86037 1.88371 2.08351 2.20779 2.23903 2.34851 2.65273 2.83579 3.00305 3.17474 3.32295 3.45817 3.47836 3.60451 3.78185 4.10644 4.3532 4.52006 4.65772 4.82886 
32 0.01861 0.11105 0.16861 0.19099 0.32078 0.33536 0.51296 0.65524 0.81528 0.83336 0.9989 1.17476 1.19552 1.33933 1.52053 1.66579 1.85606 2.08705 2.20741 2.34439 2.65443 2.83252 3.00275 3.17175 3.31933 3.45564 3.60822 3.78765 4.10306 4.35024 4.52234 4.82525 
25 0.01916 0.10504 0.16805 0.31951 0.35908 0.51401 0.65703 0.80103 0.82879 0.84742 0.99751 1.17519 1.20722 1.34181 1.66496 1.85561 2.20641 2.34476 2.83916 3.17199 3.31963 3.45562 4.10118 4.3485 4.82472 
34 0.0118 0.10037 0.16211 0.17469 0.31462 0.32494 0.50648 0.64642 0.79832 0.82456 0.83642 0.99293 1.01348 1.16896 1.18896 1.33317 1.50729 1.65831 1.84945 2.06864 2.19671 2.33856 2.64448 2.82452 2.99108 3.16535 3.31342 3.44951 3.59513 3.76999 4.09668 4.34184 4.51276 4.81781 
36 0.01627 0.10706 0.16858 0.17949 0.32134 0.33107 0.51281 0.54224 0.65274 0.81125 0.83219 0.84641 1.00006 1.01759 1.17514 1.18918 1.33936 1.51227 1.66489 1.85684 2.07646 2.20328 2.23789 2.34529 2.64831 2.83126 2.99704 3.17146 3.31949 3.45572 3.60083 3.77677 4.10347 4.34956 4.51701 4.82472 
35 0.02031 0.10967 0.17278 0.18988 0.32517 0.33753 0.51719 0.55184 0.65866 0.81484 0.83548 0.85186 1.00366 1.17915 1.19707 1.34244 1.52186 1.66933 1.8603 2.08572 2.20811 2.34818 2.65389 2.83549 3.0046 3.17533 3.32299 3.45949 3.60649 3.78829 4.10596 4.35334 4.52229 4.67034 4.82841 
34 0.01519 0.11351 0.1785 0.19599 0.33123 0.34481 0.52428 0.5663 0.66408 0.82406 0.84166 0.86452 1.00987 1.18445 1.20132 1.35079 1.52881 1.67559 1.86724 2.0963 2.21813 2.35553 2.66002 2.84415 3.01258 3.18094 3.32935 3.46445 3.61311 3.79426 4.11223 4.36052 4.52772 4.8362 
44 0.00968 0.1004 0.16795 0.17741 0.20314 0.32202 0.33094 0.35904 0.51392 0.53466 0.65404 0.81082 0.83215 0.84206 1.00031 1.01211 1.17543 1.18685 1.21549 1.34033 1.37676 1.5148 1.66515 1.68353 1.85742 1.87856 2.07973 2.20403 2.23784 2.34604 2.65013 2.83269 2.99902 3.17254 3.32074 3.45627 3.48453 3.60217 3.77891 4.10434 4.35032 4.5189 4.65918 4.82615 
37 0.01767 0.10243 0.16475 0.1761 0.31773 0.32844 0.50941 0.53723 0.64899 0.80336 0.82757 0.83939 0.99601 1.01635 1.17178 1.18635 1.33585 1.5098 1.661 1.68524 1.85309 2.07452 2.1995 2.34153 2.64564 2.828 2.99365 3.16807 3.31634 3.45168 3.59805 3.77386 4.09934 4.34503 4.51335 4.66433 4.82109 
33 0.0205 0.11305 0.17408 0.19023 0.32636 0.33955 0.51916 0.57632 0.65955 0.82113 0.8383 0.87835 1.00505 1.17977 1.19496 1.34641 1.52337 1.6706 1.86302 2.09552 2.2106 2.35145 2.65737 2.83869 3.00802 3.1771 3.32559 3.46114 3.60811 4.10881 4.35647 4.52678 4.83079 
36 0.01617 0.10633 0.17279 0.18675 0.32535 0.33702 0.51704 0.54692 0.65632 0.80637 0.83426 0.84735 1.00359 1.17855 1.19235 1.22528 1.34343 1.51871 1.67 1.86078 2.08402 2.20959 2.34799 2.65236 2.83639 3.00229 3.17395 3.32266 3.4581 3.60403 3.78358 4.10547 4.35243 4.52079 4.66205 4.82862 
26 0.00784 0.10316 0.17577 0.22023 0.3272 0.34294 0.52892 0.682 0.81107 0.83573 0.85368 1.00515 1.18309 1.21399 1.35314 1.55403 1.67225 1.86405 2.22052 2.35396 3.18465 3.33138 3.46576 4.10944 4.36986 4.83979 
31 0.00809 0.11636 0.1775 0.20041 0.33062 0.35002 0.52461 0.66305 0.83712 0.85873 1.00977 1.18382 1.20769 1.35146 1.52814 1.6777 1.86812 2.09747 2.21873 2.35464 2.66332 2.84486 3.01393 3.18148 3.33003 3.46524 3.62175 4.11243 4.36667 4.5356 4.83757 
32 0.01271 0.1094 0.17466 0.19499 0.3272 0.3431 0.52517 0.66129 0.81145 0.83568 0.85493 1.00579 1.18146 1.20381 1.34939 1.52571 1.67518 1.86381 2.0919 2.21874 2.35261 2.65846 2.85077 3.01427 3.17919 3.32804 3.46247 3.80157 4.108 4.35796 4.52604 4.83613 
28 0.00856 0.10724 0.1719 0.19835 0.324 0.33952 0.51815 0.6601 0.81153 0.83414 0.86023 1.0022 1.17805 1.20246 1.34474 1.5363 1.6688 1.85966 2.20868 2.34843 2.66246 2.84073 3.17562 3.32399 3.45973 4.10639 4.35398 4.82866 
33 0.00943 0.04532 0.12777 0.18016 0.20021 0.33239 0.34697 0.52563 0.58822 0.66556 0.82848 0.84377 1.01073 1.18592 1.20453 1.3527 1.52956 1.67789 1.86872 2.09782 2.2215 2.35677 2.66266 2.84595 3.01489 3.18328 3.33068 3.4675 3.62027 4.11288 4.36175 4.5362 4.83877 
31 0.01877 0.11006 0.16937 0.18875 0.32175 0.33663 0.51517 0.65551 0.81375 0.83321 0.87148 0.99986 1.17595 1.19574 1.34235 1.52856 1.66614 1.85804 2.20777 2.3467 2.65911 2.83596 3.00473 3.17358 3.32166 3.45703 3.61244 4.1042 4.35283 4.52752 4.82662 
42 0.01914 0.1043 0.16945 0.17964 0.32229 0.33181 0.51399 0.53555 0.65393 0.80216 0.83071 0.8409 1.00077 1.01804 1.17576 1.18721 1.21478 1.34016 1.36755 1.51477 1.66624 1.69576 1.85823 1.88491 2.08003 2.20596 2.24369 2.34627 2.64952 2.83313 2.99878 3.17203 3.32065 3.45582 3.47866 3.60239 3.77893 4.10377 4.35033 4.51728 4.65763 4.82608 
44 0.01151 0.10011 0.17228 0.18155 0.20547 0.32631 0.33513 0.36783 0.51783 0.53726 0.65794 0.81226 0.83603 0.84632 1.0045 1.01658 1.17985 1.19067 1.21656 1.34443 1.37118 1.51882 1.66975 1.69734 1.86145 1.88173 2.08422 2.20953 2.24466 2.34995 2.65454 2.83655 3.00276 3.17631 3.3248 3.4601 3.48096 3.60575 3.78289 4.1079 4.35402 4.52279 4.66814 4.82975 
38 0.01442 0.10482 0.16557 0.17586 0.31844 0.32838 0.50997 0.54091 0.64962 0.80931 0.82968 0.84296 0.99723 1.01262 1.17247 1.18567 1.22086 1.33656 1.50994 1.66205 1.68429 1.85407 2.07501 2.19967 2.23728 2.34288 2.64672 2.82861 2.99485 3.16968 3.31741 3.45319 3.59856 3.77535 4.1009 4.34645 4.51639 4.82212 
30 0.01808 0.10701 0.16952 0.1928 0.32174 0.33797 0.51735 0.65908 0.80806 0.83123 0.85308 0.99948 1.17713 1.20441 1.34612 1.52471 1.66596 1.85729 2.21152 2.34702 2.65783 2.83816 3.17627 3.3229 3.45781 3.61237 4.10468 4.35207 4.52944 4.82796 
39 0.01846 0.10602 0.17079 0.18301 0.32314 0.33362 0.51483 0.53845 0.65445 0.80641 0.83251 0.84613 1.00127 1.0222 1.17685 1.18954 1.21984 1.34161 1.51603 1.66784 1.85833 1.88475 2.08116 2.20654 2.24036 2.34678 2.6507 2.83466 3.00223 3.17323 3.32141 3.45681 3.60266 3.77994 4.10447 4.35115 4.51838 4.665 4.82689 
33 0.01632 0.10432 0.16994 0.19153 0.32186 0.33508 0.51491 0.65569 0.80153 0.83043 0.8442 0.99961 1.17624 1.19354 1.34091 1.5195 1.66683 1.85703 2.08212 2.20739 2.34549 2.65375 2.83313 3.00748 3.17209 3.32006 3.45563 3.60542 3.78542 4.10252 4.34912 4.51981 4.82545 
33 0.01437 0.10245 0.17453 0.19727 0.32737 0.34736 0.52636 0.65939 0.79785 0.83429 0.8503 1.0053 1.1815 1.20524 1.35604 1.48412 1.52801 1.67537 1.87018 2.21863 2.35655 2.65763 2.8567 3.0153 3.17725 3.32697 3.462 3.61593 4.10748 4.36796 4.52945 4.67152 4.83817 
47 0.01584 0.09951 0.16906 0.17762 0.19822 0.32285 0.33134 0.34973 0.51444 0.53292 0.65306 0.68268 0.80575 0.83135 0.84061 1.00059 1.01161 1.17582 1.18562 1.20661 1.33987 1.36095 1.51336 1.5418 1.66585 1.68214 1.85774 1.87394 2.0779 2.20415 2.22574 2.34587 2.64859 2.83251 2.86079 2.99806 3.17197 3.32049 3.45632 3.47469 3.60144 3.77759 4.10382 4.34985 4.51708 4.65355 4.82598 
41 0.01637 0.10146 0.17077 0.18068 0.22195 0.32423 0.33434 0.51548 0.53928 0.65511 0.80219 0.83276 0.84388 1.00189 1.02083 1.1768 1.18784 1.21394 1.34158 1.51583 1.66882 1.85935 1.88865 2.08113 2.20759 2.24657 2.34698 2.65011 2.83398 3.00117 3.17253 3.32103 3.4564 3.47857 3.60265 3.77891 4.1044 4.35132 4.51786 4.65985 4.8268 
29 0.01557 0.10055 0.16312 0.18186 0.31511 0.32813 0.50799 0.65159 0.79754 0.82466 0.83748 0.99319 1.17052 1.19431 1.33498 1.65809 1.84935 2.07377 2.19879 2.33935 2.82586 2.99339 3.16791 3.31498 3.45149 3.59959 4.09756 4.34195 4.81824 
33 0.0085 0.09943 0.17271 0.19067 0.32479 0.3375 0.51784 0.58146 0.65866 0.80388 0.83262 0.844 1.00201 1.17915 1.1955 1.34437 1.52377 1.66844 1.85985 2.08567 2.21152 2.34839 2.65539 2.838 3.00936 3.17558 3.32403 3.45949 3.60831 4.10585 4.35231 4.5238 4.82906 
40 0.0126 0.10271 0.17453 0.18604 0.32753 0.33784 0.51899 0.5403 0.6577 0.80285 0.8357 0.8469 1.00531 1.02474 1.18058 1.1924 1.21987 1.34472 1.37037 1.51919 1.673 1.86355 1.89698 2.08539 2.21193 2.35038 2.65297 2.83844 3.00409 3.1761 3.32472 3.46034 3.48516 3.60602 3.7823 4.10754 4.35512 4.52047 4.65804 4.83047 
45 0.01737 0.10584 0.16971 0.17916 0.20645 0.32278 0.33213 0.3644 0.51497 0.53419 0.65419 0.68937 0.81957 0.83486 0.84889 1.00136 1.01699 1.17681 1.18794 1.21572 1.34144 1.37069 1.51524 1.66649 1.68832 1.85899 1.88523 2.08135 2.20561 2.23536 2.34728 2.65054 2.83391 3.00034 3.17313 3.32172 3.45739 3.48381 3.60244 3.78047 4.10499 4.35146 4.51885 4.65559 4.82687 
27 0.02109 0.11588 0.17429 0.21479 0.32582 0.34732 0.52427 0.66203 0.82094 0.83764 1.00407 1.18205 1.2204 1.3548 1.5404 1.67006 1.86348 2.21816 2.36186 2.66577 2.85301 3.1841 3.33089 3.46399 4.10783 4.35793 4.833 
42 0.01459 0.0983 0.16238 0.17183 0.20316 0.31607 0.32481 0.35911 0.50792 0.53351 0.64735 0.80433 0.82644 0.83676 0.99468 1.00783 1.16971 1.18136 1.21175 1.33394 1.50751 1.65925 1.6787 1.85122 1.87197 2.07033 2.19732 2.23366 2.34006 2.64373 2.82571 2.99159 3.16622 3.31439 3.45006 3.59577 3.77049 4.09801 4.34332 4.51226 4.66234 4.81927 
37 0.01938 0.10661 0.16837 0.1799 0.32098 0.33077 0.51242 0.53589 0.65213 0.81004 0.83167 0.8446 0.99947 1.01575 1.17473 1.18819 1.22313 1.33915 1.5128 1.66506 1.85636 1.88458 2.07732 2.20444 2.34478 2.6484 2.83111 2.99758 3.17075 3.31921 3.4551 3.60094 3.77625 4.10276 4.34864 4.51683 4.82428 
36 0.01708 0.10288 0.1732 0.1847 0.32599 0.3356 0.51782 0.5576 0.66029 0.80022 0.83408 0.84441 1.00378 1.02048 1.17929 1.19118 1.21915 1.34463 1.5325 1.66937 1.86066 1.89392 2.09303 2.21124 2.34883 2.65706 2.83623 3.00585 3.17604 3.32399 3.45991 3.60833 4.10684 4.35261 4.52655 4.82843 
36 0.01562 0.11348 0.17827 0.19388 0.33113 0.34436 0.52427 0.55567 0.66356 0.82168 0.84103 0.85861 1.00873 1.05646 1.18597 1.2077 1.3491 1.52682 1.67627 1.87008 2.09624 2.21699 2.3562 2.65888 2.84482 3.01068 3.18131 3.32935 3.46535 3.61521 3.79394 4.11216 4.36072 4.52782 4.67611 4.83578 
32 0.02251 0.11577 0.17718 0.19808 0.32869 0.34212 0.52367 0.66295 0.81977 0.83904 0.85885 1.00734 1.18239 1.20006 1.34972 1.52614 1.67375 1.86479 2.0937 2.21538 2.35383 2.66246 2.84188 3.01808 3.18122 3.32897 3.46333 3.61414 4.11048 4.36043 4.52948 4.83472 
31 0.01614 0.10222 0.16311 0.19039 0.31542 0.33013 0.50773 0.64893 0.80287 0.82541 0.84375 0.99355 1.16988 1.1962 1.33416 1.51355 1.65927 1.85027 2.07361 2.20148 2.339 2.6478 2.82626 2.99322 3.1662 3.3144 3.45065 3.59801 4.09696 4.34256 4.8184 
41 0.01585 0.10427 0.17154 0.18164 0.32427 0.33338 0.51652 0.54114 0.65798 0.80267 0.83271 0.84251 1.00198 1.01348 1.178 1.18951 1.21718 1.34279 1.37518 1.52006 1.66779 1.69281 1.86062 1.8981 2.08709 2.2077 2.24957 2.34912 2.65337 2.83609 3.00358 3.17507 3.32308 3.45913 3.6053 3.78579 4.10678 4.35351 4.52077 4.67223 4.82878 
34 0.0122 0.10218 0.16319 0.18089 0.3152 0.32965 0.50764 0.57304 0.64874 0.80897 0.82727 0.85492 0.99354 1.17084 1.19312 1.33483 1.51308 1.6599 1.85016 2.07579 2.2021 2.33956 2.64461 2.82693 2.99473 3.16677 3.31493 3.45059 3.59901 3.78006 4.09761 4.34311 4.51415 4.81907 
31 0.01162 0.11152 0.17787 0.20104 0.32949 0.34354 0.5241 0.66406 0.8183 0.83931 0.8592 1.00726 1.18466 1.20959 1.35075 1.53001 1.67355 1.86517 2.09597 2.22129 2.35435 2.66287 2.85043 3.01701 3.18143 3.32997 3.46456 4.11106 4.35978 4.53835 4.83526 
42 0.01101 0.09907 0.16498 0.17399 0.21672 0.31867 0.32742 0.36086 0.51018 0.53338 0.64903 0.80631 0.8287 0.83866 0.99701 1.00945 1.17238 1.18372 1.21289 1.33619 1.36641 1.50907 1.66196 1.67999 1.8539 1.87251 2.07413 2.20065 2.34247 2.64482 2.82803 2.9941 3.16827 3.31672 3.45224 3.59779 3.7727 4.10036 4.34584 4.51332 4.65977 4.82167 
34 0.01224 0.10581 0.16985 0.18839 0.32245 0.33519 0.51467 0.65441 0.80607 0.83138 0.84709 1.00086 1.1755 1.19072 1.23134 1.3408 1.51851 1.66783 1.8578 2.08277 2.20853 2.34553 2.65227 2.83282 3.00187 3.17139 3.31995 3.45528 3.60133 3.7873 4.10277 4.35005 4.52046 4.82576 
31 0.01871 0.10662 0.16615 0.18734 0.31818 0.33358 0.51096 0.65303 0.8097 0.83012 0.99604 1.17249 1.19894 1.33747 1.51716 1.66339 1.85323 2.0882 2.20393 2.34236 2.64884 2.83069 2.9999 3.16989 3.31723 3.45403 3.5998 4.10023 4.34658 4.52629 4.82228 
33 0.0126 0.09982 0.16048 0.1748 0.31306 0.32451 0.50477 0.64489 0.79912 0.82321 0.8367 0.99125 1.16702 1.1875 1.33118 1.505 1.65629 1.84764 2.06759 2.19501 2.33676 2.64148 2.8229 2.98921 3.16364 3.31149 3.44766 3.59338 3.76949 4.09496 4.34018 4.51302 4.81621 
32 0.01881 0.10972 0.1713 0.18808 0.32378 0.33727 0.51713 0.65694 0.81255 0.83443 0.85582 1.0023 1.17757 1.19534 1.34284 1.52112 1.6693 1.86107 2.09561 2.20951 2.34877 2.65226 2.83821 3.00397 3.17443 3.32268 3.4586 3.60513 4.10604 4.35659 4.52322 4.82938 
31 0.01389 0.10763 0.17424 0.20199 0.3264 0.3412 0.52087 0.66011 0.80637 0.83471 0.85461 1.00486 1.18102 1.20505 1.34838 1.53025 1.67153 1.86195 2.10105 2.2174 2.34953 2.66078 2.83995 3.01672 3.17833 3.3259 3.46085 3.61816 4.10702 4.35435 4.82942 
43 0.01619 0.10478 0.17392 0.18409 0.3264 0.33547 0.36771 0.51825 0.5381 0.65773 0.80786 0.83556 0.84585 1.00447 1.01833 1.17961 1.19061 1.21682 1.3441 1.36651 1.51759 1.54403 1.67101 1.86217 1.88962 2.08399 2.20932 2.23906 2.35005 2.65245 2.83768 3.00314 3.17579 3.32419 3.45963 3.47874 3.60515 3.78182 4.10774 4.35458 4.52106 4.65766 4.83008 
45 0.01338 0.09989 0.17126 0.17966 0.19922 0.32551 0.33397 0.35742 0.51717 0.5351 0.65714 0.80083 0.83262 0.84173 0.87726 1.00342 1.01459 1.17932 1.18978 1.2144 1.34356 1.36823 1.51806 1.6681 1.68438 1.86049 1.8777 2.08176 2.209 2.24295 2.3488 2.65224 2.83555 3.00139 3.17492 3.32353 3.45882 3.4748 3.60469 3.78103 4.10654 4.3524 4.51999 4.65848 4.82837 
38 0.02012 0.10296 0.16565 0.17674 0.31784 0.32789 0.51008 0.54107 0.65069 0.80288 0.82797 0.83924 0.99636 1.01314 1.17256 1.18529 1.21645 1.33691 1.51175 1.6619 1.85304 1.88178 2.07474 2.20112 2.24114 2.34248 2.64717 2.82895 2.99621 3.16911 3.31706 3.4531 3.59902 3.77452 4.1004 4.34574 4.51457 4.82195 
33 0.01864 0.10311 0.16566 0.181 0.31807 0.32994 0.51032 0.65148 0.80043 0.82744 0.83966 0.99596 1.1726 1.19026 1.3366 1.51288 1.66156 1.85259 2.07482 2.20097 2.34161 2.65002 2.82856 2.99584 3.16915 3.3168 3.45312 3.599 3.78084 4.10009 4.34551 4.51945 4.82148 
38 0.00659 0.09559 0.16746 0.17793 0.32033 0.33035 0.51202 0.54272 0.65227 0.79525 0.82818 0.83814 0.99798 1.01362 1.1739 1.18602 1.21671 1.33871 1.51384 1.664 1.85538 1.89403 2.07684 2.20264 2.23216 2.34383 2.64815 2.83115 2.99819 3.17016 3.3186 3.45414 3.59955 3.77825 4.10132 4.34736 4.51579 4.82348 
35 0.01918 0.10379 0.16452 0.17653 0.31718 0.32756 0.50868 0.58609 0.64933 0.80742 0.82826 0.84208 0.99588 1.01381 1.17135 1.18837 1.33558 1.51018 1.66093 1.85221 2.0726 2.199 2.34098 2.64667 2.82687 2.99331 3.16764 3.31559 3.45167 3.59762 3.77397 4.09965 4.345 4.51752 4.82044 
35 0.01191 0.10503 0.17738 0.1912 0.32986 0.34168 0.52204 0.54995 0.6617 0.81625 0.83902 0.85276 1.00799 1.07035 1.18378 1.19883 1.34922 1.52477 1.67391 1.865 2.09028 2.21469 2.35297 2.65885 2.84159 3.0103 3.1798 3.32865 3.46354 3.61096 3.79066 4.11113 4.35879 4.52682 4.83322 
31 0.01454 0.11307 0.16877 0.19658 0.32098 0.33634 0.51419 0.65505 0.81864 0.83431 0.99924 1.17529 1.20031 1.3396 1.521 1.66524 1.85648 2.09043 2.20669 2.3452 2.65337 2.83414 3.0033 3.17303 3.3208 3.45599 3.6112 4.10357 4.35139 4.52286 4.82593 
39 0.01076 0.09482 0.17528 0.18581 0.32817 0.33815 0.52115 0.5448 0.66111 0.80898 0.83646 0.84676 1.00568 1.01954 1.18264 1.196 1.22715 1.34768 1.5234 1.67294 1.71017 1.86428 1.89178 2.08909 2.21416 2.35267 2.65669 2.84099 3.00812 3.17858 3.32685 3.46282 3.61117 3.78831 4.11001 4.35719 4.52433 4.66344 4.83261 
39 0.01428 0.10238 0.1704 0.18182 0.32323 0.33317 0.5149 0.54107 0.65528 0.80046 0.83144 0.84142 1.00067 1.01463 1.17688 1.18976 1.22029 1.34137 1.51672 1.66653 1.69508 1.85836 1.89699 2.08114 2.20645 2.34667 2.65109 2.83385 3.00062 3.17289 3.32141 3.4571 3.60322 3.77909 4.10431 4.35041 4.51884 4.66424 4.82644 
32 0.01618 0.12001 0.17386 0.19768 0.32599 0.34249 0.52079 0.66022 0.82504 0.83984 1.00418 1.18048 1.20612 1.3454 1.52426 1.67131 1.86247 2.08758 2.21386 2.35276 2.65836 2.84124 3.01125 3.17787 3.32595 3.46183 3.61418 3.79606 4.10812 4.35784 4.52935 4.83303 
34 0.05425 0.12567 0.1637 0.18561 0.31533 0.3275 0.50693 0.64724 0.8055 0.82637 0.84181 0.99363 1.0146 1.16885 1.1882 1.33349 1.50968 1.65922 1.85049 2.07108 2.19792 2.33894 2.64434 2.8256 2.99191 3.16534 3.3136 3.44948 3.59509 3.77122 4.09688 4.34296 4.5128 4.8187 
40 0.01855 0.10313 0.17237 0.18231 0.32563 0.3357 0.51686 0.53768 0.65582 0.80012 0.83337 0.84325 1.00303 1.0195 1.17874 1.19028 1.21731 1.34326 1.37501 1.51702 1.66936 1.86115 1.89089 2.08164 2.20944 2.34853 2.65087 2.8359 3.00185 3.17421 3.323 3.45819 3.47785 3.60466 3.78042 4.10573 4.35219 4.51902 4.65992 4.8281 
35 0.01866 0.10562 0.17056 0.18511 0.32302 0.3356 0.51542 0.55044 0.65594 0.80571 0.83119 0.84361 1.00086 1.17651 1.19082 1.22511 1.34204 1.52011 1.6662 1.8585 2.08301 2.20677 2.34682 2.65202 2.83495 3.0009 3.17351 3.32172 3.45725 3.60404 3.78499 4.10418 4.3509 4.52078 4.82718 
52 0.01653 0.10072 0.17047 0.17847 0.19326 0.32441 0.33192 0.34311 0.51636 0.53082 0.65518 0.67063 0.80353 0.83304 0.84212 0.87326 1.0028 1.01269 1.178 1.18714 1.20489 1.34198 1.35558 1.51476 1.53183 1.66795 1.68239 1.86006 1.87501 2.08062 2.20606 2.22412 2.34846 2.65049 2.67642 2.83468 2.85455 3.00065 3.17415 3.1916 3.32269 3.45861 3.47304 3.60341 3.77934 4.10611 4.12231 4.35283 4.51852 4.65287 4.82836 4.84805 
40 0.02005 0.10677 0.16948 0.17953 0.21954 0.32287 0.33327 0.51465 0.5369 0.65404 0.81348 0.83315 0.84586 1.00071 1.01645 1.17594 1.1879 1.21762 1.34061 1.51551 1.66628 1.6884 1.85873 2.07968 2.20516 2.23523 2.34677 2.64961 2.83376 2.99911 3.1725 3.32099 3.45687 3.60232 3.77947 4.10414 4.35053 4.51861 4.6533 4.82645 
44 0.01653 0.0948 0.16492 0.17359 0.19823 0.31894 0.32737 0.34745 0.51063 0.53132 0.65003 0.79359 0.82683 0.83599 0.99654 1.00759 1.17231 1.18244 1.20515 1.33652 1.37072 1.51 1.66211 1.67873 1.85387 1.87085 2.07318 2.20075 2.22848 2.34227 2.64516 2.82875 2.99443 3.16825 3.3168 3.45233 3.46888 3.59794 3.77287 4.09981 4.34541 4.51321 4.66363 4.8217 
49 0.01171 0.09714 0.16832 0.17635 0.19239 0.32246 0.33029 0.34344 0.51451 0.53152 0.65367 0.68159 0.7989 0.83053 0.83922 0.8603 1.00068 1.01082 1.17608 1.18571 1.20787 1.34001 1.35944 1.51329 1.53377 1.66595 1.68269 1.85826 1.87733 2.07921 2.20454 2.22719 2.34634 2.64828 2.83314 2.8586 2.99844 3.17238 3.32042 3.45656 3.47291 3.60161 3.77751 4.10405 4.35019 4.51682 4.65273 4.82605 4.84791 
56 0.01539 0.08976 0.15385 0.1638 0.17218 0.19876 0.31232 0.31911 0.32875 0.5047 0.51602 0.56923 0.64295 0.65669 0.7948 0.82242 0.83086 0.85128 0.99176 1.001 1.1663 1.17442 1.18908 1.22095 1.33063 1.34384 1.50291 1.52975 1.65613 1.66842 1.84819 1.86035 2.06639 2.19362 2.20936 2.33702 2.63866 2.82203 2.8381 2.9882 3.02214 3.1627 3.17565 3.31101 3.3229 3.44651 3.45738 3.59198 3.76638 4.09505 4.10738 4.34039 4.50643 4.63859 4.81633 4.83063 
30 0.00722 0.09534 0.17521 0.20286 0.32795 0.34719 0.52404 0.66569 0.80265 0.83596 0.85543 1.00617 1.18197 1.20601 1.34932 1.53884 1.67574 1.86717 2.22165 2.35241 2.6595 2.85064 3.01217 3.17784 3.32644 3.46279 4.10777 4.36173 4.53196 4.83334 
35 0.01201 0.10627 0.17223 0.19033 0.32406 0.33641 0.51703 0.55177 0.6571 0.80957 0.83394 0.84977 1.00239 1.17938 1.1999 1.34357 1.51968 1.66864 1.85957 2.08575 2.20996 2.34817 2.65263 2.83656 3.00539 3.17455 3.32303 3.45914 3.60752 3.7837 4.1055 4.35246 4.52038 4.66972 4.82831 
49 0.01179 0.08843 0.15365 0.16269 0.17329 0.30971 0.31679 0.32671 0.50242 0.51573 0.64087 0.78656 0.81984 0.8286 0.85092 0.98961 0.99892 1.16428 1.17332 1.19428 1.32841 1.34429 1.50052 1.65383 1.66757 1.84573 1.85809 2.06365 2.1911 2.21111 2.3349 2.63705 2.81964 2.84169 2.98605 3.16085 3.30872 3.32203 3.4447 3.45842 3.59012 3.76416 4.093 4.11095 4.33807 4.5046 4.64015 4.814 4.83513 
44 0.01056 0.09967 0.17013 0.17961 0.2149 0.32355 0.33304 0.5149 0.53568 0.65441 0.8022 0.83135 0.84143 1.0013 1.0161 1.17679 1.18792 1.21455 1.34125 1.37269 1.51531 1.66708 1.69402 1.85835 1.87807 2.07966 2.20747 2.24282 2.34638 2.65026 2.83311 2.85957 3.00096 3.17237 3.32131 3.4568 3.48564 3.60237 3.77898 4.104 4.35045 4.51795 4.65889 4.82618 
29 0.02114 0.11388 0.17163 0.2231 0.32365 0.34294 0.51861 0.65904 0.81837 0.83576 1.00198 1.17796 1.21479 1.34364 1.53537 1.66846 1.85963 2.20934 2.34786 2.66703 2.85198 3.00905 3.17749 3.3231 3.45967 3.6123 4.10664 4.36372 4.831 
35 0.00782 0.09951 0.17308 0.18679 0.32557 0.33718 0.51769 0.54935 0.65891 0.8125 0.83515 0.84888 1.0037 1.17948 1.19376 1.22882 1.34446 1.52343 1.66951 1.86085 2.08406 2.21064 2.3491 2.65475 2.83655 3.00504 3.17559 3.32415 3.45999 3.60653 3.78709 4.1068 4.35289 4.52325 4.82909 
47 0.00821 0.09321 0.16108 0.16996 0.18852 0.31503 0.32293 0.33567 0.50746 0.52676 0.6469 0.67643 0.79929 0.82517 0.83492 0.99404 1.00621 1.16985 1.181 1.21021 1.33363 1.36503 1.5071 1.53864 1.65901 1.67849 1.85064 1.86917 2.07034 2.19785 2.2365 2.33974 2.64316 2.82519 2.85683 2.99174 3.16608 3.31447 3.44998 3.47054 3.59585 3.77075 4.09765 4.34269 4.51163 4.65239 4.81881 
33 0.01259 0.10949 0.16657 0.18435 0.31898 0.33381 0.51101 0.65183 0.81492 0.83182 0.85688 0.99761 1.1733 1.19518 1.33733 1.51411 1.66273 1.85416 2.08191 2.20153 2.34349 2.65013 2.82992 2.99705 3.17121 3.3182 3.45428 3.60214 3.78772 4.10163 4.34737 4.52406 4.82328 
24 0.01627 0.10612 0.16972 0.32132 0.34409 0.51646 0.79801 0.82959 0.84704 0.99913 1.17732 1.21715 1.34461 1.66606 1.85712 2.21109 2.34708 2.83561 3.17453 3.32097 3.45826 4.10246 4.34893 4.82463 
35 0.00968 0.10847 0.17271 0.19154 0.32487 0.33786 0.51769 0.55299 0.65824 0.81777 0.83613 0.85653 1.00347 1.17955 1.19879 1.34452 1.52206 1.66932 1.8602 2.08639 2.21171 2.34921 2.65475 2.83782 3.00716 3.17592 3.32403 3.45947 3.61177 3.7901 4.10673 4.35326 4.5232 4.67059 4.82963 
25 0.01139 0.10733 0.17194 0.32253 0.33687 0.51748 0.66061 0.80484 0.83205 0.85145 1.00091 1.17905 1.2166 1.34663 1.66782 1.85849 2.21356 2.34781 2.83997 3.17591 3.32266 3.4598 4.10491 4.35134 4.82805 
40 0.01074 0.09684 0.16789 0.17757 0.32087 0.32963 0.51188 0.53528 0.65371 0.79399 0.82866 0.83816 0.99814 1.00973 1.17499 1.18577 1.21092 1.33896 1.51224 1.66464 1.68895 1.85623 1.88428 2.07916 2.20405 2.24024 2.34485 2.64907 2.83185 2.99827 3.1711 3.31914 3.45541 3.60095 3.77813 4.10263 4.34856 4.51596 4.6625 4.82436 
36 0.00878 0.11096 0.17132 0.18638 0.32362 0.33612 0.5153 0.5406 0.65491 0.82372 0.83787 1.00223 1.04514 1.1773 1.1929 1.34167 1.51617 1.66769 1.85897 1.8951 2.08087 2.20725 2.34749 2.65107 2.83455 3.00162 3.1737 3.32221 3.45787 3.60394 3.77991 4.1054 4.35216 4.51911 4.66527 4.82773 
35 0.01263 0.10473 0.16943 0.18241 0.32165 0.33269 0.51586 0.65636 0.80185 0.83023 0.84268 0.99934 1.02437 1.17651 1.19367 1.34101 1.51906 1.66573 1.85738 2.08729 2.20763 2.34657 2.65202 2.83617 3.00176 3.17333 3.32096 3.45772 3.60667 3.79033 4.10454 4.35106 4.5212 4.67744 4.82734 
47 0.01576 0.10101 0.16686 0.1761 0.20169 0.3202 0.32921 0.35455 0.51194 0.53062 0.65096 0.67937 0.81273 0.83104 0.84244 0.99866 1.01312 1.17401 1.18506 1.21232 1.33837 1.36236 1.51158 1.53823 1.6644 1.68777 1.85576 1.8755 2.07748 2.20415 2.23904 2.34396 2.64665 2.83042 2.85799 2.99669 3.16979 3.31861 3.45411 3.47348 3.59975 3.77547 4.10194 4.34799 4.51472 4.65147 4.82378 
41 0.01209 0.09912 0.17281 0.18194 0.22137 0.32646 0.33583 0.51774 0.53961 0.65785 0.79928 0.83335 0.84254 1.00363 1.01583 1.17929 1.18985 1.21418 1.34374 1.37279 1.51912 1.66986 1.86134 1.89094 2.0844 2.20855 2.24097 2.34914 2.65257 2.83663 3.00237 3.17532 3.32385 3.45986 3.60482 3.783 4.10681 4.35381 4.52137 4.66106 4.82955 
26 0.02135 0.11765 0.18044 0.21393 0.33267 0.35389 0.53051 0.68433 0.82245 0.84263 1.01029 1.18763 1.21673 1.35559 1.56305 1.6767 1.86953 2.22225 2.36094 2.85516 3.18629 3.33297 3.46874 4.11358 4.36196 4.83971 
35 0.01986 0.11235 0.17632 0.19128 0.32884 0.34051 0.5208 0.5488 0.66068 0.81773 0.83924 0.85783 1.00756 1.18262 1.19836 1.34687 1.52166 1.67319 1.8642 1.89836 2.08652 2.2133 2.35229 2.65656 2.83954 3.00733 3.17846 3.32662 3.46242 3.60934 3.7913 4.10924 4.35617 4.5261 4.83223 
34 0.01157 0.10858 0.17296 0.19083 0.32485 0.33663 0.51786 0.57359 0.65891 0.81578 0.8359 0.85363 1.00343 1.17962 1.19822 1.34385 1.52208 1.6694 1.86019 2.09133 2.21088 2.34944 2.65448 2.83683 3.00479 3.17602 3.3236 3.45979 3.60664 3.78987 4.10773 4.35435 4.52591 4.82952 
31 0.01005 0.10447 0.17301 0.19172 0.32475 0.3371 0.51851 0.65916 0.80391 0.83323 0.84674 1.00282 1.17946 1.19852 1.34478 1.52416 1.66988 1.86024 2.21328 2.34867 2.65453 2.83765 3.00679 3.17559 3.32334 3.46033 3.61768 4.10611 4.35347 4.53223 4.82943 
31 0.00711 0.10327 0.16979 0.18517 0.32237 0.336 0.51532 0.65707 0.80521 0.831 0.84476 1.00023 1.17686 1.19671 1.34172 1.52461 1.66577 1.8576 2.08419 2.20712 2.3464 2.65537 2.83503 3.0033 3.17499 3.32165 3.45852 3.60581 4.10413 4.35029 4.82654 
29 0.01019 0.11007 0.16746 0.31915 0.33679 0.51163 0.65338 0.81138 0.83115 0.99751 1.17385 1.21121 1.33845 1.51782 1.66361 1.85457 2.08351 2.20477 2.34317 2.66131 2.83093 3.00189 3.17185 3.31865 3.45526 3.61073 4.10123 4.34758 4.82308 
41 0.01313 0.10288 0.17516 0.18589 0.3279 0.33763 0.51932 0.54196 0.65844 0.80296 0.83574 0.8457 1.00598 1.02338 1.18128 1.19329 1.22113 1.34511 1.37223 1.51956 1.67206 1.86323 1.90236 2.08723 2.21206 2.2568 2.35098 2.65377 2.83792 3.00441 3.17667 3.325 3.46074 3.4897 3.60703 3.78539 4.10831 4.35543 4.52234 4.66632 4.83057 
30 0.02285 0.11481 0.17548 0.20662 0.32695 0.34533 0.52438 0.66094 0.8187 0.83796 1.00502 1.1819 1.20873 1.34953 1.52835 1.67344 1.86339 2.09351 2.2197 2.35296 2.66092 2.85368 3.04046 3.17927 3.32914 3.46443 4.10895 4.35762 4.52989 4.83445 
33 0.01646 0.11108 0.17411 0.19473 0.32633 0.34082 0.51887 0.55465 0.65842 0.81939 0.83804 1.00521 1.1806 1.20129 1.34669 1.52255 1.67284 1.86257 2.09007 2.21388 2.35001 2.65549 2.83944 3.00831 3.17636 3.32547 3.46069 3.60857 3.79081 4.10758 4.35808 4.52353 4.83048 
39 0.00741 0.09486 0.15904 0.16891 0.3118 0.32017 0.34576 0.50403 0.53402 0.64333 0.7976 0.82252 0.83298 0.99101 1.00411 1.16618 1.17921 1.2164 1.33032 1.50318 1.65579 1.84727 1.86845 2.06552 2.19371 2.33613 2.63954 2.82161 2.98792 3.16241 3.31047 3.4465 3.59179 3.76595 4.09414 4.33933 4.50716 4.66759 4.81526 
28 0.01165 0.11478 0.17478 0.32526 0.3434 0.52173 0.66232 0.81746 0.83791 1.00393 1.18205 1.21775 1.34934 1.52979 1.67251 1.86217 2.22829 2.35491 2.65986 2.85247 3.01947 3.17959 3.32806 3.46471 4.10864 4.36289 4.53302 4.83538 
40 0.01384 0.09764 0.16364 0.17332 0.31609 0.32453 0.34287 0.50922 0.53454 0.65008 0.79799 0.82649 0.83643 0.99563 1.00906 1.17126 1.18309 1.21339 1.33585 1.51122 1.66015 1.68202 1.85235 1.8877 2.07426 2.1991 2.23786 2.34146 2.64663 2.82729 2.99336 3.16815 3.31618 3.45175 3.59782 3.77397 4.09964 4.34468 4.51471 4.82063 
30 0.0153 0.10335 0.16906 0.18897 0.32078 0.33425 0.51494 0.65573 0.79879 0.82912 0.84352 0.99823 1.17608 1.20016 1.34178 1.52168 1.66518 1.85572 2.20906 2.34487 2.65599 2.83405 3.00614 3.17306 3.32054 3.45698 3.60747 4.10295 4.3489 4.82511 
36 0.01831 0.10711 0.17338 0.18841 0.32613 0.33758 0.51924 0.57614 0.65894 0.80697 0.83486 0.84828 1.00482 1.17887 1.19226 1.22321 1.34397 1.52124 1.67153 1.86189 2.09241 2.20999 2.34985 2.65449 2.83864 3.00545 3.17599 3.32305 3.45907 3.60666 3.79137 4.10665 4.35453 4.5236 4.66903 4.83101 
32 0.0199 0.10568 0.16783 0.18658 0.31996 0.33241 0.51232 0.65373 0.80432 0.8294 0.84353 0.99796 1.17379 1.19179 1.3385 1.52048 1.66347 1.85479 2.07858 2.20277 2.34401 2.65185 2.83134 2.99776 3.17102 3.31881 3.45503 3.60149 4.10174 4.34765 4.52114 4.82383 
29 0.02269 0.10682 0.16813 0.31957 0.33521 0.5126 0.65567 0.80337 0.82932 0.86738 0.99787 1.17468 1.20934 1.34135 1.53801 1.66524 1.85526 2.08819 2.20951 2.34361 2.66053 2.83361 3.00704 3.17162 3.31966 3.45517 4.10094 4.34736 4.82353 
44 0.00792 0.03152 0.11298 0.17534 0.18566 0.32819 0.33791 0.51967 0.53949 0.65888 0.70576 0.81529 0.83724 0.84784 1.00617 1.0225 1.18161 1.19333 1.22197 1.34631 1.37691 1.51964 1.55777 1.67203 1.86373 1.89318 2.08602 2.21103 2.24178 2.35153 2.65408 2.83898 3.00498 3.17724 3.32623 3.46139 3.48363 3.6072 3.78548 4.10912 4.35587 4.52286 4.66024 4.83174 
39 0.01104 0.09746 0.16943 0.1798 0.32188 0.33123 0.51402 0.53794 0.65511 0.79469 0.82975 0.83965 0.99902 1.01153 1.17653 1.18837 1.21562 1.34119 1.51558 1.6659 1.68717 1.85743 1.88042 2.08395 2.20877 2.34602 2.64996 2.83373 3.0006 3.1722 3.32077 3.45675 3.60218 3.78197 4.10388 4.34989 4.51828 4.66903 4.82597 
33 0.02016 0.10183 0.16489 0.18222 0.31687 0.3304 0.51 0.65203 0.79911 0.82586 0.8405 0.99462 1.17129 1.18852 1.33712 1.51532 1.6609 1.85166 2.0783 2.20239 2.34106 2.65031 2.82888 2.99802 3.16873 3.31624 3.45236 3.5986 3.78868 4.09901 4.34475 4.51937 4.82108 
37 0.01622 0.10177 0.16332 0.17468 0.31609 0.32559 0.50761 0.54625 0.6481 0.80313 0.8265 0.83745 0.99481 1.00955 1.17007 1.18309 1.22058 1.33437 1.50912 1.65964 1.85131 1.87121 2.07054 2.19796 2.34013 2.64633 2.8259 2.9924 3.16677 3.31459 3.45018 3.59586 3.77183 4.09813 4.34358 4.51322 4.81942 
32 0.02457 0.11327 0.16878 0.18995 0.32098 0.33627 0.51292 0.65259 0.81631 0.83375 0.99934 1.17491 1.19854 1.33948 1.51452 1.66581 1.85621 2.07962 2.20693 2.34442 2.64847 2.8315 2.99853 3.1709 3.31926 3.45535 3.60204 3.77863 4.10232 4.34907 4.51734 4.82439 
33 0.09457 0.15598 0.17095 0.30888 0.32278 0.50013 0.5358 0.63946 0.81192 0.82568 0.98802 1.16255 1.18099 1.32685 1.50001 1.65357 1.84449 2.06377 2.19179 2.33276 2.6361 2.81923 2.98544 3.15915 3.30733 3.44336 3.58927 3.764 4.0909 4.33708 4.50526 4.64703 4.81275 
47 0.00961 0.09505 0.16996 0.17833 0.1972 0.32391 0.33215 0.34969 0.51576 0.53461 0.65457 0.68011 0.80318 0.83225 0.84115 1.00177 1.01284 1.17716 1.18691 1.20937 1.34148 1.36296 1.51494 1.53788 1.66719 1.68582 1.85875 1.87415 2.0802 2.2063 2.23229 2.34712 2.64986 2.8344 2.99994 3.17306 3.32158 3.45685 3.4702 3.60256 3.77843 4.10509 4.35117 4.51756 4.65461 4.82703 4.85292 
34 0.01145 0.09677 0.16562 0.181 0.31774 0.32875 0.51028 0.6521 0.79171 0.82548 0.83636 0.99473 1.01505 1.17282 1.19101 1.33752 1.51383 1.66181 1.85222 2.07719 2.20254 2.34169 2.64915 2.82926 2.99741 3.16869 3.31678 3.45293 3.60033 3.78137 4.09964 4.34484 4.51658 4.8214 
38 0.01468 0.10452 0.16974 0.18109 0.32195 0.33172 0.51413 0.5376 0.65511 0.80435 0.83126 0.84201 1.00025 1.01493 1.17639 1.18988 1.22262 1.34076 1.51736 1.6657 1.85715 1.89156 2.08166 2.2064 2.34629 2.65113 2.83324 3.0007 3.1727 3.32097 3.45689 3.60304 3.78199 4.10428 4.35035 4.51975 4.67122 4.82627 
42 0.01722 0.10243 0.16599 0.17637 0.31858 0.32761 0.36159 0.51115 0.53488 0.65147 0.80477 0.82903 0.83907 0.99771 1.01062 1.1725 1.18449 1.21448 1.33758 1.51298 1.66243 1.68398 1.85487 1.88072 2.07716 2.20062 2.23322 2.34366 2.64819 2.82961 2.99629 3.17033 3.31794 3.45399 3.48746 3.60043 3.77644 4.10187 4.34736 4.5169 4.66663 4.82317 
32 0.0126 0.1007 0.16342 0.1821 0.31564 0.32937 0.50796 0.64984 0.7988 0.8251 0.84164 0.99356 1.17069 1.19797 1.33476 1.5152 1.65926 1.85015 2.07345 2.20067 2.33944 2.64635 2.82651 2.99387 3.16728 3.31502 3.45101 3.59944 4.09725 4.34235 4.52645 4.81866 
35 0.00722 0.10139 0.16695 0.1795 0.3194 0.33071 0.51147 0.54868 0.65406 0.80418 0.82923 0.84106 0.99777 1.01595 1.17369 1.19031 1.33843 1.51776 1.66342 1.85473 2.08096 2.20358 2.34326 2.64993 2.83034 2.99743 3.17079 3.31822 3.45468 3.60124 3.78362 4.10151 4.34716 4.5216 4.82303 
47 0.01386 0.09846 0.16848 0.17718 0.19802 0.32205 0.33077 0.35198 0.51424 0.53272 0.65344 0.6932 0.80477 0.83069 0.84025 1.00011 1.01338 1.17584 1.18644 1.21165 1.34033 1.36572 1.51366 1.53696 1.66576 1.6849 1.85772 1.87704 2.07905 2.20477 2.22987 2.34571 2.64853 2.83312 2.99896 3.17193 3.32035 3.45647 3.47811 3.60155 3.77788 4.1035 4.34962 4.51697 4.65168 4.82565 4.8564 
12 0.02396 0.11951 0.18353 0.33263 0.80385 0.84036 1.0086 1.18913 1.23672 1.68082 3.49284 4.11968 
43 0.0195 0.10621 0.17165 0.18181 0.32421 0.33333 0.51539 0.53459 0.65479 0.69003 0.80907 0.83381 0.844 1.00266 1.01716 1.17778 1.18945 1.21918 1.34215 1.51523 1.55133 1.66835 1.69636 1.86001 1.89228 2.0807 2.20699 2.24519 2.34783 2.65101 2.83445 3.00047 3.17359 3.32236 3.45781 3.48298 3.60336 3.77882 4.10559 4.35204 4.5187 4.66149 4.8277 
31 0.01939 0.10508 0.17193 0.19219 0.32381 0.33749 0.51757 0.65832 0.79922 0.83096 0.84246 1.00114 1.17829 1.1995 1.34393 1.52381 1.66807 1.85911 2.09605 2.21237 2.34835 2.65547 2.83763 3.00551 3.1745 3.32306 3.45947 3.60876 4.10499 4.3523 4.82798 
33 0.00744 0.10411 0.16691 0.18082 0.31936 0.3321 0.51218 0.65279 0.80573 0.82947 0.84692 0.99725 1.17386 1.19145 1.33833 1.51621 1.66303 1.85425 2.07979 2.20428 2.34354 2.64958 2.83134 2.99849 3.17109 3.31846 3.45546 3.60215 3.78362 4.10199 4.34759 4.51899 4.82375 
42 0.01352 0.10104 0.16559 0.17498 0.2032 0.31904 0.32838 0.51062 0.53156 0.65021 0.80377 0.82855 0.83893 0.99725 1.00998 1.17281 1.18394 1.21185 1.33702 1.36622 1.51089 1.66217 1.68498 1.85437 1.87456 2.07512 2.20186 2.24549 2.3431 2.64726 2.82919 2.99544 3.16936 3.31754 3.4535 3.59865 3.77519 4.10097 4.34654 4.51555 4.65466 4.82251 
34 0.00958 0.10684 0.17021 0.18441 0.32238 0.33374 0.51489 0.55392 0.65759 0.81444 0.83358 0.8512 1.00098 1.02634 1.1773 1.19794 1.34321 1.52517 1.6664 1.85781 2.0925 2.20818 2.34668 2.65641 2.83481 3.00439 3.17493 3.32222 3.45794 3.60756 4.10568 4.35199 4.5362 4.82722 
48 0.01667 0.09724 0.16465 0.17289 0.18822 0.31861 0.32582 0.33642 0.51079 0.52601 0.64935 0.66687 0.80215 0.82858 0.83749 0.99776 1.00769 1.1728 1.18231 1.20139 1.3368 1.35412 1.50921 1.53302 1.66246 1.67658 1.85439 1.86763 2.07309 2.20038 2.22386 2.34293 2.64564 2.82847 2.84985 2.99483 3.16896 3.31713 3.45286 3.46652 3.59837 3.77303 4.10111 4.34648 4.51373 4.6477 4.8224 4.84185 
43 0.01664 0.09749 0.16325 0.17285 0.20044 0.31664 0.32546 0.34591 0.509 0.53113 0.64888 0.80175 0.82654 0.83632 0.99524 1.00755 1.17119 1.18278 1.21205 1.33534 1.36375 1.50965 1.66031 1.68004 1.85202 1.87034 2.07197 2.19942 2.34084 2.64466 2.82687 2.99343 3.16745 3.31551 3.45152 3.48192 3.59731 3.77269 4.09892 4.3441 4.51323 4.65462 4.82027 
34 0.01122 0.10065 0.16808 0.18152 0.32052 0.33287 0.51344 0.65499 0.79602 0.82802 0.83891 0.99756 1.01711 1.17504 1.19082 1.23107 1.34083 1.52269 1.66504 1.85615 2.08887 2.20695 2.34441 2.65247 2.83366 3.00351 3.17104 3.31987 3.45537 3.60283 4.1021 4.34874 4.51978 4.82468 
26 0.00873 0.10804 0.1747 0.21192 0.32655 0.34613 0.531 0.66883 0.81342 0.83599 0.8745 1.00458 1.18154 1.20888 1.35067 1.67229 1.86273 2.21656 2.35269 2.8539 3.18094 3.33056 3.46258 4.10795 4.35784 4.83202 
34 0.01649 0.10141 0.16574 0.17735 0.31876 0.32884 0.51076 0.65205 0.79547 0.82685 0.83733 0.99639 1.01356 1.17198 1.18663 1.33656 1.5134 1.66144 1.85352 2.07526 2.19994 2.34221 2.65027 2.82845 2.99479 3.16875 3.31655 3.45255 3.5987 3.77551 4.10018 4.3458 4.51743 4.82167 
35 0.02143 0.10646 0.16679 0.17947 0.31969 0.33022 0.51096 0.58095 0.65287 0.81165 0.83121 0.84715 0.99828 1.01627 1.17338 1.18961 1.3376 1.51485 1.66354 1.85495 2.07738 2.20208 2.34329 2.65059 2.82936 2.99531 3.17009 3.31755 3.45383 3.60038 3.77767 4.1015 4.3471 4.52357 4.82289 
40 0.00855 0.09976 0.16369 0.17436 0.31648 0.32544 0.50794 0.53028 0.64768 0.80025 0.82653 0.8368 0.99513 1.00823 1.17032 1.1827 1.21425 1.33443 1.36502 1.50859 1.66035 1.69157 1.85205 1.883 2.07183 2.19927 2.34072 2.64465 2.8264 2.99256 3.16709 3.31483 3.45109 3.59669 3.7718 4.09876 4.34412 4.51374 4.66328 4.82002 
34 0.01852 0.10609 0.16812 0.18072 0.32085 0.33318 0.51314 0.65307 0.80504 0.83019 0.84427 0.99882 1.17463 1.19026 1.33922 1.51597 1.6643 1.8557 2.0775 2.20352 2.24278 2.34473 2.64977 2.8323 2.99745 3.17135 3.31981 3.4552 3.6021 3.78239 4.10238 4.3484 4.52054 4.82463 
36 0.01038 0.10132 0.17083 0.18224 0.32375 0.33445 0.51526 0.54717 0.65522 0.80203 0.83142 0.8416 1.0015 1.02364 1.17729 1.19083 1.22235 1.34159 1.51783 1.66813 1.85925 2.08154 2.20679 2.34666 2.65099 2.83473 3.00033 3.17279 3.3216 3.45669 3.60287 3.78166 4.10403 4.35086 4.51933 4.82678 
35 0.01941 0.10756 0.17285 0.1888 0.32511 0.33768 0.51853 0.55342 0.65829 0.80874 0.83411 0.84913 1.00279 1.17949 1.197 1.34554 1.52158 1.66931 1.86101 2.08759 2.21382 2.34982 2.65357 2.83985 3.00784 3.17568 3.32426 3.45997 3.60967 3.78663 4.10711 4.35581 4.52174 4.67068 4.83129 
37 0.01093 0.10032 0.17535 0.1876 0.32803 0.33925 0.51991 0.54415 0.65879 0.80355 0.83654 0.84906 1.00595 1.18195 1.1962 1.227 1.34623 1.52097 1.67342 1.86412 2.08569 2.21409 2.35105 2.65356 2.83915 3.00611 3.17662 3.32551 3.46092 3.49157 3.60678 3.78387 4.1082 4.3554 4.52117 4.66235 4.83095 
23 0.01092 0.11874 0.17112 0.3223 0.51649 0.66034 0.8142 0.83463 1.00044 1.17778 1.21321 1.34682 1.66688 1.85831 2.2145 2.34875 3.02586 3.17729 3.32324 3.46071 4.10499 4.35727 4.83027 
36 0.01123 0.10619 0.17135 0.18494 0.32382 0.33497 0.5156 0.54627 0.65496 0.80999 0.83334 0.84848 1.00205 1.17732 1.19239 1.34172 1.51531 1.66813 1.85901 2.08112 2.20689 2.2494 2.34701 2.65034 2.83496 3.00057 3.17301 3.32151 3.45737 3.60304 3.78018 4.10483 4.35171 4.51855 4.66848 4.82777 
44 0.01444 0.10076 0.174 0.18362 0.22905 0.32682 0.33556 0.36774 0.51891 0.54054 0.6583 0.80157 0.83431 0.84335 1.00423 1.01549 1.1802 1.19088 1.21654 1.34487 1.37675 1.51953 1.67023 1.69107 1.86167 1.87969 2.08589 2.21045 2.23918 2.34994 2.65317 2.83767 3.00379 3.17596 3.32452 3.46036 3.48364 3.60635 3.78371 4.10758 4.35436 4.52143 4.66355 4.83003 
36 0.01097 0.09077 0.17724 0.19006 0.33023 0.34159 0.52222 0.54667 0.662 0.81246 0.83832 0.85005 1.00825 1.18334 1.19657 1.22733 1.3482 1.52312 1.67381 1.86601 2.08964 2.21451 2.35356 2.65648 2.84094 3.00814 3.17941 3.32802 3.46338 3.60911 3.78898 4.11106 4.35923 4.52452 4.66298 4.83346 
29 0.02287 0.11939 0.17892 0.23136 0.33073 0.3555 0.52714 0.66775 0.82477 0.84264 1.00889 1.18591 1.21809 1.35234 1.53547 1.67764 1.86745 2.22827 2.35841 2.66589 2.85639 3.02397 3.18331 3.33147 3.46718 4.11245 4.37228 4.54144 4.84172 
39 0.01638 0.10216 0.16787 0.17822 0.32044 0.32961 0.512 0.53643 0.65485 0.79964 0.82991 0.83974 0.99889 1.01093 1.17509 1.18757 1.21791 1.34041 1.5186 1.66393 1.68117 1.85642 1.87745 2.08125 2.20334 2.23354 2.34554 2.65208 2.8328 3.00027 3.17276 3.32087 3.45649 3.60207 3.78525 4.10377 4.34962 4.5206 4.82548 
38 0.01462 0.10027 0.17034 0.18167 0.32308 0.33339 0.51595 0.54997 0.65625 0.79752 0.8308 0.84156 1.00036 1.01745 1.17764 1.19199 1.22372 1.34296 1.51916 1.66734 1.85854 1.89162 2.08724 2.20998 2.34708 2.65247 2.83549 3.00516 3.17396 3.32193 3.45757 3.60484 3.78941 4.10441 4.35117 4.5223 4.67031 4.82751 
34 0.00846 0.10247 0.17008 0.18577 0.32246 0.33572 0.51498 0.55271 0.65644 0.80572 0.83142 0.84515 1.0006 1.17714 1.19532 1.34168 1.52091 1.66624 1.85764 2.08688 2.20851 2.34627 2.65356 2.83471 3.00309 3.17338 3.32161 3.45694 3.60831 3.78673 4.10413 4.35072 4.52202 4.82637 
38 0.0193 0.10493 0.16829 0.17896 0.32112 0.33139 0.51335 0.53856 0.6537 0.80534 0.83042 0.84183 0.99946 1.01772 1.17507 1.1887 1.22224 1.33968 1.51728 1.66528 1.85677 2.0802 2.2041 2.34491 2.64925 2.83259 2.99854 3.17127 3.31966 3.45505 3.4829 3.60205 3.78218 4.10292 4.34937 4.51726 4.65508 4.82533 
34 0.00912 0.10837 0.17135 0.18965 0.32376 0.33678 0.51635 0.65638 0.81383 0.83496 0.85857 1.00241 1.17783 1.19724 1.34288 1.52211 1.66905 1.8597 2.09189 2.20877 2.34755 2.65476 2.83695 3.00566 3.17479 3.32235 3.4584 3.60745 3.79528 4.10583 4.35398 4.52287 4.67764 4.82833 
26 0.01176 0.11889 0.17362 0.32556 0.34448 0.51843 0.66033 0.82178 0.83865 1.00432 1.17965 1.21365 1.34571 1.53243 1.6714 1.86157 2.21079 2.3501 2.83785 3.00901 3.17681 3.32464 3.46155 4.1068 4.3545 4.82965 
36 0.00695 0.0315 0.11512 0.17781 0.19505 0.33064 0.34409 0.52297 0.55145 0.66134 0.81583 0.83909 0.85486 1.00884 1.18387 1.20074 1.34985 1.52511 1.67511 1.86666 2.09166 2.21472 2.35314 2.65713 2.84265 3.00874 3.17904 3.32815 3.4631 3.60917 3.79276 4.1102 4.35917 4.52671 4.66826 4.8344 
38 0.01691 0.10687 0.17067 0.18263 0.32336 0.33418 0.51563 0.54478 0.65566 0.80859 0.83289 0.84495 1.00169 1.01944 1.17685 1.19092 1.22939 1.34175 1.51661 1.66723 1.85918 2.08258 2.20521 2.2382 2.3475 2.65081 2.8349 3.00038 3.17359 3.32174 3.45757 3.60359 3.78122 4.10518 4.35212 4.51905 4.66805 4.82771 
26 0.02214 0.11467 0.1718 0.25443 0.32349 0.34488 0.51896 0.66064 0.81873 0.83637 1.00149 1.17852 1.20974 1.34556 1.54176 1.6694 1.85981 2.21465 2.34969 2.66435 2.85413 3.17782 3.32402 3.45941 4.10654 4.8294 
35 0.02058 0.113 0.17331 0.19036 0.32526 0.33783 0.51692 0.54451 0.65751 0.82213 0.83801 0.88505 1.00399 1.17941 1.19634 1.34367 1.51942 1.66981 1.86074 2.08435 2.2096 2.34909 2.65302 2.8361 3.00434 3.17524 3.32336 3.45934 3.60695 3.78307 4.10733 4.35463 4.52127 4.6701 4.82924 
38 0.00948 0.10286 0.16532 0.17651 0.31787 0.32766 0.50951 0.53592 0.64927 0.80631 0.82879 0.84262 0.99649 1.01413 1.17198 1.18615 1.22565 1.33622 1.5104 1.66218 1.85314 1.88779 2.07371 2.20089 2.34188 2.64573 2.82813 2.99435 3.16822 3.31643 3.45233 3.598 3.77398 4.10013 4.34556 4.51481 4.65967 4.82154 
42 0.00674 0.09519 0.16244 0.17188 0.21161 0.31616 0.32516 0.3577 0.50827 0.53547 0.64792 0.80185 0.82591 0.83575 0.99462 1.00777 1.17005 1.18097 1.2084 1.33438 1.5083 1.65939 1.67813 1.85116 1.87064 2.07143 2.19799 2.22537 2.34016 2.64409 2.82624 2.99263 3.16643 3.31472 3.45056 3.59573 3.7721 4.09818 4.34335 4.51243 4.65604 4.81955 
29 0.01136 0.10432 0.17762 0.22108 0.32929 0.34977 0.52954 0.66345 0.80405 0.83656 0.85494 1.00759 1.18459 1.21327 1.35986 1.53383 1.67759 1.87071 2.22496 2.3686 2.66251 2.8613 3.18014 3.33139 3.46427 4.11001 4.37055 4.53349 4.84261 
29 0.01614 0.11165 0.1771 0.2018 0.33025 0.35125 0.52721 0.66375 0.81345 0.83787 0.85642 1.00806 1.18318 1.2041 1.35317 1.53567 1.6749 1.86773 2.21654 2.35412 2.66339 2.85172 3.01965 3.18054 3.33081 3.46585 4.11019 4.39144 4.83915 
41 0.01694 0.10315 0.16951 0.17975 0.32166 0.33103 0.36463 0.51394 0.53541 0.65343 0.80547 0.8314 0.84253 1.0003 1.01891 1.17605 1.18749 1.21504 1.34048 1.51411 1.66648 1.69565 1.85753 1.88011 2.07965 2.20707 2.34573 2.64935 2.83255 2.86171 2.99962 3.17165 3.32044 3.45593 3.6017 3.7784 4.10364 4.34973 4.51703 4.65764 4.82531 
34 0.00923 0.10367 0.17052 0.18399 0.32297 0.33379 0.51535 0.55225 0.65693 0.80779 0.83237 0.84484 1.00099 1.01782 1.17777 1.195 1.34273 1.52188 1.66672 1.85843 2.08661 2.21008 2.34716 2.65228 2.83469 3.00281 3.17408 3.32194 3.45861 3.60472 4.1049 4.35109 4.52242 4.82685 
34 0.00858 0.10155 0.17351 0.19008 0.32578 0.33765 0.51866 0.56835 0.66038 0.80882 0.83515 0.85017 1.00405 1.17942 1.19627 1.34539 1.52358 1.67109 1.8612 2.09139 2.20988 2.34955 2.65563 2.83861 3.00898 3.17649 3.32425 3.45931 3.60773 3.79286 4.10706 4.35463 4.52405 4.83034 
35 0.01927 0.10333 0.16921 0.18373 0.32119 0.33302 0.51384 0.58185 0.65494 0.8016 0.83023 0.84468 0.9989 1.02774 1.17625 1.19454 1.34029 1.51951 1.66607 1.85593 2.08222 2.20577 2.34481 2.64995 2.83315 3.00036 3.17252 3.31996 3.45651 3.60337 3.78362 4.10254 4.3483 4.5185 4.82485 
37 0.0197 0.10949 0.1719 0.18552 0.32417 0.33568 0.51685 0.5482 0.65718 0.81486 0.83494 0.85076 1.00258 1.02612 1.1787 1.19468 1.34366 1.5204 1.66868 1.85995 2.0905 2.20683 2.24202 2.34854 2.65355 2.83734 3.00615 3.17531 3.32323 3.45913 3.60667 3.78781 4.10687 4.35491 4.52226 4.67096 4.82954 
38 0.00895 0.10026 0.16844 0.17859 0.32192 0.33169 0.51267 0.53598 0.6523 0.80161 0.83036 0.84058 1.00015 1.02153 1.17503 1.18724 1.21704 1.33925 1.51209 1.66536 1.85724 2.07728 2.20367 2.24192 2.34496 2.64755 2.83116 2.99685 3.17055 3.31942 3.45437 3.60051 3.77587 4.10245 4.3487 4.5155 4.65894 4.82434 
38 0.00954 0.10592 0.1747 0.18639 0.32765 0.33866 0.51907 0.54153 0.65856 0.82058 0.839 0.85686 1.00626 1.03255 1.18084 1.19376 1.2266 1.34572 1.51984 1.67224 1.86301 1.89025 2.08375 2.21195 2.35063 2.65461 2.83796 3.00493 3.17697 3.32552 3.46122 3.60717 3.78314 4.10859 4.35504 4.52219 4.66248 4.83077 
46 0.0159 0.09862 0.16582 0.17488 0.19836 0.31922 0.32791 0.35087 0.51111 0.53137 0.6504 0.68411 0.80766 0.82942 0.83963 0.99775 1.01033 1.17318 1.18416 1.21143 1.33733 1.36248 1.51125 1.54827 1.66347 1.68575 1.85473 1.87583 2.07511 2.20232 2.23243 2.34324 2.6464 2.82953 2.99571 3.16937 3.31761 3.45345 3.47937 3.59886 3.77381 4.10106 4.34687 4.51435 4.6547 4.82274 
33 0.01979 0.11171 0.17278 0.19134 0.32495 0.33738 0.51715 0.6586 0.81494 0.83591 0.85793 1.00345 1.17913 1.19915 1.34452 1.52428 1.66952 1.86037 2.09058 2.21258 2.34894 2.65659 2.83718 3.00785 3.1762 3.32359 3.45912 3.60895 3.79102 4.10699 4.35452 4.52709 4.82965 
39 0.0167 0.10669 0.16794 0.17897 0.32066 0.3308 0.51237 0.53364 0.65144 0.81202 0.83174 0.84569 0.99935 1.01767 1.17409 1.18617 1.21625 1.33867 1.36867 1.51258 1.66527 1.8566 1.88919 2.07782 2.20356 2.34476 2.64747 2.83133 2.99765 3.17049 3.31882 3.45494 3.60059 3.7759 4.10264 4.34903 4.51494 4.65033 4.82445 
51 0.01185 0.07711 0.13813 0.17504 0.18373 0.20741 0.32784 0.3362 0.36049 0.51861 0.53468 0.65804 0.68619 0.80536 0.83589 0.84477 1.00537 1.01681 1.18031 1.18975 1.21026 1.34449 1.36295 1.51801 1.53968 1.67201 1.69559 1.86286 1.88026 2.08381 2.21069 2.23587 2.35006 2.65287 2.83689 2.85822 3.00302 3.17582 3.1998 3.32448 3.4603 3.47623 3.60567 3.78172 4.10775 4.12509 4.3544 4.52034 4.65624 4.83017 4.8554 
40 0.01809 0.10063 0.1677 0.17716 0.22125 0.32166 0.33048 0.51364 0.54566 0.65442 0.79991 0.83009 0.8398 0.99952 1.01131 1.17525 1.1864 1.21396 1.34004 1.5161 1.66412 1.68318 1.85669 1.87831 2.07945 2.20329 2.24482 2.34572 2.65098 2.8322 2.99827 3.17202 3.32022 3.45581 3.60192 3.77872 4.10375 4.34933 4.51926 4.82518 
34 0.00898 0.10117 0.16777 0.18079 0.32059 0.33101 0.51231 0.65369 0.79813 0.82896 0.83944 0.99828 1.01783 1.17435 1.19046 1.33894 1.51834 1.66374 1.85548 2.07815 2.20227 2.34421 2.65072 2.83077 2.9973 3.17109 3.31899 3.45514 3.6024 3.78038 4.10215 4.34775 4.52098 4.82386 
34 0.01465 0.10445 0.16726 0.18109 0.31981 0.33069 0.51188 0.65258 0.80289 0.82911 0.84212 0.99776 1.01661 1.17378 1.18984 1.33836 1.51421 1.66342 1.85513 2.07786 2.2027 2.34367 2.64839 2.83073 2.99674 3.16998 3.31802 3.45439 3.60032 3.78026 4.10157 4.34762 4.51926 4.82349 
32 0.01038 0.10608 0.17415 0.19425 0.32703 0.34375 0.5218 0.6592 0.80577 0.83493 0.85602 1.0053 1.18094 1.2027 1.34848 1.52615 1.67696 1.8659 2.09278 2.21932 2.35271 2.65575 2.8492 3.01326 3.17725 3.32618 3.46156 3.61449 4.10706 4.36021 4.52428 4.83347 
36 0.01882 0.10589 0.16889 0.18218 0.32173 0.33307 0.51325 0.54392 0.65336 0.80794 0.8313 0.84489 0.99997 1.17537 1.1906 1.24003 1.33953 1.51486 1.6656 1.85707 2.07921 2.20473 2.3454 2.64913 2.83176 2.99809 3.17141 3.32001 3.45558 3.60206 3.77815 4.10289 4.34883 4.51781 4.67428 4.8248 
34 0.00702 0.09704 0.17202 0.18608 0.3249 0.33656 0.5186 0.65746 0.80197 0.83266 0.84466 1.0024 1.17917 1.19634 1.34412 1.52071 1.66866 1.86012 2.08833 2.20986 2.34877 2.65373 2.83862 3.00553 3.17549 3.32319 3.45968 3.60652 3.78837 4.10595 4.3536 4.52299 4.67153 4.82925 
39 0.01048 0.10136 0.16512 0.17526 0.31809 0.32749 0.50953 0.53561 0.64883 0.80175 0.82767 0.83831 0.99635 1.01007 1.17132 1.18328 1.21399 1.33554 1.50823 1.66173 1.68194 1.85319 1.89044 2.07316 2.20008 2.3416 2.64445 2.82752 2.99355 3.16764 3.3158 3.45203 3.59719 3.77201 4.09986 4.34549 4.51244 4.65501 4.82108 
33 0.01726 0.10555 0.17054 0.18872 0.32291 0.33561 0.51498 0.65607 0.80299 0.83155 0.84639 1.00101 1.17624 1.19246 1.34137 1.51836 1.66777 1.85787 2.0842 2.20782 2.34577 2.65232 2.8339 3.00389 3.17249 3.32058 3.4558 3.60234 3.78372 4.10361 4.35035 4.52086 4.82649 
34 0.00751 0.10213 0.16531 0.17912 0.31788 0.32951 0.50972 0.65068 0.80167 0.82762 0.84083 0.99597 1.0207 1.17208 1.19334 1.33627 1.51317 1.6616 1.85272 2.07469 2.20047 2.34143 2.64793 2.828 2.99523 3.16886 3.31631 3.4526 3.59886 3.77688 4.09961 4.34508 4.51653 4.82101 
31 0.0123 0.10449 0.16705 0.18973 0.31933 0.33621 0.51179 0.65269 0.80643 0.82923 0.84837 0.99749 1.17439 1.20039 1.33841 1.51889 1.66383 1.85471 2.08076 2.20792 2.34323 2.65156 2.83188 3.00002 3.17129 3.3186 3.45388 3.61192 4.10023 4.34671 4.8229 
40 0.0084 0.09296 0.1708 0.18047 0.22392 0.32485 0.33485 0.51717 0.54262 0.65725 0.80108 0.83205 0.84181 1.0023 1.01845 1.17868 1.1911 1.21992 1.34323 1.52006 1.66849 1.86005 1.88963 2.08426 2.21133 2.34831 2.65214 2.83633 3.00283 3.17464 3.32284 3.45844 3.48636 3.60499 3.78744 4.10562 4.35203 4.522 4.67336 4.82822 
36 0.02072 0.10609 0.16953 0.18188 0.32263 0.33497 0.51508 0.60563 0.65513 0.8079 0.83155 0.84448 1.00071 1.17582 1.18994 1.2246 1.34133 1.51686 1.66705 1.85876 2.0821 2.20649 2.34656 2.65016 2.83471 2.99981 3.17236 3.32109 3.45681 3.60216 3.78185 4.1038 4.35102 4.51865 4.6572 4.82677 
36 0.02029 0.1045 0.16839 0.18097 0.32095 0.33223 0.51273 0.53868 0.65295 0.80478 0.8304 0.84267 0.99917 1.0484 1.17477 1.1899 1.33963 1.51482 1.66506 1.85619 2.07889 2.20474 2.34439 2.64826 2.83167 2.9981 3.17063 3.31926 3.4548 3.60169 3.77752 4.10237 4.34838 4.51628 4.66293 4.82431 
39 0.0105 0.10093 0.16431 0.17428 0.31709 0.32578 0.34474 0.50919 0.5361 0.64841 0.80525 0.82805 0.83796 0.99626 1.00908 1.17171 1.18468 1.22468 1.33549 1.50886 1.66085 1.6775 1.85282 1.87004 2.07217 2.19875 2.34167 2.64516 2.82705 2.99337 3.16784 3.31601 3.45155 3.59771 3.77255 4.09957 4.34485 4.5139 4.82068 
38 0.01741 0.10163 0.16367 0.17412 0.31639 0.32589 0.50805 0.53681 0.64799 0.80146 0.8267 0.83774 0.99504 1.01032 1.1709 1.18429 1.21929 1.33471 1.50895 1.66021 1.85155 2.07129 2.19805 2.23664 2.34062 2.64494 2.82627 2.99278 3.1675 3.31527 3.45113 3.5972 3.77298 4.09874 4.34385 4.51389 4.66667 4.81989 
31 0.01562 0.10806 0.1714 0.19716 0.32361 0.33938 0.51691 0.65821 0.80971 0.83283 0.84937 1.00195 1.17847 1.20691 1.3446 1.53054 1.66917 1.85931 2.09617 2.21487 2.34725 2.65892 2.83819 3.0103 3.17573 3.32311 3.45868 4.10481 4.35278 4.53019 4.82736 
39 0.02042 0.10315 0.16348 0.17461 0.31605 0.32585 0.50744 0.53351 0.64722 0.80711 0.82735 0.84115 0.99481 1.01061 1.17 1.18265 1.2153 1.33435 1.50759 1.66012 1.69313 1.85159 1.87395 2.07139 2.1994 2.34023 2.64433 2.82635 2.99279 3.16634 3.31462 3.45038 3.5961 3.77081 4.09812 4.34381 4.51129 4.6546 4.8197 
37 0.00658 0.02953 0.11079 0.17559 0.18994 0.32779 0.33878 0.51952 0.54657 0.65937 0.80661 0.83649 0.8488 1.00597 1.18165 1.19506 1.22479 1.34658 1.52251 1.67216 1.86303 2.08939 2.21331 2.35053 2.65665 2.83811 3.00687 3.17706 3.32632 3.4609 3.60675 3.79404 4.10801 4.35533 4.52398 4.67564 4.83045 
38 0.01412 0.10401 0.17305 0.18678 0.32532 0.33686 0.51697 0.5418 0.65666 0.8033 0.83346 0.84484 1.00279 1.02559 1.17921 1.1934 1.22594 1.34409 1.51946 1.67005 1.86078 2.08265 2.21062 2.34816 2.65239 2.83606 3.00456 3.17429 3.32346 3.45824 3.49125 3.60573 3.78423 4.10556 4.35256 4.52001 4.67032 4.82835 
39 0.00872 0.09786 0.16883 0.17986 0.32137 0.33155 0.51376 0.53998 0.65362 0.79696 0.82926 0.8397 0.99897 1.01385 1.1752 1.1875 1.2162 1.34002 1.51601 1.66558 1.69556 1.85665 2.07951 2.20611 2.24206 2.34499 2.64939 2.83302 3.00027 3.17127 3.31968 3.45549 3.60136 3.77909 4.10268 4.34917 4.51646 4.65991 4.82538 
38 0.01971 0.10398 0.16764 0.1791 0.31992 0.33 0.51209 0.53415 0.65233 0.80314 0.82945 0.84106 0.99822 1.01385 1.17483 1.18873 1.22283 1.33894 1.51454 1.66405 1.85525 1.88537 2.07698 2.20499 2.34409 2.64838 2.83104 2.99788 3.17102 3.31913 3.4549 3.60101 3.77741 4.10196 4.34767 4.51681 4.65945 4.82384 
34 0.01555 0.10253 0.16419 0.17948 0.3168 0.32778 0.50851 0.64965 0.80072 0.82658 0.83951 0.9949 1.01248 1.17118 1.1933 1.33514 1.51309 1.66015 1.85156 2.07113 2.19945 2.34042 2.64756 2.82681 2.99319 3.1674 3.31529 3.45139 3.59773 3.77492 4.09844 4.34389 4.52161 4.8199 
34 0.02111 0.10939 0.17334 0.1912 0.32584 0.33932 0.51803 0.55551 0.6576 0.81374 0.83583 0.85832 1.00442 1.17936 1.19565 1.34454 1.52071 1.67067 1.86168 2.08759 2.21168 2.34899 2.6532 2.83796 3.00415 3.17558 3.32367 3.45969 3.60501 3.79058 4.10666 4.3546 4.52383 4.82994 
22 0.0098 0.11567 0.17259 0.3232 0.52877 0.67833 0.81294 0.83454 1.00166 1.17921 1.21935 1.34729 1.66926 1.86047 2.21819 2.35277 3.1804 3.3241 3.4623 4.10645 4.35812 4.83111 
34 0.02033 0.09625 0.15669 0.1675 0.30939 0.3195 0.50093 0.6406 0.79307 0.81933 0.8309 0.98769 1.00455 1.1634 1.17795 1.32742 1.50066 1.65292 1.84406 2.06267 2.19061 2.33306 2.63748 2.81877 2.98517 3.15963 3.30774 3.44382 3.58918 3.76384 4.09124 4.33629 4.50528 4.81224 
32 0.01916 0.10151 0.16799 0.18175 0.31994 0.33128 0.51285 0.65469 0.7952 0.82761 0.83852 0.99721 1.17483 1.19378 1.33954 1.51593 1.66318 1.85451 2.08068 2.20517 2.34351 2.65106 2.83216 3.00123 3.17073 3.3193 3.45446 3.60193 4.10159 4.34711 4.52119 4.82381 
34 0.06048 0.13063 0.16259 0.18077 0.31374 0.32465 0.50534 0.64512 0.79853 0.82368 0.83683 0.99187 1.01576 1.16781 1.18489 1.33202 1.50593 1.65738 1.84849 2.06765 2.19596 2.33727 2.64187 2.82364 2.98998 3.16397 3.31215 3.44801 3.59375 3.76874 4.09523 4.3407 4.50984 4.81665 
31 0.0151 0.1089 0.17199 0.19297 0.32418 0.33682 0.51753 0.65945 0.81007 0.83376 0.84971 1.00196 1.02624 1.17887 1.20016 1.3446 1.53162 1.66818 1.85972 2.21316 2.34828 2.65794 2.83707 3.00874 3.17586 3.32338 3.4605 4.10617 4.35273 4.53191 4.82784 
43 0.01871 0.10222 0.16859 0.17762 0.20643 0.3227 0.3318 0.51388 0.53512 0.65332 0.80311 0.8307 0.84035 1.0005 1.01375 1.17517 1.1858 1.21275 1.34002 1.51337 1.5555 1.66541 1.68376 1.85814 1.89133 2.07782 2.20396 2.23233 2.34594 2.64904 2.83231 2.99776 3.1719 3.32048 3.45569 3.47815 3.60164 3.77689 4.10347 4.34974 4.51648 4.65287 4.82552 
37 0.02043 0.10529 0.16603 0.17966 0.31839 0.33025 0.51008 0.53661 0.64982 0.81087 0.83006 0.85016 0.997 1.17222 1.1871 1.23274 1.33679 1.5111 1.66323 1.85399 2.07546 2.20131 2.23874 2.34237 2.64586 2.82918 2.99594 3.1688 3.31681 3.45301 3.59882 3.77391 4.10017 4.34643 4.51423 4.65498 4.82203 
38 0.01441 0.09828 0.1662 0.17623 0.31815 0.32761 0.51106 0.53534 0.65168 0.79513 0.82719 0.83796 0.99657 1.01271 1.17392 1.18697 1.2176 1.33854 1.51234 1.66234 1.85356 1.88459 2.07675 2.2042 2.34306 2.64688 2.8301 2.99642 3.16976 3.3184 3.45402 3.59952 3.7768 4.10133 4.34659 4.51481 4.65758 4.82275 
47 0.01394 0.09485 0.15891 0.16788 0.19069 0.3124 0.32122 0.34697 0.504 0.52225 0.64294 0.66943 0.8057 0.82385 0.83529 0.99116 1.00472 1.16612 1.17706 1.20493 1.33014 1.35273 1.50317 1.53051 1.65638 1.67814 1.84789 1.87594 2.06713 2.19433 2.22205 2.33645 2.63909 2.82207 2.84966 2.98829 3.1627 3.31093 3.4466 3.46754 3.59223 3.76681 4.09443 4.33993 4.50778 4.64243 4.81582 
37 0.01377 0.10402 0.16686 0.17896 0.31947 0.33064 0.51129 0.53904 0.65162 0.80695 0.82981 0.84351 0.99758 1.01955 1.17349 1.18879 1.33816 1.51415 1.66337 1.85459 2.07561 2.2022 2.24492 2.34338 2.64732 2.83035 2.99685 3.16969 3.31809 3.45399 3.59999 3.77657 4.10111 4.34705 4.51524 4.65923 4.82318 
30 0.01283 0.10703 0.17653 0.19904 0.32824 0.34164 0.52321 0.66451 0.80662 0.83679 0.8524 1.00631 1.1835 1.20698 1.34952 1.53246 1.67301 1.86416 2.21796 2.35248 2.66162 2.84605 3.17945 3.32838 3.46359 3.62625 4.11034 4.35998 4.53362 4.83392 
37 0.01541 0.10037 0.16837 0.17942 0.32062 0.33039 0.51291 0.54405 0.65342 0.7975 0.82911 0.83916 0.9984 1.01084 1.17527 1.18848 1.21989 1.33965 1.51472 1.66452 1.69117 1.85577 2.07936 2.20471 2.34473 2.64941 2.83189 2.99871 3.17123 3.31962 3.45578 3.60163 3.77733 4.10308 4.34902 4.51706 4.82461 
40 0.0116 0.09387 0.16049 0.16974 0.20078 0.31428 0.32246 0.33912 0.50659 0.53592 0.64629 0.79672 0.82411 0.83389 0.99303 1.00515 1.16867 1.17998 1.21024 1.33276 1.5063 1.6576 1.67767 1.84936 1.86672 2.06804 2.19606 2.33845 2.64264 2.82382 2.99034 3.16487 3.3131 3.44895 3.59444 3.76909 4.09645 4.34138 4.51042 4.81733 
33 0.02168 0.11347 0.17432 0.19516 0.3268 0.3413 0.51936 0.65933 0.81712 0.8374 0.8718 1.00549 1.18025 1.19972 1.34677 1.52402 1.67181 1.86277 2.09412 2.21482 2.35089 2.65674 2.83934 3.00806 3.17682 3.3255 3.46117 3.60922 3.79227 4.10855 4.35958 4.52639 4.831 
40 0.01548 0.09313 0.16124 0.17071 0.31379 0.32176 0.33603 0.50729 0.5322 0.64784 0.79061 0.82378 0.83374 0.99313 1.00511 1.16954 1.1809 1.21048 1.33379 1.50707 1.65834 1.68095 1.84975 1.87192 2.06925 2.19729 2.33908 2.64372 2.82495 2.99164 3.16587 3.31392 3.4498 3.5952 3.77035 4.09705 4.34176 4.51106 4.66419 4.81813 
40 0.00978 0.09225 0.1541 0.16394 0.30674 0.31587 0.49835 0.51848 0.63757 0.79226 0.81707 0.82808 0.98548 1.00021 1.16071 1.17218 1.20504 1.32495 1.35184 1.49785 1.65092 1.67911 1.84238 1.87578 2.0614 2.1893 2.33092 2.63359 2.81687 2.98302 3.15694 3.30541 3.4412 3.58653 3.76103 4.08885 4.33435 4.50126 4.6388 4.81026 
31 0.07712 0.16001 0.17354 0.31486 0.32827 0.5063 0.64606 0.8107 0.8282 0.99353 1.16831 1.18959 1.33273 1.50721 1.65881 1.85012 2.06945 2.19743 2.33861 2.64398 2.82507 2.99138 3.16543 3.31333 3.4497 3.59552 3.77135 4.09699 4.34279 4.51264 4.81842 
30 0.02139 0.11474 0.17321 0.2002 0.32442 0.33771 0.51848 0.66068 0.81912 0.83653 0.85862 1.00286 1.18044 1.21279 1.34641 1.52904 1.66855 1.85967 2.21366 2.35052 2.66202 2.83841 3.01471 3.17958 3.32549 3.4614 4.10785 4.354 4.53819 4.83095 
41 0.01596 0.10259 0.17605 0.1868 0.32848 0.33799 0.5205 0.54271 0.66048 0.79988 0.83538 0.84502 1.00549 1.01851 1.18284 1.19517 1.22236 1.34669 1.37359 1.52227 1.67157 1.69146 1.86353 1.88393 2.08951 2.2143 2.35192 2.6559 2.83987 3.00686 3.17818 3.32683 3.46218 3.49173 3.60929 3.78855 4.10924 4.35557 4.52409 4.67222 4.83159 
33 0.01419 0.10356 0.17441 0.19029 0.3266 0.33872 0.51929 0.55839 0.66062 0.80255 0.83403 0.84625 1.00371 1.18138 1.2017 1.34628 1.52595 1.67048 1.86137 2.094 2.21529 2.34989 2.6554 2.8381 3.00607 3.17682 3.32479 3.46122 3.60868 4.10722 4.35327 4.52494 4.82976 
30 0.02308 0.10479 0.16545 0.18247 0.31786 0.32992 0.51034 0.65615 0.80436 0.82762 0.8412 0.99597 1.02187 1.17174 1.19186 1.33651 1.53609 1.66191 1.85308 2.20097 2.34186 2.82869 2.996 3.16902 3.31616 3.45275 3.59932 4.09971 4.34545 4.82132 
32 0.02265 0.11144 0.17131 0.18889 0.32402 0.33659 0.51535 0.65799 0.81426 0.8344 0.85238 1.00224 1.17749 1.19605 1.34246 1.52473 1.66703 1.85916 2.09575 2.2077 2.34738 2.65581 2.83444 3.00444 3.17529 3.32257 3.45783 3.60659 4.10569 4.35204 4.5386 4.82755 
35 0.01529 0.10416 0.1676 0.18023 0.32028 0.33056 0.51298 0.65579 0.8003 0.8291 0.84048 0.99821 1.01398 1.17424 1.18871 1.22437 1.33922 1.52312 1.66355 1.69928 1.85583 2.09257 2.203 2.34481 2.65404 2.83258 2.99826 3.17338 3.31966 3.45583 3.60468 4.10303 4.34888 4.5246 4.82522 
32 0.01899 0.10181 0.16607 0.18463 0.31784 0.33086 0.51115 0.65403 0.79665 0.8265 0.83839 0.99557 1.17356 1.19722 1.33775 1.51613 1.66099 1.85256 2.08679 2.20414 2.34251 2.64993 2.82994 3.00073 3.17209 3.31774 3.45391 3.60266 4.1002 4.34532 4.52615 4.82208 
37 0.01129 0.09825 0.17651 0.18921 0.33006 0.34186 0.52181 0.54695 0.66058 0.80608 0.83809 0.85058 1.00779 1.18307 1.19653 1.2262 1.34784 1.52282 1.67418 1.86564 2.08867 2.21336 2.24712 2.3527 2.65509 2.8413 3.00668 3.17865 3.32746 3.46295 3.609 3.78713 4.10976 4.35721 4.52386 4.66591 4.83276 
43 0.009 0.09657 0.16568 0.17469 0.19987 0.31945 0.32789 0.35689 0.5114 0.53372 0.65096 0.80087 0.82847 0.83787 0.99776 1.0099 1.17307 1.18393 1.21098 1.33749 1.36939 1.51108 1.66282 1.68383 1.85484 1.87357 2.0745 2.20187 2.23289 2.34332 2.64685 2.82928 2.99556 3.16941 3.31767 3.45344 3.59872 3.77353 4.10118 4.3468 4.51478 4.66604 4.82264 
40 0.01187 0.09804 0.17047 0.18062 0.32371 0.33335 0.51572 0.54171 0.65564 0.7951 0.83044 0.84013 1.00089 1.01486 1.17707 1.18879 1.21589 1.34175 1.51665 1.66714 1.68978 1.85892 1.88486 2.08303 2.20804 2.24256 2.34674 2.65069 2.83487 3.00113 3.17275 3.32159 3.45695 3.6031 3.78159 4.10413 4.35099 4.51818 4.65923 4.82673 
38 0.01185 0.10644 0.1708 0.18437 0.32341 0.3344 0.5152 0.54029 0.65536 0.81048 0.83325 0.84575 1.00171 1.01946 1.17678 1.18955 1.22089 1.34097 1.51681 1.66842 1.85884 2.0812 2.20682 2.24661 2.34716 2.65145 2.83351 3.00193 3.17321 3.32112 3.45695 3.6035 3.77983 4.1047 4.3514 4.5179 4.66456 4.82684 
36 0.01584 0.10514 0.17208 0.18422 0.32529 0.33643 0.51621 0.54405 0.65671 0.80463 0.83355 0.84516 1.00325 1.17827 1.19099 1.22024 1.34291 1.51909 1.66904 1.86075 2.08349 2.20796 2.34804 2.65207 2.83528 3.00263 3.17424 3.32268 3.4584 3.60396 3.78399 4.10523 4.35235 4.52022 4.66642 4.82843 
41 0.0189 0.09473 0.16052 0.16939 0.19991 0.31401 0.32227 0.34232 0.50599 0.53416 0.64486 0.79816 0.82379 0.83368 0.99243 1.00503 1.16796 1.17941 1.21214 1.33218 1.5044 1.65723 1.67538 1.84893 1.86635 2.06798 2.19585 2.33782 2.64021 2.82356 2.98979 3.16385 3.31223 3.44792 3.59321 3.76765 4.09576 4.34089 4.50789 4.66244 4.81701 
39 0.01515 0.10121 0.16543 0.17607 0.31805 0.32771 0.50961 0.53587 0.64981 0.79975 0.82766 0.83894 0.99626 1.01084 1.17218 1.18444 1.21412 1.33639 1.3711 1.51128 1.66218 1.68612 1.85347 1.88067 2.07466 2.20129 2.34217 2.64704 2.82843 2.99473 3.16857 3.31671 3.45281 3.59848 3.77473 4.10001 4.34549 4.51544 4.82149 
37 0.01738 0.11295 0.17699 0.19079 0.32863 0.33898 0.52164 0.55169 0.6626 0.81854 0.83924 0.85382 1.00705 1.02702 1.18338 1.19812 1.24159 1.34778 1.52553 1.67291 1.86394 1.89783 2.09236 2.21554 2.35311 2.65866 2.84174 3.00815 3.18003 3.3278 3.46389 3.61265 3.79301 4.11138 4.35855 4.52811 4.83382 
50 0.01178 0.09538 0.16277 0.17132 0.18716 0.3166 0.32439 0.33603 0.5088 0.52311 0.64754 0.6626 0.80201 0.82675 0.8362 0.99559 1.00683 1.17102 1.18066 1.20041 1.33493 1.35201 1.50771 1.52577 1.66042 1.67785 1.85227 1.86737 2.07133 2.09439 2.1993 2.22272 2.34114 2.64339 2.82683 2.84718 2.99313 3.16716 3.31557 3.4513 3.46559 3.5966 3.77184 4.09914 4.1178 4.34457 4.51142 4.64676 4.82055 4.84034 
39 0.01959 0.10593 0.16925 0.18027 0.32189 0.3321 0.51329 0.53904 0.65327 0.80676 0.83167 0.84343 1.0002 1.01748 1.17538 1.18775 1.21822 1.34 1.51427 1.66612 1.85712 1.89433 2.07683 2.20472 2.2423 2.34553 2.64927 2.83217 2.99863 3.17136 3.32006 3.45569 3.6015 3.77701 4.10301 4.34915 4.51681 4.67341 4.82518 
14 0.02046 0.10946 0.17515 0.3253 0.79533 0.83132 0.86653 1.00054 1.18204 1.23117 1.48035 1.67082 1.86698 4.10841 
41 0.0092 0.06929 0.13751 0.17559 0.18761 0.32748 0.33704 0.51983 0.54315 0.65886 0.81057 0.83637 0.8469 1.00498 1.01811 1.18114 1.19339 1.22261 1.34579 1.5203 1.67068 1.68992 1.86213 1.88046 2.08673 2.21117 2.24478 2.35074 2.65442 2.83819 3.00513 3.17743 3.32546 3.4616 3.60729 3.78534 4.10846 4.35595 4.52271 4.66471 4.83105 
42 0.01736 0.10466 0.16979 0.17974 0.22357 0.32316 0.33269 0.5152 0.53836 0.65579 0.80743 0.83208 0.84219 1.00102 1.01477 1.17663 1.18815 1.21621 1.34146 1.51727 1.6668 1.68976 1.85836 1.87726 2.0832 2.20682 2.24045 2.34682 2.65151 2.83435 3.00115 3.17339 3.3217 3.45689 3.49014 3.60261 3.78401 4.10503 4.35168 4.51946 4.6594 4.82751 
32 0.01551 0.10466 0.17218 0.18829 0.3246 0.33689 0.51707 0.65886 0.79976 0.83226 0.84389 1.00199 1.17836 1.19608 1.34426 1.52274 1.6684 1.85957 2.09204 2.20965 2.34757 2.65589 2.83636 3.00432 3.17559 3.323 3.45906 3.60445 4.10583 4.35302 4.53452 4.82819 
34 0.00806 0.10799 0.17236 0.18904 0.3249 0.33743 0.51683 0.54767 0.65763 0.8201 0.83619 0.85534 1.00341 1.17908 1.19944 1.34344 1.52003 1.66896 1.86013 2.08414 2.2105 2.34857 2.65353 2.83584 3.00399 3.17508 3.32308 3.45944 3.6056 3.78504 4.10616 4.35397 4.52237 4.82917 
39 0.01624 0.10182 0.17246 0.18351 0.3251 0.33551 0.5173 0.54461 0.65816 0.79897 0.83284 0.84289 1.00258 1.01984 1.17936 1.19301 1.22337 1.34398 1.52066 1.66947 1.85998 1.89121 2.0839 2.20864 2.24252 2.34844 2.65302 2.83639 3.00591 3.17528 3.32322 3.45928 3.60611 3.78451 4.10608 4.35277 4.52093 4.67079 4.82867 
43 0.01761 0.09619 0.16415 0.17367 0.31715 0.32588 0.35081 0.50883 0.52964 0.64778 0.79493 0.82573 0.83542 0.99522 1.00796 1.17059 1.18127 1.20681 1.33484 1.3614 1.50793 1.6612 1.67992 1.85236 1.87081 2.0713 2.19954 2.23219 2.34048 2.64321 2.82705 2.99301 3.16628 3.31501 3.45028 3.46729 3.59578 3.77074 4.09814 4.34406 4.51068 4.65036 4.82008 
35 0.01191 0.10632 0.17033 0.18624 0.32293 0.33622 0.51596 0.55891 0.6557 0.81184 0.83264 0.84909 1.00136 1.17707 1.19452 1.34229 1.51903 1.66713 1.85889 2.08331 2.20942 2.34749 2.65186 2.83602 3.00264 3.17309 3.32216 3.45771 3.60476 3.78794 4.10439 4.35186 4.52072 4.66858 4.82753 
34 0.01339 0.10226 0.16823 0.18167 0.32048 0.33224 0.51332 0.61612 0.654 0.80201 0.82952 0.84256 0.99834 1.17504 1.19066 1.23157 1.3405 1.51709 1.6652 1.85605 2.08218 2.20745 2.34447 2.65008 2.83306 3.00007 3.17099 3.3193 3.45543 3.60088 4.10197 4.34833 4.51895 4.82435 
40 0.01274 0.10088 0.16441 0.17432 0.3169 0.32639 0.50879 0.53114 0.64834 0.80058 0.82682 0.83735 0.99553 1.00979 1.1709 1.18243 1.21166 1.33504 1.50881 1.66078 1.68254 1.85236 1.87849 2.07359 2.19974 2.23516 2.34106 2.64435 2.82711 2.9935 3.16708 3.31543 3.45132 3.59655 3.7725 4.09902 4.34477 4.51249 4.65233 4.82056 
39 0.01905 0.09543 0.16148 0.17091 0.31419 0.32301 0.50588 0.52662 0.64617 0.79134 0.82328 0.83324 0.99239 1.00568 1.1683 1.17906 1.2082 1.33279 1.5057 1.65791 1.68149 1.84961 1.86913 2.06991 2.19676 2.22869 2.33863 2.64186 2.82477 2.99058 3.16473 3.31299 3.44865 3.59424 3.76921 4.09649 4.34195 4.50975 4.81788 
25 0.0189 0.11213 0.16906 0.32075 0.34091 0.51377 0.65807 0.81136 0.83217 0.99926 1.17571 1.21228 1.34231 1.66559 1.85683 2.21076 2.34529 2.83429 3.01022 3.17373 3.3202 3.45611 4.10235 4.35024 4.82542 
34 0.02279 0.10988 0.16864 0.18108 0.3213 0.33268 0.51314 0.54305 0.65341 0.81695 0.83361 0.85515 0.99985 1.17503 1.18979 1.33997 1.51617 1.66468 1.85664 2.08116 2.20382 2.34521 2.65031 2.83237 2.99877 3.17185 3.32003 3.45565 3.60178 3.78282 4.10393 4.35009 4.52371 4.82558 
42 0.01798 0.1108 0.1786 0.19022 0.33125 0.3416 0.52217 0.54069 0.66112 0.69462 0.81738 0.84023 0.85175 1.00898 1.0261 1.1844 1.19652 1.22563 1.34872 1.37459 1.5222 1.56095 1.67548 1.86658 1.89327 2.0874 2.2156 2.35389 2.65639 2.84127 3.00749 3.17971 3.32844 3.46405 3.48836 3.60955 3.78564 4.11128 4.35835 4.52426 4.66009 4.83415 
33 0.01325 0.11685 0.18084 0.20797 0.33386 0.35603 0.52706 0.6648 0.83733 0.85184 1.01244 1.18683 1.21016 1.35235 1.5275 1.68005 1.87299 2.09795 2.22129 2.35996 2.65931 2.8471 3.01417 3.18187 3.33133 3.46642 3.61892 3.79405 4.11477 4.36973 4.52802 4.67973 4.83879 
36 0.02762 0.10531 0.16334 0.17579 0.31591 0.32665 0.50739 0.53987 0.64688 0.8104 0.82797 0.84493 0.99463 1.01641 1.16989 1.18584 1.33417 1.50777 1.65973 1.85114 1.89269 2.07092 2.19898 2.33975 2.64343 2.82612 2.99241 3.16593 3.31441 3.45023 3.59601 3.77085 4.09792 4.34375 4.51139 4.81927 
42 0.01609 0.10058 0.16824 0.17793 0.21096 0.32137 0.33052 0.35826 0.51464 0.53726 0.655 0.8051 0.83079 0.84092 0.99967 1.01197 1.17639 1.18866 1.21841 1.34062 1.37234 1.5168 1.66456 1.68497 1.85702 1.88834 2.08316 2.20688 2.34643 2.65044 2.83353 3.00002 3.17304 3.32093 3.45738 3.60304 3.78194 4.10443 4.34997 4.51918 4.66129 4.82651 
34 0.00682 0.10249 0.16805 0.18064 0.3205 0.3315 0.51274 0.65387 0.80307 0.82945 0.84044 0.99844 1.01455 1.17431 1.19041 1.33888 1.51662 1.66366 1.85527 2.07887 2.20283 2.34442 2.65165 2.83133 2.99881 3.17164 3.31905 3.45524 3.60132 3.78225 4.1021 4.34814 4.51919 4.82448 
39 0.00711 0.1033 0.16687 0.17745 0.31947 0.32899 0.51072 0.53281 0.6505 0.80855 0.83052 0.84315 0.99829 1.01391 1.17343 1.18649 1.22004 1.33784 1.51118 1.66338 1.68585 1.85525 1.88345 2.07634 2.20276 2.34376 2.64714 2.82993 2.9961 3.16972 3.31807 3.454 3.59968 3.77595 4.10191 4.34775 4.51625 4.658 4.82343 
23 0.01691 0.10995 0.17366 0.32533 0.49484 0.5335 0.67134 0.80897 0.83522 1.00318 1.18024 1.21463 1.35021 1.67651 1.8637 2.2314 2.35963 3.18023 3.3241 3.46026 4.10573 4.35739 4.83337 
22 0.01214 0.11003 0.17511 0.32687 0.53518 0.66126 0.80531 0.83683 1.00484 1.18143 1.21445 1.35391 1.52974 1.6815 1.86834 2.22135 2.36315 2.66018 3.18255 3.32657 3.46521 4.10913 
35 0.0131 0.10564 0.16881 0.18294 0.32152 0.33232 0.51302 0.54988 0.65329 0.81037 0.83187 0.847 1.00019 1.17459 1.18794 1.22438 1.33912 1.51566 1.66621 1.8571 2.07893 2.20464 2.34485 2.64938 2.83176 2.99816 3.1711 3.31888 3.45478 3.6011 3.78057 4.10269 4.34949 4.51718 4.82464 
32 0.01718 0.11258 0.17502 0.19784 0.32786 0.35012 0.52142 0.66027 0.81708 0.838 1.00589 1.18094 1.20251 1.34916 1.52395 1.6726 1.86558 2.09341 2.21426 2.35237 2.65768 2.84433 3.01129 3.17805 3.32719 3.46242 3.61005 4.10925 4.36968 4.52884 4.67038 4.83594 
33 0.00978 0.1091 0.17021 0.19527 0.32265 0.33707 0.51457 0.57832 0.65529 0.82111 0.83621 1.00139 1.17624 1.19741 1.34088 1.51881 1.66787 1.85812 2.08527 2.20937 2.34615 2.65126 2.83356 3.00125 3.17214 3.32016 3.45633 3.6036 3.78693 4.10363 4.3513 4.52034 4.82617 
42 0.01937 0.11422 0.17977 0.19101 0.33266 0.34301 0.52387 0.54326 0.66279 0.69889 0.82367 0.84262 0.85573 1.01045 1.02719 1.18585 1.19835 1.22902 1.35063 1.38464 1.5242 1.6762 1.70059 1.86815 1.89592 2.09013 2.21696 2.35582 2.65842 2.84349 3.01012 3.18157 3.33019 3.46527 3.48599 3.61133 3.78876 4.11346 4.36114 4.52678 4.66342 4.83592 
31 0.00902 0.09941 0.16778 0.18798 0.31987 0.33292 0.51313 0.65502 0.79523 0.82729 0.83873 0.99709 1.17441 1.19721 1.33936 1.53237 1.66466 1.8545 2.08061 2.20668 2.34329 2.65455 2.83203 3.00318 3.17041 3.31873 3.4546 3.60265 4.10085 4.34707 4.82325 
49 0.07897 0.14479 0.15942 0.16848 0.3061 0.3143 0.32399 0.50066 0.5134 0.63876 0.65197 0.78912 0.8187 0.8279 0.98788 0.99783 1.16275 1.17208 1.19617 1.32683 1.34235 1.49865 1.51882 1.65283 1.66732 1.84448 1.85766 2.06249 2.08724 2.1906 2.21257 2.33336 2.63479 2.81868 2.84092 2.98492 3.15894 3.30744 3.44301 3.4558 3.58836 3.76245 4.09127 4.10661 4.33674 4.50239 4.63775 4.81262 4.83015 
27 0.01005 0.11528 0.17845 0.22089 0.33075 0.36148 0.52706 0.66671 0.82767 0.84297 1.00866 1.18546 1.21767 1.35607 1.54594 1.67598 1.86881 2.22222 2.36968 2.85066 3.18465 3.33822 3.46689 4.11165 4.36094 4.54222 4.83905 
35 0.01229 0.1065 0.16966 0.1829 0.32213 0.33298 0.51376 0.54064 0.65415 0.81127 0.8327 0.84685 1.0005 1.01772 1.1764 1.19208 1.34053 1.51573 1.66588 1.85738 2.07994 2.20652 2.34595 2.6505 2.83257 2.99891 3.17217 3.32043 3.45642 3.60226 3.78017 4.10381 4.34988 4.51912 4.82553 
35 0.01605 0.11077 0.17692 0.19483 0.3295 0.34264 0.52197 0.5541 0.66114 0.81495 0.83816 0.85318 1.0082 1.18329 1.20088 1.34765 1.52322 1.67554 1.86564 2.08785 2.2157 2.35307 2.6563 2.84134 3.00836 3.17883 3.32695 3.46262 3.60885 3.7882 4.1095 4.35756 4.52455 4.67391 4.83376 
32 0.01276 0.10848 0.17266 0.18991 0.32552 0.33944 0.5184 0.65748 0.81044 0.83514 0.85548 1.00389 1.17876 1.19523 1.3441 1.52131 1.67295 1.86272 2.09211 2.2114 2.34959 2.65514 2.83807 3.00637 3.17467 3.32359 3.45867 3.60612 4.10649 4.35744 4.52187 4.83101 
38 0.01632 0.10574 0.16574 0.17632 0.31845 0.32808 0.50981 0.53515 0.64857 0.81133 0.83022 0.84573 0.99731 1.0127 1.17196 1.18513 1.22366 1.33627 1.50902 1.66232 1.8538 1.88556 2.07287 2.20024 2.34238 2.6455 2.82825 2.9943 3.16839 3.3165 3.45253 3.5978 3.77236 4.10043 4.34628 4.51319 4.66561 4.82199 
34 0.01116 0.1066 0.16695 0.18324 0.31969 0.33336 0.51149 0.54592 0.65138 0.81621 0.83281 0.99825 1.17287 1.18972 1.33825 1.51316 1.66431 1.85546 2.07859 2.20234 2.34351 2.64675 2.83089 2.99689 3.16942 3.31788 3.45331 3.60004 3.77692 4.10125 4.34867 4.51506 4.65818 4.82358 
47 0.01735 0.09875 0.16649 0.17505 0.19136 0.32016 0.32797 0.3397 0.51311 0.53239 0.65312 0.79946 0.82945 0.83867 0.86964 0.99896 1.00959 1.17456 1.18481 1.2081 1.33874 1.36058 1.51306 1.54146 1.66394 1.68045 1.85613 1.87311 2.07818 2.20302 2.22922 2.34501 2.64842 2.83141 2.99735 3.17135 3.31918 3.45549 3.47584 3.60117 3.77723 4.10309 4.34861 4.51607 4.65269 4.82471 4.85752 
34 0.01615 0.11582 0.17998 0.19652 0.33295 0.34646 0.52592 0.56183 0.66658 0.82639 0.84384 0.8688 1.01149 1.18665 1.20442 1.35197 1.5301 1.67674 1.869 2.10008 2.21831 2.35724 2.6626 2.84533 3.01436 3.183 3.33228 3.46729 3.62048 3.79775 4.11383 4.36407 4.53085 4.83839 
39 0.00847 0.09809 0.16132 0.17151 0.31389 0.3234 0.50567 0.53298 0.64529 0.79813 0.82407 0.83603 0.99247 1.0081 1.16817 1.18055 1.21562 1.33245 1.50567 1.65797 1.84904 1.87069 2.0686 2.19659 2.23831 2.33809 2.6414 2.82418 2.99045 3.16435 3.31279 3.44868 3.59415 3.76908 4.09611 4.34132 4.50963 4.66137 4.81743 
28 0.00856 0.10879 0.16774 0.21698 0.31969 0.33715 0.51323 0.65854 0.8157 0.83281 0.99775 1.17526 1.21202 1.34203 1.53486 1.66428 1.85485 2.20727 2.34396 2.83334 3.01186 3.17355 3.32 3.45652 3.61351 4.10235 4.34842 4.82442 
39 0.01678 0.10078 0.17099 0.18232 0.32337 0.33375 0.51571 0.53929 0.65687 0.79762 0.83089 0.841 1.00073 1.01511 1.17756 1.1902 1.21917 1.34296 1.51933 1.66662 1.69355 1.85855 1.89074 2.08247 2.20949 2.34697 2.65216 2.83504 3.00381 3.17421 3.32262 3.45782 3.60369 3.78561 4.10468 4.35052 4.52011 4.67391 4.82702 
39 0.01878 0.10641 0.16866 0.17956 0.32157 0.3319 0.51313 0.54648 0.65376 0.8097 0.83169 0.84421 0.99992 1.0175 1.17467 1.18667 1.21629 1.33947 1.51671 1.66533 1.68891 1.85738 1.89452 2.08392 2.20416 2.2389 2.3454 2.65226 2.83257 2.99926 3.17154 3.31965 3.45556 3.60207 3.78657 4.10348 4.35024 4.52197 4.82523 
33 0.00814 0.10178 0.17258 0.18927 0.32474 0.33647 0.51709 0.5538 0.65877 0.81035 0.83392 0.84631 1.00282 1.17925 1.19624 1.3437 1.52221 1.66867 1.85971 2.08773 2.20957 2.34817 2.65609 2.83636 3.00414 3.17535 3.32354 3.45918 3.60616 4.10602 4.35245 4.52431 4.82844 
36 0.01729 0.10597 0.16984 0.18298 0.32193 0.33295 0.5139 0.54139 0.65471 0.80787 0.83181 0.84615 1.00034 1.17629 1.19023 1.22369 1.34112 1.51723 1.66605 1.8573 1.89469 2.08264 2.2079 2.34612 2.65114 2.8334 3.00092 3.17304 3.32052 3.45657 3.60366 3.78085 4.10383 4.35013 4.51937 4.8261 
34 0.02368 0.11384 0.16959 0.18646 0.32223 0.33449 0.51395 0.54857 0.65319 0.82275 0.83657 1.00088 1.17558 1.19308 1.3396 1.51441 1.66704 1.85757 2.07833 2.20574 2.34557 2.64881 2.83243 2.9989 3.17156 3.31959 3.45587 3.60187 3.77764 4.10334 4.3502 4.51648 4.66068 4.8255 
38 0.01095 0.10258 0.16902 0.18042 0.3212 0.33138 0.51356 0.53912 0.65427 0.80356 0.83062 0.84245 0.9994 1.0168 1.17649 1.19114 1.22697 1.34094 1.51803 1.66493 1.69907 1.85659 1.89174 2.08293 2.20832 2.34553 2.65259 2.83283 3.00065 3.17281 3.32077 3.45673 3.60306 3.78376 4.10358 4.34909 4.52068 4.82506 
36 0.01568 0.10503 0.17142 0.18686 0.32337 0.33551 0.51581 0.54246 0.65613 0.80469 0.83181 0.8433 1.00132 1.17808 1.19281 1.22653 1.34405 1.51934 1.66759 1.85888 2.08415 2.20933 2.34764 2.65194 2.83603 3.00492 3.17406 3.32312 3.45807 3.60514 3.78556 4.105 4.35163 4.52031 4.66775 4.82777 
37 0.01187 0.10839 0.16914 0.1817 0.32184 0.33404 0.51401 0.53808 0.65399 0.81727 0.83373 0.85174 1.00051 1.02933 1.1756 1.18984 1.23318 1.34051 1.51676 1.66653 1.85835 2.07994 2.2057 2.34641 2.65044 2.83364 3.00089 3.17227 3.32053 3.45687 3.60227 3.78042 4.10351 4.35088 4.51804 4.65378 4.82656 
38 0.01519 0.10672 0.17137 0.18299 0.32399 0.33432 0.51566 0.54235 0.6558 0.80821 0.83307 0.84446 1.00179 1.01774 1.17771 1.1908 1.22241 1.34212 1.51751 1.66773 1.69695 1.85946 1.89183 2.0814 2.20806 2.3475 2.65196 2.83502 3.00212 3.17384 3.32219 3.45808 3.60501 3.78272 4.10506 4.3516 4.52053 4.82748 
32 0.01539 0.11232 0.18028 0.20201 0.33244 0.34725 0.52779 0.66423 0.81339 0.84147 0.86279 1.01087 1.18725 1.21056 1.35282 1.52831 1.67775 1.86894 2.09528 2.22367 2.35724 2.66179 2.84893 3.01506 3.18215 3.33184 3.46626 3.6164 4.11265 4.36351 4.53114 4.83839 
33 0.01633 0.0996 0.16182 0.17727 0.31435 0.32605 0.50637 0.6484 0.79689 0.82375 0.83912 0.99237 1.16857 1.18615 1.33271 1.51067 1.65793 1.84883 2.06976 2.19707 2.33769 2.64543 2.82408 2.99089 3.16515 3.31287 3.44942 3.59525 3.7802 4.09606 4.34112 4.5162 4.81709 
20 0.02007 0.11427 0.1764 0.32742 0.34361 0.54405 0.68736 0.8136 0.83728 1.0048 1.18419 1.22088 1.67118 1.86275 2.22076 2.35798 3.33198 3.46746 4.11153 4.8496 
30 0.00848 0.10473 0.1747 0.19569 0.3275 0.34367 0.52267 0.6622 0.81183 0.83639 0.85567 1.00505 1.18152 1.20254 1.34822 1.52979 1.67271 1.86381 2.21345 2.35206 2.65974 2.85402 3.01444 3.17926 3.32621 3.46389 4.10851 4.35645 4.5322 4.83364 
24 0.0137 0.1094 0.16869 0.31995 0.33771 0.51331 0.80385 0.83 0.851 0.99802 1.17475 1.20989 1.34192 1.6642 1.85519 2.20748 2.34437 2.83284 3.17258 3.31937 3.45674 4.10236 4.34772 4.82365 
33 0.01128 0.11326 0.17484 0.19391 0.32738 0.34198 0.52017 0.56937 0.662 0.82629 0.84099 1.00578 1.18222 1.20598 1.34737 1.52586 1.67225 1.86337 2.09262 2.21607 2.35144 2.65688 2.84252 3.00978 3.17894 3.32725 3.46188 3.6091 4.10937 4.3576 4.5278 4.67342 4.83282 
35 0.0083 0.1013 0.1719 0.18486 0.3249 0.33538 0.51711 0.55172 0.65835 0.81145 0.83498 0.85054 1.00304 1.02429 1.17894 1.19476 1.34346 1.52013 1.66858 1.86002 2.08379 2.20897 2.34843 2.65392 2.83598 3.00181 3.17529 3.32282 3.45967 3.60546 3.78505 4.10664 4.35329 4.52314 4.82839 
32 0.01861 0.10565 0.17121 0.19561 0.32338 0.33904 0.51937 0.65759 0.80334 0.8322 0.85285 1.00157 1.17828 1.20581 1.34566 1.52342 1.66993 1.85976 2.09339 2.21719 2.34885 2.65582 2.84794 3.01349 3.17458 3.3227 3.4586 3.61815 4.10495 4.35446 4.52242 4.82924 
37 0.00729 0.09144 0.17165 0.18288 0.32486 0.33569 0.51715 0.54711 0.65638 0.79795 0.83174 0.84213 1.00252 1.02972 1.17782 1.18997 1.21791 1.34325 1.51866 1.67017 1.86032 2.08364 2.2093 2.34769 2.6514 2.83611 3.00429 3.17373 3.3223 3.45771 3.60319 3.78384 4.10485 4.35205 4.51967 4.66183 4.82849 
34 0.0092 0.08619 0.1789 0.19864 0.33175 0.34664 0.52595 0.66331 0.81581 0.84089 0.86305 1.01042 1.18607 1.20915 1.352 1.52641 1.6799 1.86896 2.09591 2.22087 2.3557 2.65857 2.85462 3.01369 3.1821 3.3301 3.46508 3.61328 3.80282 4.11216 4.36591 4.53068 4.68269 4.83991 
41 0.01437 0.10015 0.16353 0.17387 0.31623 0.32568 0.36114 0.50814 0.53846 0.64813 0.80381 0.8266 0.83708 0.99494 1.00923 1.17002 1.18207 1.21298 1.33443 1.50833 1.66017 1.68302 1.8519 1.87372 2.07192 2.19865 2.2351 2.34028 2.64506 2.82668 2.99293 3.16664 3.31465 3.45026 3.59566 3.77142 4.09804 4.34383 4.51265 4.66147 4.81988 
49 0.01182 0.09771 0.16558 0.17446 0.1892 0.3202 0.32763 0.33834 0.51328 0.53061 0.65276 0.68342 0.80148 0.83019 0.83922 0.86573 0.9996 1.00959 1.17523 1.18488 1.20488 1.33909 1.35554 1.51262 1.53659 1.66429 1.67942 1.85633 1.8708 2.07757 2.20313 2.22281 2.34532 2.64833 2.83119 2.85701 2.9974 3.17165 3.3197 3.45584 3.47241 3.60109 3.77663 4.10354 4.3488 4.51664 4.6547 4.82496 4.85309 
37 0.02032 0.10878 0.17232 0.18539 0.32463 0.33545 0.5166 0.54614 0.65761 0.81202 0.83458 0.84782 1.00313 1.02864 1.17839 1.19286 1.23086 1.34327 1.52156 1.6693 1.86012 2.0896 2.20903 2.34848 2.65405 2.83569 3.00531 3.17501 3.32273 3.45878 3.60624 3.78661 4.10624 4.3535 4.52234 4.67366 4.8285 
35 0.01057 0.09909 0.16049 0.17212 0.31339 0.3233 0.50504 0.64477 0.797 0.82333 0.83384 0.99177 1.00838 1.16688 1.18142 1.22477 1.33154 1.50615 1.65668 1.84859 2.06733 2.19468 2.33727 2.64298 2.82302 2.98895 3.16401 3.3118 3.44746 3.59335 3.76848 4.09538 4.34083 4.51305 4.8166 
38 0.01705 0.09938 0.17109 0.18266 0.3238 0.33437 0.51561 0.54334 0.6546 0.79583 0.83107 0.84104 1.00166 1.02775 1.17717 1.18972 1.21794 1.34135 1.51618 1.6688 1.85944 2.08235 2.20807 2.34655 2.6495 2.83449 3.00048 3.17217 3.32102 3.45652 3.48908 3.60242 3.7804 4.10413 4.35137 4.5177 4.65956 4.82652 
30 0.0149 0.10348 0.16418 0.17742 0.31704 0.32815 0.50882 0.6509 0.8027 0.82701 0.8392 0.99537 1.17101 1.20214 1.33563 1.65953 1.85163 2.07173 2.19792 2.34065 2.82648 2.99246 3.16798 3.31548 3.45137 3.59859 3.77561 4.09899 4.34419 4.8199 
31 0.0241 0.11902 0.1712 0.19695 0.32312 0.34146 0.51852 0.65714 0.82172 0.83668 1.00168 1.17674 1.19788 1.34385 1.52109 1.67004 1.85961 2.08822 2.20924 2.34923 2.65477 2.83846 3.01093 3.17567 3.3228 3.45876 3.60734 4.10532 4.35621 4.5216 4.83031 
31 0.02405 0.12138 0.17806 0.20289 0.33064 0.34785 0.52606 0.66386 0.82869 0.84359 1.00889 1.18428 1.20703 1.35061 1.5292 1.67724 1.86792 2.10295 2.22182 2.35487 2.65976 2.85302 3.01113 3.18113 3.32869 3.46559 3.61663 4.11225 4.36642 4.53659 4.83808 
35 0.01358 0.10128 0.16268 0.1763 0.3154 0.32594 0.50691 0.55728 0.64668 0.80585 0.82616 0.84013 0.99391 1.01529 1.16918 1.18617 1.33337 1.50735 1.65896 1.85051 2.07027 2.19816 2.3388 2.64302 2.82511 2.99127 3.16486 3.31336 3.44917 3.59494 3.77042 4.09676 4.34258 4.5109 4.81826 
32 0.01673 0.1108 0.17147 0.19028 0.32384 0.33938 0.51701 0.65765 0.81485 0.83453 0.85834 1.00271 1.17885 1.20179 1.34353 1.5219 1.668 1.86026 2.09342 2.20863 2.34896 2.65492 2.83794 3.00572 3.17658 3.32464 3.45918 3.79145 4.10604 4.35377 4.52555 4.82896 
43 0.0111 0.09993 0.1691 0.17868 0.21663 0.32258 0.33212 0.51422 0.53622 0.65364 0.80241 0.83087 0.84084 1.00022 1.0138 1.17581 1.18652 1.21189 1.34013 1.36686 1.51518 1.66625 1.6896 1.85777 1.88335 2.08047 2.20534 2.23578 2.34607 2.65019 2.83322 2.99906 3.17211 3.3209 3.45628 3.48308 3.60213 3.78018 4.10392 4.35001 4.5179 4.65462 4.82589 
36 0.01015 0.06436 0.13723 0.17918 0.1954 0.33225 0.34587 0.52508 0.55763 0.66338 0.8221 0.84192 0.8629 1.01108 1.18586 1.20472 1.35234 1.52778 1.67797 1.86943 2.09436 2.21893 2.35634 2.66047 2.84442 3.01314 3.18092 3.33073 3.46528 3.615 3.79324 4.11207 4.36178 4.52887 4.67428 4.83697 
26 0.00733 0.10563 0.16643 0.20214 0.31831 0.33645 0.51153 0.69025 0.81111 0.8304 0.9962 1.17351 1.21083 1.33872 1.66219 1.85275 2.08287 2.20655 2.34263 2.83 3.17142 3.31807 3.45464 4.10017 4.34533 4.82138 
42 0.01885 0.10243 0.16826 0.17824 0.3208 0.32963 0.35607 0.51358 0.53774 0.65352 0.80397 0.83056 0.84058 0.99929 1.0126 1.17519 1.18685 1.21547 1.33946 1.37216 1.51339 1.66502 1.68984 1.85666 1.87638 2.07977 2.20467 2.24276 2.34545 2.6489 2.83237 2.99832 3.17161 3.31937 3.45559 3.60081 3.77741 4.10315 4.34932 4.51701 4.66822 4.82552 
24 0.01266 0.10498 0.17204 0.19991 0.32352 0.33925 0.5235 0.79807 0.83031 0.84139 1.0004 1.17928 1.20975 1.34796 1.66776 1.85981 2.21409 2.35048 3.17855 3.32348 3.46226 4.10558 4.35621 4.82914 
20 0.01578 0.10859 0.16676 0.31758 0.51382 0.79788 0.82644 0.87001 0.99489 1.17429 1.34097 1.66212 1.85234 2.21264 2.34226 3.31823 3.4564 4.0992 4.34447 4.82089 
35 0.01212 0.09721 0.16043 0.17147 0.3129 0.32396 0.50522 0.54166 0.64715 0.79676 0.82279 0.83421 0.99117 1.16728 1.18052 1.21212 1.33199 1.51056 1.65662 1.84789 2.07025 2.19568 2.33717 2.64381 2.82358 2.98966 3.16448 3.31221 3.44823 3.59501 3.77329 4.09552 4.34057 4.51193 4.81664 
41 0.01405 0.10611 0.16958 0.1801 0.32228 0.33209 0.5144 0.5382 0.65477 0.80727 0.83193 0.8424 1.00087 1.0156 1.17561 1.18711 1.21536 1.34113 1.51579 1.66576 1.69682 1.85809 1.88551 2.07993 2.20389 2.23052 2.34708 2.65177 2.83346 3.00054 3.17341 3.32141 3.45666 3.48797 3.60357 3.77994 4.10478 4.35095 4.51902 4.67181 4.82686 
35 0.01339 0.10379 0.173 0.19026 0.32537 0.33783 0.51821 0.55 0.65733 0.80371 0.83344 0.84665 1.00339 1.17903 1.19494 1.23341 1.34554 1.52187 1.67041 1.86154 2.08725 2.21431 2.34896 2.65414 2.83923 3.00741 3.17533 3.32367 3.4586 3.60611 3.7894 4.10615 4.35487 4.52296 4.82946 
19 0.01009 0.11573 0.17677 0.32826 0.54186 0.80813 0.83677 1.00555 1.18369 1.22518 1.54823 1.67939 1.87608 2.22696 3.18489 3.33191 3.466 4.11111 4.84503 
27 0.01784 0.11052 0.16789 0.19213 0.32016 0.3337 0.51249 0.65724 0.8147 0.83271 0.99831 1.17431 1.20096 1.33905 1.53605 1.66424 1.85515 2.20419 2.34403 2.83074 3.00025 3.172 3.31878 3.45589 4.10256 4.34746 4.82317 
27 0.01692 0.11665 0.17709 0.32927 0.52484 0.66107 0.81234 0.83797 1.00659 1.18308 1.2141 1.35212 1.52634 1.67784 1.87032 2.09514 2.21918 2.36157 2.66201 2.85387 3.18073 3.32986 3.46479 4.10985 4.37007 4.53247 4.84014 
29 0.01244 0.10612 0.17039 0.20238 0.32257 0.35468 0.51921 0.65917 0.80795 0.832 0.85636 1.00041 1.17815 1.20882 1.34468 1.52925 1.66833 1.85893 2.21525 2.34845 2.65685 2.85729 3.17499 3.32271 3.45944 4.10462 4.36199 4.53198 4.83227 
34 0.02284 0.11953 0.18044 0.19884 0.33355 0.34869 0.5254 0.55537 0.6643 0.83739 0.85081 1.01217 1.18652 1.20521 1.35136 1.52644 1.6788 1.87118 2.09343 2.21816 2.35712 2.66028 2.84502 3.01269 3.18191 3.33123 3.46649 3.61398 3.79122 4.11372 4.36223 4.52749 4.68162 4.83763 
35 0.01517 0.10048 0.16527 0.17839 0.31807 0.32872 0.50974 0.57395 0.65247 0.79848 0.82696 0.83794 0.99603 1.01446 1.17236 1.19155 1.33682 1.51592 1.66121 1.85306 2.07594 2.20007 2.34169 2.64838 2.82817 2.9948 3.16919 3.31689 3.45256 3.59963 3.7831 4.0996 4.34504 4.52036 4.82122 
35 0.02049 0.11176 0.17724 0.1955 0.32988 0.34359 0.52183 0.55554 0.66257 0.81552 0.83868 0.85511 1.00829 1.18301 1.2008 1.34815 1.52599 1.67434 1.86586 2.09118 2.21414 2.35264 2.65709 2.84119 3.01071 3.17913 3.32813 3.46281 3.61329 3.79266 4.10998 4.3576 4.5248 4.671 4.83324 
50 0.01678 0.09818 0.16569 0.17409 0.18791 0.31988 0.32726 0.3381 0.51226 0.5264 0.65143 0.66871 0.8014 0.82973 0.83863 0.86699 0.99921 1.00885 1.17434 1.18446 1.20703 1.33851 1.35565 1.5118 1.53204 1.6638 1.67796 1.85569 1.87038 2.07536 2.20172 2.22158 2.34447 2.64754 2.83015 2.8514 2.99675 3.17084 3.31908 3.45469 3.46814 3.60017 3.77516 4.10273 4.12261 4.34813 4.51548 4.65026 4.82414 4.8448 
36 0.01955 0.10301 0.17087 0.18417 0.32346 0.33508 0.51556 0.54974 0.65723 0.79988 0.83143 0.84267 1.00133 1.17698 1.191 1.22265 1.34219 1.52021 1.66746 1.85922 2.08844 2.20727 2.34693 2.65159 2.83466 3.00087 3.17334 3.3215 3.45734 3.60414 3.78663 4.10469 4.35129 4.5206 4.67305 4.82708 
46 0.01703 0.10137 0.16957 0.17831 0.19915 0.32342 0.33259 0.36628 0.51504 0.53209 0.65467 0.80582 0.83184 0.84143 1.0015 1.01568 1.17685 1.18731 1.21173 1.34094 1.36041 1.51447 1.53965 1.66672 1.68574 1.85928 1.88165 2.08241 2.20618 2.23345 2.34745 2.65009 2.83367 2.85658 2.99994 3.17322 3.32163 3.45683 3.47564 3.60237 3.78117 4.10458 4.35153 4.51789 4.65142 4.82729 
23 0.02024 0.11155 0.17566 0.24663 0.3283 0.52613 0.80389 0.83505 0.8564 1.00437 1.18338 1.22014 1.35882 1.67231 1.86648 2.22315 2.3587 3.1819 3.32847 3.46473 4.10864 4.3595 4.83462 
45 0.01257 0.09949 0.17171 0.18049 0.20388 0.32515 0.33378 0.35762 0.51726 0.53701 0.65737 0.80108 0.83303 0.84237 1.00281 1.01439 1.17889 1.1894 1.21386 1.34287 1.36382 1.51842 1.66844 1.68679 1.8606 1.8807 2.08183 2.20943 2.2445 2.34866 2.6527 2.83581 3.00257 3.17501 3.32344 3.45914 3.47906 3.60524 3.78178 4.10634 4.35229 4.52039 4.65923 4.82825 4.85558 
39 0.0127 0.09921 0.16774 0.17966 0.32029 0.33021 0.51233 0.53872 0.65371 0.79678 0.82836 0.8388 0.9981 1.01383 1.17502 1.18924 1.22199 1.33944 1.51551 1.66441 1.70084 1.85565 1.8831 2.07947 2.20727 2.34421 2.64895 2.83162 2.99881 3.17092 3.31928 3.45514 3.60134 3.78108 4.10206 4.34804 4.51657 4.66755 4.82404 
32 0.0103 0.10449 0.16328 0.18232 0.31599 0.32872 0.50747 0.64822 0.80871 0.82759 0.8511 0.99461 1.16945 1.19274 1.33365 1.50919 1.65963 1.8511 2.07216 2.19876 2.3394 2.64583 2.82558 2.99211 3.1664 3.31393 3.45013 3.59614 3.77596 4.09756 4.34343 4.81879 
35 0.01484 0.10666 0.17298 0.18755 0.32582 0.33825 0.51747 0.54923 0.65859 0.80749 0.83376 0.84536 1.00392 1.17883 1.19295 1.22605 1.34375 1.52239 1.67011 1.86118 2.08504 2.20937 2.34887 2.65441 2.83607 3.00569 3.17499 3.32387 3.45934 3.60776 3.79128 4.10584 4.35316 4.52216 4.82898 
35 0.00853 0.10493 0.16751 0.17979 0.32032 0.33078 0.51176 0.57828 0.65386 0.8114 0.83129 0.84566 0.99899 1.01687 1.17451 1.19145 1.33882 1.5183 1.66375 1.85534 2.07555 2.20274 2.34384 2.65185 2.82996 2.99689 3.17129 3.31875 3.45473 3.60163 3.7778 4.10236 4.34753 4.52106 4.82356 
30 0.02056 0.12367 0.17393 0.19696 0.32567 0.34058 0.51802 0.66124 0.82665 0.841 1.00425 1.17963 1.20103 1.3455 1.52713 1.67088 1.86139 2.21339 2.35017 2.66104 2.83876 3.00982 3.17896 3.32484 3.46028 3.61977 4.10906 4.372 4.53683 4.83104 
35 0.01106 0.10471 0.16943 0.18753 0.32157 0.3344 0.51417 0.5498 0.65389 0.80927 0.8319 0.85124 0.99987 1.17575 1.19317 1.34105 1.51653 1.66665 1.85704 2.08393 2.20603 2.34518 2.64954 2.83471 3.00104 3.17194 3.31981 3.45605 3.60179 3.7829 4.10341 4.35137 4.51916 4.66515 4.8267 
32 0.01469 0.10267 0.16597 0.2073 0.31808 0.33331 0.51157 0.65327 0.80227 0.82778 0.8507 0.99591 1.17291 1.20087 1.33787 1.51984 1.66376 1.85333 2.08838 2.20638 2.34217 2.64892 2.83241 3.00011 3.16961 3.31688 3.45337 3.60541 4.09958 4.34597 4.52685 4.8224 
31 0.01292 0.1047 0.16922 0.18427 0.32165 0.33409 0.514 0.65791 0.8027 0.83062 0.84417 0.99955 1.17669 1.19629 1.34099 1.52832 1.66587 1.85663 2.08952 2.20964 2.34559 2.6571 2.83247 3.0077 3.17437 3.32125 3.45645 4.10302 4.34856 4.52649 4.82489 
37 0.02108 0.11465 0.16919 0.18148 0.32202 0.3326 0.5132 0.53735 0.65217 0.82328 0.83688 1.00083 1.02004 1.17505 1.1886 1.23312 1.33951 1.51224 1.66648 1.85751 1.88375 2.07695 2.20422 2.34598 2.64952 2.83171 2.99831 3.17197 3.31987 3.45573 3.60132 3.77619 4.10404 4.35049 4.51668 4.65526 4.82563 
40 0.00719 0.09562 0.17095 0.18181 0.32358 0.33387 0.51566 0.53825 0.65508 0.79993 0.83178 0.84284 1.00162 1.02631 1.17742 1.18915 1.21661 1.34237 1.51576 1.55197 1.66942 1.85933 1.8933 2.08144 2.20875 2.34746 2.65052 2.83465 3.0028 3.17333 3.32195 3.45754 3.49031 3.6031 3.78059 4.10476 4.35127 4.5182 4.65809 4.82744 
35 0.01019 0.1031 0.1738 0.18826 0.32646 0.33928 0.51923 0.55513 0.65953 0.80802 0.83522 0.85106 1.00445 1.18001 1.19586 1.34621 1.52251 1.6713 1.86181 2.08609 2.2128 2.34992 2.65445 2.83836 3.0066 3.17629 3.32452 3.46011 3.60668 3.78668 4.10712 4.35453 4.52194 4.67546 4.83059 
39 0.01937 0.11008 0.17552 0.18738 0.32817 0.33891 0.51979 0.54209 0.65903 0.81095 0.83704 0.84937 1.00658 1.05162 1.18149 1.19418 1.22432 1.34627 1.52041 1.67314 1.86382 1.89343 2.0872 2.21151 2.24552 2.35127 2.65456 2.83933 3.00613 3.17783 3.32623 3.46175 3.6073 3.78563 4.10884 4.35623 4.52322 4.66043 4.83145 
39 0.01347 0.10375 0.17398 0.18539 0.3271 0.33794 0.51851 0.54257 0.65776 0.80356 0.8354 0.84714 1.00491 1.03115 1.17991 1.19219 1.22085 1.34478 1.51974 1.67166 1.86245 1.8932 2.08465 2.21166 2.34989 2.65336 2.83743 3.00481 3.17555 3.32424 3.45955 3.48927 3.60626 3.78308 4.10692 4.35377 4.52104 4.663 4.82961 
33 0.00716 0.10857 0.17343 0.19367 0.32613 0.34004 0.51747 0.55361 0.6585 0.82417 0.83963 1.00467 1.17969 1.19861 1.34476 1.52207 1.6713 1.86177 2.08844 2.21178 2.34905 2.65487 2.83755 3.00524 3.17587 3.32485 3.45966 3.60621 3.78749 4.10725 4.3548 4.52546 4.82971 
37 0.02067 0.10506 0.16805 0.18076 0.32033 0.3313 0.51224 0.54071 0.65268 0.80658 0.83031 0.844 0.99875 1.02702 1.17483 1.18886 1.22406 1.33913 1.51535 1.66464 1.85581 1.89312 2.08226 2.20489 2.34436 2.6497 2.83164 2.99937 3.17105 3.31899 3.45493 3.60108 3.78182 4.10235 4.34872 4.51904 4.82411 
36 0.01835 0.10324 0.1657 0.18056 0.31792 0.32997 0.51003 0.53691 0.64972 0.80706 0.8284 0.84475 0.99625 1.17181 1.18687 1.23142 1.33695 1.51151 1.66265 1.85327 2.07486 2.203 2.34154 2.64539 2.8291 2.99595 3.1677 3.31635 3.45192 3.59773 3.77452 4.09929 4.34558 4.51321 4.65682 4.8217 
31 0.01079 0.10497 0.17302 0.19679 0.3253 0.34027 0.5191 0.66022 0.80321 0.83364 0.85007 1.0037 1.17907 1.20163 1.34456 1.52871 1.67141 1.86184 2.21355 2.34863 2.65782 2.83976 3.01069 3.17593 3.32342 3.45946 3.6105 4.10604 4.35528 4.53216 4.83048 
37 0.02049 0.10337 0.16576 0.17659 0.31885 0.32902 0.51036 0.55239 0.65056 0.80382 0.82853 0.83959 0.99721 1.01531 1.17217 1.18497 1.21894 1.33705 1.5122 1.66229 1.68944 1.85438 2.07467 2.20017 2.34238 2.64813 2.8291 2.99475 3.16879 3.31701 3.45241 3.5987 3.77526 4.1003 4.34608 4.51614 4.82197 
32 0.01033 0.10177 0.173 0.1892 0.32597 0.33944 0.51827 0.57674 0.65849 0.80349 0.8341 0.84965 1.00435 1.17934 1.19555 1.34508 1.52291 1.67075 1.86215 2.21098 2.3491 2.65738 2.83832 3.0086 3.17547 3.32415 3.45947 3.60603 4.10604 4.35704 4.53104 4.82925 
39 0.01256 0.09756 0.16462 0.1754 0.31754 0.32691 0.50944 0.53894 0.65094 0.79474 0.82659 0.8366 0.99576 1.00971 1.17255 1.18711 1.22185 1.33631 1.51319 1.66097 1.68871 1.85282 1.88519 2.07495 2.20029 2.24747 2.34188 2.64947 2.82804 2.9948 3.1694 3.31713 3.45281 3.59956 3.77931 4.0998 4.34484 4.51909 4.82098 
39 0.01047 0.10132 0.17272 0.18446 0.32501 0.3349 0.51725 0.54008 0.65719 0.80332 0.83328 0.84402 1.00278 1.01836 1.17944 1.19278 1.22359 1.34402 1.51876 1.66954 1.86059 1.88583 2.08586 2.20878 2.24001 2.3491 2.65248 2.83796 3.00426 3.17561 3.32359 3.4595 3.60532 3.78645 4.1071 4.35528 4.52149 4.66307 4.83006 
39 0.0131 0.09494 0.15987 0.16945 0.31182 0.32026 0.34777 0.50496 0.53352 0.645 0.79611 0.82271 0.83317 0.99136 1.00474 1.16712 1.17921 1.21392 1.33145 1.50494 1.65659 1.84781 1.87585 2.06729 2.19523 2.33688 2.64086 2.82277 2.98915 3.16331 3.31145 3.44737 3.59265 3.76772 4.09491 4.33998 4.50839 4.65261 4.81615 
41 0.00675 0.08885 0.16789 0.17692 0.20533 0.32254 0.33214 0.51394 0.53521 0.65356 0.79496 0.82999 0.83994 0.99941 1.01201 1.17588 1.18701 1.21321 1.34062 1.51417 1.55196 1.66665 1.85749 1.88649 2.07979 2.20763 2.3454 2.64827 2.83267 2.99878 3.17132 3.32001 3.45563 3.47791 3.60088 3.77749 4.1029 4.34933 4.51638 4.65574 4.82535 
35 0.01538 0.09557 0.1643 0.17674 0.31648 0.32624 0.50915 0.65082 0.78992 0.82449 0.83518 0.99359 1.00972 1.17143 1.18578 1.2217 1.33606 1.51306 1.66038 1.85114 2.07672 2.20074 2.3406 2.64779 2.82785 2.99595 3.16761 3.31555 3.45202 3.59903 3.77703 4.09868 4.34365 4.51426 4.82009 
34 0.01371 0.10194 0.16483 0.1769 0.31764 0.32823 0.50951 0.64985 0.79933 0.82671 0.83886 0.9955 1.01147 1.17121 1.18722 1.33565 1.51133 1.66093 1.8524 2.07306 2.1994 2.34089 2.64652 2.82746 2.99392 3.16752 3.31561 3.45175 3.59753 3.77342 4.09909 4.3447 4.51492 4.82056 
34 0.0202 0.10985 0.17765 0.19835 0.33001 0.34371 0.52306 0.55647 0.6617 0.81032 0.83927 0.86003 1.00864 1.18368 1.20203 1.35027 1.52486 1.67709 1.8668 2.09328 2.22032 2.35369 2.65652 2.84318 3.01158 3.17855 3.32795 3.46328 3.61065 3.78987 4.1098 4.36096 4.52464 4.83468 
41 0.01276 0.099 0.16789 0.17764 0.21908 0.32134 0.33174 0.51388 0.5375 0.65382 0.79936 0.82916 0.83999 0.99892 1.01549 1.17568 1.18791 1.21666 1.34045 1.51575 1.66467 1.70078 1.85634 1.88732 2.08052 2.20596 2.24123 2.34559 2.65003 2.83298 3.00139 3.17192 3.3206 3.45603 3.60153 3.78106 4.10273 4.34882 4.51753 4.65813 4.82568 
20 0.01704 0.10832 0.17414 0.32486 0.5342 0.79692 0.83162 0.8497 1.00113 1.18297 1.22417 1.48116 1.67129 1.86238 2.21787 3.32836 3.46447 4.10689 4.35471 4.83285 
44 0.00648 0.09584 0.16464 0.17402 0.19975 0.31815 0.32758 0.51033 0.53007 0.65013 0.79875 0.82707 0.83724 0.99615 1.01005 1.17245 1.18399 1.21212 1.33684 1.364 1.51067 1.53819 1.66176 1.68865 1.85346 1.8752 2.07519 2.20197 2.23495 2.34239 2.64617 2.82909 2.99589 3.16885 3.31739 3.45299 3.47556 3.59838 3.77511 4.10043 4.34618 4.51408 4.65316 4.82192 
31 0.00798 0.10501 0.16646 0.18972 0.31835 0.33522 0.51114 0.65254 0.80986 0.83026 0.99617 1.17306 1.19734 1.33836 1.5201 1.66355 1.85338 2.0792 2.20637 2.34223 2.64921 2.83087 2.99914 3.16963 3.31767 3.45408 3.60282 4.09999 4.34621 4.51895 4.82222 
21 0.02806 0.11504 0.16916 0.31947 0.51495 0.80023 0.82909 0.99593 1.1758 1.21527 1.34521 1.66529 1.8547 2.22412 2.34502 3.17647 3.31969 3.4569 4.10182 4.34808 4.82411 

56
