# Supplementary material for: Deciphering the Contribution of Oriens-Lacunosum/Moleculare (OLM) Cells to Intrinsic θ Rhythms Using Biophysical Local Field Potential (LFP) Models
Source: eNeuro. 2018 Sep 4;5(4):ENEURO.0146-18.2018. doi: 10.1523/ENEURO.0146-18.2018 (PMC6140113; doi:10.1523/ENEURO.0146-18.2018)
Supplement: Supplementary file 2 — Supplementary Code. Download supplement 2, GZ file [file sup_enu-eN-NWR-0146-18-s02.gz › LFP_microcircuit-master/BC-380-gi-0-gi_SD-0-PV12913020-dSD6.6ms-gnSD0.21-gpv-3.0-gsb4.0-csb0.21-gbs3.5-cbs0.1344-spiketimes.txt]

16393

343


79 0.14389 0.14822 0.15147 0.30009 0.30384 0.30791 0.48661 0.49147 0.49475 0.6193 0.62416 0.62834 0.80939 0.81324 0.81651 0.82209 0.98174 0.98535 0.99144 1.14629 1.1507 1.15761 1.31109 1.31641 1.32119 1.47922 1.48377 1.48701 1.64053 1.64801 1.83647 1.83938 1.84411 2.04973 2.0529 2.1751 2.18142 2.32134 2.32463 2.32951 2.45807 2.46469 2.46853 2.61389 2.61865 2.62193 2.80491 2.80951 2.81288 2.96871 2.97412 2.97827 3.14149 3.14489 3.14923 3.2907 3.29541 3.30009 3.42353 3.42949 3.4358 3.57057 3.57517 3.58003 3.74519 3.74927 3.75262 4.07864 4.08161 4.32763 4.33013 4.48185 4.48558 4.48909 4.60601 4.61307 4.80077 4.80396 4.80698 
88 0.14442 0.14831 0.15142 0.15765 0.30051 0.30426 0.30812 0.48729 0.49137 0.49447 0.49921 0.61885 0.62341 0.6272 0.80976 0.81348 0.81691 0.81973 0.98256 0.98539 0.9903 1.14662 1.15072 1.15702 1.31154 1.31528 1.32011 1.47958 1.48378 1.48716 1.49216 1.64081 1.64837 1.65222 1.83726 1.83982 1.84379 2.0505 2.0531 2.05661 2.17567 2.18134 2.32215 2.32506 2.32883 2.45744 2.46421 2.4683 2.61409 2.61874 2.62225 2.80574 2.80987 2.81314 2.96924 2.97348 2.97732 3.14208 3.14529 3.14938 3.15401 3.29121 3.29479 3.30012 3.42394 3.4304 3.4344 3.5713 3.57526 3.57891 3.74602 3.74908 3.75284 4.07947 4.08211 4.08583 4.3283 4.33055 4.33385 4.48241 4.48557 4.48978 4.60644 4.61292 4.61924 4.8017 4.80459 4.80723 
31 0.16811 0.32595 0.51115 0.64423 0.83439 1.00338 1.00894 1.17384 1.33704 1.50392 1.66702 1.86069 2.07072 2.2019 2.34255 2.34835 2.48503 2.63838 2.83036 2.99314 3.16692 3.3174 3.45224 3.59341 3.59978 3.77071 4.09956 4.34722 4.50748 4.63362 4.82336 
0 
69 0.16534 0.16965 0.32071 0.32533 0.3334 0.50933 0.51348 0.52284 0.64115 0.64693 0.83141 0.83568 0.85099 1.00099 1.00641 1.01257 1.16791 1.17375 1.3323 1.33862 1.50045 1.50522 1.51092 1.66586 1.67181 1.85575 1.86083 1.8659 2.06998 2.07603 2.09919 2.19623 2.20407 2.3416 2.34638 2.35392 2.4838 2.49052 2.63628 2.64126 2.82649 2.83158 2.8364 2.99077 2.99602 3.16196 3.16684 3.17414 3.31152 3.31743 3.44829 3.45339 3.59263 3.59816 3.61125 3.76759 3.77114 3.78867 4.09823 4.10447 4.34598 4.35111 4.50163 4.50695 4.62801 4.63775 4.82091 4.82513 4.83347 
0 
21 0.16938 0.32485 0.51328 0.83331 1.0056 1.17728 1.34023 1.50693 1.66938 1.86125 2.34734 2.63937 2.83215 2.99756 3.16883 3.31985 3.59846 3.77004 4.3506 4.50734 4.82457 
81 0.15402 0.15797 0.16206 0.3109 0.31458 0.31849 0.49647 0.50077 0.50438 0.62956 0.6335 0.63787 0.81944 0.82321 0.82672 0.99136 0.99566 1.00005 1.15703 1.16173 1.16727 1.32075 1.32597 1.33058 1.48889 1.49357 1.49769 1.64987 1.65671 1.6599 1.84609 1.8498 1.85418 2.05935 2.06265 2.1842 2.18995 2.19738 2.33144 2.33492 2.34003 2.46929 2.47435 2.47915 2.62513 2.62877 2.63258 2.81466 2.81891 2.82231 2.97843 2.98357 2.98915 3.15159 3.15541 3.15869 3.30064 3.30525 3.30971 3.4356 3.43947 3.44396 3.58062 3.58468 3.58963 3.75454 3.75886 3.76191 4.08838 4.09163 4.33708 4.33975 4.49175 4.49619 4.49977 4.61506 4.62274 4.62686 4.81074 4.81351 4.81767 
0 
54 0.15915 0.16397 0.31484 0.31955 0.50273 0.50746 0.63595 0.64014 0.82555 0.83027 0.99511 1.00033 1.16343 1.17013 1.32748 1.33256 1.49496 1.49982 1.65938 1.66586 1.84861 1.85476 2.06196 2.06783 2.19262 2.33496 2.33996 2.47717 2.48262 2.63006 2.63411 2.8214 2.82563 2.98533 2.99036 3.15769 3.16231 3.30649 3.31184 3.44128 3.44607 3.58603 3.5911 3.75989 3.76346 4.09052 4.09646 4.3393 4.34564 4.49814 4.50298 4.62534 4.81469 4.81945 
88 0.14468 0.14912 0.1523 0.30111 0.3048 0.30857 0.31275 0.48763 0.49266 0.49565 0.62025 0.62504 0.62891 0.81009 0.81398 0.81733 0.8222 0.98275 0.98631 0.99095 1.14715 1.15154 1.15687 1.31198 1.31757 1.32122 1.47986 1.48462 1.48789 1.64104 1.6489 1.65295 1.83747 1.84031 1.84456 2.05074 2.05398 2.05908 2.17603 2.18244 2.32237 2.3256 2.33001 2.45831 2.46513 2.46889 2.61452 2.61952 2.62255 2.80585 2.81066 2.81367 2.81907 2.96968 2.97536 2.97885 3.14264 3.14596 3.14997 3.15419 3.29172 3.2966 3.30046 3.424 3.43031 3.43472 3.57159 3.57634 3.58044 3.74617 3.75053 3.75346 4.07965 4.08258 4.08778 4.32862 4.33104 4.33678 4.4829 4.48678 4.48994 4.60694 4.61431 4.61891 4.80176 4.80491 4.80773 4.81195 
52 0.1762 0.18109 0.33138 0.3357 0.51922 0.52336 0.65308 0.65849 0.8419 0.84665 1.012 1.01684 1.18171 1.18756 1.34538 1.3561 1.51257 1.51752 1.67621 1.68495 1.86618 1.87107 2.07911 2.08775 2.20873 2.35324 2.36452 2.4944 2.50457 2.64712 2.838 2.84323 3.0019 3.1748 3.17927 3.32583 3.33655 3.4587 3.46356 3.60365 3.61032 3.77775 3.78385 4.10782 4.11455 4.35572 4.36207 4.51453 4.52284 4.64381 4.83096 4.83562 
0 
130 0.14186 0.14515 0.14787 0.15014 0.15451 0.29798 0.30156 0.30411 0.30654 0.30962 0.48482 0.48828 0.49092 0.49306 0.49604 0.6158 0.61968 0.62284 0.62547 0.62845 0.80725 0.81061 0.81344 0.81556 0.81906 0.98006 0.98241 0.98543 0.98817 1.14408 1.14795 1.15124 1.15484 1.15904 1.30905 1.31229 1.31595 1.31868 1.32232 1.47708 1.48076 1.48368 1.48601 1.48997 1.63825 1.64433 1.64752 1.65065 1.65572 1.83478 1.83701 1.83956 1.84203 1.84627 2.04802 2.05024 2.05275 2.05569 2.17317 2.1772 2.18069 2.18718 2.31967 2.3223 2.3248 2.32753 2.45482 2.46069 2.46406 2.46672 2.47048 2.61158 2.61595 2.61858 2.6208 2.80327 2.80687 2.80933 2.81149 2.81505 2.96674 2.97034 2.9736 2.97588 3.13956 3.14239 3.14482 3.1474 3.15011 3.28861 3.29176 3.29493 3.29794 3.30088 3.42145 3.42711 3.42951 3.43292 3.43621 3.5688 3.57232 3.57486 3.57786 3.74351 3.74588 3.74872 3.75095 3.75371 4.07699 4.07928 4.08168 4.08449 4.32579 4.32785 4.33002 4.33322 4.47991 4.48273 4.48597 4.48803 4.49213 4.60393 4.60855 4.61208 4.6158 4.79924 4.80183 4.80389 4.80605 4.80962 
0 
60 0.15529 0.15987 0.1651 0.31264 0.31842 0.49904 0.50275 0.50782 0.63177 0.63721 0.82092 0.82587 0.9929 0.99852 1.15892 1.16733 1.32403 1.33096 1.49099 1.49521 1.65401 1.65881 1.66543 1.84756 1.85406 2.06055 2.06908 2.18679 2.19677 2.33291 2.33878 2.47179 2.47699 2.62692 2.63111 2.81756 2.82184 2.82701 2.98024 2.98519 3.15365 3.15911 3.30337 3.30996 3.43807 3.44439 3.58305 3.58851 3.75709 3.76222 4.0897 4.33852 4.34547 4.4937 4.49905 4.61806 4.62496 4.81249 4.81659 4.82186 
63 0.1659 0.16932 0.17584 0.3231 0.32708 0.50989 0.51338 0.64234 0.64627 0.83103 0.83449 0.83978 1.00124 1.00613 1.01343 1.16763 1.17385 1.33493 1.33914 1.5017 1.50543 1.66614 1.6713 1.8561 1.86026 1.86663 2.06898 2.0731 2.19736 2.20583 2.3418 2.34638 2.35311 2.48392 2.48835 2.63676 2.64006 2.82791 2.8321 2.99251 2.99783 3.16253 3.16705 3.1748 3.31407 3.31792 3.44866 3.45314 3.59311 3.59808 3.76644 3.76985 4.09794 4.10209 4.3463 4.35154 4.50362 4.50698 4.62995 4.63532 4.82103 4.82415 4.82872 
37 0.14916 0.15482 0.30626 0.49298 0.49927 0.62569 0.81453 0.82031 0.98631 1.15255 1.31654 1.48448 1.49053 1.65253 1.8411 2.05437 2.18184 2.32655 2.46926 2.62126 2.81131 2.81748 2.97534 3.14687 3.15331 3.29641 3.43367 3.57704 3.74989 3.75572 4.08344 4.33209 4.48708 4.49339 4.61489 4.80592 4.81104 
3 1.34106 2.83783 4.8271 
1 0.82891 
0 
18 0.16923 0.32574 0.51249 0.64655 0.83433 1.17664 1.33899 1.50533 1.67198 1.86166 2.63894 2.8324 3.16845 3.59779 3.76948 4.35035 4.50795 4.82429 
26 0.15876 0.31685 0.50277 0.63572 0.82341 0.99805 1.16335 1.32804 1.49449 1.65929 1.85216 2.06483 2.33862 2.47799 2.63121 2.82172 2.98604 3.15945 3.30768 3.4433 3.58881 3.76217 4.3416 4.49885 4.62913 4.81505 
70 0.1539 0.15879 0.31118 0.31533 0.3193 0.4982 0.50143 0.5048 0.63114 0.63537 0.81895 0.823 0.82562 0.99126 0.99678 1.15749 1.16346 1.16797 1.32115 1.32658 1.33049 1.48893 1.49383 1.49831 1.65437 1.6587 1.66614 1.84588 1.85096 1.85482 2.05926 2.06351 2.18525 2.19067 2.33142 2.33551 2.47185 2.47605 2.48171 2.62601 2.6295 2.81623 2.81995 2.8246 2.98039 2.98407 3.15191 3.15653 3.16075 3.30127 3.30666 3.3099 3.43698 3.44195 3.5821 3.58609 3.75475 3.75921 3.76256 4.0883 4.09281 4.33692 4.3414 4.49195 4.49656 4.61532 4.62309 4.62862 4.8108 4.81398 
4 0.65299 2.64557 3.77642 4.51299 
34 0.16867 0.32396 0.51049 0.51597 0.64444 0.83317 0.83861 1.0029 1.17363 1.33676 1.50405 1.66759 1.85685 1.86225 2.0711 2.20189 2.34301 2.34993 2.48519 2.63884 2.82917 2.99348 3.16559 3.17229 3.31666 3.45066 3.59415 3.76813 4.09946 4.34719 4.50614 4.63413 4.82327 4.82945 
34 0.16001 0.31313 0.31843 0.50094 0.63336 0.64031 0.82493 0.99286 1.15897 1.16841 1.32769 1.49589 1.65922 1.84742 1.85431 2.06134 2.19124 2.33279 2.4766 2.62831 2.81973 2.98456 3.15369 3.15922 3.30743 3.4386 3.58525 3.75956 4.08988 4.33799 4.49693 4.62466 4.81254 4.81862 
57 0.15015 0.15485 0.30674 0.31127 0.493 0.49806 0.62567 0.63075 0.81611 0.82052 0.98803 0.9953 1.15328 1.16284 1.31766 1.32544 1.48558 1.49073 1.64646 1.65475 1.84287 1.84768 2.05607 2.05991 2.18144 2.18943 2.3278 2.33179 2.46583 2.47252 2.62152 2.62624 2.81113 2.81638 2.97519 2.9816 3.14814 3.15289 3.29698 3.30486 3.42969 3.43576 3.44256 3.57691 3.58187 3.75132 3.75666 4.08504 4.08858 4.33393 4.33704 4.4884 4.49434 4.61238 4.62176 4.80707 4.81046 
98 0.15414 0.15781 0.16092 0.16501 0.31054 0.31356 0.31697 0.32 0.49691 0.50138 0.50448 0.508 0.62952 0.63344 0.63705 0.82006 0.82371 0.8264 0.83027 0.99188 0.99579 0.99904 1.15691 1.16081 1.1654 1.16961 1.32139 1.32629 1.32983 1.48941 1.49358 1.49651 1.50055 1.64962 1.6564 1.65955 1.66396 1.8467 1.84979 1.85379 2.05997 2.06347 2.06832 2.18496 2.19018 2.19525 2.33178 2.33484 2.33836 2.46728 2.47309 2.47676 2.48113 2.62462 2.6285 2.63121 2.81495 2.81913 2.82214 2.82598 2.97901 2.98402 2.98678 3.15205 3.15521 3.15847 3.16229 3.30085 3.30507 3.30882 3.31289 3.43261 3.43861 3.44308 3.4475 3.58077 3.58483 3.58823 3.75521 3.7591 3.76202 4.08898 4.09226 4.09702 4.33797 4.34115 4.34582 4.49241 4.49673 4.49956 4.6155 4.62191 4.62556 4.63199 4.81117 4.81411 4.81731 4.82088 
25 0.17015 0.32567 0.51254 0.6446 0.83436 1.00379 1.17335 1.67001 1.861 2.06998 2.20292 2.34188 2.34972 2.48422 2.83232 2.99149 3.16649 3.31947 3.45391 3.59754 3.77037 4.09975 4.34653 4.50881 4.82412 
60 0.16637 0.17017 0.32326 0.3284 0.51086 0.5148 0.64313 0.64799 0.83169 0.83546 1.00224 1.00724 1.01549 1.16938 1.17577 1.33692 1.34304 1.50301 1.50738 1.66669 1.67197 1.85698 1.86243 1.87699 2.07016 2.07535 2.19731 2.20335 2.3425 2.34733 2.48415 2.48803 2.63718 2.64113 2.82896 2.83279 2.83868 2.99169 2.99559 3.1641 3.16796 3.31357 3.31849 3.44961 3.45407 3.59337 3.59875 3.76764 3.77197 4.09949 4.10372 4.34765 4.35471 4.50378 4.508 4.6308 4.63592 4.82208 4.82569 4.83634 
41 0.16034 0.16634 0.31858 0.32596 0.50504 0.51124 0.63812 0.82488 0.82896 0.99654 1.00223 1.16305 1.17167 1.33022 1.49607 1.50236 1.66128 1.66849 1.85108 1.85698 2.06475 2.19488 2.33681 2.34291 2.47979 2.63333 2.82357 2.8293 2.98716 3.16013 3.31005 3.44505 3.58787 3.60066 3.76333 4.09356 4.34204 4.50056 4.62684 4.81714 4.82256 
90 0.17735 0.18053 0.18452 0.33343 0.33692 0.34009 0.52055 0.52321 0.52645 0.532 0.6542 0.65774 0.66208 0.84265 0.84597 0.84941 1.01371 1.01775 1.02177 1.18023 1.1848 1.18906 1.34603 1.34916 1.35297 1.51323 1.51633 1.52008 1.67806 1.68175 1.68684 1.8683 1.87198 1.87535 1.88332 2.08109 2.08457 2.09004 2.20905 2.21335 2.22057 2.35318 2.35647 2.36078 2.36774 2.49552 2.4989 2.50393 2.64829 2.65145 2.65746 2.83872 2.84182 2.84548 2.85045 3.00211 3.00552 3.00973 3.17475 3.1785 3.18148 3.18796 3.32501 3.32866 3.33201 3.45976 3.4637 3.46761 3.60494 3.60832 3.61288 3.77867 3.78186 3.78521 3.79592 4.1099 4.11311 4.1177 4.3585 4.36143 4.36581 4.51523 4.51881 4.52288 4.6432 4.64824 4.83292 4.83564 4.83879 4.84386 
78 0.15304 0.15726 0.1629 0.30893 0.31237 0.31693 0.49546 0.50014 0.50418 0.62777 0.63259 0.63666 0.81861 0.82298 0.82587 0.9904 0.99478 1.00014 1.15532 1.16042 1.16729 1.32012 1.3253 1.33303 1.48832 1.49307 1.4985 1.64902 1.65619 1.65984 1.84521 1.84944 1.85423 2.05845 2.06223 2.18397 2.18972 2.33024 2.33372 2.34029 2.46605 2.47249 2.47609 2.62211 2.62685 2.63008 2.81374 2.81819 2.82278 2.97756 2.98283 3.15046 3.15406 3.15794 3.29947 3.3043 3.30896 3.43204 3.43768 3.44208 3.57933 3.58379 3.58997 3.75379 3.75836 3.76323 4.0874 4.09116 4.33629 4.34005 4.49075 4.49551 4.61459 4.62115 4.62934 4.80959 4.81294 4.81779 
54 0.15268 0.15772 0.31039 0.31583 0.49779 0.50232 0.63038 0.63583 0.81785 0.82233 0.82768 0.99074 0.99755 1.15713 1.16749 1.32156 1.32766 1.48864 1.49348 1.65535 1.66271 1.84532 1.8511 2.05875 2.06621 2.18733 2.3307 2.33649 2.47195 2.47781 2.62586 2.62997 2.81559 2.81999 2.9799 2.98483 3.15121 3.15685 3.30091 3.30734 3.43644 3.44314 3.58122 3.58673 3.75437 3.7594 4.08768 4.33634 4.49152 4.49636 4.61861 4.62576 4.81032 4.81453 
32 0.15483 0.30999 0.49739 0.63042 0.82014 0.98973 1.15714 1.3219 1.49082 1.65492 1.84416 2.05745 2.18758 2.32982 2.47265 2.62537 2.81527 2.9797 3.15062 3.1586 3.30083 3.43624 3.58093 3.75321 3.759 4.08656 4.33505 4.49081 4.49719 4.62188 4.80926 4.81509 
31 0.16434 0.32009 0.32546 0.50859 0.64058 0.82795 0.83355 0.99993 1.16758 1.3332 1.50031 1.66419 1.85458 1.8606 2.0674 2.19673 2.34014 2.48183 2.63531 2.82595 2.98976 3.16141 3.31212 3.44712 3.5912 3.76473 4.09649 4.345 4.50133 4.63057 4.81997 
83 0.14527 0.14956 0.15323 0.30147 0.3051 0.30907 0.48806 0.49272 0.49618 0.62067 0.62509 0.6293 0.81081 0.81468 0.81822 0.82444 0.9832 0.987 0.99171 1.14767 1.15176 1.15744 1.31255 1.31756 1.32175 1.48066 1.48521 1.48894 1.64189 1.64847 1.6523 1.83793 1.84096 1.8453 2.05118 2.05455 2.1765 2.18237 2.18979 2.32279 2.32611 2.33056 2.45959 2.46508 2.46951 2.61529 2.61963 2.62306 2.80637 2.81078 2.8143 2.82035 2.97012 2.97507 2.97883 3.14293 3.14627 3.15041 3.29211 3.29658 3.30096 3.42491 3.43037 3.43519 3.572 3.57644 3.58096 3.74661 3.75077 3.7541 4.08008 4.08315 4.32906 4.33174 4.48332 4.48711 4.49063 4.60742 4.61418 4.61877 4.80223 4.80546 4.80855 
142 0.13728 0.14047 0.14316 0.14537 0.14821 0.29339 0.29682 0.29931 0.30168 0.30396 0.48019 0.48349 0.48623 0.48827 0.49061 0.49475 0.61148 0.61516 0.61814 0.62064 0.62285 0.62726 0.80265 0.80588 0.80866 0.81076 0.8132 0.81653 0.97545 0.97784 0.98068 0.98331 0.98665 1.1395 1.14317 1.14635 1.14934 1.15283 1.30444 1.30756 1.3112 1.31359 1.31646 1.47248 1.47596 1.47891 1.4811 1.48393 1.63368 1.63936 1.64248 1.64491 1.64888 1.83016 1.8324 1.83477 1.83725 1.83979 2.0434 2.04564 2.04801 2.05082 2.16857 2.17232 2.17595 2.17979 2.31504 2.31764 2.32003 2.32267 2.32593 2.45028 2.45568 2.45894 2.46151 2.46415 2.60698 2.61108 2.61374 2.6159 2.61896 2.79864 2.80206 2.80462 2.80667 2.80942 2.81316 2.96213 2.96554 2.96887 2.97093 2.97474 3.13496 3.13776 3.14008 3.14263 3.14466 3.14823 3.28406 3.28714 3.29029 3.29306 3.29548 3.41684 3.42217 3.42454 3.42731 3.42989 3.56419 3.56755 3.57015 3.57283 3.5763 3.7389 3.74133 3.74404 3.74621 3.74819 4.07236 4.07467 4.07693 4.07964 4.32119 4.32324 4.32529 4.32841 4.4753 4.47808 4.48123 4.48325 4.48578 4.59933 4.60339 4.60712 4.6102 4.61495 4.7946 4.79717 4.79917 4.80131 4.80392 4.99802 
38 0.15333 0.1586 0.31045 0.31847 0.49672 0.50155 0.62997 0.8183 0.8234 0.99062 1.1568 1.32074 1.48828 1.49372 1.65388 1.84536 2.0586 2.18592 2.33078 2.47074 2.47656 2.6251 2.81523 2.82608 2.97901 2.98458 3.15108 3.16015 3.30056 3.3094 3.43645 3.58089 3.75404 4.08767 4.33636 4.49136 4.6188 4.81015 
0 
60 0.17457 0.17922 0.33039 0.3344 0.34195 0.51857 0.52277 0.65126 0.65542 0.84064 0.84504 1.01092 1.01611 1.18103 1.1862 1.34357 1.34818 1.51156 1.51638 1.67495 1.6823 1.86583 1.86994 1.87723 2.07831 2.08387 2.20729 2.2161 2.35051 2.35585 2.36461 2.49304 2.49869 2.64529 2.64941 2.83698 2.8417 3.00158 3.00902 3.17308 3.17745 3.32348 3.32751 3.45753 3.46198 3.60237 3.60779 3.77596 3.77994 4.10637 4.11087 4.35456 4.36016 4.51282 4.5168 4.64179 4.65064 4.82974 4.83417 4.84156 
93 0.17647 0.17962 0.18407 0.33234 0.33574 0.33923 0.34716 0.52018 0.52342 0.52682 0.5345 0.65317 0.6568 0.66075 0.84245 0.84526 0.84905 1.01208 1.0167 1.02103 1.04092 1.17976 1.18493 1.18861 1.34553 1.3493 1.35435 1.5128 1.516 1.52026 1.6772 1.68119 1.68743 1.86684 1.87096 1.87444 1.88155 2.07962 2.08356 2.0883 2.20867 2.21321 2.21924 2.35247 2.3566 2.36073 2.36881 2.49594 2.50017 2.50609 2.64799 2.6507 2.65627 2.83885 2.84187 2.84574 2.85635 3.00285 3.0062 3.01064 3.17357 3.17743 3.18048 3.18678 3.32437 3.32799 3.3317 3.45835 3.46248 3.46626 3.60389 3.6082 3.61321 3.77841 3.78119 3.78512 3.80047 4.1086 4.11193 4.11717 4.35747 4.36067 4.36649 4.5155 4.51837 4.52272 4.64283 4.64739 4.65789 4.83163 4.83442 4.83792 4.84259 
6 0.32471 0.83628 1.00425 1.66863 1.86044 4.50677 
3 0.17693 3.00153 3.77546 
56 0.1578 0.16166 0.31439 0.31879 0.50222 0.50559 0.63429 0.63849 0.82294 0.82692 0.83129 0.9949 1.00013 1.16075 1.16815 1.32577 1.33061 1.49315 1.49727 1.50277 1.65901 1.66426 1.84932 1.85435 2.06268 2.18942 2.19921 2.33455 2.34005 2.476 2.47992 2.62957 2.63288 2.81998 2.82332 2.82938 2.98363 2.98748 3.15526 3.15981 3.30501 3.31008 3.44014 3.44496 3.58573 3.59025 3.75882 3.76291 4.09181 4.34016 4.49592 4.49997 4.62119 4.62725 4.81417 4.81731 
80 0.14496 0.14912 0.15252 0.30147 0.30501 0.30879 0.48799 0.49258 0.49575 0.62051 0.62494 0.62884 0.81053 0.81429 0.8176 0.98294 0.98677 0.99123 1.14787 1.1519 1.15689 1.31257 1.3177 1.32146 1.48034 1.48477 1.48817 1.64168 1.64873 1.65288 1.83769 1.84084 1.84478 2.05094 2.05437 2.17653 2.18232 2.32262 2.32594 2.33013 2.45951 2.46512 2.46907 2.61546 2.61965 2.62284 2.80625 2.81065 2.81385 2.97016 2.97538 2.97901 3.14289 3.14627 3.14995 3.29203 3.29649 3.30044 3.42472 3.43018 3.43496 3.57192 3.57632 3.58036 3.74633 3.75052 3.75354 4.07985 4.08299 4.32879 4.33157 4.48324 4.48743 4.49042 4.60744 4.614 4.61896 4.802 4.80517 4.8082 
1 3.77398 
29 0.16981 0.32604 0.51351 0.64687 0.83461 1.00775 1.17836 1.34013 1.50622 1.67379 1.86118 2.07487 2.20544 2.34637 2.35737 2.48907 2.63946 2.83225 2.99747 3.16873 3.31853 3.45318 3.59982 3.77097 4.10383 4.35017 4.50721 4.63712 4.8255 
28 0.15892 0.31579 0.50177 0.63511 0.8238 0.99544 1.16419 1.32755 1.49496 1.65921 1.8498 2.06161 2.19222 2.33399 2.47626 2.62912 2.81987 2.98398 3.15686 3.30743 3.44175 3.58472 3.75945 4.09037 4.33822 4.49631 4.62607 4.81344 
56 0.15269 0.15754 0.309 0.31405 0.49516 0.50015 0.62831 0.63376 0.81806 0.82298 0.98963 0.99573 1.15533 1.16244 1.31957 1.32567 1.488 1.49318 1.65016 1.65634 1.84436 1.84967 2.05761 2.06245 2.18369 2.19073 2.32965 2.3349 2.46814 2.47429 2.62332 2.62823 2.81344 2.81853 2.97725 2.98292 3.14981 3.15532 3.29928 3.30561 3.43279 3.43776 3.57913 3.58449 3.75304 3.75848 4.08663 4.09145 4.33539 4.34048 4.49013 4.49564 4.61419 4.62281 4.809 4.81305 
29 0.16589 0.32189 0.51011 0.64252 0.83099 1.00338 1.17272 1.33501 1.5018 1.66601 1.85692 2.06898 2.203 2.34191 2.48544 2.63645 2.82701 2.99155 3.16402 3.31486 3.44915 3.59432 3.76727 4.09906 4.34557 4.5045 4.63273 4.82147 4.82664 
94 0.1768 0.17973 0.1837 0.33306 0.33629 0.33944 0.34917 0.5208 0.52373 0.52693 0.53351 0.65262 0.65634 0.65999 0.84256 0.84521 0.84877 0.85644 1.01311 1.01672 1.02066 1.03996 1.18048 1.18466 1.18835 1.34554 1.34905 1.35347 1.51252 1.51563 1.51917 1.53252 1.677 1.68098 1.68626 1.86743 1.87101 1.8744 1.88183 2.07969 2.08279 2.08767 2.21013 2.21531 2.35264 2.35583 2.36058 2.36721 2.49467 2.49819 2.50297 2.64713 2.65005 2.65565 2.83848 2.84129 2.84509 2.85174 3.00263 3.00559 3.00981 3.17418 3.17755 3.18096 3.18639 3.32531 3.32833 3.33155 3.45853 3.46233 3.46611 3.60426 3.60811 3.61353 3.77737 3.78045 3.78416 3.78981 4.10848 4.11151 4.11637 4.35715 4.36027 4.36487 4.51374 4.51725 4.52092 4.53312 4.64333 4.64785 4.83218 4.83474 4.83809 4.84312 
70 0.15686 0.16078 0.16466 0.31434 0.31816 0.32129 0.50194 0.50516 0.51008 0.63434 0.63868 0.82247 0.82638 0.82943 0.99426 0.99876 1.00246 1.16061 1.16561 1.17092 1.3249 1.33035 1.49236 1.49646 1.49991 1.65878 1.66235 1.66654 1.84908 1.85331 1.85651 2.06215 2.06582 2.19011 2.19497 2.33427 2.33869 2.34456 2.47561 2.47916 2.62926 2.6328 2.8198 2.82324 2.82858 2.98368 2.98729 3.15522 3.15995 3.16526 3.30528 3.3104 3.44043 3.44511 3.58502 3.58862 3.59669 3.75866 3.76323 4.09114 4.09505 4.33965 4.34336 4.4954 4.49989 4.61987 4.62616 4.8139 4.8171 4.82134 
30 0.1671 0.32357 0.50892 0.64152 0.83316 1.00461 1.16848 1.33441 1.50336 1.6684 1.859 2.07008 2.19846 2.34131 2.48332 2.63598 2.82891 2.99012 3.16227 3.16731 3.31358 3.44931 3.59228 3.76604 3.77153 4.09855 4.34629 4.50411 4.63045 4.82185 
17 0.16569 0.32225 0.83216 1.00246 1.50103 1.66373 1.85972 2.34352 2.48133 2.63426 3.45198 3.59341 3.76529 4.09682 4.34426 4.50327 4.81982 
37 0.15639 0.31129 0.49899 0.50543 0.63177 0.82086 0.82584 0.9914 1.15771 1.32136 1.48982 1.49576 1.65613 1.84592 2.05912 2.18538 2.33137 2.47314 2.62675 2.81788 2.98011 2.98704 3.15209 3.15899 3.30138 3.30962 3.43766 3.44497 3.58181 3.75469 3.76135 4.08812 4.33684 4.49194 4.61572 4.81079 4.81739 
111 0.14474 0.14852 0.15129 0.15426 0.30086 0.30426 0.30743 0.3102 0.48747 0.49147 0.49396 0.49657 0.50052 0.61983 0.62364 0.62655 0.62939 0.81008 0.81348 0.81665 0.81914 0.98268 0.98548 0.989 0.99295 1.14695 1.1507 1.15456 1.15828 1.31182 1.31537 1.3189 1.3221 1.47992 1.48383 1.48685 1.48975 1.64126 1.6476 1.65049 1.65388 1.83739 1.83991 1.84312 1.84643 2.05064 2.05324 2.05606 2.17593 2.18099 2.18432 2.32227 2.32507 2.32808 2.33165 2.45819 2.46373 2.46714 2.46985 2.47483 2.61446 2.61867 2.62162 2.62419 2.80584 2.80985 2.8125 2.81525 2.82033 2.9695 2.97363 2.97662 2.97995 3.14233 3.14537 3.14858 3.15106 3.29155 3.29503 3.29865 3.30147 3.42422 3.42991 3.43301 3.43602 3.57146 3.57533 3.57804 3.58128 3.74616 3.74935 3.75221 3.7545 4.07958 4.08217 4.08517 4.32854 4.33073 4.33374 4.48267 4.48565 4.48905 4.4916 4.60677 4.61241 4.61641 4.62055 4.80175 4.80457 4.80688 4.80969 
35 0.15105 0.15934 0.30737 0.49334 0.62659 0.63458 0.81638 0.82414 0.98799 1.1535 1.31766 1.32646 1.4863 1.49427 1.65209 1.84266 2.0559 2.1816 2.32796 2.4664 2.47368 2.62161 2.81157 2.9754 3.14809 3.29749 3.43375 3.57747 3.75135 3.75914 4.08495 4.33366 4.48835 4.61252 4.80726 
41 0.15399 0.30925 0.31702 0.49679 0.50218 0.62963 0.81897 0.82347 0.98928 1.15548 1.16498 1.32007 1.32748 1.48966 1.49629 1.65522 1.84383 1.85184 2.05709 2.18648 2.32933 2.47222 2.62455 2.81461 2.82067 2.97923 3.1501 3.15709 3.29955 3.30713 3.4367 3.58038 3.75303 3.75857 4.08617 4.33479 4.48995 4.49571 4.61728 4.8088 4.81425 
8 0.16417 0.32136 0.82825 1.00067 1.49892 1.66389 1.8551 4.62969 
64 0.14388 0.14826 0.30019 0.30425 0.30888 0.4864 0.49081 0.49506 0.61946 0.62372 0.62994 0.80927 0.81378 0.81879 0.98096 0.98578 1.14661 1.15225 1.31087 1.31652 1.47912 1.48397 1.64215 1.64801 1.8357 1.83979 2.04892 2.0527 2.17509 2.18156 2.32089 2.32471 2.45964 2.46558 2.61458 2.61886 2.80464 2.80907 2.81448 2.96862 2.97379 3.14112 3.14528 3.14917 3.29052 3.296 3.42544 3.43059 3.57038 3.57468 3.74432 3.74879 3.75223 4.07794 4.08165 4.32676 4.33014 4.48141 4.48619 4.60598 4.61406 4.80018 4.80339 4.80766 
31 0.17539 0.33208 0.5198 0.65291 0.8423 1.0146 1.18374 1.34543 1.51245 1.67952 1.86838 2.07683 2.21126 2.35313 2.36344 2.49698 2.64466 2.83878 2.99999 3.17493 3.32416 3.45925 3.60902 3.77733 4.10576 4.11669 4.35551 4.51315 4.64324 4.83142 4.84191 
32 0.16992 0.32674 0.51309 0.64588 0.83583 0.84217 1.00555 1.01336 1.17331 1.33871 1.50607 1.66927 1.86169 2.07322 2.20079 2.34488 2.35141 2.48783 2.6416 2.83136 2.99557 3.1684 3.31897 3.45305 3.59687 3.77246 4.10164 4.34967 4.50854 4.63539 4.82499 4.83107 
29 0.15668 0.31388 0.50039 0.63379 0.82181 0.82894 0.99459 1.16243 1.32592 1.49253 1.65792 1.84724 2.06062 2.19014 2.33372 2.47487 2.62828 2.81841 2.98332 3.15453 3.3056 3.44051 3.58419 3.75799 4.08906 4.33705 4.49534 4.62482 4.81222 
32 0.16444 0.31925 0.32501 0.50739 0.64025 0.83091 1.00057 1.16752 1.33278 1.50038 1.66418 1.85397 1.86055 2.06657 2.19675 2.33929 2.48115 2.63447 2.82525 2.8318 2.9895 3.16224 3.31243 3.44586 3.58992 3.76551 4.09526 4.34407 4.50263 4.63057 4.81906 4.82454 
8 0.16518 0.32421 0.83016 1.00173 1.5006 1.66938 1.85919 3.59681 
24 0.16544 0.32108 0.50766 0.64233 1.33376 1.5021 1.8575 2.06668 2.19662 2.34203 2.48349 2.63366 2.82514 2.98891 3.16153 3.3123 3.44816 3.59063 3.76437 4.09525 4.34224 4.50086 4.62938 4.81811 
27 0.16163 0.31947 0.50664 0.63934 0.82714 0.99891 1.17109 1.33409 1.49838 1.66071 1.85187 1.8576 2.06575 2.33789 2.4802 2.6327 2.82407 2.98793 3.16155 3.31264 3.4468 3.58836 3.76379 4.09459 4.34241 4.50083 4.81742 
59 0.17625 0.18168 0.33334 0.33722 0.52007 0.5241 0.65167 0.65586 0.84253 0.84693 1.01379 1.01872 1.18337 1.19031 1.34557 1.35235 1.51243 1.51724 1.67633 1.68323 1.8668 1.87125 1.88011 2.07898 2.08339 2.20904 2.22211 2.35217 2.35826 2.3687 2.49326 2.49832 2.64603 2.64923 2.8375 2.84303 3.0017 3.00744 3.17482 3.17814 3.32548 3.33036 3.45903 3.46349 3.60429 3.61028 3.7774 3.78074 4.10779 4.11278 4.35585 4.36031 4.51361 4.51692 4.64244 4.65333 4.83097 4.83536 4.84251 
81 0.15486 0.15797 0.16091 0.16619 0.31175 0.3154 0.31952 0.49895 0.50175 0.50543 0.63165 0.63467 0.63907 0.8196 0.82272 0.82508 0.82851 0.99139 0.9953 0.99915 1.15785 1.16255 1.16792 1.32144 1.32644 1.33061 1.48938 1.49333 1.49598 1.50036 1.65566 1.65856 1.6644 1.8462 1.85006 1.85425 2.05943 2.06281 2.18587 2.19047 2.33183 2.33531 2.34163 2.47235 2.47577 2.48114 2.62672 2.6297 2.81699 2.82008 2.82548 2.9801 2.98399 2.9893 3.15251 3.15698 3.16064 3.30138 3.3058 3.30914 3.4378 3.44139 3.44789 3.58243 3.58537 3.59114 3.75487 3.75894 3.76184 4.08856 4.09184 4.33732 4.34008 4.49227 4.49647 4.49971 4.6164 4.62401 4.81124 4.8141 4.81843 
40 0.16781 0.17454 0.32485 0.33106 0.51176 0.64502 0.8341 1.00311 1.00839 1.17197 1.17899 1.3365 1.5045 1.66726 1.67412 1.85715 1.86244 2.07217 2.20018 2.3443 2.35566 2.48592 2.63927 2.83018 2.83703 2.99399 3.16588 3.16987 3.3172 3.45079 3.45829 3.59474 3.76958 4.10089 4.34769 4.35621 4.50611 4.63504 4.82283 4.8284 
73 0.16204 0.16496 0.16892 0.31815 0.32164 0.3249 0.5056 0.50887 0.51586 0.63806 0.64168 0.8273 0.83032 0.83391 0.99711 1.00178 1.00588 1.1639 1.16916 1.17289 1.32814 1.33242 1.33644 1.49799 1.50097 1.50503 1.66213 1.66593 1.6719 1.85246 1.85643 1.85962 2.06569 2.06921 2.19461 2.20018 2.33784 2.34201 2.34699 2.4791 2.48253 2.63287 2.63559 2.82326 2.82626 2.8313 2.98763 2.99023 3.15884 3.16276 3.1664 3.30969 3.31343 3.31799 3.44396 3.44827 3.45539 3.58814 3.59194 3.59951 3.76248 3.76598 4.09438 4.09834 4.34298 4.34622 4.49881 4.50245 4.62502 4.62997 4.81729 4.81993 4.82423 
3 1.84746 4.33737 4.81324 
100 0.1467 0.15112 0.1539 0.15966 0.30295 0.30681 0.31009 0.31364 0.48939 0.49429 0.49708 0.50057 0.62225 0.62701 0.63049 0.81238 0.81646 0.81919 0.82321 0.98442 0.98843 0.99197 1.14918 1.15368 1.15789 1.16198 1.31387 1.31949 1.32276 1.48208 1.48699 1.48967 1.49385 1.64288 1.65038 1.65362 1.65903 1.83916 1.84209 1.84558 1.85021 2.05242 2.0556 2.05926 2.17782 2.1841 2.19032 2.32406 2.32738 2.33097 2.46034 2.4671 2.47022 2.47466 2.61676 2.62161 2.62429 2.80758 2.81237 2.81504 2.81927 2.97153 2.97711 2.97997 3.14438 3.14777 3.15137 3.15473 3.29345 3.29854 3.30185 3.30545 3.42585 3.43201 3.4359 3.43957 3.57332 3.57808 3.58171 3.74785 3.75218 3.75486 3.75968 4.08134 4.08418 4.08778 4.3303 4.33262 4.33708 4.48467 4.48915 4.49167 4.49784 4.60872 4.61538 4.61941 4.80346 4.80664 4.80931 4.813 
1 0.83519 
56 0.14723 0.15244 0.30342 0.30841 0.48962 0.49471 0.62269 0.62804 0.81267 0.81799 0.98439 0.99159 1.14998 1.15721 1.31429 1.32093 1.48243 1.48811 1.64605 1.65301 1.83913 1.84462 2.05235 2.05709 2.17823 2.18907 2.32422 2.32893 2.46373 2.47017 2.61808 2.62294 2.8078 2.81303 2.97188 2.97784 3.14449 3.14982 3.29381 3.30052 3.42936 3.43609 3.57356 3.57866 3.74774 3.75326 4.08133 4.086 4.33018 4.33438 4.48483 4.49051 4.6091 4.61938 4.8035 4.80719 
95 0.16079 0.1641 0.16727 0.31753 0.32074 0.32423 0.50252 0.50685 0.50991 0.5131 0.63639 0.63961 0.64296 0.82623 0.82972 0.83234 0.83702 0.9974 1.00084 1.0048 1.16317 1.16705 1.17077 1.17502 1.3275 1.33229 1.33547 1.33978 1.49575 1.49987 1.50301 1.50724 1.66027 1.66371 1.66859 1.85225 1.85485 1.85852 2.06551 2.06864 2.07241 2.19083 2.19564 2.1996 2.33744 2.34017 2.3438 2.47728 2.48115 2.48428 2.63176 2.63467 2.63725 2.82046 2.82478 2.82761 2.83134 2.98517 2.98945 2.9919 3.15778 3.16129 3.16433 3.16779 3.30737 3.3117 3.31468 3.31812 3.44337 3.44669 3.44991 3.58703 3.59047 3.59409 3.59993 3.76094 3.76458 3.76741 3.77139 4.09448 4.09703 4.10064 4.34332 4.34552 4.35009 4.49816 4.50237 4.50497 4.62247 4.62743 4.6308 4.63698 4.81719 4.81973 4.82348 
62 0.15571 0.16024 0.31254 0.31737 0.49892 0.50342 0.50851 0.63246 0.63761 0.8216 0.82567 0.83036 0.99246 0.99789 1.15846 1.16438 1.32219 1.32798 1.4907 1.49527 1.49984 1.65506 1.65942 1.84725 1.85242 2.06039 2.06511 2.18663 2.19252 2.33249 2.33769 2.47198 2.47764 2.62661 2.6313 2.81568 2.82091 2.82631 2.97992 2.98534 3.15317 3.15827 3.16338 3.30192 3.30826 3.43852 3.44314 3.58156 3.5862 3.75591 3.76142 4.08955 4.09426 4.33836 4.3437 4.49272 4.49817 4.62096 4.6259 4.81213 4.81549 4.82098 
47 0.16033 0.16346 0.31617 0.32 0.50414 0.50811 0.63618 0.641 0.82465 0.82824 0.9957 1.00036 1.1619 1.16861 1.32858 1.33272 1.49592 1.49924 1.66066 1.66505 1.85114 1.85553 2.06475 2.19256 2.33701 2.34304 2.47792 2.48418 2.63172 2.82237 2.82739 2.98665 3.15747 3.16195 3.30856 3.31219 3.44226 3.44817 3.58758 3.76152 3.76505 4.09318 4.34145 4.49983 4.62676 4.81585 4.81911 
5 0.51546 2.07652 2.83568 3.77181 4.50949 
66 0.1808 0.1855 0.3367 0.34054 0.35466 0.52327 0.52736 0.53559 0.65576 0.65993 0.67149 0.84625 0.85065 1.01766 1.02237 1.1839 1.18946 1.34877 1.35325 1.51605 1.52031 1.6803 1.68616 1.87176 1.87588 1.88635 2.08287 2.08705 2.21328 2.22225 2.35787 2.36374 2.49806 2.50336 2.65034 2.65387 2.84224 2.84731 3.00588 3.01087 3.17727 3.18082 3.18673 3.3284 3.33223 3.46184 3.46615 3.47581 3.60708 3.61221 3.62915 3.78148 3.78511 3.80014 4.1116 4.11588 4.36003 4.36552 4.51754 4.52098 4.52826 4.64653 4.65493 4.83545 4.83971 4.84733 
34 0.16469 0.31993 0.32532 0.50809 0.64136 0.83086 1.00059 1.00943 1.1677 1.334 1.50113 1.66469 1.85428 1.86187 2.06734 2.34021 2.3468 2.48288 2.63579 2.82652 2.9907 3.16135 3.17001 3.3135 3.44877 3.59189 3.7656 3.77135 4.0963 4.34472 4.50321 4.63163 4.81953 4.82517 
57 0.16606 0.16911 0.32219 0.32597 0.51054 0.51436 0.64255 0.64666 0.83079 0.83459 1.00221 1.0067 1.16856 1.17489 1.33471 1.33894 1.50178 1.50545 1.66648 1.67066 1.8569 1.86063 2.06943 2.0731 2.19797 2.20299 2.34295 2.34695 2.48489 2.48855 2.6377 2.64065 2.82764 2.83122 2.83675 2.99307 2.9975 3.16299 3.16701 3.17505 3.31384 3.31792 3.44824 3.45318 3.59414 3.5983 3.76693 3.77042 4.09856 4.10205 4.34684 4.35096 4.50277 4.50697 4.63422 4.8224 4.8255 
0 
26 0.16473 0.32114 0.50821 0.64093 0.83076 1.00102 1.17322 1.33451 1.50147 1.66454 1.8557 2.06838 2.34034 2.48274 2.63557 2.82631 2.99065 3.16313 3.31439 3.44715 3.59138 3.76592 4.09699 4.34527 4.50309 4.81977 
28 0.16463 0.32114 0.50834 0.64051 0.83133 0.99961 1.16744 1.3329 1.50065 1.66468 1.85438 2.06808 2.19619 2.3395 2.48229 2.63582 2.82578 2.99046 3.16343 3.31289 3.44697 3.59152 3.76686 4.09614 4.34433 4.50341 4.63096 4.81932 
46 0.16208 0.16634 0.31783 0.32175 0.50553 0.51035 0.63805 0.64229 0.82748 0.8311 0.998 1.0028 1.16484 1.17175 1.33028 1.49794 1.50268 1.66281 1.66982 1.8521 1.85651 2.06534 2.19518 2.33781 2.34296 2.47998 2.63301 2.82351 2.82932 2.98787 2.99636 3.15953 3.16358 3.30974 3.31453 3.44503 3.5887 3.5944 3.76302 3.76949 4.09396 4.34209 4.50037 4.62795 4.8169 4.82029 
55 0.15878 0.1625 0.31498 0.31905 0.50233 0.5065 0.63462 0.63854 0.82289 0.82668 0.99468 1.00015 1.16148 1.16672 1.32724 1.33122 1.49458 1.49856 1.6589 1.66367 1.84928 1.85365 2.06224 2.06659 2.19133 2.33478 2.33914 2.47643 2.48108 2.62984 2.63305 2.82032 2.82419 2.98492 2.98924 3.15547 3.15948 3.30629 3.31031 3.4408 3.44523 3.58579 3.59033 3.75979 3.7631 4.09124 4.09575 4.33935 4.34419 4.49739 4.50077 4.62179 4.62655 4.8142 4.8177 
96 0.14999 0.15387 0.15718 0.30616 0.30949 0.3133 0.31737 0.49269 0.49678 0.49965 0.50319 0.62533 0.62914 0.63298 0.63795 0.81539 0.81884 0.82239 0.82642 0.98789 0.99076 0.99513 1.15227 1.15594 1.16099 1.16744 1.31709 1.3208 1.32497 1.32971 1.48522 1.48916 1.49275 1.49766 1.64631 1.65305 1.65606 1.8426 1.84514 1.84914 1.85372 2.05591 2.05853 2.0622 2.18114 2.18652 2.32747 2.33027 2.33388 2.46336 2.46904 2.47265 2.47691 2.61974 2.62387 2.62729 2.81099 2.81502 2.81813 2.82325 2.97476 2.97893 2.98242 3.1476 3.15065 3.15461 3.15845 3.29682 3.30039 3.30493 3.30876 3.42925 3.43528 3.43884 3.44348 3.57668 3.58049 3.58403 3.75135 3.75478 3.75813 4.08482 4.08739 4.09137 4.33388 4.33602 4.48792 4.49097 4.49479 4.61191 4.61805 4.62208 4.80694 4.80977 4.81232 4.81782 
20 0.16102 0.31955 0.50677 0.63874 0.82596 0.99701 1.49823 1.66321 1.85089 2.06439 2.33685 2.6326 2.98763 3.16232 3.588 3.76354 4.09293 4.34105 4.50073 4.81563 
56 0.14893 0.1545 0.30522 0.3105 0.49146 0.49698 0.6243 0.63029 0.81451 0.82024 0.98617 0.99309 1.1518 1.16135 1.31612 1.32391 1.48427 1.49038 1.6475 1.65324 1.84096 1.84628 2.05418 2.05927 2.18018 2.19081 2.32597 2.33095 2.46491 2.47099 2.61981 2.62528 2.80972 2.81538 2.97372 2.98011 3.14628 3.15195 3.29551 3.30324 3.43096 3.43654 3.57539 3.58115 3.74951 3.75528 4.08311 4.08803 4.33203 4.33662 4.48666 4.49256 4.61108 4.61996 4.80527 4.80921 
56 0.14938 0.15554 0.30587 0.31151 0.49194 0.49762 0.62451 0.63099 0.81524 0.8211 0.98693 0.99368 1.15236 1.16053 1.31666 1.32399 1.48482 1.49134 1.64677 1.65346 1.84177 1.84736 2.05494 2.05984 2.18052 2.18945 2.32673 2.33189 2.46521 2.47182 2.62038 2.62575 2.81011 2.81607 2.9742 2.98078 3.14702 3.15289 3.29608 3.30358 3.43271 3.43918 3.5759 3.58172 3.75023 3.75607 4.08391 4.0887 4.33285 4.33678 4.48734 4.49332 4.6115 4.62126 4.80601 4.80996 
24 0.16032 0.31618 0.50521 0.63763 0.82559 0.99696 1.49584 1.66058 1.85191 2.06314 2.33655 2.47762 2.63082 2.82398 2.98573 3.15893 3.30941 3.44428 3.58715 3.76145 4.09209 4.34036 4.49835 4.8154 
28 0.15844 0.31297 0.50097 0.63377 0.82243 0.99413 1.16191 1.32647 1.4949 1.65856 1.84773 2.06163 2.19089 2.33332 2.47611 2.62842 2.81887 2.98401 3.15375 3.30501 3.4393 3.58467 3.75759 4.0899 4.33843 4.49456 4.62656 4.81277 
4 0.16976 2.34687 4.34802 4.82598 
65 0.1726 0.17642 0.3295 0.33309 0.34593 0.51537 0.51898 0.52384 0.64786 0.65264 0.83888 0.84283 1.00963 1.01406 1.17796 1.18246 1.34097 1.3463 1.50905 1.51316 1.67218 1.67664 1.86233 1.86649 1.87072 2.07517 2.07959 2.20448 2.21199 2.34732 2.35216 2.35761 2.48979 2.49484 2.64309 2.64741 2.83436 2.83856 2.84721 2.99765 3.00227 3.17068 3.17423 3.18115 3.32135 3.32505 3.45484 3.45897 3.59867 3.60383 3.77377 3.77686 3.78227 4.10368 4.10743 4.12051 4.35199 4.35638 4.51096 4.51534 4.63964 4.64542 4.8274 4.83067 4.83427 
88 0.16797 0.17097 0.17504 0.32313 0.32706 0.33008 0.34624 0.51153 0.51452 0.51784 0.64418 0.64772 0.65217 0.83394 0.83661 0.84056 1.00394 1.00812 1.0123 1.17173 1.17617 1.17987 1.33631 1.3401 1.34436 1.50372 1.50676 1.51042 1.66797 1.67172 1.67655 1.85792 1.86191 1.86519 1.87312 2.07162 2.07495 2.08293 2.20006 2.2052 2.34396 2.34722 2.35143 2.3583 2.48613 2.48943 2.49421 2.63893 2.6418 2.65027 2.8292 2.83232 2.83557 2.84576 2.99455 2.99833 3.00568 3.1647 3.16835 3.17125 3.17773 3.31572 3.31947 3.32316 3.44979 3.45385 3.4581 3.59559 3.5991 3.60423 3.76971 3.77241 3.77896 4.10025 4.10367 4.11054 4.34864 4.3517 4.35629 4.50619 4.50906 4.5141 4.63517 4.64071 4.82301 4.82568 4.82904 4.83461 
77 0.16467 0.16794 0.17095 0.32123 0.32509 0.32835 0.50717 0.51087 0.51429 0.64054 0.6449 0.64887 0.8303 0.83409 0.83795 1.00116 1.00578 1.00966 1.16823 1.17293 1.17706 1.33179 1.3366 1.34024 1.50016 1.50396 1.50842 1.66599 1.66956 1.67607 1.85599 1.85984 1.86341 2.06945 2.07285 2.19596 2.20051 2.34154 2.34529 2.35059 2.48323 2.4866 2.63622 2.63942 2.82709 2.83046 2.83513 2.98982 2.99397 3.16241 3.1664 3.17006 3.31232 3.31696 3.32068 3.44764 3.45175 3.46015 3.59229 3.596 3.60409 3.7646 3.7691 3.77163 4.09887 4.10217 4.34699 4.35001 4.3622 4.50192 4.50634 4.51187 4.63077 4.63549 4.82075 4.82361 4.82728 
62 0.15707 0.16076 0.3123 0.31677 0.49993 0.50346 0.63194 0.63662 0.8217 0.82597 0.99264 0.99727 1.15895 1.16421 1.3237 1.32854 1.33376 1.49267 1.4967 1.65565 1.65999 1.84703 1.8513 2.06023 2.06413 2.18914 2.19667 2.3324 2.33653 2.47254 2.47728 2.62695 2.63066 2.81798 2.82179 2.98194 2.98584 3.15319 3.15805 3.16252 3.30296 3.30829 3.31269 3.43822 3.44269 3.58299 3.58774 3.75644 3.76091 3.76474 4.08914 4.09326 4.3379 4.34207 4.49322 4.49791 4.50286 4.62043 4.62674 4.81199 4.81578 4.82051 
59 0.14808 0.15299 0.3043 0.3089 0.31496 0.49072 0.49615 0.50083 0.62381 0.62893 0.81374 0.81832 0.82229 0.98581 0.9923 1.15074 1.15977 1.31538 1.32316 1.48349 1.48916 1.64455 1.65278 1.84056 1.84509 2.05383 2.05812 2.17924 2.32541 2.32966 2.46331 2.47084 2.61847 2.62343 2.80893 2.81451 2.97292 2.97964 3.1457 3.15028 3.15501 3.29483 3.30312 3.42759 3.43378 3.57466 3.57992 3.7492 3.75503 4.08272 4.08678 4.33176 4.33528 4.48602 4.49187 4.6101 4.6198 4.80479 4.80853 
0 
112 0.14965 0.1536 0.1564 0.15987 0.30585 0.3093 0.31272 0.31571 0.4925 0.4965 0.49918 0.50182 0.50693 0.62464 0.6286 0.63163 0.63433 0.81495 0.81843 0.82156 0.82389 0.82783 0.98775 0.99056 0.99432 0.99815 1.15192 1.15578 1.15975 1.16355 1.31673 1.32048 1.32403 1.32719 1.48477 1.489 1.49203 1.49504 1.64629 1.65278 1.65572 1.65924 1.84252 1.84513 1.84887 1.8523 2.05581 2.05853 2.06146 2.18091 2.18624 2.1898 2.32738 2.33019 2.33334 2.33756 2.46294 2.46883 2.4723 2.47491 2.48065 2.61942 2.62366 2.6268 2.62947 2.81087 2.81484 2.81773 2.82073 2.82496 2.97447 2.97869 2.98177 2.98547 3.14741 3.15048 3.15406 3.15657 3.29654 3.30013 3.30401 3.30705 3.42927 3.43522 3.43835 3.44155 3.57652 3.58035 3.58324 3.58666 3.75125 3.75459 3.75753 3.75983 4.08472 4.08739 4.09084 4.33374 4.33596 4.3395 4.48765 4.4907 4.49426 4.49691 4.61175 4.6176 4.62176 4.62606 4.80684 4.80981 4.81216 4.81558 
63 0.15301 0.15731 0.30919 0.31428 0.49517 0.50004 0.50522 0.62833 0.63272 0.63973 0.81842 0.82353 0.98997 0.99608 1.15559 1.16279 1.31972 1.32623 1.48812 1.4931 1.49871 1.64865 1.65565 1.84471 1.84997 2.05797 2.06211 2.18322 2.19015 2.32975 2.33398 2.46827 2.47326 2.48007 2.62414 2.62802 2.81299 2.81814 2.82483 2.97746 2.98281 3.15021 3.156 3.29942 3.30686 3.43187 3.4371 3.44312 3.57911 3.58369 3.75331 3.75888 4.08693 4.09098 4.33582 4.33932 4.49047 4.496 4.61411 4.62306 4.80912 4.8127 4.81821 
1 3.76804 
17 0.31937 0.50531 0.63894 0.82916 1.17063 1.33203 1.85506 2.82386 3.15991 3.31313 3.44663 3.59366 3.76335 4.09584 4.34557 4.50145 4.81995 
42 0.16949 0.32336 0.32925 0.51482 0.64279 0.83469 0.83964 1.00248 1.0091 1.16795 1.1778 1.33247 1.34326 1.50605 1.66793 1.67627 1.85781 1.86443 2.07668 2.19697 2.3462 2.35611 2.48982 2.83193 2.8375 2.99833 3.16359 3.17268 3.31356 3.32343 3.44809 3.45995 3.59383 3.60531 3.76686 3.77939 4.10376 4.35123 4.50335 4.63141 4.8254 4.8318 
38 0.16935 0.3276 0.51235 0.51636 0.6455 0.65012 0.83542 1.00767 1.17369 1.17981 1.33738 1.34195 1.50595 1.66942 1.8611 2.07205 2.20192 2.34467 2.48658 2.63934 2.8312 2.99402 2.99993 3.16602 3.17029 3.31705 3.32216 3.45097 3.45516 3.5954 3.59988 3.77039 4.10013 4.10582 4.34915 4.50723 4.63533 4.82405 
16 0.17293 0.32997 0.51861 0.83748 1.01804 1.35258 1.51187 1.68032 1.86585 2.34701 2.83705 3.17045 3.77568 4.10652 4.35082 4.82837 
29 0.16603 0.32365 0.51045 0.64422 0.83106 1.00051 1.0066 1.17257 1.33623 1.50126 1.66521 1.85925 2.06859 2.19993 2.34153 2.48318 2.63588 2.82705 2.99105 3.16452 3.31551 3.4495 3.59387 3.76722 4.09797 4.34595 4.50376 4.63601 4.82075 
0 
67 0.1624 0.16528 0.16989 0.31944 0.32245 0.32675 0.50639 0.50953 0.51492 0.63912 0.64293 0.82764 0.83079 0.83511 0.99838 1.00245 1.00932 1.16454 1.1701 1.17725 1.3316 1.33656 1.49875 1.50174 1.66277 1.66577 1.67319 1.85322 1.85656 1.86052 2.06609 2.06972 2.1954 2.20287 2.33831 2.34196 2.34869 2.48045 2.48424 2.63377 2.63691 2.82459 2.82779 2.83263 2.98843 2.99151 3.15985 3.16335 3.31066 3.31425 3.44625 3.45084 3.58985 3.5939 3.76333 3.76672 4.09493 4.0986 4.3435 4.34649 4.50045 4.50359 4.62706 4.63164 4.81814 4.82075 4.82488 
117 0.1758 0.17876 0.18174 0.18676 0.33144 0.33487 0.3379 0.34248 0.51916 0.52199 0.52471 0.52854 0.65212 0.65532 0.6582 0.66407 0.84081 0.84405 0.84678 0.85039 1.01122 1.01533 1.01885 1.02439 1.17765 1.18193 1.18534 1.18854 1.34242 1.34596 1.34887 1.35217 1.51143 1.51453 1.51771 1.52412 1.6761 1.67916 1.68358 1.69374 1.86584 1.86993 1.87306 1.87674 1.88694 2.07931 2.08218 2.08539 2.09471 2.2063 2.21066 2.21539 2.35149 2.35477 2.35805 2.36282 2.37156 2.49361 2.49637 2.49978 2.50433 2.64652 2.64936 2.65297 2.66061 2.83712 2.84035 2.8435 2.84675 2.86364 3.00158 3.00415 3.00755 3.01401 3.17267 3.17622 3.17878 3.18233 3.19652 3.32238 3.32618 3.32873 3.33257 3.45761 3.46109 3.46385 3.46855 3.60271 3.60557 3.6087 3.61362 3.7764 3.77959 3.78202 3.78627 3.79559 4.10805 4.11093 4.11435 4.12409 4.35657 4.35902 4.36243 4.37137 4.51288 4.51625 4.51883 4.5231 4.63991 4.644 4.64808 4.66101 4.83117 4.83378 4.83643 4.83926 4.84504 
73 0.16978 0.17336 0.1783 0.32456 0.32876 0.33243 0.51317 0.51679 0.52219 0.64652 0.64968 0.65829 0.83555 0.83862 0.84222 1.00417 1.00962 1.0148 1.17249 1.17757 1.18388 1.33857 1.34239 1.50614 1.51032 1.66947 1.67423 1.68111 1.85976 1.86449 1.8682 2.07345 2.07681 2.2017 2.20693 2.34541 2.34964 2.35502 2.48825 2.49236 2.50005 2.64122 2.64449 2.83184 2.83599 2.84012 2.99564 2.99925 3.16549 3.17009 3.17428 3.31795 3.32149 3.45291 3.45617 3.59695 3.60081 3.60723 3.77208 3.77505 3.78102 4.10215 4.10549 4.34986 4.35359 4.36061 4.50856 4.512 4.63577 4.64122 4.82444 4.82781 4.83108 
27 0.17325 0.33099 0.51611 0.64925 0.83729 1.01201 1.34317 1.50941 1.6763 1.86607 2.07483 2.20858 2.35072 2.49109 2.64166 2.8356 2.99721 3.17008 3.32139 3.4557 3.60068 3.77259 4.10416 4.35082 4.50983 4.63882 4.82969 
93 0.15186 0.15598 0.1591 0.3084 0.3117 0.31513 0.31902 0.49469 0.49906 0.50185 0.50515 0.62748 0.63163 0.63537 0.81749 0.82103 0.82401 0.82838 0.98971 0.99342 0.99757 1.15488 1.15872 1.16412 1.31919 1.32426 1.3277 1.48717 1.49146 1.49451 1.49855 1.64856 1.65506 1.65808 1.66299 1.84449 1.84741 1.8516 2.05778 2.06089 2.06533 2.18304 2.18869 2.19685 2.32945 2.33252 2.33673 2.46703 2.47212 2.47549 2.48042 2.62266 2.62646 2.62944 2.8129 2.81707 2.81985 2.82464 2.97687 2.98174 2.9846 3.14974 3.15289 3.15654 3.16055 3.29882 3.30322 3.30695 3.43167 3.43681 3.44092 3.44521 3.57866 3.58275 3.58655 3.75309 3.75727 3.76004 4.08671 4.08949 4.09454 4.33565 4.33816 4.48999 4.49399 4.49673 4.61398 4.62025 4.62445 4.80884 4.81184 4.81458 4.82175 
51 0.15607 0.16022 0.31151 0.31731 0.49823 0.50241 0.63168 0.63663 0.82091 0.82535 0.99141 1.00016 1.15753 1.16706 1.32151 1.32805 1.49169 1.49597 1.65606 1.6609 1.84615 1.85314 2.05923 2.1869 2.33162 2.47263 2.47688 2.62635 2.63047 2.81664 2.82092 2.98008 2.98501 3.15219 3.15765 3.30155 3.30842 3.43809 3.44532 3.58192 3.58804 3.75518 3.76061 4.08831 4.33697 4.49239 4.49769 4.61926 4.6268 4.81128 4.81522 
24 0.1695 0.3247 0.51071 0.64334 0.83581 1.33645 1.50541 1.66942 1.85964 2.06849 2.3443 2.63662 2.83157 2.99178 3.16678 3.31613 3.45053 3.59383 3.76843 4.09706 4.345 4.50516 4.63574 4.82029 
80 0.14689 0.15107 0.15464 0.30366 0.30774 0.31143 0.48994 0.49433 0.49785 0.62267 0.62714 0.63112 0.81247 0.81673 0.81987 0.98455 0.9892 0.99427 1.15011 1.15522 1.16108 1.31446 1.31984 1.32439 1.48224 1.48695 1.49053 1.64501 1.65071 1.65485 1.83928 1.84318 1.84721 2.05252 2.05619 2.17862 2.18417 2.32442 2.32811 2.33265 2.46269 2.46819 2.47193 2.61806 2.62233 2.62619 2.8082 2.81251 2.81609 2.97215 2.97721 2.98224 3.14465 3.14874 3.15209 3.294 3.29909 3.30297 3.42879 3.4332 3.43721 3.57391 3.57821 3.58277 3.7479 3.75228 3.75541 4.08151 4.08506 4.33036 4.33357 4.485 4.48968 4.49338 4.60951 4.61657 4.62161 4.80383 4.80694 4.81039 
1 0.82553 
45 0.15269 0.15787 0.30982 0.31552 0.49628 0.50112 0.62971 0.63561 0.81812 0.8233 0.98973 0.99615 1.15612 1.31974 1.3263 1.48797 1.49348 1.65573 1.84462 1.85154 2.05775 2.1854 2.33004 2.47329 2.62502 2.62904 2.81491 2.81973 2.97801 2.98327 3.15048 3.15673 3.29983 3.30649 3.43676 3.58048 3.75325 3.75903 4.08685 4.33556 4.49051 4.49609 4.61592 4.80944 4.81512 
36 0.17015 0.17656 0.32691 0.33224 0.51473 0.64789 0.83571 0.84077 1.0083 1.17712 1.33954 1.50678 1.67091 1.68574 1.86131 1.86646 2.07598 2.20279 2.34678 2.35577 2.49021 2.64032 2.8327 2.84037 2.99569 3.16979 3.31896 3.45402 3.59972 3.77226 4.10332 4.35086 4.50854 4.63749 4.82572 4.83078 
40 0.17468 0.18143 0.33093 0.33559 0.51817 0.52315 0.65215 0.84053 0.8466 1.01065 1.02479 1.17999 1.18674 1.34421 1.51122 1.51812 1.67496 1.68333 1.86494 1.87088 2.07854 2.208 2.35039 2.36223 2.49356 2.64581 2.83654 2.8423 3.00094 3.17395 3.32426 3.45822 3.604 3.77686 4.10642 4.35476 4.5137 4.64259 4.82944 4.83471 
12 0.16724 0.3241 0.512 0.83135 1.00552 1.33702 1.50345 1.66767 1.85932 3.31626 4.34775 4.82385 
78 0.16316 0.16603 0.17048 0.31832 0.322 0.32545 0.50695 0.5105 0.51448 0.63918 0.64263 0.82843 0.83115 0.8352 0.99888 1.00296 1.00753 1.16457 1.17 1.17445 1.33169 1.33551 1.34561 1.49881 1.5017 1.50583 1.66291 1.66618 1.67187 1.85318 1.85705 1.86056 2.06614 2.06956 2.19529 2.20112 2.33847 2.34217 2.34693 2.35219 2.48061 2.48407 2.49082 2.63394 2.63702 2.82435 2.82783 2.83161 2.98905 2.99258 3.16004 3.1638 3.1677 3.31055 3.31438 3.31857 3.44457 3.44887 3.45589 3.58949 3.59331 3.59906 3.76396 3.76715 3.77438 4.09512 4.09918 4.12361 4.34361 4.34747 4.35936 4.50092 4.50416 4.62945 4.63499 4.8183 4.82132 4.82472 
2 0.82173 1.49385 
79 0.16983 0.173 0.18879 0.32522 0.32901 0.33501 0.51324 0.51613 0.51976 0.64581 0.64972 0.6582 0.83578 0.83855 0.84354 1.00611 1.01018 1.01741 1.17221 1.17704 1.18156 1.33845 1.34181 1.35088 1.50488 1.50837 1.51279 1.66976 1.67333 1.68036 1.8597 1.864 1.86794 1.88244 2.07334 2.07747 2.20238 2.20815 2.34531 2.34927 2.35431 2.48823 2.4922 2.50441 2.64122 2.6443 2.83137 2.83474 2.83975 2.99629 2.99996 3.16692 3.17062 3.17444 3.31769 3.32164 3.3293 3.45169 3.456 3.59725 3.60134 3.60785 3.77003 3.77378 3.77814 4.10222 4.10629 4.13174 4.35054 4.35424 4.50814 4.51128 4.51781 4.63426 4.63889 4.64673 4.82495 4.8278 4.83173 
0 
82 0.16917 0.17236 0.18043 0.32418 0.3277 0.33203 0.51139 0.51445 0.5179 0.64393 0.64735 0.65179 0.83497 0.83816 1.00489 1.00935 1.01768 1.17107 1.17604 1.18006 1.33699 1.34067 1.3483 1.50512 1.50844 1.51826 1.66851 1.67289 1.85827 1.86301 1.86687 2.07167 2.07452 2.08073 2.1997 2.204 2.21227 2.34392 2.34739 2.35227 2.48568 2.48843 2.49404 2.63852 2.64112 2.64768 2.82893 2.83245 2.83652 2.99403 2.997 3.00363 3.16446 3.16833 3.17191 3.31528 3.31894 3.32248 3.44963 3.45345 3.45762 3.59462 3.59874 3.60397 3.76848 3.77176 3.77543 3.79075 4.10037 4.10376 4.11646 4.34886 4.35253 4.36284 4.50531 4.5082 4.51224 4.634 4.63759 4.82348 4.82641 4.83043 
84 0.14627 0.15061 0.15371 0.30238 0.30623 0.30995 0.48903 0.49385 0.4968 0.62106 0.62582 0.62945 0.81167 0.81553 0.81873 0.82292 0.98423 0.98772 0.9927 1.14841 1.1527 1.15799 1.31343 1.31847 1.32229 1.48151 1.48603 1.48924 1.49373 1.64248 1.65003 1.65373 1.83894 1.84188 1.84627 2.0522 2.0554 2.17747 2.18364 2.32381 2.32714 2.33162 2.45921 2.46627 2.46999 2.47573 2.61578 2.62086 2.62398 2.80738 2.81192 2.81502 2.97104 2.97622 2.97928 3.14389 3.14739 3.15172 3.29308 3.29747 3.30185 3.30608 3.42549 3.43184 3.43605 3.57301 3.57756 3.58158 3.74769 3.7516 3.75511 4.08112 4.08413 4.33011 4.33259 4.48427 4.48796 4.49152 4.60833 4.61492 4.61977 4.80326 4.80648 4.80953 
68 0.1687 0.17175 0.17585 0.32271 0.32683 0.32957 0.51213 0.5153 0.51889 0.64539 0.64863 0.83065 0.83567 0.83917 1.00238 1.00772 1.01145 1.17079 1.1758 1.17953 1.33291 1.33873 1.34237 1.50212 1.50659 1.51025 1.6684 1.67236 1.85748 1.86151 1.86511 2.07298 2.07637 2.20222 2.34323 2.3472 2.35215 2.48721 2.49157 2.64059 2.64451 2.82969 2.83271 2.83737 2.99517 2.99945 3.16501 3.16997 3.31388 3.3192 3.32323 3.45138 3.45507 3.5957 3.59958 3.77111 3.77413 4.10144 4.10462 4.34902 4.35253 4.50761 4.51244 4.62925 4.63663 4.82381 4.82679 4.83055 
38 0.15982 0.16564 0.31506 0.32075 0.50373 0.63598 0.82504 0.82877 0.99573 1.00196 1.16311 1.3286 1.49518 1.49944 1.66037 1.84988 1.85589 2.06332 2.19144 2.33556 2.4772 2.63048 2.8211 2.98609 3.15686 3.16223 3.30738 3.44211 3.44839 3.58713 3.75973 3.76556 4.09217 4.34065 4.49655 4.50221 4.62687 4.81456 
59 0.15107 0.15611 0.30742 0.31223 0.4931 0.49842 0.50249 0.62612 0.63112 0.81647 0.82156 0.98786 0.9934 1.15372 1.16075 1.31762 1.32407 1.48609 1.49178 1.64657 1.65388 1.84265 1.84738 2.05587 2.05967 2.18155 2.18883 2.32792 2.33218 2.46631 2.47218 2.62177 2.62645 2.81112 2.81671 2.97531 2.98143 3.1481 3.1531 3.2972 3.30383 3.42987 3.43545 3.44018 3.57711 3.58235 3.75111 3.75633 3.75939 4.08494 4.0886 4.33374 4.33733 4.48831 4.49367 4.6123 4.6212 4.80715 4.81048 
25 0.16089 0.31887 0.50467 0.639 0.8247 0.99747 1.16844 1.33106 1.49793 1.66289 1.85126 2.33702 2.48179 2.6319 2.82474 3.1591 3.31003 3.44507 3.58919 3.76195 4.09238 4.34041 4.4992 4.62754 4.81502 
85 0.16436 0.16761 0.17264 0.31981 0.32358 0.32658 0.50799 0.51115 0.51489 0.64008 0.64343 0.64773 0.82835 0.83201 0.83482 0.99891 1.00362 1.00731 1.16523 1.17147 1.17562 1.32914 1.33443 1.33788 1.49931 1.5026 1.506 1.66408 1.66714 1.67218 1.85432 1.8579 1.86162 2.06738 2.07079 2.09411 2.19358 2.19871 2.20505 2.33949 2.34326 2.34677 2.35371 2.48193 2.48543 2.49082 2.63566 2.63858 2.82542 2.82867 2.83231 2.98993 2.9927 2.99898 3.16095 3.16511 3.16836 3.30945 3.31467 3.31761 3.4458 3.45025 3.45419 3.59003 3.59405 3.59723 3.76304 3.76753 3.77006 3.7764 4.09645 4.09968 4.10988 4.34506 4.34803 4.35377 4.50038 4.5048 4.50758 4.62481 4.63219 4.63679 4.81993 4.82276 4.82634 
28 0.15062 0.30689 0.49326 0.62684 0.81597 0.98708 1.15333 1.3173 1.48637 1.65237 1.84177 2.05491 2.18195 2.32711 2.46866 2.622 2.81151 2.97542 3.14758 3.29724 3.4335 3.57722 3.75059 4.08396 4.33266 4.48781 4.6151 4.80651 
0 
71 0.16565 0.16952 0.17481 0.32233 0.3265 0.3311 0.5107 0.51462 0.5197 0.6439 0.64816 0.83091 0.8351 0.8399 1.00276 1.00757 1.01496 1.17061 1.17634 1.33595 1.34058 1.50117 1.50581 1.5114 1.66701 1.67123 1.67931 1.85711 1.86147 1.86587 2.07114 2.07534 2.19889 2.20556 2.34334 2.34819 2.35948 2.48544 2.48927 2.63828 2.64184 2.82919 2.83373 2.83834 2.99289 2.99695 3.1636 3.16837 3.17327 3.31503 3.31948 3.44885 3.45376 3.59462 3.59931 3.6066 3.76694 3.77116 3.77617 4.09998 4.10509 4.34806 4.3531 4.50374 4.50823 4.51375 4.63386 4.64071 4.82213 4.82531 4.8294 
28 0.16903 0.32469 0.51121 0.64486 0.83444 1.00586 1.17299 1.33675 1.50488 1.6678 1.85989 2.07303 2.20322 2.34482 2.48619 2.63936 2.82961 2.99431 3.16704 3.31754 3.45186 3.59649 3.76911 4.10085 4.34918 4.50644 4.63553 4.82383 
18 0.16557 0.50901 0.64199 0.82982 1.17222 1.66749 1.8577 2.06673 2.34216 2.48237 2.82991 3.16523 3.31453 3.44842 3.7677 4.09605 4.34471 4.82342 
1 1.00456 
29 0.16503 0.32309 0.5091 0.64144 0.83235 1.0052 1.17209 1.33522 1.50258 1.66574 1.85681 2.06879 2.19787 2.34155 2.48422 2.63615 2.8278 2.99094 3.16502 3.31624 3.44877 3.59204 3.76709 4.09676 4.34524 4.50375 4.63239 4.82038 4.82684 
1 4.8208 
76 0.1747 0.17849 0.33033 0.33377 0.33966 0.51685 0.5204 0.52486 0.65039 0.654 0.66216 0.83991 0.84358 0.84911 1.01105 1.01552 1.03419 1.17828 1.18379 1.3417 1.34578 1.35288 1.5096 1.51339 1.51912 1.67378 1.67868 1.68976 1.86424 1.86878 1.87312 2.07639 2.08021 2.09324 2.20674 2.21303 2.35038 2.3552 2.36189 2.49144 2.49578 2.50444 2.64403 2.64737 2.83546 2.83937 2.84367 2.99966 3.00378 3.17099 3.17441 3.17874 3.32268 3.32648 3.45589 3.45978 3.46589 3.60033 3.60475 3.61112 3.77483 3.7779 3.78311 4.10554 4.10919 4.117 4.3538 4.35759 4.3676 4.51202 4.51616 4.6398 4.64605 4.82918 4.83281 4.83683 
41 0.16833 0.32324 0.33572 0.5104 0.51603 0.64377 0.83156 0.83925 1.0036 1.01625 1.17188 1.33679 1.50386 1.66747 1.85759 1.86886 2.0699 2.20151 2.34277 2.35146 2.48486 2.63878 2.82886 2.83579 2.99371 3.16296 3.17063 3.31495 3.32201 3.44828 3.45642 3.5944 3.76762 3.77293 4.09913 4.1145 4.34757 4.50613 4.63181 4.82172 4.82725 
117 0.14166 0.14535 0.14812 0.15091 0.29776 0.30119 0.30431 0.30706 0.4844 0.48821 0.49083 0.49343 0.49713 0.61667 0.62045 0.62335 0.62627 0.63114 0.80699 0.81037 0.81352 0.81591 0.8207 0.97963 0.98234 0.98593 0.98938 1.14386 1.14762 1.15154 1.15538 1.30873 1.31219 1.31588 1.31916 1.47682 1.48064 1.48376 1.48656 1.63816 1.64433 1.64748 1.65102 1.83433 1.83679 1.83992 1.84293 2.04758 2.05009 2.05278 2.05839 2.17285 2.17748 2.18106 2.31921 2.32198 2.32489 2.32817 2.45501 2.46055 2.46404 2.46687 2.47148 2.61135 2.61559 2.61852 2.62109 2.80278 2.80663 2.80941 2.81213 2.81616 2.96641 2.97035 2.97354 2.97707 3.13926 3.14226 3.14538 3.14784 3.15196 3.28847 3.29187 3.2956 3.29841 3.42113 3.42677 3.42989 3.43311 3.5684 3.57214 3.57493 3.57825 3.74311 3.74612 3.74907 3.75136 4.07653 4.07906 4.08191 4.32547 4.32762 4.33033 4.33694 4.47959 4.48253 4.48596 4.48842 4.60368 4.60901 4.6133 4.61774 4.7987 4.80147 4.80368 4.80641 4.81064 
20 0.1575 0.31537 0.50099 0.6365 0.82271 0.99317 1.4932 1.8467 2.06122 2.33616 2.62943 2.81911 3.15704 3.44435 3.58825 3.75962 4.08934 4.33701 4.49675 4.81236 
24 0.17631 0.33347 0.52013 0.65671 0.84168 1.01627 1.18523 1.34742 1.51337 1.67834 1.86984 2.0806 2.35634 2.64746 2.84026 3.00368 3.17579 3.32633 3.46146 3.77819 4.10839 4.35575 4.51627 4.8314 
29 0.1624 0.31873 0.50576 0.64032 0.82686 0.83078 0.99697 1.16288 1.33131 1.49854 1.6619 1.8515 2.06563 2.19519 2.33759 2.48039 2.63281 2.82433 2.98809 3.15915 3.31048 3.44274 3.58863 3.7639 4.09439 4.34266 4.50107 4.62712 4.81807 
66 0.16458 0.16797 0.31986 0.32373 0.33062 0.50818 0.51177 0.64052 0.64383 0.64877 0.82971 0.83294 0.99989 1.00452 1.16787 1.17276 1.17753 1.33278 1.33695 1.50034 1.50388 1.66465 1.66907 1.85443 1.85894 2.06757 2.07089 2.19649 2.20393 2.33995 2.34363 2.48247 2.48584 2.63535 2.63827 2.82604 2.8294 2.83408 2.99092 2.99522 3.16218 3.16575 3.17011 3.31272 3.31676 3.44611 3.45038 3.45648 3.59108 3.59447 3.60028 3.76513 3.76837 3.77287 4.09648 4.09996 4.34496 4.34826 4.50162 4.50485 4.50892 4.6308 4.63658 4.81971 4.82254 4.82695 
27 0.17004 0.32555 0.51481 0.6499 0.83458 1.00646 1.17658 1.34195 1.50866 1.66955 1.85925 1.86597 2.07506 2.34896 2.49201 2.64435 2.83455 3.00089 3.16985 3.32079 3.45749 3.60088 3.77276 4.10436 4.35071 4.51124 4.82526 
0 
137 0.14264 0.14591 0.14861 0.15086 0.1539 0.29879 0.30234 0.30463 0.30697 0.30938 0.48571 0.48902 0.4917 0.49366 0.49608 0.61599 0.62034 0.62337 0.6257 0.62813 0.6331 0.80809 0.81141 0.8141 0.81626 0.81879 0.9809 0.98321 0.98596 0.9885 0.99194 1.14486 1.14868 1.15157 1.15459 1.15857 1.30991 1.31309 1.31661 1.31899 1.32213 1.47793 1.48147 1.48435 1.4866 1.48961 1.63903 1.64489 1.64801 1.65046 1.65416 1.83567 1.8379 1.84021 1.84258 1.84539 2.0489 2.05112 2.05352 2.05597 2.17403 2.1778 2.18116 2.18495 2.32055 2.32317 2.32552 2.32791 2.33126 2.45555 2.46123 2.46444 2.467 2.4699 2.61242 2.61669 2.61922 2.62139 2.62446 2.80418 2.80763 2.81004 2.81208 2.81474 2.96757 2.97097 2.97412 2.97614 2.97995 3.14035 3.14316 3.1454 3.14795 3.15005 3.28928 3.29247 3.29547 3.29832 3.30073 3.42231 3.42779 3.43002 3.43289 3.43561 3.56966 3.57301 3.57554 3.57803 3.581 3.74435 3.74664 3.74937 3.75149 3.7535 4.07787 4.08015 4.08237 4.08478 4.32663 4.32875 4.33074 4.33348 4.48077 4.48359 4.48659 4.48857 4.49104 4.60476 4.60873 4.61217 4.61572 4.62275 4.80016 4.80272 4.80472 4.80667 4.80933 
99 0.14618 0.15028 0.1534 0.30238 0.30581 0.30928 0.31288 0.48887 0.49323 0.49595 0.49961 0.62172 0.62584 0.6295 0.81165 0.81526 0.81865 0.82291 0.98401 0.98704 0.99127 1.14851 1.15229 1.15724 1.1623 1.31323 1.31742 1.32105 1.32545 1.48144 1.4857 1.48896 1.49339 1.64263 1.6493 1.65263 1.83873 1.84138 1.845 1.8497 2.05199 2.05475 2.05794 2.17728 2.18286 2.19062 2.32361 2.32651 2.32992 2.45994 2.46576 2.46952 2.47418 2.61609 2.62025 2.62343 2.80713 2.81134 2.81436 2.81905 2.97095 2.97538 2.97853 3.14382 3.14697 3.15076 3.15418 3.29298 3.29698 3.30106 3.30481 3.42559 3.43129 3.43508 3.43968 3.57285 3.5769 3.58045 3.74748 3.75107 3.75418 3.75768 4.08093 4.08358 4.08693 4.32991 4.33212 4.33576 4.48411 4.48735 4.49077 4.49576 4.60814 4.61442 4.61923 4.80307 4.806 4.80841 4.8122 
43 0.16991 0.17565 0.32707 0.51319 0.5179 0.6472 0.83569 0.84131 1.00777 1.01828 1.17727 1.33989 1.50638 1.67174 1.86203 1.86768 2.07334 2.20521 2.34651 2.35228 2.48795 2.49801 2.6403 2.8319 2.83695 2.9957 3.16818 3.17481 3.31968 3.45332 3.59772 3.60868 3.7711 3.78103 4.10194 4.10967 4.3495 4.35538 4.50787 4.5144 4.63711 4.82473 4.82903 
0 
56 0.15545 0.15965 0.31193 0.31664 0.4982 0.50251 0.63122 0.63612 0.8205 0.8253 0.9923 0.99882 1.15821 1.16492 1.32224 1.32862 1.4906 1.49527 1.65501 1.65925 1.84721 1.85187 2.06048 2.06485 2.18644 2.19222 2.3326 2.33709 2.47198 2.47726 2.62688 2.63087 2.81617 2.82105 2.98018 2.98535 3.15285 3.15834 3.30198 3.30922 3.4379 3.44233 3.58205 3.58678 3.75576 3.7613 4.08938 4.09352 4.3382 4.3425 4.49282 4.49818 4.61737 4.62548 4.81199 4.8154 
37 0.16693 0.32318 0.50963 0.51374 0.6441 0.83185 0.83576 1.00218 1.00842 1.17264 1.33533 1.5025 1.66677 1.85772 1.8658 2.06988 2.1997 2.34193 2.34756 2.48401 2.48946 2.63778 2.82795 2.83418 2.99233 3.16496 3.31535 3.44893 3.59391 3.76803 3.77264 4.09875 4.34668 4.50556 4.6333 4.82158 4.82572 
1 4.11187 
54 0.14974 0.1559 0.30583 0.3112 0.49255 0.49888 0.62443 0.6304 0.81514 0.82157 0.98773 0.997 1.1518 1.1577 1.16521 1.31701 1.32497 1.48498 1.4918 1.64598 1.65439 1.84247 1.85061 2.05573 2.18102 2.19097 2.32732 2.33472 2.46266 2.4714 2.61919 2.62571 2.81092 2.81752 2.97455 2.98167 3.14741 3.1546 3.29657 3.30477 3.42895 3.43603 3.57652 3.58357 3.75117 3.75843 4.08462 4.33363 4.48781 4.49509 4.6119 4.62103 4.80676 4.81153 
76 0.16013 0.16423 0.16976 0.31712 0.32171 0.50363 0.50748 0.51104 0.63587 0.63963 0.64379 0.82546 0.82988 0.83551 0.99698 1.002 1.00935 1.16309 1.16836 1.17436 1.32697 1.33212 1.33717 1.49488 1.49938 1.50394 1.66021 1.66372 1.67255 1.85189 1.85655 1.86111 2.0656 2.06936 2.19157 2.19699 2.33763 2.34143 2.34831 2.47482 2.48007 2.48395 2.63158 2.63534 2.82189 2.82543 2.8296 2.98505 2.98952 2.99541 3.15775 3.16248 3.16607 3.30703 3.31262 3.31684 3.44204 3.44573 3.44983 3.58763 3.59128 3.59932 3.76057 3.76559 3.77182 4.09449 4.09851 4.34314 4.34784 4.4979 4.50237 4.62233 4.62905 4.81716 4.81995 4.82408 
53 0.14812 0.15327 0.30458 0.3103 0.4907 0.49545 0.62471 0.63091 0.81351 0.81868 0.98497 1.1511 1.31498 1.32484 1.48345 1.48895 1.64894 1.65451 1.83971 1.84577 2.05292 2.05825 2.17934 2.32499 2.33117 2.46631 2.47155 2.61947 2.62442 2.80898 2.814 2.97293 2.97899 3.14524 3.15146 3.29471 3.30347 3.43129 3.43768 3.57466 3.58073 3.74835 3.75398 4.08196 4.08719 4.3307 4.33586 4.48554 4.4916 4.61025 4.61965 4.80424 4.80787 
103 0.17596 0.17894 0.1824 0.3314 0.33521 0.33821 0.34398 0.5195 0.52253 0.52549 0.53075 0.6523 0.65581 0.65942 0.84118 0.84426 0.84766 0.85388 1.01188 1.0162 1.02007 1.02994 1.17979 1.18403 1.18763 1.3433 1.34687 1.3502 1.35862 1.51201 1.515 1.5183 1.52994 1.67605 1.68013 1.68488 1.86589 1.87018 1.87332 1.879 2.07902 2.08213 2.08675 2.1038 2.20835 2.21345 2.22297 2.35191 2.35537 2.35935 2.36489 2.4938 2.49733 2.50158 2.64633 2.64932 2.65406 2.83762 2.84086 2.84444 2.85099 3.00153 3.00407 3.00815 3.17285 3.17643 3.17921 3.1834 3.32322 3.32686 3.32979 3.33837 3.45791 3.46187 3.46518 3.47608 3.60291 3.60648 3.61066 3.61679 3.77711 3.78024 3.78354 3.78912 4.10787 4.11106 4.11566 4.13046 4.35652 4.35954 4.36355 4.39244 4.51287 4.5164 4.51993 4.52733 4.64208 4.64629 4.65718 4.83121 4.83397 4.83722 4.84176 
57 0.15907 0.16235 0.31545 0.31908 0.50325 0.50682 0.63482 0.63838 0.82362 0.8267 0.83034 0.99504 0.99928 1.16199 1.16674 1.32735 1.33104 1.49504 1.49839 1.65907 1.66269 1.84978 1.85384 2.06299 2.06712 2.1908 2.19635 2.33516 2.33931 2.47667 2.48059 2.62977 2.63277 2.82067 2.82418 2.985 2.98901 3.15681 3.16008 3.30705 3.31071 3.44092 3.44499 3.58591 3.59001 3.75988 3.76317 4.09162 4.09556 4.33971 4.34468 4.49773 4.50074 4.62542 4.62931 4.81448 4.81757 
0 
22 0.16354 0.50654 0.64075 0.83097 1.00124 1.1732 1.3338 2.3405 2.48162 2.6345 2.82563 2.98968 3.16258 3.31316 3.44928 3.59058 3.76486 4.09678 4.34436 4.502 4.63071 4.81936 
57 0.15339 0.15772 0.30953 0.31398 0.49558 0.50031 0.50541 0.62905 0.63352 0.81907 0.82364 0.99016 0.99552 1.15597 1.16184 1.32004 1.32583 1.48854 1.49327 1.65453 1.65952 1.84494 1.84952 2.0581 2.06218 2.1841 2.1911 2.33028 2.33442 2.47095 2.47546 2.62424 2.62852 2.81369 2.81862 2.97783 2.98307 3.15056 3.15543 3.29969 3.30559 3.4368 3.44216 3.57981 3.58419 3.7534 3.75858 4.08712 4.09115 4.33602 4.33961 4.49054 4.49561 4.61501 4.62361 4.80945 4.81302 
24 0.15831 0.31252 0.50149 0.63558 0.82548 0.99682 1.32786 1.49478 1.84695 2.06045 2.33239 2.47669 2.62884 2.82 2.98429 3.15303 3.30786 3.44294 3.58579 3.75933 4.08884 4.33717 4.49626 4.81188 
71 0.16827 0.17179 0.17628 0.32371 0.3276 0.33088 0.51274 0.51626 0.52469 0.64444 0.64837 0.832 0.8362 0.84028 1.0034 1.00856 1.014 1.17011 1.17574 1.18068 1.33426 1.33893 1.34328 1.50371 1.50731 1.51159 1.66782 1.6718 1.67665 1.85813 1.86229 1.86578 2.07159 2.07543 2.19812 2.20328 2.3441 2.34794 2.35245 2.48637 2.49065 2.6396 2.64319 2.83075 2.83423 2.84004 2.9944 2.99787 3.16746 3.17048 3.31383 3.31906 3.32312 3.4499 3.4549 3.59541 3.59933 3.60848 3.77086 3.77432 4.1008 4.10445 4.34911 4.35348 4.50774 4.51212 4.63281 4.63717 4.82414 4.82719 4.83112 
57 0.1657 0.1694 0.32078 0.32437 0.50859 0.51274 0.64321 0.64744 0.83064 0.83346 1.00017 1.00544 1.17046 1.17534 1.33463 1.33896 1.50095 1.50491 1.66508 1.66902 1.85529 1.85973 1.8665 2.06915 2.07321 2.1973 2.20414 2.34209 2.34662 2.48355 2.48799 2.63677 2.64121 2.82729 2.83156 2.99154 2.99616 3.16378 3.16671 3.31485 3.31842 3.44853 3.4525 3.59266 3.59683 3.76668 3.76937 4.09769 4.10169 4.3457 4.3506 4.50397 4.50714 4.63142 4.63845 4.82063 4.8246 
4 0.16111 0.50475 0.82487 4.8156 
1 0.52411 
49 0.15242 0.15757 0.3087 0.31434 0.49658 0.50164 0.62885 0.63534 0.81738 0.82234 0.98922 0.99683 1.15581 1.16356 1.32093 1.32681 1.48779 1.49284 1.65299 1.66127 1.8436 1.85031 2.05703 2.1858 2.32906 2.33897 2.47002 2.47668 2.62405 2.81425 2.81952 2.97914 3.14951 3.15502 3.2999 3.3056 3.43446 3.44114 3.58 3.58853 3.75323 3.75825 4.08589 4.33421 4.49002 4.49549 4.61738 4.80865 4.8142 
69 0.16409 0.16773 0.17319 0.31922 0.32291 0.32718 0.50733 0.5105 0.51417 0.64032 0.64347 0.8289 0.83197 0.83585 0.99831 1.00319 1.00779 1.16537 1.17264 1.332 1.33627 1.50006 1.50363 1.66367 1.66803 1.67457 1.85339 1.85838 1.86207 2.06645 2.06955 2.1954 2.19956 2.33902 2.34421 2.34963 2.48147 2.48558 2.63465 2.6374 2.82501 2.82815 2.83189 2.9891 2.99313 3.1606 3.16423 3.16834 3.31205 3.31564 3.44467 3.44963 3.58945 3.59405 3.60029 3.76544 3.76808 4.09537 4.0991 4.34386 4.34716 4.50228 4.50506 4.62741 4.63156 4.63871 4.81842 4.82153 4.82494 
24 0.15387 0.31049 0.49707 0.63071 0.81893 0.99155 1.32298 1.4895 1.84338 2.05733 2.32944 2.47265 2.62511 2.81536 2.98009 3.15048 3.30292 3.43783 3.58104 3.7547 4.08579 4.33364 4.49214 4.80828 
28 0.17264 0.32922 0.51731 0.65288 0.83831 1.01121 1.18077 1.34232 1.51036 1.67343 1.86534 2.07603 2.20332 2.34787 2.35439 2.64331 2.83641 2.99729 3.17293 3.32242 3.45607 3.60047 3.77482 4.10323 4.35155 4.51307 4.64013 4.82743 
49 0.16865 0.17416 0.32468 0.32903 0.5117 0.5161 0.64506 0.65017 0.83488 0.83973 1.00577 1.01088 1.17319 1.17898 1.33729 1.3425 1.50464 1.50986 1.6692 1.67589 1.85967 1.86489 2.07273 2.20128 2.34467 2.34982 2.48683 2.49438 2.64071 2.8309 2.83624 2.99496 3.16599 3.17098 3.31732 3.32157 3.45161 3.4565 3.5961 3.60451 3.7712 4.10102 4.10667 4.34906 4.35458 4.50779 4.63491 4.82383 4.82853 
66 0.16023 0.16347 0.31571 0.31993 0.32355 0.5037 0.50698 0.51075 0.63599 0.64021 0.82506 0.8285 0.83247 0.99587 1.00044 1.16227 1.16782 1.32679 1.33078 1.33464 1.49566 1.4989 1.50454 1.66026 1.66418 1.85038 1.85484 1.85966 2.06327 2.06717 2.1903 2.19479 2.33591 2.33994 2.4776 2.48082 2.63095 2.63419 2.82122 2.82433 2.82815 2.98516 2.98831 3.15669 3.1612 3.30756 3.31197 3.44165 3.44647 3.58661 3.59003 3.75962 3.76366 3.76665 4.09231 4.09617 4.34102 4.34461 4.49684 4.50093 4.50556 4.62128 4.62749 4.81524 4.81816 4.82222 
4 0.17244 0.32829 1.86427 4.82758 
4 1.66823 2.34754 2.8293 3.31576 
34 0.16525 0.32368 0.5099 0.64284 0.83081 0.83633 1.00322 1.17121 1.33483 1.5017 1.66421 1.67375 1.85734 1.86218 2.06871 2.1985 2.34258 2.3521 2.48285 2.63604 2.82723 2.83372 2.99065 3.16462 3.31491 3.44845 3.5924 3.76742 4.09754 4.3453 4.50362 4.63181 4.81973 4.83082 
36 0.15952 0.16566 0.31614 0.32006 0.50355 0.50943 0.63674 0.82435 0.82839 0.99633 1.16171 1.168 1.32978 1.4957 1.50067 1.65992 1.85034 1.85564 2.06418 2.19381 2.33584 2.4782 2.63154 2.82197 2.9867 3.15656 3.16157 3.30964 3.44386 3.58726 3.76226 4.09268 4.34061 4.49906 4.62578 4.81517 
48 0.15057 0.15501 0.3067 0.31376 0.49301 0.49784 0.62618 0.63223 0.81589 0.82066 0.98698 0.99637 1.153 1.31697 1.32492 1.48603 1.49085 1.64988 1.65639 1.84171 2.05498 2.18182 2.32712 2.46676 2.47253 2.62132 2.62576 2.81139 2.81663 2.97512 2.98038 3.14746 3.15449 3.29679 3.30472 3.43259 3.57716 3.58393 3.75046 3.75707 4.08408 4.33276 4.48748 4.4937 4.61331 4.62148 4.80651 4.81163 
103 0.14719 0.1508 0.15349 0.15817 0.30324 0.30677 0.30998 0.31403 0.48989 0.49388 0.49635 0.50017 0.62226 0.62614 0.62889 0.63297 0.81246 0.81583 0.81897 0.82232 0.98521 0.98796 0.99218 1.14931 1.15323 1.1583 1.16287 1.31421 1.31774 1.32169 1.32608 1.48226 1.48606 1.48928 1.49342 1.64356 1.65014 1.65333 1.66018 1.83989 1.84233 1.84591 1.85052 2.05315 2.05565 2.05854 2.1783 2.18318 2.18959 2.32477 2.32758 2.33075 2.46036 2.46623 2.47005 2.47368 2.61677 2.62123 2.62415 2.80824 2.81225 2.815 2.81949 2.9719 2.97601 2.97914 3.14481 3.14788 3.15118 3.15466 3.29404 3.29754 3.30214 3.30549 3.42657 3.43245 3.43613 3.44086 3.5739 3.57777 3.58047 3.58697 3.74868 3.75178 3.755 3.75825 4.0821 4.08463 4.0879 4.33107 4.33314 4.33663 4.48512 4.4881 4.49174 4.49619 4.60912 4.61479 4.61981 4.80425 4.80707 4.80925 4.81409 
28 0.16102 0.31723 0.50495 0.63758 0.8251 0.83128 0.9974 1.16555 1.33021 1.49689 1.66138 1.85145 2.06849 2.19488 2.33785 2.48085 2.63297 2.82281 2.98721 3.15943 3.30957 3.44832 3.58838 3.76231 4.09593 4.49985 4.62752 4.81824 
77 0.14733 0.15227 0.15606 0.30348 0.30737 0.31174 0.49005 0.49529 0.49885 0.62262 0.62765 0.63194 0.81271 0.81715 0.82061 0.98524 0.98914 0.99472 1.14961 1.15415 1.16136 1.31443 1.32062 1.32564 1.48255 1.48812 1.49192 1.64395 1.65144 1.65481 1.83995 1.84303 1.84803 2.05321 2.05655 2.17853 2.18592 2.32483 2.32825 2.33618 2.46129 2.46693 2.47098 2.61719 2.62184 2.6255 2.80841 2.81342 2.8171 2.9721 2.97821 3.14492 3.1485 3.15287 3.29414 3.29953 3.30386 3.42692 3.43312 3.43832 3.57404 3.57899 3.74871 3.75351 3.75683 4.08214 4.08527 4.33112 4.33375 4.48526 4.48919 4.49297 4.60939 4.61826 4.8043 4.80763 4.81128 
52 0.1545 0.15978 0.31137 0.31757 0.49971 0.50419 0.63059 0.63721 0.81997 0.82483 0.82934 0.99141 0.99731 1.15753 1.1671 1.32166 1.33002 1.48991 1.49527 1.65562 1.66232 1.8461 1.85255 2.05938 2.18908 2.33146 2.33814 2.47234 2.47942 2.62585 2.63115 2.81723 2.82273 2.98023 2.98562 3.15196 3.15833 3.30146 3.30893 3.43739 3.44429 3.58155 3.58857 3.75523 3.7613 4.08841 4.33734 4.49209 4.49827 4.62145 4.8112 4.81582 
27 0.16065 0.31644 0.50455 0.63684 0.82445 0.99801 1.1669 1.3315 1.49622 1.66085 1.85261 2.06371 2.337 2.47802 2.6314 2.8235 2.98798 3.15848 3.30956 3.44399 3.58843 3.76166 4.09219 4.34003 4.49849 4.62794 4.81536 
52 0.15092 0.15656 0.30725 0.31332 0.49362 0.49886 0.62674 0.63271 0.81629 0.82197 0.98786 0.99547 1.15371 1.16391 1.31789 1.32516 1.4864 1.49242 1.65083 1.65699 1.84246 1.84948 2.05571 2.18267 2.32776 2.33435 2.46751 2.47367 2.62175 2.62699 2.81204 2.81756 2.9759 2.98221 3.14804 3.15411 3.2976 3.30488 3.43339 3.43997 3.5777 3.58428 3.75129 3.75708 4.08474 4.33346 4.48834 4.49443 4.61407 4.6233 4.80711 4.81153 
44 0.15837 0.31456 0.49984 0.50874 0.63277 0.64055 0.82516 0.99525 1.16103 1.1685 1.32525 1.49366 1.65303 1.66323 1.85035 2.06531 2.18834 2.33524 2.34138 2.47108 2.48053 2.62838 2.63446 2.81906 2.82544 2.98229 2.99081 3.15546 3.1623 3.30513 3.31351 3.4355 3.44559 3.585 3.59161 3.7587 3.76472 4.09414 4.34152 4.4957 4.50181 4.61912 4.62991 4.81611 
82 0.15498 0.15871 0.16147 0.31205 0.31544 0.31882 0.49774 0.50161 0.50506 0.6309 0.63441 0.63793 0.81965 0.82303 0.8261 0.83075 0.99225 0.99595 1.00079 1.15786 1.1626 1.16781 1.32192 1.32732 1.33131 1.4898 1.49404 1.49696 1.65175 1.65763 1.66075 1.84723 1.85127 1.85519 2.06033 2.06349 2.18568 2.19133 2.19868 2.33247 2.33553 2.34233 2.4708 2.47526 2.47878 2.62643 2.62973 2.63299 2.81578 2.81957 2.82343 2.97973 2.98444 2.98883 3.15271 3.15583 3.15951 3.30171 3.306 3.3097 3.43632 3.43974 3.44436 3.58171 3.58534 3.58959 3.75577 3.75956 3.76249 4.08943 4.09233 4.33823 4.34101 4.49302 4.49753 4.50066 4.61652 4.62456 4.62959 4.81169 4.81449 4.81806 
25 0.16081 0.31689 0.50292 0.63807 0.82463 1.00025 1.16831 1.33122 1.49616 1.65967 1.85355 2.06235 2.33862 2.47731 2.63065 2.82113 3.15816 3.3095 3.44429 3.59002 3.76146 4.09091 4.3391 4.49873 4.81373 
7 0.17108 0.32971 0.83469 1.0074 1.50781 1.86293 4.82651 
79 0.14743 0.15152 0.15534 0.30376 0.30755 0.3116 0.48979 0.49405 0.49751 0.62283 0.62687 0.63082 0.81285 0.81716 0.8208 0.98448 0.98895 1.15019 1.15492 1.16194 1.31445 1.3195 1.32517 1.48264 1.48716 1.49148 1.64444 1.65024 1.65528 1.83922 1.8431 1.84745 2.05243 2.05601 2.17827 2.18392 2.32443 2.32801 2.33407 2.46303 2.46803 2.47245 2.61813 2.62208 2.6255 2.80787 2.81213 2.8153 2.97206 2.97692 2.98458 3.14463 3.14857 3.15204 3.29405 3.29875 3.3037 3.42842 3.43227 3.4371 3.57374 3.57788 3.58404 3.74779 3.7521 3.75547 4.08144 4.08492 4.33024 4.33335 4.485 4.48952 4.49485 4.6091 4.61564 4.62128 4.80364 4.80671 4.80981 
0 
40 0.15712 0.31187 0.31796 0.50002 0.50552 0.6331 0.82038 0.82575 0.99179 0.99954 1.15849 1.16804 1.32153 1.32831 1.49329 1.65723 1.84612 1.85423 2.05949 2.18967 2.33156 2.47515 2.6282 2.81802 2.98329 3.15222 3.15844 3.30175 3.30914 3.43889 3.58372 3.75497 3.76051 4.08847 4.33697 4.49206 4.49769 4.62317 4.81098 4.81735 
23 0.15328 0.30928 0.49703 0.62975 0.81804 0.98922 1.48916 1.84331 2.05681 2.32888 2.47253 2.62512 2.8154 2.98034 3.14961 3.30615 3.43625 3.58085 3.75432 4.08565 4.33395 4.4921 4.80849 
101 0.16693 0.17015 0.17383 0.17939 0.32307 0.32695 0.33014 0.33577 0.51131 0.51407 0.51745 0.52256 0.64442 0.64791 0.65129 0.83218 0.836 0.8386 0.84233 1.00296 1.00737 1.01069 1.01675 1.16977 1.17589 1.17954 1.33374 1.33898 1.34252 1.34916 1.5029 1.50639 1.50953 1.51433 1.66729 1.67048 1.67418 1.67964 1.8583 1.86195 1.86512 1.86993 2.0716 2.07461 2.0797 2.19706 2.20251 2.20789 2.34409 2.34753 2.35097 2.35647 2.48496 2.48834 2.49212 2.4983 2.63849 2.64169 2.64536 2.82911 2.83219 2.83556 2.83968 2.99207 2.99612 3.00012 3.1641 3.16827 3.17083 3.17454 3.31439 3.31924 3.32242 3.45029 3.45391 3.45753 3.59389 3.59699 3.60098 3.60557 3.7675 3.77176 3.77448 3.77946 4.10059 4.10349 4.10817 4.34913 4.35181 4.35618 4.50443 4.50883 4.51216 4.51826 4.63089 4.63632 4.64045 4.82307 4.82565 4.82875 4.83213 
0 
0 
26 0.15781 0.31532 0.5021 0.6345 0.82375 0.99718 1.16459 1.32664 1.49393 1.66338 1.84606 2.06194 2.33523 2.47528 2.62834 2.81984 2.9838 3.15645 3.30688 3.44121 3.58713 3.75877 4.08794 4.336 4.49567 4.81203 
29 0.16536 0.32205 0.50853 0.64256 0.8311 1.00209 1.17188 1.33413 1.5012 1.66516 1.8576 2.06847 2.19973 2.34213 2.48333 2.63585 2.82695 2.99067 3.16335 3.31471 3.44891 3.59227 3.76685 4.09687 4.34505 4.50331 4.63171 4.82 4.82529 
70 0.15795 0.16097 0.16486 0.31398 0.31775 0.32164 0.50185 0.50526 0.63435 0.63781 0.82283 0.8262 0.82932 0.99397 0.99832 1.16015 1.16456 1.16946 1.32509 1.32896 1.33237 1.4931 1.4967 1.50021 1.65816 1.66167 1.66606 1.8484 1.85234 1.85565 2.06151 2.06505 2.18949 2.19425 2.33401 2.33751 2.47506 2.47878 2.48434 2.62892 2.63185 2.81946 2.82299 2.8282 2.98403 2.98694 3.15478 3.15907 3.3044 3.30915 3.31297 3.44002 3.4444 3.58501 3.58841 3.75856 3.76204 3.76844 4.09052 4.09425 4.33895 4.34284 4.49513 4.49856 4.50217 4.62178 4.62601 4.81357 4.81641 4.81969 
28 0.15915 0.31673 0.50329 0.63578 0.8248 0.99976 1.16448 1.32816 1.49479 1.65944 1.85038 2.06398 2.19303 2.33728 2.4763 2.63115 2.82148 2.98564 3.15724 3.3073 3.44136 3.58689 3.76234 4.09239 4.34074 4.49835 4.62571 4.81569 
78 0.15483 0.15895 0.1626 0.31194 0.31605 0.32 0.49838 0.50204 0.50568 0.63146 0.63529 0.63888 0.82076 0.82509 0.83032 0.99217 0.99678 1.00154 1.15841 1.16393 1.16907 1.32207 1.32706 1.33123 1.49028 1.49455 1.49803 1.65467 1.65901 1.6639 1.84685 1.85116 1.85515 2.05983 2.0634 2.18645 2.19178 2.33219 2.33606 2.34137 2.47161 2.47614 2.4809 2.62614 2.62997 2.81683 2.8205 2.82445 2.97994 2.98461 2.98998 3.1531 3.15722 3.16137 3.3021 3.30739 3.31076 3.43754 3.44179 3.44609 3.58186 3.58571 3.59028 3.7558 3.75983 3.76281 4.08886 4.09225 4.3376 4.34061 4.49283 4.49721 4.50085 4.61881 4.62556 4.8117 4.81463 4.81896 
26 0.16529 0.32109 0.50959 0.64177 0.8331 1.00138 1.17378 1.33535 1.50219 1.66654 1.85573 2.06923 2.34151 2.48462 2.63871 2.82733 2.99251 3.16801 3.31744 3.44919 3.59257 3.77199 4.09801 4.34622 4.63215 4.82149 
0 
128 0.16805 0.17076 0.17291 0.17584 0.18169 0.32416 0.32715 0.32943 0.3317 0.33614 0.51123 0.51363 0.51599 0.51824 0.52187 0.6446 0.64724 0.64944 0.65239 0.83339 0.8365 0.83857 0.84128 0.84598 1.00453 1.00812 1.01081 1.01402 1.17122 1.17505 1.178 1.18071 1.33498 1.33865 1.341 1.34374 1.35004 1.50368 1.50666 1.50892 1.51164 1.51964 1.66898 1.67151 1.67448 1.67807 1.85883 1.8616 1.864 1.86637 1.86965 1.88438 2.0717 2.07425 2.07665 2.08015 2.19892 2.20263 2.20615 2.21035 2.3445 2.34712 2.34978 2.35268 2.35648 2.48586 2.48851 2.49119 2.49436 2.49988 2.63911 2.64161 2.64372 2.64823 2.82944 2.83207 2.83425 2.83699 2.8397 2.99378 2.99647 2.99926 3.00257 3.16571 3.16891 3.17096 3.17341 3.17719 3.31503 3.31877 3.32095 3.32321 3.32819 3.45054 3.45363 3.45611 3.45925 3.59537 3.59789 3.60059 3.60357 3.60789 3.76883 3.77171 3.77406 3.77713 3.78277 4.10081 4.10308 4.10548 4.10984 4.34951 4.35149 4.35421 4.35795 4.50566 4.50887 4.51088 4.51372 4.63363 4.63694 4.64029 4.64499 4.82382 4.82602 4.82812 4.8305 4.83342 
59 0.16318 0.16644 0.3198 0.32309 0.50698 0.51119 0.63979 0.6435 0.82892 0.83191 0.83741 0.99806 1.00269 1.16451 1.17114 1.33259 1.33768 1.49945 1.50299 1.6635 1.66804 1.85302 1.85757 1.86098 2.06639 2.06991 2.19418 2.20152 2.33834 2.34218 2.35212 2.48115 2.48882 2.63426 2.63723 2.82513 2.83077 2.98928 2.99486 3.16171 3.16652 3.31275 3.31777 3.445 3.44968 3.59015 3.59516 3.76498 3.7678 4.09529 4.09903 4.34346 4.34749 4.50207 4.50735 4.62867 4.6353 4.81862 4.82253 
8 0.31963 0.50501 1.66317 1.85334 3.1588 3.31012 4.62657 4.81498 
89 0.17857 0.18185 0.1881 0.33433 0.33833 0.34383 0.5214 0.5247 0.52931 0.65344 0.65751 0.6614 0.842 0.84624 0.85057 1.01346 1.01869 1.02365 1.17987 1.18595 1.19028 1.34478 1.34933 1.35355 1.51431 1.51752 1.52622 1.67854 1.68291 1.68905 1.86847 1.87297 1.87695 2.08158 2.08503 2.09218 2.20763 2.21377 2.22159 2.35347 2.35768 2.36202 2.37062 2.49471 2.49862 2.50385 2.64863 2.65173 2.65737 2.83879 2.84259 2.84752 3.00192 3.006 3.01064 3.17395 3.17839 3.18176 3.18827 3.32365 3.32902 3.33291 3.45913 3.46417 3.47044 3.60333 3.60802 3.61326 3.6331 3.77708 3.78145 3.78472 3.7919 4.11038 4.11407 4.12634 4.35898 4.36263 4.37508 4.51405 4.51861 4.52236 4.64108 4.64643 4.65249 4.83348 4.83656 4.84081 4.86429 
30 0.1693 0.3268 0.51229 0.64507 0.83464 1.00676 1.17301 1.17785 1.33881 1.50632 1.67099 1.86223 2.07112 2.19954 2.34458 2.35216 2.48906 2.63948 2.83124 2.99395 3.16735 3.31761 3.45232 3.59678 3.7711 4.10119 4.34777 4.50694 4.63646 4.82503 
0 
33 0.15351 0.30909 0.49655 0.50314 0.62907 0.81859 0.82564 0.98955 1.15587 1.32058 1.48894 1.65421 1.84397 2.05726 2.18634 2.32935 2.47099 2.62449 2.81433 2.97879 3.15001 3.15806 3.29983 3.30932 3.43553 3.57996 3.75342 3.75938 4.08627 4.33474 4.49024 4.62184 4.80872 
32 0.15851 0.16537 0.31418 0.5021 0.63452 0.82298 0.83134 0.9946 1.16519 1.33041 1.4946 1.5019 1.65868 1.84913 1.85651 2.06141 2.19419 2.33403 2.47644 2.6294 2.81985 2.98547 3.15483 3.31069 3.44015 3.58543 3.75886 4.09065 4.3391 4.49557 4.62753 4.81365 
81 0.1531 0.15755 0.16131 0.30922 0.31338 0.31716 0.49588 0.50088 0.50499 0.62844 0.63343 0.63767 0.81845 0.82259 0.82624 0.99149 0.99564 0.99997 1.15528 1.15981 1.1644 1.32025 1.32545 1.32906 1.48829 1.49302 1.49685 1.64952 1.65626 1.65957 1.84627 1.84966 1.85457 2.0595 2.06332 2.18433 2.18995 2.19621 2.33098 2.33441 2.33912 2.46636 2.47252 2.47646 2.62285 2.62783 2.63132 2.81418 2.81907 2.82301 2.97795 2.98336 2.98935 3.15099 3.15461 3.15856 3.30002 3.30498 3.30933 3.43253 3.4388 3.44338 3.57988 3.58473 3.58871 3.75478 3.7591 3.76267 4.08837 4.0918 4.33756 4.34109 4.49122 4.49544 4.4989 4.61489 4.62083 4.62589 4.8106 4.81396 4.81921 
56 0.15077 0.15507 0.30706 0.31193 0.49383 0.49792 0.62691 0.63199 0.81604 0.82048 0.98717 0.99276 1.15359 1.16269 1.31735 1.32401 1.4864 1.49091 1.65177 1.65665 1.84187 1.84661 2.05499 2.05906 2.18274 2.32728 2.33192 2.46833 2.47278 2.6219 2.62597 2.81204 2.8164 2.97593 2.98054 3.14788 3.15291 3.29755 3.30392 3.43322 3.43887 3.5777 3.58337 3.75066 3.75541 4.08407 4.08815 4.33271 4.33661 4.48803 4.49289 4.6149 4.62257 4.80667 4.80993 4.81483 
0 
86 0.1666 0.16976 0.17391 0.32254 0.32627 0.3297 0.51017 0.51349 0.51683 0.64278 0.64694 0.6519 0.83334 0.83657 0.8405 1.00208 1.00655 1.01025 1.02192 1.16743 1.17296 1.17721 1.33217 1.33712 1.34077 1.50366 1.50748 1.51323 1.66719 1.67117 1.67609 1.85664 1.86092 1.86433 1.87183 2.07084 2.07517 2.19785 2.20209 2.20867 2.34205 2.34637 2.35017 2.35625 2.4849 2.48959 2.50039 2.63814 2.64285 2.82799 2.8313 2.83559 2.99232 2.99654 3.01417 3.16304 3.16738 3.17204 3.31337 3.3176 3.32196 3.4491 3.45302 3.46155 3.59316 3.59798 3.6033 3.76711 3.77079 3.78037 4.09989 4.10351 4.11723 4.34771 4.35157 4.35803 4.5032 4.5073 4.51274 4.63002 4.63489 4.64404 4.82226 4.82544 4.82873 4.84269 
36 0.1671 0.3229 0.32776 0.50982 0.5149 0.64208 0.64711 0.83292 1.00304 1.01153 1.17359 1.33655 1.50345 1.66633 1.85586 1.86213 2.06973 2.20466 2.34164 2.34674 2.48465 2.6372 2.82857 2.83531 2.99249 3.16569 3.31656 3.45031 3.59304 3.59931 3.76734 4.09815 4.34623 4.50566 4.63438 4.82125 
63 0.16134 0.16429 0.31721 0.32058 0.50492 0.50805 0.63733 0.64059 0.82532 0.8288 0.83362 0.99596 1.00078 1.16246 1.16777 1.17216 1.32646 1.33122 1.33574 1.49698 1.49983 1.66155 1.66505 1.85068 1.85487 1.859 2.06428 2.06725 2.19348 2.19925 2.33673 2.34006 2.47889 2.48161 2.6326 2.63498 2.82317 2.82589 2.98766 2.99046 3.15762 3.16148 3.16492 3.3064 3.31141 3.31481 3.44269 3.44654 3.58814 3.59149 3.76228 3.76499 4.09337 4.09639 4.34173 4.34467 4.49995 4.50233 4.62463 4.62908 4.81664 4.81919 4.82426 
28 0.16165 0.31745 0.50545 0.63804 0.82673 0.99759 1.1657 1.33013 1.4975 1.66068 1.85019 1.85705 2.06443 2.19425 2.33814 2.47826 2.63227 2.82258 2.98702 3.15941 3.31002 3.44327 3.58957 3.76229 4.09445 4.34074 4.49952 4.81551 
91 0.15123 0.15561 0.15836 0.16283 0.30751 0.3111 0.31482 0.49377 0.49884 0.5018 0.50796 0.62602 0.63071 0.63433 0.81698 0.82132 0.82394 0.82771 0.98889 0.99278 0.99649 1.15384 1.15766 1.16249 1.168 1.31833 1.32439 1.32793 1.48667 1.49161 1.49434 1.50017 1.64728 1.65509 1.65931 1.8436 1.84651 1.85047 1.85487 2.05689 2.06008 2.18226 2.18891 2.32855 2.33177 2.33612 2.46373 2.47121 2.47472 2.48177 2.62124 2.62591 2.62879 2.81198 2.8169 2.81955 2.82453 2.9759 2.98189 2.98681 3.14884 3.15212 3.15614 3.16216 3.2979 3.30297 3.30639 3.31151 3.43008 3.43638 3.44101 3.57777 3.58253 3.58673 3.75224 3.75673 3.75939 4.0858 4.08862 4.33484 4.33717 4.48918 4.49398 4.49643 4.61322 4.62107 4.62502 4.8079 4.81094 4.8143 4.819 
74 0.1533 0.15828 0.16479 0.31022 0.31481 0.31893 0.49648 0.50122 0.50571 0.62901 0.63402 0.63927 0.819 0.82397 0.8294 0.99135 0.99686 1.15673 1.16243 1.16783 1.32112 1.32677 1.3317 1.48881 1.49412 1.49985 1.65065 1.65734 1.66195 1.8461 1.85103 1.85716 2.05932 2.06368 2.18515 2.19115 2.33119 2.3355 2.46813 2.47444 2.47929 2.62447 2.62912 2.8147 2.81951 2.82386 2.97871 2.98415 3.15143 3.15614 3.16002 3.3006 3.30612 3.31004 3.43297 3.43878 3.44481 3.58046 3.58522 3.75466 3.75945 3.76355 4.08829 4.09276 4.33731 4.34249 4.4918 4.49682 4.61618 4.62222 4.62814 4.81046 4.81392 4.81993 
46 0.16582 0.17039 0.32292 0.32789 0.51046 0.51544 0.64402 0.83208 0.83654 1.00404 1.01151 1.17121 1.17801 1.33512 1.3407 1.50288 1.5084 1.66589 1.67261 1.85594 1.861 2.06927 2.19893 2.34158 2.34621 2.48445 2.63745 2.82809 2.83347 2.99231 3.16487 3.17044 3.31522 3.32029 3.45039 3.5929 3.60354 3.76845 4.09804 4.10657 4.34578 4.35183 4.50481 4.63372 4.82142 4.82638 
12 0.17697 0.5184 0.64934 0.84071 1.17757 1.51359 1.67829 2.07566 2.83785 3.17076 4.35747 4.8306 
56 0.14614 0.1511 0.30224 0.30685 0.48873 0.49416 0.62154 0.62687 0.81169 0.81637 0.98389 0.98896 1.14845 1.15443 1.31325 1.31951 1.48153 1.48703 1.64288 1.6506 1.83861 1.84198 2.05186 2.05558 2.17725 2.18441 2.32347 2.32742 2.4607 2.46757 2.61616 2.62145 2.80706 2.81244 2.97084 2.97704 3.14359 3.14751 3.29285 3.29884 3.42592 3.43208 3.57271 3.57803 3.74733 3.75227 4.08077 4.08421 4.32979 4.33252 4.48398 4.48923 4.60816 4.61807 4.8029 4.80653 
44 0.15745 0.16213 0.31433 0.32014 0.50287 0.50747 0.63513 0.82272 0.82744 0.99491 1.16106 1.32661 1.33344 1.4923 1.49752 1.65907 1.84916 1.85595 2.06252 2.1911 2.33457 2.47635 2.62991 2.63436 2.82039 2.82504 2.9849 3.15558 3.16146 3.30541 3.31164 3.44048 3.44711 3.58554 3.75884 3.76371 4.0913 4.09596 4.34002 4.49564 4.5011 4.62312 4.81444 4.81862 
59 0.1742 0.17913 0.33034 0.33442 0.5168 0.5204 0.64963 0.65356 0.83903 0.84209 0.85119 1.01021 1.01501 1.17832 1.18352 1.34295 1.34865 1.5106 1.5158 1.67435 1.67953 1.86513 1.8696 2.07627 2.08073 2.2061 2.34947 2.35489 2.36396 2.49121 2.49604 2.64413 2.64842 2.83585 2.83984 2.99965 3.00608 3.17143 3.17467 3.18676 3.32273 3.32732 3.45515 3.45966 3.60068 3.60548 3.77534 3.77829 4.1052 4.11034 4.35386 4.35876 4.51212 4.51654 4.63983 4.64725 4.82927 4.83313 4.83988 
63 0.15372 0.15813 0.31044 0.3147 0.31882 0.49657 0.50103 0.50532 0.62967 0.6342 0.63811 0.81888 0.82332 0.82793 0.99095 0.99687 1.15678 1.16384 1.32093 1.32684 1.48882 1.49372 1.50032 1.65073 1.65737 1.84572 1.85134 2.05881 2.06361 2.18495 2.1933 2.33102 2.33582 2.46976 2.47551 2.62492 2.62917 2.81474 2.81942 2.82512 2.97875 2.98396 3.15121 3.15684 3.30076 3.30741 3.436 3.44038 3.58058 3.58507 3.75436 3.75919 3.76261 4.08784 4.0917 4.33666 4.34122 4.49152 4.49688 4.61528 4.62463 4.81022 4.81362 
33 0.16363 0.17094 0.32055 0.3255 0.50786 0.64119 0.83079 0.99895 1.1645 1.17211 1.33204 1.50018 1.66378 1.85381 1.85992 2.06735 2.19604 2.33905 2.48154 2.63536 2.82605 2.99027 3.16289 3.3137 3.44697 3.59038 3.76604 4.09587 4.34419 4.50267 4.62991 4.81913 4.8254 
56 0.15172 0.15673 0.30892 0.31475 0.49503 0.50061 0.6278 0.6349 0.81723 0.82149 0.82479 0.83111 0.98974 0.99697 1.15535 1.16479 1.31961 1.32719 1.48702 1.49272 1.64875 1.6564 1.84455 1.85127 2.05776 2.18349 2.32967 2.33689 2.46671 2.47474 2.62323 2.62879 2.81324 2.81914 2.82737 2.97717 2.98392 3.14991 3.1562 3.29912 3.30691 3.43163 3.43703 3.4439 3.57901 3.58689 3.75305 3.75919 4.08675 4.33561 4.49026 4.49632 4.61432 4.62561 4.80887 4.8127 
53 0.16302 0.1668 0.17464 0.31991 0.3233 0.32959 0.50761 0.51381 0.64179 0.82851 0.83194 0.83657 0.99896 1.00385 1.01091 1.16702 1.17238 1.33266 1.3398 1.49961 1.50446 1.66375 1.66834 1.85339 1.85792 1.86168 2.06715 2.19688 2.33919 2.34456 2.48193 2.49153 2.63484 2.82545 2.83193 2.9898 3.16281 3.17 3.31331 3.3182 3.44775 3.59053 3.59961 3.76548 3.77428 4.09592 4.34411 4.34953 4.50235 4.63065 4.81909 4.82329 4.82995 
56 0.14835 0.15301 0.30459 0.30905 0.49099 0.49622 0.62367 0.62869 0.81402 0.81864 0.98606 0.9921 1.15096 1.15682 1.3156 1.32234 1.48377 1.48895 1.64524 1.65308 1.84084 1.84561 2.05407 2.0584 2.17953 2.18777 2.3257 2.32989 2.46345 2.47023 2.6187 2.6236 2.80922 2.81448 2.97317 2.97926 3.14594 3.15039 3.29507 3.30166 3.42844 3.434 3.57493 3.57998 3.74942 3.75498 4.08298 4.087 4.33197 4.33538 4.4863 4.49203 4.61048 4.61988 4.80506 4.80872 
33 0.16449 0.32064 0.32477 0.50803 0.64038 0.82914 0.83363 1.00057 1.17461 1.33367 1.50052 1.66427 1.85444 1.86115 2.06753 2.34048 2.48328 2.63525 2.6387 2.82635 2.9906 3.16361 3.31411 3.44688 3.59172 3.76595 3.76937 4.09617 4.34448 4.50316 4.63119 4.81972 4.82519 
23 0.33036 0.51807 0.64837 0.83887 1.01428 1.17681 1.34129 1.51301 1.86676 2.07509 2.20568 2.34716 2.49325 2.64443 3.16847 3.32076 3.45436 3.60202 3.77182 4.10329 4.35253 4.51085 4.82572 
0 
3 3.77364 4.51139 4.82858 
51 0.17481 0.181 0.3317 0.33666 0.51783 0.52345 0.65258 0.84108 0.84767 1.01077 1.01792 1.1823 1.34408 1.34971 1.51077 1.51795 1.67509 1.86713 1.87375 2.07907 2.08753 2.20836 2.35046 2.36004 2.49241 2.50021 2.64574 2.65676 2.83694 2.84419 3.00067 3.0069 3.17354 3.17971 3.32418 3.32904 3.45829 3.46357 3.60172 3.60754 3.77645 3.78141 4.10705 4.11294 4.35483 4.36158 4.51405 4.52688 4.64132 4.83016 4.83609 
57 0.16057 0.164 0.31544 0.32042 0.50288 0.50644 0.6354 0.64008 0.82554 0.82912 0.99552 1.00146 1.16125 1.16729 1.32591 1.33113 1.49719 1.50109 1.65974 1.66377 1.85028 1.85441 2.06312 2.06667 2.19031 2.19617 2.3356 2.33948 2.47625 2.48054 2.63082 2.63404 2.82085 2.82438 2.98491 2.98864 3.15624 3.16117 3.30542 3.31148 3.4411 3.44728 3.58646 3.5911 3.75899 3.7633 3.76672 4.09211 4.0956 4.34065 4.34364 4.49592 4.50047 4.62299 4.62845 4.81519 4.81779 
56 0.16045 0.16394 0.31635 0.3207 0.50462 0.50883 0.63682 0.64139 0.82525 0.82899 0.9966 1.00132 1.16278 1.16942 1.32914 1.33457 1.49658 1.49977 1.66104 1.66577 1.85094 1.85602 2.0641 2.06875 2.19181 2.19568 2.33652 2.34179 2.4786 2.48432 2.63175 2.63507 2.8226 2.82704 2.98677 2.99121 3.15748 3.16203 3.30821 3.31324 3.44256 3.44755 3.58774 3.59304 3.76108 3.76449 4.09313 4.09768 4.3416 4.34633 4.49785 4.50134 4.62555 4.63166 4.81693 4.82092 
89 0.14397 0.14815 0.15129 0.30012 0.30375 0.30728 0.48669 0.49102 0.49382 0.49984 0.61918 0.62341 0.62712 0.80936 0.81316 0.81647 0.82064 0.98189 0.98509 0.98897 1.14622 1.15026 1.15512 1.31108 1.31532 1.31915 1.47919 1.4835 1.48684 1.49262 1.64052 1.64695 1.65078 1.83659 1.83941 1.84287 2.04985 2.05284 2.05604 2.17517 2.18045 2.32148 2.32461 2.32789 2.45761 2.46337 2.46749 2.61375 2.61819 2.62156 2.80505 2.80925 2.81232 2.81912 2.96874 2.97324 2.97661 3.14156 3.1449 3.14852 3.15462 3.29078 3.29476 3.29905 3.42348 3.42916 3.4334 3.57068 3.57482 3.57833 3.74536 3.74894 3.75202 4.07879 4.08167 4.085 4.32776 4.33018 4.33375 4.48191 4.48531 4.48875 4.60603 4.61183 4.61897 4.80094 4.80402 4.80652 4.81102 
1 4.81296 
0 
0 
1 0.82799 
24 0.17289 0.33004 0.5158 0.64798 0.84125 1.3412 1.50843 1.8671 2.07433 2.20805 2.34928 2.48902 2.64183 2.83372 2.99693 3.17007 3.32146 3.45522 3.60005 3.77271 4.10332 4.35084 4.50971 4.82686 
0 
27 0.17438 0.33079 0.51958 0.65253 0.84103 1.01251 1.18436 1.34491 1.51085 1.67656 1.86741 2.08099 2.2136 2.35544 2.49599 2.64567 2.83895 3.00367 3.17422 3.32338 3.45771 3.60675 3.77764 4.10656 4.35326 4.5153 4.83099 
12 0.32428 0.64378 1.86146 2.34994 2.63795 2.8311 3.31818 3.76807 4.10129 4.34606 4.50476 4.82527 
82 0.16651 0.16948 0.17427 0.32222 0.3262 0.32935 0.51056 0.51425 0.51951 0.64241 0.64645 0.65038 0.83205 0.83521 0.83914 1.00217 1.00697 1.01108 1.16891 1.17406 1.17813 1.33411 1.33733 1.34118 1.50236 1.50572 1.51019 1.66713 1.67191 1.67918 1.8567 1.86081 1.86483 2.07038 2.07385 2.09336 2.19776 2.20151 2.20732 2.34243 2.34642 2.35128 2.48464 2.48786 2.49336 2.63758 2.64065 2.82785 2.83143 2.83573 2.99206 2.99512 3.00213 3.16306 3.16757 3.17094 3.31315 3.31794 3.32186 3.44857 3.45298 3.45696 3.59351 3.59758 3.60342 3.7674 3.77103 3.77495 4.09921 4.10276 4.10976 4.34748 4.351 4.35865 4.50314 4.50717 4.51169 4.63345 4.63839 4.8219 4.82477 4.82855 
90 0.16486 0.16767 0.17116 0.32052 0.32363 0.32633 0.50832 0.51055 0.51334 0.64084 0.64397 0.64723 0.8294 0.83275 0.83526 0.83932 1.00062 1.00438 1.00756 1.16711 1.17099 1.17462 1.17991 1.33322 1.33587 1.33931 1.50034 1.50319 1.50628 1.66463 1.6676 1.6714 1.85494 1.85824 1.86122 1.86484 2.06781 2.07109 2.07527 2.19587 2.1994 2.2079 2.34011 2.34347 2.34685 2.35536 2.48255 2.48529 2.48924 2.63556 2.63817 2.64339 2.82643 2.82896 2.83212 2.83841 2.9908 2.99311 2.99746 3.16158 3.16498 3.16748 3.31222 3.3154 3.31823 3.44664 3.44993 3.45291 3.59158 3.59428 3.59769 3.76459 3.76764 3.77013 4.09672 4.09966 4.10323 4.34551 4.34833 4.3528 4.50172 4.50487 4.50749 4.62892 4.63283 4.63668 4.81969 4.82212 4.82465 4.82789 
89 0.1562 0.15955 0.16243 0.31301 0.31683 0.31941 0.49932 0.50284 0.50567 0.50902 0.63289 0.63587 0.63878 0.82156 0.82543 0.82778 0.83175 0.993 0.99656 0.99987 1.00598 1.15961 1.16406 1.16805 1.32335 1.32787 1.33102 1.49162 1.49574 1.49842 1.65715 1.65984 1.66379 1.84782 1.85118 1.85412 1.8579 2.06092 2.06401 2.06821 2.18748 2.19192 2.19786 2.33326 2.33628 2.33978 2.3469 2.4746 2.47777 2.48086 2.62776 2.63088 2.63342 2.81723 2.82109 2.82367 2.82823 2.98173 2.98549 2.98877 3.15353 3.15781 3.16041 3.30331 3.30775 3.31031 3.43934 3.44287 3.44607 3.58327 3.58639 3.58973 3.7563 3.76047 3.76286 4.08991 4.09273 4.09727 4.33884 4.34167 4.4937 4.49791 4.50024 4.61863 4.62453 4.62737 4.81242 4.8152 4.81801 
108 0.17188 0.17525 0.17833 0.18241 0.32833 0.33205 0.3349 0.33976 0.51625 0.51873 0.52157 0.52517 0.65003 0.65307 0.65666 0.83805 0.84122 0.84397 0.84708 1.00824 1.01254 1.01581 1.02215 1.17554 1.18003 1.18406 1.33961 1.34386 1.34691 1.35552 1.50754 1.51146 1.51497 1.5241 1.67213 1.67525 1.67925 1.68502 1.86284 1.86685 1.86999 1.87371 1.88191 2.07672 2.07943 2.08427 2.20278 2.20737 2.21259 2.34835 2.35137 2.35486 2.36028 2.36911 2.49105 2.49374 2.49814 2.50978 2.6444 2.64694 2.65269 2.83444 2.83725 2.8404 2.84395 2.9995 3.00168 3.00625 3.16983 3.17368 3.17628 3.18049 3.31981 3.32422 3.32697 3.33555 3.45474 3.45881 3.4619 3.4688 3.59969 3.60279 3.60648 3.61299 3.77335 3.77676 3.77928 3.7849 4.10544 4.10817 4.11161 4.13912 4.35378 4.35615 4.35989 4.38813 4.50997 4.51352 4.51653 4.52307 4.6331 4.64041 4.644 4.82825 4.83075 4.83377 4.83679 4.84536 
26 0.16478 0.32102 0.50852 0.64172 0.83066 1.00261 1.17281 1.3337 1.50092 1.66474 1.85604 2.06828 2.34104 2.4832 2.63576 2.82682 2.99035 3.16388 3.31473 3.44889 3.59302 3.76638 4.09655 4.34439 4.50316 4.81973 
24 0.15847 0.31553 0.50188 0.63536 0.82478 1.16874 1.32836 1.49478 1.65964 1.85098 2.06069 2.33759 2.47611 2.629 2.81993 2.98474 3.15775 3.30822 3.44451 3.75976 4.08905 4.33708 4.49689 4.81245 
0 
64 0.1444 0.1489 0.30069 0.30489 0.30981 0.48681 0.49138 0.49582 0.62004 0.62454 0.80981 0.81451 0.98142 0.9862 1.1471 1.15265 1.31136 1.317 1.4796 1.48458 1.64244 1.64799 1.8362 1.84021 1.84643 2.04943 2.05318 2.1755 2.18182 2.32132 2.32507 2.46017 2.46554 2.61513 2.61953 2.80498 2.80953 2.81472 2.96906 2.97432 3.14165 3.14596 3.15053 3.29095 3.29644 3.30179 3.42599 3.43061 3.57077 3.57523 3.74476 3.74931 3.75325 4.07842 4.08205 4.32729 4.33053 4.48191 4.48677 4.6064 4.61434 4.80059 4.80382 4.80827 
62 0.15703 0.16109 0.16438 0.31432 0.31819 0.5025 0.50515 0.63448 0.6381 0.82328 0.82701 0.83053 0.9946 0.99902 1.16147 1.1673 1.32555 1.32976 1.33456 1.49314 1.49725 1.50137 1.65936 1.66284 1.8491 1.85322 1.85781 2.06236 2.06604 2.19013 2.1958 2.3344 2.33844 2.47597 2.4792 2.62866 2.63225 2.81952 2.82291 2.9838 2.98714 3.15546 3.15992 3.30541 3.31 3.44069 3.44464 3.58489 3.58838 3.75822 3.76235 3.76862 4.09139 4.09496 4.34013 4.3439 4.49511 4.4996 4.62292 4.62815 4.81437 4.81735 
26 0.1637 0.32164 0.50845 0.64211 0.82925 1.0013 1.33419 1.49935 1.6629 1.85555 2.06762 2.34118 2.4812 2.63454 2.82802 2.9897 3.16296 3.3133 3.4481 3.59217 3.76561 4.09688 4.34459 4.50233 4.63105 4.8188 
18 0.15921 0.31514 0.50083 0.63512 0.99597 2.06103 2.33367 2.47647 2.62865 2.81985 2.98436 3.1559 3.58593 3.7593 4.09 4.33804 4.49654 4.81234 
39 0.16453 0.16943 0.32016 0.32478 0.50925 0.51498 0.64161 0.83087 0.83526 1.00088 1.00571 1.17139 1.33395 1.50087 1.50811 1.66493 1.67151 1.85487 1.85934 2.0687 2.19767 2.34085 2.34633 2.48344 2.63618 2.82658 2.83176 2.99127 3.16493 3.31491 3.44814 3.59206 3.76726 4.09698 4.34507 4.50417 4.632 4.82038 4.82441 
58 0.15561 0.16006 0.31279 0.31748 0.50061 0.50481 0.63305 0.63774 0.82091 0.82572 0.83022 0.99277 0.99848 1.15927 1.16589 1.32344 1.32858 1.49121 1.4956 1.50217 1.65741 1.66368 1.84724 1.85285 2.06051 2.06559 2.18875 2.33266 2.33832 2.47417 2.47925 2.62767 2.63158 2.81778 2.82192 2.82882 2.98187 2.98623 3.15347 3.15842 3.30304 3.30903 3.43881 3.44422 3.58317 3.58849 3.75662 3.76136 4.08953 4.09468 4.33819 4.34474 4.49353 4.49849 4.62081 4.62646 4.81245 4.81634 
39 0.16895 0.17671 0.32468 0.33035 0.51333 0.51951 0.64684 0.83271 0.83836 1.00463 1.01255 1.17752 1.33959 1.50516 1.51196 1.67119 1.86006 1.86652 2.07465 2.20299 2.34611 2.35407 2.48893 2.63975 2.83169 2.83656 2.99635 3.1682 3.3181 3.32807 3.45363 3.59849 3.7706 4.10285 4.3511 4.50792 4.63488 4.82557 4.83139 
69 0.15922 0.1622 0.31478 0.31852 0.3224 0.50136 0.50456 0.50806 0.63444 0.63812 0.64372 0.82384 0.82768 0.83189 0.9946 0.99957 1.16085 1.16653 1.17202 1.32493 1.33021 1.33435 1.49408 1.49763 1.50257 1.65875 1.66212 1.84963 1.85391 2.06268 2.06645 2.18918 2.19466 2.3351 2.33895 2.47535 2.47906 2.48424 2.62972 2.63271 2.81944 2.82289 2.82643 2.98299 2.9871 3.15583 3.15978 3.16366 3.30475 3.31 3.31368 3.44081 3.44548 3.58515 3.58849 3.75836 3.76243 3.76583 4.09176 4.09556 4.34033 4.3439 4.49533 4.49977 4.62081 4.62722 4.8147 4.81721 4.82323 
27 0.17416 0.32985 0.51717 0.65108 0.83841 1.01044 1.18056 1.34324 1.51019 1.67417 1.86494 2.07649 2.34993 2.49253 2.64389 2.83563 3.00073 3.17194 3.32328 3.45674 3.60127 3.77475 4.10549 4.35278 4.51199 4.64265 4.82912 
64 0.16819 0.17099 0.17564 0.32247 0.32654 0.32977 0.51221 0.51579 0.6453 0.64893 0.83355 0.83642 0.84108 1.00309 1.00869 1.01734 1.16872 1.17585 1.18495 1.3327 1.33873 1.50437 1.50708 1.66867 1.6736 1.85771 1.86229 1.86569 2.072 2.07687 2.19911 2.20741 2.34401 2.34736 2.35497 2.4868 2.4917 2.64026 2.83035 2.83394 2.83878 2.99492 2.99968 3.1644 3.16864 3.17462 3.31273 3.31888 3.45074 3.45414 3.59559 3.5996 3.77029 3.77283 4.10053 4.10375 4.34872 4.35316 4.5034 4.50778 4.63528 4.82403 4.82774 4.83698 
0 
58 0.16413 0.16734 0.31947 0.32316 0.50738 0.51024 0.63991 0.64348 0.82969 0.83327 0.99991 1.00571 1.16827 1.17348 1.33284 1.3369 1.49986 1.50327 1.66393 1.66764 1.85449 1.85937 2.0667 2.06986 2.19568 2.20252 2.33976 2.34323 2.48152 2.4846 2.63456 2.63715 2.8252 2.82821 2.99008 2.99307 3.1608 3.16469 3.31165 3.31559 3.44515 3.44971 3.45426 3.59071 3.59405 3.76471 3.76741 3.772 4.09567 4.09897 4.3444 4.34737 4.50156 4.50457 4.63072 4.6348 4.81913 4.82176 
10 0.1634 0.31981 0.50711 0.8274 1.00127 1.49848 1.85606 3.16204 3.76466 4.82022 
65 0.15744 0.16088 0.16582 0.31342 0.31743 0.32152 0.50158 0.50504 0.63379 0.63756 0.82262 0.82657 0.83076 0.99416 0.99856 1.16074 1.16553 1.326 1.32938 1.49291 1.49675 1.50122 1.65822 1.66251 1.84843 1.85279 1.8582 2.06176 2.06555 2.18986 2.19606 2.33389 2.33762 2.47502 2.4788 2.62869 2.6317 2.81937 2.8228 2.8291 2.9839 2.98685 3.15467 3.15898 3.16369 3.3049 3.30914 3.43946 3.4439 3.5848 3.58849 3.75824 3.76198 3.76681 4.09073 4.09502 4.33915 4.34366 4.49502 4.49866 4.62265 4.6274 4.81332 4.81645 4.82137 
56 0.16132 0.16464 0.31729 0.32077 0.50447 0.50747 0.63713 0.64071 0.82781 0.99597 1.00233 1.16241 1.16872 1.32687 1.33124 1.33537 1.49755 1.50108 1.66121 1.66551 1.85113 1.85553 2.06437 2.06849 2.19354 2.33629 2.34139 2.47884 2.48213 2.63212 2.635 2.82249 2.82551 2.9872 2.991 3.15715 3.16141 3.30676 3.31154 3.44214 3.44672 3.58754 3.59195 3.75969 3.76394 3.76742 4.09299 4.09696 4.34165 4.34602 4.49756 4.50128 4.62617 4.63019 4.81676 4.82001 
76 0.16203 0.16556 0.16915 0.31868 0.3233 0.32756 0.50672 0.51007 0.51471 0.63889 0.64305 0.64801 0.8278 0.83163 0.83541 0.99918 1.00345 1.00806 1.16543 1.17132 1.17567 1.33157 1.33589 1.49813 1.5022 1.50652 1.66307 1.66746 1.67473 1.85336 1.8578 1.86176 2.06645 2.07024 2.19171 2.19849 2.33899 2.34288 2.3474 2.48011 2.48428 2.48998 2.63335 2.63677 2.64757 2.82366 2.82743 2.83242 2.98791 2.99129 2.99651 3.15988 3.16435 3.16873 3.3095 3.31512 3.44477 3.44958 3.58965 3.59409 3.59907 3.76262 3.76668 3.77032 4.09556 4.0999 4.34413 4.34775 4.49941 4.50373 4.50823 4.62358 4.63139 4.8183 4.8216 4.82517 
1 0.51375 
102 0.18078 0.18397 0.18775 0.20108 0.33672 0.34024 0.34323 0.34968 0.52391 0.52677 0.52989 0.5343 0.65692 0.66062 0.6644 0.8458 0.84925 0.85251 0.85766 1.01693 1.02114 1.0249 1.0339 1.18332 1.18807 1.19209 1.20358 1.349 1.35242 1.35592 1.36833 1.51594 1.51942 1.52291 1.53111 1.68111 1.68485 1.68944 1.87152 1.87525 1.87851 1.88437 2.08411 2.0874 2.092 2.21368 2.21842 2.22811 2.3567 2.36026 2.36404 2.36971 2.49874 2.50222 2.50644 2.52384 2.65112 2.65442 2.65878 2.84253 2.84552 2.84917 2.85327 3.00614 3.00939 3.01362 3.17733 3.18109 3.18382 3.18797 3.32716 3.33143 3.33445 3.34072 3.4629 3.46685 3.47037 3.60768 3.61134 3.61517 3.62157 3.78063 3.78454 3.78723 3.79246 4.113 4.1162 4.12064 4.36171 4.36473 4.36937 4.51763 4.52148 4.52483 4.53312 4.64661 4.65061 4.65615 4.83601 4.83874 4.84175 4.84561 
27 0.16456 0.32196 0.50843 0.64047 0.83025 1.00169 1.169 1.33421 1.50138 1.66439 1.85459 2.06776 2.19755 2.33966 2.4823 2.63556 2.82603 2.99052 3.31393 3.44719 3.591 3.76711 4.09619 4.34443 4.50291 4.63062 4.81996 
60 0.16134 0.16502 0.31596 0.32095 0.50468 0.50873 0.63645 0.64151 0.82742 0.83051 0.99655 1.00208 1.16231 1.16918 1.32618 1.33169 1.49775 1.50185 1.66087 1.66663 1.85054 1.85552 1.8622 2.06379 2.06833 2.19093 2.19628 2.33612 2.34154 2.35077 2.47724 2.48137 2.48744 2.63186 2.63673 2.82267 2.82671 2.83187 2.98713 2.99696 3.15736 3.16266 3.30586 3.3122 3.44231 3.44781 3.5869 3.59199 3.75952 3.76456 4.09284 4.09705 4.34149 4.34584 4.49652 4.50188 4.62381 4.63132 4.8171 4.82213 
96 0.1508 0.1551 0.15782 0.30733 0.31088 0.31412 0.31766 0.49375 0.49847 0.501 0.50496 0.62607 0.63066 0.63401 0.81628 0.81994 0.82278 0.82678 0.9888 0.99229 0.99606 1.15367 1.1576 1.16176 1.16721 1.31841 1.32337 1.32637 1.48614 1.49052 1.49331 1.49774 1.64791 1.65393 1.65708 1.66396 1.84365 1.84643 1.85035 1.85601 2.05687 2.06006 2.06462 2.18231 2.18806 2.19216 2.32846 2.33165 2.33543 2.46561 2.47085 2.47426 2.47965 2.62145 2.62576 2.6284 2.81195 2.81644 2.8191 2.82384 2.97594 2.98098 2.98347 3.14867 3.15188 3.15563 3.15976 3.29784 3.30228 3.30593 3.31201 3.43106 3.43612 3.43996 3.57769 3.58214 3.5855 3.75221 3.75619 3.75896 4.08577 4.08863 4.09237 4.33485 4.33723 4.34199 4.48906 4.49276 4.49563 4.61328 4.61923 4.62304 4.8078 4.81097 4.81363 4.81752 
10 0.64992 0.83565 1.34111 2.07988 2.49054 2.64131 2.9967 3.77226 4.5142 4.63691 
71 0.15378 0.1582 0.1622 0.31004 0.31383 0.31931 0.49686 0.50182 0.50592 0.62919 0.63384 0.63979 0.81925 0.82303 0.82672 0.99215 0.99642 1.00288 1.15628 1.1608 1.32177 1.32938 1.48906 1.4934 1.49734 1.65012 1.65714 1.66298 1.84698 1.85084 2.06036 2.06585 2.18527 2.19517 2.3317 2.3353 2.46719 2.47357 2.4795 2.62359 2.62852 2.63315 2.81509 2.81971 2.82447 2.97901 2.98489 3.15195 3.15552 3.16017 3.30097 3.30556 3.31087 3.43297 3.43917 3.44533 3.58075 3.58556 3.75553 3.76196 4.0893 4.09435 4.33832 4.3424 4.49237 4.49859 4.61625 4.62423 4.81118 4.81476 4.82068 
63 0.14778 0.15227 0.30419 0.30838 0.31481 0.49029 0.49457 0.49962 0.62352 0.62785 0.81319 0.81785 0.98468 0.98958 1.15055 1.15621 1.31463 1.32023 1.4831 1.488 1.49327 1.64712 1.65246 1.83941 1.84358 2.05262 2.05626 2.17876 2.18535 2.32468 2.32862 2.46396 2.46922 2.61865 2.62288 2.80848 2.81283 2.81944 2.9725 2.97751 3.14491 3.14927 3.15376 3.29438 3.30004 3.42984 3.43492 3.57423 3.57848 3.74804 3.75247 3.75584 4.08166 4.08524 4.33041 4.33361 4.48522 4.49 4.60956 4.61817 4.80395 4.80708 4.81121 
41 0.17237 0.32814 0.33233 0.51468 0.51876 0.64922 0.83771 0.84339 1.01014 1.17837 1.34009 1.34744 1.50849 1.67185 1.67776 1.86273 1.86765 2.07471 2.20432 2.34756 2.35566 2.49054 2.50145 2.6429 2.83318 2.83892 2.99727 3.17069 3.32046 3.32684 3.45579 3.59964 3.77387 4.10302 4.1088 4.35123 4.35726 4.51063 4.63782 4.82673 4.83131 
1 0.82914 
0 
140 0.14372 0.14709 0.14976 0.15217 0.15558 0.29981 0.30325 0.30606 0.30873 0.31159 0.48653 0.49006 0.49267 0.49509 0.49753 0.50326 0.61843 0.6221 0.62495 0.62794 0.63079 0.80904 0.81234 0.81529 0.81749 0.82046 0.98178 0.98432 0.98753 0.99051 0.99609 1.14591 1.14965 1.1531 1.15635 1.15989 1.3108 1.31406 1.31766 1.32038 1.32367 1.47887 1.48252 1.48551 1.48794 1.49101 1.64014 1.64611 1.64931 1.65222 1.65646 1.83648 1.83881 1.84164 1.84433 1.84735 2.04973 2.05208 2.05462 2.05812 2.17494 2.17912 2.18264 2.18717 2.32136 2.32403 2.32669 2.3297 2.33446 2.45683 2.46243 2.46581 2.46844 2.47162 2.47908 2.61338 2.6176 2.6203 2.62262 2.62824 2.80494 2.80859 2.81117 2.81358 2.8166 2.82084 2.96851 2.97217 2.97538 2.97797 2.98266 3.14135 3.14423 3.14695 3.14955 3.15207 3.15806 3.29053 3.29373 3.29703 3.29984 3.30262 3.4232 3.42879 3.43148 3.43447 3.43765 3.57053 3.57409 3.57669 3.57978 3.58435 3.74525 3.74793 3.75073 3.75304 3.75582 4.07869 4.08109 4.08366 4.08736 4.32757 4.32964 4.33202 4.336 4.48168 4.48452 4.4878 4.49009 4.49371 4.60573 4.61062 4.6147 4.61762 4.62256 4.80089 4.80355 4.80566 4.80809 4.81098 
65 0.17269 0.17653 0.32862 0.33288 0.516 0.51987 0.64891 0.65294 0.83788 0.84145 0.84723 1.00847 1.01382 1.17421 1.17989 1.18958 1.34136 1.34566 1.50911 1.51304 1.6728 1.67786 1.86355 1.86802 1.87621 2.07563 2.08031 2.20222 2.20796 2.34767 2.35207 2.35823 2.49048 2.49504 2.64346 2.64736 2.83372 2.83752 2.84262 2.99809 3.00236 3.16904 3.17321 3.17996 3.32154 3.32499 3.45448 3.45912 3.59905 3.60445 3.7743 3.77769 3.78657 4.10437 4.10902 4.35301 4.35763 4.51049 4.5142 4.63573 4.6402 4.65029 4.82759 4.83148 4.83679 
4 0.52412 2.64479 4.10412 4.36506 
75 0.16612 0.16967 0.32109 0.3249 0.32836 0.50972 0.51348 0.5205 0.64279 0.64706 0.83116 0.83409 0.83898 1.0005 1.0057 1.01208 1.16798 1.17465 1.17893 1.33499 1.33987 1.50167 1.50516 1.50987 1.66543 1.66988 1.67766 1.85576 1.86041 1.8645 2.06879 2.07346 2.1045 2.1983 2.20492 2.34097 2.34642 2.35318 2.4833 2.48721 2.49222 2.63679 2.64023 2.82766 2.83119 2.8357 2.99281 2.99779 3.16251 3.16648 3.17111 3.31403 3.31777 3.32833 3.44795 3.45235 3.59191 3.59659 3.60229 3.76521 3.76973 3.77447 4.09797 4.10247 4.34615 4.34984 4.35567 4.50207 4.50637 4.51043 4.62928 4.63517 4.82145 4.82461 4.82864 
38 0.16943 0.17529 0.32699 0.33504 0.51394 0.64735 0.83571 0.84644 1.00703 1.01408 1.17623 1.33912 1.5064 1.51446 1.67097 1.86153 1.87081 2.07321 2.20571 2.34644 2.35638 2.48794 2.64038 2.83222 2.83783 2.9958 3.16871 3.17541 3.31969 3.45329 3.59794 3.77127 4.10173 4.35015 4.50736 4.64175 4.82527 4.8321 
4 0.16544 1.3373 3.16671 4.34609 
41 0.17616 0.18207 0.3331 0.3413 0.51987 0.5268 0.65368 0.84219 0.8492 1.01402 1.18217 1.34526 1.51156 1.51753 1.67621 1.86824 1.87579 2.07977 2.21208 2.35332 2.36329 2.4962 2.64629 2.83756 2.84454 3.00237 3.17463 3.18154 3.32401 3.32884 3.45944 3.46671 3.60424 3.77807 4.10743 4.11402 4.35546 4.36164 4.51511 4.83052 4.83553 
63 0.15082 0.15649 0.16193 0.30771 0.31224 0.49369 0.49917 0.50283 0.62643 0.6315 0.63594 0.8166 0.82194 0.82782 0.98914 0.99463 1.15424 1.16002 1.31841 1.32459 1.48614 1.49236 1.49858 1.64778 1.65515 1.66052 1.84389 1.84865 2.05709 2.06157 2.1822 2.1888 2.32899 2.33351 2.46606 2.47232 2.62182 2.62683 2.81193 2.81738 2.97587 2.98225 3.14908 3.15397 3.29789 3.30401 3.43088 3.43674 3.44182 3.57769 3.58283 3.75232 3.75753 4.0861 4.09049 4.33497 4.33914 4.48948 4.49488 4.61314 4.62113 4.80823 4.81165 
22 0.16351 0.31987 0.50634 0.64112 0.82877 0.99926 1.17144 1.33184 1.49914 1.66328 1.85514 2.48175 2.63539 2.82451 2.98917 3.16269 3.31494 3.44846 3.59251 3.76573 4.6324 4.81971 
1 4.33432 
91 0.17231 0.17535 0.18079 0.32783 0.33207 0.33553 0.34489 0.51482 0.51848 0.52207 0.64805 0.65267 0.65925 0.83782 0.84075 0.84454 0.85756 1.007 1.01184 1.01715 1.02973 1.17402 1.17992 1.18367 1.34023 1.34439 1.35027 1.50886 1.51232 1.5181 1.67204 1.67689 1.68374 1.86169 1.86629 1.86976 1.87575 2.07475 2.08006 2.09426 2.20572 2.21221 2.3472 2.35128 2.35617 2.36177 2.48998 2.49525 2.50472 2.6436 2.64754 2.83406 2.83778 2.84206 2.85867 2.9987 3.003 3.01207 3.16808 3.17315 3.1777 3.31875 3.3231 3.32632 3.33619 3.4532 3.45879 3.46341 3.5987 3.60532 3.61165 3.77123 3.77561 3.78076 3.78968 4.10371 4.10769 4.1127 4.12909 4.35267 4.35605 4.36126 4.50823 4.51224 4.5172 4.63886 4.65028 4.82741 4.83056 4.83405 4.84072 
0 
32 0.1625 0.3191 0.50547 0.64004 0.82803 0.83284 0.9965 1.00365 1.16746 1.33154 1.49828 1.66232 1.85409 2.0668 2.19642 2.33932 2.34733 2.48019 2.6335 2.82366 2.98818 3.16113 3.31224 3.44664 3.59072 3.76379 4.09598 4.34278 4.50068 4.62992 4.81703 4.82185 
55 0.16237 0.16617 0.31722 0.32131 0.50547 0.50927 0.63786 0.64171 0.82764 0.83076 0.99669 1.00241 1.16337 1.16809 1.17399 1.32885 1.33235 1.49876 1.5036 1.66211 1.66922 1.85115 1.85588 2.06457 2.06975 2.19318 2.19767 2.33687 2.34153 2.47988 2.48511 2.63249 2.63591 2.82346 2.82805 2.98821 3.15805 3.16221 3.30793 3.31227 3.44273 3.44786 3.58843 3.59347 3.76105 3.76522 4.09342 4.09723 4.34222 4.3468 4.4979 4.50183 4.62789 4.81692 4.82019 
0 
27 0.16476 0.32183 0.51016 0.64366 0.83042 1.00203 1.17413 1.33499 1.5012 1.66473 1.85472 1.86047 2.06901 2.34127 2.48423 2.63661 2.82797 2.99119 3.16415 3.31505 3.44977 3.59423 3.76721 4.09826 4.34523 4.50423 4.82076 
51 0.16494 0.17038 0.32141 0.32529 0.50813 0.5118 0.64074 0.64523 0.83038 0.8347 0.99969 1.00524 1.1705 1.17606 1.33329 1.33822 1.50123 1.66457 1.85494 1.85927 2.06796 2.074 2.19787 2.34046 2.34605 2.48307 2.49051 2.63532 2.63957 2.82616 2.83044 2.99086 3.16292 3.16661 3.31422 3.31823 3.44788 3.45339 3.59161 3.59715 3.76583 3.76978 4.09658 4.10274 4.34486 4.34981 4.50285 4.50702 4.63101 4.81969 4.82377 
102 0.14978 0.15343 0.15641 0.16012 0.30628 0.30962 0.31318 0.31625 0.49279 0.4971 0.49973 0.50307 0.62509 0.62894 0.63244 0.6358 0.81514 0.81844 0.82174 0.82435 0.98793 0.99169 0.99493 1.00181 1.15245 1.15616 1.1607 1.16569 1.31728 1.32128 1.32475 1.33149 1.48498 1.48861 1.49182 1.49482 1.6467 1.65245 1.65571 1.66054 1.84267 1.84557 1.84907 1.85346 2.05591 2.05918 2.06245 2.18128 2.18645 2.19244 2.32754 2.3306 2.33405 2.46369 2.469 2.47267 2.47609 2.62005 2.62407 2.62734 2.81107 2.81526 2.81814 2.82361 2.97489 2.97922 2.9824 3.14769 3.15086 3.1546 3.15763 3.2969 3.30085 3.30476 3.30928 3.42969 3.43495 3.43873 3.44305 3.57676 3.58084 3.58422 3.58986 3.75137 3.75559 3.75824 4.08487 4.08779 4.09111 4.33388 4.33632 4.34015 4.48804 4.49149 4.4948 4.6122 4.61803 4.62234 4.80698 4.81005 4.81264 4.81816 
28 0.16658 0.32481 0.51089 0.64324 0.83314 1.00586 1.17476 1.33624 1.5052 1.66924 1.86116 2.06977 2.20585 2.34359 2.48419 2.63645 2.82854 2.99183 3.16591 3.31731 3.4509 3.59427 3.76808 4.10005 4.34642 4.50513 4.63504 4.8217 
0 
56 0.15614 0.16075 0.31247 0.31779 0.4992 0.50427 0.63272 0.63785 0.82154 0.82648 0.99309 0.99936 1.15912 1.16546 1.32309 1.32879 1.4918 1.49736 1.65673 1.66229 1.84756 1.85305 2.06084 2.06663 2.18716 2.19787 2.3329 2.33859 2.47315 2.47843 2.62713 2.63147 2.81685 2.82197 2.98115 2.98622 3.15343 3.15907 3.30282 3.30893 3.43881 3.44452 3.58312 3.58892 3.7562 3.76166 4.08987 4.09649 4.33848 4.34557 4.49335 4.4989 4.61885 4.62669 4.81211 4.81606 
14 0.16465 0.32106 0.82682 1.17133 1.6619 1.85458 2.63311 2.98871 3.16278 3.31243 3.76467 4.3423 4.50158 4.81745 
28 0.17152 0.32851 0.51457 0.64862 0.83761 1.00872 1.17984 1.34064 1.50748 1.6727 1.86512 2.07547 2.20806 2.34756 2.49078 2.64205 2.83618 2.99707 3.17 3.32088 3.45496 3.59948 3.7729 4.10405 4.35066 4.50978 4.64198 4.82645 
22 0.17051 0.32847 0.51476 0.64988 0.83724 1.01029 1.34169 1.50638 1.67347 1.86583 2.07585 2.48992 2.64107 2.83173 2.99643 3.45574 3.59906 3.77237 4.10321 4.35123 4.51028 4.82819 
37 0.17131 0.17749 0.32716 0.51435 0.51896 0.64836 0.83696 0.84188 1.00655 1.0113 1.17763 1.34046 1.50826 1.67043 1.67755 1.86173 1.86644 2.07427 2.20431 2.34751 2.35192 2.48943 2.6422 2.83258 2.83822 2.99701 3.16968 3.32046 3.45518 3.59798 3.77314 4.10269 4.35047 4.50991 4.63818 4.82594 4.83191 
48 0.16648 0.17369 0.32355 0.32858 0.51042 0.51472 0.64337 0.64895 0.83433 1.00196 1.00822 1.16802 1.1753 1.33643 1.50169 1.50702 1.66664 1.85644 1.86231 2.06934 2.07355 2.1973 2.20604 2.34233 2.34978 2.48477 2.49331 2.63828 2.82915 2.836 2.9932 3.16293 3.16803 3.31705 3.44892 3.4555 3.59379 3.60054 3.76837 3.77186 4.09938 4.34726 4.50261 4.5074 4.63018 4.6363 4.82196 4.82834 
57 0.15288 0.1577 0.31031 0.31488 0.49622 0.50088 0.50559 0.62954 0.6336 0.81855 0.8232 0.99082 0.99666 1.15676 1.16293 1.32077 1.32623 1.48818 1.49357 1.65025 1.6566 1.8455 1.85066 2.05872 2.06304 2.18431 2.19045 2.3308 2.33561 2.4692 2.47445 2.62467 2.62879 2.81435 2.81903 2.97849 2.9836 3.15103 3.15609 3.30048 3.30598 3.43599 3.44035 3.58028 3.58454 3.75409 3.75903 4.08776 4.09232 4.33651 4.34082 4.49136 4.49642 4.61478 4.6227 4.80997 4.8134 
6 0.168 0.83349 1.6686 2.34476 4.34748 4.82256 
17 0.16457 0.32242 0.51092 0.64439 0.82971 1.00328 1.3364 1.50091 1.66643 1.85749 2.07017 2.63671 2.99281 3.31629 3.76693 4.3453 4.82004 
25 0.16392 0.31857 0.5065 0.64043 0.82849 1.00069 1.33232 1.49853 1.66285 1.85354 2.06753 2.33974 2.48129 2.63412 2.82465 2.98964 3.1624 3.31235 3.44582 3.59019 3.76547 4.09708 4.34434 4.50365 4.81847 
88 0.14767 0.1518 0.15505 0.30383 0.30747 0.31126 0.31525 0.49037 0.49495 0.49805 0.62254 0.62699 0.63061 0.63478 0.81308 0.81676 0.82008 0.82351 0.98557 0.98883 0.9931 1.14992 1.15397 1.15915 1.3148 1.3194 1.32306 1.48293 1.48717 1.49047 1.49492 1.64404 1.65112 1.65402 1.84027 1.84306 1.84736 2.05353 2.05651 2.0615 2.17886 2.18482 2.19148 2.32514 2.32827 2.33237 2.46072 2.46714 2.47079 2.47578 2.6174 2.622 2.62519 2.80866 2.81302 2.81633 2.97245 2.97724 2.98044 3.14524 3.14859 3.15284 3.29449 3.29867 3.30295 3.4269 3.43303 3.43685 3.4416 3.57436 3.57864 3.58276 3.74902 3.75271 3.7562 4.08247 4.0853 4.33154 4.33384 4.48561 4.48908 4.4927 4.60975 4.61669 4.62128 4.80458 4.80766 4.81052 
44 0.15316 0.15787 0.31021 0.31689 0.49757 0.50178 0.63055 0.81867 0.82367 0.99036 0.99812 1.15675 1.32065 1.32654 1.48897 1.49377 1.65568 1.84485 2.05801 2.18555 2.33032 2.47261 2.62502 2.62918 2.81538 2.81949 2.97932 2.98381 3.1511 3.15837 3.30041 3.30664 3.43705 3.58082 3.75372 3.75895 4.08705 4.3358 4.49096 4.49605 4.61533 4.62565 4.80978 4.81454 
59 0.15476 0.1598 0.31135 0.31621 0.49728 0.50193 0.50555 0.62986 0.63445 0.64038 0.82019 0.82519 0.99191 0.9979 1.15771 1.16439 1.32185 1.32813 1.48989 1.49512 1.65124 1.658 1.84662 1.8521 2.05985 2.06541 2.18567 2.19216 2.33189 2.33732 2.46968 2.47555 2.62563 2.63051 2.81555 2.82026 2.97948 2.98489 3.15207 3.1574 3.30154 3.30817 3.43314 3.43885 3.44467 3.58134 3.58615 3.75519 3.76062 4.08888 4.09367 4.33771 4.34213 4.49244 4.49792 4.61637 4.62468 4.81123 4.81478 
28 0.1536 0.30868 0.4964 0.62949 0.81856 0.98836 1.15588 1.32074 1.48954 1.65569 1.84298 2.05625 2.18741 2.32853 2.47312 2.62428 2.81434 2.97917 3.14911 3.29957 3.43557 3.57997 3.75183 4.08532 4.33396 4.48914 4.62115 4.80789 
63 0.15269 0.15683 0.16251 0.3099 0.31511 0.49575 0.50053 0.62949 0.63453 0.81792 0.8222 0.82556 0.98989 0.99599 1.15609 1.16338 1.32001 1.32595 1.33065 1.48775 1.49277 1.49899 1.65425 1.65848 1.84471 1.84993 1.85407 2.05794 2.06203 2.18386 2.19132 2.33009 2.33476 2.47094 2.47524 2.62443 2.62867 2.81371 2.81847 2.82508 2.978 2.9832 3.15032 3.15596 3.29984 3.30622 3.31018 3.43621 3.44187 3.57976 3.58434 3.75315 3.75848 4.08704 4.09123 4.33581 4.33951 4.49059 4.49561 4.61449 4.62287 4.80922 4.81273 
19 0.16806 0.32438 0.51121 0.6488 0.83375 1.00591 1.33974 1.50402 1.66868 1.85933 2.34654 2.48766 2.82887 2.99536 3.16594 3.31765 4.34635 4.50688 4.82151 
118 0.17635 0.17987 0.18238 0.18598 0.3332 0.33628 0.33894 0.34195 0.51953 0.52285 0.5252 0.52788 0.53255 0.65319 0.65601 0.65888 0.66258 0.84185 0.84527 0.8476 0.85086 0.86209 1.01345 1.01692 1.02007 1.02458 1.18026 1.18415 1.18786 1.19158 1.34389 1.34789 1.35068 1.35381 1.51176 1.51541 1.51794 1.52123 1.67713 1.68014 1.68368 1.68825 1.86826 1.87104 1.87396 1.87696 1.88456 2.08119 2.08402 2.08703 2.09735 2.20794 2.21213 2.21667 2.35324 2.3561 2.35929 2.36318 2.3685 2.49441 2.49746 2.49999 2.50374 2.64748 2.65056 2.65287 2.65847 2.83835 2.84148 2.84404 2.84723 2.85185 3.00171 3.00549 3.00799 3.01198 3.1741 3.17738 3.18005 3.18299 3.18898 3.3235 3.32721 3.33018 3.33298 3.45941 3.46244 3.46549 3.46972 3.60425 3.60704 3.61015 3.61404 3.77716 3.78056 3.78295 3.7855 3.7908 4.10982 4.11231 4.11522 4.12153 4.3588 4.36096 4.36417 4.37218 4.51421 4.51787 4.52016 4.52366 4.64184 4.64604 4.64973 4.83249 4.83506 4.83728 4.84012 4.84412 
32 0.16551 0.32195 0.50837 0.51268 0.64164 0.83148 1.0028 1.17232 1.33395 1.50209 1.66543 1.85696 2.06809 2.19916 2.34033 2.34903 2.48284 2.63567 2.82707 2.83273 2.99041 3.16362 3.3145 3.44863 3.59246 3.76636 4.09679 4.34457 4.50327 4.63242 4.81998 4.8252 
29 0.16927 0.32543 0.5128 0.64555 0.83495 1.0062 1.1762 1.33885 1.50573 1.66818 1.86144 2.07293 2.20163 2.34554 2.4867 2.63969 2.83208 2.99473 3.16756 3.1739 3.31806 3.45219 3.59749 3.7704 4.10151 4.34856 4.5074 4.63732 4.82469 
30 0.16432 0.32011 0.50575 0.63901 0.82827 0.99797 1.16818 1.33204 1.49913 1.66187 1.85505 2.06542 2.19504 2.33799 2.48056 2.63295 2.82389 2.83138 2.98879 3.16053 3.31225 3.44543 3.58879 3.76401 4.09412 4.34174 4.50101 4.62829 4.81718 4.82292 
0 
2 0.82631 1.00149 
18 0.16532 0.64223 0.83138 1.00584 1.50143 1.66561 2.06853 2.34147 2.4825 2.63606 2.99096 3.16507 3.44886 3.59277 3.76672 4.09754 4.3449 4.5034 
24 0.17227 0.32928 0.51538 0.65236 0.83798 1.01087 1.34289 1.50967 1.67261 1.86552 2.07614 2.35126 2.49406 2.6435 2.83403 3.00068 3.17477 3.32264 3.45723 3.60045 3.77533 4.1038 4.35138 4.82702 
0 
82 0.18126 0.18514 0.19383 0.33713 0.3408 0.34531 0.52469 0.52802 0.53233 0.65716 0.66087 0.66619 0.84648 0.84996 0.85455 1.01702 1.02151 1.02796 1.18587 1.19048 1.34959 1.35371 1.36152 1.51707 1.52063 1.52613 1.68137 1.68614 1.7002 1.87145 1.87556 1.87979 2.08432 2.08798 2.09881 2.21396 2.21984 2.35698 2.36163 2.36805 2.49913 2.50332 2.51089 2.65173 2.65499 2.66394 2.8428 2.8465 2.85074 3.00719 3.01092 3.02203 3.17794 3.18158 3.18545 3.32852 3.33247 3.33739 3.46304 3.46682 3.47162 3.60813 3.61281 3.61923 3.78196 3.78517 3.79052 4.11331 4.11706 4.12486 4.36139 4.36501 4.37188 4.51916 4.5223 4.52773 4.64802 4.65406 4.83617 4.83935 4.84303 4.85484 
19 0.16618 0.32486 0.51298 0.64406 0.83206 1.00647 1.1756 1.66819 1.86191 2.06974 2.34422 2.6363 2.99471 3.5942 3.76815 4.0994 4.34613 4.50468 4.63519 
38 0.16627 0.32237 0.50959 0.51476 0.64272 0.64951 0.83219 1.00532 1.17043 1.33522 1.50202 1.666 1.85627 1.8622 2.06896 2.19824 2.34165 2.34664 2.4837 2.63677 2.82772 2.8333 2.99157 3.16414 3.16822 3.31572 3.45007 3.59269 3.59929 3.76707 3.77006 4.09772 4.34567 4.50406 4.5086 4.63156 4.82086 4.82651 
96 0.15784 0.16129 0.16402 0.16831 0.3148 0.31824 0.32131 0.50116 0.5048 0.50769 0.51228 0.63414 0.63755 0.64039 0.82321 0.82673 0.82908 0.83281 0.99486 0.99821 1.00129 1.00517 1.16082 1.16503 1.16865 1.17283 1.3249 1.32991 1.33307 1.49297 1.49714 1.49991 1.65534 1.66039 1.66324 1.66734 1.84956 1.85254 1.85558 1.85844 2.06281 2.0659 2.07417 2.18906 2.19416 2.33494 2.33811 2.34134 2.34666 2.47462 2.4788 2.48143 2.48735 2.62986 2.63291 2.63578 2.81908 2.82288 2.82522 2.82931 2.98275 2.98747 2.99097 3.15557 3.15911 3.16197 3.16825 3.30456 3.30958 3.31241 3.44071 3.44436 3.44719 3.58503 3.58835 3.5917 3.59745 3.75832 3.76252 3.76492 4.09179 4.09465 4.10038 4.34061 4.34303 4.34851 4.49561 4.49994 4.50244 4.61964 4.62595 4.62937 4.81433 4.81711 4.81981 4.82296 
33 0.15806 0.31418 0.50089 0.50619 0.6346 0.82386 0.99525 1.16159 1.32596 1.49402 1.65851 1.84807 1.85426 2.06146 2.18998 2.33378 2.47543 2.62874 2.81912 2.826 2.98344 3.15559 3.3061 3.44079 3.58435 3.59305 3.75871 4.08975 4.33754 4.49581 4.62399 4.81272 4.81839 
66 0.16657 0.16998 0.17471 0.32342 0.32694 0.33178 0.51088 0.51431 0.52031 0.64303 0.647 0.83332 0.83626 0.84053 1.00285 1.00689 1.01157 1.17332 1.17759 1.33634 1.34022 1.50374 1.50758 1.66727 1.67167 1.85801 1.86217 1.86625 2.07012 2.07438 2.20059 2.20741 2.34232 2.34604 2.35122 2.48512 2.49013 2.63771 2.64099 2.82946 2.83274 2.83717 2.99282 2.9963 3.16566 3.16888 3.31601 3.31947 3.45011 3.45388 3.59359 3.59843 3.76745 3.77112 3.77837 4.09911 4.10271 4.34742 4.35149 4.5049 4.50786 4.63364 4.6406 4.82218 4.82526 4.82912 
68 0.17089 0.17508 0.32747 0.3314 0.51337 0.51737 0.5247 0.64589 0.6493 0.65778 0.83681 0.84087 1.00594 1.01053 1.01677 1.1719 1.1768 1.18086 1.33779 1.34106 1.34805 1.50627 1.51052 1.67031 1.67502 1.8601 1.86483 1.8704 2.07319 2.07784 2.20216 2.20853 2.34565 2.35073 2.35648 2.4881 2.49246 2.64131 2.64474 2.83127 2.83442 2.84017 2.99599 3.00081 3.16629 3.17018 3.17437 3.31712 3.32108 3.32576 3.45164 3.45589 3.59707 3.60122 3.60993 3.77201 3.77558 4.10201 4.10571 4.35068 4.35551 4.50883 4.51235 4.63568 4.64106 4.82578 4.82998 4.83525 
35 0.15975 0.16437 0.3172 0.32123 0.50429 0.63695 0.8244 0.82804 0.99558 1.00143 1.16193 1.16842 1.32969 1.49544 1.49988 1.66019 1.84992 1.85508 2.06427 2.19389 2.33567 2.4784 2.63171 2.82256 2.98627 3.15866 3.31003 3.44265 3.58673 3.76182 4.09229 4.3409 4.49888 4.62715 4.81605 
52 0.1693 0.17507 0.32549 0.32943 0.51203 0.51593 0.64536 0.65067 0.8345 0.83863 1.00642 1.01216 1.17381 1.17792 1.33769 1.34395 1.50556 1.51142 1.6688 1.67506 1.86021 1.86464 2.07237 2.20129 2.34433 2.35009 2.48633 2.49337 2.63979 2.65008 2.83009 2.83475 2.9945 3.16761 3.17245 3.31787 3.32793 3.45178 3.45757 3.59581 3.60174 3.77091 3.78112 4.10101 4.11049 4.34887 4.35571 4.5072 4.51501 4.63529 4.82412 4.82845 
4 0.51753 2.07509 2.99692 3.32172 
20 0.16571 0.32481 0.51028 0.83377 1.00659 1.50322 1.66659 1.86071 2.0715 2.3436 2.48474 2.63711 2.82951 2.99269 3.31731 3.59443 3.76905 4.34668 4.50804 4.82087 
111 0.16216 0.16502 0.16761 0.17171 0.31856 0.32113 0.32382 0.3263 0.50477 0.50817 0.51021 0.51275 0.63746 0.64066 0.64349 0.64614 0.828 0.83101 0.83326 0.8365 0.99883 1.00161 1.00492 1.01039 1.16383 1.16725 1.17117 1.1749 1.32859 1.33252 1.3352 1.33806 1.49734 1.50086 1.50326 1.50633 1.65769 1.66318 1.666 1.66922 1.85395 1.85617 1.85918 1.86244 2.06698 2.06972 2.07247 2.19189 2.19601 2.19885 2.20341 2.33954 2.34209 2.34536 2.35137 2.47799 2.48154 2.48438 2.48774 2.63337 2.63618 2.6383 2.82275 2.82583 2.8281 2.83092 2.83565 2.98673 2.99012 2.99234 2.99604 3.1594 3.16203 3.16493 3.16707 3.30826 3.3119 3.31506 3.31759 3.44378 3.44691 3.45001 3.45288 3.58791 3.59137 3.59365 3.59693 3.76234 3.7656 3.76807 3.77038 4.09584 4.09831 4.10098 4.14906 4.34469 4.34674 4.34983 4.4999 4.50316 4.50542 4.50821 4.62275 4.62821 4.63206 4.63536 4.81809 4.82044 4.82239 4.8251 4.82863 
0 
1 4.34671 
0 
43 0.17032 0.17576 0.32622 0.32995 0.51378 0.51821 0.64776 0.83381 0.83815 1.00509 1.01098 1.1728 1.17935 1.34005 1.50595 1.51036 1.66974 1.6763 1.85994 1.86505 2.07415 2.20195 2.34624 2.35295 2.48885 2.64102 2.83183 2.83655 2.99589 3.16869 3.17455 3.31994 3.45331 3.59716 3.77136 4.10209 4.10801 4.35025 4.35607 4.50802 4.6365 4.82481 4.82931 
182 0.18227 0.18555 0.1877 0.1897 0.19239 0.19589 0.3388 0.34135 0.34394 0.34612 0.34818 0.35147 0.35847 0.52524 0.52863 0.53066 0.53264 0.53464 0.53707 0.54132 0.65872 0.66171 0.66396 0.66605 0.6685 0.67194 0.84798 0.8507 0.85341 0.85521 0.85771 0.86048 0.87011 1.02 1.02235 1.02518 1.02749 1.03014 1.03444 1.18531 1.18812 1.19127 1.19393 1.19659 1.19958 1.34994 1.35302 1.35568 1.35795 1.36033 1.36424 1.3745 1.5178 1.5212 1.52356 1.52556 1.52819 1.53208 1.54446 1.68079 1.68459 1.68709 1.68952 1.69229 1.69583 1.70805 1.87462 1.87669 1.87933 1.88144 1.88367 1.88663 1.89198 2.08797 2.0902 2.09233 2.09498 2.09919 2.11263 2.21332 2.21758 2.22025 2.22376 2.2278 2.35985 2.36204 2.36446 2.367 2.36979 2.37362 2.3789 2.50078 2.50355 2.50591 2.50844 2.51127 2.51561 2.65348 2.65615 2.6584 2.66022 2.66325 2.66828 2.84304 2.84657 2.84884 2.85074 2.853 2.85545 2.85892 2.87328 3.00757 3.01098 3.01341 3.01556 3.01838 3.02419 3.18039 3.18286 3.18555 3.18746 3.18957 3.19245 3.19809 3.32928 3.33228 3.33513 3.3373 3.33946 3.3424 3.35142 3.46483 3.46743 3.4701 3.47254 3.47506 3.47912 3.60934 3.6125 3.61472 3.61723 3.6199 3.6235 3.63096 3.78364 3.78659 3.78894 3.79081 3.79304 3.79663 3.80244 4.11675 4.11891 4.12111 4.12344 4.12772 4.13851 4.3658 4.36759 4.36968 4.37242 4.37667 4.40228 4.52077 4.52329 4.52594 4.52779 4.53035 4.5341 4.64511 4.6498 4.65312 4.65579 4.65927 4.66951 4.83905 4.84135 4.84321 4.84511 4.84733 4.84964 4.85416 
1 0.82982 
0 
69 0.15576 0.16017 0.16571 0.31296 0.31757 0.49892 0.50318 0.50714 0.63115 0.63532 0.63959 0.82121 0.82587 0.82957 0.99321 0.99804 1.00499 1.15919 1.16438 1.17227 1.32337 1.32847 1.49111 1.49552 1.49999 1.65494 1.66 1.66648 1.84794 1.85259 2.06104 2.06561 2.18798 2.19306 2.33316 2.33793 2.47182 2.4774 2.48307 2.62657 2.63124 2.81774 2.8221 2.82703 2.98063 2.98543 3.15384 3.15882 3.16368 3.3033 3.30887 3.43831 3.44292 3.58239 3.58656 3.59239 3.75715 3.76245 4.0901 4.09488 4.33879 4.34325 4.49378 4.4989 4.6203 4.62578 4.81288 4.81659 4.8217 
16 0.16996 0.32614 0.51424 0.83545 1.00683 1.34103 1.50646 1.67123 1.86088 2.3481 2.8332 3.0087 3.77209 4.1057 4.35089 4.82428 
45 0.16581 0.16996 0.3226 0.32636 0.51015 0.51424 0.64332 0.83152 0.83502 1.00116 1.00555 1.17102 1.17642 1.33437 1.33925 1.50207 1.50756 1.66633 1.6721 1.85652 1.86043 2.07081 2.19917 2.34248 2.34689 2.48406 2.49141 2.6381 2.82696 2.83152 2.99284 3.16476 3.17048 3.31511 3.31908 3.44935 3.59356 3.76802 4.09873 4.1043 4.34673 4.50512 4.63236 4.82134 4.82556 
50 0.17123 0.1762 0.32832 0.33334 0.51514 0.52051 0.6486 0.83687 0.84134 1.009 1.01619 1.17932 1.34048 1.34755 1.50673 1.51161 1.67151 1.67725 1.86371 1.86862 2.07472 2.0931 2.20721 2.34767 2.35662 2.49015 2.51059 2.64196 2.65748 2.83473 2.84042 2.99627 3.00243 3.17012 3.175 3.32069 3.45493 3.60002 3.6076 3.77291 3.77878 4.10397 4.11288 4.35091 4.35625 4.51044 4.52326 4.63851 4.82679 4.8309 
3 0.32508 0.83576 4.34832 
5 0.16494 0.32257 0.82936 1.00171 1.85769 
0 
13 0.16084 0.31848 0.50536 0.82596 0.99739 1.49715 1.66511 2.82361 3.15949 3.76328 4.09409 4.34237 4.81953 
79 0.16933 0.17327 0.18163 0.32453 0.32841 0.33301 0.51275 0.51617 0.52077 0.64517 0.64892 0.66781 0.83414 0.83744 0.84165 1.00409 1.00788 1.01158 1.02623 1.17525 1.17934 1.33795 1.34194 1.35126 1.50563 1.50944 1.51848 1.66912 1.67294 1.68043 1.85926 1.86368 1.86747 1.87652 2.07249 2.07646 2.2025 2.20939 2.34455 2.34827 2.35332 2.35984 2.48703 2.49136 2.64021 2.64458 2.83094 2.83527 2.83916 2.99537 3.0008 3.16695 3.17018 3.17493 3.31856 3.32167 3.33041 3.45098 3.45507 3.46181 3.59618 3.6007 3.60779 3.77037 3.77354 3.77987 4.10077 4.10431 4.11134 4.34923 4.35243 4.35827 4.50784 4.51101 4.63616 4.82432 4.82795 4.8321 4.85088 
125 0.17008 0.1726 0.17532 0.17875 0.3256 0.32846 0.33082 0.33355 0.33928 0.51356 0.51601 0.51825 0.52078 0.5256 0.64595 0.64888 0.6521 0.65684 0.83584 0.83809 0.84086 0.84373 0.85734 1.00502 1.00882 1.01161 1.0148 1.02487 1.17361 1.17714 1.18013 1.18366 1.3392 1.34229 1.34487 1.35017 1.50663 1.50922 1.512 1.51795 1.67018 1.67284 1.67607 1.67978 1.86023 1.86365 1.86624 1.86895 1.87451 2.07254 2.07528 2.0784 2.0845 2.10161 2.20213 2.20516 2.20901 2.34488 2.34748 2.35047 2.35345 2.35735 2.36699 2.48717 2.48993 2.49345 2.49794 2.64061 2.64301 2.64577 2.65322 2.83156 2.83408 2.83672 2.83945 2.85163 2.99532 2.99751 3.00071 3.00495 3.1671 3.17021 3.17258 3.17526 3.18106 3.31825 3.32103 3.32334 3.32649 3.45163 3.45501 3.45764 3.46096 3.5963 3.59899 3.60222 3.60562 3.61082 3.77142 3.77406 3.77663 3.78178 4.1017 4.10418 4.10683 4.11111 4.12127 4.15248 4.35023 4.35266 4.35592 4.36074 4.5084 4.51063 4.51373 4.51936 4.63619 4.63942 4.64351 4.82431 4.82675 4.82918 4.83163 4.8354 4.847 
17 0.16585 0.325 0.51129 0.64456 1.00575 1.50557 1.66778 2.07031 2.34153 2.63627 2.83154 2.99211 3.4531 3.59283 3.76794 4.50462 4.82144 
32 0.17504 0.33237 0.51821 0.5248 0.65213 0.84127 1.01231 1.18329 1.34509 1.51129 1.67605 1.86705 2.07858 2.21154 2.35275 2.49392 2.64535 2.83729 2.84365 3.00058 3.17306 3.32443 3.45915 3.60312 3.77628 3.78452 4.10742 4.35493 4.51307 4.64377 4.83033 4.83761 
6 0.15902 0.82403 1.49511 2.06501 2.33655 4.34077 
106 0.1541 0.15785 0.16056 0.16373 0.31053 0.31399 0.31716 0.31996 0.49683 0.50151 0.50402 0.50722 0.62966 0.63381 0.63686 0.6401 0.8193 0.82278 0.8259 0.82815 0.99207 0.99531 0.99872 1.00428 1.15637 1.16035 1.16424 1.16765 1.32118 1.32577 1.32856 1.3323 1.48906 1.49305 1.49585 1.49872 1.65065 1.65672 1.65973 1.66308 1.84733 1.84987 1.8532 1.85692 2.06068 2.06358 2.06712 2.1852 2.19035 2.19347 2.33211 2.33506 2.33865 2.34732 2.46813 2.47327 2.47668 2.47923 2.62408 2.6286 2.63141 2.81504 2.81945 2.82221 2.82556 2.97895 2.98369 2.98633 2.99095 3.15233 3.15534 3.15909 3.16261 3.30096 3.30509 3.30854 3.31187 3.4335 3.43919 3.44247 3.44546 3.58085 3.5852 3.58795 3.59402 3.75568 3.75924 3.76194 3.76449 4.08958 4.09217 4.09569 4.33854 4.34079 4.34531 4.49212 4.4956 4.49868 4.50244 4.61611 4.6217 4.62584 4.8114 4.81451 4.81705 4.82079 
43 0.17362 0.18398 0.33021 0.33605 0.51656 0.52125 0.65048 0.83972 0.84624 1.01065 1.01933 1.18026 1.34319 1.50997 1.67369 1.68312 1.86531 1.87108 2.07605 2.20613 2.35016 2.35932 2.49196 2.64416 2.8352 2.84098 2.99884 3.17248 3.18092 3.32303 3.45688 3.6002 3.60976 3.77558 3.78737 4.10446 4.11741 4.35367 4.37076 4.5117 4.6413 4.82882 4.83363 
119 0.17635 0.17917 0.18236 0.18713 0.33239 0.33535 0.33781 0.3415 0.35298 0.51997 0.5223 0.52474 0.52803 0.53867 0.65279 0.65594 0.65893 0.66418 0.84113 0.8443 0.84678 0.84974 0.86104 1.01234 1.01596 1.01923 1.02433 1.18098 1.18432 1.18757 1.19511 1.34492 1.34769 1.35071 1.35628 1.51265 1.51513 1.51802 1.52319 1.67652 1.67944 1.68272 1.68741 1.86657 1.87038 1.87314 1.8763 1.88357 2.07952 2.08247 2.08574 2.09307 2.20846 2.2121 2.21696 2.35224 2.35543 2.35874 2.36292 2.36906 2.49426 2.49718 2.50062 2.50589 2.64708 2.64979 2.65354 2.66213 2.83814 2.84092 2.84389 2.84695 2.86222 3.00247 3.0048 3.0083 3.01654 3.17336 3.1767 3.17902 3.18218 3.18949 3.32439 3.32731 3.32982 3.334 3.4586 3.46184 3.46452 3.46904 3.6039 3.60698 3.61023 3.61515 3.77722 3.78006 3.78229 3.78602 3.79384 4.10834 4.11094 4.11378 4.11954 4.35693 4.35929 4.3625 4.37076 4.5141 4.51693 4.51961 4.52371 4.64277 4.64619 4.65137 4.83164 4.83403 4.83653 4.83953 4.84543 
9 0.17006 0.32513 1.34014 1.50546 3.31824 4.10558 4.34727 4.50779 4.82313 
57 0.15306 0.15758 0.30931 0.31406 0.49539 0.50041 0.62867 0.63365 0.81872 0.8236 0.99015 0.9957 1.15599 1.16286 1.32 1.32598 1.48828 1.49339 1.65152 1.65647 1.84487 1.84973 2.05804 2.06243 2.184 2.19036 2.33003 2.33472 2.46961 2.47491 2.62413 2.62872 2.8135 2.81868 2.97772 2.98328 3.15041 3.1557 3.29958 3.3058 3.30993 3.43526 3.44019 3.57945 3.58437 3.7534 3.75847 4.08697 4.0913 4.33594 4.33969 4.49058 4.49581 4.61482 4.62331 4.80928 4.81294 
20 0.16693 0.32375 0.83147 1.0033 1.33708 1.50391 1.66668 1.86152 2.34383 2.48608 2.6369 2.83217 2.9924 3.16833 3.31798 3.5929 3.76873 4.34907 4.50721 4.82359 
20 0.32549 0.51311 0.64615 1.33729 1.506 2.34558 2.48761 2.63757 2.83451 2.99449 3.16737 3.3173 3.45243 3.59803 3.7681 4.10011 4.347 4.50534 4.63729 4.82791 
68 0.16974 0.17282 0.1782 0.32515 0.3291 0.33314 0.51362 0.51713 0.52295 0.64672 0.65109 0.83506 0.83797 0.84209 1.00529 1.00977 1.01569 1.17319 1.17801 1.18307 1.33903 1.34298 1.50619 1.50962 1.66956 1.67338 1.67947 1.86018 1.86452 1.86839 2.07363 2.07864 2.20248 2.20914 2.3452 2.34956 2.35661 2.48812 2.49317 2.64162 2.64665 2.83118 2.83447 2.83935 2.99614 3.00116 3.16856 3.17213 3.31983 3.32336 3.45298 3.4578 3.59696 3.60189 3.61006 3.77244 3.77626 4.10178 4.10553 4.35022 4.35385 4.50933 4.5132 4.63627 4.64278 4.82527 4.82872 4.83266 
29 0.16658 0.32259 0.51002 0.6425 0.83107 1.00186 1.17185 1.33475 1.50299 1.66613 1.856 1.86246 2.07037 2.19876 2.34156 2.48408 2.63711 2.8279 2.99179 3.16465 3.31498 3.44938 3.59275 3.76732 4.09844 4.34593 4.50503 4.63212 4.82121 
74 0.15703 0.1617 0.16588 0.31399 0.31889 0.32302 0.50049 0.50497 0.50976 0.63358 0.63861 0.82249 0.82686 0.82981 0.99393 0.99914 1.0026 1.16016 1.16614 1.17139 1.3241 1.32994 1.33423 1.49247 1.49762 1.50176 1.65453 1.65985 1.66388 1.84897 1.85373 1.85736 2.06183 2.06704 2.18729 2.19401 2.33419 2.33897 2.47419 2.47949 2.62868 2.63274 2.81882 2.82312 2.82866 2.98284 2.9873 3.1546 3.15995 3.16418 3.30396 3.31001 3.314 3.43999 3.44582 3.58445 3.58875 3.59496 3.7577 3.76268 3.76705 4.0915 4.09641 4.34034 4.34567 4.4949 4.49983 4.50562 4.61753 4.62611 4.63137 4.81407 4.81746 4.82275 
30 0.17151 0.32778 0.51414 0.64817 0.83561 1.01089 1.17828 1.34059 1.50648 1.67173 1.86515 2.07389 2.20184 2.34679 2.48878 2.64076 2.83186 2.83732 2.99548 3.16888 3.17565 3.32002 3.45466 3.59955 3.77158 4.1029 4.3505 4.50769 4.63516 4.82622 
28 0.17345 0.32923 0.51667 0.64813 0.83772 1.01076 1.17894 1.3419 1.50908 1.6748 1.86246 2.07459 2.20715 2.34866 2.48871 2.64196 2.83379 2.99712 3.17064 3.32163 3.45469 3.59891 3.77314 4.10248 4.35374 4.5131 4.63838 4.82775 
102 0.17496 0.17817 0.18206 0.33035 0.33407 0.33711 0.3424 0.51776 0.5207 0.52363 0.52819 0.6511 0.65476 0.65853 0.83982 0.8434 0.84679 0.85198 1.01023 1.01432 1.01836 1.02504 1.17739 1.18221 1.18631 1.34281 1.3463 1.34981 1.35791 1.51064 1.51382 1.51746 1.52689 1.67538 1.6789 1.68344 1.8654 1.86947 1.87289 1.87846 2.07821 2.08161 2.08629 2.20455 2.20962 2.2155 2.35099 2.3547 2.35869 2.36433 2.49298 2.49647 2.50095 2.51425 2.64538 2.64854 2.65326 2.83611 2.83909 2.84264 2.8463 2.99976 3.00308 3.00708 3.02255 3.17202 3.17573 3.1786 3.1832 3.32111 3.32558 3.32859 3.33421 3.45709 3.46106 3.4645 3.47912 3.6011 3.60475 3.6084 3.61429 3.7754 3.77877 3.78136 3.78692 4.10731 4.11058 4.11481 4.35601 4.35906 4.36333 4.5119 4.51566 4.51919 4.52671 4.63887 4.64348 4.64906 4.83055 4.83326 4.83654 4.84082 
31 0.16883 0.32562 0.51252 0.64622 0.83495 1.00648 1.17715 1.33875 1.50563 1.67049 1.86072 1.86739 2.07216 2.2017 2.34489 2.35558 2.48724 2.64011 2.8312 2.99486 3.16702 3.31871 3.45302 3.59653 3.77057 4.10067 4.34886 4.50745 4.6378 4.82416 4.83072 
63 0.16753 0.1703 0.32232 0.32623 0.3306 0.51096 0.51464 0.64287 0.64719 0.83116 0.83466 0.83916 1.00202 1.00732 1.16891 1.17573 1.3356 1.33988 1.50337 1.50644 1.66774 1.6723 1.85682 1.8615 1.86541 2.0705 2.07401 2.19903 2.20593 2.34209 2.3463 2.35615 2.48483 2.48816 2.63861 2.6411 2.82873 2.83193 2.9939 3.16378 3.16797 3.17363 3.31512 3.31916 3.44875 3.45347 3.59411 3.59812 3.76724 3.77108 3.78106 4.0995 4.10296 4.34785 4.35114 4.5033 4.50759 4.51506 4.63261 4.63731 4.82291 4.82596 4.83059 
15 0.32078 0.50748 0.64286 0.83364 1.00222 1.50344 1.86128 2.48119 2.63487 2.82537 3.16291 3.44823 3.76485 4.50189 4.81945 
28 0.15083 0.30726 0.49451 0.62727 0.81587 0.98737 1.15359 1.31923 1.48633 1.65335 1.84196 2.05515 2.18365 2.32735 2.47012 2.62231 2.81251 2.9771 3.14801 3.29838 3.43374 3.57822 3.75158 4.08412 4.33257 4.48848 4.62066 4.80671 
38 0.16534 0.32306 0.50972 0.51434 0.64323 0.83179 0.83622 1.00313 1.1714 1.33484 1.33925 1.50218 1.66548 1.85751 1.86313 2.0698 2.19876 2.34253 2.48405 2.49292 2.63722 2.82783 2.83279 2.99169 2.99681 3.16496 3.31532 3.4498 3.59347 3.76755 3.77277 4.0978 4.10357 4.34579 4.50479 4.6325 4.82097 4.82628 
36 0.17352 0.3297 0.34181 0.51614 0.52407 0.6499 0.8394 1.01014 1.17844 1.343 1.50879 1.6743 1.86248 1.86809 2.07585 2.20389 2.35115 2.36424 2.49122 2.64386 2.83438 2.84204 3.00004 3.17098 3.17901 3.32254 3.45631 3.59938 3.61258 3.77498 4.10409 4.35291 4.51161 4.6395 4.82739 4.83452 

182
