# Supplementary material for: Deciphering the Contribution of Oriens-Lacunosum/Moleculare (OLM) Cells to Intrinsic θ Rhythms Using Biophysical Local Field Potential (LFP) Models
Source: eNeuro. 2018 Sep 4;5(4):ENEURO.0146-18.2018. doi: 10.1523/ENEURO.0146-18.2018 (PMC6140113; doi:10.1523/ENEURO.0146-18.2018)
Supplement: Supplementary file 2 — Supplementary Code. Download supplement 2, GZ file [file sup_enu-eN-NWR-0146-18-s02.gz › LFP_microcircuit-master/BC-380-gi-0-gi_SD-0-PV12913020-dSD6.6ms-gnSD0.21-gpv-3.0-gsb4.75-csb0.21-gbs4.25-cbs0.1344-spiketimes.txt]

16424

342


79 0.14389 0.14822 0.15141 0.30009 0.30385 0.30794 0.48661 0.49147 0.49475 0.6193 0.624 0.62812 0.80939 0.81324 0.81651 0.82209 0.98174 0.98534 0.99086 1.14629 1.1507 1.1576 1.31109 1.3164 1.32114 1.47922 1.48377 1.48699 1.64053 1.64801 1.83647 1.83938 1.84411 2.04973 2.0529 2.1751 2.18142 2.32134 2.32462 2.32947 2.45807 2.46469 2.46853 2.61389 2.61865 2.62193 2.80491 2.80951 2.81288 2.96871 2.97412 2.97827 3.14149 3.14489 3.14923 3.2907 3.29542 3.3001 3.42353 3.42948 3.43574 3.57057 3.57517 3.58004 3.74519 3.74927 3.75262 4.07864 4.08161 4.32763 4.33013 4.48185 4.48559 4.4891 4.60601 4.61307 4.80077 4.80396 4.80698 
89 0.14442 0.14831 0.15136 0.15729 0.30051 0.30426 0.30814 0.48729 0.49137 0.49447 0.49921 0.61885 0.6232 0.62693 0.63287 0.80976 0.81348 0.81691 0.81973 0.98256 0.98539 0.99017 1.14662 1.15072 1.15702 1.31154 1.31528 1.3201 1.47958 1.48378 1.48713 1.49104 1.64081 1.64837 1.65219 1.83726 1.83982 1.84379 2.0505 2.0531 2.05661 2.17567 2.18134 2.32215 2.32506 2.32883 2.45744 2.46422 2.46831 2.61409 2.61874 2.62225 2.80574 2.80987 2.81314 2.96924 2.97348 2.97732 3.14208 3.14529 3.14938 3.15401 3.29121 3.29479 3.30013 3.42394 3.4304 3.43439 3.5713 3.57526 3.57891 3.74602 3.74908 3.75284 4.07947 4.08211 4.08583 4.3283 4.33055 4.33385 4.48241 4.48557 4.48978 4.60644 4.61292 4.61927 4.8017 4.80459 4.80723 
32 0.16829 0.32618 0.51107 0.6436 0.83438 1.00267 1.00904 1.17411 1.33713 1.50557 1.66697 1.67361 1.86004 2.07036 2.20282 2.34259 2.351 2.48502 2.63837 2.82917 2.99295 3.16699 3.3193 3.45217 3.5934 3.59975 3.7711 4.09952 4.34712 4.50695 4.6335 4.82368 
0 
69 0.16537 0.16958 0.32228 0.32626 0.34926 0.50964 0.51353 0.52827 0.64124 0.64692 0.83142 0.83559 1.00092 1.00663 1.0159 1.16791 1.17456 1.33224 1.33837 1.35668 1.50025 1.50513 1.6658 1.67173 1.85568 1.8606 1.86596 2.0695 2.07451 2.09341 2.19624 2.2081 2.34164 2.34628 2.35344 2.4838 2.49053 2.6363 2.64125 2.8265 2.83116 2.83668 2.99135 2.99657 3.16192 3.16671 3.1727 3.31204 3.31745 3.32674 3.44842 3.45316 3.59265 3.59812 3.61904 3.76772 3.77123 3.78404 4.09835 4.10394 4.34576 4.35153 4.50163 4.50693 4.62805 4.63816 4.82073 4.82455 4.83084 
0 
23 0.1709 0.32589 0.51328 0.83337 1.00581 1.1753 1.33889 1.5053 1.66895 1.86272 2.34802 2.63936 2.83213 2.99805 3.17093 3.31852 3.4531 3.59726 3.76993 4.10606 4.34744 4.50688 4.82481 
80 0.15406 0.15796 0.16192 0.31089 0.31457 0.3185 0.49647 0.50077 0.50445 0.62957 0.63351 0.63794 0.81944 0.82321 0.82676 0.99137 0.99577 0.99986 1.15702 1.16171 1.16732 1.32075 1.32596 1.33055 1.48892 1.49337 1.49741 1.64987 1.65672 1.66002 1.84609 1.84978 1.85422 2.05935 2.06265 2.1842 2.18995 2.33144 2.33492 2.34006 2.46929 2.47436 2.47922 2.62513 2.62877 2.63258 2.81466 2.81891 2.82236 2.97843 2.98357 2.98914 3.15159 3.15541 3.1587 3.30065 3.30526 3.30972 3.43558 3.43945 3.44403 3.58062 3.58469 3.58965 3.75454 3.75886 3.76191 4.08838 4.09163 4.33708 4.33976 4.49176 4.49619 4.49977 4.61506 4.62257 4.62668 4.81074 4.81351 4.81808 
0 
53 0.15893 0.16418 0.31502 0.31943 0.50272 0.50751 0.63586 0.64026 0.82561 0.83029 0.9951 1.0002 1.16343 1.32745 1.33262 1.49548 1.50046 1.65939 1.66594 1.84855 1.85469 2.06196 2.06778 2.19264 2.33495 2.33993 2.47717 2.48263 2.63006 2.63411 2.82135 2.82565 2.98533 2.99053 3.15769 3.16224 3.30649 3.31177 3.44128 3.44599 3.58602 3.5911 3.75989 3.76346 4.09052 4.09648 4.3393 4.34549 4.49814 4.503 4.6253 4.81469 4.81938 
88 0.14468 0.14912 0.1523 0.30112 0.30481 0.30857 0.31272 0.48763 0.49266 0.49565 0.62032 0.62513 0.62892 0.81009 0.81398 0.81733 0.8222 0.98275 0.98638 0.99097 1.14715 1.15154 1.15687 1.31199 1.31759 1.32124 1.47986 1.48462 1.48789 1.64104 1.6489 1.65295 1.83747 1.84031 1.84456 2.05074 2.05398 2.05908 2.17604 2.18244 2.32238 2.32563 2.33002 2.45831 2.46512 2.46887 2.61452 2.61952 2.62255 2.80585 2.81066 2.81367 2.81907 2.96968 2.97536 2.97885 3.14264 3.14596 3.14997 3.15419 3.29173 3.29662 3.30047 3.424 3.4303 3.4347 3.57159 3.57634 3.58044 3.74617 3.75053 3.75346 4.07965 4.08258 4.08778 4.32862 4.33104 4.33678 4.4829 4.48678 4.48994 4.60695 4.61431 4.61891 4.80176 4.80491 4.80773 4.81194 
48 0.17694 0.18198 0.33316 0.33758 0.5195 0.52379 0.65322 0.84192 0.84661 1.01248 1.01699 1.18186 1.18832 1.34625 1.35627 1.5129 1.51841 1.67592 1.6833 1.86668 1.87143 2.07916 2.20979 2.3515 2.35638 2.4944 2.5031 2.64713 2.83781 2.84325 3.00205 3.17516 3.18101 3.32608 3.3336 3.4587 3.46396 3.60348 3.77781 3.78432 4.1082 4.1155 4.35592 4.36265 4.51478 4.64374 4.83084 4.83553 
0 
130 0.14186 0.14515 0.14787 0.15014 0.15454 0.29798 0.30156 0.30411 0.30654 0.30962 0.48482 0.48828 0.49092 0.49306 0.49604 0.6158 0.61968 0.62272 0.62538 0.6283 0.80725 0.81061 0.81344 0.81556 0.81906 0.98006 0.98241 0.98543 0.98817 1.14408 1.14795 1.15124 1.15484 1.15904 1.30905 1.31229 1.31595 1.31868 1.32232 1.47708 1.48076 1.48368 1.48601 1.48972 1.63825 1.64433 1.64752 1.65065 1.65573 1.83478 1.83701 1.83956 1.84203 1.84627 2.04802 2.05024 2.05275 2.05569 2.17317 2.1772 2.18069 2.18717 2.31967 2.3223 2.3248 2.32753 2.45482 2.46069 2.46406 2.46673 2.4705 2.61158 2.61595 2.61858 2.6208 2.80327 2.80687 2.80933 2.81149 2.81505 2.96674 2.97034 2.9736 2.97588 3.13956 3.14239 3.14482 3.1474 3.15011 3.28861 3.29176 3.29493 3.29795 3.30089 3.42145 3.42711 3.42951 3.43292 3.43622 3.5688 3.57232 3.57486 3.57786 3.74351 3.74588 3.74872 3.75095 3.75371 4.07699 4.07928 4.08168 4.08449 4.32579 4.32785 4.33002 4.33322 4.47991 4.48273 4.48597 4.48803 4.49213 4.60393 4.60855 4.61208 4.61581 4.79924 4.80183 4.80389 4.80605 4.80962 
0 
61 0.15535 0.16002 0.1649 0.31255 0.31773 0.49904 0.50274 0.50757 0.63182 0.6367 0.82092 0.8259 0.99268 0.99786 1.15892 1.16734 1.32399 1.33094 1.49094 1.49537 1.50033 1.65396 1.65883 1.6654 1.84755 1.85421 2.06055 2.06875 2.18679 2.19728 2.33291 2.33877 2.47178 2.47698 2.62692 2.63111 2.81756 2.82187 2.82698 2.98024 2.98519 3.15365 3.1591 3.30337 3.30997 3.43808 3.44442 3.58304 3.5885 3.75709 3.76222 4.0897 4.09967 4.33849 4.34499 4.4937 4.49905 4.61807 4.62497 4.81249 4.81653 
66 0.16592 0.16924 0.17554 0.32234 0.32565 0.33115 0.50984 0.51346 0.64244 0.64651 0.83099 0.83458 0.83974 1.00129 1.00604 1.01496 1.16746 1.17383 1.33507 1.33898 1.50169 1.50519 1.51285 1.66618 1.67068 1.67685 1.85593 1.86024 1.86629 2.069 2.07287 2.1973 2.20424 2.34185 2.34644 2.35261 2.48392 2.48835 2.63676 2.64008 2.82731 2.83068 2.83696 2.99245 2.99763 3.16246 3.16697 3.31395 3.3177 3.44868 3.45278 3.59311 3.59783 3.76646 3.77003 4.09794 4.10197 4.34624 4.35219 4.5036 4.50689 4.62998 4.63534 4.82112 4.82416 4.82886 
37 0.14916 0.15484 0.30626 0.49298 0.49927 0.62586 0.81453 0.82031 0.98637 1.15255 1.31654 1.48448 1.49075 1.65253 1.8411 2.05437 2.18183 2.32655 2.46927 2.62126 2.81131 2.81748 2.97534 3.14687 3.15331 3.29642 3.43373 3.57704 3.74989 3.75572 4.08344 4.33209 4.48709 4.49339 4.6149 4.80592 4.81104 
2 0.17408 4.82772 
3 0.82907 1.50093 2.82895 
0 
15 0.1698 0.32565 0.51295 0.64662 0.83492 1.50532 1.86204 2.63887 2.83218 3.16785 3.59717 3.76934 4.35088 4.5079 4.82583 
27 0.15877 0.31706 0.50284 0.63561 0.82341 0.9959 1.16335 1.32821 1.49456 1.65959 1.85205 2.06486 2.33858 2.47799 2.63121 2.82166 2.98605 3.15945 3.30768 3.4432 3.58879 3.76217 4.09431 4.34143 4.49886 4.62919 4.81505 
74 0.15383 0.15837 0.16386 0.3111 0.31524 0.32203 0.4982 0.50143 0.50486 0.63098 0.63517 0.64047 0.81895 0.823 0.82549 0.99111 0.99639 1.00094 1.15749 1.16346 1.16794 1.32115 1.32657 1.33053 1.48864 1.49344 1.49701 1.65434 1.65867 1.66532 1.84588 1.85111 1.85503 2.05926 2.06344 2.18527 2.19067 2.33142 2.33548 2.47184 2.47604 2.48167 2.62601 2.6295 2.81623 2.81993 2.82434 2.98038 2.98406 3.15191 3.15653 3.16072 3.30127 3.30666 3.30989 3.43698 3.44195 3.5821 3.58608 3.75475 3.75921 3.76256 4.0883 4.09268 4.33692 4.34118 4.49195 4.49656 4.61532 4.62312 4.62926 4.8108 4.81398 4.82131 
3 1.51392 2.64582 4.51297 
35 0.1678 0.32325 0.32936 0.5105 0.51635 0.64477 0.8332 0.83849 1.00238 1.17281 1.33705 1.50336 1.66711 1.85667 1.86254 2.0708 2.20348 2.34291 2.35083 2.48519 2.63883 2.82926 2.8369 2.99346 3.16561 3.31659 3.45047 3.5944 3.76819 4.09901 4.34772 4.50586 4.63426 4.82317 4.82877 
33 0.15991 0.31295 0.31831 0.50094 0.63335 0.82493 0.99283 1.15896 1.16835 1.32772 1.49586 1.65912 1.84743 1.85439 2.06134 2.19117 2.33279 2.47661 2.62831 2.81973 2.98456 3.15369 3.15923 3.30743 3.4386 3.58525 3.75956 4.08988 4.33799 4.49693 4.62465 4.81254 4.81862 
57 0.15015 0.15487 0.30674 0.31123 0.493 0.49806 0.62569 0.63075 0.81611 0.82052 0.98802 0.99532 1.15328 1.16284 1.31766 1.32544 1.48558 1.49073 1.64646 1.65475 1.84287 1.84764 2.05607 2.05991 2.18144 2.18947 2.3278 2.33179 2.46582 2.47252 2.62152 2.62624 2.81113 2.81638 2.97519 2.9816 3.14814 3.15289 3.29698 3.30486 3.42969 3.43575 3.44249 3.57691 3.58187 3.75132 3.75666 4.08504 4.08858 4.33393 4.33704 4.4884 4.49433 4.61238 4.62176 4.80707 4.81046 
98 0.15421 0.15782 0.16103 0.16554 0.31068 0.31358 0.31719 0.32051 0.49691 0.50139 0.50444 0.50814 0.62955 0.63347 0.63711 0.82006 0.82371 0.82642 0.8303 0.99188 0.99578 0.9992 1.1569 1.1608 1.16538 1.16972 1.32139 1.32629 1.32973 1.48961 1.49387 1.49678 1.50056 1.64961 1.65641 1.65963 1.66487 1.8467 1.84977 1.85378 2.05997 2.06347 2.06854 2.18496 2.1902 2.1951 2.33179 2.33485 2.33834 2.46728 2.47309 2.47676 2.48114 2.62462 2.6285 2.63121 2.81495 2.81913 2.82211 2.8262 2.97901 2.98402 2.98677 3.15205 3.15522 3.15847 3.16229 3.30085 3.30507 3.30882 3.31292 3.43261 3.43861 3.44308 3.44775 3.58077 3.58484 3.58824 3.75521 3.7591 3.76202 4.08898 4.09225 4.09698 4.33799 4.34103 4.34592 4.49241 4.49673 4.49955 4.6155 4.62191 4.62556 4.63208 4.81117 4.81411 4.81708 4.82069 
27 0.16811 0.32581 0.51167 0.64377 0.83425 1.0041 1.17501 1.33882 1.50487 1.66977 1.86058 2.06923 2.1993 2.34191 2.34906 2.48422 2.82852 2.99152 3.16694 3.31977 3.45366 3.59755 3.77026 4.09828 4.34598 4.50992 4.8245 
61 0.16688 0.17072 0.32265 0.32769 0.51077 0.51479 0.64361 0.64878 0.83162 0.83536 0.8515 1.00214 1.00669 1.02309 1.17077 1.17694 1.33691 1.34499 1.50226 1.50619 1.66661 1.67261 1.85699 1.86245 2.07005 2.07572 2.19663 2.20616 2.34249 2.34719 2.35717 2.48415 2.48803 2.63716 2.64119 2.82873 2.8331 2.83796 2.9915 2.99519 3.16412 3.16832 3.31358 3.31906 3.45 3.45403 3.59339 3.59815 3.76762 3.77181 4.09947 4.10418 4.34778 4.35447 4.50375 4.5082 4.63081 4.63641 4.82241 4.82589 4.83183 
41 0.16021 0.16519 0.31743 0.32335 0.50516 0.51108 0.63744 0.82488 0.82894 0.99631 1.00302 1.16305 1.17154 1.32988 1.4952 1.50007 1.66121 1.66889 1.85114 1.85716 2.06476 2.19485 2.33684 2.34385 2.47979 2.63333 2.82366 2.83008 2.98722 3.16015 3.31007 3.44553 3.58787 3.59974 3.76334 4.09357 4.34228 4.50056 4.62684 4.81749 4.82294 
90 0.17711 0.18022 0.18419 0.33362 0.33695 0.34034 0.52093 0.52352 0.52678 0.53351 0.65383 0.65738 0.66132 0.84215 0.84568 0.84886 0.85516 1.01369 1.01773 1.0218 1.18033 1.18462 1.18887 1.34611 1.34928 1.35306 1.51345 1.51652 1.52031 1.67786 1.68138 1.68623 1.86799 1.87167 1.87495 1.88136 2.08094 2.08433 2.08921 2.20946 2.21354 2.22135 2.35325 2.35674 2.36115 2.36844 2.49551 2.49888 2.50389 2.64825 2.65134 2.65685 2.83934 2.84216 2.84586 2.85285 3.00278 3.00593 3.01037 3.17504 3.17867 3.18188 3.32427 3.32823 3.33142 3.45956 3.46331 3.46698 3.60442 3.60774 3.61218 3.77823 3.78158 3.78469 3.79273 4.1099 4.1131 4.11752 4.35852 4.36144 4.36581 4.51521 4.5187 4.52301 4.64437 4.64927 4.83301 4.83572 4.83889 4.84415 
78 0.15304 0.15727 0.16231 0.30893 0.31242 0.31648 0.49546 0.50014 0.5043 0.62773 0.63258 0.63652 0.81861 0.82298 0.82586 0.9904 0.99474 1.00013 1.15532 1.16042 1.16732 1.32012 1.3253 1.33295 1.48832 1.49305 1.49634 1.64902 1.65618 1.65983 1.84521 1.84917 1.85407 2.05845 2.06223 2.18397 2.18971 2.33024 2.33373 2.34026 2.46604 2.47249 2.47609 2.62211 2.62685 2.63008 2.81374 2.81819 2.82299 2.97756 2.98283 3.15046 3.15406 3.15794 3.29947 3.3043 3.30898 3.43203 3.43768 3.44208 3.57933 3.58379 3.58997 3.75379 3.75836 3.76323 4.0874 4.09116 4.33629 4.34011 4.49075 4.49551 4.61459 4.62115 4.62942 4.80959 4.81293 4.81787 
54 0.1524 0.1575 0.31038 0.31576 0.49779 0.5023 0.63019 0.63546 0.81785 0.82233 0.82734 0.99067 0.99683 1.15712 1.32156 1.32767 1.4876 1.49257 1.49952 1.65535 1.66259 1.84532 1.85117 2.05875 2.06621 2.18734 2.33069 2.33648 2.47195 2.4778 2.62586 2.62997 2.81559 2.82 2.9799 2.98483 3.15121 3.15685 3.30091 3.30733 3.43644 3.44314 3.58122 3.58673 3.75437 3.7594 4.08768 4.33634 4.49152 4.49636 4.61862 4.62578 4.81032 4.81453 
32 0.15485 0.30999 0.49739 0.63042 0.82014 0.98973 1.15714 1.32189 1.49089 1.65492 1.84416 2.05745 2.18748 2.32982 2.47264 2.62537 2.81527 2.9797 3.15062 3.15861 3.30083 3.43624 3.58093 3.75321 3.759 4.08656 4.33505 4.49081 4.4972 4.62187 4.80926 4.81503 
33 0.16453 0.31973 0.32588 0.50879 0.64097 0.82804 0.83366 0.99938 1.00555 1.16756 1.33357 1.4993 1.50601 1.66419 1.85446 1.8601 2.06739 2.1968 2.3402 2.48183 2.63532 2.82625 2.9904 3.1614 3.31171 3.44716 3.59116 3.76478 4.09651 4.34515 4.50133 4.63105 4.82019 
82 0.14527 0.14956 0.15322 0.30147 0.3051 0.30907 0.48806 0.49272 0.49618 0.62067 0.62509 0.6293 0.81081 0.81468 0.81822 0.82444 0.9832 0.987 0.99171 1.14767 1.15176 1.15744 1.31255 1.31756 1.32175 1.48066 1.48521 1.48893 1.64189 1.64847 1.6523 1.83793 1.84096 1.8453 2.05118 2.05455 2.1765 2.18237 2.18982 2.32279 2.32611 2.33056 2.45959 2.46508 2.46951 2.61529 2.61963 2.62306 2.80637 2.81078 2.8143 2.97012 2.97507 2.97883 3.14293 3.14627 3.15041 3.29211 3.29658 3.30096 3.42491 3.43037 3.43519 3.572 3.57644 3.58096 3.74661 3.75077 3.7541 4.08008 4.08315 4.32906 4.33174 4.48332 4.48711 4.49063 4.60742 4.61418 4.61877 4.80223 4.80546 4.80855 
142 0.13728 0.14047 0.14316 0.14537 0.14821 0.29339 0.29682 0.29931 0.30168 0.30395 0.48019 0.48349 0.48623 0.48827 0.49061 0.49475 0.61148 0.61516 0.61814 0.62068 0.62287 0.62746 0.80265 0.80588 0.80866 0.81076 0.8132 0.81653 0.97545 0.97784 0.98071 0.98332 0.98679 1.1395 1.14317 1.14635 1.14934 1.15283 1.30444 1.30756 1.31121 1.31359 1.31646 1.47248 1.47596 1.47891 1.4811 1.48393 1.63368 1.63936 1.64248 1.64491 1.64888 1.83016 1.8324 1.83477 1.83725 1.83979 2.0434 2.04564 2.04801 2.05082 2.16857 2.17232 2.17595 2.17979 2.31504 2.31764 2.32003 2.32266 2.32592 2.45028 2.45568 2.45894 2.46152 2.46417 2.60698 2.61108 2.61374 2.6159 2.61896 2.79864 2.80206 2.80462 2.80667 2.80942 2.81316 2.96213 2.96554 2.96887 2.97093 2.97474 3.13496 3.13776 3.14008 3.14263 3.14466 3.14823 3.28406 3.28714 3.29029 3.29306 3.29548 3.41684 3.42217 3.42454 3.42731 3.42989 3.56419 3.56755 3.57016 3.57284 3.57632 3.7389 3.74133 3.74404 3.74621 3.74819 4.07236 4.07467 4.07693 4.07964 4.32119 4.32324 4.32529 4.32841 4.4753 4.47808 4.48123 4.48325 4.48578 4.59933 4.60339 4.60713 4.6102 4.61497 4.7946 4.79717 4.79917 4.80131 4.80392 4.99802 
36 0.15291 0.15799 0.31045 0.49672 0.50159 0.62985 0.8183 0.82338 0.99065 1.1568 1.32074 1.488 1.49354 1.65387 1.84536 2.0586 2.18592 2.33078 2.47074 2.47658 2.6251 2.81523 2.97901 2.98459 3.15108 3.1615 3.30056 3.3094 3.43645 3.58089 3.75404 4.08767 4.33635 4.49136 4.6188 4.81015 
0 
62 0.17474 0.17935 0.33073 0.33456 0.34276 0.51867 0.52302 0.6513 0.65506 0.84018 0.84519 1.0109 1.01582 1.18032 1.18588 1.34336 1.34772 1.51092 1.51544 1.67486 1.68124 1.8653 1.86972 1.87614 2.07795 2.08302 2.20742 2.2152 2.3508 2.35787 2.37139 2.49302 2.49863 2.64533 2.65134 2.83724 2.84211 3.00085 3.00593 3.17313 3.17698 3.19325 3.32356 3.32744 3.45726 3.46221 3.60222 3.6095 3.77528 3.77893 3.7872 4.1065 4.11162 4.35465 4.3601 4.51299 4.51771 4.64148 4.6491 4.82994 4.8343 4.84133 
93 0.17685 0.17985 0.1839 0.33195 0.33554 0.33913 0.34757 0.52053 0.52382 0.52744 0.65253 0.65639 0.65988 0.84301 0.84564 0.8495 1.01209 1.01654 1.021 1.03013 1.18034 1.18527 1.18892 1.34472 1.34826 1.35151 1.36939 1.51266 1.51583 1.51969 1.67683 1.68056 1.68594 1.86637 1.87053 1.87433 1.88147 2.07968 2.08341 2.0878 2.20824 2.21319 2.21899 2.35178 2.35629 2.36094 2.36698 2.49594 2.50017 2.50645 2.64807 2.65076 2.65615 2.83872 2.84192 2.84598 2.85845 3.00309 3.00665 3.01145 3.17351 3.1774 3.18038 3.18678 3.3242 3.32801 3.33131 3.45861 3.46294 3.46774 3.60386 3.60846 3.6136 3.77846 3.78121 3.78519 3.79326 4.10863 4.11207 4.11763 4.35736 4.3604 4.36619 4.51523 4.51796 4.52225 4.64286 4.64776 4.65761 4.83192 4.83469 4.83813 4.84322 
7 0.16896 0.83593 1.0048 1.50558 1.66711 1.86088 4.82314 
1 3.77456 
55 0.1577 0.16147 0.31443 0.3186 0.50222 0.50557 0.63428 0.63831 0.82294 0.82691 0.83129 0.99462 0.99979 1.16075 1.16804 1.32579 1.33068 1.49315 1.49725 1.5025 1.659 1.66433 1.84931 1.85464 2.06268 2.1895 2.19894 2.33455 2.34002 2.47601 2.47992 2.62957 2.63288 2.81997 2.82333 2.98363 2.98748 3.15526 3.1598 3.30501 3.31008 3.44014 3.44492 3.58573 3.59025 3.75882 3.76291 4.09181 4.34016 4.49592 4.49997 4.62119 4.62725 4.81417 4.81738 
80 0.14496 0.14912 0.15252 0.30147 0.30502 0.30879 0.48799 0.49258 0.49575 0.62058 0.62499 0.62885 0.81053 0.81429 0.8176 0.98295 0.98689 0.99128 1.14787 1.1519 1.15689 1.31258 1.31772 1.32148 1.48034 1.48477 1.48817 1.64168 1.64873 1.65288 1.83769 1.84084 1.84479 2.05094 2.05437 2.17653 2.18232 2.32263 2.32596 2.33015 2.45951 2.4651 2.46904 2.61546 2.61965 2.62284 2.80625 2.81065 2.81385 2.97016 2.97539 2.97903 3.14289 3.14627 3.14995 3.29204 3.29651 3.30045 3.42472 3.43017 3.43493 3.57192 3.57633 3.58037 3.74633 3.75052 3.75354 4.07985 4.08299 4.32879 4.33157 4.48324 4.48743 4.49042 4.60745 4.614 4.61895 4.802 4.80517 4.8082 
2 3.77203 4.82452 
28 0.16908 0.3261 0.51353 0.6489 0.83453 1.00705 1.17794 1.34052 1.50582 1.67346 1.86179 2.07568 2.20641 2.34641 2.48908 2.63947 2.83207 2.99778 3.16828 3.31901 3.45349 3.59919 3.77105 4.10455 4.3546 4.50778 4.63592 4.82491 
28 0.15898 0.3162 0.50178 0.6351 0.8238 0.99546 1.16419 1.32756 1.4942 1.65917 1.84991 2.06161 2.1921 2.33401 2.47626 2.62912 2.81987 2.98398 3.15686 3.30743 3.44175 3.58473 3.75945 4.09037 4.33822 4.49632 4.62607 4.81344 
56 0.15269 0.15766 0.309 0.31401 0.49516 0.50015 0.62827 0.63374 0.81806 0.82298 0.98963 0.99584 1.15533 1.16244 1.31957 1.32567 1.488 1.49309 1.65016 1.65632 1.84436 1.84967 2.05761 2.06245 2.1837 2.1908 2.32965 2.33492 2.46817 2.47431 2.62332 2.62823 2.81344 2.81853 2.97725 2.98292 3.14981 3.15532 3.29928 3.30561 3.43279 3.43777 3.57913 3.58449 3.75304 3.75848 4.08663 4.09146 4.33539 4.34043 4.49013 4.49564 4.61419 4.62282 4.809 4.81305 
31 0.16574 0.32171 0.5096 0.64295 0.83097 1.0031 1.17203 1.33471 1.50155 1.66605 1.85706 2.06894 2.20101 2.34173 2.34886 2.48545 2.63645 2.8271 2.83446 2.9912 3.16404 3.31461 3.44996 3.59429 3.7672 4.09834 4.34543 4.50454 4.63283 4.82124 4.82701 
93 0.17682 0.17975 0.18355 0.33308 0.33634 0.33947 0.35257 0.5206 0.52344 0.52689 0.53367 0.65288 0.65665 0.66031 0.84295 0.84547 0.84906 0.86152 1.0134 1.01693 1.0211 1.03048 1.18088 1.18497 1.1887 1.34549 1.34906 1.35283 1.51258 1.51564 1.51923 1.67724 1.68084 1.68592 1.86716 1.87071 1.87393 1.88088 2.07971 2.08312 2.08846 2.21042 2.21573 2.35236 2.35572 2.36046 2.36625 2.49468 2.49819 2.5029 2.64713 2.64999 2.65549 2.83829 2.84138 2.84509 2.85049 3.0032 3.00673 3.01267 3.17402 3.17752 3.18087 3.18702 3.32541 3.3283 3.33178 3.4587 3.46265 3.4667 3.6041 3.60813 3.61295 3.77725 3.78067 3.78406 3.79026 4.10859 4.11174 4.11708 4.35698 4.36009 4.36438 4.51344 4.517 4.52068 4.52824 4.64341 4.64763 4.83232 4.83481 4.8381 4.84349 
70 0.15686 0.16069 0.16389 0.16895 0.31426 0.3181 0.32113 0.50194 0.50523 0.50957 0.63432 0.63844 0.82247 0.82639 0.82943 0.99411 0.99867 1.00231 1.1606 1.16556 1.17158 1.32495 1.33017 1.49236 1.49633 1.49961 1.65872 1.6623 1.66656 1.84907 1.85313 1.85656 2.06215 2.06588 2.19011 2.19457 2.33428 2.33886 2.34587 2.47561 2.47917 2.62926 2.6328 2.8198 2.82334 2.82826 2.98368 2.98733 3.15522 3.15993 3.16534 3.30527 3.31043 3.44043 3.44513 3.58502 3.58866 3.75866 3.76322 4.09114 4.09513 4.33964 4.34358 4.4954 4.49989 4.61985 4.62616 4.81389 4.81714 4.82169 
31 0.16727 0.32309 0.50889 0.64176 0.83318 1.00423 1.1684 1.33436 1.50513 1.66794 1.85749 2.07017 2.19838 2.34135 2.48334 2.63598 2.82875 2.9901 2.99744 3.16228 3.16781 3.31415 3.44938 3.59231 3.76603 3.77161 4.09846 4.34629 4.50411 4.63146 4.82194 
19 0.16463 0.32291 0.50997 0.83214 1.00218 1.49981 1.66299 1.85678 2.34183 2.48133 2.63426 2.82638 3.45144 3.59329 3.76529 4.09683 4.34421 4.50311 4.81929 
39 0.1564 0.31125 0.32009 0.499 0.50545 0.63281 0.82086 0.82589 0.9914 1.15771 1.32136 1.49089 1.49614 1.65612 1.8459 2.05912 2.18539 2.33137 2.47314 2.62675 2.81788 2.98011 2.98688 3.15209 3.15901 3.30138 3.30963 3.43766 3.44496 3.58181 3.75469 3.76135 4.08812 4.33683 4.49194 4.50011 4.61571 4.81079 4.81736 
111 0.14474 0.14852 0.15129 0.15435 0.30086 0.30426 0.30743 0.3102 0.48747 0.49147 0.49396 0.49657 0.50051 0.61983 0.62364 0.62655 0.6294 0.81008 0.81348 0.81665 0.81914 0.98268 0.98548 0.989 0.99294 1.14695 1.1507 1.15456 1.15828 1.31182 1.31537 1.3189 1.3221 1.47992 1.48383 1.48685 1.48986 1.64126 1.6476 1.65049 1.65388 1.83739 1.83991 1.84312 1.84643 2.05064 2.05324 2.05606 2.17593 2.18099 2.18432 2.32227 2.32507 2.32808 2.33165 2.45819 2.46373 2.46714 2.46985 2.47483 2.61446 2.61867 2.62162 2.62419 2.80584 2.80985 2.8125 2.81525 2.82033 2.9695 2.97363 2.97662 2.97995 3.14233 3.14537 3.14858 3.15106 3.29155 3.29503 3.29865 3.30147 3.42422 3.42991 3.43301 3.43602 3.57146 3.57533 3.57804 3.58128 3.74616 3.74935 3.75221 3.7545 4.07958 4.08217 4.08517 4.32854 4.33073 4.33374 4.48267 4.48565 4.48905 4.4916 4.60677 4.61241 4.61641 4.62056 4.80175 4.80457 4.80688 4.80969 
32 0.15105 0.30737 0.49334 0.62659 0.81638 0.82414 0.98798 1.1535 1.31766 1.32647 1.4863 1.6521 1.84266 2.0559 2.1816 2.32796 2.4664 2.47368 2.62161 2.81157 2.9754 3.14809 3.29749 3.43376 3.57747 3.75135 3.75914 4.08495 4.33366 4.48835 4.61252 4.80726 
42 0.15399 0.15926 0.30925 0.3171 0.49679 0.50216 0.62963 0.81897 0.82347 0.9893 1.15548 1.16498 1.32007 1.32741 1.48967 1.49468 1.65522 1.84383 1.85192 2.05709 2.18648 2.32933 2.47222 2.62455 2.81461 2.82059 2.97923 3.1501 3.15709 3.29955 3.30712 3.4367 3.58038 3.75303 3.75857 4.08617 4.33479 4.48995 4.49571 4.61728 4.8088 4.81424 
7 0.1642 0.32134 0.82825 1.00007 1.49921 1.66389 4.6297 
65 0.14388 0.14826 0.30019 0.30425 0.30883 0.4864 0.49081 0.49506 0.61946 0.62372 0.62982 0.80927 0.81378 0.81879 0.98096 0.98578 1.14661 1.15225 1.31087 1.31652 1.47912 1.48397 1.49061 1.64215 1.64801 1.8357 1.83979 2.04892 2.0527 2.17509 2.18156 2.32089 2.32471 2.45964 2.46558 2.61458 2.61886 2.80464 2.80907 2.81448 2.96862 2.97379 3.14112 3.14528 3.14917 3.29052 3.296 3.42544 3.43059 3.57038 3.57468 3.74432 3.74879 3.75223 4.07794 4.08165 4.32676 4.33014 4.48141 4.48619 4.60598 4.61406 4.80018 4.80339 4.80766 
28 0.17735 0.33232 0.51965 0.65149 0.84222 1.01491 1.1851 1.34513 1.51284 1.67886 1.86824 2.07698 2.21644 2.35536 2.49698 2.64459 2.83919 2.99994 3.17459 3.32375 3.46037 3.60888 3.77601 4.10681 4.35499 4.51352 4.64297 4.83222 
35 0.16971 0.17609 0.32632 0.5129 0.51939 0.6462 0.83548 0.84201 1.00472 1.17312 1.33844 1.50565 1.51156 1.66948 1.85992 1.86651 2.07335 2.20036 2.34515 2.48782 2.64161 2.83115 2.838 2.99559 3.16851 3.31878 3.45296 3.59683 3.77322 4.1016 4.34948 4.50839 4.63536 4.8248 4.83114 
29 0.15669 0.31392 0.50038 0.6336 0.82181 0.82887 0.99444 1.16243 1.32592 1.49246 1.65769 1.84731 2.06062 2.19013 2.3337 2.47486 2.62828 2.81839 2.98332 3.15453 3.3056 3.44049 3.58419 3.75799 4.08906 4.33705 4.49534 4.62482 4.81223 
31 0.16373 0.32006 0.50747 0.63987 0.83095 1.00115 1.16752 1.33261 1.4995 1.66436 1.8537 1.86036 2.06664 2.19676 2.33929 2.48114 2.63447 2.82522 2.83056 2.98952 3.16218 3.31279 3.44585 3.58991 3.7655 4.09529 4.34401 4.50262 4.63091 4.81894 4.82513 
6 0.16548 0.32279 0.83017 1.00112 1.50483 2.83173 
24 0.16382 0.32186 0.50759 0.64193 1.17299 1.33384 1.85666 2.06662 2.19667 2.34205 2.48349 2.63366 2.82512 2.98891 3.16153 3.3123 3.44772 3.59064 3.76437 4.09527 4.34239 4.50086 4.62938 4.81802 
29 0.1614 0.31773 0.32252 0.50699 0.64005 0.82714 0.99889 1.17111 1.334 1.49767 1.66077 1.85139 1.85755 2.06575 2.19986 2.33773 2.48022 2.6327 2.82418 2.98795 3.16151 3.31234 3.4466 3.58835 3.76379 4.0946 4.34236 4.50083 4.8174 
58 0.17635 0.18097 0.33306 0.33737 0.52021 0.52433 0.6518 0.65579 0.84263 0.84707 1.01443 1.02001 1.18259 1.18748 1.34532 1.35008 1.51274 1.51773 1.67646 1.68262 1.8677 1.87191 2.07903 2.08338 2.20934 2.22374 2.35231 2.35878 2.37607 2.49327 2.49832 2.64615 2.6496 2.83769 2.84218 2.85667 3.00175 3.00666 3.17457 3.17799 3.32553 3.32948 3.45961 3.46405 3.60323 3.60834 3.7782 3.78215 4.10808 4.11474 4.35586 4.36117 4.51417 4.51875 4.64247 4.83128 4.83524 4.84185 
81 0.15468 0.15796 0.16088 0.1656 0.31182 0.31569 0.31915 0.49895 0.50176 0.50544 0.63173 0.63473 0.63894 0.8196 0.82272 0.82512 0.82853 0.99133 0.99489 0.9988 1.15785 1.16257 1.1678 1.32144 1.3265 1.33071 1.48905 1.49272 1.49524 1.49949 1.65569 1.65862 1.66471 1.84621 1.85004 1.8541 2.05943 2.06282 2.18588 2.19048 2.33183 2.33542 2.34142 2.47234 2.47577 2.48114 2.62672 2.6297 2.81699 2.8201 2.8254 2.98011 2.984 2.98925 3.15251 3.15698 3.16061 3.30138 3.3058 3.30916 3.4378 3.44139 3.44742 3.58244 3.58538 3.59113 3.75487 3.75894 3.76184 4.08856 4.09188 4.33733 4.34013 4.49228 4.49647 4.49972 4.61642 4.624 4.81124 4.8141 4.81839 
38 0.16761 0.17521 0.32449 0.33156 0.51258 0.64552 0.83407 1.00492 1.01172 1.17166 1.33746 1.50348 1.50972 1.66703 1.67381 1.85724 1.86254 2.07259 2.19954 2.3444 2.48592 2.63927 2.83023 2.99412 3.16588 3.17096 3.31744 3.45053 3.59475 3.60568 3.76969 4.10049 4.3477 4.35435 4.50627 4.63502 4.82283 4.82924 
75 0.16158 0.16469 0.16859 0.3177 0.32115 0.32446 0.50559 0.50884 0.51401 0.638 0.64177 0.82736 0.83036 0.83395 0.99728 1.00164 1.00606 1.1639 1.16916 1.17296 1.32796 1.33236 1.33631 1.49819 1.50112 1.5052 1.66213 1.66597 1.67161 1.85251 1.85648 1.85985 2.06569 2.06927 2.19463 2.19932 2.33791 2.34191 2.34686 2.4791 2.48253 2.63287 2.63561 2.82326 2.82625 2.83071 2.98765 2.99024 3.15884 3.16276 3.16625 3.30969 3.31343 3.31771 3.44396 3.44828 3.45485 3.58813 3.59202 3.59929 3.76248 3.76598 3.77522 4.09426 4.09778 4.10712 4.34286 4.34588 4.4988 4.50244 4.62499 4.62992 4.81721 4.81965 4.82402 
3 1.84753 4.33738 4.81357 
99 0.1467 0.15112 0.15392 0.16009 0.30295 0.30685 0.31013 0.3137 0.48939 0.49429 0.49708 0.50057 0.62225 0.62699 0.6305 0.81238 0.81646 0.81919 0.82321 0.98442 0.98834 0.9919 1.14918 1.15368 1.15789 1.16198 1.31387 1.31949 1.32276 1.48208 1.48699 1.48976 1.64288 1.65038 1.65362 1.65908 1.83916 1.84209 1.84558 1.85023 2.05242 2.0556 2.05926 2.17782 2.1841 2.19033 2.32406 2.32737 2.33096 2.46034 2.4671 2.47022 2.47467 2.61676 2.62161 2.62429 2.80758 2.81237 2.81504 2.81927 2.97153 2.97711 2.97997 3.14438 3.14777 3.15137 3.15473 3.29345 3.29854 3.30185 3.30545 3.42585 3.43201 3.4359 3.43957 3.57332 3.57807 3.5817 3.74785 3.75218 3.75486 3.75968 4.08134 4.08418 4.08778 4.3303 4.33262 4.33708 4.48467 4.48915 4.49167 4.49785 4.60872 4.61537 4.61943 4.80346 4.80664 4.80931 4.813 
0 
56 0.14723 0.15244 0.30342 0.30841 0.48962 0.49471 0.62269 0.62805 0.81267 0.81799 0.98439 0.99138 1.14998 1.1572 1.31429 1.32093 1.48243 1.48811 1.64605 1.65301 1.83913 1.84463 2.05235 2.05709 2.17823 2.1891 2.32422 2.32893 2.46373 2.47018 2.61808 2.62294 2.8078 2.81303 2.97188 2.97784 3.14449 3.14982 3.29381 3.30052 3.42936 3.43609 3.57356 3.57866 3.74774 3.75326 4.08133 4.086 4.33018 4.33438 4.48483 4.49051 4.6091 4.61938 4.8035 4.80719 
92 0.16093 0.16424 0.16722 0.31757 0.32092 0.32443 0.50251 0.50688 0.50942 0.51271 0.63628 0.63955 0.64295 0.64714 0.82626 0.82976 0.83238 0.99745 1.00102 1.00533 1.16317 1.16727 1.17113 1.32751 1.33228 1.33579 1.3402 1.49566 1.49972 1.50322 1.66027 1.66375 1.66835 1.85223 1.85481 1.8587 2.06553 2.06867 2.07267 2.19083 2.19568 2.19957 2.33744 2.34031 2.34416 2.47728 2.48115 2.48428 2.63176 2.63467 2.63725 2.82046 2.82479 2.82773 2.83167 2.98517 2.98944 2.99189 3.15778 3.16128 3.16432 3.16799 3.30737 3.31169 3.31472 3.31871 3.44336 3.44667 3.44999 3.58703 3.5905 3.59409 3.76094 3.7646 3.76741 3.77131 4.09448 4.09703 4.10061 4.34332 4.34551 4.35006 4.49816 4.50235 4.50491 4.62247 4.62743 4.6308 4.63729 4.81722 4.81979 4.82316 
62 0.15587 0.16028 0.31246 0.31723 0.49893 0.50342 0.50824 0.63232 0.63727 0.8216 0.82567 0.8304 0.99244 0.99794 1.15847 1.16438 1.32218 1.32797 1.49117 1.49562 1.50037 1.65506 1.6593 1.84725 1.85229 2.06039 2.06511 2.18691 2.19265 2.33249 2.33769 2.47196 2.47763 2.62661 2.6313 2.81568 2.82091 2.82614 2.97992 2.98534 3.15317 3.15827 3.16338 3.30191 3.30825 3.43851 3.44323 3.58155 3.58619 3.75591 3.76142 4.08955 4.09424 4.33836 4.3426 4.49272 4.49817 4.62101 4.62594 4.81213 4.81548 4.82134 
46 0.16037 0.1637 0.3158 0.32003 0.50419 0.50816 0.63621 0.6407 0.82438 0.82803 0.99548 1.00025 1.1619 1.1686 1.32868 1.33286 1.49562 1.49878 1.66079 1.66531 1.85115 1.85559 2.06478 2.19255 2.33712 2.47792 2.48418 2.63172 2.82249 2.82667 2.98663 3.15747 3.16194 3.30854 3.31222 3.44227 3.44796 3.58758 3.76152 3.76506 4.0932 4.34142 4.49983 4.62677 4.8159 4.81894 
10 0.51598 1.17957 1.86443 2.07383 2.20993 2.3485 2.83516 3.45489 3.77132 4.50786 
63 0.1807 0.18526 0.33684 0.34077 0.52356 0.52746 0.53694 0.6556 0.65998 0.8462 0.8506 1.01774 1.02247 1.1845 1.18958 1.34828 1.35279 1.51597 1.52047 1.68027 1.68552 1.87074 1.87536 1.88355 2.08292 2.08713 2.21329 2.22344 2.35765 2.36341 2.49807 2.50337 2.65035 2.6539 2.84225 2.84689 2.86366 3.00574 3.01061 3.17724 3.18098 3.18686 3.32836 3.33221 3.46256 3.46693 3.60748 3.6129 3.78137 3.78499 3.79504 4.11165 4.11643 4.35992 4.36545 4.51759 4.52107 4.52838 4.6464 4.65327 4.8353 4.83922 4.8459 
39 0.16445 0.32077 0.32579 0.50809 0.51344 0.64132 0.83089 1.00009 1.00574 1.16783 1.17503 1.334 1.49995 1.50642 1.66437 1.85428 1.86058 2.06727 2.20455 2.34009 2.35194 2.48288 2.63579 2.82624 2.83356 2.99062 3.1613 3.16695 3.31361 3.44802 3.59187 3.76558 3.77122 4.0963 4.34473 4.50322 4.63159 4.81951 4.82497 
56 0.16575 0.16926 0.32185 0.32559 0.51015 0.51372 0.64258 0.64658 0.83079 0.83461 1.00264 1.00715 1.1693 1.17419 1.33461 1.33882 1.50272 1.50716 1.6663 1.67017 1.85702 1.8611 2.06946 2.07315 2.19838 2.20266 2.34266 2.34755 2.48489 2.48855 2.63774 2.64068 2.82777 2.83083 2.83625 2.99294 2.99739 3.163 3.1671 3.31382 3.31812 3.44827 3.45333 3.59415 3.59805 3.76694 3.77041 4.09845 4.1019 4.34693 4.35104 4.50277 4.50698 4.63462 4.82186 4.82467 
0 
26 0.16494 0.32124 0.50821 0.6412 0.83076 1.0011 1.1729 1.33449 1.50053 1.66463 1.85522 2.06832 2.34036 2.48274 2.63557 2.82663 2.99065 3.16314 3.31444 3.44762 3.59138 3.76594 4.097 4.34561 4.50309 4.81991 
28 0.16494 0.32344 0.50822 0.64067 0.83133 0.99891 1.16751 1.33307 1.501 1.66497 1.85463 2.06737 2.19621 2.33956 2.48229 2.63582 2.82629 2.9905 3.16307 3.31336 3.44751 3.59153 3.76674 4.0961 4.34432 4.50342 4.63094 4.81969 
45 0.16211 0.16995 0.31857 0.3223 0.50551 0.51004 0.63809 0.64301 0.8275 0.83119 0.99859 1.00426 1.16486 1.1717 1.33035 1.49761 1.5018 1.66273 1.6699 1.85214 1.85626 2.06535 2.19513 2.33782 2.34289 2.47998 2.63301 2.82355 2.82922 2.98789 2.9939 3.15953 3.16327 3.30975 3.31435 3.44502 3.58871 3.59445 3.76302 4.09398 4.34211 4.50037 4.62795 4.81692 4.82026 
55 0.15885 0.1625 0.31499 0.31905 0.50233 0.50651 0.63461 0.63857 0.82289 0.82671 0.99433 0.99932 1.16147 1.16671 1.32724 1.33119 1.4939 1.49754 1.6589 1.66384 1.84926 1.85332 2.06224 2.06658 2.19135 2.33478 2.33908 2.47644 2.48109 2.62984 2.63305 2.82032 2.82414 2.98492 2.98924 3.15547 3.15948 3.3063 3.31031 3.44081 3.44524 3.58579 3.59033 3.75979 3.7631 4.09124 4.09575 4.33931 4.34424 4.4974 4.50078 4.62174 4.62655 4.8142 4.8177 
96 0.14999 0.15387 0.15713 0.30616 0.30949 0.31331 0.31741 0.49269 0.49678 0.49964 0.50322 0.62533 0.62914 0.63298 0.63829 0.81539 0.81884 0.82239 0.82642 0.98789 0.99076 0.99504 1.15227 1.15594 1.16099 1.16746 1.31709 1.3208 1.32497 1.32984 1.48522 1.48917 1.49263 1.49707 1.64631 1.65305 1.65604 1.8426 1.84514 1.8491 1.85345 2.05591 2.05853 2.06219 2.18114 2.18652 2.32747 2.33027 2.33387 2.46336 2.46904 2.47265 2.47692 2.61974 2.62387 2.62729 2.81099 2.81502 2.81812 2.82328 2.97476 2.97893 2.98242 3.1476 3.15065 3.15461 3.15845 3.29682 3.30039 3.30493 3.30873 3.42925 3.43528 3.43884 3.44348 3.57668 3.58049 3.58403 3.75135 3.75478 3.75813 4.08482 4.08739 4.09136 4.33388 4.33602 4.48792 4.49097 4.49479 4.61191 4.61805 4.62206 4.80694 4.80977 4.81232 4.81738 
21 0.16118 0.31771 0.50684 0.63931 0.82598 0.99642 1.4973 1.66174 1.8507 2.06438 2.33684 2.6326 2.82357 2.98767 3.16219 3.58799 3.76353 4.09292 4.34098 4.50074 4.81551 
56 0.14893 0.15456 0.30522 0.31049 0.49146 0.49698 0.62434 0.63044 0.81451 0.82024 0.98617 0.99303 1.1518 1.16135 1.31612 1.32391 1.48427 1.49056 1.64751 1.65326 1.84096 1.8463 2.05418 2.05927 2.18018 2.19107 2.32597 2.33095 2.4649 2.47099 2.61981 2.62528 2.80972 2.81538 2.97372 2.98011 3.14628 3.15195 3.29551 3.30324 3.43096 3.43652 3.57539 3.58115 3.74951 3.75528 4.08311 4.08803 4.33203 4.33662 4.48666 4.49256 4.61108 4.61996 4.80527 4.80921 
56 0.14938 0.15555 0.30586 0.31156 0.49194 0.49762 0.62453 0.6311 0.81524 0.8211 0.98692 0.99373 1.15236 1.16053 1.31666 1.324 1.48482 1.49142 1.64677 1.65346 1.84177 1.8474 2.05494 2.05984 2.18052 2.18946 2.32672 2.33189 2.46519 2.47181 2.62038 2.62575 2.81011 2.81607 2.9742 2.98078 3.14702 3.15289 3.29608 3.30358 3.43272 3.4392 3.5759 3.58172 3.75023 3.75607 4.08391 4.0887 4.33285 4.33678 4.48734 4.49332 4.6115 4.62126 4.80601 4.80996 
24 0.16035 0.31633 0.50501 0.6383 0.82559 0.99712 1.49563 1.66161 1.85193 2.06314 2.33659 2.47765 2.63082 2.82401 2.98572 3.15894 3.30942 3.4444 3.58714 3.76145 4.09209 4.34031 4.49835 4.81535 
28 0.15826 0.313 0.50097 0.63376 0.82243 0.99431 1.16191 1.32648 1.49427 1.65856 1.84772 2.06163 2.19085 2.33332 2.47611 2.62842 2.81886 2.98401 3.15375 3.30501 3.43929 3.58467 3.75759 4.0899 4.33843 4.49456 4.62667 4.81276 
5 0.1683 1.00614 1.86163 2.34277 4.34799 
66 0.17272 0.17668 0.32957 0.3331 0.34636 0.51604 0.51923 0.52422 0.64783 0.65222 0.8387 0.8427 1.01079 1.01532 1.17707 1.18155 1.34059 1.3454 1.50938 1.51376 1.67236 1.67773 1.86209 1.86685 1.87107 2.07522 2.07996 2.20474 2.21123 2.34737 2.35134 2.35711 2.48979 2.49483 2.64311 2.64729 2.83362 2.8375 2.84164 2.99774 3.00213 3.17081 3.17421 3.18065 3.32085 3.32426 3.45483 3.45875 3.59865 3.60357 3.61 3.77414 3.77758 3.78631 4.10374 4.10787 4.15102 4.35182 4.35599 4.51078 4.51479 4.63984 4.64565 4.82761 4.83074 4.83424 
89 0.16793 0.17106 0.17528 0.32327 0.32694 0.32988 0.34172 0.51116 0.51411 0.51713 0.52375 0.64434 0.64778 0.65294 0.83424 0.83688 0.84091 1.00295 1.00749 1.01124 1.17227 1.17651 1.18042 1.33619 1.33999 1.34421 1.50261 1.50614 1.50979 1.66763 1.6713 1.67591 1.85821 1.86197 1.86533 1.87349 2.07162 2.07478 2.08206 2.20089 2.20624 2.34344 2.34674 2.35043 2.35658 2.48611 2.48941 2.49419 2.63888 2.64177 2.65372 2.82856 2.83171 2.83483 2.83857 2.99454 2.99822 3.00923 3.16471 3.16836 3.17113 3.17826 3.31538 3.31884 3.32223 3.44986 3.45376 3.45794 3.59578 3.59941 3.6044 3.76965 3.77238 3.77886 4.09991 4.10332 4.10982 4.34836 4.35139 4.35645 4.50668 4.50933 4.51669 4.63535 4.64129 4.82272 4.82557 4.82885 4.83623 
77 0.16486 0.16819 0.17154 0.32093 0.3248 0.32799 0.50727 0.51083 0.51411 0.64107 0.64535 0.65151 0.83031 0.83409 0.83818 1.00127 1.00577 1.00967 1.16815 1.17234 1.1768 1.33187 1.3365 1.34024 1.50088 1.50431 1.50816 1.66596 1.66956 1.67604 1.85593 1.85989 1.86364 1.87593 2.06937 2.07296 2.19569 2.20047 2.34143 2.34531 2.35059 2.48323 2.4866 2.63624 2.63944 2.82691 2.83022 2.8341 2.98979 2.99386 3.16236 3.16634 3.16961 3.31242 3.31708 3.32099 3.44758 3.45187 3.46364 3.59238 3.59592 3.60401 3.7646 3.76912 3.77166 4.09876 4.10211 4.34691 4.35022 4.50192 4.50637 4.51132 4.63075 4.63563 4.82069 4.82343 4.82704 
63 0.15703 0.16075 0.31238 0.31677 0.49993 0.50345 0.63196 0.63663 0.8217 0.82597 0.99269 0.99768 1.15894 1.16421 1.3237 1.32854 1.33353 1.49262 1.49661 1.65567 1.66001 1.84703 1.8513 2.06023 2.06414 2.18909 2.19643 2.3324 2.33654 2.47256 2.47729 2.62695 2.63066 2.81798 2.82179 2.82824 2.98194 2.98585 3.15319 3.15805 3.16244 3.30297 3.30829 3.31269 3.43822 3.44268 3.583 3.58775 3.75644 3.76091 3.76474 4.08914 4.09326 4.33788 4.34218 4.49322 4.49791 4.50286 4.62043 4.62675 4.81199 4.81578 4.82046 
59 0.14808 0.15285 0.3043 0.30891 0.49072 0.49615 0.50084 0.62358 0.62877 0.81374 0.81832 0.82229 0.98581 0.99219 1.15074 1.15976 1.31538 1.3231 1.48349 1.48879 1.49419 1.64455 1.65278 1.84056 1.84509 2.05383 2.05812 2.17924 2.32541 2.32966 2.46331 2.47084 2.61847 2.62343 2.80893 2.81451 2.97292 2.97964 3.1457 3.15028 3.15501 3.29483 3.30312 3.42759 3.43378 3.57466 3.57992 3.7492 3.75503 4.08272 4.08678 4.33176 4.33528 4.48602 4.49187 4.6101 4.61981 4.80479 4.80853 
1 1.66421 
113 0.14965 0.15349 0.15632 0.15971 0.30586 0.30929 0.31274 0.31572 0.4925 0.4965 0.49918 0.50182 0.5072 0.62464 0.62861 0.63163 0.63433 0.81495 0.81843 0.82156 0.82389 0.82781 0.98771 0.99049 0.99418 0.99738 1.15191 1.15577 1.15974 1.16354 1.31672 1.32047 1.32402 1.32716 1.48477 1.48874 1.49175 1.49448 1.4998 1.64629 1.65278 1.65571 1.65924 1.84252 1.84513 1.84886 1.85211 2.05581 2.05853 2.06146 2.18091 2.18624 2.1898 2.32738 2.33019 2.33334 2.33744 2.46296 2.46882 2.47229 2.47489 2.48062 2.61942 2.62366 2.6268 2.62947 2.81087 2.81484 2.81773 2.82074 2.82501 2.97447 2.97869 2.98177 2.98547 3.14741 3.15048 3.15406 3.15657 3.29654 3.30013 3.30401 3.30705 3.42927 3.43522 3.43835 3.44155 3.57652 3.58035 3.58324 3.58666 3.75125 3.75459 3.75753 3.75983 4.08472 4.08739 4.09084 4.33374 4.33596 4.3395 4.48765 4.4907 4.49426 4.49691 4.61175 4.6176 4.62176 4.62606 4.80684 4.80981 4.81216 4.81555 
63 0.15302 0.1573 0.30918 0.31423 0.49517 0.50004 0.50516 0.62834 0.63274 0.63912 0.81842 0.82353 0.98994 0.99608 1.1556 1.1628 1.16849 1.31972 1.32623 1.48813 1.49331 1.64865 1.65566 1.84471 1.85005 2.05797 2.06211 2.18323 2.19014 2.32975 2.33398 2.46826 2.47326 2.48007 2.62414 2.62802 2.81299 2.81814 2.82477 2.97746 2.98281 3.15021 3.156 3.29942 3.30686 3.43187 3.43709 3.44312 3.57911 3.58369 3.75331 3.75888 4.08693 4.09098 4.33582 4.33932 4.49047 4.496 4.61412 4.62307 4.80912 4.8127 4.81855 
1 3.76802 
17 0.16179 0.31958 0.50549 0.63876 0.82916 1.17271 1.33205 1.5006 1.85665 2.82389 3.15991 3.3135 3.44583 3.76335 4.09595 4.50145 4.81943 
44 0.16958 0.32216 0.32822 0.51046 0.51571 0.64239 0.83475 0.83981 1.00225 1.01123 1.16789 1.1774 1.33249 1.34408 1.50231 1.51027 1.66733 1.67416 1.85755 1.86297 2.07573 2.19883 2.34335 2.35176 2.48981 2.648 2.83037 2.99725 3.16354 3.17161 3.31354 3.32138 3.44801 3.45786 3.6012 3.76685 3.77567 4.10352 4.35392 4.5032 4.51229 4.63139 4.82403 4.8292 
37 0.16988 0.32575 0.51223 0.51669 0.64588 0.83545 1.00781 1.17417 1.17983 1.33744 1.50541 1.66981 1.86106 2.07241 2.20184 2.34501 2.35252 2.48658 2.63937 2.83098 2.99404 2.99979 3.16595 3.17019 3.31794 3.3226 3.45078 3.45496 3.59534 3.60006 3.77037 4.1004 4.34889 4.50702 4.63539 4.82377 4.83043 
16 0.17421 0.32889 0.5171 0.83714 1.01111 1.50953 1.67669 1.86806 2.34742 3.17147 3.60641 3.77557 4.10331 4.35023 4.51317 4.82843 
29 0.16497 0.32268 0.51045 0.64328 0.83098 1.00267 1.17291 1.3363 1.50118 1.66542 1.85913 2.06866 2.20131 2.34115 2.35003 2.4832 2.63588 2.82719 2.99097 3.16466 3.31548 3.44985 3.59388 3.76721 4.09854 4.34742 4.50392 4.63623 4.82081 
0 
66 0.16243 0.16528 0.17033 0.31934 0.32229 0.32609 0.50638 0.50928 0.6392 0.64342 0.82764 0.83076 0.83494 0.99791 1.00195 1.00774 1.16455 1.17095 1.33155 1.33596 1.49855 1.50135 1.50572 1.66262 1.66559 1.67355 1.85308 1.85651 1.86051 2.0661 2.06935 2.19483 2.19955 2.33832 2.34179 2.34825 2.48045 2.48424 2.63377 2.63693 2.8246 2.82744 2.83246 2.98847 2.99155 3.15984 3.16347 3.31066 3.31434 3.44633 3.4508 3.58985 3.59393 3.76333 3.76667 4.09493 4.09846 4.34346 4.34614 4.50045 4.50361 4.627 4.63158 4.81817 4.82067 4.82471 
117 0.17554 0.1786 0.18187 0.18719 0.33133 0.33465 0.33747 0.34171 0.51917 0.52167 0.52449 0.52801 0.65228 0.65538 0.65839 0.66401 0.84046 0.84385 0.84642 0.8496 0.86299 1.01147 1.01574 1.01901 1.02427 1.17785 1.18216 1.18561 1.18888 1.34204 1.34584 1.34876 1.35212 1.51149 1.51444 1.51753 1.52304 1.67557 1.67843 1.68185 1.6876 1.86593 1.86978 1.87282 1.87647 1.88401 2.07915 2.08216 2.08547 2.09299 2.20653 2.21073 2.21576 2.35141 2.35524 2.35862 2.36318 2.37054 2.4936 2.49636 2.49977 2.50445 2.64657 2.64947 2.65302 2.66068 2.83696 2.84001 2.84303 2.84622 2.85877 3.00182 3.00428 3.00771 3.01471 3.17266 3.17616 3.17873 3.18208 3.19351 3.32192 3.3257 3.32833 3.33164 3.45755 3.46115 3.46397 3.46924 3.60272 3.60563 3.60902 3.61432 3.77667 3.77991 3.78259 3.78727 4.10811 4.11096 4.11419 4.12268 4.3567 4.35925 4.36282 4.37182 4.51321 4.51651 4.51939 4.52369 4.64 4.64382 4.64817 4.66248 4.83118 4.83389 4.83654 4.83938 4.84614 
72 0.16878 0.17215 0.17649 0.3247 0.329 0.33302 0.51278 0.51616 0.52036 0.64621 0.64981 0.65641 0.83546 0.83878 0.84264 1.00392 1.00931 1.01411 1.17306 1.17817 1.33848 1.34226 1.50545 1.50944 1.51574 1.66941 1.67434 1.85939 1.86396 1.86745 2.07341 2.07693 2.20178 2.20737 2.34527 2.34929 2.35579 2.48826 2.49237 2.50015 2.64121 2.64447 2.8315 2.83547 2.83922 2.99547 2.999 3.16582 3.17006 3.17435 3.3185 3.32202 3.45254 3.45614 3.59679 3.60095 3.60735 3.77208 3.77501 3.78199 4.10194 4.10516 4.34997 4.35348 4.35998 4.50863 4.51205 4.6358 4.64139 4.82443 4.82755 4.83075 
26 0.17211 0.3306 0.51725 0.64829 0.83761 1.34287 1.51044 1.67613 1.86566 2.07571 2.20878 2.35065 2.49111 2.64167 2.83727 2.99723 3.17035 3.32204 3.45775 3.60007 3.77265 4.10449 4.35197 4.50953 4.63827 4.8297 
93 0.15186 0.15598 0.1591 0.3084 0.3117 0.31515 0.31883 0.49469 0.49906 0.50185 0.50524 0.62749 0.63165 0.63544 0.81749 0.82103 0.82401 0.82854 0.98965 0.99315 0.99748 1.15488 1.15872 1.16414 1.31919 1.32426 1.3277 1.48717 1.49134 1.49434 1.4983 1.64856 1.65509 1.65809 1.66292 1.84449 1.84742 1.85159 2.05778 2.06089 2.06555 2.18304 2.18866 2.19692 2.32945 2.33252 2.33677 2.46703 2.47212 2.47549 2.48044 2.62266 2.62646 2.62944 2.8129 2.81707 2.81986 2.82439 2.97687 2.98174 2.9846 3.14974 3.15289 3.15654 3.16055 3.29882 3.30322 3.30695 3.43166 3.43681 3.44093 3.44526 3.57866 3.58274 3.58653 3.75309 3.75727 3.76004 4.08671 4.08949 4.09487 4.33565 4.33813 4.48999 4.49399 4.49673 4.61398 4.62025 4.62445 4.80884 4.81184 4.81454 4.81939 
51 0.15602 0.16035 0.31153 0.31682 0.49823 0.50243 0.63166 0.63645 0.82091 0.82535 0.99143 0.99888 1.15753 1.16736 1.32151 1.328 1.49179 1.49604 1.65624 1.66084 1.84616 1.85253 2.05923 2.1869 2.33163 2.47261 2.47686 2.62635 2.63047 2.81664 2.82093 2.98008 2.98501 3.15219 3.15764 3.30155 3.30842 3.43811 3.4454 3.58192 3.58802 3.75518 3.76061 4.08831 4.33697 4.49239 4.49769 4.61926 4.62681 4.81128 4.81513 
23 0.16796 0.50937 0.6433 0.83562 1.33659 1.50387 1.85976 2.06825 2.20498 2.34418 2.63662 2.83143 2.99181 3.16669 3.31668 3.45078 3.59386 3.76836 4.09702 4.34503 4.50517 4.63566 4.82076 
80 0.14689 0.15107 0.15464 0.30366 0.30774 0.31148 0.48994 0.49433 0.49785 0.6227 0.62717 0.63112 0.81247 0.81673 0.81987 0.98454 0.98918 0.99438 1.15011 1.15522 1.16107 1.31446 1.31984 1.32439 1.48224 1.48695 1.49053 1.64499 1.65071 1.65486 1.83928 1.84318 1.84723 2.05252 2.05619 2.17862 2.18416 2.32442 2.3281 2.33264 2.46271 2.46821 2.47196 2.61806 2.62233 2.62619 2.8082 2.81251 2.81609 2.97215 2.97721 2.98224 3.14465 3.14874 3.15209 3.294 3.29909 3.30297 3.42882 3.43327 3.43729 3.5739 3.5782 3.58276 3.7479 3.75228 3.75541 4.08151 4.08506 4.33036 4.33357 4.485 4.48968 4.49338 4.60951 4.61659 4.62164 4.80383 4.80694 4.81039 
1 0.82571 
44 0.15269 0.15772 0.30988 0.31642 0.49628 0.50112 0.62977 0.63627 0.81812 0.8233 0.98967 0.99635 1.15612 1.31974 1.32628 1.48798 1.4932 1.65572 1.84462 2.05775 2.18542 2.33004 2.47329 2.62502 2.62904 2.81491 2.81972 2.97801 2.98327 3.15048 3.15673 3.29984 3.3065 3.43676 3.58051 3.75325 3.75903 4.08685 4.33556 4.49052 4.49609 4.61594 4.80944 4.81506 
36 0.1706 0.17697 0.32682 0.33108 0.51474 0.64758 0.83586 0.84069 1.00779 1.01488 1.1791 1.34032 1.50664 1.67026 1.86189 1.86635 2.07501 2.20489 2.34731 2.49018 2.64046 2.83226 2.8378 2.99579 3.16932 3.31976 3.45394 3.59739 3.60445 3.77223 4.10316 4.3505 4.50852 4.63698 4.82544 4.83007 
43 0.175 0.18294 0.33093 0.33538 0.51799 0.52337 0.6525 0.84052 0.84602 1.01045 1.01568 1.18051 1.34365 1.5107 1.52435 1.6751 1.86474 1.87072 2.07864 2.20828 2.35027 2.35933 2.49353 2.64584 2.83626 2.84291 3.00045 3.17387 3.18154 3.32333 3.32855 3.45724 3.46422 3.60469 3.77668 3.79416 4.10652 4.11553 4.35475 4.51394 4.64237 4.82928 4.83401 
10 0.1667 0.32321 0.83126 1.00419 1.50206 1.66778 1.85896 3.31708 4.34944 4.82496 
80 0.16318 0.16621 0.17124 0.31828 0.32158 0.32509 0.33408 0.50685 0.5104 0.51641 0.63934 0.64281 0.82842 0.83114 0.83521 0.99864 1.00273 1.00759 1.16457 1.16983 1.17392 1.33173 1.33555 1.34665 1.49916 1.50196 1.50607 1.66289 1.66615 1.67153 1.85292 1.85659 1.86052 1.87144 2.06608 2.06938 2.19528 2.20157 2.33849 2.34215 2.34697 2.35256 2.48061 2.48408 2.49083 2.63394 2.63702 2.82436 2.82782 2.83139 2.98905 2.99252 3.16004 3.16365 3.16755 3.31053 3.31431 3.3243 3.44458 3.44894 3.45581 3.58949 3.59331 3.59935 3.76395 3.76716 3.77411 4.09511 4.09914 4.11182 4.34374 4.34799 4.35974 4.50092 4.50418 4.62942 4.63505 4.81829 4.82143 4.82513 
2 0.82173 1.4928 
82 0.16959 0.17279 0.18049 0.32533 0.32906 0.33371 0.51345 0.51647 0.52026 0.64614 0.65003 0.66036 0.83569 0.83851 0.8432 1.00581 1.0101 1.01794 1.17335 1.17792 1.18212 1.33849 1.34192 1.34855 1.50426 1.50798 1.51275 1.66997 1.67358 1.68141 1.86003 1.86404 1.86829 1.88576 2.07339 2.07784 2.10734 2.20241 2.20775 2.34539 2.3489 2.35388 2.48823 2.4922 2.50457 2.64122 2.64431 2.83117 2.83417 2.83847 2.99632 3.00014 3.16692 3.17059 3.17451 3.3177 3.3215 3.32677 3.45186 3.45596 3.4629 3.59739 3.60165 3.6087 3.77008 3.7738 3.77798 4.10212 4.10625 4.12582 4.35052 4.35423 4.50843 4.51168 4.52662 4.63439 4.63873 4.64591 4.82515 4.82767 4.8317 4.85006 
0 
78 0.16876 0.17176 0.32528 0.32887 0.33951 0.51147 0.51468 0.51819 0.64372 0.64739 0.65173 0.83498 0.83837 1.00453 1.009 1.01618 1.17138 1.17658 1.1826 1.33698 1.34067 1.34661 1.50501 1.50902 1.66847 1.67262 1.67823 1.85834 1.86313 1.86671 2.07172 2.07482 2.08483 2.19983 2.20465 2.34397 2.34752 2.35198 2.48568 2.48842 2.49404 2.63852 2.64112 2.64828 2.82923 2.83289 2.83719 2.99397 2.99719 3.0038 3.16458 3.16847 3.17191 3.3153 3.31927 3.32296 3.4496 3.45349 3.45776 3.59461 3.5987 3.60362 3.76851 3.77165 3.77526 4.10048 4.10398 4.1161 4.34892 4.35257 4.50516 4.50807 4.51219 4.634 4.63757 4.82325 4.82604 4.82981 
84 0.14627 0.15061 0.15372 0.30238 0.30622 0.31002 0.48903 0.49385 0.4968 0.62106 0.62586 0.62952 0.81167 0.81553 0.81873 0.82292 0.98423 0.98769 0.99269 1.14841 1.1527 1.15799 1.31343 1.31847 1.32228 1.48151 1.48603 1.48908 1.49445 1.64248 1.65 1.6537 1.83894 1.84188 1.84626 2.0522 2.0554 2.17747 2.18365 2.32381 2.32714 2.33161 2.45921 2.46627 2.46999 2.47573 2.61578 2.62086 2.62398 2.80738 2.81192 2.81502 2.97104 2.97622 2.97928 3.14389 3.14739 3.15172 3.29308 3.29747 3.30185 3.30608 3.42549 3.43184 3.43606 3.57301 3.57756 3.58158 3.74769 3.7516 3.75511 4.08112 4.08413 4.33011 4.33259 4.48427 4.48796 4.49152 4.60833 4.61492 4.61978 4.80326 4.80648 4.80953 
71 0.16565 0.17024 0.1739 0.32258 0.32678 0.3298 0.51191 0.51503 0.51914 0.64677 0.65078 0.83072 0.83567 0.83947 1.00224 1.0075 1.01133 1.17216 1.17676 1.18145 1.3331 1.33847 1.34259 1.50034 1.50543 1.50871 1.66677 1.67047 1.67509 1.85767 1.86155 1.86516 2.07233 2.07558 2.20194 2.20814 2.34293 2.34679 2.35195 2.48723 2.49156 2.64059 2.64462 2.82803 2.83139 2.83576 2.99504 2.99901 3.16536 3.16971 3.31556 3.31943 3.32313 3.45106 3.45442 3.59616 3.60009 3.77088 3.77369 4.10095 4.10418 4.34888 4.35238 4.35765 4.50776 4.51096 4.62915 4.6364 4.82388 4.827 4.83027 
39 0.15966 0.16428 0.31518 0.32056 0.50369 0.63625 0.82506 0.82888 0.9956 1.00132 1.1631 1.32853 1.49493 1.50012 1.66035 1.84983 1.85628 2.06332 2.19142 2.33551 2.34235 2.4772 2.63048 2.82105 2.98605 3.15686 3.16222 3.30738 3.31549 3.44211 3.44821 3.58713 3.75973 3.76555 4.09216 4.34058 4.49656 4.62689 4.81453 
59 0.15107 0.1561 0.30743 0.31235 0.4931 0.49842 0.50248 0.62624 0.63127 0.81647 0.82156 0.98784 0.9934 1.15373 1.16076 1.31762 1.32407 1.48609 1.49175 1.64657 1.65387 1.84265 1.84738 2.05587 2.05967 2.18156 2.18887 2.32792 2.33218 2.46631 2.47218 2.62177 2.62645 2.81112 2.81671 2.97531 2.98143 3.1481 3.1531 3.29719 3.30383 3.42987 3.4354 3.44016 3.57711 3.58236 3.75111 3.75633 3.75939 4.08494 4.0886 4.33374 4.33733 4.4883 4.49366 4.6123 4.62119 4.80715 4.81048 
25 0.15982 0.3186 0.5048 0.63882 0.82471 0.99704 1.16844 1.33088 1.49524 1.66052 1.85116 2.33734 2.48179 2.6319 2.82341 3.15911 3.31014 3.44511 3.58917 3.76195 4.09255 4.34051 4.49922 4.62752 4.81513 
86 0.16407 0.16733 0.17255 0.31938 0.32308 0.32599 0.50808 0.51142 0.51547 0.63983 0.64355 0.64725 0.82835 0.83202 0.83484 0.83978 0.99901 1.00356 1.00699 1.16528 1.17154 1.17653 1.32916 1.3344 1.33792 1.49915 1.50251 1.50615 1.66366 1.66649 1.66991 1.85425 1.85785 1.86102 1.86757 2.06737 2.07096 2.07626 2.19354 2.19859 2.2056 2.33947 2.34309 2.34689 2.35351 2.48193 2.48543 2.49084 2.63566 2.63858 2.82552 2.82871 2.83273 2.99061 2.99374 3.16097 3.16533 3.16904 3.30947 3.31483 3.31772 3.44579 3.45039 3.4547 3.59005 3.59416 3.59735 3.76305 3.76752 3.77004 3.77736 4.09642 4.09987 4.10606 4.34518 4.34838 4.35514 4.50038 4.50481 4.50799 4.6248 4.63221 4.63659 4.82033 4.82301 4.82672 
28 0.15062 0.30689 0.49326 0.62693 0.81597 0.98708 1.15333 1.3173 1.48637 1.65237 1.84177 2.05491 2.18195 2.32711 2.46864 2.622 2.81151 2.97542 3.14758 3.29724 3.4335 3.57722 3.75059 4.08396 4.33266 4.48781 4.6151 4.80651 
0 
73 0.16554 0.16943 0.17508 0.32202 0.32622 0.33065 0.51077 0.51467 0.51998 0.64362 0.64801 0.65474 0.83077 0.83501 0.83988 1.0028 1.00752 1.01498 1.1705 1.17611 1.3356 1.34048 1.50123 1.50532 1.51014 1.66698 1.67121 1.68122 1.85733 1.86164 1.866 2.07108 2.07564 2.19931 2.20668 2.3429 2.34743 2.35355 2.48543 2.48926 2.6383 2.64185 2.82808 2.83175 2.83654 2.99299 2.99708 3.16364 3.16838 3.1733 3.31489 3.31912 3.32894 3.4488 3.45369 3.59462 3.59987 3.60939 3.76694 3.7713 3.7768 4.09998 4.10527 4.34788 4.35272 4.50372 4.50816 4.5142 4.63445 4.64453 4.82198 4.82503 4.82917 
29 0.16904 0.32508 0.5113 0.64452 0.83442 1.00674 1.17158 1.33635 1.50383 1.66923 1.85767 1.86488 2.07196 2.19983 2.34476 2.48618 2.63931 2.8298 2.99441 3.16667 3.31653 3.45148 3.59492 3.76898 4.10038 4.3479 4.50645 4.63512 4.82332 
18 0.3237 0.50958 0.8298 1.17236 1.66783 1.85655 2.06652 2.20018 2.34162 2.48235 2.82969 3.16425 3.31441 3.44871 3.76752 4.0961 4.34491 4.82254 
4 0.1663 0.32289 1.00475 1.50049 
28 0.16715 0.32275 0.50905 0.64161 0.83246 1.00383 1.1726 1.33483 1.50335 1.66613 1.85576 2.06879 2.19774 2.34122 2.48423 2.63614 2.82789 2.9908 3.16498 3.31533 3.44868 3.59205 3.76708 4.09696 4.34538 4.50374 4.63171 4.82046 
0 
78 0.17442 0.17805 0.18523 0.33032 0.33388 0.33999 0.51704 0.5205 0.52549 0.6496 0.6538 0.6605 0.83988 0.84355 0.84905 1.01125 1.01543 1.02785 1.17792 1.18342 1.34264 1.34656 1.35677 1.50983 1.51345 1.52023 1.67405 1.67883 1.68984 1.86609 1.86982 1.87636 2.07638 2.08007 2.09709 2.20635 2.21398 2.34961 2.35445 2.36149 2.49145 2.49579 2.50449 2.64393 2.64745 2.83513 2.83898 2.84287 2.99976 3.00432 3.17139 3.17469 3.17883 3.32227 3.32599 3.33456 3.45593 3.4599 3.46769 3.60062 3.60569 3.61251 3.77489 3.77786 3.78414 4.10526 4.10897 4.11564 4.35394 4.35766 4.3765 4.51187 4.51548 4.63979 4.646 4.82898 4.83268 4.8368 
40 0.16782 0.3232 0.3345 0.51041 0.52144 0.6431 0.8312 0.83903 1.00654 1.17218 1.19005 1.3368 1.50194 1.6678 1.85843 1.8688 2.07021 2.20106 2.3426 2.35074 2.48486 2.63873 2.82893 2.9936 3.16297 3.17107 3.31463 3.32076 3.44811 3.45617 3.59469 3.76771 3.7731 4.09919 4.34779 4.50488 4.51134 4.63314 4.82179 4.82849 
117 0.14166 0.14535 0.14812 0.15091 0.29776 0.30119 0.30431 0.30706 0.4844 0.48821 0.49083 0.49343 0.49713 0.61667 0.62045 0.62335 0.62628 0.63114 0.80699 0.81037 0.81352 0.81591 0.8207 0.97963 0.98234 0.98593 0.98938 1.14386 1.14762 1.15154 1.15538 1.30873 1.31219 1.31588 1.31916 1.47682 1.48064 1.48376 1.48656 1.63816 1.64433 1.64748 1.65102 1.83433 1.83679 1.83992 1.84293 2.04758 2.05009 2.05278 2.05839 2.17285 2.17748 2.18106 2.31921 2.32198 2.32489 2.32817 2.45501 2.46055 2.46404 2.46687 2.47148 2.61135 2.61559 2.61852 2.62109 2.80278 2.80663 2.80941 2.81213 2.81616 2.96641 2.97035 2.97354 2.97707 3.13926 3.14226 3.14538 3.14784 3.15196 3.28847 3.29187 3.2956 3.29841 3.42113 3.42677 3.42989 3.43311 3.5684 3.57214 3.57493 3.57825 3.74311 3.74612 3.74907 3.75136 4.07653 4.07906 4.08191 4.32547 4.32762 4.33033 4.33689 4.47959 4.48253 4.48596 4.48842 4.60368 4.60901 4.6133 4.61773 4.7987 4.80147 4.80368 4.80641 4.81064 
20 0.15749 0.31593 0.50101 0.63599 0.82271 0.99306 1.49306 1.84677 2.06122 2.33606 2.62943 2.81913 3.15704 3.44443 3.58827 3.75962 4.08934 4.33702 4.49675 4.81239 
25 0.17631 0.33369 0.52054 0.65589 0.84166 1.01623 1.18536 1.34794 1.51419 1.67932 1.86874 2.07949 2.35582 2.64688 2.8399 3.00616 3.17544 3.32698 3.46198 3.60615 3.77798 4.10877 4.35573 4.51626 4.83128 
29 0.16246 0.31754 0.50554 0.638 0.82684 0.83076 0.99661 1.16288 1.3312 1.49738 1.66186 1.8515 2.0656 2.19472 2.33749 2.48039 2.63281 2.82379 2.98809 3.15918 3.31004 3.44275 3.58863 3.76391 4.09418 4.34249 4.50107 4.62714 4.81772 
64 0.16465 0.16795 0.31998 0.32414 0.50817 0.51156 0.6404 0.64374 0.6482 0.8294 0.83274 0.83857 1.00004 1.00464 1.16783 1.17295 1.33265 1.33728 1.50072 1.50466 1.66473 1.66957 1.8546 1.85926 2.06759 2.07092 2.19674 2.20399 2.33992 2.3437 2.34864 2.48247 2.48583 2.63535 2.63823 2.82584 2.82956 2.83428 2.99085 2.99481 3.16217 3.16595 3.17135 3.31275 3.3166 3.446 3.45041 3.59106 3.59462 3.60093 3.76513 3.76842 3.77391 4.09662 4.10008 4.34502 4.34844 4.50196 4.5051 4.50999 4.63085 4.63654 4.81989 4.82332 
26 0.16984 0.32551 0.51649 0.65032 0.83463 1.00655 1.17784 1.34287 1.50572 1.67033 1.86177 2.07953 2.34848 2.49199 2.64508 2.8331 2.99998 3.17109 3.32075 3.45663 3.60136 3.77284 4.10341 4.3513 4.51167 4.82508 
0 
137 0.14264 0.14591 0.14861 0.15086 0.15391 0.29879 0.30234 0.30463 0.30697 0.30938 0.48571 0.48902 0.4917 0.49366 0.49608 0.61599 0.62034 0.62337 0.6257 0.62813 0.63292 0.80809 0.81141 0.8141 0.81626 0.81879 0.9809 0.98321 0.98596 0.9885 0.99197 1.14486 1.14868 1.15157 1.15459 1.15857 1.30991 1.31309 1.31661 1.31899 1.32213 1.47793 1.48147 1.48435 1.4866 1.48962 1.63903 1.64489 1.64801 1.65046 1.65416 1.83567 1.8379 1.84021 1.84258 1.84539 2.0489 2.05112 2.05352 2.05597 2.17403 2.1778 2.18116 2.18495 2.32055 2.32317 2.32552 2.32791 2.33126 2.45555 2.46123 2.46444 2.467 2.4699 2.61242 2.61669 2.61922 2.62139 2.62446 2.80418 2.80763 2.81004 2.81208 2.81474 2.96757 2.97097 2.97412 2.97614 2.97995 3.14035 3.14316 3.1454 3.14795 3.15005 3.28928 3.29247 3.29547 3.29832 3.30073 3.42231 3.42779 3.43002 3.43289 3.43561 3.56966 3.57301 3.57554 3.57803 3.581 3.74435 3.74664 3.74937 3.75149 3.7535 4.07787 4.08015 4.08237 4.08478 4.32663 4.32875 4.33074 4.33348 4.48077 4.48359 4.48659 4.48857 4.49104 4.60476 4.60873 4.61217 4.61572 4.6228 4.80016 4.80272 4.80472 4.80667 4.80933 
99 0.14618 0.15028 0.1534 0.30238 0.30581 0.30928 0.31291 0.48887 0.49323 0.49595 0.49961 0.62171 0.62582 0.62948 0.81165 0.81526 0.81865 0.82291 0.98401 0.98703 0.99122 1.14851 1.15229 1.15724 1.1623 1.31323 1.31742 1.32105 1.32545 1.48144 1.4857 1.48895 1.49335 1.64263 1.6493 1.65263 1.83873 1.84138 1.845 1.84964 2.05199 2.05475 2.05794 2.17728 2.18286 2.19074 2.32361 2.32651 2.32992 2.45994 2.46576 2.46952 2.47418 2.61609 2.62025 2.62343 2.80713 2.81134 2.81436 2.81902 2.97095 2.97538 2.97853 3.14382 3.14697 3.15076 3.15418 3.29298 3.29698 3.30106 3.30481 3.42559 3.43129 3.43508 3.43968 3.57285 3.5769 3.58046 3.74748 3.75107 3.75418 3.75768 4.08093 4.08358 4.08693 4.32991 4.33212 4.33576 4.48411 4.48735 4.49077 4.49576 4.60814 4.61442 4.61923 4.80307 4.806 4.80841 4.8122 
42 0.16985 0.17699 0.32729 0.51364 0.5194 0.64727 0.83579 0.8414 1.00803 1.17702 1.33999 1.50722 1.671 1.67694 1.86167 1.86622 2.07298 2.20439 2.34677 2.35318 2.48795 2.49811 2.6403 2.83291 2.83864 2.99593 3.1682 3.17398 3.31938 3.45307 3.5976 3.60533 3.77092 3.77741 4.10236 4.34953 4.35513 4.50788 4.51399 4.6372 4.82507 4.83056 
0 
57 0.15537 0.15951 0.3121 0.31644 0.4982 0.50249 0.63115 0.63579 0.8205 0.82511 0.83135 0.99222 0.99923 1.15821 1.1649 1.32224 1.32859 1.49022 1.49487 1.65501 1.65923 1.8472 1.85171 2.06048 2.06485 2.18644 2.19208 2.3326 2.33711 2.47198 2.47726 2.62688 2.63087 2.81617 2.82103 2.98018 2.98535 3.15285 3.15833 3.30198 3.30923 3.4379 3.44234 3.58204 3.58678 3.75576 3.7613 4.08938 4.09346 4.3382 4.34216 4.49282 4.49818 4.61737 4.62548 4.81199 4.8154 
36 0.16709 0.32346 0.50971 0.51502 0.64358 0.83174 0.83548 1.00298 1.01083 1.17238 1.33533 1.50226 1.66682 1.85781 2.07003 2.19897 2.34162 2.35405 2.48401 2.48946 2.63777 2.82799 2.83348 2.99238 3.16502 3.31567 3.44911 3.59378 3.76804 3.7727 4.0986 4.34639 4.50555 4.63329 4.82132 4.82744 
0 
54 0.14974 0.15594 0.30583 0.31062 0.49255 0.49888 0.62443 0.63047 0.81514 0.82157 0.98773 0.99579 1.1518 1.15773 1.16524 1.31701 1.32496 1.48498 1.49174 1.64598 1.65438 1.84247 1.85086 2.05573 2.18102 2.1916 2.32732 2.33471 2.46266 2.47139 2.61919 2.62571 2.81092 2.81752 2.97455 2.98168 3.14741 3.1546 3.29657 3.30477 3.42895 3.43603 3.57652 3.58356 3.75117 3.75843 4.08462 4.33363 4.48781 4.49509 4.6119 4.62103 4.80676 4.81153 
76 0.16017 0.16439 0.17121 0.3169 0.32123 0.32823 0.5036 0.50765 0.51149 0.63597 0.63955 0.64462 0.82546 0.8299 0.83539 0.99703 1.00212 1.16309 1.16834 1.17305 1.32697 1.33212 1.33714 1.49511 1.49985 1.50541 1.66019 1.66385 1.67184 1.85191 1.85644 1.86155 2.06561 2.06937 2.19157 2.19663 2.33763 2.34142 2.34676 2.47482 2.48009 2.48398 2.63158 2.63534 2.82188 2.82581 2.83096 2.98504 2.98968 2.99542 3.15775 3.1625 3.16614 3.30703 3.31266 3.31661 3.44205 3.44573 3.4498 3.58763 3.59128 3.59679 3.76057 3.76558 3.77184 4.0945 4.09851 4.34335 4.34829 4.4979 4.50237 4.62233 4.62905 4.81719 4.82008 4.82442 
53 0.14812 0.15307 0.30457 0.3103 0.4907 0.49545 0.6244 0.63053 0.81351 0.81868 0.98497 1.15109 1.31498 1.32391 1.48345 1.48864 1.64894 1.65455 1.83971 1.84573 2.05292 2.05825 2.17934 2.32499 2.33117 2.46631 2.47155 2.61947 2.62442 2.80898 2.814 2.97293 2.97899 3.14524 3.15146 3.29471 3.30348 3.43129 3.43767 3.57465 3.58069 3.74835 3.75398 4.08196 4.08719 4.3307 4.33586 4.48554 4.49161 4.61024 4.61965 4.80424 4.80787 
103 0.17576 0.17884 0.1824 0.20364 0.33131 0.33509 0.33806 0.34405 0.5195 0.5224 0.5254 0.53076 0.65236 0.65586 0.65941 0.84143 0.84455 0.84803 0.85776 1.01205 1.01617 1.01996 1.03054 1.17798 1.18278 1.18647 1.19438 1.3429 1.34675 1.35001 1.35697 1.51167 1.51488 1.51822 1.52954 1.676 1.67978 1.68411 1.86609 1.87014 1.87329 1.8786 2.07901 2.08253 2.08767 2.1078 2.20858 2.2138 2.22303 2.35183 2.35527 2.35949 2.36537 2.4938 2.49732 2.50157 2.64635 2.64935 2.65352 2.83775 2.84126 2.84478 2.85171 3.00166 3.00425 3.00805 3.17265 3.17648 3.17926 3.18403 3.32235 3.32638 3.32922 3.33549 3.45752 3.46182 3.46565 3.60269 3.60631 3.61034 3.61677 3.7769 3.78023 3.78364 3.78952 4.10812 4.11143 4.11589 4.35653 4.35953 4.36356 4.38625 4.51296 4.5163 4.5198 4.52716 4.64226 4.6462 4.65359 4.83097 4.8339 4.83703 4.84104 
57 0.15915 0.16236 0.3154 0.31869 0.50324 0.50685 0.63491 0.63856 0.82362 0.82669 0.8303 0.9947 0.99883 1.16199 1.16675 1.32741 1.33109 1.49465 1.49771 1.65908 1.66256 1.84976 1.85353 2.06299 2.06716 2.19079 2.19636 2.33517 2.33929 2.47667 2.48058 2.62977 2.63277 2.82067 2.82415 2.98501 2.98906 3.15681 3.16008 3.30706 3.31071 3.44092 3.44499 3.58591 3.59001 3.75988 3.76317 4.09162 4.09565 4.33963 4.34455 4.49773 4.50075 4.62542 4.62947 4.81447 4.81759 
0 
20 0.16407 0.50667 0.64071 0.83062 1.33391 2.3403 2.48162 2.6345 2.82566 2.99044 3.16261 3.31297 3.44906 3.59058 3.76486 4.09651 4.34388 4.50199 4.63066 4.82027 
57 0.15342 0.15775 0.30953 0.31403 0.49558 0.50031 0.50545 0.62917 0.6336 0.81907 0.82364 0.99017 0.99562 1.15597 1.16184 1.32004 1.32583 1.48855 1.49332 1.65454 1.65951 1.84494 1.84951 2.0581 2.06218 2.1841 2.19111 2.33028 2.33442 2.47093 2.47543 2.62424 2.62852 2.81369 2.81862 2.97783 2.98307 3.15056 3.15543 3.29969 3.30559 3.4368 3.44216 3.57982 3.58419 3.7534 3.75858 4.08712 4.09115 4.33602 4.33964 4.49054 4.49561 4.61501 4.62362 4.80945 4.81302 
24 0.15837 0.31241 0.50149 0.6357 0.82557 0.9969 1.32788 1.4956 1.84695 2.06045 2.33239 2.47672 2.62884 2.81999 2.98429 3.15303 3.30786 3.44293 3.58578 3.75933 4.08884 4.33717 4.49627 4.81188 
73 0.16815 0.17171 0.17615 0.32363 0.32764 0.33105 0.51189 0.51484 0.51842 0.64462 0.64836 0.65599 0.83199 0.83612 0.84022 1.00311 1.00836 1.01469 1.16981 1.17486 1.17943 1.33414 1.33871 1.34243 1.503 1.50645 1.51063 1.6666 1.67011 1.67486 1.85798 1.86181 1.86581 2.0717 2.07555 2.19876 2.20312 2.34387 2.34793 2.35308 2.48636 2.49063 2.63961 2.64301 2.82965 2.83257 2.83728 2.99442 2.99809 3.16631 3.16977 3.17628 3.31373 3.31914 3.3228 3.45001 3.45469 3.46158 3.59541 3.59969 3.77106 3.77433 4.10058 4.10419 4.34939 4.35454 4.50784 4.5113 4.63268 4.63706 4.82355 4.82655 4.8301 
59 0.16499 0.16827 0.32116 0.32436 0.50873 0.51252 0.64217 0.6459 0.83039 0.8334 0.83938 1.00016 1.00496 1.1701 1.17443 1.33462 1.33884 1.50134 1.50517 1.66492 1.66908 1.85542 1.85965 1.86724 2.06925 2.0738 2.19781 2.20504 2.34084 2.34512 2.35131 2.48355 2.48799 2.63677 2.6413 2.82698 2.83067 2.99157 2.99617 3.16382 3.16697 3.31488 3.31808 3.44832 3.45223 3.59267 3.59684 3.7667 3.76937 4.09775 4.10185 4.34579 4.35021 4.50397 4.50716 4.63145 4.63994 4.82093 4.82501 
7 0.16116 0.50482 0.82487 1.49602 2.82365 4.34093 4.81558 
3 0.85047 3.78115 4.51938 
49 0.15243 0.15759 0.30871 0.31442 0.49658 0.50164 0.62888 0.63677 0.81738 0.82234 0.98914 0.99648 1.15581 1.16355 1.32092 1.32702 1.48779 1.49333 1.65299 1.66144 1.8436 1.85041 2.05703 2.18581 2.32906 2.33902 2.47002 2.47667 2.62405 2.81425 2.81952 2.97914 3.14951 3.15502 3.29991 3.30561 3.43446 3.44114 3.58 3.5885 3.75323 3.75825 4.08589 4.33421 4.49003 4.49548 4.61739 4.80865 4.8142 
72 0.16373 0.16692 0.17145 0.31866 0.32268 0.3263 0.50742 0.5106 0.51414 0.63973 0.64324 0.82889 0.83199 0.83588 0.9983 1.0034 1.00799 1.1657 1.17157 1.17739 1.33198 1.33624 1.49948 1.50252 1.50661 1.66345 1.66743 1.67284 1.85336 1.85798 1.86137 2.06644 2.06967 2.19542 2.19956 2.33903 2.34384 2.34962 2.48147 2.48558 2.63465 2.63741 2.8253 2.82842 2.83194 2.98905 2.99297 3.16063 3.16421 3.16807 3.31213 3.31533 3.32096 3.44487 3.44977 3.58942 3.59406 3.59987 3.76544 3.76809 4.09536 4.09869 4.34393 4.34715 4.50228 4.50513 4.6274 4.63159 4.63924 4.81857 4.82173 4.82502 
24 0.15383 0.31049 0.49707 0.63073 0.81893 0.99162 1.32299 1.48953 1.84338 2.05733 2.32944 2.47265 2.62511 2.81536 2.98009 3.15048 3.30294 3.43785 3.58105 3.7547 4.08579 4.33364 4.49214 4.80828 
30 0.17307 0.32949 0.51662 0.64946 0.83831 1.01107 1.17988 1.34087 1.50976 1.67379 1.8648 2.0756 2.20791 2.34831 2.35629 2.64312 2.83435 2.99801 3.17161 3.32145 3.45586 3.60142 3.77388 4.10378 4.35104 4.35909 4.51304 4.63991 4.82717 4.83165 
48 0.16887 0.17408 0.32538 0.32945 0.51254 0.51721 0.64501 0.65018 0.83473 0.83968 1.0052 1.01044 1.17348 1.1803 1.33752 1.34322 1.50514 1.51017 1.66906 1.67541 1.85961 1.86411 2.07291 2.20078 2.34462 2.35068 2.48684 2.4944 2.64072 2.8306 2.83637 2.99501 3.16591 3.17093 3.31743 3.32213 3.45158 3.45755 3.59602 3.77122 4.10101 4.11078 4.34917 4.3543 4.50764 4.63438 4.82396 4.8289 
68 0.1602 0.16344 0.16827 0.31559 0.31972 0.32264 0.50367 0.50686 0.51003 0.6361 0.63995 0.82506 0.82856 0.8325 0.99589 1.00037 1.16226 1.16769 1.32679 1.33078 1.33449 1.49571 1.49911 1.50315 1.66025 1.66442 1.85039 1.85492 1.86005 2.06327 2.06713 2.19027 2.1947 2.33587 2.33983 2.4776 2.48083 2.63095 2.63419 2.82121 2.82433 2.82787 2.98515 2.98832 3.15669 3.1612 3.30757 3.31195 3.31568 3.44165 3.44643 3.58661 3.58999 3.75962 3.76365 3.76664 4.0923 4.09614 4.34096 4.34466 4.49684 4.50093 4.50604 4.6215 4.62753 4.81524 4.818 4.8213 
4 0.17037 0.33028 1.86353 4.82969 
5 1.33818 1.6671 1.86155 2.34469 3.31559 
35 0.16509 0.32211 0.50954 0.6438 0.83084 0.83611 1.00301 1.17281 1.33493 1.50121 1.66419 1.67299 1.85675 1.86125 2.06878 2.19793 2.34252 2.34958 2.48285 2.63605 2.82709 2.83329 2.99055 3.16468 3.31481 3.44853 3.45653 3.5924 3.76748 4.0975 4.34535 4.50361 4.63291 4.81959 4.82562 
37 0.1596 0.16475 0.31648 0.32056 0.50352 0.6369 0.82407 0.82812 0.99696 1.1617 1.16802 1.32991 1.49545 1.5001 1.66 1.85034 1.856 2.06417 2.19216 2.33583 2.34097 2.4782 2.63154 2.82196 2.98665 3.15658 3.16157 3.30964 3.44385 3.58727 3.76226 4.09257 4.34051 4.49906 4.62578 4.81517 4.8202 
48 0.15057 0.15501 0.3067 0.31371 0.49301 0.49784 0.62617 0.63219 0.81589 0.82066 0.98697 0.99567 1.153 1.31697 1.3249 1.48603 1.49081 1.64988 1.65637 1.84171 2.05498 2.18182 2.32711 2.46677 2.47254 2.62132 2.62576 2.81139 2.81663 2.97512 2.98038 3.14746 3.15449 3.29679 3.30473 3.43259 3.57716 3.58392 3.75046 3.75707 4.08408 4.33276 4.48748 4.4937 4.61331 4.62146 4.80651 4.81163 
103 0.14719 0.1508 0.1535 0.15811 0.30324 0.30678 0.30999 0.31402 0.48989 0.49388 0.49635 0.50017 0.62226 0.62611 0.62886 0.63304 0.81246 0.81583 0.81897 0.82232 0.98521 0.98794 0.99214 1.14931 1.15323 1.1583 1.16287 1.31421 1.31774 1.32169 1.32608 1.48226 1.48606 1.48933 1.49344 1.64356 1.65014 1.65333 1.66022 1.83989 1.84233 1.84591 1.85052 2.05315 2.05565 2.05854 2.1783 2.18318 2.18934 2.32477 2.32757 2.33074 2.46036 2.46622 2.47005 2.47368 2.61677 2.62123 2.62415 2.80824 2.81225 2.815 2.8195 2.9719 2.97601 2.97914 3.14481 3.14788 3.15118 3.15466 3.29404 3.29754 3.30214 3.30549 3.42657 3.43245 3.43613 3.44086 3.5739 3.57777 3.58048 3.58702 3.74868 3.75178 3.755 3.75825 4.0821 4.08463 4.0879 4.33107 4.33314 4.33663 4.48512 4.4881 4.49173 4.49618 4.60912 4.61479 4.61983 4.80425 4.80707 4.80925 4.81409 
29 0.16101 0.31692 0.32304 0.50499 0.6392 0.8251 0.83123 0.99608 1.00616 1.16744 1.3304 1.49552 1.66142 1.85161 2.06813 2.33782 2.48087 2.63297 2.82275 2.98726 3.15954 3.30964 3.44795 3.58839 3.76233 4.09612 4.49985 4.62748 4.81809 
77 0.14733 0.15227 0.15606 0.30348 0.30737 0.31173 0.49005 0.49529 0.49885 0.62262 0.6276 0.63188 0.81271 0.81715 0.82061 0.98524 0.98915 0.99497 1.14961 1.15415 1.16136 1.31443 1.32062 1.32592 1.48255 1.48812 1.49184 1.64395 1.65145 1.65485 1.83995 1.84303 1.84806 2.05321 2.05655 2.17853 2.18592 2.32483 2.32825 2.33564 2.46129 2.46693 2.47099 2.61719 2.62184 2.6255 2.80841 2.81342 2.8171 2.9721 2.97821 3.14492 3.1485 3.15287 3.29414 3.29954 3.30386 3.42692 3.43312 3.43832 3.57404 3.57899 3.74871 3.75351 3.75683 4.08214 4.08527 4.33112 4.33375 4.48526 4.48919 4.49297 4.60939 4.61826 4.8043 4.80763 4.81127 
53 0.1545 0.15964 0.31136 0.31792 0.4997 0.50419 0.63064 0.63731 0.81997 0.82483 0.82933 0.99137 0.99752 1.15753 1.16612 1.32166 1.3296 1.48992 1.49489 1.65564 1.66207 1.8461 1.85276 2.05938 2.06741 2.1891 2.33146 2.33812 2.47234 2.47942 2.62585 2.63115 2.81723 2.8228 2.98022 2.98555 3.15196 3.15833 3.30146 3.30884 3.43739 3.44427 3.58156 3.58858 3.75523 3.7613 4.08841 4.33733 4.49209 4.49827 4.6215 4.8112 4.81574 
27 0.16072 0.31737 0.50451 0.63674 0.82445 0.99809 1.16692 1.33161 1.49598 1.66116 1.85288 2.06372 2.33689 2.47803 2.6314 2.823 2.9881 3.15848 3.30957 3.444 3.58843 3.76166 4.0922 4.34004 4.49849 4.628 4.81539 
52 0.15092 0.15657 0.30725 0.31326 0.49362 0.49886 0.62677 0.63275 0.81629 0.82197 0.98786 0.99527 1.15371 1.16372 1.31789 1.32515 1.4864 1.49245 1.65083 1.65694 1.84246 1.84946 2.05571 2.18267 2.32776 2.33435 2.46751 2.47368 2.62175 2.62699 2.81204 2.81756 2.9759 2.98221 3.14804 3.15411 3.2976 3.30488 3.43339 3.43997 3.5777 3.58428 3.75129 3.75708 4.08474 4.33346 4.48834 4.49443 4.61407 4.6233 4.80711 4.81153 
45 0.15918 0.31453 0.49984 0.50809 0.63314 0.64089 0.82524 0.99536 1.16103 1.16832 1.32525 1.33546 1.4978 1.65303 1.66257 1.85026 2.06532 2.18831 2.19906 2.33522 2.34137 2.47107 2.48052 2.62838 2.63446 2.81906 2.8258 2.98229 3.15546 3.16231 3.30513 3.31316 3.4355 3.44552 3.58499 3.59161 3.7587 3.76472 4.09426 4.34153 4.4957 4.50181 4.61912 4.62993 4.81602 
81 0.15429 0.1582 0.1611 0.31208 0.3155 0.31896 0.49774 0.50161 0.50509 0.63091 0.63439 0.63799 0.81965 0.82303 0.8261 0.83077 0.99223 0.9958 1.00029 1.15785 1.16257 1.16779 1.32191 1.32731 1.33129 1.48925 1.49331 1.49636 1.50118 1.65175 1.65762 1.66092 1.84723 1.85126 1.85506 2.06033 2.06349 2.18569 2.19136 2.33247 2.33554 2.4708 2.47526 2.47877 2.62643 2.62973 2.63299 2.81578 2.81957 2.82344 2.97973 2.98444 2.98883 3.15271 3.15583 3.15952 3.30171 3.306 3.30971 3.4363 3.43973 3.44436 3.58171 3.58534 3.58958 3.75577 3.75956 3.76249 4.08943 4.09233 4.33822 4.34081 4.49302 4.49753 4.50066 4.61652 4.62453 4.6291 4.81169 4.81445 4.81808 
25 0.1609 0.3167 0.50293 0.63953 0.82463 1.00023 1.16827 1.33134 1.49536 1.65974 1.85317 2.06235 2.33867 2.47731 2.63065 2.82113 3.15816 3.3095 3.44464 3.58998 3.76146 4.09092 4.3391 4.49872 4.81374 
5 0.17397 0.33053 0.83437 1.50547 4.82749 
79 0.14743 0.15152 0.15532 0.30376 0.30755 0.31171 0.48979 0.49405 0.49751 0.62283 0.62687 0.63082 0.81285 0.81716 0.8208 0.98448 0.98895 1.15019 1.15492 1.16193 1.31445 1.3195 1.32517 1.48264 1.48716 1.49155 1.64444 1.65024 1.65528 1.83922 1.8431 1.84755 2.05243 2.05601 2.17827 2.18392 2.32443 2.32801 2.33441 2.46303 2.46805 2.47248 2.61813 2.62208 2.6255 2.80787 2.81213 2.8153 2.97206 2.97692 2.98473 3.14463 3.14857 3.15204 3.29405 3.29875 3.3037 3.42842 3.43227 3.4371 3.57374 3.57788 3.58404 3.74779 3.7521 3.75547 4.08144 4.08492 4.33024 4.33335 4.485 4.48952 4.49485 4.6091 4.61565 4.62129 4.80364 4.80671 4.80981 
0 
41 0.15684 0.31177 0.31777 0.50002 0.50554 0.63311 0.82038 0.82575 0.99162 0.99917 1.1585 1.16893 1.32153 1.32831 1.49066 1.49684 1.65724 1.84612 1.85415 2.05949 2.18968 2.33156 2.47515 2.6282 2.81802 2.98329 3.15222 3.15844 3.30175 3.30914 3.4389 3.58372 3.75497 3.76051 4.08847 4.33697 4.49206 4.4977 4.62317 4.81098 4.81584 
23 0.15326 0.30933 0.49703 0.6298 0.81804 0.98923 1.48941 1.84331 2.05681 2.32888 2.47252 2.62512 2.8154 2.98034 3.14961 3.30617 3.43625 3.58085 3.75432 4.08565 4.33395 4.49211 4.80849 
100 0.16679 0.1707 0.17461 0.32334 0.32703 0.33008 0.33533 0.51172 0.51434 0.51747 0.52198 0.64434 0.64774 0.65112 0.8322 0.83596 0.83849 0.84207 1.00332 1.00727 1.01082 1.01659 1.16974 1.17561 1.1794 1.33379 1.339 1.34228 1.35124 1.50296 1.50652 1.50953 1.51478 1.6676 1.67066 1.6748 1.68129 1.8585 1.86221 1.86568 1.87169 2.07173 2.0747 2.07942 2.19704 2.20304 2.20791 2.34391 2.34723 2.35103 2.35686 2.48497 2.48834 2.49214 2.49832 2.63846 2.64168 2.64533 2.82832 2.83194 2.83504 2.83839 2.99205 2.99598 2.99989 3.16413 3.16845 3.17106 3.17509 3.31437 3.31923 3.32224 3.45033 3.45398 3.45795 3.59391 3.59713 3.60084 3.60561 3.76751 3.77179 3.77448 3.77947 4.10073 4.10365 4.10857 4.34928 4.35189 4.35623 4.50436 4.50866 4.51196 4.51902 4.63086 4.63646 4.64091 4.82341 4.826 4.82881 4.83222 
0 
0 
25 0.15778 0.31531 0.50211 0.63493 0.82375 1.16458 1.32664 1.49417 1.66266 1.84606 2.06194 2.33524 2.47529 2.62834 2.81987 2.9838 3.15645 3.30688 3.4412 3.5872 3.75877 4.08794 4.336 4.49567 4.81203 
29 0.16499 0.3217 0.50847 0.64229 0.83098 1.00236 1.17185 1.33389 1.50153 1.66538 1.85777 2.06862 2.19897 2.34161 2.48333 2.63585 2.82651 2.99068 3.16338 3.31458 3.449 3.59227 3.76685 4.09694 4.3451 4.50322 4.6317 4.81989 4.82516 
70 0.1579 0.16095 0.16509 0.31394 0.31761 0.32046 0.50185 0.50515 0.63435 0.63774 0.82283 0.82621 0.82932 0.99394 0.99828 1.16015 1.16454 1.16952 1.32506 1.32894 1.33239 1.49284 1.49647 1.49997 1.65812 1.66163 1.66596 1.84838 1.85229 1.85591 2.06151 2.06505 2.18947 2.19395 2.33401 2.33745 2.47506 2.47878 2.48435 2.62892 2.63185 2.81946 2.82301 2.82787 2.98403 2.98694 3.15478 3.15907 3.16385 3.30439 3.3091 3.31291 3.44002 3.4444 3.58501 3.58841 3.75856 3.76204 4.09052 4.09412 4.33895 4.34261 4.49512 4.49855 4.50215 4.62179 4.62602 4.81357 4.81641 4.81973 
28 0.15904 0.31668 0.50328 0.63578 0.8248 0.99888 1.16446 1.32814 1.4953 1.65943 1.85038 2.06398 2.19317 2.33726 2.47631 2.63115 2.8214 2.98564 3.15724 3.3073 3.44137 3.58688 3.76234 4.09238 4.34065 4.49834 4.62573 4.81569 
78 0.15483 0.15888 0.16239 0.3118 0.3159 0.31976 0.49838 0.50204 0.50566 0.6315 0.63534 0.63881 0.82076 0.82509 0.8303 0.992 0.9969 1.00184 1.15841 1.16393 1.16885 1.32205 1.32707 1.33123 1.49039 1.49485 1.49918 1.65467 1.65904 1.66372 1.84683 1.85119 1.85522 2.05983 2.0634 2.18645 2.19181 2.33219 2.33605 2.34133 2.47161 2.47614 2.4809 2.62614 2.62997 2.81683 2.8205 2.82441 2.97994 2.98461 2.99002 3.1531 3.15722 3.16125 3.3021 3.30739 3.31073 3.43754 3.44179 3.44602 3.58186 3.58571 3.59028 3.7558 3.75983 3.76281 4.08886 4.09225 4.3376 4.34062 4.49283 4.49721 4.50085 4.61881 4.62557 4.8117 4.81463 4.81908 
22 0.16565 0.32421 0.50934 0.64191 0.83332 1.00243 1.33533 1.50335 1.66668 1.85588 2.06897 2.20026 2.34147 2.48462 2.63867 2.8279 2.99242 3.59261 4.09797 4.34654 4.63212 4.82218 
1 0.83593 
130 0.16771 0.17053 0.1728 0.17572 0.18132 0.32417 0.32712 0.3295 0.33187 0.33647 0.51131 0.51372 0.51608 0.51841 0.52194 0.64481 0.64745 0.64961 0.65244 0.8336 0.8368 0.83904 0.84177 0.84851 1.00424 1.00774 1.01027 1.01321 1.02007 1.17127 1.17531 1.17814 1.18082 1.33536 1.33889 1.34135 1.34408 1.35205 1.50368 1.50656 1.50884 1.51154 1.51912 1.66893 1.67143 1.6744 1.67791 1.85882 1.86148 1.86392 1.86628 1.86926 1.87692 2.07168 2.07432 2.07692 2.08097 2.19886 2.20273 2.20653 2.21075 2.34451 2.34717 2.34963 2.35231 2.35642 2.48586 2.48851 2.49119 2.49436 2.49988 2.63911 2.64162 2.64374 2.64816 2.82923 2.83201 2.83421 2.83683 2.83948 2.99335 2.99635 2.99887 3.002 3.16571 3.16891 3.17097 3.17365 3.17799 3.31509 3.319 3.32119 3.32362 3.33332 3.45048 3.45361 3.45598 3.4591 3.59536 3.59792 3.60062 3.60363 3.60848 3.76879 3.77161 3.774 3.77679 3.78202 4.10082 4.10309 4.10555 4.10972 4.34949 4.35146 4.35421 4.35796 4.50541 4.50875 4.51075 4.51357 4.63388 4.63706 4.64048 4.6454 4.82344 4.82579 4.82791 4.83038 4.83326 4.85731 
59 0.16283 0.16595 0.1711 0.32043 0.32404 0.50714 0.51091 0.63937 0.64344 0.82892 0.83196 0.83648 0.99779 1.00264 1.16451 1.17124 1.33264 1.33702 1.4991 1.5023 1.6636 1.66849 1.85298 1.85752 1.86141 2.06642 2.06987 2.19415 2.20073 2.33834 2.34239 2.48115 2.48882 2.63426 2.63721 2.82511 2.82918 2.98929 2.99452 3.16171 3.16618 3.31296 3.317 3.44497 3.44999 3.59016 3.59514 3.76498 3.76778 4.0953 4.09895 4.34338 4.347 4.50206 4.50774 4.62866 4.63358 4.81869 4.82267 
10 0.31926 0.50455 0.99972 1.50016 1.66313 1.85411 3.15882 3.31015 4.62656 4.81497 
88 0.17831 0.18161 0.18789 0.33438 0.3383 0.34332 0.52113 0.52448 0.52817 0.65307 0.65749 0.662 0.84212 0.8462 0.85041 1.01329 1.01871 1.02485 1.17975 1.18619 1.19019 1.34376 1.34917 1.35324 1.51438 1.51761 1.5224 1.67873 1.68311 1.69091 1.86901 1.8736 1.87773 2.08129 2.08492 2.0916 2.20724 2.21384 2.22553 2.354 2.35809 2.36477 2.49471 2.49862 2.50385 2.64805 2.65143 2.65656 2.83924 2.84275 2.84728 3.00238 3.00621 3.011 3.17392 3.17851 3.18209 3.18966 3.32356 3.32895 3.33291 3.45913 3.46407 3.47083 3.60355 3.60832 3.61306 3.62846 3.77692 3.78127 3.7843 3.79085 4.11048 4.11408 4.12955 4.35901 4.36298 4.37261 4.51456 4.51872 4.52257 4.64122 4.64639 4.65253 4.83362 4.8368 4.84071 4.86338 
30 0.1712 0.32721 0.51274 0.64476 0.83466 1.00738 1.1723 1.17735 1.33791 1.5071 1.67036 1.86155 2.07174 2.19914 2.34542 2.35449 2.48908 2.63946 2.83126 2.994 3.16814 3.319 3.45284 3.59661 3.77084 4.10091 4.34841 4.50666 4.63657 4.82502 
0 
33 0.15352 0.30909 0.49655 0.50325 0.62907 0.81859 0.82564 0.98955 1.15587 1.32058 1.48894 1.65421 1.84397 2.05726 2.18634 2.32935 2.47099 2.62449 2.81433 2.97879 3.15001 3.15806 3.29983 3.30937 3.43554 3.57996 3.75342 3.75938 4.08627 4.33474 4.49024 4.62184 4.80872 
30 0.15822 0.3142 0.5021 0.63448 0.82298 0.83106 0.99473 1.16507 1.32996 1.49439 1.65866 1.84913 1.85643 2.06141 2.19416 2.33403 2.47642 2.6294 2.81985 2.98546 3.15483 3.31056 3.44013 3.58543 3.75886 4.09065 4.3391 4.49557 4.62755 4.81366 
81 0.1531 0.15757 0.16133 0.30921 0.31335 0.31699 0.49588 0.50089 0.50493 0.62845 0.63341 0.6376 0.81845 0.82259 0.82623 0.99149 0.99582 1.00017 1.15528 1.15981 1.1644 1.32025 1.32545 1.32902 1.48829 1.49303 1.49676 1.64952 1.65626 1.65961 1.84627 1.84968 1.85488 2.0595 2.06332 2.18434 2.18996 2.19616 2.33098 2.33441 2.33911 2.46636 2.47253 2.47646 2.62285 2.62783 2.63132 2.81418 2.81907 2.82304 2.97795 2.98336 2.98999 3.15099 3.15461 3.15856 3.30002 3.30498 3.30934 3.43253 3.4388 3.44339 3.57988 3.58473 3.58871 3.75478 3.7591 3.76267 4.08837 4.0918 4.33756 4.3411 4.49122 4.49544 4.4989 4.61489 4.62083 4.6259 4.8106 4.81396 4.81952 
57 0.15077 0.15504 0.30706 0.31179 0.49383 0.49792 0.50385 0.62693 0.632 0.81604 0.82048 0.98712 0.99246 1.15359 1.16266 1.31735 1.32399 1.48628 1.49076 1.65177 1.65654 1.84187 1.84657 2.05499 2.05906 2.18273 2.32728 2.33192 2.46831 2.47278 2.6219 2.62597 2.81204 2.8164 2.97593 2.98054 3.14788 3.15291 3.29755 3.30392 3.43322 3.43887 3.5777 3.58338 3.75066 3.75541 4.08407 4.08815 4.33271 4.3366 4.48803 4.49289 4.61491 4.62255 4.80667 4.80993 4.81481 
0 
85 0.16725 0.17058 0.1746 0.32234 0.32612 0.32976 0.5105 0.51379 0.51775 0.6427 0.64724 0.653 0.8333 0.83634 0.84029 1.00222 1.00676 1.01131 1.16752 1.17297 1.17699 1.33232 1.33736 1.34106 1.50354 1.50736 1.51265 1.66714 1.67096 1.67548 1.85677 1.86086 1.86409 1.87266 2.07121 2.07558 2.10171 2.19797 2.20232 2.20897 2.34226 2.3465 2.35056 2.35812 2.4849 2.48961 2.50086 2.63814 2.64291 2.82818 2.83153 2.83524 2.99252 2.99684 3.16287 3.16723 3.17174 3.31334 3.31764 3.32095 3.44923 3.45298 3.45926 3.59316 3.59782 3.60402 3.76711 3.77089 3.7797 4.09975 4.10373 4.11414 4.34749 4.35146 4.35721 4.50321 4.50727 4.51245 4.63004 4.63506 4.6538 4.82204 4.82527 4.82867 4.85298 
34 0.16756 0.32158 0.32712 0.5098 0.51462 0.64243 0.64801 0.83293 1.00296 1.1726 1.33611 1.50299 1.66655 1.8562 1.86302 2.06978 2.19989 2.34168 2.34684 2.48465 2.63718 2.82866 2.99233 3.16584 3.31613 3.44973 3.59303 3.76732 4.09846 4.34637 4.50568 4.63387 4.82201 4.8307 
64 0.1613 0.16428 0.31625 0.32067 0.50492 0.50793 0.63725 0.64047 0.82534 0.82889 0.83387 0.9958 1.00055 1.16248 1.16774 1.17218 1.32647 1.33123 1.33575 1.49633 1.49952 1.50539 1.66151 1.66523 1.85056 1.85463 1.85895 2.06428 2.06724 2.19354 2.19951 2.33678 2.34008 2.47889 2.48161 2.6326 2.63498 2.82296 2.82545 2.98766 2.99043 3.15762 3.16148 3.16498 3.30641 3.31141 3.31452 3.44269 3.44653 3.58814 3.5915 3.76228 3.76499 4.09338 4.09637 4.34181 4.34471 4.49995 4.50233 4.62463 4.62908 4.81663 4.81916 4.82427 
28 0.16208 0.31728 0.50549 0.63849 0.82673 0.99634 1.16627 1.33003 1.49761 1.66078 1.85021 1.85712 2.06447 2.1944 2.33838 2.47825 2.63227 2.82266 2.98703 3.15947 3.31008 3.44339 3.58955 3.76229 4.09446 4.34108 4.49952 4.81561 
90 0.15123 0.15562 0.15827 0.16277 0.30751 0.31108 0.31503 0.32156 0.49377 0.49884 0.50182 0.50814 0.62604 0.63076 0.63436 0.81698 0.82132 0.82394 0.82772 0.98889 0.99268 0.99655 1.15384 1.15766 1.16249 1.31833 1.32439 1.32801 1.48667 1.49161 1.49436 1.64728 1.65508 1.65944 1.66653 1.8436 1.84651 1.85045 1.85552 2.05689 2.06008 2.18226 2.18891 2.32855 2.33177 2.33617 2.46372 2.47121 2.47472 2.4818 2.62124 2.62591 2.62879 2.81198 2.8169 2.81956 2.82482 2.9759 2.98189 2.98682 3.14884 3.15212 3.15614 3.16217 3.2979 3.30297 3.30638 3.43007 3.43638 3.44101 3.57777 3.58253 3.58672 3.75224 3.75673 3.75939 4.0858 4.08862 4.33484 4.33717 4.48918 4.49398 4.49643 4.61322 4.62111 4.62506 4.8079 4.81094 4.81431 4.81887 
74 0.1533 0.15829 0.1631 0.31024 0.31483 0.31915 0.49648 0.50122 0.50551 0.62897 0.63399 0.63863 0.819 0.82397 0.82959 0.9913 0.99665 1.15673 1.16242 1.16795 1.32112 1.32677 1.33177 1.48881 1.4943 1.49965 1.65065 1.65731 1.66192 1.8461 1.85092 1.85682 2.05932 2.06368 2.18515 2.19112 2.33119 2.33548 2.46815 2.47446 2.47932 2.62447 2.62912 2.8147 2.81951 2.82362 2.97871 2.98415 3.15143 3.15614 3.16001 3.3006 3.30612 3.31006 3.43297 3.43878 3.44489 3.58046 3.58522 3.75466 3.75945 3.76354 4.08829 4.09276 4.33732 4.34282 4.4918 4.49682 4.61618 4.62222 4.62814 4.81046 4.81392 4.81909 
43 0.16607 0.17162 0.32258 0.3268 0.51039 0.51437 0.64381 0.83208 0.83651 1.00196 1.00695 1.17178 1.17761 1.33514 1.5027 1.6657 1.67143 1.85613 1.86066 2.06929 2.19921 2.34158 2.34593 2.48446 2.63745 2.82761 2.83202 2.99232 3.16479 3.16989 3.31519 3.45045 3.59293 3.60158 3.76845 4.09784 4.10439 4.34562 4.35209 4.50466 4.63348 4.82135 4.82559 
6 0.84099 1.17783 1.34358 2.83856 4.1083 4.82951 
56 0.14614 0.1511 0.30224 0.30686 0.48873 0.49416 0.62151 0.62685 0.81169 0.81637 0.98388 0.98891 1.14845 1.15442 1.31325 1.3195 1.48153 1.48703 1.64288 1.6506 1.83861 1.84198 2.05186 2.05558 2.17725 2.18441 2.32347 2.32741 2.4607 2.46758 2.61616 2.62145 2.80706 2.81244 2.97084 2.97704 3.14359 3.14751 3.29285 3.29883 3.42592 3.43208 3.57271 3.57803 3.74733 3.75227 4.08077 4.08421 4.32979 4.33252 4.48398 4.48923 4.60816 4.61807 4.8029 4.80653 
44 0.15773 0.16225 0.31429 0.31982 0.50287 0.50734 0.63512 0.82272 0.82746 0.99469 1.16107 1.32663 1.33356 1.49246 1.49816 1.65911 1.84915 1.85667 2.06252 2.1911 2.33458 2.47634 2.62991 2.63436 2.82042 2.82503 2.9849 3.15558 3.16147 3.30541 3.31168 3.44048 3.44702 3.58554 3.75884 3.76372 4.0913 4.09656 4.34002 4.49564 4.5011 4.6231 4.81446 4.81863 
59 0.17457 0.17984 0.33051 0.33446 0.5173 0.52127 0.6494 0.65333 0.83899 0.84218 0.84917 1.01133 1.01646 1.17849 1.18348 1.34334 1.34869 1.51086 1.51635 1.67389 1.67901 1.86415 1.86929 1.88316 2.07634 2.0809 2.20678 2.34831 2.35337 2.36156 2.4912 2.49605 2.64418 2.64845 2.83659 2.84205 3.00007 3.0097 3.17291 3.17717 3.32285 3.32737 3.45552 3.45955 3.60041 3.60492 3.7757 3.78043 4.10547 4.11045 4.35383 4.35863 4.51199 4.51626 4.64011 4.64651 4.82875 4.83237 4.8376 
61 0.15363 0.15794 0.31051 0.31498 0.49657 0.50104 0.50548 0.62959 0.63421 0.63981 0.81888 0.8233 0.82694 0.99089 0.99688 1.15678 1.16384 1.32093 1.32684 1.48855 1.4935 1.65063 1.65717 1.8457 1.85138 2.05881 2.06357 2.18496 2.1933 2.33102 2.3358 2.46977 2.47551 2.62492 2.62917 2.81474 2.81942 2.82652 2.97875 2.98397 3.15121 3.15684 3.30076 3.30741 3.436 3.44038 3.58058 3.58507 3.75436 3.75919 3.76263 4.08784 4.09169 4.33665 4.34075 4.49152 4.49688 4.61528 4.62463 4.81022 4.81362 
31 0.16338 0.31956 0.32476 0.50768 0.64016 0.83081 0.99937 1.1645 1.17304 1.33197 1.5009 1.66348 1.85385 1.86012 2.06733 2.19667 2.33904 2.48154 2.63536 2.8257 2.99024 3.1629 3.31366 3.4469 3.59037 3.76605 4.09587 4.34419 4.50283 4.62991 4.81912 
56 0.15159 0.15666 0.30891 0.31464 0.49503 0.50061 0.62754 0.63387 0.81723 0.82149 0.82459 0.83027 0.98972 0.9967 1.15534 1.16475 1.31961 1.32717 1.48699 1.49212 1.49646 1.64875 1.65639 1.84455 1.85102 2.05776 2.18349 2.32967 2.33684 2.46677 2.47478 2.62323 2.62879 2.81324 2.81914 2.97717 2.98392 3.14991 3.1562 3.29912 3.3069 3.43163 3.43703 3.44386 3.57901 3.58691 3.75305 3.75919 4.08675 4.33561 4.49026 4.49632 4.61432 4.6256 4.80887 4.81269 
55 0.16302 0.16651 0.17247 0.32056 0.32418 0.50761 0.51346 0.64201 0.82854 0.83194 0.83656 0.9991 1.00418 1.00958 1.1675 1.17397 1.33269 1.33786 1.49986 1.50502 1.66375 1.66846 1.85317 1.85792 1.86175 2.06713 2.19688 2.3392 2.34434 2.48193 2.49151 2.63484 2.82548 2.83072 2.98981 2.99785 3.16283 3.16987 3.31339 3.31808 3.44788 3.45482 3.59051 3.59752 3.76548 3.77474 4.0957 4.10286 4.34403 4.34964 4.50234 4.63087 4.81872 4.82195 4.8264 
56 0.14835 0.15301 0.30459 0.30906 0.49099 0.49622 0.62367 0.62869 0.81402 0.81864 0.98606 0.99202 1.15096 1.15681 1.3156 1.32234 1.48377 1.48896 1.64524 1.65308 1.84084 1.84561 2.05407 2.0584 2.17953 2.18772 2.3257 2.32989 2.46347 2.47028 2.6187 2.6236 2.80922 2.81448 2.97317 2.97926 3.14594 3.15039 3.29507 3.30167 3.42844 3.434 3.57493 3.57999 3.74942 3.75498 4.08298 4.087 4.33197 4.33538 4.4863 4.49203 4.61048 4.61989 4.80506 4.80872 
36 0.16454 0.32006 0.32522 0.50801 0.64035 0.64413 0.82924 0.83521 0.99977 1.00715 1.17423 1.33361 1.50065 1.66421 1.85473 2.06749 2.34037 2.48328 2.63525 2.63864 2.82627 2.83059 2.99059 3.16391 3.31373 3.44686 3.59171 3.76594 3.76943 4.09615 4.10092 4.34443 4.50315 4.63117 4.81973 4.82599 
26 0.17387 0.32782 0.51444 0.64779 0.83876 1.01157 1.17688 1.34038 1.50916 1.67431 1.8632 2.0735 2.34646 2.49331 2.64216 2.83273 2.99713 3.16834 3.3197 3.45357 3.6 3.77148 4.10235 4.34939 4.5098 4.8252 
0 
3 3.77389 4.51068 4.82951 
53 0.17547 0.18952 0.33175 0.33743 0.51799 0.52271 0.65222 0.65735 0.84112 0.84804 1.01228 1.02129 1.18156 1.34408 1.35018 1.51153 1.52322 1.67516 1.68279 1.86631 1.87162 2.07843 2.08441 2.20797 2.35117 2.35947 2.49241 2.50023 2.64599 2.65957 2.83687 2.84349 3.00071 3.0082 3.17308 3.17786 3.32434 3.33033 3.45832 3.46447 3.60138 3.60729 3.77646 3.78187 4.10689 4.11367 4.35472 4.3605 4.51372 4.52142 4.64146 4.83012 4.83547 
57 0.16061 0.16411 0.31546 0.32055 0.50286 0.50639 0.63552 0.64016 0.82554 0.82912 0.99562 1.00183 1.16126 1.16749 1.32592 1.33112 1.49728 1.50104 1.65975 1.6638 1.85035 1.85473 2.06312 2.06663 2.19029 2.19619 2.33553 2.33942 2.47625 2.48055 2.63082 2.63404 2.82087 2.82436 2.98491 2.98864 3.15624 3.16117 3.30542 3.31146 3.44109 3.4473 3.58646 3.59111 3.75899 3.7633 3.76672 4.09212 4.09559 4.34065 4.34369 4.49592 4.50047 4.623 4.62845 4.81519 4.81778 
55 0.16054 0.16392 0.31634 0.32089 0.50466 0.50879 0.63664 0.64126 0.82497 0.82882 0.99618 1.00109 1.16279 1.16992 1.32929 1.33447 1.49585 1.49943 1.66095 1.66586 1.85094 1.85613 2.0641 2.06831 2.19169 2.19566 2.33649 2.34154 2.4786 2.48431 2.63175 2.63507 2.82263 2.82701 2.98663 2.99059 3.15748 3.16199 3.30821 3.3131 3.44256 3.4475 3.58775 3.59317 3.76108 3.76446 4.0931 4.09749 4.34153 4.34646 4.49786 4.50134 4.62555 4.81699 4.82096 
89 0.14397 0.14815 0.15129 0.30012 0.30375 0.30728 0.48669 0.49102 0.49382 0.49984 0.61918 0.62341 0.62714 0.80936 0.81316 0.81647 0.82064 0.98189 0.98509 0.98892 1.14622 1.15026 1.15512 1.31108 1.31532 1.31915 1.47919 1.4835 1.48684 1.49233 1.64052 1.64695 1.65079 1.83659 1.83941 1.84287 2.04985 2.05284 2.05604 2.17517 2.18045 2.32148 2.32461 2.32789 2.45761 2.46337 2.46749 2.61375 2.61819 2.62156 2.80505 2.80925 2.81232 2.81914 2.96874 2.97324 2.97661 3.14156 3.1449 3.14852 3.15462 3.29078 3.29476 3.29905 3.42348 3.42916 3.4334 3.57068 3.57482 3.57833 3.74536 3.74894 3.75202 4.07879 4.08167 4.085 4.32776 4.33018 4.33375 4.48191 4.48531 4.48876 4.60603 4.61183 4.61897 4.80094 4.80402 4.80652 4.81102 
1 4.81296 
0 
0 
1 0.82801 
21 0.17153 0.33002 0.51544 0.64846 1.34132 1.50856 1.865 2.07476 2.20725 2.34921 2.48902 2.64183 2.83699 2.99773 3.16992 3.32133 3.60053 3.77268 4.10379 4.35084 4.50967 
0 
26 0.17477 0.33059 0.51955 0.65203 0.84082 1.01268 1.18531 1.34427 1.51135 1.67676 1.86702 2.07947 2.36021 2.496 2.64571 2.83902 3.00313 3.1739 3.32401 3.46059 3.60921 3.77713 4.1059 4.35314 4.51527 4.8307 
14 0.17007 0.32597 0.64389 1.00559 1.50557 2.34358 2.63795 2.83091 3.31644 3.7683 4.0989 4.346 4.50476 4.82551 
83 0.16642 0.16972 0.17468 0.32241 0.32617 0.32927 0.51038 0.51372 0.51739 0.64252 0.64643 0.65065 0.83204 0.83516 0.83931 1.00197 1.0066 1.01077 1.16981 1.1744 1.17849 1.33447 1.33771 1.34179 1.50281 1.50607 1.51039 1.66715 1.6716 1.67844 1.8566 1.86056 1.86444 2.0701 2.0737 2.08449 2.19821 2.20215 2.2124 2.34234 2.34621 2.35132 2.35975 2.48464 2.48786 2.49335 2.63759 2.64067 2.82744 2.83069 2.83482 2.99201 2.99512 3.00598 3.16322 3.16745 3.17059 3.31332 3.31743 3.32149 3.44863 3.45291 3.45739 3.59372 3.59758 3.60311 3.76725 3.77099 3.77455 4.09924 4.1028 4.11214 4.34728 4.35096 4.358 4.50311 4.50743 4.51162 4.63331 4.63827 4.82133 4.8243 4.82809 
91 0.16453 0.16729 0.17063 0.32034 0.32352 0.3261 0.50831 0.51053 0.51324 0.52008 0.64084 0.64389 0.64696 0.82933 0.83272 0.83514 0.83908 1.00081 1.00436 1.00732 1.16704 1.1708 1.17427 1.178 1.33321 1.33582 1.33909 1.5002 1.50311 1.50618 1.66477 1.66765 1.67127 1.85477 1.85797 1.86074 1.86438 2.06782 2.07081 2.07455 2.19589 2.19939 2.20689 2.34008 2.34315 2.34642 2.35473 2.48255 2.48529 2.48924 2.63556 2.63817 2.64366 2.82624 2.82869 2.83159 2.83566 2.99083 2.99316 2.99759 3.16157 3.16498 3.16756 3.31222 3.31541 3.3183 3.44661 3.44992 3.45274 3.59157 3.59426 3.59776 3.76457 3.7676 3.77005 4.09688 4.09995 4.10418 4.34554 4.34807 4.35248 4.50172 4.50487 4.50756 4.62888 4.63277 4.63693 4.81955 4.82196 4.82451 4.82791 
90 0.1562 0.15939 0.16211 0.31293 0.31685 0.31948 0.49932 0.50283 0.50573 0.50939 0.6329 0.63575 0.63856 0.82156 0.82543 0.82778 0.83171 0.99302 0.99661 0.99976 1.00921 1.15961 1.16406 1.16783 1.32336 1.32794 1.33099 1.49157 1.49511 1.4978 1.50128 1.65714 1.65985 1.6639 1.84785 1.85121 1.85426 1.85784 2.06092 2.064 2.06803 2.18746 2.19189 2.19655 2.33327 2.33627 2.33963 2.34692 2.4746 2.47777 2.48086 2.62776 2.63088 2.63342 2.81723 2.82109 2.82366 2.82822 2.98173 2.98549 2.9887 3.15353 3.15781 3.16036 3.30331 3.30775 3.31019 3.43934 3.44286 3.44592 3.58327 3.58639 3.58969 3.7563 3.76047 3.76285 4.08991 4.0927 4.09686 4.33884 4.3416 4.4937 4.49791 4.50024 4.61862 4.62452 4.62737 4.81244 4.81518 4.8178 
109 0.17139 0.17484 0.17748 0.18107 0.32805 0.33185 0.33461 0.339 0.51646 0.51888 0.52169 0.52533 0.64999 0.6531 0.6568 0.83805 0.84115 0.84387 0.84692 1.00819 1.01234 1.01552 1.02205 1.17639 1.18105 1.18459 1.33979 1.34387 1.34723 1.35564 1.50805 1.51148 1.51475 1.52022 1.67233 1.6753 1.67899 1.68552 1.863 1.86655 1.86971 1.87301 1.88143 2.07663 2.07941 2.08384 2.10315 2.20275 2.20727 2.21226 2.34836 2.35164 2.35514 2.36062 2.49105 2.49374 2.49814 2.50813 2.64441 2.64685 2.65198 2.83299 2.83685 2.84001 2.84341 2.85963 2.99914 3.00146 3.00574 3.16961 3.17359 3.17619 3.18036 3.31928 3.3239 3.32678 3.33187 3.45471 3.45878 3.4618 3.46986 3.59989 3.60309 3.60703 3.61347 3.77292 3.77645 3.77886 3.7838 4.10545 4.10819 4.11146 4.13153 4.35388 4.35619 4.36005 4.37274 4.50994 4.51365 4.51673 4.52345 4.633 4.64021 4.64389 4.82833 4.83079 4.83364 4.83656 4.84406 
27 0.16457 0.32098 0.50868 0.64191 0.83063 1.00278 1.17385 1.33372 1.50086 1.6648 1.85605 2.06798 2.34114 2.4832 2.63578 2.82688 2.83334 2.99037 3.16396 3.31465 3.4489 3.59306 3.76639 4.09675 4.34422 4.5037 4.8196 
24 0.15852 0.31568 0.50194 0.63624 0.82478 1.16753 1.3294 1.49493 1.66038 1.85101 2.06069 2.3375 2.47611 2.629 2.81998 2.98477 3.15775 3.30821 3.44449 3.75976 4.08905 4.33708 4.49689 4.81248 
0 
64 0.1444 0.1489 0.30069 0.30489 0.30981 0.48681 0.49138 0.49582 0.62004 0.62456 0.80981 0.81451 0.98142 0.98621 1.1471 1.15265 1.31136 1.317 1.4796 1.48458 1.64244 1.64799 1.8362 1.84021 1.84644 2.04943 2.05318 2.1755 2.18182 2.32132 2.32507 2.46017 2.46554 2.61513 2.61953 2.80498 2.80953 2.81472 2.96906 2.97432 3.14165 3.14596 3.15053 3.29095 3.29644 3.30178 3.42599 3.43061 3.57077 3.57523 3.74476 3.74931 3.75325 4.07842 4.08205 4.32729 4.33053 4.48191 4.48677 4.6064 4.61434 4.80059 4.80382 4.80827 
66 0.15701 0.16101 0.16428 0.31428 0.3179 0.322 0.50247 0.50518 0.63387 0.63778 0.64362 0.82328 0.827 0.83041 0.99438 0.99881 1.16146 1.16753 1.32554 1.32977 1.33446 1.49311 1.49673 1.50147 1.65922 1.66253 1.84906 1.85314 1.85785 2.06236 2.06605 2.19016 2.19552 2.33438 2.33852 2.47597 2.4792 2.62866 2.63225 2.81943 2.82291 2.82949 2.9838 2.98717 3.15546 3.15991 3.3054 3.31 3.31509 3.44069 3.44468 3.58489 3.58839 3.75822 3.76236 3.76828 4.09138 4.09502 4.34011 4.34393 4.49511 4.4996 4.62292 4.62815 4.81435 4.81747 
26 0.16343 0.32042 0.50837 0.64274 0.8291 1.00103 1.17203 1.33483 1.5 1.66262 1.85574 2.06771 2.34069 2.48118 2.63454 2.98927 3.16303 3.31325 3.44781 3.59217 3.76561 4.09716 4.34539 4.50233 4.63107 4.81894 
17 0.15905 0.31519 0.50082 0.63523 2.06103 2.33367 2.47648 2.62865 2.81985 2.98436 3.1559 3.586 3.7593 4.09 4.33804 4.49655 4.81234 
39 0.16444 0.16937 0.32057 0.32556 0.50911 0.5136 0.6413 0.83085 0.83518 1.00071 1.00589 1.1711 1.33393 1.50102 1.50601 1.66498 1.67139 1.85484 1.85979 2.06802 2.19786 2.3408 2.34576 2.48345 2.63618 2.82685 2.83243 2.99121 3.16461 3.31468 3.448 3.59203 3.76719 4.09686 4.345 4.50424 4.6322 4.82048 4.82523 
57 0.15555 0.16021 0.31289 0.31722 0.50061 0.50488 0.63311 0.63781 0.82091 0.82572 0.83022 0.99265 0.99893 1.15926 1.16602 1.32342 1.32856 1.49081 1.49539 1.50092 1.65745 1.66355 1.84724 1.85259 2.06051 2.0658 2.18884 2.33266 2.33828 2.47416 2.47921 2.62767 2.63158 2.81778 2.82191 2.98187 2.98623 3.15347 3.15842 3.30305 3.30904 3.4388 3.44429 3.58317 3.58852 3.75662 3.76136 4.08953 4.09495 4.33819 4.3464 4.49353 4.49849 4.62082 4.62646 4.81245 4.81644 
39 0.16825 0.17422 0.32545 0.33721 0.51318 0.51956 0.64691 0.83277 0.83814 1.00381 1.01025 1.17625 1.33964 1.50431 1.51243 1.67095 1.8581 1.86401 2.07467 2.20461 2.34605 2.35228 2.48893 2.63978 2.83169 2.83698 2.99655 3.16806 3.31793 3.33084 3.45367 3.59848 3.77081 4.10323 4.35118 4.50805 4.63475 4.82363 4.8281 
68 0.15969 0.16273 0.3148 0.31871 0.32231 0.50136 0.50456 0.50783 0.6346 0.63847 0.82384 0.82768 0.83186 0.99463 0.99954 1.16085 1.16651 1.17116 1.32493 1.33007 1.33417 1.49435 1.49765 1.50259 1.65876 1.66207 1.84963 1.85388 2.06268 2.06637 2.18918 2.19451 2.33505 2.33891 2.47535 2.47906 2.48424 2.62972 2.63271 2.81944 2.82288 2.82702 2.98299 2.9871 3.15583 3.15978 3.16337 3.30475 3.30999 3.31364 3.44081 3.44545 3.58515 3.58849 3.75836 3.76243 3.76579 4.09176 4.09555 4.3403 4.34392 4.49533 4.49977 4.62079 4.62722 4.8147 4.81732 4.8236 
27 0.17411 0.32991 0.51696 0.65074 0.83792 1.01146 1.18096 1.34303 1.50912 1.67428 1.86572 2.07753 2.3509 2.49254 2.64386 2.83494 3.00052 3.17209 3.32289 3.45867 3.6011 3.77451 4.10529 4.3539 4.5119 4.64263 4.82833 
63 0.16814 0.17113 0.32296 0.32676 0.33087 0.51238 0.51593 0.64449 0.64767 0.83354 0.83632 0.84076 1.00315 1.0085 1.0197 1.16871 1.17562 1.33276 1.3385 1.34837 1.5051 1.5094 1.66855 1.67306 1.85765 1.8624 1.86625 2.07158 2.07543 2.19869 2.20679 2.34397 2.34705 2.35506 2.4868 2.49174 2.64026 2.83024 2.83372 2.83977 2.99492 3.00001 3.16446 3.16842 3.17498 3.31273 3.3187 3.45026 3.45411 3.59519 3.5998 3.76899 3.77179 3.80137 4.10029 4.10374 4.34877 4.35402 4.50339 4.50802 4.63513 4.82398 4.82806 
0 
58 0.16395 0.16735 0.31927 0.32307 0.32675 0.50756 0.51044 0.63969 0.64318 0.8297 0.83331 1.00005 1.00522 1.16831 1.17397 1.33284 1.33693 1.49976 1.50353 1.66396 1.66778 1.85458 1.85974 2.06669 2.06987 2.19589 2.20291 2.33975 2.34365 2.48152 2.4846 2.63456 2.63714 2.82545 2.82831 2.99007 2.99275 3.1608 3.16471 3.31164 3.31524 3.44534 3.44985 3.5907 3.594 3.76471 3.7674 3.77084 4.09571 4.09897 4.34445 4.34761 4.50155 4.50458 4.63073 4.63483 4.81933 4.82227 
8 0.16288 0.31994 0.50696 0.82673 1.49873 3.16201 3.76459 4.82028 
66 0.15744 0.16104 0.16582 0.31336 0.31743 0.32131 0.50158 0.50504 0.63394 0.63764 0.82262 0.82657 0.83076 0.99375 0.99848 1.16073 1.16552 1.32599 1.32938 1.49287 1.4965 1.50051 1.6581 1.66263 1.84841 1.85279 1.85858 2.06176 2.06555 2.18987 2.19556 2.33388 2.3376 2.47502 2.4788 2.62869 2.6317 2.81937 2.82286 2.82801 2.9839 2.98685 3.15467 3.15898 3.16368 3.30491 3.30915 3.31506 3.43946 3.44391 3.5848 3.58849 3.75824 3.76198 3.76681 4.09073 4.09499 4.33913 4.34364 4.49502 4.49866 4.62263 4.62739 4.81332 4.81645 4.82142 
56 0.16128 0.1648 0.31636 0.3206 0.5045 0.50745 0.63729 0.64062 0.82792 0.99599 1.00183 1.16241 1.16848 1.32687 1.33131 1.33544 1.49757 1.50212 1.66119 1.66568 1.85114 1.85539 2.06439 2.06863 2.19361 2.33634 2.34139 2.47884 2.48213 2.63212 2.635 2.82255 2.82577 2.9872 2.991 3.15715 3.1614 3.30675 3.31153 3.44214 3.44666 3.58753 3.59196 3.75969 3.76394 3.76739 4.09304 4.09696 4.34167 4.34588 4.49755 4.50128 4.62604 4.63011 4.8168 4.82015 
79 0.16256 0.16598 0.17002 0.31855 0.32293 0.32627 0.50712 0.51042 0.51416 0.63919 0.64315 0.6489 0.8279 0.83161 0.83526 0.99918 1.00354 1.00856 1.16543 1.17187 1.17631 1.33189 1.33572 1.49869 1.50238 1.50589 1.66328 1.66753 1.85319 1.85781 1.86163 2.06648 2.07012 2.08053 2.19171 2.19883 2.20608 2.33889 2.34299 2.34754 2.4801 2.48427 2.48996 2.63335 2.6368 2.64608 2.82383 2.82732 2.83157 2.9881 2.99132 2.99674 3.15988 3.16436 3.16849 3.30946 3.31474 3.44479 3.44967 3.45948 3.58978 3.59417 3.59913 3.76264 3.76669 3.77013 3.77746 4.0956 4.1 4.34415 4.34751 4.49941 4.50375 4.5083 4.62359 4.63164 4.81826 4.82173 4.82564 
3 0.51439 0.83536 4.82399 
102 0.18088 0.18403 0.18784 0.20415 0.33667 0.34022 0.34319 0.34973 0.52373 0.52661 0.52967 0.53395 0.6566 0.66035 0.66384 0.67292 0.84581 0.84928 0.85258 0.85797 1.01683 1.02098 1.02474 1.03602 1.18344 1.18792 1.19195 1.34856 1.35205 1.35555 1.36423 1.51612 1.51968 1.52327 1.5355 1.68095 1.68431 1.68873 1.70552 1.87125 1.87497 1.87822 1.8833 2.08422 2.08752 2.09218 2.21291 2.21717 2.22385 2.3566 2.36022 2.36398 2.36996 2.49873 2.5022 2.50642 2.65115 2.65439 2.65882 2.84231 2.84533 2.84893 2.85284 3.00574 3.0091 3.01322 3.17758 3.1815 3.18437 3.18901 3.3272 3.33146 3.33448 3.34095 3.46278 3.46677 3.47029 3.60793 3.61168 3.6157 3.62389 3.78095 3.78468 3.78741 3.79268 4.11312 4.11635 4.12097 4.36179 4.3648 4.36946 4.5176 4.52155 4.52484 4.53252 4.64587 4.65001 4.65539 4.83608 4.8388 4.84194 4.84581 
26 0.16457 0.32128 0.50891 0.64024 0.83024 1.00102 1.16944 1.33434 1.50124 1.66441 1.85461 2.06774 2.33952 2.48231 2.63556 2.826 2.9909 3.31416 3.44714 3.591 3.76706 4.09617 4.3441 4.50329 4.63049 4.82015 
58 0.16135 0.16553 0.31612 0.32121 0.50469 0.50869 0.63659 0.64145 0.82742 0.83049 0.99679 1.00217 1.16232 1.16908 1.32619 1.33169 1.49801 1.50307 1.66095 1.66648 1.85056 1.85559 2.0638 2.06838 2.1909 2.19727 2.33615 2.34096 2.34819 2.47723 2.48136 2.48744 2.63186 2.63677 2.82267 2.82704 2.98714 2.99623 3.15736 3.16267 3.30587 3.31222 3.44231 3.44759 3.58689 3.59194 3.75952 3.76455 4.09284 4.09743 4.34149 4.34854 4.49652 4.50188 4.62382 4.63123 4.81712 4.82228 
96 0.15079 0.15509 0.15778 0.16268 0.30733 0.31085 0.31408 0.31784 0.49375 0.49847 0.501 0.50494 0.62582 0.63048 0.63377 0.81628 0.81994 0.82278 0.8264 0.9888 0.99229 0.99596 1.15367 1.1576 1.16176 1.16757 1.31841 1.32337 1.32636 1.48614 1.49033 1.4932 1.49699 1.6479 1.6539 1.65696 1.66384 1.84364 1.84641 1.8503 1.85536 2.05687 2.06006 2.06459 2.18231 2.18805 2.192 2.32846 2.33164 2.33538 2.46561 2.47086 2.47426 2.47966 2.62145 2.62576 2.6284 2.81195 2.81644 2.81909 2.82384 2.97594 2.98098 2.98347 3.14867 3.15188 3.15563 3.15975 3.29784 3.30228 3.30593 3.43106 3.43612 3.43996 3.57769 3.58213 3.58549 3.75221 3.75619 3.75896 4.08577 4.08863 4.0923 4.33485 4.33722 4.34182 4.48906 4.49276 4.49563 4.61328 4.61923 4.62305 4.8078 4.81097 4.81362 4.81748 
10 0.83568 1.34186 2.07498 2.49054 2.64134 3.45544 3.60595 3.77161 4.36853 4.63742 
72 0.15378 0.15816 0.16215 0.31007 0.31385 0.3196 0.49686 0.50183 0.50592 0.62921 0.6338 0.63996 0.81925 0.82303 0.82671 0.99212 0.99651 1.00188 1.15628 1.1608 1.32177 1.32928 1.48906 1.49338 1.49723 1.65009 1.65692 1.66261 1.84701 1.85066 1.85624 2.06036 2.0659 2.18528 2.19519 2.3317 2.33527 2.4672 2.47357 2.4795 2.62359 2.62852 2.63315 2.81509 2.81973 2.82443 2.97901 2.98489 3.15195 3.15552 3.1602 3.30097 3.30556 3.31086 3.43297 3.43917 3.44528 3.58076 3.58556 3.75553 3.76196 4.0893 4.09424 4.33833 4.34278 4.49237 4.49859 4.61625 4.62451 4.81118 4.81473 4.81996 
63 0.14778 0.15228 0.30419 0.30837 0.31307 0.49029 0.49457 0.49962 0.62351 0.62784 0.81319 0.81785 0.98468 0.98958 1.15055 1.15621 1.31463 1.32023 1.4831 1.48801 1.49347 1.64712 1.65246 1.83941 1.84358 2.05262 2.05626 2.17876 2.18535 2.32468 2.32862 2.46395 2.46922 2.61865 2.62288 2.80848 2.81283 2.81945 2.9725 2.97751 3.14491 3.14927 3.15376 3.29438 3.30004 3.42984 3.43492 3.57423 3.57847 3.74804 3.75247 3.75584 4.08166 4.08524 4.33041 4.33361 4.48522 4.49 4.60956 4.61817 4.80395 4.80708 4.81121 
40 0.17259 0.32849 0.33386 0.51485 0.51908 0.64913 0.83773 0.84248 1.00981 1.17907 1.34103 1.5077 1.51239 1.67249 1.86269 1.86805 2.07476 2.08258 2.20388 2.34791 2.35616 2.49053 2.50128 2.64292 2.83342 2.83963 2.99749 3.17083 3.32115 3.45561 3.60039 3.77368 4.10295 4.10908 4.35167 4.35772 4.51042 4.63743 4.82677 4.83086 
1 0.82921 
0 
140 0.14372 0.14709 0.14976 0.15217 0.15566 0.29981 0.30325 0.30606 0.30873 0.31149 0.48653 0.49006 0.49267 0.49509 0.49753 0.50324 0.61843 0.6221 0.62495 0.62794 0.63079 0.80904 0.81234 0.81529 0.81749 0.82046 0.98178 0.98432 0.98753 0.99049 0.99563 1.14591 1.14965 1.1531 1.15635 1.15989 1.3108 1.31406 1.31766 1.32038 1.32365 1.47887 1.48252 1.48551 1.48794 1.49107 1.64014 1.64611 1.64931 1.65222 1.65643 1.83648 1.83881 1.84164 1.84433 1.84734 2.04973 2.05208 2.05462 2.05812 2.17494 2.17912 2.18264 2.18717 2.32136 2.32403 2.32669 2.3297 2.33446 2.45683 2.46243 2.46581 2.46844 2.47162 2.47908 2.61338 2.6176 2.6203 2.62262 2.62824 2.80494 2.80859 2.81117 2.81358 2.8166 2.82088 2.96851 2.97217 2.97538 2.97797 2.98266 3.14135 3.14423 3.14695 3.14955 3.15207 3.15806 3.29053 3.29373 3.29703 3.29984 3.30262 3.4232 3.42879 3.43148 3.43447 3.43766 3.57053 3.57409 3.57669 3.57978 3.58435 3.74525 3.74793 3.75073 3.75304 3.75582 4.07869 4.08109 4.08366 4.08736 4.32757 4.32964 4.33202 4.336 4.48168 4.48452 4.4878 4.49009 4.49371 4.60573 4.61062 4.6147 4.61762 4.62254 4.80089 4.80355 4.80566 4.80809 4.81097 
64 0.17266 0.17626 0.32876 0.33278 0.51591 0.51991 0.64866 0.65285 0.66205 0.83783 0.84144 0.84719 1.00828 1.01331 1.17398 1.17963 1.34098 1.34509 1.50828 1.51197 1.67276 1.67794 1.86316 1.86762 1.87431 2.07535 2.07977 2.20271 2.20897 2.34762 2.35221 2.36052 2.49047 2.49501 2.64347 2.64743 2.83374 2.83774 2.84269 2.9977 3.00134 3.16908 3.17328 3.17847 3.32111 3.32446 3.45434 3.45896 3.59919 3.60429 3.7738 3.77743 3.78458 4.10427 4.10898 4.35314 4.35862 4.51129 4.51498 4.63518 4.63988 4.82723 4.8307 4.83516 
4 2.64442 3.77272 4.10408 4.35247 
77 0.16535 0.16887 0.17421 0.32122 0.32519 0.3284 0.50997 0.51381 0.52099 0.64244 0.64635 0.83111 0.83405 0.84063 1.00048 1.00553 1.01031 1.168 1.17435 1.17959 1.33524 1.33952 1.50216 1.50552 1.66534 1.66932 1.67573 1.85572 1.86054 1.8652 2.06881 2.07313 2.0983 2.19864 2.20596 2.341 2.34618 2.35187 2.48328 2.48722 2.49219 2.63679 2.64021 2.82705 2.8306 2.83441 2.99337 2.99862 3.16253 3.16648 3.17119 3.31378 3.31755 3.32197 3.44785 3.4522 3.45843 3.59198 3.59657 3.60428 3.7654 3.76972 3.77448 4.09773 4.1018 4.13344 4.34609 4.35019 4.36776 4.50207 4.5065 4.51039 4.62929 4.63558 4.82171 4.82505 4.83071 
36 0.16938 0.17725 0.3267 0.34132 0.51382 0.64692 0.83565 1.00881 1.17673 1.33909 1.50701 1.67102 1.8616 1.87207 2.07334 2.20414 2.34602 2.35232 2.48795 2.64039 2.83257 2.83781 2.99725 3.16846 3.17566 3.31935 3.45355 3.59795 3.7711 4.10201 4.34911 4.35513 4.50746 4.64031 4.82531 4.82998 
4 0.16583 1.33767 3.16577 4.3449 
39 0.1759 0.18108 0.33353 0.34531 0.52034 0.52899 0.65351 0.84196 0.84882 1.01454 1.18298 1.34607 1.51249 1.6754 1.68236 1.86856 1.87752 2.07982 2.21153 2.35239 2.36058 2.49617 2.64628 2.83814 2.84398 3.00258 3.17469 3.32481 3.33072 3.45945 3.60403 3.77798 4.10762 4.11507 4.35534 4.3616 4.51666 4.83061 4.83588 
64 0.15082 0.15651 0.16201 0.30777 0.31232 0.31693 0.49369 0.49917 0.50282 0.62636 0.63146 0.63592 0.8166 0.82194 0.82757 0.98913 0.99469 1.15424 1.16002 1.31841 1.32459 1.48614 1.49228 1.49811 1.64778 1.65515 1.66055 1.84389 1.84859 2.05709 2.06157 2.1822 2.1888 2.329 2.33353 2.46607 2.47232 2.62182 2.62683 2.81193 2.81738 2.97587 2.98225 3.14908 3.15397 3.29789 3.304 3.43088 3.43675 3.44184 3.57769 3.58282 3.75232 3.75753 4.0861 4.09049 4.33497 4.33908 4.48948 4.49488 4.61314 4.62113 4.80823 4.81165 
21 0.16341 0.31826 0.5063 0.82878 0.9999 1.16963 1.33172 1.49973 1.66286 1.85547 2.48173 2.63539 2.82486 2.98904 3.16268 3.31458 3.448 3.59253 3.76573 4.63186 4.81983 
1 4.33432 
91 0.17206 0.17527 0.18021 0.32743 0.33127 0.33466 0.34101 0.51553 0.51939 0.52283 0.53526 0.64807 0.65282 0.66106 0.83771 0.84068 0.8445 0.85508 1.00697 1.01197 1.0169 1.02938 1.17405 1.18107 1.18476 1.34041 1.34517 1.35158 1.50823 1.51202 1.51561 1.52935 1.6719 1.67665 1.68184 1.86156 1.86616 1.86949 1.87631 2.07471 2.07965 2.08957 2.20447 2.21125 2.34723 2.35145 2.35622 2.36384 2.48997 2.4953 2.50481 2.64359 2.64746 2.83474 2.83866 2.84269 2.86412 2.99802 3.00286 3.02325 3.16811 3.17304 3.17706 3.18917 3.31881 3.32335 3.32698 3.45319 3.45933 3.46531 3.59849 3.60446 3.60991 3.77107 3.77628 3.78279 4.1038 4.10809 4.11635 4.3526 4.3562 4.36295 4.50802 4.51241 4.518 4.63869 4.64552 4.82774 4.83096 4.83456 4.84068 
0 
31 0.16261 0.31917 0.50546 0.6399 0.82808 0.83299 0.99686 1.00367 1.1676 1.33162 1.4987 1.66219 1.85406 2.06677 2.1966 2.33934 2.48019 2.6335 2.82349 2.98816 3.16113 3.31222 3.44725 3.59068 3.7638 4.09597 4.34402 4.50068 4.6298 4.81692 4.82194 
55 0.16241 0.16759 0.31726 0.3216 0.50546 0.50948 0.6385 0.64228 0.8276 0.83079 0.99719 1.0028 1.16338 1.16865 1.32885 1.3324 1.49882 1.5039 1.66202 1.66867 1.85121 1.85587 2.06458 2.06943 2.19318 2.19894 2.33691 2.34117 2.47988 2.4851 2.63249 2.63591 2.82342 2.82751 2.83299 2.98821 3.15805 3.16223 3.30792 3.31228 3.44273 3.44792 3.58844 3.59347 3.76105 3.76522 4.09342 4.09785 4.34223 4.34676 4.49789 4.50183 4.62788 4.81692 4.82018 
0 
27 0.16493 0.32134 0.50973 0.64398 0.83041 1.00061 1.00665 1.17247 1.33525 1.50096 1.66407 1.85561 2.06909 2.34099 2.48423 2.63664 2.82752 2.99142 3.16428 3.31499 3.44969 3.59479 3.76725 4.09801 4.34524 4.50426 4.82118 
52 0.16473 0.16876 0.32142 0.32544 0.50801 0.51171 0.64074 0.64518 0.83041 0.83549 0.99978 1.00536 1.17121 1.17692 1.33327 1.33755 1.50096 1.50559 1.66464 1.85507 1.8594 2.06793 2.07283 2.19803 2.34043 2.34556 2.48307 2.49051 2.63532 2.6396 2.8264 2.83087 2.99085 3.1626 3.16605 3.31411 3.31831 3.44839 3.45346 3.5916 3.59665 3.76584 3.7698 4.09655 4.1006 4.34492 4.34993 4.50309 4.50813 4.631 4.81981 4.82371 
101 0.14978 0.15337 0.15638 0.15992 0.30628 0.30957 0.31319 0.31629 0.49279 0.4971 0.49973 0.50306 0.62512 0.629 0.6325 0.63604 0.81514 0.81844 0.82174 0.82435 0.98793 0.99162 0.99481 1.15245 1.15616 1.1607 1.1657 1.31728 1.32128 1.32475 1.33212 1.48498 1.48861 1.49181 1.495 1.64669 1.65244 1.65569 1.66063 1.84267 1.84558 1.84906 1.85293 2.05591 2.05918 2.06245 2.18128 2.18645 2.19237 2.32754 2.3306 2.33404 2.46373 2.46903 2.4727 2.47614 2.62005 2.62407 2.62734 2.81107 2.81526 2.81813 2.82363 2.97489 2.97922 2.9824 3.14769 3.15086 3.1546 3.15763 3.2969 3.30085 3.30476 3.30916 3.42969 3.43495 3.43873 3.44304 3.57676 3.58084 3.58421 3.58982 3.75137 3.75559 3.75824 4.08487 4.08779 4.0911 4.33388 4.33632 4.34012 4.48804 4.4915 4.4948 4.6122 4.61803 4.62234 4.80698 4.81005 4.81264 4.81815 
28 0.16813 0.32476 0.51046 0.64375 0.83307 1.00548 1.1737 1.33599 1.50391 1.66967 1.86036 2.06974 2.20343 2.34443 2.4842 2.63645 2.82908 2.99157 3.16554 3.31595 3.45097 3.59409 3.76806 4.09818 4.34614 4.50544 4.63516 4.82186 
0 
56 0.15622 0.16098 0.31263 0.31776 0.49921 0.50419 0.63281 0.63786 0.82154 0.82648 0.99295 0.99906 1.15911 1.16547 1.32308 1.32879 1.49179 1.49715 1.65695 1.66266 1.84757 1.853 2.06084 2.06659 2.18731 2.19989 2.33289 2.33857 2.47314 2.47841 2.62713 2.63147 2.81685 2.82197 2.98115 2.98622 3.15343 3.15907 3.30282 3.30894 3.4388 3.44452 3.58311 3.58891 3.7562 3.76166 4.08987 4.09648 4.33848 4.34481 4.49334 4.4989 4.61885 4.62668 4.81211 4.81603 
16 0.16329 0.32062 0.82681 1.00016 1.17051 1.49769 1.66186 1.85461 2.63311 2.98851 3.16286 3.31243 3.7647 4.34219 4.50158 4.8174 
27 0.17146 0.32834 0.51469 0.64835 0.83762 1.0088 1.17943 1.34227 1.50802 1.67275 1.86278 2.0751 2.34766 2.49078 2.64202 2.8339 2.9973 3.16974 3.3215 3.45481 3.5995 3.77268 4.10396 4.351 4.50962 4.64258 4.82655 
20 0.17045 0.32846 0.51415 0.64888 1.0111 1.34167 1.50934 2.07473 2.48982 2.641 2.83315 2.99656 3.17075 3.45587 3.59932 3.77228 4.10514 4.35054 4.50908 4.82867 
38 0.17109 0.17566 0.32753 0.33169 0.51442 0.51933 0.64759 0.83695 0.84112 1.0073 1.01169 1.17771 1.34015 1.50797 1.67049 1.67582 1.86113 1.86562 2.07386 2.20355 2.34763 2.35817 2.48943 2.64219 2.83281 2.83836 2.99699 3.16984 3.32026 3.45486 3.59785 3.77303 4.10254 4.3506 4.50985 4.63835 4.82589 4.8305 
49 0.1667 0.32375 0.33114 0.51031 0.51422 0.64298 0.64822 0.83234 0.8402 1.00229 1.00862 1.16822 1.17503 1.33601 1.3417 1.5012 1.50582 1.66677 1.85682 1.86269 2.06975 2.0734 2.19707 2.20472 2.34189 2.34689 2.48477 2.49326 2.63822 2.82862 2.83317 2.99315 3.16293 3.16799 3.31696 3.44873 3.45414 3.59381 3.7685 3.77212 4.09915 4.10569 4.34724 4.50606 4.51516 4.63025 4.63597 4.82191 4.82659 
57 0.15288 0.15767 0.31032 0.31496 0.49622 0.50088 0.50618 0.62945 0.63349 0.81855 0.8232 0.99074 0.99651 1.15676 1.16293 1.32077 1.32624 1.4882 1.49359 1.65023 1.65658 1.8455 1.85057 2.05872 2.06303 2.18431 2.19043 2.3308 2.33562 2.4692 2.47445 2.62467 2.62879 2.81435 2.81903 2.97849 2.9836 3.15103 3.15609 3.30048 3.30598 3.43601 3.4404 3.58027 3.58453 3.75409 3.75903 4.08776 4.09232 4.33651 4.3405 4.49136 4.49642 4.61478 4.6227 4.80997 4.8134 
7 0.16796 0.32732 0.83361 1.0074 1.50805 1.67503 4.34853 
15 0.16485 0.32182 0.5097 0.82967 1.00221 1.50076 1.66499 1.85759 2.63681 2.82885 2.99251 3.31716 3.76695 4.34538 4.81981 
25 0.16371 0.31793 0.50644 0.64101 0.82848 0.99998 1.33243 1.49837 1.66262 1.85366 2.06754 2.33967 2.4813 2.63412 2.82463 2.98962 3.1624 3.31239 3.44583 3.59017 3.76547 4.0969 4.34433 4.50332 4.81881 
89 0.14767 0.1518 0.15507 0.30383 0.30747 0.31122 0.31521 0.49037 0.49495 0.49805 0.62254 0.627 0.63064 0.63462 0.81308 0.81676 0.82008 0.82351 0.98557 0.98882 0.99308 1.14992 1.15397 1.15915 1.16535 1.3148 1.3194 1.32306 1.48293 1.48717 1.49047 1.49474 1.64404 1.65112 1.65403 1.84027 1.84306 1.84738 2.05353 2.05651 2.0615 2.17886 2.18483 2.19151 2.32514 2.32827 2.33236 2.46072 2.46714 2.47079 2.47576 2.6174 2.622 2.62519 2.80866 2.81302 2.81633 2.97245 2.97724 2.98044 3.14524 3.14859 3.15284 3.29449 3.29867 3.30296 3.4269 3.43303 3.43684 3.44159 3.57436 3.57864 3.58276 3.74902 3.75271 3.7562 4.08247 4.0853 4.33154 4.33384 4.48561 4.48908 4.4927 4.60975 4.61668 4.62126 4.80458 4.80766 4.81052 
44 0.1531 0.15775 0.31014 0.31725 0.49757 0.50183 0.63048 0.81867 0.82367 0.99031 0.99716 1.15675 1.32065 1.32654 1.4885 1.49364 1.65567 1.84485 2.05801 2.18564 2.33031 2.47261 2.62502 2.62918 2.81538 2.8195 2.97932 2.98382 3.1511 3.15833 3.30041 3.30664 3.43704 3.58081 3.75372 3.75895 4.08705 4.3358 4.49096 4.49605 4.61539 4.6257 4.80978 4.81447 
59 0.15477 0.15982 0.31123 0.31583 0.49728 0.50193 0.50578 0.62988 0.63444 0.64005 0.82019 0.82521 0.99189 0.99779 1.15771 1.1644 1.32185 1.32814 1.48994 1.49509 1.65125 1.658 1.84662 1.85209 2.05985 2.0654 2.18567 2.19217 2.33188 2.3373 2.4697 2.47556 2.62563 2.63051 2.81555 2.82027 2.97948 2.98489 3.15207 3.1574 3.30154 3.30817 3.43314 3.43885 3.44464 3.58134 3.58615 3.75519 3.76062 4.08888 4.09368 4.33771 4.34229 4.49244 4.49792 4.61636 4.62468 4.81123 4.81478 
28 0.1536 0.30867 0.4964 0.62949 0.81856 0.98836 1.15589 1.32075 1.4896 1.65569 1.84298 2.05625 2.1874 2.32853 2.47312 2.62428 2.81434 2.97917 3.14911 3.29957 3.43557 3.57997 3.75183 4.08532 4.33396 4.48914 4.62114 4.80789 
64 0.15238 0.15659 0.16168 0.30989 0.31549 0.49575 0.50053 0.62941 0.63439 0.81792 0.8222 0.82528 0.98986 0.996 1.15609 1.16338 1.32 1.32596 1.33069 1.48762 1.49239 1.49816 1.65424 1.65836 1.8447 1.84992 1.85438 2.05794 2.06203 2.18386 2.19122 2.33008 2.33471 2.47093 2.47523 2.62443 2.62867 2.81371 2.81846 2.82498 2.978 2.9832 3.15032 3.15596 3.29984 3.30621 3.31013 3.43621 3.44187 3.57975 3.58434 3.75315 3.75848 4.08704 4.09123 4.33581 4.33947 4.49059 4.49561 4.61449 4.62286 4.80922 4.81271 4.81845 
15 0.16759 0.32517 0.51078 0.8338 1.00575 1.33998 1.50268 1.66887 1.86261 2.48768 2.82982 2.99404 3.16658 4.5081 4.82163 
117 0.1765 0.17987 0.18239 0.18599 0.33334 0.33648 0.33914 0.34233 0.51953 0.52286 0.52523 0.52787 0.53264 0.65337 0.65612 0.65898 0.66281 0.84214 0.84554 0.8478 0.8511 1.01309 1.01634 1.01968 1.02356 1.17995 1.18406 1.18783 1.19165 1.34367 1.34778 1.35065 1.3539 1.5119 1.51557 1.51818 1.52161 1.67697 1.6801 1.68362 1.68847 1.86837 1.8713 1.87405 1.87702 1.88481 2.08108 2.08385 2.08675 2.09421 2.20806 2.21248 2.21744 2.3539 2.35687 2.35998 2.36468 2.3787 2.49441 2.49746 2.49999 2.50374 2.64749 2.65055 2.65285 2.65841 2.83773 2.84098 2.84337 2.84641 2.85004 3.00225 3.00568 3.00855 3.01378 3.17429 3.17736 3.17995 3.18276 3.18757 3.32332 3.32699 3.33 3.33286 3.45919 3.4621 3.46528 3.469 3.60408 3.60696 3.61019 3.61417 3.77716 3.78056 3.78291 3.78546 3.7908 4.1098 4.11231 4.11524 4.12151 4.3589 4.36114 4.36443 4.3739 4.51424 4.51788 4.52016 4.52371 4.64196 4.64597 4.64952 4.83266 4.83521 4.83749 4.84042 4.84556 
33 0.16573 0.32175 0.50859 0.51292 0.64201 0.83148 1.00371 1.17184 1.33401 1.5017 1.66621 1.85708 2.06806 2.19883 2.34029 2.34653 2.48284 2.63567 2.82671 2.83277 2.99037 3.16362 3.31417 3.44863 3.59242 3.6039 3.76636 4.09678 4.34459 4.50327 4.63182 4.81982 4.825 
32 0.16952 0.32561 0.51175 0.51719 0.64586 0.83492 1.00648 1.17364 1.18148 1.33788 1.50553 1.66941 1.86086 1.88106 2.07293 2.20203 2.34463 2.35258 2.4867 2.63966 2.83253 2.99456 3.16768 3.31809 3.45243 3.59734 3.77039 4.10155 4.34847 4.50739 4.63805 4.82424 
30 0.16368 0.3204 0.50571 0.63886 0.82795 0.99748 1.00358 1.16783 1.33193 1.49938 1.66176 1.85474 2.06542 2.19519 2.33801 2.48057 2.63295 2.82402 2.98867 3.16054 3.31225 3.44589 3.58877 3.76399 4.09411 4.34206 4.50101 4.62826 4.81727 4.8235 
0 
3 0.82632 0.99979 1.49825 
15 0.64184 0.83141 1.66575 2.06852 2.34142 2.4825 2.63606 2.99133 3.16507 3.44901 3.59274 3.76669 4.09752 4.34529 4.50338 
23 0.17241 0.32946 0.51668 0.65185 0.83886 1.01232 1.34222 1.50931 1.67324 1.86531 2.07549 2.35011 2.49393 2.64352 2.83514 2.99845 3.32188 3.45715 3.77444 4.10382 4.35145 4.5107 4.82951 
0 
83 0.18116 0.18531 0.19319 0.33693 0.34084 0.34572 0.52442 0.52789 0.53216 0.65692 0.66043 0.66649 0.84672 0.85006 0.85481 1.01711 1.02198 1.02882 1.18561 1.18988 1.19613 1.34915 1.35296 1.35913 1.51679 1.5201 1.52675 1.68159 1.68617 1.69515 1.87196 1.87593 1.88057 2.08407 2.08759 2.09472 2.21434 2.22038 2.35673 2.36127 2.36724 2.49913 2.50332 2.51092 2.65181 2.65502 2.66382 2.84246 2.84609 2.85028 3.00689 3.01038 3.01863 3.17793 3.18176 3.18603 3.32886 3.33256 3.33847 3.46274 3.46702 3.47258 3.60814 3.61286 3.61937 3.78257 3.78559 3.79096 4.11297 4.11666 4.12445 4.36162 4.36542 4.37372 4.51933 4.52237 4.52779 4.64795 4.6538 4.83618 4.83925 4.84287 4.85778 
25 0.16706 0.32509 0.51158 0.6452 0.83197 1.00507 1.17517 1.33921 1.50524 1.66899 1.86158 2.06981 2.34446 2.63631 2.83289 2.99308 3.16598 3.31632 3.59432 3.76814 4.09911 4.34573 4.50455 4.63507 4.82334 
39 0.16598 0.32275 0.51006 0.51554 0.64233 0.64766 0.83216 1.0052 1.17083 1.17636 1.33515 1.50231 1.66601 1.85665 1.86191 2.06899 2.19799 2.34132 2.34697 2.48371 2.63677 2.82733 2.83377 2.99171 3.16414 3.16831 3.31556 3.45005 3.5927 3.5988 3.76707 3.77014 4.09753 4.34558 4.50433 4.50967 4.63158 4.82097 4.82694 
97 0.15799 0.16131 0.16407 0.16858 0.31495 0.31855 0.32146 0.50118 0.50481 0.50767 0.512 0.63412 0.63754 0.64034 0.82321 0.82674 0.8291 0.83283 0.99477 0.99816 1.00135 1.00567 1.16082 1.1651 1.16847 1.17328 1.3249 1.32993 1.33305 1.49293 1.49712 1.49982 1.50324 1.6554 1.66054 1.66365 1.66814 1.84953 1.85274 1.85563 1.85862 2.06281 2.06591 2.18906 2.19411 2.20302 2.33493 2.33813 2.34143 2.34666 2.47462 2.4788 2.48144 2.48735 2.62986 2.63291 2.6358 2.8191 2.82289 2.82543 2.82922 2.98275 2.98747 2.99134 3.15557 3.15913 3.16195 3.1681 3.30455 3.30959 3.31244 3.44071 3.44436 3.44719 3.58503 3.58836 3.59171 3.59737 3.75832 3.76253 3.76492 4.0918 4.09467 4.10066 4.3406 4.34306 4.34805 4.49561 4.49994 4.50244 4.61964 4.62594 4.62935 4.81433 4.81713 4.81986 4.82313 
33 0.15804 0.31421 0.50089 0.50637 0.6343 0.82386 0.99532 1.16159 1.32596 1.49411 1.65857 1.84807 1.85393 2.06146 2.18998 2.33378 2.47542 2.62874 2.81912 2.82621 2.98344 3.15559 3.3061 3.44081 3.58435 3.59321 3.75871 4.08975 4.33754 4.49582 4.624 4.81273 4.81904 
66 0.16717 0.17063 0.17601 0.32367 0.32717 0.33282 0.51087 0.51438 0.64286 0.64682 0.83329 0.83614 0.84044 1.00274 1.00666 1.01203 1.17255 1.1778 1.33618 1.34036 1.50393 1.50783 1.66739 1.67191 1.85817 1.86234 1.8669 2.07011 2.07449 2.20031 2.20754 2.34229 2.34638 2.35121 2.48512 2.49013 2.63768 2.64105 2.82934 2.83304 2.83758 2.99286 2.99708 3.16594 3.16933 3.31518 3.31874 3.45023 3.45395 3.59363 3.59806 3.60556 3.7674 3.77103 3.77802 4.09916 4.10282 4.34741 4.35128 4.50496 4.50786 4.63308 4.63891 4.82319 4.82648 4.83081 
65 0.17054 0.17444 0.32752 0.33148 0.51347 0.51706 0.52262 0.64614 0.6508 0.83677 0.84078 1.00576 1.01159 1.17185 1.17707 1.18092 1.33786 1.34129 1.35196 1.50602 1.50939 1.67021 1.67463 1.86006 1.86442 1.86847 2.07342 2.07835 2.20157 2.20624 2.34543 2.34951 2.35481 2.4881 2.49249 2.64131 2.6448 2.83205 2.83698 2.85598 2.99581 3.00022 3.16704 3.17059 3.17635 3.31817 3.32184 3.4517 3.45614 3.46285 3.59704 3.60108 3.77174 3.77526 4.10209 4.10714 4.35062 4.35548 4.50895 4.51234 4.63562 4.64097 4.82511 4.82857 4.83203 
36 0.15976 0.16455 0.31638 0.32028 0.50428 0.63729 0.8244 0.82803 0.99553 1.00123 1.16193 1.16918 1.32943 1.49451 1.49819 1.66019 1.84996 1.85559 2.06427 2.19394 2.33567 2.47839 2.63171 2.82258 2.98627 3.15866 3.30989 3.44265 3.58672 3.76182 4.09229 4.34077 4.49888 4.62712 4.81605 4.8213 
52 0.169 0.17434 0.3258 0.331 0.51229 0.51637 0.64558 0.65105 0.83445 0.83859 1.00649 1.01124 1.1734 1.17793 1.33756 1.34361 1.50489 1.50943 1.66948 1.67639 1.86022 1.86442 2.07195 2.07957 2.20048 2.3446 2.35059 2.48633 2.49333 2.63977 2.82989 2.83421 2.99451 3.00879 3.16757 3.17365 3.31759 3.32193 3.4517 3.4561 3.59557 3.60125 3.77109 4.10087 4.10924 4.34858 4.35508 4.50719 4.51402 4.63538 4.82383 4.82815 
5 0.51595 0.64998 2.07558 2.99695 4.82899 
20 0.16814 0.32375 0.51001 0.83399 1.00613 1.17632 1.50645 1.66659 1.86013 2.0711 2.48475 2.63717 2.82812 2.99244 3.31792 3.59563 3.76906 4.34648 4.5059 4.82116 
111 0.16225 0.16519 0.16748 0.17096 0.31829 0.32086 0.32354 0.32607 0.50476 0.50825 0.51022 0.51297 0.63789 0.64092 0.64369 0.64677 0.82799 0.83099 0.83332 0.83668 0.99902 1.00183 1.00508 1.01142 1.16396 1.16732 1.17133 1.17525 1.32859 1.33252 1.33515 1.33807 1.49775 1.50102 1.50322 1.50657 1.65768 1.66334 1.666 1.66903 1.85379 1.85596 1.85921 1.86228 2.06698 2.06973 2.07249 2.19186 2.196 2.19875 2.20436 2.33953 2.34198 2.34513 2.35105 2.47799 2.48154 2.48439 2.48776 2.63337 2.63618 2.6383 2.82271 2.82592 2.82815 2.83079 2.83501 2.98673 2.99014 2.99233 2.99604 3.15943 3.16204 3.16494 3.16708 3.30826 3.31189 3.31507 3.31751 3.44377 3.44686 3.44992 3.45304 3.58791 3.59137 3.59366 3.5971 3.76234 3.7656 3.76809 3.7704 4.0959 4.09843 4.10119 4.14706 4.3447 4.34674 4.35022 4.4999 4.50312 4.50538 4.50812 4.62275 4.62821 4.63207 4.63528 4.81809 4.82046 4.82239 4.82499 4.82819 
1 2.35243 
0 
0 
45 0.1708 0.17666 0.32613 0.33034 0.51355 0.51758 0.64743 0.83423 0.83829 1.00541 1.01098 1.17493 1.33945 1.5057 1.51068 1.66998 1.67646 1.86118 1.86633 2.0732 2.2029 2.34578 2.35098 2.48888 2.64102 2.83161 2.83659 2.99591 3.16816 3.17318 3.31879 3.32553 3.4527 3.59727 3.7713 3.77855 4.1018 4.10733 4.35013 4.35601 4.50776 4.51352 4.63667 4.82491 4.82962 
180 0.18225 0.18552 0.18767 0.18968 0.19235 0.1958 0.33883 0.3414 0.3439 0.34606 0.34817 0.35176 0.36006 0.52502 0.5283 0.53056 0.53256 0.53458 0.53699 0.5412 0.65886 0.66171 0.66394 0.66604 0.66849 0.67192 0.84775 0.85052 0.85315 0.85495 0.85732 0.8598 0.86631 1.02014 1.02252 1.02526 1.02762 1.03034 1.03478 1.18512 1.188 1.19122 1.19389 1.19655 1.19949 1.35001 1.35316 1.35575 1.35809 1.36053 1.3647 1.3807 1.51794 1.52122 1.52361 1.52566 1.52821 1.532 1.54405 1.68211 1.68567 1.68779 1.69033 1.69343 1.69763 1.87472 1.8768 1.87948 1.88164 1.88387 1.88706 1.89262 2.08778 2.08983 2.09199 2.09455 2.09855 2.11053 2.21369 2.21768 2.22032 2.22367 2.22785 2.36004 2.36239 2.36473 2.36722 2.37008 2.37372 2.37898 2.50078 2.50356 2.50594 2.50843 2.51125 2.51558 2.65353 2.6563 2.65859 2.66041 2.66364 2.66909 2.84317 2.84668 2.84895 2.85086 2.85313 2.85558 2.85929 2.87457 3.00759 3.01083 3.01331 3.01539 3.01822 3.02365 3.18016 3.1826 3.18526 3.18721 3.18916 3.19191 3.19653 3.32983 3.33286 3.33582 3.33788 3.34001 3.34347 3.36596 3.4644 3.46724 3.4698 3.47224 3.47463 3.4784 3.60908 3.6123 3.6145 3.617 3.6196 3.62327 3.63069 3.78364 3.78675 3.789 3.79078 3.79299 3.79643 3.80181 4.11679 4.11899 4.12122 4.12361 4.12752 4.13914 4.36588 4.36767 4.36979 4.37256 4.37743 4.52083 4.52348 4.52598 4.52782 4.53039 4.53418 4.64522 4.6498 4.65311 4.65578 4.65926 4.66941 4.83901 4.84133 4.84319 4.84509 4.84731 4.84961 4.85411 
1 0.82985 
0 
72 0.15575 0.16005 0.16543 0.31276 0.31739 0.32325 0.49892 0.50317 0.50713 0.63116 0.63542 0.63907 0.82121 0.82589 0.82957 0.99292 0.99754 1.00193 1.15919 1.16435 1.17194 1.32334 1.32842 1.33812 1.49099 1.49538 1.50011 1.65489 1.65991 1.66552 1.84791 1.85261 1.85773 2.06104 2.06557 2.18796 2.19293 2.33316 2.33791 2.4718 2.47739 2.48302 2.62657 2.63124 2.81774 2.8221 2.82704 2.98063 2.98539 3.15384 3.15882 3.16366 3.3033 3.30884 3.43832 3.44292 3.58239 3.58656 3.59241 3.75715 3.76245 4.0901 4.09484 4.33877 4.34306 4.49378 4.4989 4.6203 4.62578 4.81287 4.81658 4.82192 
19 0.17059 0.32672 0.51407 0.83549 1.00674 1.34192 1.50628 1.67118 1.86072 2.35246 2.8327 3.17127 3.32181 3.6069 3.77207 4.10424 4.35147 4.51301 4.82539 
45 0.16656 0.17238 0.3224 0.3261 0.51016 0.51451 0.64375 0.83151 0.83528 1.00241 1.00672 1.17166 1.17736 1.3343 1.33879 1.50237 1.50735 1.6665 1.67172 1.85646 1.86035 2.07076 2.19923 2.34207 2.34726 2.48406 2.49142 2.63811 2.82727 2.83122 2.9929 2.99915 3.16488 3.31462 3.31904 3.44936 3.4551 3.59364 3.76798 4.09903 4.34695 4.50512 4.63227 4.82117 4.82573 
51 0.17135 0.17678 0.32852 0.33418 0.51531 0.52089 0.64806 0.65195 0.83686 0.84122 1.00895 1.01879 1.17906 1.34045 1.34547 1.50789 1.51315 1.67216 1.68035 1.86273 1.86707 1.88666 2.07493 2.08381 2.20726 2.34818 2.35755 2.49013 2.5114 2.64196 2.83436 2.83963 2.99629 3.00352 3.17011 3.17493 3.32044 3.45491 3.59839 3.60443 3.77306 3.77938 4.10393 4.11243 4.35129 4.35645 4.51034 4.63854 4.82589 4.83 4.84244 
2 0.32563 0.83541 
5 0.16521 0.32197 0.82936 1.00098 1.50102 
0 
13 0.16095 0.31979 0.50531 0.63983 0.82599 0.99721 1.49641 1.66518 2.82359 3.15957 3.76328 4.09416 4.34171 
79 0.16924 0.17286 0.17778 0.32485 0.32856 0.33347 0.51269 0.51637 0.52146 0.64541 0.64934 0.83414 0.83748 0.84118 1.00417 1.00812 1.01197 1.04022 1.17543 1.17947 1.33796 1.34185 1.35321 1.5051 1.50902 1.52031 1.66927 1.67296 1.67962 1.85938 1.86404 1.86755 1.87569 2.0722 2.07577 2.10717 2.2023 2.212 2.34439 2.34791 2.35268 2.35953 2.48703 2.49139 2.64019 2.64449 2.83095 2.83504 2.83952 2.99523 2.99971 3.16731 3.17072 3.1759 3.31829 3.32154 3.33891 3.45121 3.45512 3.46266 3.59617 3.60056 3.60764 3.77019 3.77348 3.78008 4.10071 4.10431 4.11305 4.34935 4.35284 4.36047 4.50784 4.51118 4.6361 4.82425 4.82769 4.83152 4.84187 
124 0.17002 0.17254 0.1751 0.17806 0.32584 0.32872 0.33107 0.33393 0.33959 0.51311 0.51539 0.51783 0.52024 0.52508 0.64615 0.64928 0.65228 0.65741 0.83567 0.83797 0.84042 0.84298 0.84867 1.00505 1.00869 1.01147 1.0149 1.02057 1.17365 1.17718 1.18036 1.18394 1.33896 1.3416 1.34429 1.34881 1.50661 1.50896 1.51203 1.51683 1.67009 1.67269 1.67553 1.67917 1.86007 1.8635 1.86605 1.86836 1.87298 2.07256 2.07534 2.07846 2.0849 2.10061 2.20252 2.20593 2.21006 2.34524 2.34804 2.35085 2.35436 2.35882 2.48719 2.48993 2.49343 2.49792 2.64061 2.64301 2.64578 2.65266 2.83138 2.83364 2.83675 2.8393 2.84643 2.99534 2.99744 3.00048 3.00444 3.16714 3.17048 3.17283 3.17553 3.18369 3.3186 3.32111 3.32348 3.32679 3.4516 3.45471 3.45711 3.46006 3.59651 3.59922 3.60223 3.6055 3.61162 3.77143 3.77411 3.77656 3.78141 4.10163 4.10405 4.10687 4.11097 4.12152 4.15264 4.35012 4.3526 4.35568 4.36016 4.50787 4.51047 4.51335 4.51809 4.63626 4.63949 4.64406 4.82451 4.82683 4.82921 4.83174 4.83543 4.84197 
14 0.51077 0.64331 1.00635 1.66906 2.07023 2.34147 2.63628 2.83193 2.99173 3.45315 3.59269 3.76782 4.34607 4.50478 
30 0.17543 0.33248 0.5189 0.52605 0.65229 0.84145 1.01326 1.18295 1.34555 1.51165 1.67568 1.86838 2.07944 2.21335 2.35171 2.49392 2.64559 2.83772 3.0017 3.17344 3.32441 3.45903 3.60422 3.77641 4.1074 4.35479 4.51309 4.64384 4.83051 4.83894 
9 0.15863 0.50612 0.82403 0.99554 1.49466 2.06477 2.33642 4.09444 4.34073 
105 0.15409 0.15785 0.16065 0.16366 0.31056 0.31392 0.31696 0.31991 0.49683 0.50154 0.50403 0.50762 0.62968 0.63381 0.6367 0.64025 0.8193 0.82278 0.82592 0.82816 0.99202 0.99505 0.99863 1.00331 1.15637 1.16035 1.16424 1.168 1.32118 1.32578 1.32862 1.33257 1.48906 1.49284 1.49601 1.49891 1.65065 1.65671 1.65977 1.66362 1.84737 1.84988 1.85321 1.85748 2.06068 2.06358 2.06688 2.1852 2.19034 2.19356 2.3321 2.33506 2.33859 2.46813 2.47328 2.47669 2.47925 2.62408 2.6286 2.63141 2.81504 2.81947 2.82223 2.82573 2.97895 2.9837 2.98634 2.99191 3.15233 3.15534 3.15909 3.16241 3.30096 3.30509 3.30853 3.31172 3.4335 3.43919 3.44247 3.44539 3.58085 3.5852 3.58794 3.59439 3.75568 3.75924 3.76194 3.76446 4.08958 4.09217 4.09548 4.33856 4.3408 4.34499 4.49212 4.4956 4.49868 4.5024 4.61611 4.6217 4.62585 4.8114 4.81451 4.81703 4.82085 
43 0.17415 0.33025 0.3361 0.51701 0.52241 0.65013 0.83981 0.84616 1.01088 1.01919 1.18039 1.34257 1.50973 1.51662 1.67426 1.86509 1.87074 2.07631 2.20685 2.34981 2.35608 2.49197 2.64413 2.8363 2.84199 2.99926 3.17264 3.18348 3.32312 3.4568 3.60007 3.60938 3.77545 3.78418 4.10499 4.12102 4.35288 4.36404 4.51135 4.52744 4.64118 4.82861 4.83312 
119 0.17626 0.17902 0.18189 0.18579 0.33215 0.33527 0.33775 0.34164 0.35517 0.51981 0.52215 0.5246 0.52757 0.5344 0.65277 0.65593 0.65893 0.66418 0.84139 0.84433 0.84678 0.84972 0.867 1.01246 1.01597 1.0191 1.02436 1.18094 1.18429 1.18744 1.19382 1.34506 1.34798 1.35111 1.35753 1.51254 1.51515 1.5181 1.52281 1.67661 1.67986 1.68342 1.68891 1.86665 1.87018 1.87288 1.87582 1.88203 2.07948 2.08238 2.08567 2.0939 2.20854 2.2121 2.2166 2.35219 2.35533 2.35863 2.36324 2.36999 2.49426 2.49718 2.50062 2.50589 2.6471 2.64967 2.65315 2.66047 2.83823 2.84103 2.84399 2.84706 2.8633 3.00243 3.00484 3.00838 3.01713 3.17342 3.17666 3.17898 3.18212 3.18916 3.32448 3.32738 3.3299 3.33424 3.4583 3.46154 3.46414 3.46831 3.60377 3.60699 3.61018 3.61493 3.77745 3.78021 3.78249 3.78636 3.79412 4.10846 4.11112 4.11408 4.12061 4.35692 4.35928 4.36249 4.36839 4.51408 4.51681 4.51949 4.52352 4.64279 4.64627 4.65154 4.83112 4.83368 4.83616 4.83883 4.84369 
12 0.16804 0.32567 0.51413 1.00681 1.33827 1.5051 1.86429 3.16851 3.77206 4.10143 4.34733 4.82337 
57 0.15308 0.15769 0.3093 0.31402 0.49539 0.50041 0.62868 0.63369 0.81872 0.8236 0.99016 0.99574 1.156 1.16287 1.32 1.32596 1.4883 1.49336 1.65156 1.65648 1.84487 1.84974 2.05804 2.06243 2.184 2.19039 2.33003 2.33476 2.46962 2.47491 2.62413 2.62872 2.8135 2.81868 2.97772 2.98328 3.15041 3.15571 3.29958 3.3058 3.31015 3.43527 3.4402 3.57945 3.58436 3.7534 3.75847 4.08697 4.0913 4.33594 4.33975 4.49058 4.49581 4.61482 4.62332 4.80928 4.81295 
21 0.16701 0.32334 0.51299 0.83145 1.00302 1.33724 1.50185 1.66679 1.86063 2.34349 2.48612 2.63689 2.83234 2.99445 3.16755 3.3179 3.59291 3.76891 4.10292 4.34784 4.82286 
21 0.32539 0.51201 0.64412 1.00822 1.33686 1.86362 2.07082 2.34509 2.48773 2.63755 2.83318 2.99469 3.16704 3.31707 3.45209 3.59528 3.76806 4.09972 4.34728 4.50536 4.63722 
67 0.16987 0.17344 0.18029 0.32622 0.32995 0.33755 0.5137 0.51739 0.52526 0.64673 0.65092 0.83492 0.8379 0.84202 1.00484 1.01026 1.01648 1.17423 1.17899 1.33886 1.34292 1.50587 1.5094 1.52061 1.66943 1.67323 1.67892 1.86022 1.86452 1.86879 2.07303 2.07735 2.20227 2.21166 2.34566 2.34986 2.35721 2.48812 2.49318 2.64162 2.64669 2.83186 2.83614 2.99608 3.00122 3.16849 3.17206 3.31995 3.32399 3.45295 3.45695 3.59692 3.60159 3.60945 3.77277 3.77673 4.10207 4.1058 4.35037 4.35427 4.50935 4.51337 4.63631 4.64233 4.82548 4.82886 4.83306 
29 0.16644 0.32266 0.50974 0.64251 0.83106 1.00144 1.17148 1.33474 1.50216 1.66596 1.85599 1.86213 2.0696 2.19875 2.34164 2.48409 2.63711 2.82784 2.99184 3.1643 3.31466 3.44944 3.59275 3.76733 4.09799 4.34586 4.5048 4.63211 4.82131 
73 0.15702 0.16175 0.16579 0.31389 0.31862 0.32211 0.50049 0.50502 0.50912 0.63363 0.63868 0.82249 0.82686 0.82977 0.99388 0.99913 1.00259 1.16016 1.1664 1.17161 1.3241 1.32991 1.334 1.49248 1.49738 1.5015 1.65454 1.65981 1.66393 1.84894 1.85355 1.85742 2.06183 2.06706 2.18725 2.19399 2.3342 2.33903 2.47419 2.47949 2.62868 2.63274 2.81882 2.82319 2.82788 2.98284 2.98735 3.1546 3.15996 3.16419 3.30396 3.31003 3.31386 3.43999 3.44581 3.58445 3.58881 3.7577 3.76268 3.76704 4.0915 4.09643 4.34029 4.34507 4.4949 4.49983 4.50512 4.61753 4.62608 4.63127 4.81404 4.81734 4.82221 
28 0.171 0.3289 0.5144 0.64697 0.83571 1.01207 1.17808 1.34044 1.50814 1.67197 1.86459 2.07343 2.20212 2.34714 2.48877 2.64073 2.83561 2.99566 3.16872 3.31982 3.45472 3.59999 3.77156 4.10295 4.34993 4.50776 4.6353 4.82585 
27 0.32882 0.51559 0.6476 0.84047 1.00873 1.17892 1.34063 1.50743 1.67464 1.86115 2.07482 2.20717 2.34831 2.4887 2.64196 2.83394 2.99741 3.17056 3.32093 3.45456 3.5991 3.77323 4.10305 4.35218 4.51195 4.63855 4.82786 
102 0.17503 0.17846 0.18244 0.33061 0.33432 0.33727 0.34343 0.51804 0.52081 0.5237 0.52848 0.65112 0.65465 0.65813 0.83988 0.84343 0.84682 0.85209 1.01084 1.01517 1.01948 1.02937 1.17757 1.18228 1.18612 1.19635 1.34364 1.34689 1.35032 1.35995 1.50955 1.51337 1.51698 1.52545 1.6747 1.67838 1.6831 1.86557 1.86943 1.87282 1.8783 2.0783 2.08158 2.08618 2.20507 2.20976 2.21584 2.35083 2.35439 2.35834 2.364 2.49298 2.49647 2.50095 2.51426 2.64561 2.64879 2.65407 2.83604 2.83926 2.84258 2.84634 3.00056 3.00363 3.00772 3.17197 3.17565 3.17838 3.18274 3.32147 3.32572 3.32871 3.33467 3.45706 3.461 3.46438 3.47584 3.60214 3.60574 3.6095 3.61736 3.77544 3.77881 3.78146 3.78673 4.10736 4.11066 4.115 4.35596 4.35899 4.36322 4.51256 4.51586 4.51922 4.52795 4.63861 4.64358 4.64922 4.8301 4.8329 4.83611 4.8398 
30 0.16925 0.32581 0.51256 0.64712 0.83484 1.00623 1.17739 1.33974 1.50498 1.66992 1.86062 2.07253 2.20227 2.34515 2.35711 2.48724 2.6401 2.83094 2.99462 3.16807 3.31871 3.45338 3.59665 3.7706 4.10103 4.34899 4.50745 4.63891 4.82409 4.83144 
63 0.16751 0.17025 0.32234 0.32618 0.33069 0.51114 0.51461 0.64311 0.64728 0.83119 0.83464 0.83955 1.00223 1.0076 1.16922 1.17579 1.33609 1.34054 1.5033 1.50631 1.66795 1.67283 1.8571 1.86152 2.07016 2.07357 2.19945 2.20639 2.34209 2.3464 2.35738 2.48483 2.48816 2.63852 2.64105 2.82842 2.83132 2.83669 2.99372 2.99787 3.16388 3.16805 3.17393 3.3161 3.31935 3.44885 3.45331 3.59473 3.59881 3.76725 3.77107 4.09952 4.10282 4.34806 4.35194 4.5033 4.50758 4.51302 4.63253 4.63727 4.82277 4.82545 4.82948 
17 0.16766 0.32213 0.50888 0.64256 0.83342 1.0027 1.17246 1.338 2.48118 2.63487 2.82485 3.16296 3.31416 3.44817 3.76484 4.50189 4.81828 
28 0.15083 0.30726 0.49451 0.62732 0.81587 0.98746 1.1536 1.31924 1.48633 1.65335 1.84196 2.05515 2.18364 2.32736 2.47011 2.62231 2.81251 2.9771 3.14801 3.29838 3.4338 3.57822 3.75158 4.08412 4.33257 4.48848 4.62078 4.80671 
38 0.16542 0.32238 0.50976 0.51396 0.64317 0.83168 0.83587 1.00348 1.17195 1.33516 1.50237 1.6655 1.85726 1.86244 2.06951 2.1985 2.34235 2.35267 2.48405 2.49291 2.63721 2.82758 2.83373 2.99164 2.99688 3.16475 3.31534 3.44987 3.59345 3.59942 3.7675 3.77575 4.09825 4.34582 4.50479 4.63251 4.82111 4.82609 
33 0.17377 0.33044 0.51604 0.52434 0.64987 0.83906 1.01225 1.17794 1.34251 1.50901 1.67406 1.86184 1.87041 2.07593 2.20341 2.34941 2.35807 2.49121 2.64387 2.83422 2.8427 2.99887 3.17184 3.3223 3.45592 3.60023 3.77469 4.10417 4.35255 4.51175 4.6397 4.82734 4.83331 

180
