# Supplementary material for: Deciphering the Contribution of Oriens-Lacunosum/Moleculare (OLM) Cells to Intrinsic θ Rhythms Using Biophysical Local Field Potential (LFP) Models
Source: eNeuro. 2018 Sep 4;5(4):ENEURO.0146-18.2018. doi: 10.1523/ENEURO.0146-18.2018 (PMC6140113; doi:10.1523/ENEURO.0146-18.2018)
Supplement: Supplementary file 2 — Supplementary Code. Download supplement 2, GZ file [file sup_enu-eN-NWR-0146-18-s02.gz › LFP_microcircuit-master/SOM-350-SOM12915016-dSD3.5ms-shift5.32ms-gnSD0.12-gsb4.75-csb0.21-gbs1.5-cbs0.1344-spiketimes.txt]

14383

350


49 0.01373 0.10588 0.17 0.17878 0.19817 0.32447 0.33357 0.36181 0.51556 0.53165 0.65372 0.67174 0.82138 0.8358 0.84832 1.00302 1.0182 1.17731 1.18784 1.21308 1.34151 1.36033 1.51359 1.53326 1.6689 1.69265 1.86009 1.87975 2.07966 2.20589 2.22973 2.34755 2.64909 2.8339 2.85561 2.99982 3.17298 3.19992 3.32192 3.45746 3.47466 3.60273 3.77775 4.10549 4.35218 4.51709 4.65206 4.82754 4.85424 
32 0.01237 0.10318 0.16177 0.17342 0.31475 0.32651 0.50727 0.54768 0.64923 0.81102 0.82734 0.84364 0.99354 1.16971 1.18872 1.33429 1.51961 1.6589 1.84995 2.07433 2.20002 2.33909 2.64933 2.82626 2.99428 3.1672 3.31438 3.45137 3.59814 4.09752 4.34243 4.81848 
45 0.01931 0.11172 0.17085 0.18067 0.2093 0.32463 0.33456 0.51539 0.53197 0.65426 0.67931 0.82721 0.83933 0.87247 1.00354 1.02178 1.17768 1.18943 1.21998 1.34211 1.3656 1.5151 1.54488 1.66915 1.7008 1.86048 1.88527 2.08149 2.20795 2.34817 2.6508 2.83431 2.85884 3.00118 3.17413 3.32283 3.45852 3.48803 3.60424 3.78063 4.10663 4.35296 4.51925 4.65947 4.82838 
58 0.01229 0.09073 0.15666 0.16504 0.1738 0.19615 0.31344 0.32025 0.32972 0.50525 0.51701 0.53914 0.64336 0.65453 0.79981 0.82346 0.832 0.85279 0.99244 1.00192 1.16728 1.17592 1.1914 1.33115 1.34326 1.50331 1.51989 1.65709 1.67004 1.84881 1.86148 2.06709 2.085 2.19477 2.21045 2.33758 2.35826 2.63921 2.65742 2.823 2.84001 2.9892 3.00784 3.16339 3.17712 3.31202 3.32578 3.4475 3.459 3.59287 3.76728 4.09571 4.10976 4.34125 4.50702 4.64113 4.81711 4.83167 
38 0.00852 0.10573 0.1686 0.17825 0.20583 0.32248 0.33262 0.51444 0.53559 0.65561 0.81733 0.83371 0.84738 1.00075 1.01649 1.17711 1.19179 1.34158 1.51948 1.66633 1.68858 1.85767 1.87978 2.08247 2.20863 2.34656 2.65284 2.83349 3.00285 3.17373 3.32152 3.4578 3.6044 3.78545 4.1047 4.35068 4.52217 4.82671 
48 0.00792 0.09696 0.16149 0.17013 0.18785 0.3153 0.3238 0.33998 0.50677 0.52285 0.64545 0.6709 0.81027 0.82668 0.83706 0.994 1.00677 1.16895 1.17943 1.20423 1.33308 1.35413 1.50576 1.53433 1.65936 1.6778 1.85081 1.86818 2.06988 2.1977 2.22424 2.33911 2.64154 2.82502 2.84736 2.99128 3.16492 3.31355 3.44925 3.46909 3.59474 3.76923 4.09703 4.34279 4.5092 4.64877 4.81858 4.84111 
47 0.01809 0.09949 0.16491 0.1731 0.18836 0.31901 0.32718 0.34103 0.51089 0.52688 0.65024 0.68302 0.80935 0.82924 0.8386 0.99766 1.0094 1.17291 1.18317 1.20694 1.33698 1.35576 1.51024 1.53917 1.6629 1.68 1.85471 1.87101 2.07481 2.20145 2.22623 2.34294 2.64672 2.82909 2.85088 2.99533 3.1695 3.31748 3.45343 3.47286 3.59858 3.77457 4.10101 4.34665 4.51499 4.82251 4.84318 
52 0.01645 0.09657 0.1638 0.17183 0.18507 0.31858 0.3262 0.33771 0.51026 0.52385 0.55746 0.64913 0.66504 0.80657 0.82828 0.83713 0.89189 0.99746 1.00864 1.17257 1.18213 1.2024 1.33662 1.3525 1.50931 1.53059 1.66258 1.67865 1.85418 1.86949 2.07348 2.20088 2.22148 2.34242 2.6449 2.82857 2.84811 2.99481 3.16839 3.18575 3.31707 3.45262 3.46609 3.59796 3.77312 4.10031 4.11626 4.34603 4.51311 4.65144 4.82217 4.84104 
46 0.01796 0.09351 0.15971 0.16784 0.18081 0.3136 0.32099 0.33165 0.50586 0.52212 0.64486 0.79392 0.8235 0.83247 0.85374 0.99287 1.00269 1.16798 1.17819 1.20109 1.33203 1.35031 1.50496 1.65751 1.67266 1.84916 1.86274 2.06739 2.19531 2.22221 2.33812 2.64167 2.8233 2.84366 2.9899 3.16441 3.31249 3.44824 3.46855 3.59369 3.76812 4.09617 4.34124 4.5092 4.81711 4.83507 
46 0.01575 0.11026 0.17524 0.18418 0.20426 0.32922 0.3382 0.36066 0.52119 0.53873 0.6606 0.6967 0.82914 0.8422 0.85756 1.00796 1.0223 1.18321 1.19456 1.22328 1.34766 1.37141 1.52262 1.67305 1.69201 1.8649 1.88312 2.08668 2.2122 2.241 2.35307 2.6567 2.84004 2.86561 3.00637 3.1795 3.32761 3.46303 3.48189 3.60882 3.78635 4.11113 4.35805 4.52596 4.66749 4.83317 
39 0.02023 0.10585 0.16883 0.17811 0.20326 0.32309 0.33313 0.51498 0.53586 0.65482 0.81005 0.83173 0.84189 1.00103 1.01661 1.177 1.18958 1.21993 1.34166 1.51927 1.66736 1.69832 1.85877 1.88538 2.08499 2.20848 2.34702 2.6547 2.83467 3.00173 3.17319 3.32146 3.45707 3.60359 3.78471 4.10465 4.351 4.52185 4.82699 
40 0.01543 0.10116 0.16275 0.17201 0.19489 0.31667 0.32652 0.50842 0.5309 0.64821 0.80691 0.82699 0.83759 0.99496 1.00931 1.17029 1.18254 1.21337 1.33472 1.51115 1.65992 1.68007 1.8519 1.8719 2.07369 2.19956 2.34048 2.64541 2.82722 2.99314 3.16706 3.3154 3.45112 3.5969 3.77369 4.09843 4.3441 4.5132 4.65658 4.82018 
44 0.012 0.10327 0.16741 0.17593 0.19256 0.3214 0.33001 0.34689 0.51406 0.53279 0.65416 0.81353 0.83235 0.84256 1.00003 1.01198 1.17545 1.18614 1.21165 1.3403 1.36409 1.51599 1.6653 1.68304 1.85724 1.87422 2.08013 2.20491 2.23319 2.34603 2.65084 2.83289 3.00035 3.17263 3.3206 3.45663 3.4826 3.60256 3.77877 4.10438 4.35052 4.51803 4.82573 4.85538 
40 0.01839 0.09932 0.16013 0.16918 0.18965 0.31437 0.32402 0.50578 0.52865 0.64526 0.80548 0.82473 0.83564 0.99267 1.00827 1.16804 1.18071 1.21262 1.33223 1.50548 1.65777 1.67992 1.8495 1.87473 2.06972 2.19663 2.23386 2.33792 2.64214 2.82425 2.99048 3.16435 3.31266 3.44812 3.59342 3.76944 4.09573 4.34154 4.50977 4.81726 
46 0.01081 0.09377 0.16037 0.1687 0.18366 0.31469 0.32308 0.33808 0.50685 0.52345 0.64628 0.79728 0.82395 0.83304 0.86451 0.99333 1.00559 1.16906 1.17975 1.20537 1.3332 1.35832 1.5075 1.65855 1.67808 1.84996 1.86713 2.06979 2.19789 2.23258 2.33875 2.64259 2.82496 2.8472 2.99156 3.165 3.3136 3.44932 3.47529 3.59463 3.76991 4.09673 4.34207 4.50992 4.81807 4.83655 
36 0.01494 0.11039 0.16959 0.18137 0.32293 0.33452 0.51437 0.53677 0.65425 0.82009 0.83511 0.85547 1.00186 1.17678 1.192 1.3408 1.38994 1.51782 1.66811 1.85932 2.0818 2.20556 2.24112 2.347 2.65179 2.83385 3.00018 3.17308 3.32123 3.4567 3.60304 3.78426 4.10433 4.35104 4.52109 4.82669 
44 0.01944 0.10524 0.17073 0.1794 0.19862 0.32485 0.33375 0.35808 0.51694 0.53539 0.65762 0.81169 0.83372 0.84327 1.00289 1.01563 1.17903 1.19047 1.21827 1.34356 1.37066 1.52008 1.6692 1.69004 1.86042 1.8789 2.08396 2.21111 2.34867 2.65276 2.83585 2.86324 3.00315 3.17526 3.32356 3.45958 3.60518 3.78413 4.10653 4.35291 4.52154 4.67147 4.82852 4.86579 
35 0.01532 0.11338 0.17454 0.18637 0.32823 0.34001 0.52064 0.54597 0.66038 0.82299 0.83898 0.85623 1.00685 1.18179 1.19685 1.34652 1.52533 1.67287 1.86418 1.90285 2.08793 2.21188 2.35169 2.6584 2.84049 3.00824 3.17871 3.32635 3.46243 3.60854 3.79391 4.10952 4.35755 4.52607 4.83303 
45 0.01674 0.10327 0.17047 0.17892 0.19658 0.32519 0.33414 0.36217 0.51694 0.53475 0.65638 0.80876 0.83317 0.84246 1.00332 1.01707 1.17894 1.18978 1.21561 1.34301 1.36411 1.51803 1.66946 1.69058 1.86054 1.8784 2.08329 2.20885 2.2377 2.34836 2.65206 2.83565 2.85942 3.00288 3.17456 3.32339 3.45876 3.47808 3.60471 3.78246 4.10637 4.35309 4.5203 4.66377 4.82869 
32 0.01861 0.11105 0.16772 0.18127 0.32173 0.33642 0.51538 0.65469 0.81524 0.83205 0.85103 1.00034 1.17647 1.20011 1.34201 1.52152 1.6678 1.85816 2.08881 2.21003 2.34615 2.65571 2.83756 3.00583 3.17381 3.32217 3.45736 3.61714 4.10432 4.35326 4.53445 4.82895 
36 0.01916 0.10504 0.16486 0.1757 0.31815 0.32968 0.51016 0.53736 0.65057 0.81083 0.82897 0.84253 0.99682 1.01995 1.17257 1.18879 1.33693 1.51478 1.66311 1.85366 1.88564 2.0767 2.20395 2.3423 2.6471 2.82948 2.99578 3.16884 3.3171 3.45306 3.59971 3.7784 4.09994 4.3463 4.51639 4.82201 
40 0.0118 0.10037 0.16139 0.17041 0.1907 0.3151 0.32458 0.35713 0.50664 0.53058 0.64645 0.81274 0.82765 0.84152 0.99374 1.00891 1.16896 1.18193 1.21618 1.33309 1.5077 1.65848 1.67851 1.85042 1.87165 2.0699 2.19757 2.3388 2.6432 2.8248 2.99081 3.16519 3.3135 3.44957 3.59515 3.77047 4.09673 4.34237 4.51142 4.81809 
42 0.01627 0.10706 0.16816 0.17764 0.2032 0.32169 0.33106 0.36113 0.51348 0.5328 0.65386 0.82088 0.83473 0.85088 1.0003 1.01564 1.17513 1.18656 1.21546 1.33973 1.36481 1.51643 1.66614 1.68966 1.85771 1.88069 2.07957 2.20498 2.2419 2.34585 2.65092 2.83238 2.99892 3.17245 3.3202 3.45648 3.6023 3.7799 4.10401 4.34985 4.52016 4.82535 
39 0.02031 0.10967 0.17079 0.18099 0.22185 0.32478 0.33554 0.51616 0.53695 0.65638 0.81929 0.83541 0.84956 1.00271 1.02034 1.17858 1.19257 1.23069 1.34282 1.51881 1.66942 1.85973 1.88281 2.08305 2.20922 2.34793 2.65274 2.83542 3.00223 3.17447 3.32289 3.45871 3.60475 3.78345 4.10603 4.35216 4.52133 4.66868 4.82834 
35 0.01519 0.11351 0.17688 0.18872 0.33107 0.34358 0.52222 0.54522 0.66132 0.82214 0.83987 0.85403 1.00916 1.18393 1.19847 1.23635 1.34863 1.52326 1.67607 1.86675 2.08745 2.21528 2.35345 2.65733 2.84112 3.00834 3.17902 3.32819 3.46355 3.60928 3.78662 4.11114 4.35901 4.52452 4.83364 
47 0.00968 0.1004 0.16813 0.17658 0.19341 0.32351 0.33279 0.369 0.51458 0.53176 0.65397 0.68648 0.81595 0.83305 0.84311 1.00195 1.01782 1.17676 1.18767 1.21438 1.34092 1.36378 1.51476 1.55332 1.66795 1.69364 1.85882 1.87765 2.08016 2.2073 2.24295 2.34672 2.64995 2.83373 2.99996 3.17265 3.32134 3.45685 3.47896 3.60267 3.77867 4.10441 4.35046 4.51766 4.65937 4.82633 4.85309 
43 0.01767 0.10243 0.16383 0.17283 0.19352 0.31814 0.3278 0.50963 0.52906 0.64827 0.80861 0.82809 0.83897 0.99653 1.01334 1.1711 1.18225 1.20939 1.33548 1.35947 1.51051 1.66186 1.6835 1.85396 1.87815 2.0745 2.2005 2.23246 2.3418 2.64525 2.82883 2.99412 3.16806 3.31622 3.45146 3.47278 3.59778 3.77348 4.09965 4.34612 4.51291 4.65183 4.82177 
38 0.0205 0.11305 0.17194 0.18223 0.22134 0.32619 0.33707 0.51808 0.5404 0.65925 0.82546 0.83903 0.86093 1.00467 1.02648 1.18091 1.19773 1.34517 1.52453 1.67023 1.70306 1.86206 1.89528 2.08787 2.21288 2.34989 2.66031 2.83734 3.00581 3.17677 3.32463 3.46096 3.60781 3.79122 4.10797 4.35478 4.53237 4.82975 
39 0.01617 0.10633 0.16987 0.17899 0.20235 0.32425 0.33394 0.5168 0.53921 0.65798 0.81097 0.83281 0.84293 1.00209 1.01652 1.17869 1.19234 1.22545 1.34413 1.52296 1.66871 1.69752 1.85987 1.88273 2.08569 2.21149 2.34823 2.65534 2.83695 3.00476 3.17504 3.32383 3.45887 3.60533 3.78659 4.10586 4.35325 4.52457 4.82897 
34 0.00784 0.10316 0.17246 0.18375 0.32676 0.33903 0.51878 0.54418 0.65881 0.81646 0.83533 0.84802 1.00545 1.18123 1.19999 1.34584 1.52485 1.67215 1.86275 2.08616 2.21487 2.35065 2.65832 2.83821 3.00556 3.17661 3.3248 3.46055 3.60801 3.7917 4.10747 4.35566 4.5275 4.83047 
34 0.00809 0.11636 0.17513 0.19065 0.32854 0.34263 0.52042 0.5496 0.65998 0.83358 0.8473 1.00741 1.18235 1.20219 1.34731 1.52356 1.67356 1.86479 2.08857 2.21381 2.35213 2.65647 2.84026 3.00827 3.17856 3.32663 3.46264 3.61019 3.78977 4.11089 4.36069 4.52543 4.67433 4.83369 
37 0.01271 0.1094 0.17121 0.18144 0.22137 0.32513 0.33576 0.51787 0.54334 0.65802 0.82167 0.83666 0.85309 1.00365 1.02572 1.18037 1.19825 1.34467 1.52275 1.66926 1.70105 1.86197 2.08717 2.21045 2.34966 2.65483 2.8375 3.00651 3.17627 3.3246 3.45995 3.60696 3.78871 4.10702 4.3547 4.52502 4.83016 
32 0.00856 0.10724 0.16993 0.18119 0.32445 0.3374 0.51809 0.5531 0.65908 0.81644 0.83381 0.8484 1.00353 1.17987 1.20277 1.34568 1.53051 1.67016 1.86085 2.09044 2.21346 2.34919 2.659 2.83837 3.00925 3.17597 3.32463 3.46086 3.61906 4.10612 4.35432 4.82949 
38 0.00943 0.04532 0.12777 0.17777 0.18921 0.33132 0.34264 0.52284 0.54492 0.6614 0.82579 0.84144 0.85649 1.00987 1.18462 1.19859 1.23453 1.34914 1.52303 1.67497 1.70965 1.86692 1.8994 2.08992 2.21611 2.35452 2.65854 2.84159 3.00929 3.1802 3.32912 3.46448 3.61016 3.78851 4.1119 4.35974 4.52713 4.83507 
36 0.01877 0.11006 0.1673 0.17808 0.32043 0.33161 0.51304 0.53882 0.65362 0.819 0.83381 0.85494 0.99969 1.02401 1.17548 1.19189 1.3402 1.51688 1.66548 1.85675 1.89238 2.07941 2.20597 2.3455 2.65227 2.83269 3.00031 3.17164 3.32052 3.45621 3.60377 3.78496 4.10303 4.34918 4.52117 4.82513 
45 0.01914 0.1043 0.16763 0.17624 0.19405 0.32184 0.33062 0.35065 0.51408 0.53294 0.65303 0.69207 0.81651 0.83275 0.84322 1.00039 1.0134 1.17584 1.18709 1.21518 1.33968 1.36141 1.51456 1.66544 1.68337 1.85834 1.8829 2.08115 2.2045 2.23325 2.34621 2.64944 2.8331 2.99866 3.17229 3.32078 3.45595 3.47652 3.60155 3.77919 4.10367 4.35011 4.51782 4.65284 4.82612 
49 0.01151 0.10011 0.17184 0.18011 0.19561 0.32666 0.33498 0.35076 0.51811 0.53317 0.65699 0.67837 0.81796 0.83659 0.84617 1.00481 1.01641 1.18023 1.19033 1.21344 1.34469 1.36424 1.51726 1.53909 1.67016 1.68677 1.86225 1.87884 2.0816 2.20926 2.23307 2.35026 2.65321 2.83665 2.85722 3.00261 3.17579 3.19584 3.32496 3.4602 3.47571 3.60559 3.78123 4.10808 4.35413 4.52109 4.66095 4.82987 4.84904 
41 0.01442 0.10482 0.16603 0.17576 0.20529 0.31969 0.32962 0.51103 0.52963 0.65023 0.8138 0.83071 0.8437 0.9981 1.01492 1.17296 1.18466 1.21396 1.33717 1.36009 1.51178 1.66403 1.6915 1.85514 1.87796 2.07752 2.20236 2.23361 2.34316 2.64749 2.83002 2.99618 3.16929 3.31762 3.45368 3.5991 3.77621 4.1014 4.3476 4.51471 4.82317 
37 0.01808 0.10701 0.16671 0.1768 0.21286 0.32078 0.33214 0.51271 0.53676 0.65312 0.81813 0.83283 0.85001 0.99922 1.02077 1.17508 1.19018 1.33931 1.51424 1.66496 1.85614 1.88925 2.07892 2.20549 2.34474 2.64855 2.83174 2.99857 3.17127 3.31978 3.45548 3.60113 3.78097 4.10225 4.34855 4.51743 4.82459 
43 0.01846 0.10602 0.16832 0.17743 0.19968 0.32191 0.33104 0.35706 0.5137 0.53254 0.65432 0.81627 0.83305 0.84439 1.00053 1.01469 1.17606 1.18763 1.21651 1.34071 1.37288 1.51686 1.666 1.6862 1.85741 1.87654 2.08001 2.20679 2.34587 2.65059 2.83245 2.86428 2.99982 3.1724 3.32089 3.4565 3.60303 3.77854 4.1041 4.34979 4.51843 4.67327 4.82558 
42 0.01632 0.10432 0.1662 0.17548 0.19932 0.32022 0.32992 0.51168 0.53036 0.65143 0.81112 0.83033 0.84129 0.99857 1.01469 1.17404 1.18611 1.21596 1.3383 1.36688 1.51392 1.66459 1.69379 1.85583 1.88058 2.07841 2.20455 2.34404 2.64834 2.83068 2.99708 3.17032 3.3184 3.45447 3.48581 3.60065 3.77754 4.10203 4.34829 4.51723 4.66697 4.82389 
43 0.01437 0.10245 0.16851 0.17709 0.19494 0.32302 0.33202 0.35916 0.51548 0.53506 0.65589 0.80957 0.83192 0.84143 1.00105 1.01362 1.17786 1.19011 1.21939 1.34227 1.37379 1.51835 1.66767 1.69175 1.85908 1.88089 2.08195 2.20939 2.3472 2.65148 2.83503 3.00216 3.17343 3.3226 3.45756 3.48451 3.60351 3.78151 4.10465 4.35168 4.51978 4.66723 4.82717 
49 0.01584 0.09951 0.16828 0.17629 0.19138 0.32358 0.3322 0.35394 0.51536 0.53292 0.65415 0.68067 0.80571 0.83102 0.83992 0.86881 1.0019 1.01566 1.17732 1.18779 1.21281 1.3418 1.36582 1.51527 1.54365 1.66801 1.68939 1.85919 1.87772 2.08024 2.20755 2.23687 2.34678 2.64983 2.83446 2.86116 3.00071 3.17254 3.3218 3.45701 3.47508 3.60246 3.77892 4.10439 4.35082 4.51774 4.65514 4.82696 4.85688 
43 0.01637 0.10146 0.16852 0.17718 0.19653 0.32278 0.33177 0.36018 0.51474 0.53291 0.65555 0.80671 0.831 0.84029 1.00082 1.01397 1.17657 1.18739 1.21319 1.34124 1.3668 1.51733 1.66709 1.68854 1.85808 1.87632 2.08363 2.20747 2.24275 2.3463 2.65127 2.83398 3.00152 3.17307 3.3217 3.45753 3.60278 3.7816 4.10456 4.35102 4.51878 4.66958 4.82691 
40 0.01557 0.10055 0.16162 0.17068 0.19124 0.31513 0.32424 0.34721 0.50669 0.52709 0.64636 0.81161 0.82734 0.83978 0.99385 1.00712 1.16903 1.1819 1.21608 1.33302 1.50701 1.65871 1.67795 1.85033 1.87157 2.06995 2.1972 2.33886 2.64324 2.82465 2.99093 3.16554 3.31353 3.44922 3.59458 3.76977 4.09676 4.34224 4.51195 4.81799 
46 0.0085 0.09943 0.16867 0.17726 0.19463 0.32374 0.33289 0.36311 0.5154 0.53316 0.65447 0.68661 0.81805 0.83406 0.84465 1.00187 1.01543 1.17724 1.18825 1.21543 1.34161 1.36522 1.51668 1.66758 1.68815 1.85932 1.87861 2.08058 2.20777 2.2449 2.34741 2.65131 2.83448 2.86339 3.00074 3.17354 3.32223 3.45752 3.48128 3.60402 3.77969 4.10512 4.35155 4.5182 4.82697 4.85286 
48 0.0126 0.10271 0.17066 0.17902 0.19501 0.32465 0.33269 0.34582 0.51637 0.53073 0.65557 0.67827 0.8174 0.83551 0.84523 1.00321 1.01442 1.1787 1.18881 1.21184 1.34246 1.35883 1.51643 1.54052 1.66847 1.68474 1.86045 1.87607 2.08166 2.20768 2.23139 2.3487 2.65273 2.83456 2.85406 3.00169 3.17494 3.32316 3.45869 3.4734 3.60437 3.78031 4.10665 4.35254 4.52043 4.66298 4.82836 4.84693 
43 0.01737 0.10584 0.16928 0.17814 0.19842 0.3234 0.3326 0.36294 0.51496 0.53298 0.65515 0.81489 0.83335 0.8437 1.00189 1.01685 1.17727 1.18904 1.21815 1.34148 1.36676 1.5186 1.66769 1.6897 1.85891 1.87776 2.08156 2.20722 2.24258 2.34699 2.65267 2.83433 3.00189 3.17382 3.32196 3.45773 3.49141 3.60373 3.78445 4.10495 4.35109 4.52242 4.82706 
32 0.02109 0.11588 0.17143 0.18491 0.32523 0.33883 0.51824 0.55247 0.65855 0.8246 0.83803 1.00396 1.18038 1.20399 1.34599 1.52461 1.67045 1.86203 2.09028 2.2117 2.34924 2.65709 2.83833 3.0074 3.17651 3.32524 3.46093 3.6141 4.10722 4.35546 4.52986 4.83061 
48 0.01459 0.0983 0.1626 0.17114 0.18824 0.31736 0.32653 0.35733 0.50896 0.52671 0.6477 0.67246 0.80971 0.82741 0.83725 0.99574 1.01017 1.17082 1.18134 1.20643 1.33494 1.35592 1.50869 1.5354 1.66172 1.68451 1.85282 1.8718 2.07278 2.1998 2.22698 2.34087 2.64384 2.8274 2.85218 2.99348 3.16678 3.31542 3.45119 3.47183 3.59656 3.77205 4.09861 4.34468 4.51145 4.64722 4.82052 4.85195 
38 0.01938 0.10661 0.16807 0.17796 0.21234 0.32189 0.33219 0.51434 0.53924 0.65422 0.81478 0.83224 0.84457 1.00006 1.01705 1.17616 1.19027 1.2281 1.34157 1.5222 1.66668 1.85788 1.89456 2.08345 2.20623 2.34625 2.65674 2.83389 3.00222 3.17287 3.3212 3.45688 3.60546 3.78743 4.10388 4.35067 4.52168 4.82639 
48 0.01708 0.10288 0.17106 0.1793 0.1961 0.32597 0.33485 0.36292 0.51709 0.53304 0.65613 0.68276 0.81211 0.83398 0.84313 1.00385 1.01694 1.1788 1.18881 1.21154 1.34329 1.36325 1.51724 1.54568 1.66989 1.68985 1.86135 1.87967 2.08327 2.20868 2.2356 2.34889 2.65244 2.83579 2.85727 3.00217 3.17446 3.32354 3.4589 3.47561 3.60474 3.7807 4.10681 4.35361 4.5204 4.66073 4.82895 4.85264 
38 0.01562 0.11348 0.1758 0.18616 0.23056 0.33084 0.34297 0.52273 0.54699 0.66124 0.82659 0.84138 0.85838 1.00888 1.18403 1.19859 1.24121 1.34923 1.52354 1.67569 1.86629 1.90365 2.08889 2.21672 2.3535 2.65779 2.84099 3.00996 3.17953 3.32851 3.4637 3.60915 3.78842 4.11122 4.35957 4.52568 4.66757 4.83459 
34 0.02251 0.11577 0.17521 0.18799 0.32963 0.34343 0.52368 0.57223 0.66393 0.825 0.84001 0.86039 1.00829 1.1848 1.20956 1.35144 1.52936 1.67518 1.86674 2.09531 2.22093 2.3548 2.65954 2.84961 3.01765 3.18205 3.32972 3.46639 3.61696 3.80458 4.11151 4.36676 4.53379 4.83761 
35 0.01614 0.10222 0.16172 0.17242 0.31495 0.32649 0.50711 0.53929 0.64815 0.80804 0.82615 0.83972 0.99367 1.02703 1.17043 1.18923 1.33455 1.51335 1.65953 1.8504 2.07367 2.19996 2.33904 2.64537 2.82623 2.99317 3.16705 3.31461 3.45039 3.59677 3.78218 4.09697 4.34251 4.51712 4.81861 
40 0.01585 0.10427 0.17125 0.18001 0.2008 0.32596 0.33556 0.51761 0.53751 0.65809 0.80727 0.83305 0.84252 1.00376 1.01943 1.17978 1.19203 1.22066 1.34401 1.3712 1.5224 1.67028 1.69666 1.86095 1.88014 2.08539 2.21116 2.34924 2.65535 2.83651 3.00448 3.1755 3.32433 3.46012 3.60688 3.78725 4.10696 4.35308 4.52344 4.82893 
34 0.0122 0.10218 0.16267 0.17573 0.31633 0.3314 0.5096 0.56696 0.65022 0.80894 0.82637 0.84087 0.99469 1.17184 1.19424 1.33711 1.51761 1.66299 1.85182 2.08006 2.20577 2.34068 2.64869 2.83039 3.00109 3.16793 3.31596 3.45254 3.60639 3.78609 4.09826 4.34486 4.52012 4.82105 
35 0.01162 0.11152 0.175 0.18634 0.32911 0.34101 0.52052 0.54291 0.66044 0.823 0.83939 0.85564 1.00796 1.18281 1.19835 1.34694 1.52479 1.67394 1.86499 1.90164 2.08731 2.21392 2.35245 2.65796 2.83976 3.00596 3.17825 3.32671 3.46219 3.60858 3.793 4.10968 4.3571 4.52652 4.83225 
38 0.01101 0.09907 0.16544 0.17452 0.19689 0.32009 0.33024 0.51314 0.53882 0.6547 0.80192 0.82789 0.83734 0.99777 1.01304 1.17563 1.19108 1.22942 1.34138 1.51949 1.66538 1.85502 1.88745 2.08311 2.20961 2.34453 2.65051 2.83316 3.00408 3.17192 3.32044 3.45653 3.60909 3.78347 4.10213 4.34807 4.52061 4.82457 
42 0.01224 0.10581 0.16666 0.17637 0.20439 0.3202 0.32981 0.36582 0.51208 0.5334 0.65151 0.82054 0.83376 0.8522 0.99889 1.01456 1.17388 1.18637 1.21919 1.33838 1.36845 1.51259 1.66484 1.69638 1.85616 1.8824 2.0775 2.20357 2.34438 2.64724 2.831 2.99704 3.17031 3.31856 3.45464 3.60012 3.77561 4.10217 4.34842 4.51553 4.65278 4.82401 
41 0.01871 0.10662 0.16355 0.17387 0.21238 0.31691 0.32707 0.50786 0.52744 0.64674 0.81837 0.8314 0.86231 0.99568 1.01347 1.16994 1.18266 1.21706 1.33431 1.35995 1.50723 1.66105 1.68656 1.85254 1.87853 2.07216 2.19982 2.34048 2.64301 2.82666 2.99263 3.16651 3.31476 3.45084 3.59605 3.77094 4.09873 4.34491 4.51156 4.65292 4.82017 
39 0.0126 0.09982 0.15959 0.1693 0.19813 0.31368 0.32402 0.50499 0.52943 0.64469 0.80919 0.8253 0.83943 0.99218 1.01033 1.16717 1.18137 1.22309 1.33158 1.50684 1.65744 1.69661 1.84896 2.06849 2.19587 2.33695 2.64165 2.82331 2.98959 3.16331 3.31163 3.44734 3.5928 3.76849 4.09484 4.34077 4.51004 4.66422 4.81652 
34 0.01881 0.10972 0.16983 0.18177 0.32361 0.33625 0.51552 0.54052 0.65537 0.81724 0.83386 0.84964 1.00246 1.17747 1.19353 1.34221 1.52017 1.66856 1.85931 2.08113 2.20901 2.34709 2.65437 2.83463 3.00179 3.17306 3.32185 3.45745 3.60379 3.7849 4.1044 4.35189 4.52262 4.82717 
42 0.01389 0.10763 0.16982 0.17913 0.20289 0.32437 0.33438 0.51607 0.53603 0.65564 0.81607 0.83438 0.84593 1.00241 1.01769 1.17755 1.18943 1.21895 1.34213 1.36847 1.5186 1.66798 1.69107 1.85977 1.88189 2.08328 2.20822 2.34799 2.65258 2.83557 3.00198 3.17455 3.32263 3.45827 3.48879 3.60498 3.78295 4.106 4.35251 4.51987 4.66194 4.82838 
41 0.01619 0.10478 0.1733 0.18236 0.20678 0.32815 0.33848 0.51967 0.54041 0.65853 0.80774 0.83416 0.84356 1.00617 1.02855 1.18117 1.19318 1.22112 1.34622 1.52106 1.67314 1.86375 1.89114 2.08607 2.21176 2.24437 2.35101 2.65413 2.8387 3.00612 3.17612 3.32568 3.46083 3.48585 3.60719 3.78591 4.10839 4.35584 4.52214 4.66328 4.83113 
55 0.01338 0.09989 0.16732 0.17543 0.18448 0.20819 0.32379 0.33068 0.34037 0.51623 0.52922 0.55659 0.65561 0.67329 0.81354 0.83419 0.84283 0.87617 1.00278 1.01234 1.17802 1.18689 1.20372 1.34215 1.356 1.5157 1.53466 1.66732 1.68034 1.85947 1.87239 2.08061 2.20593 2.22273 2.34833 2.65132 2.83449 2.85291 3.00062 3.02916 3.17432 3.19097 3.32255 3.33843 3.45857 3.47173 3.60391 3.77959 4.10651 4.12536 4.35264 4.51925 4.65723 4.82819 4.84471 
47 0.02012 0.10296 0.16449 0.17336 0.19274 0.31902 0.32851 0.369 0.5106 0.5288 0.64927 0.67609 0.81765 0.83121 0.84535 0.99771 1.01429 1.17268 1.18438 1.21411 1.33691 1.36118 1.50982 1.5358 1.6635 1.69588 1.85488 1.88234 2.07517 2.20229 2.23851 2.34274 2.64514 2.82931 2.85852 2.99578 3.16851 3.31725 3.4528 3.47602 3.59844 3.77344 4.10047 4.34698 4.51308 4.65035 4.82239 
37 0.01864 0.10311 0.16482 0.1749 0.21545 0.31886 0.3301 0.51219 0.54778 0.65379 0.81013 0.82865 0.84001 0.99694 1.01999 1.17473 1.19642 1.34017 1.5186 1.66345 1.85378 1.89143 2.08393 2.21097 2.34269 2.65071 2.83189 3.00413 3.17082 3.31884 3.45531 3.60669 3.79482 4.10144 4.34751 4.5244 4.82344 
46 0.00659 0.09559 0.16408 0.17226 0.18604 0.31854 0.32622 0.33772 0.51036 0.52465 0.64966 0.80282 0.82824 0.83742 0.88913 0.99735 1.00816 1.1723 1.18199 1.20192 1.33648 1.35238 1.51052 1.66233 1.67795 1.85386 1.86786 2.07337 2.20033 2.21977 2.34245 2.64693 2.82844 2.8482 2.99487 3.16882 3.31705 3.45279 3.46907 3.59814 3.77379 4.10064 4.34623 4.51536 4.82211 4.84142 
39 0.01918 0.10379 0.16457 0.17463 0.21237 0.31836 0.32904 0.51024 0.53563 0.65045 0.81199 0.82911 0.8418 0.99662 1.01582 1.17257 1.18673 1.2255 1.33712 1.51416 1.66272 1.85386 1.8903 2.07744 2.2024 2.34236 2.64698 2.82926 2.99629 3.16897 3.31708 3.45298 3.59911 3.77863 4.10006 4.34601 4.51643 4.6639 4.82193 
42 0.01191 0.10503 0.17393 0.18311 0.20448 0.32786 0.33697 0.36073 0.51977 0.53746 0.66213 0.82621 0.84063 0.85554 1.00631 1.01976 1.1824 1.19469 1.22594 1.34694 1.37466 1.52613 1.67171 1.69084 1.86356 1.88205 2.09034 2.21363 2.35207 2.66061 2.83847 2.86257 3.0074 3.17979 3.32735 3.46382 3.61087 3.79091 4.11051 4.35696 4.52873 4.832 
33 0.01454 0.11307 0.16749 0.18111 0.32036 0.33301 0.51316 0.54714 0.65358 0.82223 0.83522 0.99892 1.17517 1.19579 1.33971 1.51586 1.66533 1.85587 2.07916 2.20568 2.34466 2.65045 2.83244 3.00132 3.17209 3.31951 3.45633 3.60302 3.78263 4.10295 4.34929 4.51971 4.82522 
44 0.01076 0.09482 0.17428 0.1833 0.20643 0.32908 0.33893 0.52008 0.53836 0.65953 0.81289 0.83647 0.84627 1.00735 1.02692 1.18196 1.19327 1.22041 1.34615 1.36873 1.52071 1.67333 1.70328 1.86426 1.88629 2.08573 2.21308 2.24982 2.35162 2.65499 2.83876 2.86387 3.00597 3.17756 3.32653 3.46196 3.48547 3.60795 3.78481 4.10952 4.35672 4.52269 4.83164 4.86359 
48 0.01428 0.10238 0.16778 0.1761 0.19175 0.32211 0.33049 0.34587 0.51426 0.53128 0.6531 0.67808 0.81495 0.83282 0.84262 1.00078 1.01309 1.17615 1.18666 1.2117 1.34031 1.36029 1.5136 1.5374 1.66623 1.68409 1.85777 1.87398 2.07809 2.20585 2.23434 2.34611 2.64929 2.83258 2.85451 2.99935 3.17252 3.32072 3.45626 3.47286 3.60191 3.7778 4.10404 4.35021 4.51719 4.65531 4.8261 4.85079 
32 0.01618 0.12001 0.17212 0.18691 0.32539 0.33905 0.51805 0.5497 0.65852 0.82899 0.84168 1.00425 1.1796 1.19968 1.34463 1.52566 1.67006 1.86128 2.08539 2.21127 2.34974 2.65902 2.83793 3.00592 3.17707 3.3246 3.46017 3.61149 4.1078 4.35631 4.53074 4.83032 
37 0.05425 0.12567 0.16265 0.1737 0.3147 0.32539 0.50643 0.52994 0.64597 0.81022 0.82703 0.84237 0.99358 1.01229 1.16887 1.18377 1.33314 1.50744 1.65848 1.69009 1.85039 1.87863 2.07034 2.19844 2.33878 2.6431 2.82549 2.99165 3.16525 3.31363 3.44921 3.59504 3.77108 4.09673 4.34268 4.51135 4.81847 
46 0.01855 0.10313 0.17019 0.17853 0.19589 0.32453 0.33324 0.35449 0.51625 0.53312 0.65612 0.80807 0.83267 0.84193 1.00215 1.01376 1.17789 1.18824 1.21226 1.34252 1.36418 1.51768 1.66867 1.68857 1.86006 1.87757 2.08187 2.20843 2.23867 2.34783 2.65229 2.8349 2.85708 3.00165 3.17415 3.32292 3.45831 3.4777 3.6045 3.78286 4.10594 4.35252 4.52076 4.66242 4.82792 4.85189 
43 0.01866 0.10562 0.16768 0.17665 0.19682 0.3214 0.33034 0.35122 0.51405 0.53446 0.65371 0.81546 0.83264 0.84368 0.99991 1.0126 1.17535 1.18662 1.21459 1.33971 1.3618 1.51585 1.6652 1.68412 1.8574 1.8769 2.08026 2.20488 2.23576 2.34571 2.65141 2.83303 3.0 3.17257 3.32044 3.45629 3.49076 3.60279 3.78023 4.10406 4.34983 4.51858 4.82606 
49 0.01653 0.10072 0.17026 0.17795 0.19111 0.32585 0.33395 0.34939 0.51727 0.53272 0.65626 0.67919 0.80351 0.83273 0.84151 0.86056 1.00371 1.01492 1.1791 1.1886 1.20894 1.34367 1.36345 1.51751 1.5411 1.66986 1.68748 1.86119 1.87697 2.08291 2.20842 2.23078 2.34882 2.65258 2.83567 2.85579 3.00254 3.17466 3.32364 3.45887 3.47284 3.60482 3.78171 4.10665 4.35294 4.52048 4.67085 4.82884 4.84834 
42 0.02005 0.10677 0.16884 0.17811 0.20259 0.32314 0.33305 0.51461 0.53341 0.65367 0.81335 0.83257 0.84355 1.00165 1.02108 1.17634 1.18806 1.21692 1.34081 1.36648 1.51584 1.66798 1.85915 1.88667 2.08012 2.20612 2.23797 2.34655 2.65109 2.83382 2.99946 3.17264 3.32095 3.45633 3.47752 3.60238 3.77845 4.10424 4.35115 4.51813 4.65889 4.82653 
47 0.01653 0.0948 0.16173 0.16983 0.17985 0.21978 0.31827 0.32585 0.33729 0.5101 0.5263 0.64987 0.79589 0.82632 0.83504 0.85271 0.99636 1.00629 1.17225 1.18206 1.20355 1.33626 1.35814 1.51086 1.66174 1.67704 1.8529 1.86634 2.0723 2.20031 2.22333 2.34178 2.64648 2.82776 2.84848 2.99426 3.16794 3.31645 3.45203 3.46783 3.59773 3.77307 4.09976 4.34496 4.5134 4.821 4.83794 
54 0.01171 0.09714 0.16653 0.17413 0.18423 0.2237 0.32263 0.33007 0.34125 0.51392 0.52706 0.55472 0.65316 0.67138 0.80713 0.83104 0.83957 0.85984 1.00084 1.01095 1.17573 1.18458 1.20145 1.33985 1.35421 1.51373 1.53461 1.66596 1.68071 1.85787 1.87193 2.07788 2.20398 2.22109 2.3457 2.36756 2.649 2.83192 2.85001 2.99815 3.17181 3.19018 3.32051 3.45592 3.46847 3.60154 3.77702 4.10384 4.11974 4.34966 4.51723 4.65615 4.82548 4.84079 
56 0.01539 0.08976 0.15386 0.16394 0.1723 0.19264 0.31295 0.31994 0.3298 0.50529 0.51853 0.54681 0.64382 0.65637 0.79456 0.8224 0.83085 0.84767 0.99194 1.0017 1.16732 1.17618 1.19273 1.33135 1.34468 1.50394 1.52294 1.65659 1.67127 1.84836 1.86193 2.06728 2.08678 2.19508 2.21198 2.33741 2.36765 2.63991 2.82301 2.84147 2.98941 3.02074 3.16354 3.1807 3.31211 3.44744 3.45909 3.59295 3.76763 4.09543 4.1092 4.34072 4.50724 4.64247 4.81686 4.83271 
40 0.00722 0.09534 0.16994 0.17908 0.20156 0.32495 0.33488 0.51697 0.53776 0.65666 0.81195 0.83344 0.84364 1.00284 1.01904 1.1788 1.19131 1.2214 1.34296 1.36958 1.52003 1.6697 1.8604 1.88447 2.08425 2.2101 2.34863 2.6536 2.83657 3.00492 3.17509 3.32306 3.45905 3.60498 3.78535 4.10616 4.35318 4.52055 4.66301 4.82934 
42 0.01201 0.10627 0.16922 0.17874 0.20568 0.32322 0.33312 0.51524 0.53588 0.65421 0.81479 0.8332 0.8447 1.00146 1.0176 1.17687 1.18904 1.21912 1.34141 1.36848 1.51558 1.66788 1.8596 1.89592 2.08205 2.20606 2.23722 2.34712 2.65072 2.83418 3.00083 3.17305 3.32157 3.45689 3.48147 3.60233 3.78121 4.1048 4.35181 4.51931 4.67183 4.82758 
50 0.01179 0.08843 0.15365 0.16247 0.17104 0.19276 0.31079 0.31769 0.32774 0.50291 0.51697 0.64129 0.66398 0.7914 0.82053 0.82912 0.84641 0.98996 0.99934 1.16492 1.17448 1.1939 1.32894 1.34539 1.50129 1.65426 1.66827 1.84602 1.85849 2.06401 2.19177 2.21376 2.33504 2.63704 2.81998 2.83944 2.98651 3.16105 3.30919 3.3258 3.44503 3.45883 3.59036 3.76456 4.09308 4.10809 4.3382 4.50484 4.81408 4.82903 
49 0.01056 0.09967 0.16769 0.17586 0.19082 0.32208 0.3301 0.3433 0.5136 0.52796 0.65249 0.67364 0.81221 0.83215 0.84151 1.00056 1.01185 1.17556 1.18533 1.20613 1.33986 1.35743 1.51302 1.53528 1.66564 1.6813 1.85746 1.87309 2.07741 2.20425 2.22751 2.34565 2.6494 2.83153 2.85028 2.99822 3.17178 3.3202 3.45586 3.47078 3.60126 3.77641 4.10375 4.12593 4.34974 4.51715 4.65454 4.82561 4.8445 
36 0.02114 0.11388 0.16841 0.1799 0.32192 0.33372 0.51403 0.54212 0.65553 0.82233 0.83598 0.87779 1.00093 1.03174 1.17652 1.19457 1.34202 1.52095 1.66655 1.85762 1.89539 2.08204 2.20866 2.34652 2.65458 2.83417 3.00236 3.17318 3.32179 3.4575 3.60769 3.78445 4.10437 4.35052 4.52344 4.82654 
39 0.00782 0.09951 0.17131 0.18082 0.20755 0.32624 0.33684 0.51761 0.53809 0.65707 0.81749 0.83545 0.84731 1.00474 1.03093 1.17961 1.19266 1.2251 1.34403 1.38167 1.52057 1.6707 1.86173 1.89048 2.0841 2.21064 2.34911 2.6541 2.83616 3.00286 3.17539 3.32366 3.4595 3.60508 3.78332 4.10675 4.354 4.52223 4.82889 
48 0.00821 0.09321 0.16083 0.1689 0.18127 0.3156 0.32348 0.33551 0.50799 0.52465 0.64743 0.68343 0.79932 0.82511 0.83398 0.85942 0.99456 1.00565 1.16994 1.18038 1.20511 1.33406 1.3563 1.50849 1.65964 1.67616 1.85124 1.86666 2.07141 2.19874 2.22801 2.3399 2.6436 2.82612 2.8486 2.99208 3.16642 3.31458 3.45031 3.47082 3.59593 3.77159 4.0981 4.34347 4.51177 4.65384 4.81944 4.83971 
36 0.01259 0.10949 0.16613 0.17787 0.31918 0.33056 0.51087 0.53621 0.65088 0.81941 0.83321 0.86869 0.9982 1.02928 1.17322 1.18869 1.33739 1.51307 1.6638 1.85503 1.894 2.07758 2.20272 2.34331 2.64784 2.83023 2.99627 3.16972 3.31752 3.45421 3.59988 3.77828 4.10134 4.34773 4.52028 4.82323 
38 0.01627 0.10612 0.16555 0.17592 0.22007 0.31931 0.33007 0.51135 0.53749 0.65136 0.81757 0.83204 0.84986 0.99793 1.01765 1.17355 1.18893 1.33802 1.51624 1.66265 1.68925 1.85481 1.88665 2.07914 2.20394 2.34338 2.64994 2.83076 2.99791 3.17064 3.31859 3.45458 3.60364 3.78185 4.10144 4.34729 4.51959 4.82315 
38 0.00968 0.10847 0.17033 0.1806 0.22042 0.32431 0.33509 0.51621 0.53822 0.65663 0.82272 0.83679 0.85595 1.00272 1.02336 1.17827 1.19259 1.34254 1.52143 1.66858 1.70656 1.86037 1.89558 2.0845 2.20894 2.34847 2.65531 2.83547 3.00262 3.17452 3.32275 3.45873 3.60553 3.7893 4.10592 4.35321 4.5258 4.82856 
42 0.01139 0.10733 0.16771 0.17734 0.20345 0.32132 0.33101 0.36858 0.51329 0.53384 0.65366 0.82304 0.83564 0.85755 1.00007 1.01564 1.17518 1.18765 1.22064 1.33993 1.37763 1.51787 1.66574 1.6925 1.85747 1.88453 2.08017 2.20431 2.24307 2.34569 2.65211 2.83252 3.00033 3.17211 3.32044 3.45647 3.60337 3.7811 4.10396 4.35 4.51926 4.8252 
46 0.01074 0.09684 0.16514 0.17303 0.18507 0.32027 0.32796 0.33972 0.51249 0.52851 0.65233 0.79824 0.82852 0.83745 0.8574 0.99864 1.00952 1.17433 1.18414 1.20539 1.3384 1.35711 1.51512 1.66371 1.6786 1.8558 1.87061 2.07723 2.20262 2.22452 2.34434 2.64893 2.83063 2.85094 2.99697 3.17074 3.31928 3.45473 3.47268 3.6011 3.77689 4.10252 4.34787 4.51729 4.82384 4.84172 
34 0.00878 0.11096 0.1704 0.18226 0.32407 0.3365 0.51598 0.54082 0.65591 0.82374 0.83748 0.87529 1.00265 1.1784 1.19593 1.34268 1.51778 1.66912 1.86022 2.08261 2.20987 2.34788 2.65178 2.83528 3.00203 3.17422 3.32228 3.45855 3.60443 3.78412 4.10587 4.35305 4.52124 4.82792 
42 0.01263 0.10473 0.16711 0.17605 0.19606 0.32155 0.33102 0.36802 0.51338 0.5324 0.65309 0.81603 0.83237 0.84411 1.00018 1.01618 1.17536 1.18729 1.21714 1.34019 1.39208 1.51469 1.66619 1.69627 1.8575 1.88476 2.07962 2.20623 2.34542 2.64997 2.83236 2.99923 3.17165 3.32014 3.45577 3.49179 3.6017 3.77819 4.10335 4.34973 4.51779 4.82514 
46 0.01576 0.10101 0.16583 0.17424 0.19082 0.32042 0.3291 0.34858 0.51199 0.52872 0.65196 0.80717 0.8295 0.83901 0.99868 1.01145 1.17362 1.18395 1.20776 1.33781 1.35637 1.51446 1.66389 1.68117 1.85558 1.87206 2.07618 2.20223 2.22559 2.34375 2.64871 2.83059 2.85462 2.997 3.17053 3.31836 3.45438 3.47447 3.60063 3.77751 4.10203 4.3479 4.51719 4.65983 4.82381 4.85028 
49 0.01209 0.09912 0.16929 0.17707 0.18841 0.32455 0.33202 0.34311 0.51707 0.53226 0.65664 0.68305 0.80508 0.83307 0.84188 0.86238 1.00272 1.01241 1.17945 1.18933 1.21184 1.34361 1.36356 1.51748 1.54162 1.66852 1.68383 1.86102 1.87739 2.08282 2.20987 2.23877 2.34893 2.65192 2.83602 2.85727 3.00171 3.17511 3.32368 3.45932 3.4754 3.60481 3.78297 4.1069 4.35345 4.52075 4.65511 4.82865 4.84687 
33 0.02135 0.11765 0.17833 0.19321 0.33249 0.34705 0.52669 0.5877 0.66551 0.82762 0.84245 0.86357 1.01114 1.18718 1.2118 1.3537 1.53525 1.67961 1.86988 2.0998 2.22264 2.35874 2.66421 2.8495 3.01649 3.18403 3.33197 3.46781 3.62103 4.1142 4.39311 4.53569 4.84138 
38 0.01986 0.11235 0.17453 0.1849 0.23231 0.32858 0.33944 0.51944 0.53896 0.66016 0.82224 0.83852 0.85237 1.00696 1.03178 1.18199 1.19562 1.23125 1.34654 1.52147 1.67307 1.86358 1.88876 2.08694 2.21328 2.3514 2.65608 2.83865 3.00619 3.17746 3.32606 3.46194 3.60817 3.78633 4.10936 4.35549 4.52367 4.83148 
41 0.01157 0.10858 0.17138 0.18134 0.21589 0.32583 0.33669 0.51688 0.53741 0.65609 0.82016 0.83616 0.85054 1.00462 1.17885 1.19165 1.22327 1.343 1.36905 1.51763 1.67045 1.86121 1.88882 2.08258 2.20902 2.24782 2.34877 2.65152 2.83578 3.00211 3.1749 3.32317 3.45881 3.48735 3.60449 3.78313 4.10664 4.35369 4.52199 4.66739 4.82893 
44 0.01005 0.10447 0.16953 0.17872 0.2021 0.32363 0.33323 0.51514 0.53338 0.65373 0.68093 0.81825 0.83436 0.84626 1.00201 1.01775 1.17733 1.18912 1.21856 1.34156 1.36618 1.51528 1.66814 1.69502 1.85954 1.88442 2.08099 2.20776 2.34738 2.65052 2.83419 2.86468 2.99997 3.17291 3.32207 3.45714 3.47803 3.60298 3.78011 4.10517 4.35183 4.51886 4.6589 4.82749 
47 0.00711 0.10327 0.16727 0.1764 0.1972 0.32096 0.32991 0.35018 0.51223 0.52759 0.6511 0.67938 0.82332 0.83545 0.85459 0.99995 1.01407 1.17449 1.18562 1.2138 1.33861 1.3587 1.51254 1.66493 1.68375 1.85666 1.87476 2.07593 2.20338 2.23251 2.34489 2.64882 2.83074 2.85303 2.99723 3.17072 3.31912 3.45479 3.47297 3.60063 3.77628 4.10285 4.34877 4.51763 4.67189 4.82449 4.84842 
32 0.01019 0.11007 0.1654 0.17815 0.31863 0.3319 0.51064 0.54584 0.65152 0.82029 0.8334 0.99747 1.17254 1.19178 1.33671 1.51769 1.66272 1.85416 2.0766 2.20289 2.34264 2.64976 2.82998 2.99562 3.16985 3.31779 3.4536 3.60161 3.78655 4.1006 4.347 4.8224 
48 0.01313 0.10288 0.17199 0.18038 0.1974 0.32753 0.33677 0.45339 0.51885 0.53631 0.65779 0.6888 0.81718 0.83602 0.84554 1.00566 1.02087 1.18033 1.19077 1.21553 1.34469 1.36581 1.51919 1.55622 1.67151 1.69412 1.86279 1.88246 2.08394 2.21158 2.24797 2.35055 2.65305 2.83767 2.86282 3.00379 3.17621 3.32513 3.46051 3.48016 3.60638 3.78186 4.10803 4.3551 4.5206 4.65814 4.83037 4.85958 
36 0.02285 0.11481 0.17144 0.18283 0.32468 0.33606 0.5172 0.5422 0.65845 0.82378 0.83808 0.863 1.00351 1.02734 1.17934 1.19588 1.34462 1.52541 1.66949 1.86042 1.8909 2.08805 2.21017 2.34873 2.6579 2.83703 3.00718 3.17625 3.3237 3.46036 3.60719 3.79133 4.10728 4.35462 4.52522 4.82997 
41 0.01646 0.11108 0.17003 0.18003 0.21211 0.32348 0.33336 0.51444 0.53221 0.6556 0.82386 0.83746 0.85905 1.0022 1.01863 1.17687 1.18911 1.22095 1.34149 1.36924 1.52066 1.66748 1.69012 1.85911 1.88183 2.08405 2.20651 2.24566 2.34725 2.65533 2.8339 3.00186 3.1743 3.32206 3.45825 3.60442 3.78504 4.10536 4.35219 4.52391 4.82727 
43 0.00741 0.09486 0.159 0.16792 0.18729 0.31276 0.32127 0.3384 0.50441 0.52579 0.6441 0.80241 0.82328 0.833 0.99135 1.00366 1.16637 1.17834 1.20858 1.33051 1.35747 1.50484 1.6564 1.67517 1.84799 1.86666 2.067 2.19458 2.22656 2.33658 2.64118 2.8223 2.98871 3.16318 3.31096 3.447 3.59257 3.7673 4.09456 4.33989 4.50835 4.65294 4.81579 
32 0.01165 0.11478 0.17112 0.18467 0.32452 0.33769 0.51744 0.55165 0.65816 0.82628 0.83904 1.00339 1.17912 1.19957 1.34364 1.52936 1.6696 1.8607 2.08795 2.21064 2.34916 2.65835 2.83701 3.00453 3.17638 3.32383 3.45935 3.60863 4.10683 4.3566 4.53361 4.82974 
46 0.01384 0.09764 0.16337 0.17193 0.18851 0.31738 0.32571 0.34027 0.50962 0.52747 0.64941 0.80239 0.82702 0.83628 0.99583 1.00696 1.17169 1.18217 1.20663 1.33591 1.35723 1.50996 1.55399 1.6615 1.68039 1.8527 1.86933 2.07408 2.20093 2.22985 2.34164 2.64558 2.82797 2.85378 2.99471 3.16805 3.31646 3.45236 3.47441 3.59809 3.7738 4.09985 4.34512 4.51415 4.66152 4.82131 
43 0.0153 0.10335 0.16569 0.17475 0.19593 0.31973 0.32913 0.36274 0.51191 0.53169 0.65157 0.8132 0.83049 0.84147 0.99833 1.01323 1.17388 1.18603 1.2164 1.33861 1.51281 1.66398 1.68841 1.85529 1.87496 2.07693 2.20357 2.24143 2.34378 2.64739 2.83083 2.9977 3.17005 3.31851 3.45401 3.48083 3.59995 3.7757 4.1016 4.3479 4.51552 4.65624 4.82373 
43 0.01831 0.10711 0.16969 0.17853 0.19798 0.32344 0.33227 0.35213 0.51607 0.53568 0.65629 0.81666 0.83438 0.8451 1.00204 1.01512 1.17793 1.18957 1.21847 1.34241 1.36838 1.51921 1.66732 1.68568 1.85883 1.87555 2.08138 2.20744 2.23956 2.34761 2.65225 2.83498 3.00237 3.17429 3.32264 3.4583 3.48473 3.60461 3.78253 4.10575 4.35189 4.52065 4.82788 
37 0.0199 0.10568 0.16666 0.17686 0.21885 0.32045 0.33113 0.51272 0.53706 0.65327 0.81429 0.83103 0.8442 0.99878 1.0223 1.17498 1.1903 1.33907 1.51758 1.66501 1.85574 1.88496 2.08088 2.20567 2.34418 2.65131 2.83191 2.99983 3.17131 3.31898 3.45561 3.60262 3.78459 4.10265 4.34895 4.52093 4.82453 
36 0.02269 0.10682 0.16492 0.1759 0.31859 0.33017 0.51079 0.5399 0.65237 0.81353 0.83011 0.84592 0.99741 1.05153 1.17368 1.19377 1.33784 1.51969 1.66343 1.8542 1.89169 2.08005 2.2057 2.34263 2.65223 2.82992 2.99928 3.16974 3.31758 3.45371 3.60292 3.78643 4.10092 4.3473 4.52793 4.8224 
46 0.00792 0.03152 0.11298 0.17478 0.18395 0.20974 0.32875 0.33835 0.51985 0.53778 0.65931 0.81483 0.83647 0.8461 1.00665 1.02281 1.18185 1.19312 1.22031 1.34628 1.37064 1.52078 1.67307 1.70164 1.86396 1.88536 2.08557 2.21306 2.25138 2.35145 2.65535 2.83868 2.8637 3.00552 3.17714 3.32608 3.4618 3.48494 3.60744 3.78452 4.1092 4.3561 4.52238 4.66927 4.83142 4.86343 
49 0.01104 0.09746 0.16595 0.17392 0.18673 0.32117 0.32911 0.34197 0.51319 0.52861 0.65264 0.67966 0.80401 0.82983 0.8387 0.86399 0.99964 1.01096 1.17522 1.18494 1.2062 1.33935 1.35654 1.51405 1.54937 1.66521 1.6819 1.85689 1.87269 2.07689 2.2046 2.22875 2.34515 2.64881 2.83189 2.85282 2.99784 3.17111 3.31983 3.45555 3.47186 3.601 3.77743 4.10291 4.34868 4.51745 4.65384 4.82473 4.84308 
44 0.02016 0.10183 0.16231 0.17182 0.19747 0.31646 0.32617 0.50774 0.52662 0.64689 0.80883 0.8271 0.83869 0.9948 1.00958 1.16978 1.18142 1.21044 1.33396 1.35693 1.50693 1.54445 1.66072 1.69242 1.85185 1.87775 2.07201 2.19903 2.23209 2.33999 2.64294 2.82635 2.99255 3.16607 3.31446 3.4504 3.48039 3.59575 3.771 4.09792 4.34386 4.51105 4.65422 4.8196 
40 0.01622 0.10177 0.16297 0.17215 0.19399 0.31654 0.32585 0.3544 0.50838 0.53073 0.64806 0.81291 0.82861 0.84111 0.99521 1.00986 1.17068 1.18351 1.21682 1.33489 1.51075 1.66036 1.68171 1.852 1.87339 2.07231 2.19956 2.34048 2.64565 2.82662 2.99276 3.16725 3.31528 3.45102 3.59704 3.77233 4.09848 4.34403 4.51446 4.81979 
33 0.02457 0.11327 0.16688 0.17898 0.32 0.33245 0.51225 0.54294 0.6551 0.82054 0.83411 0.88084 0.99894 1.17484 1.19497 1.33977 1.52258 1.66513 1.85557 2.07903 2.20745 2.34398 2.65799 2.83163 3.00102 3.17188 3.31958 3.45654 3.60602 3.78745 4.1022 4.34826 4.82408 
33 0.09457 0.15572 0.1684 0.30872 0.32071 0.49977 0.53773 0.63853 0.81194 0.82526 0.988 1.03198 1.1623 1.1818 1.32656 1.49931 1.65343 1.84465 2.06331 2.19123 2.33263 2.63551 2.81884 2.98485 3.15854 3.30699 3.44283 3.58856 3.76318 4.09069 4.33707 4.50438 4.81235 
51 0.00961 0.09505 0.16759 0.1755 0.18694 0.32355 0.33135 0.34378 0.51538 0.52991 0.6544 0.67549 0.8032 0.83151 0.84031 0.8604 1.00204 1.01325 1.17744 1.18695 1.20714 1.34159 1.3583 1.51458 1.53526 1.66751 1.68367 1.85893 1.87374 2.07923 2.20676 2.22951 2.34695 2.64949 2.83372 2.85312 2.99982 3.17291 3.1902 3.32186 3.45724 3.47062 3.60243 3.77825 4.10494 4.12179 4.35131 4.51777 4.66305 4.82713 4.84562 
43 0.01145 0.09677 0.16294 0.17148 0.18856 0.31712 0.32593 0.34719 0.50932 0.52955 0.64974 0.80212 0.82632 0.83561 0.99535 1.00808 1.17147 1.18312 1.21171 1.33572 1.36904 1.51227 1.66093 1.68004 1.85228 1.87133 2.07368 2.20075 2.23352 2.34103 2.64601 2.8277 2.85886 2.99473 3.16789 3.31602 3.45221 3.5975 3.77421 4.09906 4.3444 4.51436 4.82056 
44 0.01468 0.10452 0.16826 0.17712 0.19687 0.32228 0.33125 0.35453 0.51452 0.53383 0.6548 0.81388 0.83253 0.84279 1.00055 1.01359 1.17636 1.18775 1.21588 1.3409 1.36617 1.51864 1.66665 1.68797 1.85817 1.8783 2.08028 2.20648 2.24179 2.34626 2.65112 2.83348 2.99998 3.17273 3.32107 3.45683 3.48984 3.6031 3.7848 4.10428 4.3504 4.52021 4.66952 4.82632 
47 0.01722 0.10243 0.16598 0.17467 0.19336 0.32007 0.32895 0.3508 0.51137 0.52753 0.65029 0.67483 0.81465 0.83086 0.84136 0.99868 1.01288 1.17339 1.18377 1.20823 1.33755 1.3558 1.51123 1.54579 1.66415 1.68414 1.85563 1.87336 2.07656 2.20261 2.22872 2.34363 2.64663 2.82999 2.85385 2.99629 3.1695 3.31795 3.45359 3.47219 3.59931 3.77595 4.10175 4.34779 4.51479 4.65564 4.8235 
35 0.0126 0.1007 0.16192 0.17207 0.21255 0.31649 0.3298 0.50962 0.54741 0.65073 0.80863 0.82648 0.83841 0.99441 1.17155 1.19063 1.33638 1.51756 1.66037 1.85135 2.07624 2.20427 2.34049 2.65038 2.82943 2.99752 3.16815 3.31634 3.45195 3.60215 3.78343 4.09816 4.3439 4.52172 4.82048 
41 0.00722 0.10139 0.16615 0.17569 0.20379 0.32031 0.33051 0.51141 0.52984 0.65075 0.80934 0.8294 0.84003 0.99858 1.0188 1.17396 1.18686 1.2186 1.3381 1.37199 1.51304 1.66481 1.85566 1.8822 2.07656 2.20443 2.34334 2.64727 2.83025 2.86303 2.9968 3.16943 3.31806 3.45386 3.59981 3.77605 4.10101 4.3475 4.51547 4.66371 4.82323 
50 0.01386 0.09846 0.16593 0.17382 0.18559 0.32143 0.3291 0.34091 0.51317 0.52755 0.65218 0.6766 0.80477 0.83019 0.83909 0.86722 0.99979 1.01041 1.1751 1.18453 1.20393 1.33925 1.35542 1.5126 1.54084 1.66516 1.68084 1.85672 1.87134 2.07624 2.20327 2.22193 2.34504 2.648 2.831 2.84955 2.99748 3.1708 3.19131 3.31962 3.45522 3.46959 3.60066 3.77567 4.10296 4.1208 4.34876 4.51616 4.82454 4.84069 
37 0.02396 0.11951 0.17246 0.18409 0.32556 0.33681 0.51666 0.53689 0.65828 0.82771 0.84077 1.0045 1.02799 1.17916 1.19379 1.34341 1.37574 1.52526 1.66954 1.70009 1.86145 1.89136 2.08765 2.20928 2.34978 2.65811 2.8363 3.00465 3.17698 3.32456 3.46066 3.61069 3.79011 4.10805 4.35389 4.53049 4.82937 
47 0.0195 0.10621 0.16991 0.17852 0.19658 0.32433 0.3332 0.35567 0.51613 0.53339 0.65481 0.68127 0.81881 0.83491 0.84547 1.00283 1.01674 1.17791 1.18875 1.21527 1.34234 1.36453 1.51635 1.66846 1.68847 1.8601 1.87871 2.08016 2.20716 2.23471 2.34795 2.65158 2.83464 2.85739 3.00142 3.17397 3.32265 3.45809 3.4773 3.60365 3.77978 4.10552 4.35187 4.51922 4.65899 4.82798 4.85671 
40 0.01939 0.10508 0.1687 0.17769 0.19975 0.32255 0.33203 0.51458 0.53567 0.65596 0.80779 0.83132 0.84111 1.00036 1.01314 1.17716 1.18958 1.21921 1.34198 1.52041 1.66608 1.68567 1.85798 1.87823 2.08207 2.20835 2.34655 2.65419 2.83367 3.00112 3.17296 3.32173 3.45695 3.48646 3.60372 3.78392 4.1045 4.35066 4.52231 4.82608 
36 0.00744 0.10411 0.16599 0.1764 0.24343 0.31969 0.3306 0.51215 0.5423 0.65428 0.81592 0.83145 0.84658 0.99781 1.01506 1.17533 1.19449 1.33924 1.52283 1.66372 1.85467 1.88539 2.08495 2.20643 2.34399 2.65544 2.83149 3.00292 3.17247 3.31956 3.4562 3.60983 4.10194 4.34754 4.52908 4.8234 
40 0.01352 0.10104 0.16611 0.17523 0.19869 0.32032 0.32998 0.51241 0.53515 0.65276 0.80373 0.82854 0.83815 0.99812 1.01339 1.17505 1.18846 1.22016 1.33928 1.516 1.66457 1.69149 1.85558 1.88015 2.08014 2.20652 2.34415 2.64923 2.8317 2.99945 3.17076 3.31891 3.45487 3.60153 3.77879 4.10204 4.34784 4.51662 4.66468 4.82405 
37 0.00958 0.10684 0.17016 0.18119 0.32389 0.3356 0.51668 0.54355 0.65644 0.81436 0.83321 0.84591 1.00235 1.04811 1.1788 1.19709 1.34438 1.52076 1.6689 1.85931 1.89088 2.08494 2.21276 2.34809 2.65343 2.83632 3.00498 3.17487 3.3232 3.45933 3.60573 3.78678 4.10598 4.35453 4.52189 4.67058 4.82864 
43 0.01667 0.09724 0.16597 0.174 0.18907 0.3212 0.32995 0.35516 0.51314 0.53239 0.65337 0.79746 0.82797 0.83689 0.85641 0.99914 1.01231 1.1755 1.18727 1.21535 1.33938 1.36664 1.5191 1.66538 1.68536 1.85659 1.87479 2.08293 2.2057 2.24095 2.34453 2.65078 2.83231 2.99952 3.17116 3.31972 3.45534 3.60094 3.78504 4.10224 4.34868 4.51941 4.82456 
47 0.01664 0.09749 0.16309 0.17159 0.18821 0.31812 0.32698 0.35044 0.51001 0.52865 0.64912 0.68255 0.80695 0.82731 0.83661 0.99638 1.01075 1.17185 1.18246 1.20786 1.33625 1.36008 1.5101 1.54328 1.66247 1.6861 1.85373 1.87316 2.07519 2.20096 2.23084 2.34179 2.64549 2.82863 2.85783 2.99577 3.1679 3.31652 3.4522 3.47511 3.59749 3.77518 4.09954 4.34584 4.51313 4.65332 4.82168 
46 0.01122 0.10065 0.16465 0.17321 0.19012 0.31873 0.32726 0.34368 0.51071 0.52828 0.64994 0.80922 0.82919 0.83913 0.99731 1.00998 1.17263 1.18361 1.21028 1.33725 1.3612 1.51073 1.54852 1.66256 1.6804 1.85425 1.87207 2.07462 2.20207 2.23308 2.34266 2.64639 2.82921 2.85286 2.99584 3.16911 3.31768 3.45333 3.47609 3.59872 3.77469 4.10102 4.34699 4.51495 4.65549 4.82276 
34 0.00873 0.10804 0.17146 0.18348 0.32509 0.33704 0.51753 0.54365 0.65735 0.81812 0.83507 0.85028 1.00388 1.17954 1.19753 1.34476 1.52133 1.67045 1.86139 2.08536 2.20997 2.34936 2.65372 2.83753 3.00616 3.17491 3.32368 3.45913 3.60636 3.78584 4.10671 4.35401 4.52259 4.82986 
41 0.01649 0.10141 0.16459 0.17348 0.19373 0.31877 0.32818 0.36706 0.5108 0.53088 0.6509 0.80925 0.82855 0.8386 0.99703 1.01139 1.17312 1.18593 1.21758 1.3372 1.5119 1.6626 1.68508 1.85406 1.88247 2.07555 2.20247 2.34251 2.64641 2.82953 2.99576 3.16894 3.31709 3.45309 3.59871 3.77478 4.10012 4.34598 4.51489 4.822 4.85092 
41 0.02143 0.10646 0.16606 0.17586 0.20541 0.31955 0.32943 0.51084 0.53054 0.65005 0.81589 0.83169 0.84654 0.99804 1.01323 1.17329 1.18613 1.21958 1.33753 1.37078 1.51151 1.6637 1.68747 1.85492 1.87649 2.07545 2.20299 2.34321 2.64673 2.82964 2.996 3.16929 3.31781 3.45356 3.59907 3.77463 4.10127 4.34721 4.51502 4.65597 4.82298 
39 0.00855 0.09976 0.16449 0.17421 0.20792 0.31837 0.32875 0.51068 0.53548 0.65127 0.80442 0.82704 0.83701 0.99633 1.01569 1.17284 1.18657 1.22015 1.33761 1.5154 1.66315 1.85359 1.88604 2.07854 2.20355 2.34227 2.64741 2.83018 2.99801 3.16912 3.31736 3.45343 3.59917 3.77911 4.10003 4.34629 4.51532 4.66243 4.82226 
40 0.01852 0.10609 0.16692 0.17669 0.20712 0.3208 0.33098 0.51215 0.53189 0.65168 0.81495 0.83165 0.84487 0.99915 1.01642 1.17402 1.18635 1.21752 1.33874 1.37174 1.51363 1.66502 1.69537 1.85629 1.88047 2.07755 2.2041 2.34418 2.648 2.83116 2.99759 3.17043 3.31881 3.45454 3.60012 3.77635 4.10203 4.34828 4.51602 4.82403 
37 0.01038 0.10132 0.16889 0.17796 0.20165 0.3243 0.33523 0.51633 0.54001 0.65576 0.80632 0.83095 0.84059 1.00225 1.02584 1.17848 1.19404 1.34324 1.52051 1.66908 1.85994 1.89275 2.08507 2.21093 2.34753 2.65302 2.83542 3.00449 3.17379 3.32258 3.45805 3.60625 3.78786 4.1048 4.35239 4.5209 4.82724 
45 0.01941 0.10756 0.16908 0.1781 0.19846 0.32291 0.33191 0.35372 0.51445 0.53062 0.65448 0.81862 0.83461 0.84675 1.00152 1.01486 1.1765 1.18771 1.21558 1.3406 1.36185 1.51535 1.66636 1.68425 1.85836 1.87556 2.08032 2.20604 2.23737 2.34661 2.65122 2.83343 2.85799 2.99999 3.17337 3.32168 3.45753 3.48571 3.60322 3.77901 4.10492 4.35103 4.51864 4.66679 4.82697 
44 0.01093 0.10032 0.17257 0.18131 0.20182 0.32745 0.33693 0.51897 0.53765 0.65839 0.80822 0.83439 0.84382 1.00527 1.02029 1.18049 1.19139 1.21708 1.34498 1.36802 1.5205 1.67241 1.86281 1.8837 2.08409 2.21041 2.23846 2.35035 2.65441 2.83757 2.86194 3.00386 3.17648 3.32506 3.46032 3.47971 3.6059 3.78376 4.1078 4.35482 4.52215 4.67232 4.83018 4.85736 
27 0.01092 0.11874 0.16941 0.18889 0.32255 0.33939 0.51671 0.66109 0.82322 0.83654 1.00114 1.17805 1.21004 1.3447 1.53333 1.66894 1.85921 2.21394 2.34811 2.83733 3.01658 3.17591 3.32409 3.46093 4.10644 4.35259 4.82906 
39 0.01123 0.10619 0.16859 0.17777 0.19983 0.32312 0.33314 0.51599 0.54051 0.6566 0.81523 0.83336 0.84503 1.00153 1.01818 1.17777 1.19204 1.23009 1.34276 1.52207 1.66632 1.68628 1.8592 1.88959 2.08875 2.20883 2.34864 2.65484 2.83589 3.00449 3.17519 3.32299 3.45853 3.60644 3.79026 4.10541 4.35231 4.52697 4.82798 
50 0.01444 0.10076 0.17005 0.17767 0.18871 0.32587 0.33368 0.34631 0.51774 0.5327 0.65736 0.6854 0.80473 0.83352 0.84231 0.86185 1.0037 1.01369 1.17962 1.18914 1.20942 1.34423 1.36355 1.51888 1.54914 1.66933 1.68453 1.86118 1.87585 2.08275 2.20937 2.23344 2.34938 2.65358 2.83607 2.85545 3.0027 3.17556 3.32427 3.45956 3.47387 3.60513 3.78179 4.10707 4.12402 4.35353 4.52157 4.66413 4.82905 4.84595 
45 0.01097 0.09077 0.17476 0.18399 0.20804 0.3299 0.33995 0.52078 0.53886 0.65943 0.68724 0.82245 0.83924 0.85053 1.00799 1.02612 1.18275 1.19433 1.22297 1.34691 1.36988 1.52071 1.55858 1.67443 1.86496 1.88727 2.08635 2.21311 2.24808 2.35236 2.65606 2.83975 2.87087 3.00652 3.17838 3.32738 3.46281 3.4871 3.60811 3.78399 4.11028 4.35725 4.52367 4.66067 4.83273 
34 0.02287 0.11939 0.17557 0.18865 0.32872 0.34095 0.52106 0.54731 0.66197 0.82867 0.84215 1.00733 1.18299 1.20031 1.34784 1.52577 1.67314 1.86442 1.89939 2.09108 2.21479 2.35292 2.66023 2.84109 3.00969 3.17855 3.32746 3.46294 3.60981 3.79041 4.11061 4.36046 4.53078 4.83416 
47 0.01638 0.10216 0.16779 0.17627 0.19394 0.32204 0.33086 0.35271 0.51361 0.53067 0.65281 0.68036 0.81398 0.83197 0.84172 1.00049 1.01403 1.17558 1.18608 1.21111 1.33983 1.36071 1.51384 1.54264 1.66624 1.68725 1.85764 1.87581 2.07881 2.20556 2.23546 2.34555 2.64944 2.8326 2.85915 2.99993 3.17185 3.32021 3.45566 3.47307 3.60139 3.77756 4.10343 4.3499 4.51696 4.6587 4.82578 
47 0.01462 0.10027 0.16726 0.17552 0.19128 0.32165 0.32999 0.3455 0.51356 0.52992 0.65308 0.68423 0.81001 0.83114 0.84036 1.00016 1.01216 1.17544 1.18556 1.20872 1.33959 1.3579 1.51614 1.66537 1.68219 1.85742 1.87454 2.07834 2.20467 2.22958 2.34556 2.64969 2.83212 2.85447 2.99809 3.17199 3.32015 3.45581 3.47447 3.60204 3.77936 4.10342 4.34955 4.5186 4.65854 4.82525 4.84678 
42 0.00846 0.10247 0.16732 0.17631 0.19709 0.32227 0.33213 0.51405 0.53518 0.65362 0.8108 0.83122 0.84172 1.00041 1.01766 1.17584 1.18811 1.21801 1.34045 1.37107 1.51454 1.66692 1.85788 1.88478 2.07982 2.20529 2.23929 2.34595 2.649 2.83305 2.99937 3.17156 3.32023 3.4561 3.49466 3.60203 3.77896 4.10352 4.35038 4.51752 4.65624 4.82583 
39 0.0193 0.10493 0.16727 0.1764 0.19951 0.32189 0.33204 0.51337 0.53745 0.65541 0.81059 0.83076 0.84133 1.00016 1.01952 1.17532 1.18824 1.22006 1.34008 1.52308 1.6662 1.70038 1.85734 1.88171 2.08365 2.20629 2.34533 2.65293 2.83281 3.00136 3.17261 3.32009 3.45653 3.60654 3.78597 4.10325 4.34924 4.52871 4.82504 
37 0.00912 0.10837 0.16863 0.179 0.21994 0.32263 0.33371 0.51471 0.54092 0.65548 0.82277 0.83607 0.86032 1.00125 1.0256 1.17657 1.19118 1.34121 1.5187 1.66702 1.85788 1.88531 2.0804 2.20741 2.34614 2.65252 2.83322 3.00281 3.17372 3.32135 3.45742 3.60515 3.78343 4.10443 4.3504 4.52086 4.82674 
33 0.01176 0.11889 0.17165 0.18697 0.32444 0.33792 0.51614 0.54196 0.65763 0.82912 0.84203 1.00332 1.17875 1.1983 1.34363 1.52101 1.66958 1.86022 2.08505 2.21064 2.34852 2.65523 2.83558 3.00564 3.176 3.32391 3.46005 3.61048 3.78708 4.10672 4.35389 4.52521 4.82882 
44 0.00695 0.0315 0.11512 0.174 0.18306 0.20651 0.32805 0.33751 0.51969 0.53829 0.65914 0.82071 0.83798 0.84902 1.00616 1.02108 1.18191 1.19397 1.22367 1.34598 1.37078 1.52014 1.67182 1.6931 1.86373 1.88581 2.08759 2.21133 2.24314 2.35148 2.65558 2.83863 3.00582 3.1778 3.32631 3.46182 3.48792 3.6079 3.78648 4.10973 4.35644 4.52393 4.66603 4.832 
39 0.01691 0.10687 0.16916 0.17844 0.20283 0.32356 0.3337 0.5157 0.53808 0.65556 0.81406 0.83309 0.84414 1.0016 1.0192 1.17752 1.1904 1.22208 1.34273 1.51888 1.66801 1.70586 1.85923 1.88782 2.08143 2.20828 2.34727 2.65182 2.83485 3.00337 3.17345 3.32227 3.45799 3.60448 3.78369 4.10503 4.35143 4.51991 4.82714 
34 0.02214 0.11467 0.16881 0.1818 0.32178 0.33456 0.51424 0.54488 0.65526 0.82251 0.83587 1.00034 1.03687 1.17698 1.1978 1.34221 1.5202 1.66723 1.85825 2.08927 2.20841 2.3469 2.65351 2.83375 3.00441 3.1738 3.32244 3.45785 3.60588 3.79337 4.10508 4.35295 4.52805 4.82724 
36 0.02058 0.113 0.17171 0.183 0.3251 0.33634 0.51673 0.53948 0.65688 0.82177 0.83718 0.85626 1.00378 1.02901 1.17913 1.19415 1.34362 1.52092 1.66962 1.86094 1.89372 2.08383 2.20942 2.34899 2.65517 2.83639 3.00388 3.17538 3.32327 3.45925 3.60784 3.78619 4.1068 4.35329 4.52519 4.8292 
40 0.00948 0.10286 0.16513 0.1748 0.20345 0.3191 0.32916 0.51035 0.53017 0.65017 0.81144 0.82947 0.84125 0.99728 1.01543 1.17314 1.18636 1.21994 1.33734 1.51215 1.6634 1.69324 1.85434 1.87774 2.07642 2.20356 2.34261 2.64701 2.82923 2.9958 3.16859 3.31733 3.45303 3.59891 3.77644 4.10048 4.3464 4.51624 4.66486 4.82224 
40 0.00674 0.09519 0.16231 0.17097 0.18833 0.31739 0.32703 0.50971 0.53345 0.65025 0.79731 0.82527 0.83458 0.87147 0.99545 1.01014 1.17188 1.18486 1.21605 1.33633 1.51451 1.66098 1.6843 1.85245 1.87798 2.07731 2.20289 2.34108 2.64668 2.82843 2.99573 3.16791 3.31638 3.45196 3.59875 3.77762 4.09906 4.34463 4.51437 4.8207 
41 0.01136 0.10432 0.17194 0.18117 0.20578 0.32651 0.3365 0.51851 0.53935 0.65816 0.8134 0.83489 0.84509 1.00423 1.01952 1.18087 1.19464 1.22803 1.34516 1.5214 1.67082 1.70066 1.86166 1.88322 2.08654 2.21188 2.35034 2.6548 2.83782 3.00516 3.17613 3.32502 3.46026 3.49178 3.60713 3.78537 4.10814 4.35526 4.523 4.6755 4.83074 
36 0.01614 0.11165 0.17326 0.18388 0.32676 0.33762 0.51851 0.53936 0.65795 0.81874 0.83698 0.85045 1.00571 1.03173 1.18124 1.19613 1.34556 1.51992 1.67194 1.86297 1.89422 2.08425 2.21153 2.35048 2.65471 2.83771 3.00473 3.17658 3.32532 3.46064 3.60648 3.78343 4.10795 4.35477 4.52263 4.83032 
41 0.01694 0.10315 0.16705 0.17549 0.19205 0.32117 0.32988 0.34848 0.51389 0.53459 0.65427 0.81036 0.8312 0.84093 0.9996 1.01182 1.17585 1.18764 1.21664 1.34076 1.51601 1.66459 1.68155 1.85653 1.87343 2.07955 2.20588 2.24272 2.34557 2.65037 2.8328 3.00053 3.17222 3.32065 3.45644 3.60231 3.78038 4.10371 4.34961 4.51852 4.82534 
44 0.00923 0.10367 0.16971 0.17932 0.20893 0.32405 0.33436 0.51478 0.53274 0.654 0.69313 0.81779 0.83384 0.8458 1.00265 1.03386 1.17712 1.1891 1.21886 1.3414 1.3666 1.51494 1.66901 1.85957 1.88783 2.07904 2.2077 2.24899 2.34694 2.64996 2.8339 2.86599 3.00019 3.17233 3.32132 3.45681 3.47886 3.6026 3.77821 4.10446 4.35124 4.51729 4.65872 4.82676 
36 0.00858 0.10155 0.17136 0.18152 0.22635 0.32602 0.33754 0.51803 0.5419 0.65764 0.81409 0.83393 0.84462 1.00423 1.17989 1.1948 1.2313 1.34483 1.52034 1.67091 1.86199 2.08578 2.21226 2.34942 2.65323 2.83697 3.0053 3.17522 3.32402 3.4595 3.60535 3.78468 4.10642 4.35385 4.52225 4.82927 
42 0.01927 0.10333 0.16702 0.1761 0.19957 0.32108 0.33073 0.51247 0.5315 0.65272 0.80561 0.82939 0.83915 0.99897 1.01417 1.17469 1.18647 1.21505 1.33911 1.36612 1.51483 1.66561 1.69705 1.85634 1.87876 2.07863 2.20556 2.34431 2.64896 2.83139 2.8646 2.99841 3.17065 3.31914 3.45514 3.60101 3.77738 4.10231 4.34842 4.5167 4.82401 4.85601 
36 0.0197 0.10949 0.17078 0.18141 0.32414 0.33485 0.51781 0.54572 0.65682 0.81489 0.83407 0.84644 1.00246 1.02112 1.17896 1.19428 1.34367 1.52035 1.6695 1.86039 1.89211 2.08706 2.20999 2.34918 2.65349 2.83752 3.00538 3.17551 3.32367 3.45874 3.60659 3.78492 4.10649 4.355 4.52117 4.83015 
39 0.00895 0.10026 0.16757 0.17661 0.19922 0.32236 0.33239 0.51502 0.53866 0.65427 0.80577 0.83006 0.83975 1.00021 1.0164 1.17631 1.18889 1.21862 1.3415 1.51883 1.66722 1.85786 1.88612 2.08157 2.20778 2.34637 2.65099 2.8347 3.00213 3.17254 3.32096 3.45622 3.48575 3.60301 3.78317 4.10363 4.35054 4.51854 4.82653 
42 0.00954 0.10592 0.17245 0.18215 0.20824 0.32691 0.33705 0.51853 0.53841 0.65724 0.6921 0.82896 0.84119 0.87029 1.00554 1.02341 1.18048 1.1932 1.2275 1.34501 1.37388 1.52035 1.67083 1.69631 1.86288 1.89171 2.08466 2.21108 2.35052 2.65615 2.83748 3.00437 3.17721 3.32562 3.461 3.60702 3.78409 4.10858 4.35539 4.52325 4.67246 4.83089 
46 0.0159 0.09862 0.16498 0.17317 0.18836 0.32029 0.32893 0.34918 0.51171 0.52928 0.65138 0.80287 0.82828 0.83746 0.88907 0.99859 1.01217 1.17359 1.18389 1.20801 1.33793 1.35969 1.51248 1.66412 1.68249 1.85549 1.87257 2.07636 2.20239 2.22592 2.34342 2.64685 2.83005 2.85309 2.99641 3.16945 3.31814 3.45378 3.47358 3.5993 3.77506 4.10129 4.34728 4.51568 4.82308 4.84643 
34 0.01979 0.11171 0.17176 0.18416 0.32542 0.33794 0.51806 0.54678 0.65979 0.81971 0.83593 0.85255 1.00386 1.18016 1.19936 1.34529 1.5264 1.67101 1.86126 2.09392 2.21364 2.34948 2.65951 2.83783 3.01137 3.17646 3.32466 3.46079 3.61545 3.79548 4.10825 4.35562 4.54013 4.83025 
39 0.0167 0.10669 0.1674 0.17756 0.21701 0.32172 0.3328 0.51356 0.53611 0.65247 0.8165 0.8325 0.84688 1.00011 1.02166 1.17577 1.19046 1.3399 1.51386 1.66608 1.85693 1.88577 2.0786 2.20577 2.34488 2.64811 2.83231 2.99888 3.17097 3.31986 3.45526 3.48758 3.60147 3.77828 4.10291 4.34964 4.5168 4.65719 4.82528 
56 0.01185 0.07711 0.13813 0.17389 0.18154 0.1973 0.32713 0.33493 0.34812 0.51805 0.53129 0.5595 0.65703 0.673 0.81037 0.83469 0.84321 0.86289 1.00512 1.01602 1.18021 1.18926 1.20753 1.34405 1.35864 1.51663 1.53339 1.67071 1.68648 1.86187 1.87602 2.08168 2.20953 2.23016 2.34961 2.37246 2.65193 2.83636 2.85485 3.00236 3.03126 3.17545 3.19058 3.32426 3.34427 3.45987 3.47229 3.60519 3.78032 4.1076 4.12227 4.35396 4.51973 4.65655 4.82954 4.84512 
47 0.01809 0.10063 0.16709 0.17525 0.19004 0.32182 0.33014 0.34548 0.51399 0.53072 0.65412 0.80464 0.83049 0.83963 0.87675 1.00009 1.01162 1.17551 1.18545 1.20756 1.34007 1.36097 1.51774 1.66577 1.6832 1.85729 1.87337 2.07981 2.20479 2.22989 2.3457 2.65036 2.83245 2.85407 2.9988 3.17206 3.32076 3.45617 3.47457 3.60244 3.78179 4.10411 4.35005 4.51886 4.67315 4.82561 4.84805 
40 0.00898 0.10117 0.16623 0.1751 0.19473 0.32036 0.32967 0.36157 0.51292 0.53413 0.65344 0.81242 0.83072 0.84114 0.99863 1.01234 1.17498 1.18767 1.21913 1.33951 1.51674 1.66416 1.68398 1.85581 1.87803 2.08031 2.20614 2.34456 2.65013 2.83197 3.00006 3.17125 3.31947 3.45591 3.60088 3.78143 4.10236 4.34878 4.51899 4.82451 
39 0.01465 0.10445 0.16561 0.17504 0.20001 0.31926 0.32902 0.51148 0.53624 0.6534 0.81276 0.83039 0.84252 0.99758 1.01199 1.17345 1.18662 1.22042 1.33782 1.51712 1.66313 1.68609 1.85443 1.87457 2.08019 2.20395 2.34297 2.65387 2.83036 3.00066 3.17169 3.31833 3.45526 3.60285 3.78352 4.10185 4.34707 4.51958 4.82332 
39 0.01038 0.10608 0.17076 0.18118 0.32404 0.33457 0.51633 0.53808 0.65484 0.80977 0.83263 0.84329 1.00287 1.02598 1.17838 1.19195 1.22493 1.34284 1.51702 1.66955 1.86097 2.08364 2.20858 2.24621 2.34838 2.65063 2.83573 3.00161 3.17372 3.32283 3.4579 3.48678 3.60387 3.78138 4.10556 4.35328 4.51893 4.65604 4.82843 
38 0.01882 0.10589 0.16807 0.17791 0.21211 0.32182 0.33188 0.51381 0.53653 0.65385 0.81326 0.83168 0.84313 1.00021 1.01887 1.17651 1.19141 1.34049 1.51618 1.66578 1.69121 1.85728 1.88202 2.08205 2.20667 2.34545 2.65109 2.83318 3.00046 3.17219 3.32049 3.45621 3.60268 3.78443 4.10376 4.34986 4.5199 4.82613 
44 0.00702 0.09704 0.16916 0.17805 0.19791 0.32434 0.3341 0.51552 0.53356 0.65486 0.81107 0.83281 0.84299 1.00255 1.01937 1.17707 1.18818 1.21505 1.34157 1.36398 1.51668 1.66807 1.69043 1.8596 1.88037 2.08035 2.2068 2.23624 2.34723 2.65086 2.83448 2.86191 3.00062 3.17343 3.32195 3.45746 3.47996 3.60307 3.77963 4.10531 4.3524 4.51899 4.6604 4.82764 
28 0.01048 0.10136 0.16491 0.17433 0.20069 0.31998 0.33156 0.51619 0.66383 0.80166 0.82721 0.83715 0.99789 1.17594 1.19889 1.34468 1.66451 1.85506 2.20928 2.34387 2.83446 3.04573 3.1759 3.32003 3.45628 4.10172 4.34728 4.8239 
36 0.01726 0.10555 0.16894 0.17939 0.32287 0.33465 0.51536 0.54135 0.65593 0.80718 0.8305 0.84094 1.00138 1.17724 1.19365 1.34245 1.52324 1.66797 1.85851 1.8946 2.08632 2.21015 2.34687 2.65601 2.83484 3.0043 3.17398 3.32167 3.45775 3.60606 3.79154 4.1043 4.35223 4.52367 4.67072 4.82699 
42 0.00751 0.10213 0.16371 0.17288 0.19437 0.31758 0.32693 0.35645 0.50913 0.52877 0.6487 0.81655 0.8306 0.84633 0.99632 1.01167 1.171 1.18256 1.21199 1.33545 1.36063 1.51094 1.66146 1.68234 1.85312 1.87199 2.07337 2.20022 2.23392 2.34124 2.64627 2.82793 2.99426 3.16783 3.31591 3.45163 3.59705 3.77386 4.09926 4.34526 4.51488 4.82097 
38 0.0123 0.10449 0.16419 0.17435 0.21148 0.31775 0.32835 0.50937 0.5309 0.64887 0.81635 0.83071 0.84887 0.99628 1.01369 1.17161 1.18564 1.22754 1.33595 1.51131 1.66174 1.85297 1.88257 2.07378 2.20085 2.34144 2.64597 2.82818 2.99467 3.16782 3.316 3.45206 3.59811 3.77362 4.09942 4.34553 4.51285 4.82113 
44 0.0084 0.09296 0.16842 0.17671 0.1917 0.32397 0.33241 0.35011 0.51674 0.53628 0.65656 0.80579 0.83197 0.84108 0.87497 1.00224 1.01489 1.17874 1.19021 1.21787 1.34376 1.51848 1.66806 1.68626 1.85979 1.87768 2.08365 2.20767 2.23535 2.34805 2.65281 2.83595 3.00469 3.17441 3.32309 3.45857 3.48265 3.60451 3.78281 4.10608 4.35198 4.52025 4.6618 4.82839 
37 0.02072 0.10609 0.16827 0.17849 0.22651 0.32236 0.33374 0.51539 0.54213 0.65544 0.81313 0.83172 0.84306 1.00049 1.0256 1.17741 1.19445 1.34285 1.52115 1.66745 1.85777 1.89725 2.08241 2.21143 2.34622 2.65324 2.83527 3.00512 3.17358 3.32243 3.45772 3.6038 3.7895 4.10395 4.35145 4.52183 4.82729 
44 0.02029 0.1045 0.16633 0.1755 0.19831 0.32009 0.32942 0.36059 0.51202 0.53115 0.65139 0.81468 0.83119 0.84279 0.99855 1.01328 1.17392 1.18572 1.21539 1.33811 1.3618 1.51218 1.66418 1.68597 1.85549 1.87467 2.07713 2.20363 2.23912 2.3437 2.64728 2.83066 2.86117 2.99726 3.17015 3.31844 3.45458 3.59987 3.77579 4.10197 4.34822 4.51501 4.65871 4.82395 
45 0.0105 0.10093 0.16442 0.1732 0.19186 0.31814 0.32694 0.34601 0.51017 0.52751 0.64983 0.81055 0.82905 0.83938 0.99673 1.0097 1.1721 1.18357 1.2122 1.33649 1.36236 1.51165 1.66181 1.68039 1.85356 1.87121 2.07516 2.20141 2.23436 2.34219 2.64751 2.82868 2.85238 2.99552 3.1687 3.31692 3.4529 3.5988 3.7747 4.10037 4.34601 4.51407 4.65727 4.82187 4.8543 
39 0.01741 0.10163 0.16402 0.17339 0.1989 0.31789 0.32798 0.50976 0.53178 0.64978 0.8064 0.82738 0.8377 0.99604 1.01362 1.17256 1.18705 1.22483 1.33664 1.51363 1.6621 1.69066 1.85316 1.88091 2.07649 2.20219 2.3418 2.6472 2.82868 2.99576 3.16821 3.3168 3.45247 3.59819 3.7774 4.09946 4.34522 4.51557 4.82127 
39 0.01562 0.10806 0.16816 0.17828 0.21495 0.3221 0.33279 0.5136 0.53524 0.65353 0.8198 0.83436 0.85195 1.00057 1.02069 1.17562 1.18898 1.22495 1.34011 1.37245 1.51581 1.66689 1.85749 1.88369 2.07896 2.20632 2.34545 2.6497 2.83281 2.99905 3.17174 3.32032 3.45586 3.60177 3.77865 4.10344 4.34991 4.51844 4.82555 
38 0.02042 0.10315 0.16317 0.1728 0.19998 0.31762 0.32814 0.50913 0.53283 0.64857 0.81161 0.82825 0.84153 0.99606 1.01978 1.17098 1.18475 1.2223 1.33532 1.50994 1.6619 1.85285 1.88172 2.07398 2.19998 2.34077 2.64445 2.82765 2.99386 3.16711 3.31523 3.45144 3.59674 3.7728 4.09871 4.3449 4.51303 4.82052 
45 0.00658 0.02953 0.11079 0.17244 0.18095 0.20008 0.32666 0.33571 0.36707 0.51897 0.5385 0.65874 0.81629 0.83555 0.84504 1.0043 1.01683 1.18075 1.19228 1.22034 1.34501 1.37042 1.52171 1.67031 1.68993 1.86249 1.88361 2.08666 2.21134 2.24721 2.3506 2.65486 2.83862 3.00579 3.17679 3.32524 3.46082 3.48855 3.60726 3.78789 4.10823 4.35503 4.52335 4.66831 4.83063 
43 0.01412 0.10401 0.17008 0.17886 0.1995 0.3249 0.33471 0.51624 0.53561 0.65693 0.80771 0.83228 0.84192 1.00276 1.01843 1.17829 1.19007 1.21819 1.3426 1.3692 1.51965 1.66913 1.69606 1.86001 1.88156 2.08382 2.20869 2.24316 2.34783 2.65347 2.8348 2.86261 3.00375 3.1747 3.32274 3.45867 3.6056 3.78408 4.10571 4.35219 4.52172 4.82767 4.86197 
45 0.00872 0.09786 0.16544 0.1737 0.18871 0.32003 0.32828 0.34274 0.51262 0.53081 0.65221 0.80501 0.8293 0.83859 0.99841 1.01005 1.1739 1.1844 1.20893 1.33855 1.36035 1.51337 1.66385 1.68116 1.85588 1.87243 2.07808 2.20353 2.2308 2.3444 2.64826 2.8313 2.85649 2.99722 3.17084 3.31906 3.45477 3.4752 3.60049 3.77662 4.10244 4.34873 4.51616 4.65576 4.82445 
46 0.01971 0.10398 0.1661 0.17481 0.19314 0.32029 0.32924 0.35154 0.51222 0.53045 0.65085 0.68019 0.81757 0.83215 0.84434 0.99905 1.01381 1.17373 1.18446 1.21059 1.33797 1.35868 1.51221 1.66399 1.68262 1.85616 1.87521 2.07755 2.20251 2.2282 2.34422 2.64813 2.83087 2.85594 2.99726 3.17051 3.31897 3.45421 3.47557 3.60059 3.77593 4.10232 4.34841 4.51544 4.65629 4.82444 
39 0.01555 0.10253 0.16337 0.17314 0.20242 0.31697 0.32692 0.50865 0.53029 0.64858 0.81049 0.82817 0.84027 0.9953 1.012 1.1711 1.18426 1.21814 1.33535 1.51154 1.66083 1.68622 1.85224 1.87436 2.07335 2.20096 2.34083 2.6457 2.82743 2.99399 3.1675 3.31549 3.45139 3.59737 3.77427 4.09881 4.34439 4.51398 4.82027 
40 0.02111 0.10939 0.17051 0.1803 0.21171 0.32455 0.33496 0.51666 0.54 0.65632 0.8183 0.83501 0.84823 1.00285 1.02219 1.1781 1.191 1.22369 1.34286 1.51958 1.66878 1.70038 1.86019 1.88796 2.08337 2.20819 2.34794 2.65272 2.8359 3.00207 3.17451 3.32292 3.45835 3.60488 3.78345 4.10607 4.35319 4.52085 4.66417 4.82838 
30 0.0098 0.11567 0.1694 0.18649 0.32285 0.33848 0.51627 0.6547 0.82215 0.83603 1.00128 1.17812 1.20735 1.34375 1.52122 1.66864 1.85881 2.08776 2.21216 2.34818 2.66159 2.83705 3.00725 3.17495 3.32424 3.45977 3.61308 4.10562 4.35286 4.82938 
37 0.02033 0.09625 0.15635 0.16597 0.19323 0.31003 0.32014 0.5014 0.54071 0.64096 0.80262 0.82103 0.83242 0.98833 1.00673 1.16382 1.18154 1.32775 1.50183 1.65351 1.68409 1.84482 2.06356 2.19191 2.33335 2.63742 2.81944 2.98571 3.15978 3.30805 3.44395 3.58955 3.76427 4.09134 4.33681 4.50605 4.81264 
46 0.01916 0.10151 0.16464 0.17296 0.18859 0.31861 0.32689 0.34114 0.51063 0.52784 0.64991 0.68053 0.81284 0.82995 0.84001 0.99746 1.00998 1.1725 1.18318 1.2089 1.33678 1.35914 1.51177 1.66211 1.67843 1.85418 1.87046 2.07428 2.20048 2.22435 2.34267 2.64701 2.82883 2.85153 2.99526 3.1693 3.31768 3.45329 3.47529 3.59935 3.77501 4.10084 4.34633 4.51546 4.82219 4.84435 
40 0.06048 0.13063 0.16182 0.17253 0.3131 0.32273 0.50479 0.52827 0.6443 0.80375 0.8243 0.83572 0.992 1.00832 1.16724 1.18016 1.21292 1.33153 1.36625 1.50584 1.65753 1.68427 1.84907 2.06916 2.19622 2.23848 2.33752 2.64134 2.8237 2.98988 3.16422 3.31212 3.44805 3.59366 3.76894 4.09557 4.34118 4.51003 4.65531 4.81708 
38 0.0151 0.1089 0.17026 0.18077 0.29749 0.3255 0.33757 0.51657 0.54069 0.65597 0.82029 0.83541 0.8515 1.00313 1.17803 1.19209 1.229 1.3428 1.51884 1.66965 1.86071 2.08305 2.20794 2.24637 2.34822 2.6518 2.8358 3.00376 3.17418 3.32282 3.45805 3.60526 3.78282 4.10554 4.35229 4.52074 4.66788 4.82819 
46 0.01871 0.10222 0.16754 0.17596 0.1924 0.32208 0.33064 0.34854 0.51418 0.53192 0.6542 0.80734 0.83104 0.8404 1.00027 1.01221 1.17616 1.18706 1.21326 1.3407 1.36532 1.51621 1.66586 1.68357 1.85749 1.87427 2.0799 2.20561 2.23468 2.34585 2.65004 2.83288 2.8568 3.00001 3.17222 3.32094 3.45654 3.48069 3.60219 3.77992 4.10403 4.34982 4.51818 4.66014 4.82574 4.85194 
36 0.02043 0.10529 0.16432 0.17436 0.20885 0.31819 0.32901 0.51045 0.53867 0.65119 0.81584 0.83071 0.84742 0.9968 1.0156 1.17235 1.18681 1.33721 1.52154 1.66165 1.69053 1.85356 2.07726 2.20165 2.34207 2.65484 2.82942 2.9968 3.16992 3.31739 3.45283 3.5998 4.10003 4.34566 4.52544 4.82186 
48 0.01441 0.09828 0.16416 0.17225 0.18632 0.31836 0.32609 0.33784 0.51058 0.52624 0.6488 0.664 0.80766 0.8287 0.83793 0.99716 1.00806 1.17194 1.18176 1.20228 1.33614 1.35184 1.50949 1.52959 1.66205 1.67711 1.8542 1.8694 2.07416 2.20066 2.22176 2.3426 2.64541 2.82876 2.84914 2.99455 3.16881 3.31712 3.45252 3.46687 3.59826 3.77315 4.10083 4.3468 4.51277 4.64632 4.82241 4.84403 
48 0.01394 0.09485 0.15846 0.16697 0.18329 0.31214 0.32019 0.33293 0.50383 0.51812 0.64204 0.65792 0.8057 0.82361 0.83338 0.99106 1.00293 1.16585 1.17612 1.19989 1.32998 1.34728 1.50246 1.52555 1.65599 1.6729 1.8477 1.86378 2.06615 2.19414 2.21621 2.3362 2.6383 2.82185 2.84152 2.98816 3.16205 3.31053 3.44616 3.46144 3.59164 3.76602 4.09418 4.33967 4.50588 4.64205 4.81555 4.83296 
48 0.01377 0.10402 0.16506 0.17414 0.19488 0.31866 0.3277 0.3493 0.50993 0.52638 0.64872 0.67133 0.82048 0.83283 0.85077 0.9977 1.01234 1.17215 1.18316 1.21074 1.33636 1.35713 1.50959 1.54479 1.66293 1.68344 1.85454 1.873 2.07411 2.20122 2.23134 2.3426 2.64592 2.82866 2.85258 2.99513 3.1688 3.31718 3.45284 3.47522 3.59821 3.77396 4.10052 4.34673 4.51483 4.65573 4.82224 4.85076 
46 0.01283 0.10703 0.17156 0.18038 0.19876 0.32605 0.33502 0.35728 0.51804 0.53579 0.65711 0.69065 0.82571 0.83891 0.85386 1.00484 1.01925 1.17952 1.19046 1.2176 1.34396 1.36552 1.5183 1.66951 1.6876 1.86175 1.88002 2.08352 2.20912 2.2388 2.35013 2.65413 2.83661 2.86091 3.00343 3.17629 3.32469 3.46038 3.48622 3.60614 3.78273 4.10802 4.35453 4.52245 4.66937 4.83024 
44 0.01541 0.10037 0.16701 0.17543 0.19296 0.32182 0.33097 0.36394 0.5135 0.53211 0.65376 0.80567 0.82975 0.83906 0.9999 1.01439 1.17538 1.18631 1.21248 1.33983 1.36351 1.51582 1.66618 1.69062 1.85713 1.87661 2.07953 2.20596 2.23993 2.34491 2.64915 2.83244 2.86054 2.99953 3.17123 3.31978 3.45556 3.48212 3.60159 3.78073 4.10293 4.3495 4.51794 4.82525 
51 0.0116 0.09387 0.16056 0.16861 0.18223 0.31473 0.32237 0.33372 0.50653 0.52023 0.56704 0.64515 0.66065 0.80685 0.82563 0.83471 0.9937 1.00491 1.16848 1.17783 1.19619 1.33251 1.34738 1.50552 1.52806 1.65868 1.67423 1.85046 1.86523 2.06939 2.19652 2.2141 2.33883 2.64123 2.82454 2.84495 2.99062 3.16465 3.18234 3.31324 3.44876 3.46181 3.59423 3.76899 4.09681 4.11664 4.34258 4.50917 4.6423 4.81837 4.8376 
41 0.02168 0.11347 0.17084 0.18119 0.22035 0.32422 0.33442 0.51567 0.53507 0.65556 0.82585 0.83879 0.87192 1.003 1.02102 1.17745 1.18983 1.22256 1.34195 1.36786 1.51763 1.66837 1.69428 1.85984 1.88304 2.08259 2.2077 2.34797 2.65328 2.83456 3.00196 3.17496 3.32277 3.4589 3.60553 3.78195 4.10657 4.35262 4.52104 4.66641 4.8281 
49 0.01548 0.09313 0.16004 0.16808 0.17959 0.31481 0.32226 0.33298 0.5071 0.52229 0.64596 0.6647 0.79651 0.82429 0.83311 0.85393 0.99388 1.00452 1.16949 1.17949 1.20184 1.3334 1.35197 1.5063 1.53042 1.65889 1.67459 1.85059 1.86569 2.07009 2.19759 2.22221 2.33933 2.64212 2.82507 2.84587 2.99141 3.16531 3.31385 3.4494 3.46342 3.59484 3.77 4.0973 4.34258 4.50994 4.64918 4.81864 4.83812 
39 0.00978 0.09225 0.15355 0.16277 0.18757 0.30715 0.31637 0.4983 0.52228 0.63707 0.79737 0.81786 0.82831 0.98556 0.99981 1.16049 1.17337 1.21341 1.32463 1.49747 1.65051 1.84191 1.86348 2.06013 2.18825 2.33053 2.63328 2.81612 2.98232 3.15655 3.30487 3.44078 3.58607 3.7603 4.0885 4.33394 4.50094 4.65562 4.80979 
31 0.07712 0.15991 0.1718 0.31483 0.3271 0.50721 0.6453 0.81078 0.82815 0.85038 0.99405 1.04923 1.17 1.19597 1.33479 1.51956 1.65986 1.85111 2.0788 2.2009 2.33993 2.65041 2.8273 2.99523 3.16775 3.31526 3.45152 3.60876 4.09823 4.34401 4.81962 
34 0.02139 0.11474 0.17276 0.18764 0.32634 0.34024 0.51922 0.5527 0.65861 0.82392 0.83803 0.86634 1.00519 1.18098 1.20294 1.34679 1.52289 1.6731 1.86285 2.08837 2.21344 2.35102 2.65794 2.83889 3.01088 3.17731 3.32627 3.46222 3.61304 3.78898 4.10834 4.3559 4.53078 4.83187 
53 0.01596 0.10259 0.17161 0.1794 0.1918 0.32617 0.33351 0.3442 0.51815 0.53158 0.56174 0.65811 0.68271 0.81308 0.83574 0.84454 0.87741 1.00483 1.0149 1.18007 1.18918 1.20707 1.34427 1.35895 1.51854 1.54055 1.67014 1.6851 1.86176 1.87554 2.08189 2.20895 2.22823 2.35013 2.38575 2.65386 2.83667 2.85574 3.00299 3.17633 3.20062 3.32477 3.46002 3.47216 3.6063 3.78154 4.10827 4.12581 4.35425 4.52147 4.66093 4.82989 4.84592 
45 0.01419 0.10356 0.17076 0.17918 0.19645 0.3262 0.33553 0.51722 0.53431 0.65718 0.80715 0.83335 0.84277 1.00396 1.01822 1.17895 1.1895 1.21402 1.34321 1.36398 1.51898 1.67009 1.69164 1.86141 1.88087 2.08421 2.20824 2.2335 2.34904 2.65264 2.83602 2.85955 3.00326 3.17561 3.32363 3.45963 3.48474 3.60538 3.78427 4.10688 4.35313 4.52131 4.66148 4.82889 4.85485 
38 0.02308 0.10479 0.1642 0.17405 0.20522 0.31791 0.32841 0.50927 0.5358 0.64987 0.81442 0.82985 0.84523 0.99641 1.01511 1.17161 1.18593 1.33557 1.51294 1.66165 1.68497 1.85311 1.87657 2.0746 2.20117 2.34139 2.64771 2.82798 2.9941 3.16854 3.31613 3.45253 3.59841 3.77795 4.09937 4.34521 4.51729 4.82099 
37 0.02265 0.11144 0.17042 0.18175 0.32343 0.33427 0.51519 0.53689 0.65509 0.81897 0.83521 0.85181 1.00199 1.02187 1.17777 1.19267 1.3418 1.38803 1.51797 1.66823 1.85939 1.89112 2.08235 2.20699 2.34721 2.65203 2.83453 3.00178 3.17365 3.32192 3.4579 3.6042 3.78141 4.10558 4.35189 4.52049 4.8273 
39 0.01529 0.10416 0.16764 0.1774 0.21136 0.32197 0.3329 0.51368 0.536 0.65255 0.80968 0.83035 0.84077 1.00005 1.03368 1.17561 1.1888 1.2209 1.34034 1.5169 1.66649 1.85731 1.88864 2.07954 2.20677 2.34528 2.65034 2.83263 2.99883 3.17115 3.32008 3.45543 3.6015 3.77988 4.10267 4.34925 4.51708 4.66035 4.82513 
41 0.01899 0.10181 0.16409 0.17329 0.1968 0.31826 0.32811 0.50985 0.53083 0.64961 0.806 0.82745 0.83766 0.99636 1.01246 1.17198 1.18446 1.21512 1.33639 1.51087 1.66223 1.68901 1.85345 1.87661 2.07623 2.20201 2.24325 2.34191 2.64645 2.82886 2.99587 3.16814 3.31642 3.45211 3.48202 3.59843 3.77574 4.09986 4.346 4.51457 4.82177 
44 0.01129 0.09825 0.17226 0.18071 0.19673 0.32743 0.33605 0.35496 0.51964 0.53748 0.65994 0.81553 0.83671 0.84638 1.00575 1.01853 1.1814 1.19229 1.21852 1.34632 1.37154 1.5246 1.67132 1.68938 1.86304 1.88007 2.08738 2.21104 2.23941 2.3508 2.6561 2.8381 2.86105 3.00672 3.1779 3.32624 3.46168 3.48341 3.60772 3.78917 4.10931 4.35623 4.52574 4.83152 
50 0.009 0.09657 0.16412 0.17215 0.18436 0.3193 0.32687 0.3382 0.51128 0.52628 0.65026 0.67053 0.8053 0.82888 0.8379 0.89525 0.99801 1.00848 1.17329 1.18306 1.20423 1.33752 1.35583 1.51098 1.53362 1.66302 1.67863 1.8549 1.86983 2.0747 2.20089 2.22013 2.34333 2.64653 2.82916 2.84898 2.99565 3.1694 3.31789 3.45356 3.46842 3.59899 3.77447 4.10124 4.12507 4.34693 4.51461 4.65042 4.82283 4.84096 
52 0.01187 0.09804 0.16631 0.17413 0.1857 0.32106 0.32842 0.3391 0.5133 0.5269 0.56009 0.65229 0.66799 0.80839 0.83093 0.83974 0.87381 1.00003 1.01039 1.17544 1.18497 1.20512 1.33963 1.35575 1.51195 1.5311 1.66551 1.68166 1.85718 1.87197 2.0772 2.20413 2.2245 2.34537 2.64792 2.83164 2.85042 2.99802 3.17124 3.18802 3.32014 3.45561 3.46932 3.60092 3.77587 4.10341 4.1222 4.34932 4.51553 4.65372 4.82516 4.84209 
37 0.01185 0.10644 0.16896 0.17847 0.20478 0.32321 0.33345 0.51606 0.54067 0.65628 0.81552 0.83337 0.8453 1.00119 1.01681 1.17789 1.19246 1.23493 1.34329 1.52399 1.66798 1.85913 1.89001 2.0826 2.20787 2.34766 2.65463 2.8357 3.00253 3.17376 3.32283 3.45815 3.60465 4.10492 4.35121 4.52353 4.82729 
44 0.01584 0.10514 0.17031 0.17939 0.2032 0.32454 0.33422 0.51571 0.53352 0.65527 0.80857 0.83239 0.84215 1.0025 1.01818 1.17751 1.18852 1.21485 1.34194 1.36429 1.51614 1.66899 1.70056 1.86022 1.88583 2.08213 2.2073 2.23608 2.34749 2.65118 2.83468 2.86019 3.00162 3.17329 3.32217 3.45781 3.48001 3.60345 3.78232 4.10552 4.35283 4.51973 4.65882 4.82834 
50 0.0189 0.09473 0.15967 0.16765 0.18103 0.31346 0.32098 0.33189 0.50535 0.51911 0.64323 0.65715 0.80275 0.82423 0.83341 0.99248 1.00322 1.16724 1.17656 1.19437 1.33142 1.34633 1.50349 1.52223 1.65718 1.67218 1.84913 1.86347 2.06737 2.09191 2.19545 2.21586 2.33776 2.63947 2.82332 2.84296 2.9895 3.16353 3.18171 3.31212 3.44767 3.46152 3.59287 3.76754 4.09576 4.34132 4.50733 4.64305 4.81716 4.83441 
45 0.01515 0.10121 0.16477 0.17359 0.19354 0.31905 0.32851 0.51042 0.52865 0.64947 0.67889 0.80947 0.82863 0.83869 0.99745 1.01365 1.17234 1.18313 1.20906 1.337 1.36018 1.51088 1.54858 1.66374 1.69905 1.85497 1.88066 2.07576 2.20209 2.23171 2.34272 2.64557 2.82969 2.99584 3.16862 3.31711 3.4526 3.47331 3.59833 3.77458 4.10036 4.34679 4.51403 4.65017 4.82261 
39 0.01738 0.11295 0.17491 0.18431 0.20899 0.33004 0.34056 0.52238 0.54513 0.66185 0.82309 0.83994 0.853 1.00814 1.02726 1.18501 1.20182 1.34935 1.52358 1.67413 1.70542 1.86585 1.89442 2.0906 2.21563 2.35377 2.65719 2.84143 3.01093 3.18014 3.32854 3.46434 3.61051 3.78917 4.11135 4.35786 4.52625 4.67231 4.83373 
48 0.01178 0.09538 0.16336 0.17142 0.18595 0.31886 0.32753 0.34905 0.51037 0.52697 0.64891 0.67262 0.80199 0.82673 0.83567 0.86748 0.99726 1.0116 1.17239 1.18273 1.2073 1.33623 1.35627 1.51039 1.66289 1.68202 1.85443 1.87438 2.07602 2.20027 2.21978 2.34225 2.64519 2.82874 2.8506 2.99452 3.16791 3.31667 3.45203 3.46791 3.59748 3.77394 4.09977 4.34601 4.51361 4.65289 4.82178 4.8463 
41 0.01959 0.10593 0.1678 0.17701 0.20018 0.32133 0.33054 0.35825 0.51342 0.53312 0.65377 0.81662 0.8328 0.84467 0.99988 1.01374 1.17553 1.18756 1.21783 1.33957 1.36561 1.5169 1.6655 1.68631 1.85711 1.87705 2.08099 2.20609 2.34533 2.65031 2.83233 2.99877 3.17243 3.32025 3.45632 3.6026 3.7806 4.10375 4.34949 4.51968 4.82547 
38 0.02046 0.10946 0.16799 0.17855 0.24635 0.32169 0.33247 0.51302 0.53636 0.65357 0.82137 0.83487 0.8572 1.00024 1.02175 1.17566 1.1912 1.33989 1.51633 1.66551 1.69255 1.85691 1.88236 2.08046 2.20556 2.34517 2.65076 2.83201 2.99966 3.17206 3.31991 3.45613 3.60287 3.78003 4.10367 4.3501 4.52159 4.82514 
44 0.0092 0.06929 0.13751 0.17436 0.18379 0.21323 0.32757 0.337 0.51909 0.53789 0.65924 0.81571 0.83602 0.84586 1.00528 1.01948 1.18075 1.19191 1.21901 1.34523 1.36895 1.52334 1.67177 1.69628 1.86334 1.88808 2.08641 2.21127 2.24452 2.35091 2.65576 2.83846 3.00455 3.17698 3.32545 3.46113 3.48786 3.60687 3.78766 4.10833 4.35645 4.52423 4.67973 4.83129 
48 0.01736 0.10466 0.16877 0.17738 0.19588 0.32368 0.33297 0.36865 0.51477 0.53167 0.65305 0.67514 0.81738 0.83351 0.84405 1.00224 1.01919 1.17669 1.18748 1.21378 1.34071 1.36102 1.51413 1.54034 1.66772 1.69096 1.85942 1.883 2.07937 2.20588 2.2339 2.34675 2.64923 2.8333 2.85639 2.99922 3.17235 3.32131 3.45616 3.47235 3.60181 3.77806 4.10423 4.35087 4.51713 4.65307 4.82643 4.85206 
39 0.01551 0.10466 0.16963 0.1784 0.19857 0.3241 0.33367 0.5164 0.53913 0.65686 0.80798 0.83214 0.84184 1.00211 1.01693 1.17824 1.19093 1.22106 1.34334 1.5208 1.66739 1.68641 1.85961 1.88183 2.08741 2.2099 2.34769 2.65404 2.83518 3.00481 3.17485 3.3234 3.45873 3.60599 3.79075 4.10618 4.35215 4.52545 4.82791 
37 0.00806 0.10799 0.17074 0.18155 0.3243 0.33525 0.51589 0.53715 0.65622 0.81947 0.83577 0.85219 1.00328 1.03137 1.17829 1.19253 1.23459 1.34273 1.52059 1.66907 1.86025 1.89111 2.0826 2.20853 2.34826 2.65382 2.83526 3.00189 3.17432 3.32251 3.45848 3.60512 3.78516 4.10583 4.35291 4.52304 4.82796 
44 0.01624 0.10182 0.17011 0.1784 0.19555 0.32483 0.33374 0.36224 0.51696 0.53609 0.6572 0.8063 0.8323 0.84143 0.87722 1.00272 1.01555 1.17871 1.18977 1.2165 1.34355 1.37893 1.52155 1.66907 1.69034 1.86081 1.88328 2.08552 2.20948 2.24386 2.34837 2.65338 2.83659 3.00287 3.17475 3.32311 3.45862 3.4797 3.60462 3.78591 4.10615 4.35311 4.52198 4.82842 
48 0.01761 0.09619 0.16234 0.17059 0.18606 0.31705 0.32564 0.34408 0.50854 0.52395 0.64718 0.66974 0.80401 0.82613 0.83527 0.99537 1.00874 1.17092 1.18127 1.20557 1.3348 1.35356 1.50737 1.53168 1.66125 1.68059 1.85265 1.87112 2.07263 2.19967 2.22333 2.34083 2.64261 2.82708 2.84831 2.99312 3.16665 3.31534 3.45065 3.46545 3.59604 3.77111 4.09838 4.3443 4.51087 4.64677 4.82025 4.83957 
41 0.01191 0.10632 0.16795 0.17753 0.20438 0.32194 0.33193 0.51354 0.53456 0.65349 0.81635 0.8329 0.8463 1.00039 1.01787 1.17586 1.18915 1.22361 1.33991 1.37353 1.51619 1.666 1.69105 1.85763 1.8856 2.08171 2.20454 2.23712 2.34573 2.6511 2.83257 3.00057 3.17272 3.32063 3.45659 3.60275 3.78404 4.1038 4.34994 4.51937 4.82567 
39 0.01339 0.10226 0.16584 0.17529 0.20191 0.31983 0.32983 0.51258 0.54126 0.65404 0.80605 0.82876 0.8387 0.99767 1.0122 1.17485 1.18932 1.22561 1.33977 1.51978 1.66437 1.70096 1.85479 1.87977 2.08131 2.20698 2.34389 2.65311 2.83191 3.00449 3.1719 3.31936 3.45572 3.60534 3.78459 4.10202 4.34732 4.51993 4.82425 
41 0.01274 0.10088 0.16326 0.172 0.19034 0.31783 0.32712 0.35878 0.51004 0.53483 0.6504 0.81024 0.82814 0.83874 0.99625 1.01192 1.17166 1.18391 1.21455 1.33616 1.51518 1.66147 1.68354 1.8533 1.87493 2.07681 2.20102 2.23426 2.34166 2.64862 2.82854 2.99559 3.16846 3.31619 3.45247 3.59895 3.78027 4.09964 4.34569 4.51656 4.8213 
43 0.01905 0.09543 0.16003 0.1684 0.18374 0.31368 0.32161 0.33369 0.50586 0.52612 0.64539 0.79908 0.82391 0.83314 0.99246 1.00367 1.16785 1.17926 1.20786 1.33189 1.50535 1.65721 1.6732 1.84881 1.86442 2.06773 2.1953 2.23023 2.33793 2.64228 2.82335 2.84869 2.99001 3.16466 3.31241 3.44843 3.59383 3.76861 4.09602 4.34099 4.51112 4.81695 4.83926 
32 0.0189 0.11213 0.16738 0.18229 0.32089 0.33529 0.5135 0.55047 0.65433 0.82029 0.83368 0.9997 1.17548 1.19846 1.34094 1.51995 1.66754 1.85739 2.08706 2.2075 2.34565 2.65338 2.83423 3.00377 3.17152 3.32012 3.45605 3.60718 3.79471 4.10307 4.35207 4.82576 
36 0.02279 0.10988 0.16821 0.17891 0.32168 0.33259 0.51401 0.53698 0.65538 0.81695 0.83348 0.84941 1.00054 1.02052 1.17685 1.19408 1.34101 1.52005 1.66644 1.85739 1.88589 2.08202 2.20804 2.34585 2.65333 2.83339 3.00204 3.17351 3.32072 3.45728 3.60586 3.78384 4.10402 4.35 4.52234 4.82569 
39 0.01798 0.1108 0.17761 0.18753 0.22408 0.33206 0.34299 0.52372 0.54573 0.66303 0.81703 0.83898 0.84909 1.01047 1.18529 1.19868 1.22941 1.35014 1.52554 1.67684 1.86755 1.89565 2.09017 2.21732 2.35465 2.65867 2.84283 3.00953 3.1804 3.32883 3.4646 3.49148 3.61083 3.7903 4.11198 4.36023 4.52688 4.67137 4.83502 
36 0.01325 0.11685 0.17678 0.18914 0.33046 0.34269 0.52217 0.54587 0.66192 0.83118 0.84439 1.0086 1.03303 1.18465 1.20187 1.34967 1.52329 1.67498 1.86621 1.90517 2.09023 2.21557 2.35407 2.65796 2.84109 3.00925 3.18027 3.32929 3.46498 3.6114 3.78902 4.11266 4.3596 4.52633 4.67176 4.83455 
36 0.02762 0.10531 0.16282 0.17324 0.21937 0.3165 0.32778 0.50822 0.53934 0.64897 0.81535 0.82953 0.84825 0.99493 1.0198 1.17069 1.1861 1.33481 1.51859 1.6603 1.85157 2.07341 2.19988 2.34007 2.64885 2.82699 2.99353 3.16749 3.31517 3.4511 3.59745 3.77921 4.0981 4.3439 4.51518 4.81973 
46 0.01609 0.10058 0.16724 0.17542 0.1903 0.32139 0.32936 0.3421 0.51407 0.53174 0.65352 0.68986 0.80969 0.83135 0.84052 0.99994 1.01098 1.17583 1.18604 1.20966 1.34021 1.36118 1.51635 1.66518 1.68079 1.85728 1.87341 2.08004 2.2051 2.23056 2.34577 2.64958 2.8326 2.85578 2.99887 3.17238 3.32075 3.45625 3.47474 3.60166 3.78057 4.10404 4.34999 4.51849 4.6589 4.82595 
41 0.00682 0.10249 0.1673 0.17695 0.20639 0.32124 0.33134 0.51255 0.53304 0.65214 0.81271 0.83108 0.8426 0.99951 1.01776 1.17437 1.18607 1.21503 1.33894 1.36606 1.51446 1.66589 1.85671 1.88178 2.0796 2.20399 2.2353 2.3446 2.64848 2.83153 2.99847 3.17065 3.31912 3.45491 3.48626 3.60103 3.77966 4.10281 4.34941 4.51783 4.82465 
42 0.00711 0.1033 0.16658 0.1761 0.20198 0.3204 0.33002 0.3815 0.51269 0.53509 0.65214 0.81846 0.83284 0.84779 0.99893 1.01488 1.17432 1.18689 1.21935 1.33883 1.37657 1.51687 1.66457 1.68929 1.85668 1.88882 2.08087 2.2044 2.34476 2.65094 2.83195 2.99973 3.17135 3.31953 3.45519 3.60121 3.78052 4.10251 4.34915 4.51964 4.66794 4.82505 
34 0.01691 0.10995 0.16857 0.18026 0.3224 0.33518 0.5153 0.5461 0.65577 0.81901 0.83422 0.85386 1.00126 1.177 1.19602 1.34271 1.52115 1.66694 1.85829 2.08388 2.20924 2.34656 2.65311 2.83485 3.00363 3.17405 3.32245 3.45792 3.6066 3.7853 4.10468 4.35149 4.52262 4.82688 
33 0.01214 0.11003 0.16924 0.18124 0.32297 0.3355 0.5159 0.54516 0.65687 0.82058 0.83522 0.85716 1.00192 1.17783 1.19699 1.34287 1.52699 1.66826 1.85883 2.08745 2.21078 2.34792 2.65855 2.83661 3.00625 3.17463 3.32272 3.45871 3.60993 4.10522 4.35405 4.53149 4.82844 
40 0.0131 0.10564 0.16651 0.17593 0.2001 0.32108 0.33138 0.51289 0.53535 0.65305 0.81493 0.83186 0.8448 0.99941 1.01552 1.17469 1.18776 1.22135 1.33909 1.51489 1.66471 1.68736 1.85639 1.88158 2.07855 2.20394 2.2473 2.34486 2.64997 2.83168 2.9979 3.17114 3.31938 3.45565 3.60108 3.77902 4.10249 4.34877 4.51827 4.82443 
40 0.01718 0.11258 0.17108 0.18169 0.24839 0.32472 0.33546 0.5156 0.53431 0.65478 0.69291 0.82952 0.84117 1.00327 1.02335 1.17815 1.19172 1.23114 1.34254 1.3862 1.51717 1.66919 1.86017 1.887 2.08065 2.20808 2.348 2.65113 2.83472 3.0009 3.1741 3.32252 3.45853 3.60398 3.78024 4.10614 4.35217 4.51888 4.65731 4.82761 
34 0.00978 0.1091 0.16807 0.17987 0.32174 0.33425 0.51392 0.54254 0.65453 0.82025 0.83452 0.85978 1.00058 1.17639 1.19589 1.34051 1.51965 1.66661 1.85742 2.08298 2.20867 2.34542 2.65217 2.83344 3.00219 3.17283 3.32045 3.4569 3.60411 3.78628 4.10378 4.35071 4.52226 4.82602 
43 0.01937 0.11422 0.17757 0.18674 0.20985 0.33197 0.34165 0.52348 0.54168 0.66325 0.82269 0.84161 0.85275 1.00924 1.02228 1.1855 1.19728 1.22618 1.3495 1.37214 1.52505 1.67566 1.69723 1.86793 1.8925 2.09102 2.21482 2.2453 2.35534 2.65942 2.84274 3.0089 3.18159 3.33007 3.46569 3.49107 3.61159 3.79146 4.1131 4.35995 4.52781 4.68319 4.83542 
42 0.00902 0.09941 0.16368 0.17213 0.18834 0.31754 0.32581 0.34018 0.50955 0.53196 0.64975 0.80889 0.82845 0.83844 0.99622 1.00789 1.17178 1.18319 1.21153 1.33595 1.36744 1.51249 1.66097 1.67686 1.85305 1.87131 2.07488 2.19987 2.22933 2.34188 2.6477 2.82776 2.99429 3.16901 3.31661 3.45267 3.59881 3.77512 4.09998 4.3452 4.51632 4.8212 
51 0.07897 0.14479 0.15924 0.16767 0.18746 0.30875 0.31615 0.32706 0.50098 0.51499 0.63924 0.65374 0.7939 0.81925 0.82814 0.856 0.98818 0.99881 1.1632 1.17282 1.19235 1.32719 1.34355 1.49964 1.52393 1.65294 1.66885 1.84457 1.8594 2.0628 2.09528 2.19099 2.21493 2.33343 2.63568 2.81882 2.83871 2.98524 3.15933 3.30777 3.44341 3.4575 3.58875 3.76311 4.09139 4.11238 4.33667 4.50325 4.63996 4.81265 4.82972 
33 0.01005 0.11528 0.17568 0.19112 0.32936 0.34369 0.52261 0.56021 0.66143 0.83115 0.84378 1.00812 1.18324 1.20372 1.34813 1.52551 1.67515 1.86567 2.09045 2.21446 2.35287 2.65859 2.84216 3.01019 3.1799 3.32828 3.46458 3.61325 3.79086 4.11085 4.36 4.52766 4.83415 
37 0.01229 0.1065 0.16897 0.17904 0.21733 0.32262 0.33279 0.51562 0.54142 0.65573 0.81597 0.83315 0.84579 1.00087 1.01937 1.17796 1.19463 1.3432 1.5215 1.66699 1.6974 1.85886 2.08744 2.20915 2.3479 2.65294 2.83537 3.00508 3.17355 3.32262 3.45812 3.6073 3.78522 4.10529 4.35261 4.5226 4.82769 
37 0.01605 0.11077 0.17476 0.18525 0.32859 0.33948 0.52025 0.54144 0.65985 0.81495 0.83667 0.8476 1.00722 1.04692 1.18238 1.19635 1.23078 1.3471 1.52202 1.67424 1.86448 1.89511 2.08639 2.21356 2.35186 2.65572 2.83941 3.00708 3.17745 3.3264 3.46216 3.60852 3.787 4.10927 4.35685 4.52355 4.8322 
40 0.01276 0.10848 0.16975 0.18002 0.22109 0.32371 0.3345 0.51502 0.53518 0.6541 0.82055 0.83541 0.85221 1.00229 1.02587 1.17697 1.19009 1.22455 1.34127 1.37368 1.5177 1.66808 1.85964 1.89301 2.08157 2.20741 2.34718 2.65173 2.8341 2.99989 3.17313 3.32179 3.45711 3.60364 3.78058 4.10501 4.35212 4.51908 4.66186 4.82698 
41 0.01632 0.10574 0.1661 0.17613 0.21189 0.31988 0.33035 0.51115 0.53017 0.64999 0.81591 0.8315 0.8466 0.99832 1.0171 1.17271 1.18444 1.21405 1.33728 1.36136 1.51236 1.6641 1.85563 1.88432 2.07679 2.20186 2.23185 2.34354 2.64773 2.83047 2.99615 3.1693 3.31791 3.45348 3.59909 3.775 4.10124 4.34812 4.515 4.66338 4.82343 
33 0.01116 0.1066 0.1658 0.17842 0.31901 0.33173 0.5117 0.54206 0.65275 0.81624 0.83137 0.85131 0.99758 1.17458 1.1973 1.33928 1.52077 1.66469 1.85449 2.08114 2.20626 2.34364 2.65365 2.83156 3.00084 3.1707 3.31868 3.45509 3.60786 4.10156 4.34785 4.52801 4.82372 
51 0.01735 0.09875 0.16634 0.17421 0.18722 0.32117 0.32885 0.34067 0.51297 0.52814 0.65157 0.6694 0.80446 0.82996 0.83885 0.86634 0.99979 1.01077 1.17459 1.18395 1.20272 1.33869 1.35418 1.51218 1.53386 1.66455 1.67924 1.85675 1.8717 2.07651 2.20299 2.2217 2.34486 2.64767 2.83103 2.85081 2.99705 3.17103 3.31917 3.34605 3.45495 3.46875 3.60056 3.776 4.10288 4.12636 4.34883 4.51616 4.65163 4.82488 4.84484 
40 0.01615 0.11582 0.1772 0.18745 0.22552 0.33161 0.34257 0.52363 0.54594 0.66314 0.83073 0.84431 0.86621 1.01008 1.03269 1.18493 1.19843 1.23611 1.34954 1.39085 1.52506 1.67634 1.86746 1.89945 2.08973 2.21462 2.35512 2.65928 2.84294 3.00946 3.18109 3.32984 3.46551 3.61188 3.79005 4.11302 4.36034 4.52694 4.67657 4.83564 
38 0.00847 0.09809 0.16112 0.17089 0.20404 0.31576 0.32709 0.50785 0.53309 0.64722 0.8026 0.82449 0.8346 0.99364 1.01772 1.17014 1.18455 1.22127 1.33468 1.5105 1.66046 1.85073 2.07266 2.19959 2.33906 2.64317 2.8264 2.99325 3.16552 3.31416 3.44998 3.59576 3.7726 4.09685 4.34269 4.51121 4.65605 4.81887 
35 0.00856 0.10879 0.16591 0.17786 0.31899 0.33056 0.51015 0.53264 0.64935 0.81973 0.83326 0.89018 0.99806 1.04384 1.17339 1.19006 1.33726 1.51255 1.66368 1.85483 2.07611 2.20237 2.34287 2.64732 2.82913 2.99524 3.1691 3.31745 3.45287 3.59897 3.77666 4.10054 4.34682 4.51619 4.82236 
39 0.01678 0.10078 0.16998 0.17888 0.20252 0.32473 0.33467 0.51655 0.53704 0.65655 0.80004 0.83043 0.83959 0.86332 1.00263 1.02232 1.17885 1.19186 1.22114 1.34421 1.51953 1.67056 1.86044 1.88915 2.08622 2.21277 2.34804 2.65257 2.83619 3.00521 3.17392 3.32334 3.45853 3.60474 3.78596 4.10566 4.35231 4.52104 4.82807 
39 0.01878 0.10641 0.16791 0.17764 0.20813 0.32212 0.333 0.51444 0.53857 0.65427 0.81447 0.8321 0.84425 1.00026 1.02165 1.17635 1.19073 1.2303 1.34112 1.51818 1.66639 1.70431 1.8577 1.89047 2.08071 2.20839 2.34612 2.65128 2.83361 3.0016 3.17275 3.32116 3.45732 3.60302 3.78412 4.10372 4.35021 4.51991 4.8261 
40 0.00814 0.10178 0.16972 0.17902 0.20258 0.32413 0.33399 0.51704 0.5413 0.65767 0.81569 0.83426 0.8456 1.00224 1.01721 1.17871 1.19249 1.22771 1.34417 1.52122 1.66834 1.69369 1.85953 1.88103 2.08501 2.21059 2.34845 2.65356 2.83711 3.00554 3.17521 3.32334 3.45961 3.60694 3.786 4.10643 4.35385 4.52156 4.67092 4.82927 
39 0.01729 0.10597 0.16835 0.17806 0.2092 0.32229 0.33242 0.51438 0.53724 0.65412 0.81328 0.83197 0.84324 1.00063 1.01896 1.17645 1.19004 1.22437 1.34135 1.51761 1.66671 1.70077 1.85829 1.89688 2.0819 2.20758 2.3463 2.65118 2.83388 3.00082 3.17279 3.32126 3.45674 3.60403 3.78183 4.104 4.35085 4.52008 4.82679 
30 0.02368 0.11384 0.16884 0.18157 0.32246 0.33567 0.51516 0.54975 0.65852 0.82182 0.83552 0.8739 1.0015 1.17815 1.20439 1.34454 1.53638 1.66794 1.85873 2.09188 2.21474 2.34696 2.83505 3.01374 3.17484 3.32292 3.45911 4.105 4.35202 4.82691 
42 0.01095 0.10258 0.1679 0.17693 0.1993 0.32243 0.33219 0.5139 0.53388 0.65338 0.80755 0.83065 0.84053 1.0006 1.0187 1.17583 1.1875 1.21581 1.34004 1.36453 1.51586 1.66646 1.69042 1.85809 1.88326 2.08069 2.20615 2.24213 2.34585 2.64941 2.83311 2.99936 3.17213 3.32062 3.45589 3.48361 3.60185 3.77946 4.10367 4.35012 4.51858 4.82575 
43 0.01568 0.10503 0.16865 0.17752 0.19811 0.32332 0.33319 0.51523 0.53607 0.6547 0.80881 0.83159 0.84153 1.0012 1.01616 1.1766 1.18797 1.21551 1.34119 1.36765 1.51628 1.66741 1.69139 1.85897 1.88509 2.08133 2.20734 2.24386 2.34725 2.65034 2.83468 3.00054 3.1728 3.32142 3.45695 3.48267 3.60323 3.78076 4.10462 4.3516 4.51846 4.65877 4.82711 
33 0.01187 0.10839 0.16928 0.18139 0.32333 0.33666 0.51731 0.57541 0.65837 0.81738 0.83356 0.85022 1.00214 1.17835 1.1999 1.34409 1.52817 1.66868 1.85922 2.08801 2.21217 2.34801 2.65697 2.83855 3.00833 3.17507 3.32268 3.45915 3.61049 4.10511 4.35364 4.52774 4.82883 
41 0.01519 0.10672 0.16934 0.17838 0.19999 0.32339 0.33291 0.37481 0.51553 0.53621 0.65665 0.8181 0.83427 0.84615 1.00179 1.01694 1.17734 1.18962 1.22048 1.34233 1.52024 1.66701 1.68659 1.85871 1.87821 2.08233 2.208 2.34674 2.65352 2.83394 2.86353 3.00283 3.17428 3.32195 3.45832 3.60485 3.78313 4.10568 4.35232 4.52245 4.82706 
47 0.01539 0.11232 0.17473 0.18399 0.20624 0.32832 0.33742 0.35982 0.52014 0.53699 0.65814 0.67692 0.83145 0.84325 0.86542 1.00733 1.02199 1.18181 1.19285 1.22068 1.34599 1.36543 1.51934 1.5453 1.67257 1.69303 1.86445 1.88415 2.0843 2.21116 2.24102 2.35249 2.65493 2.83902 2.8642 3.0048 3.17816 3.32703 3.46236 3.48216 3.60808 3.78347 4.11046 4.35699 4.52301 4.65955 4.83235 
47 0.01633 0.0996 0.16028 0.16943 0.19089 0.31382 0.32289 0.34507 0.50519 0.5227 0.64376 0.67188 0.81518 0.82777 0.84466 0.99275 1.00693 1.16726 1.17862 1.2077 1.33147 1.35306 1.50434 1.65794 1.67802 1.84939 1.86773 2.06842 2.19623 2.22829 2.33761 2.6402 2.82361 2.8472 2.98987 3.16359 3.31197 3.44778 3.47283 3.59336 3.76798 4.09576 4.34159 4.50815 4.64947 4.8172 4.84456 
37 0.02007 0.11427 0.17211 0.18286 0.32446 0.33458 0.51773 0.5407 0.6581 0.82381 0.83864 0.85965 1.0041 1.02334 1.18048 1.19663 1.34501 1.52126 1.66958 1.6975 1.86205 1.90107 2.08656 2.21142 2.35023 2.65562 2.83744 3.00605 3.17643 3.32496 3.46068 3.60833 3.78815 4.10851 4.35435 4.52504 4.82983 
35 0.00848 0.10473 0.17296 0.18421 0.32688 0.33851 0.51789 0.53917 0.6577 0.81722 0.83588 0.84883 1.0055 1.1802 1.19427 1.2293 1.34463 1.52149 1.67184 1.86299 2.08684 2.21064 2.34967 2.65418 2.83717 3.005 3.17632 3.3248 3.46025 3.60619 3.78847 4.1073 4.35534 4.52349 4.83017 
33 0.0137 0.1094 0.16664 0.17877 0.32072 0.33381 0.51404 0.55714 0.65355 0.8192 0.83325 0.86272 0.9997 1.1749 1.19419 1.33983 1.52006 1.66662 1.85778 2.08439 2.20536 2.34552 2.65563 2.83324 3.00126 3.1721 3.31976 3.4553 3.60358 4.10283 4.35062 4.52468 4.82583 
35 0.01128 0.11326 0.17391 0.18743 0.32795 0.34165 0.51952 0.54628 0.65882 0.82595 0.8398 0.87407 1.00692 1.18189 1.20194 1.34663 1.52094 1.67342 1.86392 2.0869 2.21486 2.35132 2.65534 2.8393 3.00661 3.17698 3.32558 3.46141 3.60788 3.78656 4.10875 4.35766 4.52447 4.67026 4.83185 
40 0.0083 0.1013 0.17001 0.17911 0.19972 0.32497 0.33471 0.51652 0.53546 0.65758 0.8167 0.83504 0.84656 1.00311 1.01833 1.17881 1.19136 1.2225 1.34303 1.3712 1.52288 1.66884 1.6912 1.86059 1.88244 2.08928 2.2097 2.34888 2.65757 2.83551 3.00376 3.17633 3.3242 3.45935 3.6063 3.79102 4.10697 4.35287 4.53248 4.82858 
42 0.01861 0.10565 0.16675 0.17603 0.19926 0.32042 0.32974 0.35904 0.51259 0.53191 0.65274 0.81781 0.83275 0.84661 0.99917 1.01389 1.17403 1.1854 1.21396 1.33828 1.36174 1.51651 1.6641 1.68356 1.85614 1.87642 2.0795 2.20314 2.23561 2.34469 2.6504 2.83156 2.99757 3.17154 3.31909 3.45536 3.60195 3.78096 4.10285 4.34897 4.51854 4.82457 
46 0.00729 0.09144 0.16473 0.17353 0.18469 0.32152 0.32916 0.34057 0.51442 0.53206 0.65514 0.80545 0.83112 0.84027 0.87951 1.00022 1.01061 1.17647 1.18715 1.21278 1.34082 1.36387 1.51742 1.6654 1.68084 1.8572 1.87221 2.08128 2.20557 2.23354 2.34628 2.65076 2.83283 2.85568 3.0002 3.17328 3.32124 3.45745 3.48858 3.60308 3.7814 4.10453 4.35005 4.52033 4.66789 4.82626 
37 0.0092 0.08619 0.17441 0.18432 0.21534 0.33054 0.3426 0.52187 0.54491 0.66166 0.826 0.84087 0.85766 1.00926 1.18375 1.19862 1.34861 1.52538 1.67526 1.86582 1.89765 2.08822 2.21491 2.353 2.65786 2.84128 3.00822 3.17921 3.32767 3.46355 3.6099 3.79007 4.11071 4.35777 4.52634 4.6805 4.83357 
48 0.01437 0.10015 0.16219 0.17079 0.18812 0.31641 0.32503 0.34282 0.50755 0.52197 0.64559 0.66226 0.81375 0.82843 0.84049 0.99514 1.00828 1.16963 1.17991 1.20368 1.33354 1.34945 1.50549 1.5268 1.66035 1.67845 1.85194 1.86915 2.07071 2.19785 2.21934 2.33995 2.6415 2.82562 2.84483 2.9917 3.16556 3.31422 3.4496 3.46419 3.59492 3.76955 4.09771 4.34371 4.50942 4.64471 4.8193 4.83771 
52 0.01182 0.09771 0.1669 0.17456 0.18611 0.32228 0.33009 0.34254 0.51374 0.52747 0.56676 0.65285 0.67172 0.80638 0.8308 0.83951 0.86286 1.00073 1.01156 1.1758 1.18497 1.20337 1.33992 1.35541 1.51305 1.53308 1.66597 1.68137 1.8576 1.87228 2.07783 2.20413 2.22252 2.34571 2.64845 2.8321 2.85097 2.99825 3.17138 3.1874 3.3205 3.45584 3.46894 3.60074 3.77697 4.10344 4.11813 4.34977 4.51648 4.65312 4.82579 4.84484 
37 0.02032 0.10878 0.17055 0.18036 0.21303 0.32498 0.33585 0.51864 0.54788 0.65888 0.81694 0.83455 0.84671 1.00298 1.02258 1.18013 1.19804 1.34682 1.52475 1.66998 1.86093 1.90359 2.08804 2.21584 2.35038 2.65502 2.83902 3.00799 3.1767 3.32546 3.46105 3.61293 3.78783 4.10718 4.3568 4.52678 4.83062 
42 0.01057 0.09909 0.16022 0.16921 0.18923 0.3145 0.32412 0.50571 0.52709 0.64525 0.80657 0.82508 0.83645 0.99284 1.00817 1.16765 1.17989 1.21079 1.33192 1.36157 1.50607 1.65811 1.67929 1.84986 1.87078 2.06959 2.19649 2.23187 2.33796 2.64223 2.8243 2.99036 3.16428 3.31245 3.44827 3.59366 3.76915 4.09583 4.34182 4.50939 4.65245 4.81756 
48 0.01705 0.09938 0.1678 0.17593 0.19213 0.32252 0.33104 0.35056 0.51409 0.53154 0.65328 0.68482 0.8063 0.83037 0.83936 0.87731 1.00097 1.01498 1.17615 1.18648 1.21102 1.34041 1.36256 1.51426 1.54431 1.66665 1.68588 1.85814 1.87672 2.08032 2.20561 2.23379 2.34593 2.6495 2.83317 2.86255 2.99914 3.17193 3.32077 3.45608 3.47654 3.60193 3.77864 4.10368 4.34991 4.51716 4.66199 4.82602 
36 0.0149 0.10348 0.1649 0.17538 0.31827 0.32923 0.51063 0.53551 0.65025 0.80813 0.82805 0.83983 0.99745 1.17258 1.18723 1.22481 1.33719 1.5132 1.66438 1.85466 2.077 2.20209 2.24639 2.34239 2.64648 2.82957 2.99643 3.16839 3.3168 3.45269 3.5986 3.77776 4.10003 4.34706 4.51533 4.82229 
33 0.0241 0.11902 0.16951 0.18597 0.32305 0.33831 0.516 0.58861 0.65575 0.82498 0.8376 1.00184 1.17753 1.20198 1.34365 1.52087 1.669 1.85953 2.08711 2.2085 2.34871 2.65674 2.83757 3.00641 3.17419 3.32332 3.45826 3.61216 3.78821 4.10543 4.35398 4.52593 4.82906 
34 0.02405 0.12138 0.17465 0.18695 0.32849 0.34094 0.52082 0.54748 0.66167 0.82984 0.84277 1.00739 1.18252 1.2 1.34722 1.52985 1.67228 1.86416 1.89921 2.09204 2.21339 2.35295 2.66036 2.84045 3.0082 3.17946 3.32808 3.46313 3.61095 3.80104 4.11092 4.35948 4.53217 4.83309 
44 0.01358 0.10128 0.16138 0.17087 0.19578 0.31501 0.32471 0.36946 0.5066 0.52491 0.6456 0.68314 0.81828 0.82993 0.85387 0.99399 1.01224 1.16872 1.1807 1.21224 1.33318 1.35915 1.50688 1.6591 1.6854 1.85086 1.87413 2.07098 2.19837 2.24318 2.33904 2.64236 2.82551 2.99189 3.16518 3.31356 3.44915 3.59463 3.77002 4.09682 4.34286 4.51018 4.64982 4.81863 
32 0.01673 0.1108 0.16988 0.18149 0.32414 0.33671 0.51731 0.55086 0.65863 0.82001 0.83525 0.85481 1.00296 1.17931 1.20177 1.34495 1.52495 1.66929 1.86019 2.088 2.21227 2.34881 2.6573 2.8374 3.00666 3.17597 3.32346 3.46035 3.612 4.10567 4.3538 4.82857 
48 0.0111 0.09993 0.16705 0.17522 0.18992 0.32163 0.32977 0.3436 0.5131 0.52773 0.65258 0.68108 0.81247 0.83184 0.84128 1.00018 1.01182 1.17524 1.18543 1.20875 1.33957 1.35985 1.51327 1.54336 1.66546 1.6821 1.85704 1.87236 2.07756 2.20402 2.22914 2.34531 2.64875 2.83142 2.85189 2.99827 3.17144 3.31981 3.45555 3.47242 3.60142 3.77694 4.10353 4.34906 4.51698 4.65997 4.82511 4.84581 
46 0.01015 0.06436 0.13723 0.17616 0.18585 0.21758 0.32977 0.33964 0.52067 0.53833 0.66001 0.69707 0.83009 0.84239 0.86063 1.00808 1.02546 1.18277 1.19448 1.22449 1.34719 1.37213 1.52128 1.67367 1.69911 1.86488 1.8861 2.08665 2.21243 2.24687 2.35282 2.65594 2.83953 2.86824 3.0064 3.17852 3.3271 3.46255 3.48306 3.60867 3.78465 4.11072 4.35745 4.52406 4.66617 4.83299 
33 0.00733 0.10563 0.16552 0.17782 0.31918 0.33325 0.5128 0.57141 0.65314 0.81619 0.83121 0.85152 0.99795 1.17534 1.202 1.34073 1.52038 1.66539 1.85516 2.08219 2.2104 2.34432 2.65438 2.8334 3.00342 3.17135 3.3197 3.45546 3.60691 4.10161 4.34891 4.53137 4.82457 
47 0.01885 0.10243 0.16711 0.17558 0.19284 0.32115 0.32961 0.34625 0.51296 0.53027 0.65196 0.6852 0.81371 0.83155 0.84135 0.99969 1.01226 1.17481 1.18546 1.2111 1.33912 1.36081 1.51336 1.6648 1.68171 1.8566 1.87345 2.07696 2.20306 2.22705 2.34482 2.64915 2.83129 2.85387 2.99805 3.17102 3.31935 3.45524 3.47529 3.60075 3.77621 4.10279 4.34873 4.51652 4.65879 4.82479 4.85264 
38 0.01266 0.10498 0.16857 0.1781 0.20613 0.32314 0.33385 0.51458 0.53638 0.65485 0.8117 0.83167 0.84232 1.00153 1.04516 1.17691 1.19081 1.22566 1.34153 1.52203 1.66755 1.85853 1.88673 2.08482 2.20732 2.34626 2.65634 2.83387 3.00314 3.17315 3.32115 3.45671 3.60501 3.79236 4.10427 4.35041 4.52256 4.82644 
32 0.01578 0.10859 0.16307 0.17472 0.3164 0.32921 0.50855 0.57957 0.65155 0.81706 0.83055 0.88704 0.9954 1.17086 1.19565 1.3353 1.52691 1.66094 1.85204 2.0775 2.20294 2.34046 2.65205 2.82822 2.9955 3.16902 3.31555 3.45255 3.60245 4.0985 4.34452 4.82022 
44 0.01212 0.09721 0.15908 0.16805 0.18759 0.3126 0.32139 0.34041 0.50413 0.52376 0.64294 0.80639 0.82414 0.83483 0.99133 1.00416 1.16613 1.17787 1.20817 1.33024 1.35816 1.50327 1.65635 1.67539 1.84788 1.86595 2.06624 2.1945 2.23107 2.33638 2.63939 2.82215 2.8487 2.98845 3.16253 3.31083 3.44672 3.59201 3.76644 4.09432 4.33986 4.50714 4.81555 4.84083 
39 0.01405 0.10611 0.17009 0.17968 0.20929 0.32462 0.33509 0.51624 0.53741 0.65565 0.81236 0.83281 0.8433 1.00298 1.0269 1.17843 1.1923 1.22648 1.34272 1.51795 1.66935 1.86 1.88772 2.08272 2.20858 2.34753 2.65077 2.83505 3.00172 3.1735 3.32207 3.45791 3.60356 3.78117 4.10521 4.35239 4.51913 4.66341 4.8277 
41 0.01339 0.10379 0.16954 0.17861 0.20205 0.32367 0.33314 0.51556 0.53586 0.65573 0.80791 0.83183 0.84157 1.00156 1.01656 1.17753 1.1894 1.21791 1.3421 1.37099 1.51906 1.66829 1.69629 1.85897 1.87931 2.08269 2.2082 2.24549 2.34751 2.65243 2.83465 3.00198 3.17338 3.32217 3.45793 3.60395 3.78399 4.10525 4.35174 4.52229 4.82739 
32 0.01009 0.11573 0.17049 0.18515 0.32353 0.33705 0.51626 0.54832 0.65712 0.82743 0.84011 1.00234 1.17876 1.20112 1.34352 1.52186 1.66879 1.85971 2.09041 2.21039 2.3491 2.66207 2.83621 3.00641 3.17555 3.3239 3.45953 3.61155 4.10635 4.35418 4.53022 4.82962 
36 0.01784 0.11052 0.16703 0.17891 0.32012 0.3315 0.51179 0.53566 0.65268 0.81956 0.83372 0.86073 0.999 1.02822 1.17475 1.1915 1.33903 1.51565 1.66512 1.85568 1.88606 2.07879 2.20523 2.34443 2.64975 2.8314 2.99885 3.17054 3.31913 3.45502 3.60222 3.77946 4.10236 4.34874 4.51878 4.82431 
35 0.01692 0.11665 0.17176 0.18435 0.32502 0.33727 0.51625 0.5387 0.65524 0.8264 0.83947 1.00394 1.17879 1.19468 1.34251 1.3745 1.51648 1.66979 1.86102 2.08174 2.20816 2.34854 2.65132 2.83495 3.0012 3.17468 3.323 3.4585 3.60431 3.78204 4.10629 4.35332 4.52042 4.65722 4.82857 
39 0.01244 0.10612 0.16632 0.17659 0.2173 0.3201 0.33079 0.51169 0.5337 0.65155 0.81801 0.83261 0.8501 0.99848 1.01617 1.17385 1.1872 1.22312 1.33854 1.51582 1.66445 1.85538 1.88234 2.07612 2.2039 2.34363 2.64959 2.83073 2.99747 3.16995 3.31841 3.45387 3.48154 3.60019 3.77824 4.10162 4.34786 4.51708 4.82355 
38 0.02284 0.11953 0.17793 0.18976 0.33113 0.34243 0.52207 0.5419 0.66135 0.82948 0.84395 0.86797 1.01003 1.04411 1.18508 1.20019 1.34908 1.39119 1.52327 1.67565 1.8666 1.89541 2.08816 2.21525 2.35413 2.65814 2.84139 3.00862 3.18072 3.32908 3.46503 3.61074 3.78737 4.11228 4.35856 4.52587 4.66695 4.83451 
44 0.01517 0.10048 0.1636 0.17225 0.18988 0.31745 0.32615 0.34411 0.50959 0.52938 0.64992 0.80797 0.82796 0.83785 0.99593 1.00836 1.17122 1.18231 1.2094 1.33551 1.35949 1.51197 1.66109 1.67884 1.85273 1.86895 2.07369 2.20048 2.23311 2.34139 2.6467 2.82799 2.8554 2.9946 3.16847 3.31618 3.45257 3.59871 3.77506 4.09964 4.34513 4.51391 4.6615 4.82121 
45 0.02049 0.11176 0.17351 0.18296 0.20885 0.32742 0.33715 0.51873 0.53653 0.65789 0.69162 0.82556 0.83957 0.85524 1.00588 1.0224 1.18052 1.19203 1.22111 1.34472 1.3665 1.51938 1.67163 1.6964 1.86263 1.88237 2.08415 2.21064 2.24481 2.35074 2.65522 2.83741 2.8627 3.00415 3.17697 3.32504 3.46091 3.48388 3.60656 3.78288 4.10864 4.35551 4.52244 4.67392 4.83111 
49 0.01678 0.09818 0.16564 0.17343 0.18413 0.32142 0.32881 0.33973 0.5133 0.52758 0.65275 0.67628 0.80141 0.82973 0.83853 0.85861 0.99989 1.01024 1.17562 1.18545 1.20734 1.33967 1.35874 1.51397 1.53979 1.66488 1.6793 1.85675 1.87107 2.07839 2.20434 2.227 2.3451 2.6486 2.83127 2.85063 2.99773 3.17149 3.31979 3.45565 3.47084 3.60105 3.77827 4.10337 4.34902 4.51721 4.65402 4.82483 4.84173 
46 0.01955 0.10301 0.16841 0.1771 0.19678 0.32249 0.33146 0.35863 0.51404 0.53122 0.65366 0.80862 0.83114 0.84064 1.0006 1.01485 1.17633 1.18755 1.2148 1.34056 1.3641 1.51572 1.66659 1.68718 1.85772 1.87557 2.07904 2.20561 2.23391 2.34575 2.65064 2.83252 2.8546 3.00019 3.17242 3.32076 3.45667 3.48258 3.60289 3.77953 4.10395 4.35008 4.51827 4.66594 4.82582 4.85284 
38 0.01703 0.10137 0.17002 0.17885 0.2013 0.32471 0.33468 0.51733 0.54021 0.65858 0.80108 0.83077 0.83997 0.86744 1.00258 1.01931 1.17965 1.19496 1.23066 1.3453 1.52528 1.66963 1.86012 1.88632 2.09269 2.21266 2.34837 2.6584 2.83693 3.00699 3.17533 3.3243 3.45994 3.60935 4.10577 4.35262 4.52687 4.82837 
34 0.02024 0.11155 0.17205 0.18336 0.3256 0.33704 0.51795 0.54174 0.65833 0.81852 0.83591 0.8505 1.00436 1.18001 1.19597 1.34569 1.52358 1.67109 1.86193 2.08502 2.21107 2.34953 2.65656 2.83794 3.0069 3.17609 3.32522 3.46077 3.60756 3.78711 4.10717 4.35518 4.52466 4.8301 
53 0.01257 0.09949 0.16868 0.17637 0.1869 0.3245 0.33201 0.34331 0.51584 0.52855 0.55408 0.65627 0.68557 0.8095 0.83334 0.84208 0.86834 1.00312 1.01375 1.17786 1.18685 1.2042 1.34192 1.35617 1.51653 1.54009 1.66803 1.68269 1.86005 1.87462 2.08076 2.20633 2.22415 2.34797 2.37476 2.65202 2.83459 2.85366 3.00071 3.17423 3.32259 3.3541 3.45854 3.47294 3.60386 3.78022 4.1061 4.12468 4.35207 4.5203 4.67071 4.82791 4.84439 
48 0.0127 0.09921 0.16533 0.17357 0.18896 0.31955 0.32774 0.3418 0.51106 0.52665 0.65036 0.67744 0.81065 0.82988 0.83934 0.99808 1.00995 1.17334 1.18348 1.20657 1.33743 1.35514 1.51103 1.53806 1.66338 1.68003 1.85494 1.87055 2.07464 2.20192 2.2251 2.34336 2.64677 2.8293 2.84978 2.99579 3.1694 3.31794 3.45357 3.46925 3.59934 3.77422 4.10144 4.3471 4.51473 4.6524 4.8228 4.84167 
34 0.0103 0.10449 0.16252 0.17405 0.31564 0.32725 0.50742 0.53289 0.6474 0.81383 0.82891 0.84907 0.99453 1.17039 1.18786 1.33422 1.50885 1.65967 1.851 2.07267 2.19971 2.33972 2.64356 2.8263 2.99282 3.16624 3.31454 3.45028 3.59636 3.77335 4.09764 4.34347 4.51235 4.81925 
41 0.01484 0.10666 0.17001 0.17903 0.20067 0.32444 0.33424 0.51661 0.53759 0.65674 0.81233 0.83346 0.84375 1.00252 1.01769 1.17833 1.19055 1.22023 1.34341 1.51937 1.66841 1.69108 1.85977 1.88108 2.08186 2.20889 2.24772 2.34792 2.65279 2.83557 3.00387 3.17456 3.32299 3.45867 3.6047 3.78393 4.10582 4.35243 4.52095 4.67097 4.82816 
36 0.00853 0.10493 0.16776 0.17778 0.21414 0.32286 0.33503 0.51528 0.54235 0.65515 0.81574 0.83231 0.8457 1.00105 1.17676 1.19331 1.34176 1.51843 1.66782 1.85857 2.08244 2.20838 2.34621 2.65038 2.83476 3.00294 3.17272 3.32155 3.45692 3.60351 3.78226 4.10349 4.35157 4.51868 4.6638 4.82682 
33 0.02056 0.12367 0.17279 0.18862 0.32611 0.34067 0.51828 0.55235 0.6596 0.83009 0.84309 1.00477 1.18033 1.20261 1.34543 1.52436 1.67145 1.86224 2.08785 2.21346 2.34993 2.65706 2.83907 3.00804 3.17726 3.32548 3.46198 3.61044 3.78906 4.10797 4.35811 4.52612 4.83069 
42 0.01106 0.10471 0.16627 0.17593 0.20338 0.32033 0.33051 0.51183 0.53275 0.65137 0.814 0.83121 0.84385 0.99884 1.01636 1.17367 1.18583 1.21642 1.33791 1.36327 1.51478 1.6641 1.68837 1.85592 1.88038 2.07743 2.20315 2.2373 2.34409 2.64919 2.83118 2.99725 3.17056 3.31911 3.45456 3.60125 3.77717 4.10198 4.348 4.51705 4.66586 4.82398 
37 0.01469 0.10267 0.16333 0.17372 0.24059 0.31711 0.32839 0.50884 0.53811 0.65047 0.81245 0.82831 0.84282 0.99531 1.02808 1.17128 1.18949 1.3354 1.51496 1.66153 1.85196 1.89223 2.07629 2.20142 2.34052 2.64738 2.82766 2.99439 3.16766 3.31531 3.45235 3.59876 3.77866 4.0988 4.34449 4.52008 4.82017 
46 0.01292 0.1047 0.16636 0.17531 0.19496 0.31989 0.32859 0.34621 0.51174 0.52914 0.65091 0.68543 0.82108 0.83384 0.85016 0.99886 1.01219 1.17402 1.18561 1.21544 1.33776 1.36106 1.512 1.66377 1.68158 1.85576 1.87381 2.07679 2.20261 2.23439 2.3442 2.64812 2.83014 2.85528 2.99664 3.17098 3.31847 3.45457 3.48426 3.60009 3.77664 4.10227 4.34813 4.51597 4.65688 4.82401 
32 0.02108 0.11465 0.17161 0.18878 0.32574 0.34385 0.5213 0.65854 0.819 0.83528 0.85617 1.0048 1.18022 1.20629 1.34685 1.53282 1.6732 1.86522 2.09232 2.21562 2.35259 2.65869 2.84706 3.01516 3.17887 3.32642 3.46137 3.61679 4.10779 4.36292 4.53722 4.83327 
42 0.00719 0.09562 0.16834 0.17699 0.19538 0.32339 0.33255 0.36504 0.5153 0.53428 0.65555 0.80872 0.83157 0.84101 1.00138 1.01584 1.17723 1.18883 1.21692 1.34178 1.37257 1.5175 1.66754 1.68927 1.85897 1.87984 2.08302 2.20833 2.34668 2.6512 2.8347 3.0014 3.17324 3.32155 3.45763 3.60282 3.78329 4.10472 4.35123 4.51928 4.66712 4.82701 
44 0.01019 0.1031 0.16961 0.17831 0.19563 0.32419 0.33313 0.35463 0.51655 0.53521 0.65623 0.81772 0.83514 0.84605 1.00279 1.01608 1.1788 1.19078 1.22053 1.34354 1.3754 1.51752 1.66784 1.68575 1.86006 1.87932 2.08219 2.20817 2.23997 2.34849 2.65235 2.83528 2.86186 3.00268 3.17494 3.3236 3.45938 3.60494 3.78193 4.10649 4.35276 4.52057 4.82817 4.85675 
45 0.01937 0.11008 0.17244 0.18133 0.2011 0.32605 0.33478 0.35329 0.51851 0.53652 0.65777 0.82036 0.83741 0.84875 1.00469 1.01767 1.18045 1.19181 1.22004 1.34466 1.36716 1.5197 1.66968 1.68712 1.86228 1.88099 2.08293 2.20985 2.24006 2.35059 2.65384 2.83743 2.86362 3.00336 3.17611 3.32514 3.46041 3.48014 3.60679 3.78253 4.1083 4.35475 4.52242 4.6651 4.83046 
48 0.01347 0.10375 0.17016 0.17854 0.19451 0.32533 0.33404 0.35434 0.51715 0.53421 0.65632 0.68838 0.81816 0.83538 0.8454 1.00362 1.01666 1.17905 1.18984 1.2161 1.3431 1.36429 1.51651 1.54196 1.66916 1.68789 1.8611 1.87975 2.0825 2.20846 2.23708 2.34888 2.65171 2.83602 2.86142 3.00216 3.1748 3.32349 3.45925 3.48023 3.60457 3.78183 4.10686 4.35301 4.52037 4.66238 4.82881 4.85529 
34 0.00716 0.10857 0.17138 0.18296 0.3252 0.33747 0.51801 0.54538 0.6576 0.82343 0.83785 0.86156 1.00382 1.1797 1.19701 1.34574 1.52071 1.67023 1.86117 2.08408 2.21222 2.3499 2.65461 2.83733 3.00525 3.17591 3.32511 3.46057 3.6065 3.78572 4.1073 4.35476 4.52191 4.82958 
40 0.02067 0.10506 0.16678 0.17633 0.20384 0.32079 0.33107 0.51244 0.5333 0.65268 0.81196 0.83062 0.8419 0.99904 1.01698 1.17461 1.18755 1.21979 1.33896 1.38074 1.51656 1.66575 1.85654 1.8868 2.08103 2.20532 2.34441 2.65004 2.83151 2.99895 3.17103 3.31916 3.4552 3.60171 3.78191 4.10263 4.34895 4.51994 4.6691 4.82447 
36 0.01835 0.10324 0.16363 0.17343 0.2041 0.31834 0.32997 0.51084 0.54614 0.6506 0.81173 0.82852 0.84163 0.99678 1.04168 1.17257 1.18922 1.33749 1.51337 1.66286 1.85398 2.07705 2.20222 2.34207 2.64706 2.82964 2.99829 3.16892 3.31711 3.45221 3.5984 3.77831 4.0994 4.34596 4.51495 4.822 
36 0.01079 0.10497 0.16983 0.17949 0.21062 0.32435 0.33524 0.51707 0.54325 0.65815 0.81289 0.83285 0.84349 1.00246 1.02405 1.1792 1.19635 1.34368 1.52378 1.66898 1.85981 1.89013 2.08657 2.21339 2.34873 2.65649 2.83769 3.0066 3.1757 3.32349 3.45964 3.61158 4.10582 4.35282 4.52893 4.82859 
46 0.02049 0.10337 0.16457 0.17354 0.19353 0.31869 0.32811 0.36114 0.51043 0.52871 0.64928 0.67848 0.81843 0.8316 0.84665 0.9975 1.01387 1.17238 1.18383 1.21301 1.33683 1.36108 1.51113 1.66278 1.68538 1.85435 1.87424 2.07412 2.20185 2.23441 2.34248 2.64609 2.82925 2.85585 2.99558 3.16863 3.31734 3.45292 3.47928 3.59853 3.77419 4.10021 4.3464 4.51402 4.65486 4.82244 
46 0.01033 0.10177 0.16813 0.17666 0.19332 0.3231 0.33187 0.35238 0.51447 0.53118 0.65466 0.81307 0.83279 0.84274 1.00146 1.01474 1.17637 1.1871 1.21274 1.34054 1.36137 1.5167 1.66657 1.68432 1.85815 1.87437 2.0793 2.20543 2.23291 2.34635 2.65106 2.83291 2.85677 2.99948 3.17278 3.32083 3.4567 3.4778 3.60271 3.78043 4.10445 4.35023 4.51922 4.67208 4.82617 4.85083 
48 0.01256 0.09756 0.1638 0.17208 0.18764 0.31788 0.32596 0.33927 0.50982 0.52663 0.64912 0.67967 0.80785 0.82809 0.83741 0.99645 1.00804 1.1723 1.18304 1.20895 1.33582 1.35657 1.50923 1.53761 1.66195 1.67885 1.85353 1.87084 2.07416 2.20063 2.22922 2.34201 2.64481 2.82804 2.85127 2.99417 3.16827 3.31652 3.45238 3.4729 3.59761 3.7734 4.09992 4.34547 4.51347 4.6593 4.82145 4.84601 
40 0.01047 0.10132 0.17142 0.18058 0.20562 0.32602 0.33616 0.51779 0.53892 0.6576 0.80788 0.83296 0.84253 1.00365 1.02012 1.17943 1.19151 1.21996 1.34465 1.51972 1.67089 1.8614 1.8871 2.0857 2.21189 2.34885 2.65285 2.83695 3.00573 3.17508 3.32381 3.45942 3.48871 3.60654 3.78355 4.10703 4.35457 4.5206 4.669 4.82928 
41 0.0131 0.09494 0.15968 0.16841 0.18688 0.31391 0.32339 0.50576 0.5285 0.64545 0.79597 0.82251 0.8319 0.99167 1.00659 1.16775 1.17958 1.20844 1.33192 1.35867 1.50787 1.65775 1.68253 1.8491 1.88914 2.07114 2.19688 2.23225 2.33787 2.64297 2.82455 2.99032 3.16465 3.31253 3.4482 3.59413 3.77008 4.09568 4.34128 4.51146 4.81727 
51 0.00675 0.08885 0.15798 0.16988 0.17796 0.1958 0.32082 0.32821 0.33918 0.51261 0.52745 0.65151 0.67416 0.805 0.82961 0.83832 0.8613 0.99908 1.00923 1.17428 1.18346 1.20159 1.33849 1.35403 1.51168 1.5344 1.66393 1.67805 1.85572 1.86921 2.07493 2.20188 2.2195 2.34409 2.36588 2.6483 2.83005 2.84857 2.99699 3.17037 3.31886 3.45438 3.46757 3.59984 3.77497 4.10233 4.12004 4.34793 4.51569 4.82376 4.83988 
46 0.01538 0.09557 0.16159 0.16978 0.18427 0.31591 0.32367 0.3357 0.50765 0.52434 0.64676 0.79907 0.82523 0.83434 0.86845 0.99453 1.00559 1.1696 1.17976 1.20278 1.33365 1.35158 1.50671 1.65948 1.67518 1.85113 1.86608 2.06999 2.19759 2.22211 2.33975 2.64283 2.82544 2.84677 2.9918 3.16609 3.31402 3.44995 3.46589 3.59516 3.76999 4.09769 4.34309 4.51075 4.81901 4.83926 
44 0.01371 0.10194 0.16359 0.17278 0.19509 0.31718 0.32645 0.35481 0.50889 0.52775 0.64817 0.81325 0.82903 0.84145 0.99585 1.01051 1.17106 1.18346 1.21525 1.33528 1.36443 1.50905 1.66112 1.68212 1.85266 1.87146 2.07294 2.20052 2.34105 2.64449 2.82727 2.85458 2.99376 3.16727 3.31571 3.45135 3.47718 3.59725 3.77277 4.09909 4.34495 4.51252 4.66328 4.82075 
47 0.0202 0.10985 0.17257 0.18152 0.20245 0.32658 0.33576 0.36468 0.51785 0.53454 0.65724 0.68711 0.8252 0.83878 0.85289 1.00492 1.01891 1.17986 1.19079 1.21786 1.344 1.36415 1.51906 1.67076 1.6921 1.86186 1.87965 2.08348 2.20964 2.23942 2.34997 2.65331 2.83653 2.85947 3.00359 3.17639 3.32473 3.46021 3.47993 3.60605 3.78212 4.10789 4.3548 4.52149 4.6626 4.83003 4.86089 
53 0.01276 0.099 0.1653 0.17343 0.18715 0.31916 0.3266 0.33731 0.51127 0.52434 0.55308 0.64981 0.66482 0.81407 0.83107 0.84049 0.99842 1.00879 1.17308 1.1825 1.20093 1.33716 1.35122 1.51061 1.53446 1.66318 1.67797 1.85517 1.86937 2.07382 2.20102 2.21873 2.34357 2.36658 2.64719 2.82927 2.84715 2.99556 3.16965 3.18719 3.318 3.34231 3.45366 3.46694 3.59946 3.77413 4.10179 4.1237 4.34748 4.51493 4.66797 4.82337 4.84031 
41 0.01704 0.10832 0.16901 0.17915 0.21716 0.32294 0.33359 0.51422 0.53425 0.6529 0.68846 0.82304 0.83583 0.85614 1.00171 1.02722 1.17643 1.18964 1.2257 1.34055 1.36917 1.51528 1.66749 1.85884 1.89528 2.07985 2.20649 2.34648 2.64941 2.83341 2.99921 3.17217 3.32077 3.45657 3.60229 3.77777 4.10397 4.35076 4.51744 4.65869 4.82626 
40 0.00648 0.09584 0.16362 0.17225 0.18892 0.31811 0.3266 0.34278 0.51066 0.53473 0.65191 0.80337 0.82751 0.83681 0.99641 1.00835 1.17295 1.1849 1.21408 1.33697 1.36804 1.52072 1.6619 1.67986 1.85345 1.87332 2.08031 2.20239 2.34256 2.65437 2.82879 2.99561 3.17009 3.31737 3.45335 3.59923 4.10029 4.34539 4.52968 4.82167 
36 0.00798 0.10501 0.16383 0.17494 0.31717 0.32914 0.50941 0.53658 0.65077 0.81496 0.83018 0.8498 0.99615 1.024 1.172 1.19007 1.33672 1.51544 1.66183 1.85284 1.88912 2.07734 2.20383 2.34149 2.64855 2.82943 2.99752 3.16869 3.31707 3.4528 3.60003 3.78005 4.09952 4.3459 4.5193 4.82171 
33 0.02806 0.11504 0.16479 0.1769 0.31833 0.33172 0.51084 0.54661 0.6512 0.81945 0.83263 0.99713 1.17266 1.19229 1.3374 1.51596 1.66264 1.85376 2.07643 2.20294 2.34235 2.65075 2.82968 2.99745 3.16933 3.31752 3.4537 3.60161 3.78202 4.10029 4.3468 4.51739 4.82244 

58
