# Supplementary material for: Deciphering the Contribution of Oriens-Lacunosum/Moleculare (OLM) Cells to Intrinsic θ Rhythms Using Biophysical Local Field Potential (LFP) Models
Source: eNeuro. 2018 Sep 4;5(4):ENEURO.0146-18.2018. doi: 10.1523/ENEURO.0146-18.2018 (PMC6140113; doi:10.1523/ENEURO.0146-18.2018)
Supplement: Supplementary file 2 — Supplementary Code. Download supplement 2, GZ file [file sup_enu-eN-NWR-0146-18-s02.gz › LFP_microcircuit-master/BC-380-gi-0-gi_SD-0-PV12913020-dSD6.6ms-gnSD0.21-gpv-3.0-gsb3.0-csb0.21-gbs2.25-cbs0.1344-spiketimes.txt]

16361

340


79 0.14389 0.14822 0.1516 0.30009 0.30388 0.30796 0.48661 0.49147 0.49473 0.6193 0.62397 0.62803 0.80939 0.81324 0.81651 0.82214 0.98174 0.98535 0.99162 1.14629 1.1507 1.1576 1.31109 1.31641 1.32121 1.47922 1.48412 1.48779 1.64053 1.648 1.83647 1.83938 1.84412 2.04973 2.0529 2.1751 2.18142 2.32134 2.32463 2.3295 2.45807 2.46469 2.46853 2.61389 2.61865 2.62193 2.80491 2.80951 2.81288 2.96871 2.97412 2.97827 3.14149 3.14489 3.14923 3.2907 3.29541 3.30009 3.42353 3.42948 3.43576 3.57057 3.57517 3.58004 3.74519 3.74927 3.75262 4.07864 4.08161 4.32763 4.33013 4.48185 4.48559 4.4891 4.60601 4.61305 4.80077 4.80396 4.80698 
87 0.14442 0.14831 0.15151 0.30051 0.30426 0.30815 0.48729 0.49137 0.49446 0.49923 0.61885 0.6232 0.62692 0.63288 0.80976 0.81348 0.81691 0.81973 0.98256 0.98539 0.99044 1.14662 1.15072 1.15702 1.31154 1.31528 1.3201 1.47958 1.48377 1.48769 1.64081 1.64837 1.65225 1.83726 1.83982 1.84379 2.0505 2.0531 2.05661 2.17567 2.18129 2.32215 2.32506 2.32883 2.45744 2.46421 2.4683 2.61409 2.61874 2.62225 2.80574 2.80987 2.81314 2.96924 2.97348 2.97732 3.14208 3.14529 3.14938 3.15401 3.29121 3.29479 3.30012 3.42394 3.4304 3.43439 3.5713 3.57526 3.57891 3.74602 3.74908 3.75284 4.07947 4.08211 4.08583 4.3283 4.33055 4.33385 4.48241 4.48557 4.48978 4.60644 4.6129 4.61906 4.8017 4.80459 4.80723 
31 0.16728 0.32582 0.51127 0.64381 0.83433 1.00515 1.17286 1.33773 1.50355 1.66692 1.67381 1.85934 2.07078 2.2021 2.34256 2.34809 2.48503 2.63839 2.82882 2.99322 3.16678 3.31828 3.45234 3.5934 3.60028 3.77118 4.09962 4.34774 4.507 4.63474 4.82374 
0 
68 0.16535 0.16952 0.32147 0.32557 0.34137 0.50932 0.5135 0.52588 0.64132 0.6469 0.83141 0.83569 0.84984 1.00161 1.00685 1.02138 1.16791 1.17504 1.33222 1.33855 1.4999 1.50577 1.66578 1.67155 1.85589 1.86088 1.86702 2.07 2.07551 2.10298 2.19644 2.20556 2.34188 2.34668 2.35432 2.4838 2.49052 2.63628 2.64126 2.82796 2.83258 2.99168 2.99687 3.16198 3.16682 3.17286 3.31205 3.31764 3.33349 3.44836 3.45283 3.59263 3.5976 3.60983 3.76776 3.77128 3.78635 4.09888 4.10498 4.34659 4.3524 4.50164 4.50695 4.62858 4.63948 4.82163 4.82514 4.83829 
0 
22 0.16983 0.32501 0.51365 0.83329 1.00535 1.17765 1.34022 1.66864 1.86179 2.34736 2.6393 2.83291 2.99756 3.171 3.31775 3.45248 3.59708 3.77022 4.10508 4.34751 4.50688 4.82455 
80 0.1541 0.15803 0.16274 0.31088 0.31456 0.31832 0.49647 0.50077 0.50458 0.62954 0.63349 0.63787 0.81944 0.82321 0.82671 0.99137 0.99577 1.0001 1.15702 1.16172 1.16731 1.32075 1.32597 1.33052 1.48915 1.49381 1.49912 1.64988 1.65672 1.66009 1.84609 1.84979 1.8539 2.05935 2.06263 2.1842 2.19006 2.33144 2.33489 2.33991 2.46929 2.47435 2.47912 2.62513 2.62877 2.63258 2.81466 2.81891 2.8223 2.97843 2.98357 2.98912 3.15159 3.15541 3.1587 3.30065 3.30526 3.30972 3.43558 3.43945 3.44399 3.58061 3.58468 3.58963 3.75454 3.75886 3.76191 4.08838 4.09162 4.33708 4.33974 4.49176 4.49619 4.49976 4.61507 4.6223 4.62658 4.81074 4.8135 4.8179 
0 
53 0.15891 0.16375 0.31492 0.3193 0.5026 0.50708 0.63594 0.64041 0.82555 0.83028 0.99485 1.00024 1.16343 1.32748 1.33261 1.49523 1.49968 1.65944 1.66627 1.84841 1.85449 2.06196 2.06802 2.19245 2.33487 2.33998 2.47717 2.4826 2.63006 2.63411 2.82123 2.82566 2.98532 2.99052 3.15769 3.16233 3.30648 3.31181 3.44114 3.44586 3.58603 3.5911 3.75989 3.76345 4.09052 4.09646 4.33929 4.34483 4.49814 4.50299 4.62549 4.81469 4.81947 
89 0.14468 0.14917 0.15248 0.30112 0.30481 0.30857 0.3127 0.48763 0.49266 0.49566 0.62024 0.62507 0.62893 0.81009 0.81398 0.81733 0.8222 0.98275 0.9864 0.99097 1.14715 1.15154 1.15687 1.312 1.31761 1.32127 1.48024 1.48536 1.48862 1.64104 1.64892 1.65293 1.83747 1.84031 1.84456 2.05074 2.05398 2.05908 2.176 2.18243 2.18981 2.32237 2.32561 2.33001 2.45831 2.46512 2.46888 2.61452 2.61952 2.62255 2.80585 2.81066 2.81367 2.81907 2.96968 2.97536 2.97885 3.14264 3.14596 3.14997 3.15419 3.29172 3.29659 3.30046 3.424 3.43031 3.43471 3.57159 3.57634 3.58044 3.74617 3.75053 3.75346 4.07965 4.08258 4.08778 4.32862 4.33104 4.33678 4.4829 4.48678 4.48994 4.60687 4.61427 4.61891 4.80176 4.80491 4.80773 4.81195 
51 0.17556 0.18031 0.33317 0.33739 0.51902 0.52319 0.65303 0.65897 0.84179 0.84668 1.01245 1.01675 1.18088 1.18647 1.34574 1.3522 1.51277 1.51878 1.67587 1.68285 1.86804 1.87266 2.07939 2.08617 2.21146 2.35143 2.35732 2.4944 2.50501 2.64718 2.83779 2.84337 3.00196 3.17491 3.17912 3.32572 3.33229 3.45925 3.46473 3.60352 3.6097 3.77791 3.78283 4.10847 4.11505 4.35605 4.36371 4.51477 4.64312 4.8312 4.8358 
0 
130 0.14186 0.14515 0.14787 0.15014 0.15427 0.29798 0.30156 0.30411 0.30654 0.30962 0.48482 0.48828 0.49092 0.49306 0.49604 0.6158 0.61968 0.62272 0.62538 0.6283 0.80725 0.81061 0.81344 0.81556 0.81906 0.98006 0.98241 0.98543 0.98817 1.14408 1.14795 1.15125 1.15486 1.15907 1.30905 1.31229 1.31595 1.31868 1.32231 1.47708 1.48076 1.48372 1.48609 1.48987 1.63825 1.64433 1.64752 1.65064 1.65572 1.83478 1.83701 1.83956 1.84203 1.84628 2.04802 2.05024 2.05275 2.05569 2.17317 2.1772 2.18069 2.18723 2.31967 2.3223 2.3248 2.32753 2.45482 2.46069 2.46406 2.46672 2.47049 2.61158 2.61595 2.61858 2.6208 2.80327 2.80687 2.80933 2.81149 2.81505 2.96674 2.97034 2.9736 2.97588 3.13956 3.14239 3.14482 3.1474 3.15011 3.28861 3.29176 3.29493 3.29794 3.30088 3.42145 3.42711 3.42951 3.43292 3.43621 3.5688 3.57232 3.57486 3.57786 3.74351 3.74588 3.74872 3.75095 3.75371 4.07699 4.07928 4.08168 4.08449 4.32579 4.32785 4.33002 4.33322 4.47991 4.48273 4.48597 4.48803 4.49213 4.60393 4.60855 4.61208 4.61579 4.79924 4.80183 4.80389 4.80605 4.80962 
0 
59 0.15519 0.15961 0.16526 0.31265 0.31836 0.49902 0.50265 0.50756 0.63181 0.6367 0.82092 0.82584 0.99279 0.99814 1.15892 1.16727 1.32405 1.33093 1.4918 1.49614 1.65405 1.65881 1.66531 1.84755 1.85411 2.06055 2.0685 2.18682 2.19707 2.33291 2.33879 2.47179 2.477 2.62692 2.63111 2.81756 2.82169 2.8268 2.98024 2.98517 3.15365 3.15911 3.30337 3.30998 3.43808 3.44438 3.58304 3.58851 3.75709 3.76222 4.0897 4.33851 4.34432 4.4937 4.49905 4.61804 4.62486 4.81249 4.81655 
65 0.16607 0.16942 0.17541 0.32255 0.32604 0.33287 0.50984 0.51313 0.64257 0.64619 0.83097 0.83447 0.83979 1.00117 1.00593 1.01214 1.1674 1.17371 1.33533 1.33917 1.50259 1.50673 1.66589 1.67168 1.85588 1.85984 1.86694 2.06897 2.07297 2.19759 2.2062 2.3419 2.3456 2.35248 2.48392 2.48835 2.63676 2.64006 2.82756 2.83134 2.83798 2.99252 2.99766 3.1624 3.16686 3.17185 3.31426 3.31792 3.44865 3.45273 3.59311 3.59815 3.76642 3.77002 4.09794 4.10194 4.34656 4.35186 4.50359 4.50688 4.63028 4.63595 4.82101 4.82405 4.82825 
36 0.14923 0.15506 0.30626 0.49298 0.49843 0.62573 0.81453 0.82031 0.98638 1.15255 1.31654 1.48576 1.65254 1.8411 2.05437 2.1819 2.32655 2.46927 2.62126 2.81131 2.81748 2.97534 3.14687 3.15331 3.29641 3.43371 3.57704 3.74989 3.75572 4.08344 4.33209 4.48709 4.49339 4.61489 4.80592 4.81104 
2 1.01057 4.82694 
3 0.82889 2.82813 4.8234 
0 
20 0.16937 0.32629 0.51254 0.64747 0.83531 1.17684 1.50563 1.86233 2.63881 2.83231 2.99613 3.16822 3.3187 3.45396 3.59821 3.76969 4.34865 4.50788 4.63731 4.82425 
26 0.15887 0.318 0.50255 0.63565 0.82341 0.99958 1.16335 1.32855 1.4963 1.65985 1.85356 2.06488 2.33908 2.47799 2.63121 2.82156 2.98605 3.15945 3.30769 3.44349 3.58881 3.76217 4.34176 4.49887 4.62777 4.81506 
71 0.1541 0.15872 0.16537 0.3112 0.31531 0.31947 0.49816 0.50143 0.50488 0.63094 0.63511 0.64063 0.81895 0.82317 0.82573 0.99126 0.99637 1.15749 1.16353 1.16824 1.32117 1.32658 1.33047 1.49054 1.49458 1.49888 1.65437 1.6586 1.84588 1.85099 1.8552 2.05926 2.06356 2.18515 2.19067 2.33142 2.33555 2.47185 2.47605 2.48171 2.62601 2.6295 2.81623 2.81996 2.82458 2.98038 2.98407 3.15191 3.15653 3.16081 3.30126 3.30666 3.30989 3.43698 3.44196 3.5821 3.58609 3.75475 3.75921 3.76257 4.0883 4.09288 4.33693 4.34158 4.49195 4.49656 4.61531 4.62333 4.62991 4.8108 4.81399 
7 0.65293 2.64555 3.0027 3.32439 3.77621 4.51287 4.8333 
32 0.16848 0.3239 0.51056 0.6436 0.64944 0.83316 0.83857 1.00275 1.17289 1.33714 1.50421 1.66723 1.85685 1.8635 2.07178 2.20078 2.34265 2.48518 2.63885 2.82864 2.8367 2.9932 3.16579 3.3167 3.45077 3.59433 3.7682 4.0994 4.34745 4.50587 4.63427 4.82308 
34 0.15861 0.31295 0.31862 0.50115 0.63336 0.82494 0.99274 0.99943 1.15896 1.16826 1.32768 1.49529 1.65891 1.8474 1.85449 2.06134 2.19135 2.33278 2.4766 2.62831 2.81972 2.98456 3.15369 3.15923 3.30743 3.4386 3.58524 3.75956 4.08988 4.33798 4.49693 4.62469 4.81253 4.81862 
57 0.15013 0.15469 0.30676 0.31126 0.493 0.49806 0.62566 0.63073 0.81611 0.82052 0.98802 0.99535 1.15328 1.16285 1.31766 1.32546 1.48575 1.49173 1.64647 1.65475 1.84287 1.84767 2.05607 2.05991 2.18143 2.1894 2.3278 2.33179 2.46582 2.47252 2.62152 2.62624 2.81113 2.81638 2.97519 2.9816 3.14814 3.1529 3.29698 3.30486 3.42969 3.43576 3.44254 3.57691 3.58187 3.75132 3.75666 4.08504 4.08858 4.33393 4.33704 4.4884 4.49433 4.61236 4.62173 4.80707 4.81046 
98 0.15399 0.15784 0.1609 0.16512 0.31069 0.31363 0.31719 0.32052 0.49691 0.5014 0.50456 0.50806 0.62953 0.63347 0.63712 0.82006 0.82367 0.82639 0.83026 0.99186 0.99608 0.99921 1.1569 1.1608 1.16538 1.16935 1.32139 1.32628 1.32971 1.48953 1.494 1.49696 1.50072 1.64965 1.65639 1.65961 1.66393 1.8467 1.84977 1.85371 2.05997 2.06347 2.06837 2.18494 2.19016 2.19515 2.33179 2.33485 2.33836 2.46728 2.4731 2.47676 2.48114 2.62462 2.6285 2.63121 2.81495 2.81913 2.82211 2.82622 2.97901 2.98402 2.98677 3.15205 3.15521 3.15847 3.16229 3.30085 3.30507 3.30882 3.31294 3.43261 3.43862 3.44309 3.44781 3.58076 3.58483 3.58823 3.75521 3.7591 3.76202 4.08898 4.09226 4.09701 4.33799 4.34099 4.34547 4.49241 4.49674 4.49956 4.61548 4.62193 4.62551 4.63241 4.81117 4.81411 4.81729 4.82103 
25 0.16963 0.32694 0.51075 0.64621 0.83448 1.00349 1.17396 1.50465 1.67005 1.86073 2.06991 2.20025 2.34192 2.48422 2.82876 2.99143 3.16694 3.32025 3.59807 3.7703 4.09936 4.3474 4.50959 4.63455 4.82491 
60 0.16623 0.17167 0.32351 0.32776 0.51103 0.51502 0.6434 0.6484 0.83186 0.83562 0.85474 1.00225 1.00728 1.16998 1.17635 1.33621 1.34129 1.50283 1.5064 1.66654 1.67205 1.85703 1.86194 1.86986 2.07004 2.07475 2.19705 2.20263 2.34269 2.34778 2.48414 2.48802 2.63717 2.64112 2.82873 2.83286 2.83855 2.99154 2.99545 3.16408 3.16825 3.31357 3.31863 3.44989 3.45395 3.59338 3.59778 3.76764 3.77194 4.09951 4.10395 4.348 4.35583 4.50376 4.50819 4.63077 4.63554 4.82256 4.82607 4.83741 
38 0.16044 0.16593 0.31757 0.3226 0.50529 0.51068 0.6381 0.82485 0.82895 0.99643 1.00402 1.16307 1.17145 1.32981 1.49802 1.66121 1.6687 1.85083 1.85625 2.06481 2.19385 2.33686 2.34295 2.4798 2.63333 2.82376 2.83161 2.98721 3.16019 3.31006 3.44543 3.58788 3.76337 4.09361 4.3422 4.50056 4.62688 4.8175 
92 0.17739 0.18046 0.18446 0.3334 0.33689 0.34007 0.35506 0.52077 0.52338 0.52654 0.5329 0.65403 0.65756 0.66177 0.84268 0.846 0.84946 1.0139 1.01799 1.02217 1.18078 1.18492 1.18912 1.34591 1.34908 1.35291 1.51395 1.51714 1.52121 1.67783 1.68108 1.68576 1.86823 1.87192 1.87527 1.88287 2.08093 2.08431 2.08914 2.2095 2.21387 2.22302 2.35317 2.35647 2.36049 2.36728 2.49551 2.49889 2.50402 2.648 2.65112 2.65579 2.83892 2.84181 2.8454 2.85019 3.00306 3.00605 3.01057 3.17511 3.17854 3.18152 3.18817 3.3249 3.32863 3.33192 3.45952 3.46333 3.46685 3.60418 3.60736 3.6115 3.62105 3.77818 3.78137 3.78409 3.79187 4.10983 4.11302 4.11733 4.35854 4.36145 4.36585 4.51565 4.51893 4.52311 4.64386 4.64898 4.83286 4.83556 4.83871 4.84352 
77 0.15297 0.15724 0.16298 0.30892 0.3124 0.31653 0.49546 0.50023 0.50444 0.62776 0.6326 0.6365 0.81861 0.82298 0.82594 0.9904 0.9948 1.15532 1.16043 1.16729 1.32012 1.3253 1.33234 1.48814 1.49298 1.49856 1.64901 1.65619 1.66013 1.84521 1.84922 1.85434 2.05845 2.06223 2.18395 2.18978 2.33024 2.33372 2.3402 2.46604 2.47249 2.47609 2.62211 2.62685 2.63008 2.81374 2.81819 2.82303 2.97756 2.98283 3.15046 3.15406 3.15794 3.29947 3.3043 3.30901 3.43203 3.43768 3.4421 3.57933 3.58379 3.58996 3.75379 3.75836 3.76323 4.0874 4.09116 4.33629 4.34014 4.49075 4.49551 4.6146 4.62115 4.62924 4.80959 4.81294 4.81776 
54 0.15375 0.15814 0.3104 0.31583 0.4978 0.5023 0.63013 0.63541 0.81785 0.82239 0.82757 0.99078 0.99798 1.15713 1.16812 1.32158 1.32768 1.49022 1.49491 1.65537 1.6627 1.84529 1.85112 2.05875 2.06621 2.18729 2.33069 2.33648 2.47195 2.47781 2.62586 2.62997 2.81559 2.81999 2.9799 2.98483 3.15121 3.15685 3.3009 3.30733 3.43644 3.44313 3.58122 3.58673 3.75437 3.7594 4.08768 4.33633 4.49153 4.49636 4.61849 4.62645 4.81032 4.81452 
32 0.15462 0.30999 0.49738 0.63043 0.82014 0.98973 1.15714 1.32189 1.49018 1.65492 1.84416 2.05745 2.18767 2.32982 2.47266 2.62537 2.81527 2.9797 3.15062 3.15858 3.30083 3.43624 3.58093 3.75321 3.759 4.08656 4.33505 4.49082 4.49721 4.62182 4.80926 4.81505 
32 0.16464 0.32033 0.32606 0.50891 0.64063 0.82795 0.8335 1.00017 1.16767 1.33363 1.50063 1.66415 1.85444 1.86009 2.06744 2.19633 2.34035 2.48184 2.63532 2.82597 2.99042 3.16145 3.31211 3.44722 3.59127 3.76479 3.77131 4.09656 4.34529 4.50133 4.63045 4.82002 
83 0.14527 0.14956 0.15323 0.30147 0.3051 0.30907 0.48806 0.49272 0.49618 0.62067 0.62509 0.6293 0.81081 0.81468 0.81822 0.82441 0.9832 0.987 0.99173 1.14767 1.15176 1.15744 1.31255 1.31756 1.32175 1.48066 1.48522 1.48898 1.64189 1.64847 1.6523 1.83793 1.84096 1.8453 2.05118 2.05455 2.1765 2.18237 2.18963 2.32279 2.32611 2.33056 2.45959 2.46508 2.46951 2.61529 2.61963 2.62306 2.80637 2.81078 2.8143 2.82102 2.97012 2.97507 2.97883 3.14293 3.14627 3.15041 3.29211 3.29658 3.30096 3.42491 3.43037 3.43519 3.572 3.57644 3.58096 3.74661 3.75077 3.7541 4.08008 4.08315 4.32906 4.33174 4.48332 4.48711 4.49063 4.60742 4.61418 4.61875 4.80223 4.80546 4.80855 
142 0.13728 0.14047 0.14316 0.14537 0.14821 0.29339 0.29682 0.29931 0.30168 0.30395 0.48019 0.48349 0.48622 0.48826 0.4906 0.49472 0.61148 0.61516 0.61814 0.62064 0.62285 0.62726 0.80265 0.80588 0.80866 0.81076 0.8132 0.81653 0.97545 0.97784 0.98072 0.98333 0.98683 1.1395 1.14317 1.14635 1.14934 1.15283 1.30444 1.30756 1.31121 1.31359 1.31647 1.47248 1.47596 1.47897 1.48121 1.48415 1.63368 1.63936 1.64248 1.6449 1.64888 1.83016 1.8324 1.83477 1.83725 1.83979 2.0434 2.04564 2.04801 2.05082 2.16857 2.17232 2.17593 2.17976 2.31504 2.31764 2.32003 2.32267 2.32594 2.45028 2.45568 2.45894 2.46152 2.46416 2.60698 2.61108 2.61374 2.6159 2.61896 2.79864 2.80206 2.80462 2.80667 2.80942 2.81316 2.96213 2.96554 2.96887 2.97093 2.97474 3.13496 3.13776 3.14008 3.14263 3.14466 3.14823 3.28406 3.28714 3.29029 3.29307 3.29549 3.41684 3.42217 3.42454 3.42731 3.42989 3.56419 3.56755 3.57016 3.57284 3.57632 3.7389 3.74133 3.74404 3.74621 3.74819 4.07236 4.07467 4.07693 4.07964 4.32119 4.32324 4.32529 4.32841 4.4753 4.47808 4.48123 4.48325 4.48578 4.59933 4.60339 4.60709 4.61019 4.61491 4.7946 4.79717 4.79917 4.80131 4.80392 4.99802 
36 0.15358 0.15854 0.31045 0.31777 0.49672 0.50174 0.62982 0.8183 0.8236 0.99065 1.1568 1.32073 1.48955 1.49518 1.65387 1.84536 2.0586 2.18585 2.33078 2.47074 2.47657 2.6251 2.81523 2.97901 2.98461 3.15108 3.30056 3.30937 3.43645 3.58088 3.75404 4.08767 4.33635 4.49136 4.61875 4.81015 
0 
59 0.17491 0.17965 0.33154 0.3356 0.5184 0.52248 0.6509 0.65492 0.84074 0.84521 1.01053 1.01561 1.17993 1.18512 1.34384 1.34822 1.51094 1.51541 1.67484 1.68053 1.86636 1.87044 1.88175 2.07734 2.08181 2.20834 2.35108 2.35737 2.36718 2.49303 2.49844 2.64534 2.65051 2.83713 2.84309 3.00073 3.00695 3.17271 3.17632 3.18407 3.32321 3.32755 3.45741 3.46228 3.60214 3.60729 3.77531 3.77974 3.79281 4.10636 4.11112 4.35488 4.36006 4.51271 4.51679 4.64232 4.82981 4.83366 4.8396 
93 0.17673 0.17969 0.18369 0.33231 0.33574 0.33913 0.34768 0.52038 0.52351 0.527 0.5352 0.65281 0.65644 0.65997 0.84259 0.84533 0.84915 1.01172 1.01663 1.02108 1.03131 1.18057 1.18532 1.18945 1.34556 1.34905 1.3536 1.51349 1.51677 1.52055 1.67687 1.6806 1.6855 1.86695 1.8708 1.87417 1.881 2.0798 2.08329 2.08785 2.20851 2.21315 2.219 2.352 2.35633 2.36088 2.36702 2.49594 2.50018 2.50594 2.64795 2.65069 2.656 2.83858 2.84176 2.84581 2.85801 3.00294 3.00611 3.01072 3.17331 3.17715 3.18052 3.18774 3.32382 3.32758 3.33068 3.45994 3.46332 3.46821 3.60426 3.60818 3.61336 3.77761 3.78085 3.78432 3.79311 4.10833 4.11176 4.11802 4.35724 4.36026 4.365 4.51534 4.51814 4.52229 4.64264 4.6471 4.65724 4.83191 4.83457 4.83791 4.84304 
5 0.32557 0.83643 1.00486 1.66675 1.86127 
2 3.00184 3.77526 
55 0.15823 0.16182 0.3144 0.31874 0.50217 0.50562 0.63427 0.63828 0.82294 0.82692 0.8313 0.99485 1.00037 1.16075 1.16796 1.32577 1.33065 1.4946 1.49843 1.65907 1.66459 1.84931 1.85498 2.06266 2.18932 2.19955 2.33454 2.34007 2.476 2.47992 2.62957 2.63288 2.82001 2.82336 2.82948 2.98363 2.98748 3.15526 3.15983 3.30502 3.31008 3.44013 3.44494 3.58573 3.59025 3.75882 3.76292 4.09181 4.34015 4.49592 4.49998 4.62122 4.62726 4.81417 4.81735 
80 0.14496 0.14917 0.15268 0.30147 0.30502 0.30879 0.48798 0.49258 0.49576 0.6205 0.62494 0.62885 0.81053 0.81429 0.8176 0.98295 0.9869 0.99129 1.14787 1.1519 1.15688 1.31258 1.31773 1.32149 1.48072 1.48544 1.48883 1.64168 1.64872 1.65283 1.83769 1.84084 1.84478 2.05094 2.05437 2.17649 2.1823 2.32262 2.32594 2.33013 2.45951 2.46511 2.46905 2.61546 2.61965 2.62284 2.80625 2.81065 2.81385 2.97016 2.97539 2.97903 3.14289 3.14627 3.14996 3.29203 3.29649 3.30044 3.42472 3.43018 3.43495 3.57192 3.57633 3.58037 3.74633 3.75052 3.75354 4.07985 4.08299 4.32879 4.33157 4.48324 4.48743 4.49042 4.60738 4.61396 4.61898 4.802 4.80517 4.8082 
3 3.16951 3.77144 4.82451 
27 0.17124 0.32608 0.51451 0.64689 0.83458 1.0068 1.17698 1.3408 1.50652 1.67371 1.86179 2.07486 2.34755 2.48908 2.63946 2.83442 2.99681 3.1686 3.31865 3.45339 3.59904 3.77091 4.10365 4.35423 4.50777 4.63598 4.8256 
28 0.15878 0.31621 0.5017 0.6351 0.8238 0.99542 1.16419 1.32754 1.49479 1.65916 1.84989 2.06161 2.1918 2.33401 2.47626 2.62912 2.81987 2.98398 3.15686 3.30743 3.44175 3.58472 3.75945 4.09037 4.33822 4.49632 4.6261 4.81344 
57 0.15269 0.15778 0.309 0.31409 0.49516 0.50025 0.6283 0.63376 0.81806 0.82298 0.82972 0.98963 0.99555 1.15533 1.16244 1.31957 1.32567 1.48779 1.49332 1.65018 1.65641 1.84436 1.84967 2.05761 2.06245 2.18367 2.1908 2.32965 2.33492 2.46816 2.4743 2.62332 2.62823 2.81344 2.81853 2.97725 2.98292 3.14981 3.15532 3.29928 3.30561 3.43279 3.43777 3.57913 3.58449 3.75304 3.75848 4.08663 4.09146 4.33539 4.34059 4.49013 4.49564 4.61419 4.62275 4.809 4.81305 
29 0.16588 0.3226 0.50946 0.64271 0.8311 1.00375 1.17245 1.3349 1.50258 1.66612 1.8574 1.86452 2.06927 2.20017 2.34221 2.48546 2.63645 2.82735 2.99125 3.16401 3.31462 3.44937 3.59438 3.76723 4.09899 4.34576 4.50452 4.63304 4.82103 
96 0.17678 0.17958 0.18371 0.33267 0.33599 0.33906 0.34549 0.52036 0.52316 0.52643 0.53217 0.65292 0.65653 0.66013 0.84239 0.84514 0.84873 0.85626 1.01251 1.01646 1.02055 1.02788 1.17991 1.18422 1.18787 1.34459 1.34794 1.35144 1.36285 1.51341 1.51644 1.51998 1.67745 1.6812 1.68626 1.86727 1.8709 1.87439 1.88095 2.07999 2.0832 2.08795 2.2094 2.21431 2.22212 2.352 2.35568 2.35987 2.36628 2.49467 2.49819 2.50299 2.64716 2.64994 2.65492 2.83829 2.84108 2.8448 2.84945 3.00292 3.00617 3.01218 3.17433 3.17738 3.1807 3.18752 3.32491 3.32794 3.33123 3.45796 3.46208 3.46549 3.47402 3.60389 3.60765 3.61232 3.77719 3.78053 3.78373 3.78935 4.1085 4.11168 4.11718 4.35704 4.36013 4.36488 4.51408 4.51711 4.52084 4.52903 4.64361 4.64844 4.83222 4.83476 4.83802 4.84341 
68 0.15686 0.16097 0.16522 0.31433 0.31813 0.32194 0.50192 0.50531 0.50996 0.63434 0.63845 0.82247 0.82639 0.82942 0.99427 0.99867 1.00209 1.16061 1.16556 1.17116 1.32492 1.33025 1.49416 1.4978 1.65872 1.66227 1.66685 1.84909 1.85333 1.85682 2.06215 2.06592 2.19021 2.19449 2.33427 2.33893 2.47561 2.47917 2.62926 2.6328 2.8198 2.82331 2.82832 2.98368 2.98733 3.15522 3.15995 3.16527 3.30528 3.31043 3.44043 3.44513 3.58502 3.58865 3.59639 3.75866 3.76323 4.09114 4.09514 4.33965 4.34374 4.4954 4.49989 4.61988 4.62621 4.8139 4.81716 4.82224 
31 0.16661 0.32376 0.50905 0.51516 0.64168 0.83369 1.00458 1.16839 1.334 1.50123 1.6675 1.85743 2.07005 2.19868 2.34137 2.48333 2.63598 2.8288 2.99006 3.16228 3.16747 3.31389 3.44916 3.59229 3.76604 3.77149 4.09861 4.34628 4.50411 4.62985 4.82197 
19 0.16489 0.32203 0.51044 0.83203 1.00132 1.50155 1.66358 1.85645 2.34222 2.48131 2.63426 2.82787 3.44912 3.59311 3.76526 4.09669 4.3442 4.5031 4.81929 
39 0.15464 0.16006 0.31129 0.31944 0.49891 0.50558 0.63206 0.82086 0.82586 0.99139 1.15771 1.32137 1.49047 1.65613 1.84591 2.05912 2.18529 2.33137 2.47315 2.62675 2.81788 2.98011 2.98664 3.15209 3.15901 3.30138 3.30963 3.43766 3.44495 3.58182 3.75469 3.76135 4.08812 4.33683 4.49194 4.49991 4.61573 4.81078 4.81743 
111 0.14474 0.14852 0.15129 0.15418 0.30086 0.30426 0.30743 0.3102 0.48747 0.49147 0.49396 0.49657 0.50077 0.61983 0.62364 0.62655 0.6294 0.81008 0.81348 0.81665 0.81914 0.98268 0.98548 0.989 0.99292 1.14695 1.1507 1.15456 1.15828 1.31182 1.31537 1.3189 1.3221 1.47992 1.48383 1.48685 1.48965 1.64126 1.6476 1.65049 1.65389 1.83739 1.83991 1.84312 1.84642 2.05064 2.05324 2.05606 2.17593 2.18099 2.18432 2.32227 2.32507 2.32808 2.33165 2.45819 2.46373 2.46714 2.46985 2.47482 2.61446 2.61867 2.62162 2.62419 2.80584 2.80985 2.8125 2.81525 2.82022 2.9695 2.97363 2.97662 2.97995 3.14233 3.14537 3.14858 3.15106 3.29155 3.29503 3.29865 3.30147 3.42422 3.42991 3.43301 3.43602 3.57146 3.57533 3.57804 3.58129 3.74616 3.74935 3.75221 3.7545 4.07958 4.08217 4.08517 4.32854 4.33073 4.33374 4.48267 4.48565 4.48905 4.4916 4.60677 4.61241 4.61643 4.62084 4.80175 4.80457 4.80688 4.80969 
32 0.15104 0.30737 0.49335 0.62661 0.81638 0.82398 0.98797 1.1535 1.31766 1.32645 1.48601 1.65215 1.84266 2.0559 2.1816 2.32796 2.4664 2.47367 2.62161 2.81157 2.9754 3.14809 3.29749 3.43376 3.57747 3.75135 3.75915 4.08495 4.33366 4.48835 4.61252 4.80726 
40 0.15399 0.30925 0.31715 0.49679 0.50211 0.62963 0.81897 0.82347 0.98929 1.15548 1.16497 1.32006 1.32742 1.48949 1.65526 1.84383 1.852 2.05709 2.18649 2.32933 2.47223 2.62455 2.81461 2.82067 2.97923 3.1501 3.15709 3.29955 3.30712 3.43669 3.58038 3.75303 3.75857 4.08617 4.33479 4.48994 4.4957 4.61728 4.8088 4.81425 
7 0.1661 0.32093 0.82825 1.00084 1.33147 1.66389 1.85604 
64 0.14388 0.14826 0.30019 0.30425 0.30884 0.4864 0.49081 0.49506 0.61946 0.62372 0.62996 0.80927 0.81378 0.81879 0.98096 0.98578 1.14661 1.15225 1.31087 1.31652 1.47912 1.48397 1.64215 1.64802 1.8357 1.83979 2.04892 2.0527 2.17509 2.18155 2.32089 2.32471 2.45964 2.46558 2.61458 2.61886 2.80464 2.80907 2.81448 2.96862 2.97379 3.14112 3.14528 3.14917 3.29052 3.296 3.42544 3.43059 3.57038 3.57468 3.74432 3.74879 3.75223 4.07794 4.08165 4.32676 4.33014 4.48141 4.48619 4.60598 4.61406 4.80018 4.80339 4.80766 
33 0.17632 0.33262 0.51951 0.65255 0.84228 1.01449 1.18479 1.34445 1.51099 1.67866 1.87 2.07668 2.09815 2.21445 2.35403 2.36514 2.498 2.64458 2.83881 3.00355 3.17467 3.32429 3.45923 3.6067 3.77713 4.10588 4.12186 4.35407 4.37106 4.51306 4.64419 4.83118 4.84031 
33 0.1699 0.32638 0.51311 0.64612 0.83564 0.84207 1.00439 1.01287 1.17229 1.33889 1.50596 1.66953 1.85962 1.86782 2.07319 2.20001 2.34568 2.48783 2.64162 2.83104 2.83766 2.99578 3.16843 3.31878 3.45339 3.5971 3.77287 4.10164 4.34952 4.50844 4.63597 4.82516 4.83153 
29 0.15749 0.31396 0.5001 0.63367 0.82181 0.82901 0.99508 1.16242 1.32593 1.49357 1.65787 1.84713 2.06062 2.18975 2.33374 2.47486 2.62828 2.8184 2.98332 3.15453 3.3056 3.44051 3.58417 3.75799 4.08906 4.33702 4.49534 4.62487 4.81222 
32 0.1643 0.31956 0.3244 0.50739 0.63981 0.83087 1.00029 1.16752 1.33278 1.49969 1.66407 1.8537 1.85964 2.06641 2.19676 2.33911 2.48115 2.63447 2.82515 2.83342 2.9895 3.16223 3.31258 3.44583 3.58991 3.7655 4.09527 4.344 4.50263 4.63069 4.81896 4.82465 
4 0.83016 1.00211 1.66522 3.59761 
25 0.16399 0.32129 0.50757 0.643 0.83019 1.16948 1.33501 1.49979 1.85446 2.06659 2.1974 2.34025 2.48351 2.63366 2.82487 2.98889 3.16152 3.3123 3.44763 3.59061 3.76439 4.09517 4.34225 4.50086 4.81798 
29 0.16224 0.31904 0.50683 0.63942 0.82715 0.99925 1.16953 1.33411 1.4994 1.661 1.85139 1.85812 2.06574 2.19892 2.33781 2.48022 2.6327 2.8241 2.98793 3.16153 3.31256 3.44667 3.58835 3.76378 4.09456 4.34232 4.50083 4.63266 4.81743 
57 0.17667 0.1815 0.33324 0.33707 0.51978 0.52412 0.65198 0.65589 0.84253 0.84693 1.01408 1.01974 1.18324 1.18951 1.34535 1.34975 1.51212 1.51685 1.67614 1.68208 1.86664 1.87119 1.87962 2.07885 2.08308 2.2096 2.3526 2.35951 2.49327 2.49869 2.64621 2.64991 2.83803 2.84308 3.00178 3.00725 3.17461 3.17824 3.32514 3.32886 3.45887 3.4633 3.60367 3.6087 3.77801 3.7818 4.10839 4.11373 4.35594 4.36056 4.5139 4.51798 4.64246 4.65171 4.83132 4.83589 4.85354 
79 0.15499 0.15819 0.16305 0.31179 0.31556 0.31992 0.49895 0.50176 0.50542 0.63165 0.63466 0.63867 0.8196 0.82272 0.82507 0.82853 0.99141 0.99554 0.99961 1.15785 1.16256 1.16773 1.32145 1.32644 1.33046 1.49128 1.49451 1.49948 1.6557 1.6586 1.66411 1.84621 1.84974 1.85397 2.05943 2.06282 2.18584 2.19049 2.33183 2.33543 2.34162 2.47235 2.47577 2.48115 2.62672 2.6297 2.81699 2.82005 2.82539 2.9801 2.98399 2.98924 3.15251 3.15697 3.16059 3.30138 3.3058 3.30916 3.4378 3.44139 3.44755 3.58244 3.58538 3.59114 3.75487 3.75894 3.76185 4.08856 4.09188 4.33731 4.34015 4.49228 4.49647 4.49971 4.61635 4.62401 4.81124 4.81411 4.81841 
39 0.16828 0.32438 0.3296 0.51211 0.64547 0.8344 1.00194 1.008 1.17429 1.33554 1.34175 1.5046 1.66685 1.67333 1.85748 1.86261 2.07259 2.19974 2.34339 2.34887 2.48591 2.63926 2.82934 2.83434 2.99392 3.16589 3.17068 3.31711 3.45047 3.59476 3.60686 3.76968 4.10012 4.34789 4.35424 4.50624 4.63476 4.82259 4.82855 
74 0.16205 0.16495 0.16958 0.31763 0.32113 0.32393 0.50571 0.50893 0.51416 0.63808 0.64181 0.8273 0.83032 0.83391 0.99767 1.00206 1.00614 1.16391 1.16928 1.17283 1.32809 1.33243 1.33586 1.49805 1.50106 1.66214 1.66591 1.6713 1.85274 1.85653 1.86019 2.06597 2.07005 2.19455 2.19985 2.33819 2.34233 2.34725 2.4791 2.48252 2.49352 2.63287 2.6356 2.82329 2.82643 2.83096 2.98765 2.99025 3.15884 3.16276 3.16626 3.30969 3.31343 3.31793 3.44396 3.44828 3.45543 3.58813 3.59198 3.59948 3.76248 3.766 3.77524 4.09444 4.09833 4.343 4.34599 4.4988 4.50244 4.62522 4.63051 4.81738 4.81992 4.82445 
3 1.84752 4.33738 4.81369 
100 0.1467 0.15112 0.15398 0.1588 0.30295 0.30685 0.31013 0.31372 0.4894 0.49429 0.49708 0.50057 0.62225 0.627 0.6305 0.81238 0.81646 0.81919 0.82319 0.98442 0.98839 0.99195 1.14918 1.15368 1.15789 1.16198 1.31387 1.31949 1.32276 1.48208 1.48721 1.48997 1.49491 1.64288 1.65037 1.65359 1.65903 1.83916 1.84209 1.84558 1.85034 2.05242 2.0556 2.05926 2.17782 2.1841 2.19029 2.32406 2.32737 2.33096 2.46034 2.4671 2.47022 2.47466 2.61676 2.62161 2.62429 2.80758 2.81237 2.81504 2.81927 2.97153 2.97711 2.97997 3.14438 3.14777 3.15137 3.15473 3.29345 3.29854 3.30185 3.30545 3.42585 3.43201 3.4359 3.43957 3.57332 3.57807 3.5817 3.74785 3.75218 3.75486 3.75968 4.08134 4.08418 4.08778 4.3303 4.33262 4.33708 4.48467 4.48915 4.49167 4.49787 4.60872 4.61538 4.61931 4.80346 4.80664 4.80931 4.813 
1 0.83494 
56 0.14723 0.15244 0.30342 0.30841 0.48962 0.49472 0.62269 0.62805 0.81267 0.81799 0.98439 0.99187 1.14998 1.1572 1.31429 1.32093 1.48243 1.48811 1.64605 1.65301 1.83913 1.84463 2.05235 2.05709 2.17823 2.18885 2.32422 2.32893 2.46373 2.47017 2.61808 2.62294 2.8078 2.81303 2.97188 2.97784 3.14449 3.14981 3.29381 3.30051 3.42936 3.43609 3.57356 3.57866 3.74774 3.75326 4.08133 4.086 4.33018 4.33438 4.48483 4.49051 4.6091 4.61939 4.8035 4.80719 
96 0.16091 0.16415 0.16736 0.17233 0.31752 0.32096 0.32434 0.50249 0.50691 0.50943 0.51269 0.63635 0.63958 0.64302 0.64748 0.82627 0.82972 0.83234 0.83723 0.99761 1.00105 1.00486 1.16316 1.16704 1.17084 1.1752 1.32749 1.33234 1.33573 1.49569 1.49974 1.50277 1.50701 1.66024 1.66374 1.66829 1.85224 1.85481 1.85893 2.06548 2.06862 2.07335 2.19089 2.19578 2.20067 2.33745 2.34016 2.34405 2.47728 2.48115 2.48428 2.63176 2.63467 2.63725 2.82046 2.82471 2.82726 2.83162 2.98517 2.98943 2.99186 3.15778 3.16127 3.16431 3.16768 3.30737 3.31168 3.31476 3.31843 3.44338 3.4467 3.44992 3.58702 3.59049 3.59412 3.76094 3.76459 3.76742 3.77117 4.09444 4.09699 4.10063 4.1503 4.3433 4.34567 4.35007 4.49816 4.50234 4.5049 4.62247 4.62738 4.63077 4.63568 4.81717 4.81962 4.82312 
62 0.15581 0.16034 0.31246 0.31705 0.49821 0.50289 0.50669 0.63248 0.63743 0.8216 0.8257 0.83035 0.99242 0.99829 1.15846 1.16437 1.32218 1.32798 1.49036 1.49556 1.50098 1.65504 1.65938 1.84715 1.85205 2.06039 2.06503 2.18636 2.19241 2.33249 2.33752 2.47199 2.47764 2.62661 2.6313 2.81568 2.82084 2.82591 2.97992 2.98533 3.15317 3.15827 3.16336 3.30192 3.30823 3.43852 3.44318 3.58155 3.58619 3.75591 3.76142 4.08955 4.09415 4.33834 4.34269 4.49272 4.49818 4.61909 4.62526 4.81212 4.81546 4.821 
47 0.16034 0.16379 0.31609 0.32027 0.5042 0.50837 0.63618 0.64073 0.82481 0.82829 0.99572 1.00136 1.1619 1.16852 1.32856 1.33267 1.49692 1.50071 1.6609 1.66558 1.85103 1.85551 2.06473 2.19225 2.33709 2.34325 2.47792 2.48416 2.63172 2.82249 2.82862 2.98666 3.15748 3.16194 3.30856 3.31218 3.44227 3.44879 3.58758 3.76152 3.76504 4.09326 4.34147 4.49983 4.6267 4.81594 4.81914 
7 0.51559 1.17919 2.07689 2.34839 2.83484 3.77131 4.50783 
68 0.18003 0.18441 0.3365 0.34034 0.52365 0.52771 0.53902 0.65546 0.65951 0.66919 0.84616 0.85024 1.01826 1.02336 1.18498 1.19001 1.34895 1.35357 1.51555 1.51956 1.52885 1.6805 1.68651 1.87152 1.87563 1.88474 2.08279 2.08704 2.21364 2.22459 2.35704 2.36229 2.37181 2.49807 2.50291 2.65041 2.65398 2.8422 2.84708 3.00602 3.01111 3.17718 3.18092 3.18678 3.32769 3.33157 3.3467 3.46182 3.46618 3.47867 3.6067 3.61182 3.62294 3.78156 3.78514 3.79705 4.11158 4.11632 4.36011 4.36512 4.51742 4.52086 4.5283 4.64646 4.6537 4.83509 4.83891 4.84512 
36 0.16523 0.32049 0.32562 0.50814 0.64135 0.83081 0.99977 1.01083 1.16751 1.17501 1.33337 1.50155 1.66507 1.85454 1.85999 2.06729 2.20473 2.34027 2.48288 2.63579 2.82657 2.83419 2.99062 3.16133 3.17118 3.3135 3.44856 3.59188 3.76559 3.77142 4.09629 4.34468 4.50321 4.6316 4.81957 4.82465 
57 0.16651 0.16978 0.32235 0.32615 0.51009 0.51362 0.64253 0.64681 0.83079 0.8346 1.00177 1.006 1.16856 1.17359 1.18036 1.335 1.33912 1.50316 1.50699 1.66645 1.67086 1.85712 1.86124 2.06939 2.07308 2.19838 2.20447 2.34314 2.34737 2.48489 2.48855 2.63776 2.6407 2.82762 2.83116 2.8367 2.993 2.99757 3.163 3.16709 3.31385 3.31814 3.44828 3.45296 3.59424 3.59838 3.76696 3.77049 4.09851 4.1019 4.34699 4.35044 4.50277 4.50698 4.63421 4.82228 4.82562 
0 
26 0.16475 0.32126 0.50826 0.64113 0.83089 1.00179 1.33557 1.5011 1.66456 1.85522 2.06835 2.34035 2.48274 2.63557 2.82658 2.99065 3.16311 3.31434 3.44761 3.59138 3.76591 4.09701 4.34521 4.50309 4.63277 4.81999 
28 0.16421 0.32136 0.50823 0.64109 0.83135 1.00042 1.16738 1.33301 1.50039 1.66479 1.85431 2.06822 2.19599 2.33948 2.48229 2.63582 2.82619 2.99054 3.16356 3.3131 3.44739 3.59151 3.76682 4.09635 4.3449 4.50343 4.63112 4.81988 
43 0.16215 0.31841 0.32258 0.50532 0.51003 0.63808 0.64253 0.82747 0.83126 0.99868 1.00325 1.16484 1.17201 1.33034 1.49821 1.66269 1.6691 1.85216 1.85663 2.06533 2.19507 2.33782 2.34461 2.47998 2.63301 2.82355 2.82924 2.98789 2.99654 3.15953 3.16358 3.30974 3.31486 3.44502 3.5887 3.59449 3.76302 4.09394 4.34206 4.50037 4.62755 4.81693 4.82082 
56 0.15867 0.16277 0.31494 0.31898 0.50228 0.50613 0.63461 0.63851 0.82289 0.82669 0.99471 0.99989 1.16148 1.16672 1.32723 1.33117 1.49512 1.49948 1.6589 1.66366 1.84928 1.85343 2.06224 2.06658 2.19135 2.1983 2.33478 2.33912 2.47644 2.48109 2.62984 2.63305 2.82032 2.82418 2.98492 2.98922 3.15547 3.15948 3.30628 3.31033 3.44081 3.44523 3.58579 3.59033 3.75979 3.7631 4.09124 4.09575 4.33935 4.34421 4.4974 4.50077 4.62151 4.62659 4.8142 4.81769 
94 0.14999 0.15388 0.15726 0.30616 0.30949 0.31329 0.31741 0.49269 0.49678 0.49965 0.50329 0.62533 0.62914 0.633 0.63827 0.81539 0.81884 0.82239 0.82644 0.98789 0.99076 0.99514 1.15227 1.15594 1.16099 1.31709 1.32081 1.32497 1.32987 1.48522 1.48915 1.49283 1.64631 1.65305 1.65604 1.8426 1.84514 1.84913 1.8543 2.05591 2.05853 2.06219 2.18114 2.18652 2.32747 2.33027 2.33387 2.46336 2.46905 2.47266 2.47694 2.61974 2.62387 2.62729 2.81099 2.81502 2.81812 2.82338 2.97476 2.97893 2.98242 3.1476 3.15065 3.15461 3.15845 3.29682 3.30039 3.30493 3.30875 3.42925 3.43528 3.43884 3.44351 3.57668 3.58049 3.58403 3.75135 3.75478 3.75813 4.08482 4.08739 4.09137 4.33388 4.33602 4.48792 4.49097 4.49479 4.61191 4.61804 4.62208 4.80694 4.80977 4.81232 4.81797 
21 0.16053 0.32011 0.50622 0.63897 0.82595 0.99705 1.4989 1.6624 1.85073 2.06435 2.33682 2.6326 2.82552 2.98762 3.16206 3.58802 3.76352 4.0929 4.34101 4.50074 4.81552 
56 0.14893 0.1543 0.30522 0.31053 0.49145 0.49697 0.62434 0.63043 0.81451 0.82024 0.98617 0.99372 1.1518 1.16135 1.31612 1.32392 1.48427 1.49055 1.6475 1.65322 1.84096 1.8463 2.05418 2.05927 2.18018 2.19066 2.32597 2.33095 2.4649 2.47099 2.61981 2.62528 2.80972 2.81538 2.97372 2.98011 3.14628 3.15195 3.29551 3.30324 3.43096 3.43653 3.57539 3.58115 3.74951 3.75528 4.08311 4.08803 4.33203 4.33662 4.48666 4.49256 4.61108 4.62 4.80527 4.80921 
56 0.14938 0.15545 0.30586 0.31152 0.49194 0.49762 0.62453 0.63108 0.81524 0.8211 0.98692 0.99421 1.15236 1.16053 1.31666 1.32399 1.48484 1.49139 1.64677 1.65347 1.84177 1.84744 2.05494 2.05984 2.18052 2.18949 2.32673 2.3319 2.4652 2.47182 2.62038 2.62575 2.81011 2.81607 2.9742 2.98079 3.14702 3.15289 3.29608 3.30358 3.43272 3.4392 3.5759 3.58172 3.75023 3.75607 4.08391 4.0887 4.33285 4.33678 4.48734 4.49332 4.6115 4.62123 4.80601 4.80996 
25 0.15997 0.31628 0.50493 0.63911 0.82558 0.9975 1.33161 1.49639 1.66076 1.85164 2.06314 2.33696 2.47764 2.63082 2.82501 2.98572 3.15894 3.30939 3.44429 3.58715 3.76145 4.09209 4.34036 4.49835 4.81533 
28 0.15824 0.31297 0.50102 0.63376 0.8226 0.99423 1.16193 1.32647 1.49404 1.65856 1.84773 2.06163 2.19117 2.33332 2.47611 2.62842 2.81887 2.98401 3.15375 3.30501 3.43929 3.58467 3.75759 4.0899 4.33843 4.49456 4.62687 4.81277 
3 1.00679 1.66772 4.10297 
64 0.17254 0.17653 0.32977 0.33325 0.51553 0.51901 0.52374 0.64769 0.65239 0.83898 0.84288 1.01008 1.01445 1.17734 1.18208 1.34088 1.34535 1.5087 1.51331 1.67234 1.67741 1.86472 1.86868 1.87688 2.07504 2.07919 2.20432 2.21185 2.34762 2.35164 2.35706 2.48979 2.49483 2.64317 2.64736 2.83368 2.83827 2.84408 2.99783 3.00225 3.17084 3.17424 3.18006 3.32152 3.32523 3.45554 3.45988 3.59865 3.60343 3.61074 3.77396 3.77732 3.78403 4.10379 4.10762 4.122 4.35188 4.35615 4.51079 4.51471 4.64038 4.8275 4.83111 4.83509 
89 0.16773 0.17079 0.17486 0.32319 0.32695 0.33005 0.34743 0.51126 0.51408 0.51708 0.52441 0.64461 0.64786 0.65341 0.83394 0.8366 0.84068 1.00312 1.00736 1.01134 1.17158 1.17648 1.18063 1.33597 1.33968 1.34378 1.50489 1.50797 1.51323 1.66764 1.67129 1.67595 1.85805 1.86171 1.86508 1.8728 2.07177 2.07492 2.08271 2.20041 2.20617 2.34432 2.34756 2.35167 2.35934 2.48611 2.48941 2.49419 2.63894 2.6418 2.65035 2.82924 2.83209 2.83561 2.84017 2.99453 2.99835 3.00565 3.1647 3.16835 3.17102 3.17677 3.31537 3.31888 3.32209 3.44977 3.45376 3.4577 3.59561 3.59919 3.60418 3.76952 3.77224 3.77767 4.1 4.10328 4.10924 4.34863 4.35177 4.35674 4.50668 4.50932 4.51747 4.63513 4.64003 4.82289 4.82551 4.82869 4.83459 
76 0.16438 0.168 0.17123 0.32116 0.32506 0.32827 0.50739 0.51066 0.51427 0.64079 0.64527 0.65321 0.8303 0.83408 0.83793 1.00119 1.00556 1.00947 1.16818 1.17263 1.17685 1.33178 1.33628 1.33999 1.50051 1.50451 1.50917 1.66601 1.66946 1.67574 1.856 1.86014 1.86394 2.06946 2.07285 2.19693 2.20095 2.34136 2.34518 2.35092 2.48321 2.48659 2.63624 2.63942 2.82688 2.83005 2.83429 2.98979 2.99395 3.1624 3.16629 3.17012 3.31228 3.31687 3.32054 3.44765 3.45174 3.45606 3.59233 3.59622 3.60362 3.76456 3.76922 3.77181 4.09882 4.10212 4.34695 4.34997 4.50191 4.50637 4.51154 4.63069 4.63527 4.8206 4.82357 4.82756 
63 0.15685 0.16063 0.31233 0.31675 0.50044 0.50384 0.63194 0.63662 0.8217 0.82597 0.99265 0.99726 1.15894 1.1642 1.32369 1.32854 1.49205 1.49617 1.50097 1.65565 1.65998 1.84703 1.85132 2.06023 2.06413 2.18928 2.19589 2.3324 2.33653 2.47255 2.47729 2.62695 2.63066 2.81798 2.82179 2.82851 2.98194 2.98585 3.15319 3.15805 3.1625 3.30296 3.30829 3.31269 3.43822 3.44268 3.583 3.58774 3.75644 3.76091 3.76474 4.08914 4.09325 4.33789 4.34207 4.49322 4.49791 4.50287 4.62055 4.62676 4.81199 4.81578 4.82042 
59 0.14808 0.15291 0.3043 0.30887 0.31508 0.49072 0.49614 0.50082 0.62359 0.62877 0.81374 0.81832 0.82239 0.98581 0.99236 1.15074 1.15975 1.31538 1.32316 1.48349 1.48955 1.64455 1.65279 1.84056 1.84509 2.05383 2.05812 2.17924 2.32541 2.32966 2.46331 2.47084 2.61847 2.62343 2.80893 2.81451 2.97292 2.97964 3.1457 3.15028 3.15502 3.29483 3.30312 3.42759 3.43379 3.57466 3.57992 3.7492 3.75503 4.08272 4.08678 4.33176 4.33528 4.48602 4.49187 4.6101 4.61976 4.80479 4.80853 
0 
112 0.14965 0.1537 0.15656 0.15999 0.30586 0.30931 0.3128 0.31576 0.4925 0.4965 0.49918 0.5018 0.5077 0.62464 0.62862 0.63163 0.63434 0.81495 0.81843 0.82156 0.82389 0.82786 0.98775 0.99056 0.99432 0.99831 1.15192 1.15578 1.15975 1.16355 1.31673 1.32047 1.32402 1.32717 1.48485 1.48885 1.49192 1.49475 1.6463 1.65279 1.65572 1.65931 1.84252 1.84513 1.84887 1.85233 2.05581 2.05853 2.06146 2.1809 2.18623 2.18989 2.32739 2.3302 2.33335 2.33748 2.46296 2.46883 2.4723 2.47491 2.48064 2.61942 2.62366 2.6268 2.62947 2.81087 2.81484 2.81773 2.82069 2.82501 2.97447 2.97869 2.98177 2.98545 3.14741 3.15048 3.15406 3.15657 3.29654 3.30013 3.30401 3.30705 3.42927 3.43522 3.43835 3.44155 3.57652 3.58035 3.58324 3.58666 3.75125 3.75459 3.75753 3.75983 4.08472 4.08739 4.09084 4.33374 4.33596 4.3395 4.48765 4.4907 4.49426 4.49691 4.61173 4.61758 4.62174 4.62602 4.80684 4.80981 4.81216 4.81557 
64 0.15301 0.15744 0.30918 0.31418 0.31893 0.49517 0.50003 0.50515 0.62833 0.63274 0.63922 0.81842 0.82349 0.99 0.99612 1.15559 1.16279 1.16882 1.31972 1.32623 1.48803 1.49315 1.64865 1.65565 1.84471 1.85004 2.05797 2.06211 2.18321 2.19041 2.32974 2.33397 2.46827 2.47327 2.48012 2.62414 2.62802 2.81299 2.81814 2.82465 2.97746 2.98281 3.15021 3.156 3.29941 3.30685 3.43187 3.4371 3.44312 3.57911 3.58369 3.75331 3.75888 4.08693 4.09098 4.33582 4.33932 4.49047 4.496 4.6141 4.62306 4.80911 4.81269 4.81853 
1 3.76708 
18 0.16676 0.31925 0.50569 0.63876 0.82917 1.17134 1.33212 1.5016 1.85645 2.82389 3.15991 3.31322 3.44591 3.76335 4.09587 4.34527 4.50146 4.81964 
44 0.16746 0.17258 0.32282 0.32811 0.5098 0.51564 0.6426 0.83472 0.83965 1.00241 1.01003 1.16787 1.17762 1.33292 1.34125 1.51042 1.66897 1.67663 1.86063 1.86563 2.07845 2.20181 2.34277 2.34839 2.48982 2.64721 2.82749 2.83644 2.99843 3.16337 3.17143 3.31356 3.3225 3.44809 3.45884 3.60139 3.76668 3.77542 4.10387 4.35283 4.50314 4.51189 4.82491 4.83105 
39 0.16998 0.32695 0.51222 0.51709 0.64621 0.83604 1.00728 1.17761 1.33786 1.505 1.50986 1.66955 1.86135 2.0723 2.20132 2.34511 2.35408 2.48658 2.63938 2.83047 2.83705 2.99405 2.99969 3.16596 3.1704 3.31763 3.45081 3.45518 3.59536 3.59996 3.77036 4.1003 4.10567 4.34894 4.50703 4.51273 4.63595 4.82364 4.83108 
12 0.17343 0.32993 0.51614 0.83854 1.01438 2.34756 3.17178 3.77764 4.10307 4.35048 4.51356 4.82797 
30 0.16674 0.3235 0.50993 0.64263 0.83113 1.00144 1.17255 1.33588 1.50226 1.66539 1.85947 2.06859 2.20159 2.34107 2.35075 2.48319 2.63588 2.8271 2.83391 2.99095 3.16448 3.31542 3.44941 3.59372 3.76718 4.09821 4.3466 4.50391 4.63748 4.82105 
0 
65 0.16257 0.16546 0.17102 0.31933 0.32239 0.3272 0.50632 0.50929 0.63906 0.64292 0.8277 0.8308 0.83509 0.99829 1.00243 1.00857 1.16455 1.17062 1.3313 1.33565 1.49879 1.50219 1.66272 1.6657 1.67338 1.85317 1.85652 1.8604 2.06611 2.06956 2.19433 2.19861 2.33835 2.34179 2.34852 2.48045 2.48424 2.63377 2.63691 2.82463 2.82736 2.83277 2.98847 2.99159 3.15985 3.16341 3.31066 3.31441 3.44629 3.45123 3.58985 3.59372 3.76333 3.76671 4.09493 4.09852 4.34355 4.3471 4.50045 4.50362 4.62703 4.63162 4.81817 4.8208 4.82524 
117 0.17558 0.17861 0.182 0.18767 0.33104 0.33485 0.33766 0.34207 0.51934 0.52231 0.52509 0.52911 0.65225 0.65547 0.65853 0.66492 0.84087 0.84409 0.84683 0.85018 1.01142 1.01562 1.01914 1.02499 1.17774 1.18219 1.18565 1.18924 1.34252 1.34602 1.34908 1.35334 1.51204 1.51485 1.51791 1.524 1.67605 1.67901 1.68237 1.6891 1.86597 1.86963 1.87242 1.87552 1.88255 2.07893 2.08182 2.08485 2.09179 2.207 2.21099 2.2159 2.35139 2.35488 2.35814 2.36271 2.36911 2.4936 2.49636 2.49973 2.50429 2.64663 2.64941 2.65272 2.65954 2.83672 2.83976 2.84268 2.84581 2.85509 3.00137 3.00409 3.00758 3.0142 3.17267 3.17611 3.1785 3.182 3.19095 3.32183 3.32568 3.32842 3.3315 3.45773 3.46112 3.46375 3.46864 3.60297 3.60593 3.6092 3.61488 3.77627 3.77965 3.78219 3.78665 3.79776 4.10837 4.11125 4.1149 4.12634 4.35664 4.35914 4.36265 4.37141 4.51298 4.51642 4.51908 4.52338 4.6405 4.64432 4.64825 4.66026 4.83126 4.83382 4.83654 4.83962 4.84671 
71 0.1697 0.1735 0.17935 0.32453 0.32894 0.33266 0.51293 0.51649 0.52111 0.64642 0.65007 0.83558 0.83866 0.84231 1.00465 1.00942 1.01483 1.17159 1.17684 1.18148 1.33858 1.34264 1.50608 1.50967 1.66986 1.67436 1.68167 1.85957 1.86408 1.86755 2.07373 2.07727 2.20275 2.20833 2.34534 2.34965 2.35522 2.48826 2.4924 2.64123 2.64474 2.83189 2.83605 2.84195 2.99558 2.99924 3.16579 3.17008 3.17522 3.31815 3.32167 3.4525 3.45617 3.59678 3.60103 3.60777 3.77131 3.7743 3.7803 4.10219 4.10546 4.35016 4.35387 4.36295 4.50866 4.51208 4.63578 4.64136 4.82443 4.82784 4.83099 
27 0.17408 0.33033 0.51657 0.64874 0.83739 1.1808 1.34259 1.50848 1.676 1.866 2.07483 2.20859 2.3511 2.49107 2.64165 2.83816 2.99696 3.16975 3.32139 3.45593 3.59991 3.77255 4.10431 4.35099 4.50951 4.64401 4.82956 
91 0.15185 0.15604 0.15911 0.30837 0.31167 0.31513 0.31909 0.49469 0.49908 0.50182 0.50538 0.62748 0.63164 0.6354 0.81749 0.82103 0.824 0.82838 0.98971 0.99345 0.99764 1.15488 1.15872 1.16413 1.3192 1.32427 1.32772 1.48744 1.4919 1.495 1.64856 1.65512 1.65815 1.66297 1.84449 1.84742 1.85163 2.05778 2.06089 2.06561 2.18303 2.18873 2.32945 2.33252 2.3368 2.46703 2.47212 2.47549 2.48044 2.62266 2.62646 2.62944 2.8129 2.81707 2.81986 2.82481 2.97687 2.98174 2.9846 3.14974 3.15289 3.15653 3.1605 3.29882 3.30322 3.30694 3.43165 3.43681 3.44092 3.44525 3.57866 3.58274 3.58653 3.75309 3.75727 3.76004 4.08671 4.08949 4.09486 4.33565 4.33814 4.48999 4.49399 4.49674 4.61397 4.62021 4.62435 4.80884 4.81184 4.81452 4.81943 
51 0.15612 0.16059 0.31153 0.31739 0.49823 0.50222 0.63168 0.63648 0.82091 0.82536 0.99141 1.15753 1.16733 1.32151 1.32805 1.49108 1.49556 1.65625 1.66115 1.84616 1.85317 2.05923 2.18693 2.33162 2.34101 2.47262 2.47688 2.62635 2.63047 2.81664 2.82091 2.98008 2.98501 3.15219 3.15765 3.30155 3.30842 3.4381 3.44545 3.58191 3.58804 3.75518 3.76061 4.08831 4.33697 4.49239 4.49769 4.6193 4.62689 4.81128 4.81514 
22 0.16663 0.32442 0.50909 0.6433 0.83558 1.33647 1.50335 1.8591 2.06861 2.34313 2.63662 2.82904 2.99188 3.16666 3.3159 3.45034 3.59375 3.76805 4.09703 4.34505 4.50517 4.82025 
80 0.14689 0.15132 0.15499 0.30366 0.30774 0.31146 0.48994 0.49433 0.49775 0.62267 0.62714 0.63111 0.81247 0.81673 0.81987 0.98454 0.98918 0.99423 1.15011 1.15523 1.16108 1.31446 1.31984 1.32438 1.48267 1.48745 1.49155 1.64516 1.65078 1.65494 1.83928 1.84318 1.84724 2.05252 2.05619 2.17863 2.18417 2.32442 2.3281 2.33264 2.4627 2.46821 2.47196 2.61806 2.62233 2.62619 2.8082 2.81251 2.81609 2.97215 2.97721 2.98224 3.14465 3.14874 3.15209 3.294 3.29909 3.30297 3.42881 3.43325 3.43727 3.57391 3.5782 3.58276 3.7479 3.75228 3.75541 4.08151 4.08506 4.33036 4.33357 4.485 4.48968 4.49338 4.60951 4.61647 4.62142 4.80383 4.80694 4.81039 
1 0.8254 
44 0.15299 0.15842 0.30989 0.31665 0.49628 0.50111 0.62965 0.63565 0.81812 0.8233 0.98976 0.99728 1.15612 1.31975 1.32632 1.4888 1.49424 1.65571 1.84462 2.05775 2.18531 2.33004 2.47329 2.62502 2.62904 2.81491 2.81973 2.97801 2.98327 3.15048 3.15673 3.29983 3.30649 3.43676 3.58045 3.75325 3.75903 4.08685 4.33556 4.49053 4.49609 4.61577 4.80944 4.8151 
38 0.17111 0.32668 0.33102 0.51482 0.64757 0.8357 0.84105 1.00738 1.01525 1.1781 1.33924 1.5077 1.67002 1.67773 1.86157 1.8663 2.0738 2.20303 2.34689 2.35255 2.49019 2.64029 2.83362 2.83896 2.99579 3.16923 3.31924 3.45331 3.59698 3.60666 3.77136 3.77926 4.10349 4.35075 4.50846 4.64234 4.8256 4.83727 
45 0.17492 0.18172 0.33058 0.3353 0.51791 0.52269 0.65179 0.84049 0.84659 1.01089 1.01795 1.17989 1.18735 1.34351 1.35684 1.5113 1.67508 1.86468 1.87105 2.07815 2.20779 2.35062 2.35957 2.49354 2.64585 2.83648 2.84308 3.00071 3.17357 3.17892 3.32328 3.3279 3.45853 3.60257 3.61673 3.77672 3.78655 4.10647 4.11271 4.35478 4.36345 4.51353 4.6423 4.82956 4.83464 
8 0.17031 0.32413 0.83153 1.00745 1.6709 1.85989 3.31633 4.82463 
75 0.16316 0.16624 0.17226 0.31827 0.3221 0.32571 0.50665 0.51033 0.51446 0.63934 0.64284 0.82842 0.83114 0.83519 0.99866 1.00277 1.00709 1.16454 1.16992 1.17448 1.33168 1.33577 1.34764 1.49929 1.50329 1.6629 1.66616 1.67126 1.85315 1.85705 1.86058 2.06614 2.06955 2.19521 2.2021 2.33848 2.34184 2.34658 2.35293 2.48061 2.48408 2.49083 2.63394 2.63702 2.82434 2.82799 2.8318 2.98904 2.99298 3.16004 3.1638 3.1677 3.31052 3.31457 3.44453 3.44888 3.45513 3.58949 3.5933 3.59825 3.76396 3.76715 3.7736 4.09513 4.09936 4.11249 4.34373 4.34842 4.50092 4.50418 4.62943 4.63531 4.81833 4.82161 4.82517 
1 0.82174 
77 0.16987 0.17307 0.17839 0.32558 0.32897 0.33409 0.51343 0.51641 0.52033 0.64598 0.64988 0.83576 0.83855 0.84329 1.00583 1.01032 1.02046 1.17325 1.17758 1.18217 1.3385 1.34211 1.35217 1.50636 1.51019 1.52905 1.66984 1.67338 1.68289 1.86027 1.86415 1.86786 2.07281 2.07712 2.10072 2.20277 2.20839 2.34546 2.34899 2.35388 2.48823 2.4922 2.50441 2.6412 2.64429 2.83136 2.83427 2.83881 2.99624 2.99993 3.16678 3.17065 3.17547 3.31743 3.32116 3.32568 3.45249 3.45658 3.59717 3.60097 3.60943 3.77004 3.77365 3.77829 4.10214 4.10597 4.11554 4.35057 4.35457 4.50843 4.51153 4.5186 4.63495 4.63986 4.82485 4.82763 4.83178 
0 
79 0.16886 0.17208 0.1769 0.32389 0.32757 0.33119 0.51146 0.51455 0.51794 0.64394 0.64754 0.65198 0.83497 0.83841 1.00499 1.00981 1.1711 1.17621 1.18052 1.33631 1.33985 1.34413 1.50428 1.5073 1.51191 1.66889 1.67296 1.85879 1.86352 1.86734 2.0717 2.07454 2.081 2.20038 2.20565 2.34399 2.34762 2.35229 2.48568 2.48842 2.49404 2.63852 2.64112 2.64835 2.82903 2.83331 2.83722 2.99383 2.99638 3.00279 3.16454 3.16839 3.17169 3.31528 3.31903 3.32288 3.44954 3.45342 3.45758 3.59462 3.5984 3.6038 3.76865 3.77164 3.77496 4.10041 4.1039 4.11765 4.34877 4.35243 4.50518 4.50808 4.5122 4.63338 4.63683 4.64472 4.82342 4.82619 4.83021 
83 0.14627 0.15062 0.1537 0.30238 0.30623 0.31003 0.48903 0.49385 0.4968 0.62106 0.62587 0.62951 0.81167 0.81553 0.81873 0.8231 0.98423 0.98772 0.99275 1.14841 1.1527 1.158 1.31343 1.31847 1.32228 1.48151 1.48632 1.4896 1.64248 1.65009 1.65378 1.83894 1.84188 1.84629 2.0522 2.0554 2.17747 2.18362 2.32381 2.32714 2.33161 2.45921 2.46627 2.46999 2.47573 2.61578 2.62086 2.62398 2.80738 2.81192 2.81502 2.97104 2.97622 2.97928 3.14389 3.14739 3.15172 3.29308 3.29747 3.30185 3.30608 3.42549 3.43184 3.43605 3.57301 3.57756 3.58158 3.74769 3.7516 3.75511 4.08112 4.08413 4.33011 4.33259 4.48427 4.48796 4.49152 4.60833 4.61489 4.61976 4.80326 4.80648 4.80953 
71 0.16805 0.1712 0.17513 0.32269 0.3267 0.33009 0.51211 0.51556 0.5196 0.64454 0.64818 0.83067 0.83566 0.83907 1.0024 1.00732 1.01088 1.17216 1.177 1.18114 1.33292 1.33864 1.34221 1.50584 1.50974 1.6667 1.67065 1.67555 1.85743 1.86154 1.86509 2.07288 2.07616 2.20187 2.20847 2.34349 2.34715 2.35158 2.48722 2.49155 2.6406 2.64417 2.8291 2.83217 2.83633 2.99519 2.99959 3.16491 3.1695 3.17481 3.31367 3.31883 3.32203 3.45143 3.45475 3.59419 3.59825 3.60428 3.77081 3.77356 4.10129 4.10448 4.34925 4.35278 4.50776 4.51142 4.62899 4.63639 4.82377 4.82656 4.83007 
37 0.15949 0.31521 0.32099 0.50374 0.63623 0.82498 0.82873 0.99575 1.00163 1.16311 1.32856 1.49589 1.66037 1.84983 1.85586 2.0633 2.19127 2.33552 2.4772 2.63048 2.82105 2.82798 2.98607 3.15685 3.16221 3.30736 3.44212 3.44827 3.58713 3.75973 3.76542 4.09215 4.34054 4.49656 4.62703 4.81454 4.82113 
59 0.15105 0.1561 0.30743 0.3123 0.4931 0.49842 0.50255 0.62625 0.6312 0.81647 0.82156 0.98784 0.99341 1.15372 1.16075 1.31762 1.32408 1.48582 1.49172 1.64657 1.65387 1.84265 1.84738 2.05587 2.05967 2.18155 2.18876 2.32792 2.33218 2.46631 2.47219 2.62177 2.62645 2.81112 2.81671 2.97531 2.98143 3.1481 3.1531 3.2972 3.30383 3.42987 3.43542 3.44017 3.57711 3.58237 3.75111 3.75633 3.75938 4.08494 4.0886 4.33374 4.33733 4.4883 4.49367 4.6123 4.62119 4.80715 4.81048 
25 0.16041 0.3189 0.5049 0.63887 0.82464 0.99848 1.16831 1.33077 1.49987 1.66558 1.85135 2.33746 2.48179 2.6319 2.82462 3.15911 3.31014 3.44512 3.58918 3.76195 4.09264 4.34126 4.49923 4.6274 4.81516 
84 0.16443 0.16771 0.17199 0.32038 0.32392 0.32705 0.50792 0.51108 0.51489 0.63995 0.6435 0.64738 0.82836 0.83215 0.83511 0.99899 1.00351 1.00687 1.16524 1.17193 1.17629 1.32908 1.33426 1.33833 1.50021 1.50348 1.50834 1.66375 1.66669 1.67055 1.85432 1.85822 1.86141 2.06739 2.07074 2.07638 2.19337 2.19822 2.20471 2.33972 2.34361 2.34726 2.35352 2.48192 2.48542 2.49081 2.63566 2.63857 2.82534 2.82838 2.83259 2.83866 2.99059 2.9936 3.16097 3.16518 3.16823 3.30943 3.31468 3.31766 3.44578 3.45049 3.4547 3.59005 3.59413 3.59733 3.76305 3.76752 3.77006 3.77602 4.09644 4.09973 4.10517 4.34509 4.34823 4.50038 4.5048 4.508 4.62527 4.63219 4.63784 4.81986 4.82271 4.82625 
28 0.15062 0.30689 0.49326 0.62694 0.81597 0.98708 1.15333 1.3173 1.48621 1.65237 1.84177 2.05491 2.18195 2.32711 2.46865 2.622 2.81151 2.97542 3.14758 3.29724 3.4335 3.57722 3.75059 4.08396 4.33266 4.48781 4.6151 4.80651 
0 
72 0.16634 0.17 0.17552 0.32257 0.32666 0.33136 0.51041 0.51434 0.51917 0.64357 0.64777 0.65701 0.83085 0.83519 0.84003 1.00284 1.00755 1.01593 1.17053 1.17567 1.33563 1.34064 1.50276 1.50669 1.5131 1.66712 1.67167 1.68209 1.85726 1.86159 1.86596 2.07095 2.07522 2.19976 2.20705 2.34314 2.34781 2.35472 2.48543 2.48926 2.6383 2.64187 2.82826 2.83202 2.83686 2.99286 2.99694 3.16365 3.16861 3.17361 3.31488 3.31922 3.44879 3.45374 3.59461 3.59959 3.60661 3.76698 3.77126 3.77635 4.09994 4.1053 4.34819 4.35336 4.50372 4.50816 4.51395 4.63343 4.63957 4.82225 4.82543 4.82985 
29 0.16897 0.3247 0.51116 0.64507 0.8344 1.00612 1.17283 1.33626 1.34274 1.50493 1.66824 1.85984 2.07287 2.20392 2.34508 2.48618 2.63936 2.82966 2.9944 3.16703 3.31689 3.4518 3.59659 3.76915 4.09972 4.34804 4.50647 4.63559 4.82275 
18 0.16572 0.32371 0.50938 0.64178 0.82983 1.17137 1.66528 1.85639 2.06671 2.19785 2.34173 2.48235 2.83031 3.16516 3.31556 3.44858 4.09645 4.34573 
0 
29 0.16511 0.32298 0.50901 0.64142 0.83241 1.00666 1.17146 1.33481 1.50269 1.66582 1.8553 2.06882 2.19785 2.34095 2.48422 2.63614 2.82761 2.99082 3.16501 3.31552 3.44867 3.59201 3.76714 4.09675 4.34523 4.50374 4.63301 4.82042 4.82586 
0 
78 0.17435 0.17832 0.19579 0.33001 0.33369 0.33964 0.51717 0.52049 0.52507 0.65019 0.65414 0.66317 0.83993 0.84331 0.84797 1.01101 1.01525 1.02215 1.17968 1.18486 1.34264 1.34684 1.359 1.51036 1.51478 1.67413 1.67912 1.68994 1.86413 1.86876 1.87326 2.07668 2.08035 2.09307 2.20662 2.21383 2.34923 2.35365 2.3603 2.49144 2.49577 2.50605 2.64404 2.64753 2.83514 2.83914 2.84313 2.99968 3.00415 3.17121 3.17449 3.17859 3.32268 3.32639 3.34419 3.45611 3.46015 3.46619 3.6007 3.60574 3.61278 3.77494 3.77787 3.78341 4.10583 4.10929 4.12609 4.35368 4.35742 4.36351 4.51186 4.51564 4.52266 4.64063 4.6472 4.82911 4.83251 4.8366 
41 0.16737 0.18181 0.32215 0.33143 0.51048 0.51706 0.64331 0.65057 0.83139 0.83636 1.00674 1.17267 1.33639 1.35082 1.50303 1.66784 1.85679 1.86369 2.06993 2.20042 2.34263 2.35007 2.48486 2.63875 2.83017 2.99363 3.16298 3.17067 3.31472 3.4482 3.59444 3.76769 3.77338 4.09904 4.13172 4.34776 4.50484 4.51123 4.63189 4.82193 4.82818 
117 0.14166 0.14535 0.14812 0.15091 0.29776 0.30119 0.30431 0.30706 0.4844 0.48821 0.49083 0.49343 0.49714 0.61667 0.62045 0.62335 0.62628 0.63114 0.80699 0.81037 0.81352 0.81591 0.8207 0.97963 0.98234 0.98593 0.98938 1.14386 1.14762 1.15154 1.15538 1.30873 1.31219 1.31588 1.31916 1.47682 1.48064 1.48377 1.48657 1.63816 1.64433 1.64748 1.65102 1.83433 1.83679 1.83992 1.84293 2.04758 2.05009 2.05278 2.05839 2.17285 2.17748 2.18107 2.31921 2.32198 2.32489 2.32817 2.45501 2.46055 2.46404 2.46687 2.47148 2.61135 2.61559 2.61852 2.62109 2.80278 2.80663 2.80941 2.81213 2.81616 2.96641 2.97035 2.97354 2.97707 3.13926 3.14226 3.14538 3.14784 3.15196 3.28847 3.29187 3.2956 3.29841 3.42113 3.42677 3.42989 3.43311 3.5684 3.57214 3.57493 3.57825 3.74311 3.74612 3.74907 3.75136 4.07653 4.07906 4.08191 4.32547 4.32762 4.33033 4.33691 4.47959 4.48253 4.48596 4.48842 4.60368 4.60901 4.61331 4.61778 4.7987 4.80147 4.80368 4.80641 4.81064 
19 0.15826 0.31664 0.50099 0.63627 0.82271 0.9972 1.84668 2.06122 2.33603 2.62943 2.81913 3.15704 3.44419 3.58826 3.75962 4.08934 4.33702 4.49674 4.8124 
25 0.17648 0.33378 0.52011 0.65598 0.84184 1.01625 1.1851 1.34684 1.51443 1.67934 1.87019 2.08046 2.21416 2.35441 2.64685 2.84074 3.00537 3.17607 3.32622 3.46301 3.77778 4.10823 4.35508 4.51656 4.83142 
29 0.16271 0.31825 0.50604 0.6403 0.82688 0.8308 0.99699 1.16289 1.33132 1.49872 1.66178 1.85203 2.06596 2.19496 2.33778 2.48039 2.63281 2.82463 2.98809 3.15918 3.31047 3.44285 3.58863 3.76398 4.09453 4.34266 4.50107 4.62784 4.81821 
66 0.16444 0.16756 0.31978 0.32371 0.32755 0.50832 0.51162 0.64044 0.64386 0.64803 0.82956 0.83285 0.83804 1.00001 1.00468 1.16782 1.17246 1.17653 1.3329 1.33677 1.50062 1.5038 1.50864 1.66469 1.66896 1.85433 1.85872 1.86495 2.06757 2.0709 2.19681 2.20379 2.33994 2.34341 2.48247 2.48584 2.63535 2.63825 2.82629 2.83005 2.99086 2.99528 3.16218 3.16573 3.17023 3.3127 3.31654 3.44609 3.45038 3.59108 3.59451 3.59961 3.76515 3.76838 4.09659 4.10003 4.34497 4.34854 4.50206 4.50515 4.51019 4.63092 4.63606 4.81973 4.82271 4.82681 
28 0.1713 0.32592 0.51529 0.64906 0.83463 1.00376 1.01336 1.17657 1.34223 1.50964 1.67003 1.86046 1.88039 2.07667 2.34885 2.49199 2.6449 2.83582 3.00013 3.17033 3.3207 3.45653 3.60248 3.77306 4.10404 4.35475 4.51177 4.82591 
0 
137 0.14264 0.14591 0.14861 0.15086 0.15381 0.29879 0.30234 0.30463 0.30697 0.30938 0.48571 0.48902 0.4917 0.49366 0.49608 0.61599 0.62034 0.62337 0.6257 0.62813 0.63304 0.80809 0.81141 0.8141 0.81626 0.81879 0.9809 0.98321 0.98596 0.9885 0.99194 1.14486 1.14868 1.15157 1.15459 1.15858 1.30991 1.31309 1.31661 1.31899 1.32213 1.47793 1.48147 1.48434 1.48659 1.48941 1.63903 1.64489 1.64801 1.65046 1.65417 1.83567 1.8379 1.84021 1.84258 1.84539 2.0489 2.05112 2.05352 2.05597 2.17403 2.1778 2.18116 2.18495 2.32055 2.32317 2.32552 2.32791 2.33126 2.45555 2.46123 2.46444 2.467 2.4699 2.61242 2.61669 2.61922 2.62139 2.62446 2.80418 2.80763 2.81004 2.81208 2.81474 2.96757 2.97097 2.97412 2.97614 2.97995 3.14035 3.14316 3.1454 3.14795 3.15005 3.28928 3.29247 3.29547 3.29832 3.30073 3.42231 3.42779 3.43002 3.43289 3.43561 3.56966 3.57301 3.57554 3.57803 3.581 3.74435 3.74664 3.74937 3.75149 3.7535 4.07787 4.08015 4.08237 4.08478 4.32663 4.32875 4.33074 4.33348 4.48077 4.48359 4.48659 4.48857 4.49104 4.60476 4.60873 4.61217 4.61572 4.62245 4.80016 4.80272 4.80472 4.80667 4.80933 
99 0.14618 0.15028 0.15339 0.30238 0.30581 0.30928 0.31288 0.48887 0.49323 0.49595 0.49961 0.62172 0.62583 0.62949 0.81165 0.81526 0.81865 0.82291 0.98401 0.98704 0.99128 1.14851 1.15229 1.15724 1.1623 1.31323 1.31742 1.32105 1.32544 1.48144 1.48567 1.48895 1.49399 1.64263 1.6493 1.65262 1.83873 1.84138 1.845 1.84963 2.05199 2.05475 2.05794 2.17728 2.18286 2.19234 2.32361 2.32651 2.32992 2.45994 2.46576 2.46952 2.47417 2.61609 2.62025 2.62343 2.80713 2.81134 2.81436 2.81903 2.97095 2.97538 2.97853 3.14382 3.14697 3.15076 3.15419 3.29298 3.29698 3.30106 3.30481 3.42559 3.43129 3.43508 3.43969 3.57285 3.5769 3.58045 3.74748 3.75107 3.75418 3.75768 4.08093 4.08358 4.08693 4.32991 4.33212 4.33576 4.48411 4.48735 4.49077 4.49576 4.60814 4.61442 4.61922 4.80307 4.806 4.80841 4.8122 
43 0.16998 0.1752 0.32674 0.33262 0.51348 0.51855 0.64717 0.83613 0.84163 1.00771 1.01808 1.17721 1.34014 1.50608 1.67169 1.86225 1.86792 2.07309 2.20378 2.34567 2.35294 2.48794 2.49801 2.64029 2.8343 2.99568 3.16822 3.17481 3.31893 3.45286 3.46419 3.59769 3.60723 3.77107 3.77854 4.10243 4.34949 4.3552 4.50786 4.51439 4.63673 4.82435 4.8285 
0 
56 0.15542 0.15976 0.31211 0.31667 0.4982 0.50247 0.63117 0.6358 0.8205 0.82526 0.99238 0.99822 1.15821 1.1649 1.32224 1.32855 1.49069 1.49611 1.65499 1.6592 1.8472 1.85197 2.06048 2.06481 2.18643 2.19204 2.3326 2.33706 2.47198 2.47726 2.62688 2.63087 2.81617 2.821 2.98018 2.98534 3.15285 3.15833 3.30198 3.30919 3.4379 3.44234 3.58205 3.58678 3.75576 3.7613 4.08938 4.09349 4.33819 4.34228 4.49283 4.49819 4.61736 4.62535 4.81198 4.81535 
35 0.16683 0.323 0.50958 0.5144 0.64314 0.83197 0.83681 1.00205 1.01162 1.17361 1.33513 1.50303 1.66686 1.85825 2.07012 2.19937 2.34219 2.48401 2.48946 2.63773 2.8284 2.83458 2.99234 3.16506 3.31537 3.4489 3.59363 3.76804 3.77565 4.09871 4.34673 4.50555 4.633 4.82152 4.82635 
0 
53 0.14974 0.15569 0.30583 0.31095 0.49255 0.49887 0.62443 0.63043 0.81514 0.82157 0.98773 0.99715 1.1518 1.15771 1.16522 1.31701 1.32495 1.48501 1.49189 1.64598 1.65439 1.84247 1.85063 2.05573 2.18102 2.32732 2.3347 2.46266 2.4714 2.61919 2.62571 2.81092 2.81752 2.97455 2.98168 3.14741 3.1546 3.29657 3.30477 3.42895 3.43603 3.57652 3.58356 3.75117 3.75843 4.08462 4.33363 4.48781 4.49509 4.61189 4.62105 4.80676 4.81153 
76 0.16011 0.16448 0.31697 0.32111 0.32547 0.50361 0.50747 0.51108 0.63596 0.63963 0.64418 0.82541 0.82979 0.83533 0.9971 1.00258 1.16309 1.16836 1.17584 1.32697 1.33214 1.33703 1.496 1.50012 1.50935 1.66033 1.66385 1.67057 1.85194 1.85635 1.86104 2.06562 2.06939 2.19158 2.19668 2.20348 2.33764 2.34138 2.3469 2.47484 2.4801 2.48398 2.63158 2.63534 2.82189 2.82544 2.8295 2.98504 2.98968 3.15775 3.16248 3.16599 3.30703 3.31261 3.3168 3.44206 3.44575 3.44982 3.58763 3.59128 3.59776 3.76057 3.76557 3.77209 4.09448 4.09846 4.34316 4.34827 4.4979 4.50237 4.62233 4.62917 4.63691 4.81716 4.81995 4.82423 
53 0.14812 0.15323 0.30457 0.31028 0.4907 0.49545 0.62442 0.63053 0.81351 0.81868 0.98497 1.1511 1.31498 1.32496 1.48345 1.48942 1.64896 1.65467 1.83971 1.84575 2.05292 2.05825 2.17934 2.32499 2.33118 2.46631 2.47155 2.61947 2.62442 2.80898 2.814 2.97293 2.97899 3.14524 3.15146 3.2947 3.30347 3.43129 3.43767 3.57465 3.58069 3.74835 3.75398 4.08196 4.08719 4.3307 4.33586 4.48554 4.49161 4.61025 4.61966 4.80424 4.80787 
99 0.17581 0.1788 0.18256 0.33155 0.33537 0.33835 0.34416 0.51961 0.52263 0.52571 0.53151 0.65233 0.65582 0.65939 0.84139 0.84451 0.84793 0.85504 1.01184 1.01611 1.01961 1.02785 1.17989 1.18444 1.18799 1.34364 1.34716 1.35035 1.35933 1.51267 1.51575 1.51923 1.67614 1.67993 1.68409 1.86609 1.87022 1.87351 1.87918 2.0791 2.08226 2.08662 2.10507 2.20854 2.21434 2.35132 2.35503 2.35865 2.36429 2.4938 2.49732 2.50157 2.64636 2.64934 2.65396 2.83756 2.84096 2.84461 2.85088 3.00194 3.00461 3.00867 3.17335 3.17655 3.17936 3.1839 3.32374 3.32713 3.33016 3.3394 3.45792 3.46182 3.46509 3.47446 3.60313 3.60676 3.61062 3.61697 3.77674 3.78012 3.78324 3.79105 4.10836 4.11155 4.11647 4.35654 4.35971 4.3638 4.51296 4.51631 4.51952 4.52599 4.64245 4.6467 4.65547 4.83142 4.83416 4.83741 4.8424 
57 0.15903 0.16247 0.31537 0.31893 0.50302 0.50633 0.63495 0.63852 0.8236 0.82673 0.83037 0.99503 0.99932 1.16198 1.16666 1.32733 1.33098 1.49533 1.49896 1.65907 1.66266 1.84977 1.85386 2.06299 2.06691 2.19048 2.19578 2.33516 2.33923 2.47667 2.48059 2.62977 2.63277 2.82067 2.82418 2.985 2.98907 3.15681 3.16009 3.30705 3.31071 3.44092 3.44497 3.58591 3.59002 3.75988 3.76317 4.09162 4.09557 4.3397 4.34452 4.49774 4.50078 4.62542 4.62945 4.81448 4.81758 
0 
23 0.16362 0.50646 0.64076 0.83094 1.00131 1.33451 1.50011 1.66413 2.34038 2.48162 2.6345 2.82559 2.99046 3.16261 3.31298 3.44902 3.59058 3.76482 4.09609 4.34315 4.50198 4.63062 4.81899 
57 0.15329 0.15768 0.30952 0.31402 0.49558 0.50031 0.50545 0.62927 0.63363 0.81907 0.82364 0.99016 0.99552 1.15597 1.16184 1.32004 1.32583 1.48833 1.49333 1.65453 1.65958 1.84494 1.84951 2.0581 2.06218 2.18409 2.19107 2.33028 2.33442 2.47094 2.47544 2.62424 2.62852 2.81369 2.81862 2.97783 2.98307 3.15056 3.15543 3.29969 3.30559 3.4368 3.44216 3.57982 3.58419 3.7534 3.75858 4.08712 4.09115 4.33602 4.33964 4.49054 4.49561 4.61502 4.62366 4.80945 4.81302 
24 0.15824 0.31241 0.5016 0.63565 0.82511 0.9961 1.32784 1.49498 1.84695 2.06045 2.33239 2.47673 2.62884 2.81999 2.98429 3.15303 3.30779 3.44295 3.5858 3.75933 4.08884 4.33717 4.49626 4.81188 
68 0.16799 0.17118 0.17556 0.32395 0.32776 0.33105 0.51234 0.5156 0.52088 0.64458 0.64855 0.83198 0.83615 0.84012 1.0036 1.00897 1.01464 1.17032 1.17519 1.17993 1.33481 1.3392 1.34353 1.50529 1.51067 1.66813 1.67265 1.8582 1.86234 1.86602 2.07162 2.07569 2.19831 2.20319 2.34361 2.34769 2.35305 2.48636 2.49063 2.63961 2.64323 2.83016 2.83311 2.8373 2.99503 2.99921 3.16815 3.1718 3.31411 3.31927 3.32304 3.44988 3.45508 3.59542 3.59972 3.77114 3.77423 4.10091 4.10495 4.34928 4.35359 4.50782 4.51152 4.63308 4.63748 4.82432 4.82746 4.83118 
57 0.1652 0.16873 0.32182 0.32525 0.50893 0.51268 0.64215 0.64592 0.83058 0.83341 1.00042 1.00467 1.17067 1.1754 1.33478 1.33918 1.50159 1.50598 1.66523 1.66936 1.85533 1.85954 1.86435 2.06913 2.07312 2.19784 2.20404 2.34137 2.34538 2.35316 2.48355 2.48798 2.63677 2.64121 2.82726 2.83139 2.99158 2.99635 3.1638 3.16704 3.31489 3.31832 3.44852 3.45213 3.59268 3.59684 3.76672 3.7695 4.09775 4.1017 4.34569 4.35044 4.50397 4.50717 4.63179 4.8208 4.8243 
4 0.16174 0.50488 0.82487 4.8156 
3 0.66059 0.84766 3.78089 
49 0.15279 0.15841 0.30872 0.31438 0.49658 0.50163 0.62887 0.63685 0.81738 0.82234 0.98923 1.00083 1.15581 1.16363 1.32094 1.3268 1.48904 1.49536 1.65298 1.66136 1.8436 1.85043 2.05703 2.18577 2.32906 2.34192 2.47001 2.47666 2.62405 2.81425 2.81954 2.97914 3.14951 3.15502 3.2999 3.3056 3.43445 3.44114 3.58 3.58853 3.75323 3.75825 4.08589 4.33421 4.49004 4.49548 4.61729 4.80865 4.81423 
70 0.16397 0.16756 0.17341 0.31959 0.32304 0.32662 0.50743 0.51061 0.51443 0.63975 0.64319 0.82886 0.83193 0.83584 0.99856 1.0035 1.00803 1.1657 1.17211 1.33186 1.33597 1.50028 1.5044 1.66389 1.66826 1.67405 1.85356 1.85862 1.86242 2.06645 2.06948 2.1951 2.19906 2.339 2.34383 2.35267 2.48146 2.48557 2.63465 2.63741 2.82528 2.82841 2.83196 2.98905 2.99289 3.16064 3.16423 3.16886 3.31197 3.31539 3.32256 3.44489 3.44976 3.58945 3.59406 3.59972 3.76544 3.76803 4.09536 4.09886 4.3439 4.34729 4.50228 4.5051 4.6275 4.63132 4.63692 4.81863 4.82192 4.82553 
24 0.15418 0.3105 0.49707 0.63068 0.81893 0.99162 1.32301 1.49041 1.84338 2.05733 2.32944 2.47266 2.62511 2.81536 2.98009 3.15048 3.30292 3.43784 3.58104 3.7547 4.08579 4.33364 4.49214 4.80828 
29 0.17285 0.32979 0.51603 0.65006 0.83824 1.01196 1.18034 1.34119 1.51077 1.67329 1.86483 2.07557 2.20384 2.34775 2.35426 2.6433 2.83441 2.99707 3.1718 3.32215 3.4562 3.60004 3.77405 4.10298 4.11228 4.35133 4.5118 4.82747 4.83274 
51 0.16868 0.17427 0.32493 0.3294 0.51221 0.51673 0.64536 0.65109 0.83477 0.83966 1.00476 1.01035 1.17293 1.17813 1.33741 1.3424 1.50477 1.51045 1.66897 1.67502 1.86039 1.86514 2.07252 2.07961 2.20097 2.3453 2.35131 2.48685 2.49442 2.64071 2.83087 2.83601 2.99521 3.16591 3.17005 3.31687 3.32146 3.45205 3.45778 3.59617 3.60582 3.77049 3.77562 4.10095 4.10735 4.34921 4.35451 4.50765 4.63535 4.82398 4.82829 
67 0.16033 0.16353 0.16916 0.31558 0.31948 0.32234 0.50371 0.50692 0.5099 0.63608 0.64007 0.82502 0.82847 0.83249 0.99592 1.00042 1.16226 1.16752 1.3268 1.33079 1.33454 1.49598 1.4993 1.66024 1.66379 1.85042 1.85451 1.85874 2.06321 2.06712 2.19065 2.1948 2.33585 2.3403 2.4776 2.48083 2.63095 2.63419 2.82122 2.82446 2.82813 2.98515 2.98833 3.15669 3.1612 3.30756 3.31195 3.31548 3.44165 3.44644 3.58661 3.59 3.75962 3.76363 3.76645 4.0923 4.09616 4.34101 4.34463 4.49684 4.50093 4.50604 4.62422 4.62883 4.81523 4.81815 4.82167 
5 0.17593 1.86431 2.35264 3.3189 4.8267 
8 0.16664 0.51295 1.17185 1.33949 1.66853 1.85855 3.31538 4.63421 
34 0.16583 0.32334 0.50955 0.6438 0.83078 0.83579 1.0036 1.17151 1.33452 1.34284 1.50175 1.66421 1.67314 1.85746 1.86204 2.06878 2.19809 2.34254 2.3499 2.48285 2.63605 2.82706 2.83382 2.99054 3.16461 3.3149 3.44843 3.59242 3.76751 4.09761 4.34563 4.5036 4.63193 4.81969 
30 0.15935 0.31648 0.50363 0.63726 0.82485 0.8287 0.99885 1.16171 1.32989 1.49645 1.65997 1.8504 2.06419 2.19268 2.33585 2.4782 2.63154 2.822 2.98671 3.15658 3.16158 3.30965 3.44392 3.58726 3.76226 4.09269 4.34064 4.49906 4.62575 4.81517 
48 0.15052 0.15492 0.3067 0.31382 0.49301 0.49782 0.62618 0.63216 0.81589 0.82066 0.98697 1.153 1.31697 1.32493 1.48575 1.49121 1.64988 1.65632 1.84171 1.85067 2.05498 2.18181 2.32712 2.46677 2.47254 2.62132 2.62576 2.81139 2.81663 2.97512 2.98038 3.14746 3.15449 3.29679 3.30472 3.43259 3.57716 3.58393 3.75046 3.75707 4.08408 4.33276 4.48748 4.49371 4.6133 4.62137 4.80651 4.81162 
103 0.14719 0.1508 0.15356 0.15827 0.30324 0.30678 0.30999 0.31404 0.48989 0.49388 0.49635 0.50027 0.62226 0.62611 0.62886 0.63299 0.81246 0.81583 0.81897 0.82232 0.98521 0.98796 0.99225 1.14931 1.15323 1.1583 1.16287 1.31421 1.31774 1.3217 1.32609 1.48226 1.48625 1.48933 1.49419 1.64356 1.65013 1.65333 1.66016 1.83989 1.84233 1.84591 1.85054 2.05315 2.05565 2.05854 2.1783 2.18317 2.18956 2.32477 2.32757 2.33074 2.46036 2.46623 2.47005 2.47367 2.61677 2.62123 2.62415 2.80824 2.81225 2.815 2.8195 2.9719 2.97601 2.97914 3.14481 3.14788 3.15119 3.15467 3.29404 3.29754 3.30214 3.30549 3.42657 3.43245 3.43613 3.44085 3.5739 3.57777 3.58047 3.587 3.74868 3.75178 3.755 3.75825 4.0821 4.08463 4.0879 4.33107 4.33314 4.33663 4.48512 4.48811 4.49174 4.49619 4.60912 4.61479 4.61976 4.80425 4.80707 4.80925 4.81409 
26 0.16094 0.31742 0.50535 0.6383 0.82506 0.83122 0.99724 1.16748 1.33042 1.49763 1.66232 1.85173 2.33799 2.48089 2.63297 2.82293 2.98726 3.15947 3.30965 3.44823 3.5884 3.76233 4.09615 4.49985 4.62754 4.81884 
77 0.14733 0.15227 0.15611 0.30348 0.30737 0.3118 0.49005 0.49529 0.49885 0.62262 0.62763 0.63194 0.81271 0.81715 0.82061 0.98524 0.98914 0.99421 1.14961 1.15415 1.16135 1.31443 1.32061 1.32561 1.48255 1.48783 1.49204 1.64395 1.65143 1.65489 1.83995 1.84303 1.84794 2.05321 2.05655 2.17853 2.1859 2.32483 2.32825 2.33465 2.46129 2.46693 2.47098 2.61719 2.62184 2.6255 2.80841 2.81342 2.8171 2.9721 2.97821 3.14492 3.1485 3.15287 3.29414 3.29953 3.30386 3.42692 3.43312 3.43832 3.57404 3.57899 3.74871 3.75351 3.75683 4.08214 4.08527 4.33112 4.33375 4.48526 4.48918 4.49296 4.60939 4.61825 4.8043 4.80763 4.81128 
52 0.15433 0.15956 0.31146 0.31793 0.49971 0.50424 0.63056 0.63729 0.81997 0.82482 0.82933 0.99144 0.99804 1.15754 1.16719 1.32166 1.33022 1.49027 1.4962 1.6559 1.66243 1.84612 1.85314 2.05938 2.189 2.33146 2.33809 2.47234 2.47942 2.62585 2.63115 2.81723 2.82281 2.98022 2.98564 3.15195 3.15832 3.30145 3.30892 3.43739 3.44429 3.58154 3.58857 3.75523 3.7613 4.08841 4.33734 4.49209 4.49828 4.62123 4.81121 4.81579 
26 0.16047 0.31723 0.50478 0.63688 0.82445 0.99786 1.16696 1.33162 1.49663 1.66111 1.85383 2.06373 2.33706 2.47802 2.6314 2.82341 2.98818 3.15848 3.30956 3.44401 3.58843 3.76166 4.0922 4.34004 4.49849 4.81539 
52 0.15092 0.15656 0.30725 0.31331 0.49362 0.49886 0.62677 0.63276 0.81629 0.82197 0.98786 0.99556 1.15371 1.16378 1.31789 1.32515 1.4864 1.49243 1.65083 1.65702 1.84246 1.84948 2.05571 2.18267 2.32776 2.33435 2.46751 2.47368 2.62175 2.62699 2.81204 2.81756 2.9759 2.98221 3.14804 3.15411 3.2976 3.30488 3.43339 3.43997 3.5777 3.58428 3.75129 3.75708 4.08474 4.33346 4.48834 4.49444 4.61408 4.62331 4.80711 4.81153 
48 0.15798 0.31455 0.32157 0.49981 0.50846 0.63322 0.64111 0.82495 0.99525 1.16103 1.1684 1.32525 1.33486 1.49309 1.50018 1.65303 1.6625 1.85029 2.0653 2.18834 2.20054 2.33522 2.34144 2.47107 2.48055 2.62838 2.63446 2.81906 2.82537 2.98229 2.99123 3.15546 3.16229 3.30513 3.31299 3.4355 3.44558 3.585 3.59157 3.7587 3.76472 4.09406 4.34148 4.4957 4.50181 4.61916 4.63078 4.81602 
81 0.15516 0.1588 0.16175 0.31207 0.31545 0.31862 0.49773 0.50161 0.50485 0.63089 0.6344 0.638 0.81965 0.82303 0.8261 0.83074 0.99224 0.99636 1.00022 1.15785 1.16255 1.16774 1.32193 1.32732 1.33125 1.4905 1.49458 1.49811 1.65176 1.6576 1.6607 1.84723 1.85123 1.85492 2.06033 2.0635 2.18567 2.19125 2.33247 2.33553 2.34691 2.47079 2.47526 2.47877 2.62643 2.62973 2.63299 2.81578 2.81957 2.82341 2.97973 2.98444 2.98883 3.15271 3.15583 3.15952 3.30171 3.306 3.30968 3.4363 3.43973 3.44432 3.58171 3.58534 3.58957 3.75577 3.75956 3.76249 4.08943 4.09232 4.33822 4.3409 4.49303 4.49754 4.50067 4.61649 4.62297 4.62686 4.81169 4.81444 4.81801 
25 0.16025 0.31685 0.50293 0.63969 0.82458 1.00124 1.16833 1.33123 1.49681 1.65986 1.85356 2.06235 2.33864 2.47731 2.63065 2.82112 3.15817 3.3095 3.44461 3.59 3.76146 4.09092 4.3391 4.49872 4.81374 
5 0.83465 1.00617 1.67394 2.34821 4.8244 
79 0.14743 0.15152 0.15524 0.30376 0.30755 0.31157 0.48979 0.49405 0.49751 0.62283 0.62687 0.63084 0.81285 0.81716 0.8208 0.98448 0.98895 1.15019 1.15492 1.16193 1.31445 1.3195 1.32517 1.48264 1.48715 1.49251 1.64444 1.65025 1.65528 1.83922 1.8431 1.84756 2.05243 2.05601 2.17827 2.18392 2.32443 2.32801 2.33451 2.46303 2.46804 2.47246 2.61813 2.62208 2.6255 2.80787 2.81213 2.8153 2.97206 2.97692 2.98466 3.14463 3.14857 3.15204 3.29405 3.29875 3.3037 3.42842 3.43227 3.4371 3.57374 3.57788 3.58405 3.74779 3.7521 3.75547 4.08144 4.08492 4.33024 4.33335 4.485 4.48952 4.49486 4.6091 4.61561 4.62123 4.80364 4.80671 4.80981 
0 
40 0.1573 0.31172 0.31805 0.50002 0.50558 0.63311 0.82038 0.82577 0.99179 0.99962 1.1585 1.1678 1.32153 1.32828 1.4934 1.65723 1.84612 1.85402 2.05949 2.18976 2.33156 2.47515 2.6282 2.81802 2.98329 3.15222 3.15844 3.30175 3.30914 3.43891 3.58372 3.75497 3.76051 4.08847 4.33697 4.49206 4.4977 4.62323 4.81098 4.81576 
23 0.15363 0.30937 0.49703 0.62972 0.81804 0.98924 1.49041 1.84331 2.05681 2.32888 2.47253 2.62512 2.8154 2.98034 3.14961 3.30614 3.43624 3.58084 3.75432 4.08565 4.33395 4.49211 4.80849 
98 0.16847 0.17151 0.17548 0.32369 0.32732 0.33028 0.33633 0.51145 0.51411 0.51736 0.52261 0.64429 0.64776 0.65125 0.83218 0.83598 0.83877 0.84222 1.0031 1.00682 1.01057 1.01642 1.16971 1.17582 1.17973 1.33387 1.33927 1.34255 1.50328 1.50678 1.51039 1.66751 1.67057 1.67448 1.67969 1.85841 1.86187 1.86525 1.8695 2.07164 2.07457 2.0794 2.19717 2.20267 2.20797 2.34375 2.34679 2.35042 2.35593 2.48497 2.48834 2.49214 2.4982 2.63849 2.6417 2.64537 2.82908 2.83228 2.83541 2.8391 2.99183 2.99609 3.0002 3.16414 3.16866 3.17128 3.17523 3.31447 3.3193 3.32247 3.45026 3.45388 3.45725 3.59374 3.59694 3.60104 3.60591 3.76756 3.77165 3.77426 3.77887 4.10061 4.10359 4.10804 4.34932 4.35202 4.35658 4.50435 4.50866 4.512 4.51822 4.6309 4.63651 4.6412 4.82338 4.82586 4.8295 4.83325 
0 
0 
27 0.15774 0.31531 0.50413 0.63477 0.82369 0.99676 1.16456 1.32664 1.49405 1.66352 1.84606 2.06194 2.33522 2.47528 2.62834 2.81986 2.9838 3.15644 3.30689 3.4412 3.58721 3.75877 4.08794 4.336 4.49566 4.62605 4.81203 
31 0.16529 0.32223 0.50855 0.64231 0.83102 1.00256 1.17194 1.33437 1.50164 1.6654 1.85743 1.8628 2.06846 2.19994 2.34149 2.48333 2.63585 2.8268 2.83353 2.99068 3.16336 3.3147 3.44889 3.59227 3.76686 4.09686 4.34493 4.50323 4.63162 4.81998 4.82567 
70 0.15808 0.16134 0.16601 0.31396 0.31778 0.3223 0.50182 0.50529 0.63437 0.6378 0.82283 0.82621 0.82934 0.99411 0.9984 1.00262 1.16016 1.16455 1.17076 1.32511 1.32896 1.33235 1.49402 1.49729 1.6581 1.66154 1.66648 1.8484 1.85257 1.85644 2.06151 2.06517 2.18945 2.19389 2.33401 2.33767 2.47506 2.47878 2.48439 2.62892 2.63185 2.81946 2.82303 2.82824 2.98403 2.98695 3.15478 3.15907 3.16312 3.3044 3.30914 3.31297 3.44002 3.4444 3.58501 3.58841 3.75856 3.76204 4.09052 4.09432 4.33895 4.34298 4.49512 4.49855 4.50214 4.62153 4.62605 4.81357 4.81648 4.8198 
28 0.15909 0.31666 0.50326 0.63578 0.82473 0.99964 1.16449 1.32816 1.49572 1.65936 1.85036 2.06398 2.19304 2.33714 2.4763 2.63115 2.82136 2.98563 3.15723 3.30729 3.44137 3.58689 3.76235 4.09239 4.34079 4.49833 4.6261 4.81566 
78 0.15479 0.15876 0.16217 0.31192 0.31602 0.31973 0.49836 0.50203 0.50549 0.63147 0.63527 0.63874 0.82076 0.82508 0.83031 0.99211 0.99672 1.001 1.15842 1.16393 1.1687 1.32208 1.32706 1.33124 1.49048 1.4948 1.49871 1.65467 1.65898 1.66372 1.84684 1.85114 1.85539 2.05983 2.0634 2.18645 2.19215 2.33219 2.33604 2.34158 2.47161 2.47614 2.48091 2.62614 2.62997 2.81683 2.8205 2.82445 2.97994 2.98461 2.98999 3.1531 3.15722 3.16124 3.3021 3.30739 3.31076 3.43754 3.44179 3.44609 3.58186 3.58571 3.59028 3.7558 3.75983 3.76281 4.08886 4.09225 4.3376 4.34061 4.49284 4.49721 4.50085 4.6188 4.62548 4.8117 4.81463 4.81898 
25 0.16661 0.3234 0.50956 0.64172 0.83311 1.00651 1.17317 1.33565 1.50316 1.6667 1.85613 2.06923 2.20628 2.34145 2.48464 2.63875 2.82739 2.99257 3.31829 3.59263 3.77187 4.09801 4.34669 4.63203 4.82719 
0 
128 0.16831 0.17089 0.173 0.17597 0.18218 0.3244 0.32733 0.3297 0.33212 0.3371 0.51134 0.51372 0.51613 0.51851 0.52231 0.6449 0.64753 0.64971 0.65268 0.83332 0.83649 0.83857 0.8413 0.84615 1.00431 1.00765 1.01014 1.01307 1.01947 1.17139 1.17538 1.17831 1.181 1.33579 1.33894 1.34135 1.34407 1.35146 1.50505 1.5074 1.50975 1.51281 1.66924 1.67182 1.67473 1.67858 1.85898 1.86189 1.86418 1.86653 1.86968 1.88958 2.07167 2.07426 2.0767 2.08061 2.19901 2.20293 2.20657 2.21075 2.34441 2.34711 2.3497 2.35249 2.35635 2.48586 2.48851 2.49119 2.49436 2.49982 2.63912 2.64162 2.64373 2.64819 2.82952 2.8322 2.83449 2.8372 2.84007 2.9937 2.99644 2.99891 3.00201 3.16571 3.16899 3.17107 3.17392 3.1783 3.31521 3.31883 3.321 3.3234 3.3298 3.45053 3.45363 3.45599 3.45896 3.59537 3.59789 3.60049 3.60338 3.6081 3.7688 3.77161 3.7739 3.77678 3.78146 4.10079 4.10307 4.1055 4.10979 4.34953 4.3515 4.35425 4.35806 4.5054 4.50874 4.51073 4.51348 4.63341 4.63672 4.64015 4.6448 4.82386 4.82613 4.82843 4.83088 4.83446 
60 0.1631 0.16643 0.31942 0.32309 0.50678 0.51056 0.63935 0.64326 0.82891 0.83191 0.83732 0.9981 1.00219 1.0066 1.16451 1.17115 1.33222 1.33684 1.49955 1.50419 1.66335 1.66789 1.85287 1.85739 1.86186 2.0663 2.0698 2.19439 2.20221 2.33833 2.34242 2.48115 2.48881 2.63426 2.63721 2.82512 2.82938 2.98928 2.99465 3.16171 3.16639 3.31279 3.31748 3.44497 3.4497 3.59015 3.59511 3.76495 3.76781 4.09528 4.09891 4.3435 4.34804 4.50205 4.50773 4.62846 4.63461 4.81844 4.82178 4.82713 
8 0.31899 0.50372 1.66305 1.85389 3.15882 3.31016 4.62666 4.81499 
88 0.17884 0.1821 0.19061 0.33401 0.33792 0.34258 0.52109 0.52448 0.52871 0.65306 0.65751 0.66175 0.84231 0.84636 0.85079 1.0136 1.01852 1.0253 1.17953 1.18622 1.19069 1.34375 1.34896 1.35317 1.51353 1.51718 1.52121 1.67894 1.68349 1.69756 1.86842 1.87328 1.87755 2.08142 2.08499 2.09205 2.20776 2.21384 2.22225 2.3538 2.35808 2.36444 2.49471 2.49862 2.50384 2.64808 2.65144 2.65731 2.83871 2.84242 2.84697 2.86505 3.00177 3.00593 3.01028 3.1738 3.17833 3.18205 3.19582 3.32413 3.32914 3.3329 3.45941 3.46422 3.47015 3.60366 3.60821 3.61291 3.77719 3.7814 3.78442 3.79184 4.11038 4.1143 4.12493 4.35901 4.36283 4.37875 4.5141 4.51851 4.52245 4.64132 4.64687 4.65551 4.83323 4.83629 4.84064 4.86423 
31 0.16929 0.32627 0.51196 0.64606 0.83462 1.00681 1.1715 1.17728 1.33651 1.50589 1.66916 1.86188 2.0713 2.20004 2.34493 2.3531 2.48906 2.63948 2.83322 2.99387 3.1677 3.3178 3.45258 3.59689 3.77035 4.10119 4.34721 4.3572 4.50666 4.63624 4.82519 
0 
32 0.15351 0.30909 0.49655 0.62906 0.81859 0.82561 0.98955 1.15587 1.32058 1.48906 1.65422 1.84397 2.05726 2.18635 2.32935 2.471 2.62449 2.81433 2.97879 3.15001 3.15804 3.29983 3.30922 3.43554 3.57996 3.75342 3.75938 4.08627 4.33474 4.49024 4.62182 4.80872 
29 0.15849 0.31417 0.50191 0.63448 0.82297 0.8313 0.99454 1.16521 1.3301 1.49499 1.65871 1.84914 2.06141 2.19443 2.33403 2.47644 2.6294 2.81987 2.98545 3.15483 3.31068 3.44013 3.58543 3.75886 4.09065 4.3391 4.49557 4.62729 4.81367 
81 0.15311 0.15756 0.16171 0.30922 0.31344 0.31733 0.49588 0.50084 0.50472 0.62844 0.63342 0.63759 0.81845 0.82259 0.82626 0.99149 0.99562 0.99951 1.15528 1.15981 1.16439 1.32025 1.32545 1.32899 1.48825 1.49349 1.49707 1.64952 1.65626 1.6596 1.84627 1.84967 1.85444 2.0595 2.06333 2.18432 2.18995 2.19587 2.33098 2.33441 2.33919 2.46636 2.47253 2.47646 2.62285 2.62783 2.63132 2.81418 2.81907 2.82306 2.97795 2.98336 2.98999 3.15099 3.15461 3.15856 3.30002 3.30498 3.30933 3.43253 3.4388 3.44338 3.57988 3.58473 3.58871 3.75478 3.7591 3.76267 4.08837 4.0918 4.33756 4.34109 4.49122 4.49544 4.49889 4.61485 4.62083 4.62606 4.8106 4.81396 4.81918 
56 0.15077 0.15505 0.30706 0.31191 0.49383 0.49792 0.62692 0.63197 0.81604 0.82048 0.98717 0.99267 1.15359 1.16268 1.31736 1.32406 1.48665 1.49142 1.65178 1.6566 1.84187 1.84658 2.05499 2.05906 2.18272 2.32728 2.33192 2.46832 2.47278 2.6219 2.62597 2.81204 2.8164 2.97593 2.98054 3.14788 3.15291 3.29755 3.30392 3.43322 3.43887 3.5777 3.58338 3.75066 3.75541 4.08407 4.08815 4.33271 4.3366 4.48803 4.49289 4.6149 4.62195 4.80667 4.80993 4.81482 
0 
84 0.1661 0.1697 0.17371 0.32198 0.32604 0.32976 0.51065 0.51388 0.51803 0.64274 0.64672 0.65234 0.83333 0.83658 0.84053 1.00209 1.00647 1.01088 1.16738 1.17281 1.17733 1.33209 1.33733 1.34091 1.50324 1.50745 1.52174 1.66721 1.67104 1.67559 1.85658 1.86093 1.86427 1.87145 2.07075 2.07487 2.09733 2.19833 2.20234 2.20832 2.34202 2.34631 2.35038 2.35698 2.4849 2.4896 2.49999 2.63813 2.64274 2.8283 2.83214 2.83565 2.99282 2.99699 3.0039 3.16307 3.16722 3.17126 3.31338 3.31758 3.3212 3.44902 3.45298 3.45864 3.59311 3.59771 3.60284 3.76716 3.77078 3.77776 4.10001 4.10421 4.3476 4.3516 4.35867 4.50321 4.50727 4.51241 4.62995 4.63504 4.82239 4.82567 4.82902 4.84529 
38 0.16593 0.323 0.32833 0.50982 0.51424 0.64209 0.64696 0.83291 1.00225 1.00769 1.17278 1.33565 1.50289 1.66651 1.67377 1.85611 1.86206 2.06977 2.20367 2.34164 2.34659 2.48465 2.63719 2.82836 2.83495 2.99228 3.16581 3.31588 3.45002 3.59304 3.59949 3.7673 4.09818 4.3462 4.50568 4.63482 4.82169 4.82889 
64 0.16146 0.16425 0.3165 0.31997 0.32356 0.50492 0.50795 0.63735 0.64065 0.82527 0.82873 0.83391 0.99592 1.0009 1.16248 1.16777 1.17227 1.32648 1.33125 1.3354 1.49801 1.50064 1.66149 1.66498 1.85055 1.85463 1.85832 2.0643 2.06725 2.19337 2.19899 2.33679 2.34005 2.47889 2.4816 2.6326 2.63498 2.82311 2.82586 2.98765 2.99041 3.15762 3.16147 3.16497 3.30639 3.31139 3.31453 3.44269 3.4465 3.58814 3.59148 3.76229 3.76499 4.09338 4.09638 4.3417 4.34458 4.49995 4.50233 4.62459 4.62921 4.81662 4.81917 4.82387 
29 0.1612 0.31696 0.50549 0.63844 0.82672 0.99874 1.16625 1.32993 1.4979 1.66172 1.84992 1.86016 2.06444 2.19445 2.33801 2.47825 2.63227 2.82265 2.98703 3.15947 3.31009 3.44333 3.58955 3.76229 4.09445 4.34158 4.49951 4.6299 4.81563 
89 0.15123 0.15561 0.15829 0.16551 0.30751 0.3111 0.315 0.49377 0.49885 0.50181 0.50837 0.62606 0.63078 0.63439 0.81698 0.82132 0.82392 0.82771 0.98889 0.99271 0.99679 1.15384 1.15766 1.16249 1.16814 1.31833 1.32439 1.32807 1.48655 1.49181 1.49466 1.64725 1.6551 1.65956 1.8436 1.84651 1.85048 1.8547 2.05689 2.06008 2.18225 2.1889 2.32855 2.33177 2.33619 2.46373 2.47121 2.47472 2.4818 2.62124 2.62591 2.62879 2.81198 2.8169 2.81956 2.82466 2.9759 2.98189 2.98683 3.14884 3.15212 3.15614 3.16216 3.2979 3.30296 3.30638 3.43007 3.43638 3.44101 3.57777 3.58253 3.58673 3.75224 3.75674 3.75939 4.0858 4.08862 4.33484 4.33717 4.48918 4.49398 4.49643 4.61322 4.62103 4.62491 4.8079 4.81094 4.81431 4.81899 
72 0.15358 0.15839 0.16377 0.31024 0.31482 0.31891 0.49648 0.50122 0.50576 0.62897 0.63399 0.63871 0.819 0.82395 0.82923 0.99135 0.99684 1.15673 1.16243 1.16781 1.32113 1.32678 1.33166 1.48927 1.49443 1.49955 1.65064 1.6573 1.66189 1.8461 1.851 2.05932 2.06366 2.18515 2.1912 2.33119 2.33548 2.46814 2.47445 2.4793 2.62447 2.62912 2.8147 2.81951 2.82395 2.97871 2.98415 3.15143 3.15614 3.16002 3.3006 3.30612 3.31005 3.43297 3.43878 3.44487 3.58046 3.58522 3.75466 3.75945 3.76354 4.08829 4.09277 4.33732 4.34517 4.4918 4.49682 4.61619 4.62224 4.6274 4.81046 4.81392 
41 0.16616 0.1706 0.32293 0.32638 0.51051 0.51465 0.64454 0.83207 0.83642 1.00315 1.0078 1.17189 1.1769 1.33538 1.50282 1.6659 1.67118 1.85618 1.86089 2.06939 2.20008 2.34141 2.34591 2.48446 2.63744 2.82865 2.83362 2.9923 3.16509 3.31541 3.45063 3.59305 3.60203 3.76846 4.09838 4.34581 4.35297 4.50466 4.63407 4.82141 4.82598 
8 0.51958 0.64907 0.84174 1.17772 1.34242 3.32407 4.35601 4.8307 
56 0.14614 0.15111 0.30224 0.30687 0.48873 0.49416 0.62155 0.62688 0.81169 0.81637 0.98388 0.9889 1.14845 1.15443 1.31325 1.3195 1.48135 1.48708 1.64288 1.65059 1.83861 1.84198 2.05186 2.05558 2.17726 2.18442 2.32347 2.32742 2.4607 2.46757 2.61616 2.62145 2.80706 2.81244 2.97084 2.97704 3.14359 3.14751 3.29285 3.29884 3.42592 3.43208 3.57271 3.57803 3.74733 3.75227 4.08077 4.08421 4.32979 4.33252 4.48398 4.48923 4.60819 4.61812 4.8029 4.80653 
46 0.1586 0.16302 0.31434 0.32023 0.50264 0.50704 0.63513 0.82272 0.82746 0.99485 1.16106 1.32662 1.33365 1.49489 1.50071 1.65913 1.84916 1.85471 2.06252 2.18857 2.1948 2.33458 2.34128 2.47634 2.62991 2.63436 2.82042 2.82498 2.9849 3.15558 3.16145 3.30541 3.31164 3.44048 3.44703 3.58554 3.75884 3.76372 4.0913 4.09581 4.34002 4.49564 4.5011 4.62331 4.81446 4.81853 
59 0.17404 0.17862 0.33035 0.3344 0.51713 0.52108 0.64942 0.65303 0.83902 0.842 0.85808 1.00976 1.01482 1.17678 1.18277 1.3421 1.34662 1.50993 1.51481 1.67378 1.67934 1.86396 1.86823 1.87828 2.07677 2.08144 2.20631 2.34828 2.35308 2.36186 2.49121 2.49606 2.64415 2.64844 2.83642 2.84199 2.99953 3.00487 3.17098 3.1751 3.1871 3.32274 3.32677 3.45555 3.45984 3.60058 3.60543 3.77569 3.77909 4.10542 4.11081 4.35372 4.35833 4.51202 4.51724 4.64031 4.82883 4.83302 4.84017 
61 0.15371 0.15827 0.31051 0.31488 0.31873 0.49657 0.50106 0.50564 0.62955 0.63413 0.6385 0.81888 0.82354 0.82878 0.99097 0.99753 1.15678 1.16383 1.32093 1.32683 1.48927 1.4942 1.65093 1.65725 1.8457 1.85136 2.05881 2.06344 2.18491 2.19331 2.33102 2.33576 2.46975 2.4755 2.62492 2.62917 2.81474 2.81942 2.97875 2.98397 3.15121 3.15684 3.30076 3.30741 3.43599 3.44036 3.58057 3.58506 3.75436 3.75919 3.76263 4.08784 4.0917 4.33665 4.34085 4.49152 4.49688 4.61526 4.62464 4.81022 4.81363 
33 0.16464 0.32077 0.50741 0.64007 0.83085 0.99826 1.00577 1.16451 1.17275 1.33164 1.50042 1.66373 1.85378 1.86029 2.06736 2.19651 2.33928 2.35195 2.48154 2.63536 2.82576 2.99024 3.16289 3.31369 3.44689 3.59036 3.76601 4.09587 4.34426 4.50283 4.6296 4.81909 4.82465 
55 0.15197 0.15723 0.30893 0.31473 0.49503 0.50066 0.62755 0.63358 0.81723 0.82149 0.82478 0.83077 0.98974 0.99756 1.15535 1.16477 1.31961 1.32719 1.48779 1.49447 1.64876 1.65641 1.84455 1.8511 2.05776 2.1835 2.32966 2.33681 2.46674 2.47476 2.62323 2.62879 2.81324 2.81914 2.97717 2.98392 3.14991 3.15619 3.29912 3.3069 3.43163 3.43703 3.44388 3.57901 3.5869 3.75305 3.75919 4.08675 4.33561 4.49027 4.49632 4.61432 4.6255 4.80887 4.81269 
52 0.16423 0.16812 0.3199 0.32346 0.32869 0.50762 0.51329 0.64191 0.8285 0.83196 0.83666 0.99871 1.00407 1.01202 1.16698 1.17251 1.33244 1.33688 1.50015 1.66374 1.66871 1.85412 1.85833 1.86231 2.06754 2.19695 2.20482 2.33989 2.34574 2.48193 2.49153 2.63484 2.82597 2.83168 2.98979 2.99865 3.16279 3.16992 3.31334 3.31835 3.4478 3.5905 3.59929 3.76557 3.77532 4.09593 4.34406 4.35122 4.50234 4.63059 4.81913 4.82349 
56 0.14835 0.15314 0.30459 0.30907 0.49099 0.49622 0.62367 0.62868 0.81402 0.81864 0.98606 0.99211 1.15096 1.15681 1.3156 1.32234 1.48374 1.4893 1.64524 1.65307 1.84084 1.84561 2.05407 2.0584 2.17954 2.18789 2.3257 2.32988 2.46345 2.47022 2.6187 2.6236 2.80922 2.81448 2.97317 2.97926 3.14594 3.15038 3.29507 3.30166 3.42844 3.434 3.57493 3.57998 3.74942 3.75498 4.08298 4.087 4.33197 4.33538 4.4863 4.49203 4.61048 4.61984 4.80506 4.80872 
35 0.16427 0.1695 0.32038 0.32504 0.50804 0.64041 0.64668 0.82917 0.83397 1.0049 1.175 1.33364 1.50075 1.50602 1.6644 1.85456 1.861 2.06756 2.34041 2.48327 2.63525 2.63872 2.82644 2.99055 3.16393 3.3137 3.44686 3.5917 3.76593 3.76992 4.09615 4.34444 4.50315 4.63118 4.8197 
27 0.17104 0.3317 0.51511 0.64754 0.83723 1.01148 1.17678 1.34202 1.50973 1.6748 1.86534 2.0748 2.20589 2.34625 2.49334 2.64177 2.83317 3.00092 3.16877 3.32181 3.4538 3.60133 3.77154 4.10296 4.35362 4.50966 4.82601 
0 
3 3.17505 3.77491 4.51072 
53 0.17508 0.18331 0.33156 0.3388 0.51796 0.52434 0.65263 0.65929 0.8413 0.84866 1.01186 1.02119 1.18174 1.34402 1.35096 1.51161 1.51667 1.67501 1.68253 1.86735 1.87279 2.07875 2.08537 2.20774 2.35101 2.36071 2.49241 2.49944 2.64596 2.6537 2.83686 2.84265 3.00058 3.00977 3.17342 3.17922 3.32396 3.33543 3.45776 3.46303 3.60162 3.60773 3.77605 3.78024 4.10696 4.11253 4.35467 4.36141 4.5138 4.51975 4.64205 4.83037 4.83605 
57 0.16047 0.164 0.31543 0.32021 0.50303 0.50659 0.63546 0.64011 0.82556 0.82911 0.99526 1.00107 1.16126 1.16714 1.3259 1.33112 1.49573 1.49942 1.65971 1.66377 1.85032 1.85441 2.06312 2.06663 2.19055 2.19663 2.33551 2.33938 2.47625 2.48055 2.63082 2.63404 2.82086 2.82432 2.98492 2.98864 3.15624 3.16118 3.30542 3.31148 3.4411 3.44731 3.58646 3.5911 3.75899 3.7633 3.76678 4.09212 4.09559 4.34064 4.34366 4.49592 4.50047 4.62307 4.62846 4.81519 4.81778 
56 0.16057 0.16421 0.31651 0.32097 0.50476 0.509 0.63669 0.6413 0.82527 0.82897 0.99677 1.00132 1.16278 1.16937 1.32932 1.33457 1.497 1.50117 1.66096 1.66601 1.85092 1.85603 2.06408 2.06871 2.19198 2.19632 2.33646 2.34152 2.47859 2.48428 2.63175 2.63507 2.82252 2.82699 2.98666 2.99083 3.15748 3.16203 3.30819 3.31322 3.44256 3.44752 3.58774 3.59309 3.76108 3.76449 4.0931 4.09862 4.34158 4.34727 4.49786 4.50134 4.62593 4.63148 4.81699 4.82147 
88 0.14397 0.14815 0.15129 0.30012 0.30375 0.30725 0.48669 0.49102 0.49382 0.49985 0.61918 0.62341 0.62712 0.80936 0.81316 0.81647 0.82064 0.98189 0.98509 0.98901 1.14622 1.15026 1.15512 1.31108 1.31532 1.31916 1.47919 1.4835 1.48697 1.64052 1.64695 1.65078 1.83659 1.83941 1.84287 2.04985 2.05284 2.05604 2.17517 2.18045 2.32148 2.32461 2.32789 2.45761 2.46337 2.46749 2.61375 2.61819 2.62156 2.80505 2.80925 2.81232 2.81914 2.96874 2.97324 2.97661 3.14156 3.1449 3.14852 3.15462 3.29078 3.29476 3.29905 3.42348 3.42916 3.43341 3.57068 3.57482 3.57833 3.74536 3.74894 3.75202 4.07879 4.08167 4.085 4.32776 4.33018 4.33375 4.48191 4.48531 4.48876 4.60603 4.61183 4.61902 4.80094 4.80402 4.80652 4.81102 
1 4.81296 
0 
1 4.82924 
1 0.82796 
27 0.17182 0.32972 0.5156 0.64822 0.84165 1.17998 1.34066 1.50786 1.67477 1.86675 2.07421 2.20733 2.34839 2.48902 2.64185 2.83362 2.99674 3.17019 3.32136 3.45503 3.6007 3.77275 4.10323 4.35094 4.50965 4.64259 4.82628 
0 
28 0.17357 0.33133 0.51859 0.65338 0.84149 1.01236 1.18312 1.34299 1.51112 1.67608 1.86805 2.07752 2.20996 2.35624 2.49599 2.6455 2.83803 3.00156 3.17214 3.32279 3.45822 3.60465 3.77467 3.78539 4.10568 4.35314 4.51418 4.83096 
13 0.51894 0.64374 1.85897 2.34775 2.63783 2.82918 3.16815 3.3164 3.7679 4.09892 4.34584 4.50475 4.8247 
84 0.16632 0.16976 0.17396 0.32225 0.32614 0.32945 0.51047 0.514 0.51791 0.64245 0.64648 0.65059 0.83206 0.83521 0.83934 1.00236 1.00713 1.01155 1.16892 1.174 1.17795 1.33437 1.33767 1.34216 1.50307 1.50638 1.51108 1.66706 1.67206 1.6788 1.85669 1.86123 1.86476 2.07034 2.07365 2.08661 2.19729 2.20187 2.20771 2.34254 2.34657 2.3515 2.35978 2.48464 2.48787 2.49337 2.63755 2.64065 2.82771 2.83122 2.83519 2.99224 2.99536 3.00728 3.16319 3.16754 3.17095 3.31317 3.31748 3.32125 3.44858 3.45307 3.45841 3.5935 3.59752 3.60282 3.76657 3.77057 3.77362 3.79245 4.09923 4.10277 4.12107 4.34757 4.35109 4.35838 4.5031 4.50743 4.51161 4.63269 4.63654 4.82181 4.8248 4.82855 
89 0.1649 0.16752 0.17079 0.3204 0.32366 0.3263 0.5083 0.51067 0.51333 0.64089 0.64391 0.64705 0.82936 0.83287 0.8354 1.0006 1.00454 1.0078 1.16702 1.171 1.17435 1.18006 1.33324 1.33577 1.33902 1.5008 1.50358 1.50712 1.66462 1.66758 1.67102 1.85472 1.85811 1.86094 1.86419 2.06781 2.07095 2.07474 2.19588 2.19938 2.20523 2.34003 2.34308 2.34628 2.35236 2.48255 2.48529 2.48924 2.63556 2.63817 2.64388 2.82638 2.82889 2.83233 2.83808 2.9908 2.99311 2.99744 3.16156 3.16497 3.16744 3.3122 3.3154 3.3182 3.44659 3.44988 3.45276 3.59157 3.59427 3.59766 3.76457 3.76761 3.77002 4.09673 4.09972 4.10331 4.34553 4.34824 4.3525 4.50172 4.50487 4.50755 4.62808 4.63254 4.63653 4.81964 4.82203 4.82468 4.82822 
87 0.15632 0.1596 0.16221 0.31302 0.31694 0.31957 0.49937 0.50283 0.50572 0.50948 0.6329 0.63579 0.63858 0.82156 0.82546 0.82779 0.83177 0.99297 0.99718 1.00023 1.00811 1.15961 1.16405 1.16775 1.32335 1.32797 1.33104 1.49221 1.49563 1.49817 1.65719 1.65986 1.66377 1.84786 1.85123 1.85442 1.85917 2.06092 2.064 2.06822 2.1875 2.19238 2.3333 2.33632 2.34016 2.4746 2.47777 2.48086 2.62776 2.63088 2.63342 2.81723 2.8211 2.82379 2.82882 2.98173 2.98549 2.98875 3.15353 3.15781 3.1604 3.30331 3.30775 3.31033 3.43934 3.44288 3.44604 3.58327 3.58639 3.58971 3.7563 3.76046 3.76285 4.08991 4.09272 4.09762 4.33885 4.3416 4.4937 4.49791 4.50024 4.6186 4.62447 4.62738 4.81245 4.81518 4.81802 
108 0.17293 0.1758 0.17906 0.18761 0.32818 0.33174 0.33465 0.33884 0.5162 0.51865 0.52146 0.52481 0.64927 0.65247 0.6559 0.66598 0.83805 0.8412 0.84391 0.84701 1.00851 1.0128 1.0159 1.02213 1.17608 1.1808 1.18447 1.34025 1.34395 1.3472 1.35387 1.50913 1.51196 1.5156 1.53346 1.67265 1.67561 1.67914 1.68543 1.86309 1.86708 1.8702 1.87419 2.07655 2.07942 2.08349 2.10148 2.20332 2.20728 2.213 2.34844 2.35172 2.35544 2.361 2.49106 2.49374 2.49814 2.51159 2.64439 2.64686 2.65204 2.83311 2.83681 2.83996 2.84327 2.99827 3.00109 3.0052 3.16949 3.1735 3.17602 3.17989 3.31952 3.32381 3.32656 3.33129 3.45476 3.45884 3.46209 3.46981 3.59918 3.60253 3.60627 3.61223 3.77314 3.77665 3.77895 3.78311 4.10547 4.10825 4.11154 4.15523 4.35392 4.35624 4.36041 4.38211 4.50978 4.5135 4.51637 4.52182 4.63707 4.64142 4.64654 4.82839 4.83073 4.83365 4.83662 4.84436 
30 0.16493 0.3212 0.50947 0.64187 0.83073 1.0031 1.17322 1.33406 1.50086 1.6648 1.85633 1.86119 2.0686 2.19783 2.34114 2.4832 2.63578 2.82692 2.83304 2.99041 3.16396 3.31479 3.4488 3.59302 3.76643 4.09701 4.34441 4.50371 4.63481 4.8198 
24 0.15851 0.31574 0.50201 0.63621 0.82473 1.16752 1.32997 1.49482 1.66035 1.85106 2.06069 2.33736 2.47611 2.629 2.81998 2.98477 3.15775 3.30821 3.44438 3.75976 4.08905 4.33708 4.4969 4.81248 
0 
64 0.1444 0.1489 0.30069 0.30489 0.30981 0.48681 0.49138 0.49582 0.62004 0.62456 0.80981 0.81451 0.98142 0.98621 1.1471 1.15265 1.31136 1.317 1.47959 1.48457 1.64244 1.64799 1.8362 1.84021 1.84644 2.04943 2.05318 2.1755 2.18182 2.32132 2.32507 2.46017 2.46554 2.61513 2.61953 2.80498 2.80953 2.81472 2.96906 2.97432 3.14165 3.14596 3.15053 3.29095 3.29644 3.30179 3.42599 3.43061 3.57077 3.57523 3.74476 3.74931 3.75325 4.07842 4.08205 4.32729 4.33053 4.48191 4.48677 4.6064 4.61434 4.80059 4.80382 4.80827 
63 0.15749 0.16139 0.166 0.31432 0.31795 0.50251 0.50541 0.63418 0.63794 0.64417 0.82328 0.82701 0.83056 0.99463 0.99942 1.16147 1.16755 1.32555 1.32975 1.3354 1.49357 1.49734 1.6593 1.66279 1.84908 1.85321 1.85787 2.06235 2.06615 2.19008 2.19495 2.33437 2.33849 2.47597 2.4792 2.62866 2.63225 2.81947 2.82292 2.82931 2.9838 2.98717 3.15546 3.15992 3.30539 3.30999 3.44069 3.44468 3.58489 3.5884 3.75822 3.76236 3.76822 4.09139 4.09509 4.34012 4.34415 4.49511 4.4996 4.6229 4.6281 4.81436 4.81751 
26 0.16364 0.32039 0.50894 0.64275 0.8292 1.00174 1.17168 1.33574 1.50036 1.66293 1.85608 2.06764 2.34083 2.48121 2.63454 2.98968 3.16302 3.31321 3.44833 3.59217 3.7656 4.09722 4.3447 4.50232 4.63117 4.81876 
18 0.15819 0.31513 0.50104 0.63512 0.99617 2.06103 2.33367 2.47648 2.62865 2.81985 2.98436 3.1559 3.58595 3.7593 4.09 4.33804 4.49656 4.81234 
39 0.16483 0.17065 0.32216 0.32673 0.50927 0.51425 0.64158 0.83086 0.83562 1.00215 1.00716 1.17107 1.33434 1.50251 1.66515 1.67065 1.85496 1.85921 2.06863 2.19789 2.34051 2.34599 2.48344 2.63618 2.82667 2.83306 2.99141 3.16493 3.31496 3.44813 3.59204 3.59871 3.76719 4.09733 4.34515 4.50424 4.63161 4.8209 4.82574 
58 0.1559 0.16052 0.31293 0.3174 0.50008 0.50389 0.6331 0.63779 0.82091 0.82572 0.83022 0.99283 0.99853 1.15925 1.16634 1.32344 1.32857 1.49201 1.49639 1.65743 1.66331 1.84724 1.85276 2.06051 2.06579 2.18794 2.196 2.33266 2.33845 2.47416 2.47922 2.62767 2.63158 2.81778 2.82192 2.82819 2.98187 2.98623 3.15347 3.15842 3.30305 3.30903 3.4388 3.44424 3.58316 3.58851 3.75661 3.76135 4.08953 4.09494 4.33819 4.34413 4.49353 4.49849 4.62078 4.62641 4.81245 4.81644 
38 0.16969 0.32453 0.32969 0.51333 0.51965 0.64688 0.8325 0.83828 1.00503 1.01114 1.17666 1.33937 1.50678 1.67086 1.85851 1.86465 2.07464 2.20498 2.34668 2.3537 2.48892 2.63976 2.832 2.8375 2.99628 3.16813 3.17729 3.31804 3.33085 3.45318 3.59848 3.77078 4.10285 4.35076 4.50803 4.63585 4.82396 4.82861 
69 0.15841 0.16178 0.16663 0.31478 0.31847 0.32196 0.50138 0.50457 0.50847 0.63461 0.63842 0.82383 0.82767 0.83188 0.99463 0.99959 1.16085 1.16652 1.17152 1.32493 1.33003 1.33439 1.49353 1.49748 1.50303 1.65876 1.66204 1.84946 1.8538 2.06268 2.06637 2.18918 2.19461 2.33504 2.33895 2.47535 2.47906 2.48423 2.62972 2.63271 2.81943 2.82289 2.82666 2.98299 2.9871 3.15582 3.15977 3.1637 3.30475 3.30999 3.3138 3.44081 3.44547 3.58515 3.58849 3.75836 3.76243 3.7657 4.09176 4.09562 4.34034 4.34417 4.49532 4.49977 4.62088 4.6272 4.8147 4.81729 4.82305 
27 0.17248 0.32969 0.51694 0.65084 0.83929 1.01149 1.18056 1.34293 1.5099 1.67433 1.86461 2.0768 2.35005 2.49254 2.64387 2.83547 3.00069 3.17257 3.32268 3.45619 3.60118 3.77463 4.10573 4.35272 4.51187 4.64157 4.82841 
63 0.16797 0.17083 0.323 0.32693 0.33143 0.5122 0.51553 0.64609 0.65013 0.83345 0.83641 0.84111 1.0025 1.00743 1.01254 1.16851 1.17513 1.33246 1.3387 1.34722 1.50503 1.50912 1.66848 1.6728 1.8575 1.86248 1.86632 2.07219 2.07647 2.10816 2.1989 2.20741 2.34405 2.3477 2.35605 2.4868 2.49174 2.64026 2.83066 2.83512 2.99509 2.99986 3.16448 3.16856 3.17586 3.31272 3.31866 3.45044 3.45396 3.59531 3.59994 3.77011 3.77293 4.10029 4.10343 4.3488 4.35309 4.5034 4.50802 4.63504 4.82402 4.82756 4.83192 
0 
58 0.16381 0.16667 0.31925 0.32281 0.32676 0.50741 0.51024 0.63967 0.64316 0.82965 0.83323 0.99925 1.0054 1.16844 1.17328 1.33286 1.33673 1.50012 1.50293 1.66394 1.66766 1.85474 1.85951 2.06669 2.06986 2.19553 2.20207 2.33974 2.3431 2.48151 2.48459 2.63456 2.63714 2.82547 2.82824 2.99007 2.99278 3.1608 3.16479 3.31163 3.31547 3.44532 3.44988 3.59071 3.59404 3.76471 3.76743 3.77084 4.0957 4.09896 4.3444 4.34731 4.50154 4.50459 4.63072 4.63683 4.81933 4.82193 
7 0.32057 0.50668 0.82739 1.00161 3.16203 3.76462 4.82086 
64 0.1574 0.16108 0.16617 0.31345 0.31743 0.32183 0.50165 0.50512 0.63389 0.63762 0.82262 0.82658 0.83077 0.99427 0.99854 1.16074 1.16553 1.32601 1.32939 1.49374 1.49714 1.65821 1.66249 1.84843 1.85276 1.85701 2.06176 2.06555 2.18955 2.1957 2.33388 2.3376 2.47503 2.47881 2.62869 2.6317 2.81937 2.82288 2.82909 2.9839 2.98685 3.15467 3.15898 3.16369 3.3049 3.30914 3.43946 3.4439 3.5848 3.58849 3.75824 3.76198 3.76677 4.09073 4.09497 4.33915 4.34356 4.49502 4.49866 4.62228 4.62715 4.81332 4.81645 4.82113 
56 0.16156 0.16473 0.31631 0.32038 0.50428 0.50733 0.63727 0.64071 0.82781 0.99575 1.00263 1.16241 1.16866 1.32686 1.33134 1.33539 1.49742 1.50052 1.6614 1.85118 1.85601 2.06435 2.06853 2.19114 2.19618 2.3363 2.34132 2.47884 2.48212 2.63212 2.635 2.82255 2.8255 2.9872 2.991 3.15715 3.16139 3.30674 3.31153 3.44214 3.44668 3.58754 3.59196 3.75969 3.76392 3.7673 4.09303 4.09694 4.34161 4.34579 4.49757 4.50128 4.62493 4.6299 4.81679 4.81984 
79 0.16294 0.16625 0.17023 0.31904 0.3235 0.33141 0.50713 0.51032 0.51523 0.63887 0.64302 0.64801 0.82779 0.83165 0.83537 0.99875 1.00329 1.00797 1.16545 1.17177 1.1761 1.332 1.33585 1.34543 1.49803 1.50214 1.50678 1.66302 1.66698 1.6735 1.85362 1.85807 1.86177 2.06648 2.07021 2.19258 2.19976 2.33894 2.34278 2.34788 2.48012 2.48429 2.48997 2.63335 2.6368 2.64615 2.82379 2.82729 2.83191 2.98809 2.9913 2.99665 3.15988 3.16435 3.1688 3.30948 3.31465 3.3193 3.44479 3.44953 3.58978 3.59424 3.59964 3.76264 3.76664 3.76996 3.77817 4.0956 4.09983 4.34414 4.3477 4.49941 4.50375 4.50829 4.62697 4.63239 4.81826 4.82158 4.825 
2 0.5141 4.82577 
100 0.181 0.1842 0.18802 0.33646 0.34006 0.34304 0.34907 0.5236 0.52654 0.52963 0.53381 0.6566 0.66016 0.66353 0.67046 0.84598 0.84936 0.85269 0.85849 1.01717 1.02134 1.0252 1.18421 1.18859 1.19249 1.34811 1.35183 1.35527 1.36361 1.5167 1.51998 1.52365 1.54091 1.68099 1.68468 1.68931 1.87136 1.8751 1.87834 1.88459 2.08402 2.08734 2.0918 2.21275 2.2169 2.22345 2.35682 2.36039 2.36418 2.37018 2.49904 2.50233 2.50647 2.52252 2.65115 2.65428 2.65823 2.84198 2.84522 2.84882 2.85267 3.00579 3.00913 3.01331 3.17745 3.18122 3.18396 3.18812 3.32738 3.33156 3.33454 3.34127 3.46281 3.46681 3.47032 3.60752 3.61118 3.61492 3.62123 3.78085 3.78445 3.78714 3.79206 4.11305 4.11622 4.12066 4.36175 4.36476 4.36954 4.51759 4.52142 4.52455 4.53133 4.64684 4.65087 4.65669 4.83592 4.83866 4.84174 4.84544 
26 0.16457 0.32171 0.50836 0.64019 0.83025 1.16906 1.33437 1.50073 1.66426 1.85441 2.06765 2.19678 2.33961 2.48232 2.63556 2.82615 2.99088 3.31406 3.44707 3.591 3.76692 4.09605 4.34428 4.5033 4.63034 4.81992 
59 0.16146 0.16584 0.31613 0.32102 0.50477 0.50915 0.63651 0.64158 0.82742 0.83055 0.99611 1.00201 1.16232 1.16941 1.32618 1.33179 1.49641 1.5007 1.66089 1.66701 1.85056 1.85521 1.85976 2.0638 2.06833 2.19094 2.19663 2.33619 2.34162 2.35002 2.47724 2.48136 2.48744 2.63186 2.63677 2.82275 2.82691 2.98715 2.99744 3.15736 3.16267 3.30586 3.31224 3.44231 3.44779 3.5869 3.59195 3.75952 3.76456 4.09283 4.09706 4.34149 4.34538 4.49652 4.50188 4.62419 4.63568 4.81714 4.82233 
94 0.15081 0.15511 0.15779 0.30733 0.31087 0.31412 0.32025 0.49375 0.49846 0.50098 0.505 0.62583 0.63047 0.63375 0.81628 0.81994 0.82286 0.82688 0.9888 0.99229 0.99646 1.15367 1.1576 1.16176 1.16719 1.31841 1.32338 1.32638 1.48655 1.49122 1.49406 1.64791 1.65395 1.65703 1.66371 1.84365 1.84643 1.85033 1.85525 2.05687 2.06006 2.06461 2.18231 2.18805 2.19273 2.32846 2.33165 2.33544 2.46561 2.47085 2.47426 2.47964 2.62145 2.62576 2.6284 2.81195 2.81644 2.81909 2.82385 2.97594 2.98098 2.98347 3.14867 3.15188 3.15563 3.15975 3.29784 3.30228 3.30594 3.43106 3.43612 3.43996 3.57769 3.58214 3.5855 3.75221 3.75619 3.75896 4.08577 4.08863 4.09236 4.33485 4.33723 4.34195 4.48906 4.49276 4.49563 4.61327 4.61923 4.62305 4.8078 4.81097 4.81363 4.81749 
10 0.64876 0.83537 1.34044 1.50994 2.09155 2.49053 2.64133 3.45548 3.77152 4.51431 
71 0.15374 0.15831 0.16292 0.31015 0.31386 0.31983 0.49685 0.5018 0.50582 0.62918 0.63381 0.6396 0.81925 0.82303 0.82672 0.99215 0.9968 1.15628 1.1608 1.32177 1.32928 1.48935 1.49419 1.5005 1.65018 1.65707 1.66272 1.84703 1.85062 1.85634 2.06036 2.06581 2.18523 2.19516 2.3317 2.33527 2.46719 2.47357 2.47949 2.62359 2.62852 2.63315 2.81509 2.81973 2.82442 2.979 2.98486 3.15194 3.15551 3.1602 3.30097 3.30556 3.31086 3.43297 3.43918 3.44526 3.58075 3.58555 3.75553 3.76196 4.0893 4.09419 4.33833 4.34172 4.49237 4.4986 4.6162 4.62306 4.81118 4.81473 4.82073 
62 0.14778 0.15226 0.30419 0.30837 0.31318 0.49029 0.49457 0.49962 0.62352 0.62786 0.81319 0.81785 0.98468 0.98957 1.15055 1.15621 1.31463 1.32023 1.48304 1.48786 1.64712 1.65247 1.83941 1.84358 2.05262 2.05626 2.17877 2.18534 2.32468 2.32862 2.46395 2.46922 2.61865 2.62288 2.80848 2.81283 2.81944 2.9725 2.97751 3.14491 3.14927 3.15376 3.29438 3.30004 3.42984 3.43492 3.57423 3.57847 3.74804 3.75247 3.75584 4.08166 4.08524 4.33041 4.33361 4.48522 4.49 4.60958 4.61817 4.80395 4.80708 4.81121 
38 0.17202 0.17992 0.32808 0.33244 0.51502 0.51924 0.64919 0.83762 0.84257 1.00955 1.17951 1.34052 1.50829 1.67275 1.86286 1.86753 2.07491 2.20426 2.34762 2.35317 2.49052 2.50121 2.64291 2.83349 2.84006 2.99714 3.17036 3.32086 3.45559 3.60031 3.77367 4.10325 4.35139 4.3575 4.51046 4.6397 4.82705 4.83169 
1 0.82913 
0 
140 0.14372 0.14709 0.14976 0.15217 0.15556 0.29981 0.30325 0.30606 0.30873 0.31157 0.48653 0.49006 0.49267 0.49509 0.49752 0.50321 0.61843 0.6221 0.62495 0.62794 0.63078 0.80904 0.81234 0.81529 0.81749 0.82046 0.98178 0.98432 0.98753 0.99051 0.99595 1.14591 1.14965 1.1531 1.15635 1.15989 1.3108 1.31406 1.31766 1.32038 1.32367 1.47887 1.48252 1.48551 1.48806 1.49127 1.64014 1.64611 1.64931 1.65222 1.65643 1.83648 1.83881 1.84164 1.84433 1.84735 2.04973 2.05208 2.05462 2.05812 2.17494 2.17912 2.18263 2.18716 2.32136 2.32403 2.32669 2.3297 2.33446 2.45683 2.46243 2.46581 2.46844 2.47162 2.47907 2.61338 2.6176 2.6203 2.62262 2.62824 2.80494 2.80859 2.81117 2.81358 2.8166 2.82086 2.96851 2.97217 2.97538 2.97797 2.98266 3.14135 3.14423 3.14695 3.14955 3.15207 3.15805 3.29053 3.29373 3.29703 3.29984 3.30262 3.4232 3.42879 3.43148 3.43447 3.43766 3.57053 3.57409 3.57669 3.57978 3.58435 3.74525 3.74793 3.75073 3.75304 3.75582 4.07869 4.08109 4.08366 4.08736 4.32757 4.32964 4.33202 4.336 4.48168 4.48452 4.4878 4.49009 4.49371 4.60573 4.61062 4.6147 4.61763 4.62226 4.80089 4.80355 4.80566 4.80809 4.81097 
66 0.17285 0.17642 0.32857 0.33254 0.34135 0.51605 0.51982 0.64825 0.65244 0.6609 0.83802 0.84173 0.85006 1.00865 1.01331 1.02601 1.17441 1.17995 1.34137 1.34587 1.5086 1.51276 1.67277 1.67802 1.86318 1.86793 1.87508 2.07555 2.0801 2.20428 2.21145 2.34772 2.35237 2.35992 2.49048 2.49502 2.64347 2.64746 2.83416 2.83761 2.84277 2.99806 3.00198 3.16892 3.17319 3.17906 3.32143 3.3249 3.45463 3.45899 3.5991 3.60417 3.77362 3.77684 3.78401 4.10434 4.10893 4.35306 4.35831 4.51087 4.51444 4.63576 4.64087 4.82758 4.83093 4.83504 
4 0.52367 2.64409 4.10466 4.35242 
76 0.16561 0.16928 0.17462 0.32105 0.3253 0.33013 0.50971 0.51358 0.52147 0.64245 0.64615 0.83119 0.83404 0.83908 1.0006 1.00582 1.01355 1.16795 1.1743 1.17998 1.33533 1.34003 1.50268 1.50669 1.52609 1.66534 1.66928 1.67466 1.85554 1.86062 1.8642 2.06883 2.07356 2.10062 2.19793 2.20509 2.34109 2.34628 2.35331 2.4833 2.48722 2.49221 2.63679 2.64022 2.82803 2.83224 2.83709 2.99328 2.99825 3.16252 3.16646 3.17098 3.31429 3.31793 3.44778 3.45215 3.458 3.59192 3.59661 3.60227 3.76568 3.76988 3.77612 4.09775 4.10201 4.14946 4.34626 4.35048 4.50208 4.5065 4.51041 4.62981 4.6353 4.8215 4.82446 4.82876 
35 0.16946 0.17479 0.32657 0.33343 0.51361 0.51986 0.64707 0.83553 1.00711 1.01486 1.17639 1.33932 1.50696 1.67073 1.86192 2.07277 2.20361 2.34579 2.35259 2.48794 2.64038 2.83302 2.99612 3.16882 3.31983 3.45334 3.59796 3.60859 3.77102 4.1021 4.34992 4.50747 4.6372 4.82638 4.83622 
1 4.34578 
46 0.1758 0.18258 0.33335 0.34359 0.51974 0.5264 0.65312 0.67103 0.84219 0.84967 1.01406 1.182 1.34416 1.34877 1.51285 1.52705 1.67615 1.68408 1.86844 1.87589 2.07909 2.20908 2.35283 2.36135 2.4962 2.64624 2.83762 2.84318 3.00205 3.01346 3.17453 3.18299 3.32443 3.33253 3.45953 3.46676 3.60495 3.77754 4.10825 4.12109 4.35549 4.36151 4.51621 4.64881 4.83108 4.83736 
62 0.15081 0.15666 0.16218 0.30777 0.31232 0.49369 0.49918 0.50286 0.62637 0.63148 0.63592 0.8166 0.82194 0.82811 0.98913 0.99458 1.15424 1.16002 1.31841 1.32459 1.48642 1.49227 1.64779 1.65515 1.66053 1.84389 1.84861 2.05709 2.06157 2.18219 2.18879 2.32899 2.3335 2.46606 2.47232 2.62182 2.62683 2.81193 2.81738 2.97587 2.98225 3.14908 3.15396 3.2979 3.30401 3.43088 3.43675 3.44183 3.57769 3.58283 3.75232 3.75753 4.0861 4.09049 4.33497 4.33912 4.48948 4.49487 4.61312 4.6211 4.80823 4.81165 
21 0.16363 0.32006 0.50626 0.64077 0.82877 0.99984 1.17121 1.33177 1.66331 1.85998 2.48175 2.63539 2.82453 2.98906 3.16266 3.31485 3.44806 3.59243 3.76572 4.63108 4.81967 
1 4.33432 
93 0.1717 0.17518 0.1798 0.32739 0.33142 0.33514 0.34216 0.51521 0.51886 0.52276 0.64819 0.65314 0.65986 0.83821 0.84098 0.8448 0.85728 1.0072 1.01179 1.01678 1.0282 1.1741 1.18039 1.18448 1.34068 1.34541 1.35113 1.50895 1.51376 1.52423 1.67198 1.67661 1.68155 1.86159 1.86628 1.86958 1.8753 2.0749 2.07954 2.08673 2.11197 2.20605 2.21211 2.34689 2.3511 2.35586 2.36116 2.48997 2.49527 2.50487 2.64355 2.64741 2.65417 2.83349 2.83752 2.84142 2.85383 2.9977 3.00216 3.00692 3.16787 3.17302 3.17663 3.18204 3.31853 3.32316 3.32689 3.34237 3.45319 3.45886 3.4636 3.59865 3.60496 3.61053 3.77111 3.77601 3.78069 3.78848 4.10384 4.10799 4.11306 4.35247 4.35612 4.36149 4.50801 4.51243 4.51717 4.63943 4.64599 4.82685 4.82999 4.83351 4.8398 
0 
31 0.16268 0.31883 0.50559 0.64005 0.82805 0.83303 0.99652 1.00462 1.16812 1.33126 1.49889 1.6621 1.85374 2.06673 2.1969 2.33979 2.48017 2.6335 2.82401 2.98818 3.16112 3.31221 3.44724 3.59067 3.76384 4.09594 4.3436 4.50068 4.6297 4.81714 4.82162 
55 0.16195 0.16698 0.31727 0.32187 0.50558 0.5092 0.6384 0.64271 0.82772 0.83091 0.99667 1.0019 1.16344 1.16807 1.32885 1.33254 1.49828 1.50378 1.66202 1.66899 1.85127 1.85678 2.06458 2.069 2.19345 2.1999 2.33692 2.34223 2.47988 2.48509 2.63249 2.63591 2.82355 2.82825 2.98821 3.15805 3.16223 3.30795 3.31229 3.44273 3.44789 3.58844 3.59348 3.76105 3.76521 4.09343 4.09722 4.3422 4.3471 4.4979 4.50184 4.62794 4.63405 4.81693 4.82034 
0 
28 0.16545 0.32223 0.50977 0.64383 0.83044 1.00057 1.00661 1.17244 1.33543 1.50324 1.66479 1.8561 2.06907 2.34162 2.48422 2.63662 2.82762 2.99139 3.16438 3.31515 3.45011 3.59541 3.76731 4.09858 4.34496 4.50424 4.63721 4.8206 
52 0.16511 0.1699 0.32179 0.32579 0.50809 0.5119 0.6407 0.64513 0.83042 0.83471 1.00037 1.00557 1.17056 1.17612 1.33325 1.33773 1.50104 1.50622 1.66443 1.85481 1.85951 2.06791 2.07527 2.19813 2.34048 2.34599 2.48307 2.49051 2.63532 2.63959 2.82638 2.83095 2.99082 3.16249 3.16584 3.31421 3.31859 3.44837 3.45399 3.59159 3.59717 3.76568 3.76942 4.09656 4.101 4.34478 4.35021 4.50309 4.50808 4.63127 4.81989 4.82416 
101 0.14978 0.1536 0.15669 0.16204 0.30629 0.3096 0.31316 0.31641 0.4928 0.4971 0.49974 0.50319 0.62508 0.62893 0.63238 0.63578 0.81514 0.81844 0.82174 0.82436 0.98793 0.99167 0.9953 1.15245 1.15616 1.16071 1.16561 1.31728 1.3213 1.32477 1.33059 1.48542 1.48945 1.49279 1.4983 1.6467 1.65245 1.65571 1.66064 1.84267 1.84558 1.84908 1.85336 2.05591 2.05918 2.06245 2.18129 2.18644 2.19252 2.32754 2.3306 2.33404 2.46371 2.46901 2.47268 2.47611 2.62005 2.62407 2.62734 2.81107 2.81526 2.81813 2.82362 2.97489 2.97921 2.9824 3.14769 3.15086 3.1546 3.15763 3.2969 3.30085 3.30476 3.30916 3.42969 3.43495 3.43873 3.44308 3.57676 3.58084 3.58422 3.58985 3.75137 3.75559 3.75824 4.08487 4.08779 4.0911 4.33388 4.33632 4.34012 4.48804 4.4915 4.49481 4.6122 4.61802 4.62232 4.80698 4.81005 4.81264 4.81817 
29 0.16869 0.32475 0.51058 0.64366 0.83313 1.00506 1.17306 1.33693 1.50324 1.6674 1.86088 2.07013 2.20535 2.34424 2.48421 2.63645 2.82872 2.835 2.99155 3.16584 3.31666 3.45128 3.59428 3.76805 4.09938 4.34629 4.50544 4.63455 4.82187 
0 
55 0.15655 0.16134 0.31258 0.31782 0.49856 0.50353 0.63285 0.63791 0.82154 0.82648 0.99319 0.9994 1.15911 1.16551 1.32308 1.32879 1.49156 1.49701 1.65689 1.66256 1.84757 1.85306 2.06084 2.06657 2.18676 2.19435 2.3329 2.33865 2.47314 2.47841 2.62713 2.63147 2.81685 2.82195 2.98116 2.98622 3.15343 3.15907 3.30282 3.30893 3.4388 3.44449 3.58312 3.58891 3.7562 3.76165 4.08987 4.09648 4.33848 4.49334 4.4989 4.61884 4.62628 4.81211 4.81611 
15 0.16348 0.32153 0.82685 1.17023 1.49876 1.66197 1.85537 2.63311 2.98868 3.16287 3.31242 3.76471 4.34225 4.50157 4.81746 
27 0.17158 0.32824 0.5149 0.64866 0.83775 1.00907 1.17984 1.34101 1.50826 1.67282 1.86336 2.07494 2.34768 2.49078 2.64205 2.83486 2.99701 3.16965 3.32064 3.45493 3.60022 3.77252 4.10397 4.3509 4.50949 4.64181 4.82581 
20 0.17089 0.51436 0.64831 0.8369 1.01128 1.34162 1.50759 2.07405 2.48983 2.64099 2.99633 3.17072 3.45581 3.59799 3.77201 4.10421 4.35062 4.50906 4.63632 4.82729 
39 0.17093 0.17615 0.32738 0.33112 0.51442 0.51867 0.64871 0.83701 0.84232 1.00685 1.01148 1.17704 1.34049 1.50763 1.67047 1.67572 1.86066 1.8652 2.07396 2.20355 2.3471 2.35255 2.48943 2.6422 2.83239 2.83749 2.99699 3.17 3.32043 3.32466 3.45505 3.59785 3.77283 4.10277 4.35073 4.50985 4.63774 4.82594 4.83141 
46 0.16734 0.32426 0.51038 0.51443 0.64312 0.64864 0.83419 1.00209 1.00802 1.1679 1.17451 1.33257 1.33867 1.50281 1.50969 1.6669 1.85747 1.86369 2.06924 2.07337 2.19592 2.20484 2.34209 2.34685 2.48477 2.49324 2.63823 2.82856 2.83226 2.99308 3.16291 3.16809 3.317 3.44872 3.45381 3.59382 3.76758 3.77106 4.09922 4.10576 4.34717 4.50604 4.63103 4.63666 4.82209 4.82809 
57 0.15363 0.15836 0.31032 0.31489 0.49622 0.50078 0.50547 0.6295 0.63355 0.81855 0.8232 0.9908 0.99655 1.15676 1.16294 1.32077 1.32623 1.48899 1.49385 1.65038 1.65665 1.8455 1.85063 2.05872 2.06302 2.18431 2.19048 2.3308 2.33561 2.46919 2.47445 2.62467 2.62879 2.81435 2.81903 2.97849 2.9836 3.15103 3.15609 3.30048 3.30598 3.436 3.44037 3.58027 3.58453 3.75409 3.75903 4.08776 4.09235 4.33651 4.34085 4.49136 4.49642 4.61477 4.62269 4.80997 4.8134 
6 0.16808 0.32708 0.83358 1.66874 1.86259 2.99414 
16 0.16525 0.32196 0.50965 0.82971 1.0027 1.33571 1.66518 1.85739 2.07009 2.63681 2.82819 2.99258 3.31588 3.76692 4.3456 4.81994 
25 0.16415 0.32022 0.50646 0.64095 0.82846 1.00055 1.33291 1.49968 1.66357 1.85521 2.06744 2.34009 2.48129 2.63412 2.82465 2.98962 3.16238 3.31234 3.44581 3.59017 3.76538 4.09704 4.3439 4.50317 4.81843 
87 0.14767 0.1518 0.15504 0.30383 0.30747 0.31127 0.31513 0.49037 0.49495 0.49805 0.62254 0.62699 0.63062 0.63453 0.81308 0.81676 0.82008 0.82346 0.98557 0.98883 0.99319 1.14992 1.15397 1.15915 1.3148 1.3194 1.32306 1.48293 1.48741 1.49093 1.64404 1.65111 1.65403 1.84027 1.84306 1.84739 2.05353 2.05651 2.0615 2.17886 2.18481 2.19255 2.32514 2.32827 2.33236 2.46072 2.46714 2.47079 2.47577 2.6174 2.622 2.62519 2.80866 2.81302 2.81633 2.97245 2.97724 2.98044 3.14524 3.14859 3.15283 3.29449 3.29867 3.30295 3.4269 3.43303 3.43684 3.44159 3.57436 3.57864 3.58277 3.74902 3.75271 3.75619 4.08247 4.0853 4.33154 4.33384 4.48561 4.48908 4.4927 4.60975 4.61665 4.62111 4.80458 4.80766 4.81052 
42 0.15371 0.15828 0.31021 0.49751 0.5013 0.63058 0.81867 0.82367 0.99034 1.15675 1.32065 1.32655 1.48949 1.49423 1.65568 1.84485 2.05801 2.18551 2.33032 2.47261 2.62502 2.62918 2.81538 2.8195 2.97931 2.98381 3.1511 3.15835 3.30041 3.30664 3.43705 3.58081 3.75372 3.75895 4.08705 4.3358 4.49097 4.49605 4.61524 4.62576 4.80978 4.81445 
60 0.15469 0.15987 0.31133 0.31607 0.49727 0.5019 0.50559 0.62985 0.63442 0.63991 0.82019 0.8252 0.9919 0.99788 1.15771 1.16439 1.32185 1.32811 1.49001 1.4953 1.65122 1.65796 1.84662 1.8521 2.05985 2.06542 2.18564 2.19202 2.33188 2.33728 2.46969 2.47555 2.62563 2.63051 2.81555 2.82026 2.82611 2.97948 2.98488 3.15207 3.1574 3.30154 3.30816 3.43315 3.43885 3.44466 3.58134 3.58615 3.75519 3.76062 4.08888 4.09367 4.33771 4.34181 4.49244 4.49791 4.61634 4.62472 4.81123 4.81475 
28 0.1536 0.30867 0.4964 0.62949 0.81856 0.98836 1.15588 1.32074 1.48922 1.65566 1.84298 2.05625 2.18744 2.32853 2.47312 2.62428 2.81434 2.97917 3.14911 3.29956 3.43557 3.57997 3.75183 4.08532 4.33396 4.48914 4.62115 4.80789 
61 0.1531 0.15753 0.30989 0.31548 0.49576 0.50031 0.62944 0.63448 0.81792 0.82226 0.82552 0.98986 0.996 1.1561 1.16338 1.32 1.32594 1.33064 1.48869 1.49375 1.6542 1.65838 1.84471 1.84999 1.85445 2.05794 2.06203 2.18388 2.19091 2.33008 2.33475 2.47095 2.47524 2.62443 2.62867 2.81371 2.81847 2.82539 2.978 2.9832 3.15032 3.15596 3.29984 3.30622 3.31017 3.43621 3.44188 3.57976 3.58434 3.75315 3.75848 4.08704 4.09123 4.33581 4.33951 4.49059 4.49561 4.61451 4.62263 4.80922 4.81273 
16 0.32443 0.51073 0.8368 1.00612 1.50469 1.66854 1.86198 2.4877 2.82852 2.99403 3.16617 3.31751 3.45474 4.34632 4.50807 4.82181 
117 0.17639 0.17984 0.18237 0.186 0.33334 0.33658 0.33925 0.34258 0.51946 0.52284 0.52522 0.52786 0.53251 0.65327 0.65604 0.65893 0.6627 0.84211 0.84551 0.84778 0.85111 1.01336 1.01655 1.01976 1.02374 1.18067 1.18463 1.18841 1.19284 1.34355 1.34768 1.35047 1.35358 1.5131 1.51629 1.51899 1.52273 1.67718 1.68014 1.68364 1.68857 1.86833 1.87114 1.87403 1.87704 1.885 2.0811 2.08394 2.08689 2.09538 2.20782 2.21226 2.21737 2.35376 2.35674 2.35981 2.36432 2.37327 2.49441 2.49746 2.49999 2.50374 2.6475 2.65055 2.65287 2.65852 2.83809 2.84126 2.84375 2.84688 2.85088 3.00174 3.00541 3.00803 3.01231 3.17407 3.17739 3.18001 3.18288 3.18791 3.32376 3.32742 3.33031 3.33322 3.45932 3.4623 3.46541 3.46938 3.60439 3.60725 3.61046 3.61472 3.77701 3.78045 3.78283 3.78533 3.79041 4.10992 4.1124 4.11531 4.12171 4.35882 4.36098 4.36416 4.37209 4.51424 4.51786 4.52018 4.52378 4.64279 4.64647 4.65043 4.83264 4.83517 4.83745 4.84037 4.84533 
34 0.16528 0.32141 0.32744 0.50863 0.51302 0.64205 0.83148 1.00295 1.17241 1.33418 1.50135 1.66618 1.85697 2.06808 2.20035 2.34018 2.34626 2.48284 2.63567 2.82683 2.83298 2.99037 3.16361 3.31424 3.44859 3.59234 3.76634 4.09672 4.34454 4.3536 4.50328 4.63242 4.81992 4.82525 
32 0.16938 0.32556 0.51199 0.51742 0.64608 0.83505 1.00544 1.17338 1.17973 1.33874 1.50544 1.66902 1.86105 1.87426 2.073 2.20146 2.34516 2.4867 2.6397 2.83146 2.83768 2.99449 3.16784 3.31785 3.45242 3.59752 3.77044 4.10135 4.34928 4.50741 4.63564 4.82458 
29 0.16374 0.31951 0.50576 0.63898 0.82826 1.00017 1.16785 1.33217 1.49931 1.66181 1.85447 2.06544 2.19486 2.338 2.48055 2.63295 2.82407 2.98875 3.16056 3.31222 3.44588 3.58879 3.76399 4.09413 4.34204 4.50101 4.62826 4.81731 4.82336 
0 
1 0.82636 
18 0.16483 0.64232 0.83149 1.1718 1.50117 1.66595 2.06853 2.34182 2.48251 2.63606 2.99121 3.16541 3.44897 3.59279 3.76672 4.09784 4.34498 4.50338 
25 0.17211 0.33014 0.5161 0.65318 0.8383 1.01135 1.18166 1.34163 1.50993 1.67449 1.86675 2.07545 2.49396 2.6435 2.83407 2.99738 3.1715 3.32148 3.45659 3.60089 3.77414 4.10381 4.35137 4.51048 4.82857 
0 
84 0.18102 0.18489 0.19024 0.33714 0.34083 0.34628 0.52433 0.52774 0.53196 0.65684 0.66038 0.66554 0.84658 0.84985 0.85471 1.01712 1.02197 1.03025 1.18579 1.19042 1.20201 1.34897 1.35267 1.35938 1.51736 1.52073 1.52622 1.68162 1.68625 1.69761 1.87143 1.87553 1.87958 1.89725 2.08392 2.08743 2.0938 2.21394 2.22006 2.35723 2.36165 2.36775 2.49913 2.50332 2.51076 2.65151 2.65455 2.66202 2.84286 2.84655 2.85079 3.00672 3.01011 3.01742 3.17846 3.18212 3.18634 3.32855 3.33246 3.33724 3.46293 3.46674 3.47149 3.60824 3.61305 3.62 3.78219 3.78528 3.79086 4.11304 4.11698 4.12564 4.36137 4.36516 4.37301 4.51891 4.52199 4.52689 4.64803 4.6534 4.83581 4.83915 4.84285 4.85303 
22 0.16613 0.32524 0.51301 0.64518 0.83208 1.17538 1.50291 1.66775 1.86165 2.0697 2.34723 2.63629 2.83251 2.99324 3.31755 3.59401 3.76786 4.09943 4.34575 4.50455 4.63387 4.82404 
40 0.16624 0.32276 0.50943 0.51473 0.64228 0.64762 0.83208 1.00229 1.17079 1.17648 1.33504 1.34059 1.50208 1.66603 1.85761 1.86537 2.06916 2.19807 2.34158 2.34733 2.48371 2.63677 2.82791 2.83369 2.99169 3.16412 3.1683 3.31577 3.45002 3.59269 3.59841 3.76709 3.7701 4.09767 4.34564 4.50433 4.50961 4.63154 4.8209 4.82564 
95 0.15814 0.16173 0.16436 0.16999 0.31502 0.3184 0.32124 0.32593 0.50119 0.50477 0.50769 0.51173 0.63416 0.63756 0.64038 0.82321 0.82674 0.82907 0.83309 0.99496 0.99864 1.0016 1.00551 1.16082 1.16507 1.16883 1.17494 1.3249 1.32993 1.33307 1.49329 1.49772 1.50044 1.65524 1.6604 1.6633 1.6674 1.84953 1.85254 1.8556 1.85858 2.0628 2.0659 2.18906 2.19415 2.3349 2.3381 2.34137 2.34714 2.47461 2.4788 2.48144 2.48737 2.62986 2.63291 2.63581 2.8191 2.82289 2.8252 2.82935 2.98275 2.98747 2.99136 3.15557 3.15913 3.16196 3.16855 3.30456 3.3096 3.31242 3.44072 3.44437 3.4472 3.58503 3.58836 3.5917 3.59705 3.75832 3.76253 3.76492 4.09179 4.09465 4.34055 4.34287 4.34793 4.49561 4.49994 4.50244 4.61964 4.62599 4.62968 4.81432 4.81714 4.81992 4.82319 
33 0.15829 0.31418 0.5009 0.50644 0.63459 0.82386 0.99511 1.16159 1.32596 1.49402 1.65844 1.84806 1.85391 2.06146 2.19017 2.33378 2.47543 2.62874 2.81912 2.82561 2.98344 3.15559 3.30609 3.44079 3.58434 3.59304 3.75871 4.08975 4.33754 4.49581 4.62395 4.81272 4.81839 
66 0.16628 0.16987 0.17449 0.32368 0.32709 0.33213 0.51085 0.51424 0.52008 0.64291 0.64663 0.83338 0.8361 0.84094 1.00314 1.00697 1.01198 1.17239 1.1772 1.33591 1.33984 1.50303 1.50651 1.66737 1.67166 1.85768 1.86169 1.86561 2.07008 2.07356 2.20014 2.20645 2.34216 2.34623 2.35109 2.48512 2.49012 2.63769 2.64089 2.82945 2.83313 2.83754 2.99309 2.99775 3.16552 3.1686 3.31529 3.31871 3.45013 3.45383 3.59358 3.5976 3.76747 3.77093 3.77763 4.09914 4.10276 4.34777 4.35218 4.50498 4.50783 4.63329 4.6398 4.82257 4.8256 4.82928 
67 0.17152 0.17654 0.32697 0.33116 0.51364 0.51741 0.52257 0.64586 0.65027 0.83703 0.84139 1.0054 1.01014 1.01656 1.17165 1.17669 1.18085 1.33838 1.34279 1.5062 1.51081 1.67024 1.67507 1.8605 1.86495 1.8696 2.07282 2.07765 2.20125 2.20489 2.34559 2.35044 2.35608 2.4881 2.49248 2.6413 2.64472 2.8323 2.83713 2.84268 2.99578 3.00082 3.16736 3.17114 3.17786 3.31749 3.32145 3.32726 3.45203 3.45648 3.59694 3.60132 3.60803 3.77144 3.7747 3.78642 4.10205 4.10667 4.35053 4.35529 4.50895 4.51237 4.63566 4.63983 4.82548 4.82995 4.83538 
34 0.1602 0.31718 0.32165 0.50415 0.63721 0.82441 0.82804 0.99556 1.00091 1.16192 1.17202 1.32972 1.49655 1.66018 1.84996 1.85543 2.06428 2.19181 2.33573 2.47839 2.63171 2.82253 2.98627 3.15872 3.31002 3.44264 3.58673 3.76182 4.09229 4.34091 4.49887 4.62761 4.81606 4.82173 
54 0.1695 0.17588 0.32568 0.33035 0.51233 0.51651 0.64558 0.65086 0.83453 0.83865 1.00622 1.01101 1.17481 1.182 1.33725 1.34158 1.5054 1.51167 1.66885 1.67539 1.85975 1.86406 2.07232 2.08311 2.20129 2.3452 2.35155 2.48633 2.49334 2.63979 2.65357 2.83019 2.83421 2.99453 3.00761 3.16765 3.17297 3.31774 3.32255 3.45172 3.45654 3.59558 3.6022 3.77066 3.77968 4.10094 4.11063 4.34876 4.3555 4.50719 4.51333 4.63454 4.82397 4.82831 
7 0.51637 1.51015 2.07485 2.99733 4.10469 4.64077 4.82808 
24 0.16637 0.3233 0.51006 0.83378 1.00622 1.17671 1.33907 1.50717 1.66639 1.85816 2.07289 2.34409 2.48474 2.63717 2.82859 2.99239 3.16774 3.31732 3.45286 3.59562 3.7694 4.34633 4.50588 4.82077 
111 0.16244 0.16536 0.168 0.17257 0.31814 0.32101 0.32384 0.32625 0.50477 0.50817 0.51004 0.51284 0.63769 0.64083 0.64372 0.64653 0.82799 0.83102 0.83327 0.83655 0.99896 1.00195 1.0051 1.01066 1.16398 1.16733 1.17137 1.17542 1.32859 1.33257 1.3351 1.33805 1.49708 1.5003 1.50291 1.5057 1.65787 1.66313 1.66589 1.66909 1.85388 1.85611 1.85934 1.8623 2.06688 2.06955 2.07213 2.19185 2.19598 2.19874 2.20366 2.33948 2.34203 2.34543 2.35134 2.47799 2.48153 2.48438 2.48774 2.63337 2.63618 2.6383 2.82269 2.8258 2.82803 2.8307 2.83502 2.9867 2.99009 2.99232 2.99579 3.15943 3.16205 3.16492 3.16697 3.30826 3.3119 3.31503 3.3175 3.44376 3.44687 3.44996 3.45279 3.58791 3.59137 3.59366 3.5969 3.76234 3.7656 3.76812 3.77015 4.09582 4.09824 4.10097 4.14655 4.34466 4.34682 4.35044 4.4999 4.50312 4.50539 4.50813 4.62276 4.62827 4.6319 4.63512 4.81809 4.82049 4.82243 4.8249 4.82829 
0 
0 
0 
46 0.1701 0.17472 0.32615 0.33062 0.51363 0.51766 0.64754 0.83433 0.83879 1.00507 1.01086 1.17487 1.18146 1.33942 1.50668 1.67042 1.67682 1.85958 1.8653 2.07376 2.20322 2.34588 2.35097 2.48887 2.64102 2.83191 2.8365 2.99587 3.16801 3.17304 3.31895 3.45235 3.45742 3.59715 3.61006 3.77104 3.77819 4.10201 4.1091 4.35021 4.35606 4.50777 4.51371 4.63647 4.82477 4.82944 
179 0.18218 0.18548 0.18763 0.18958 0.19225 0.19571 0.33873 0.34134 0.344 0.34623 0.34832 0.35173 0.35956 0.52494 0.52853 0.53062 0.53258 0.53458 0.53698 0.54118 0.65845 0.66159 0.66384 0.66598 0.66841 0.67179 0.84802 0.85073 0.85342 0.85522 0.85772 0.8605 0.87025 1.01997 1.02234 1.02518 1.02756 1.03028 1.03469 1.18574 1.18854 1.19152 1.19419 1.19684 1.20021 1.34968 1.35284 1.35568 1.35787 1.36021 1.36392 1.37227 1.5181 1.52135 1.52374 1.52577 1.52838 1.53276 1.54769 1.68215 1.68561 1.68777 1.69032 1.69323 1.69719 1.87464 1.87674 1.87939 1.88152 1.88375 1.8868 1.89223 2.08777 2.08987 2.09203 2.09457 2.09841 2.11208 2.21388 2.21786 2.22048 2.22406 2.22831 2.36002 2.36222 2.36457 2.36704 2.36982 2.37339 2.37829 2.50078 2.50358 2.50588 2.50841 2.51124 2.51557 2.65331 2.656 2.65827 2.6601 2.66299 2.66783 2.84304 2.84657 2.84885 2.85074 2.85299 2.85544 2.85889 2.88083 3.00741 3.01062 3.01318 3.01528 3.01818 3.02356 3.18013 3.18256 3.18528 3.18725 3.18922 3.19184 3.1962 3.32931 3.33218 3.33548 3.33761 3.33973 3.34288 3.35406 3.46522 3.46774 3.47039 3.47276 3.47536 3.47968 3.60911 3.61243 3.61464 3.61714 3.61978 3.62332 3.63015 3.7835 3.78642 3.78886 3.79068 3.79276 3.79613 3.80113 4.11688 4.11902 4.12124 4.1238 4.12823 4.13946 4.36573 4.36754 4.36962 4.37235 4.37632 4.52069 4.52316 4.5258 4.52761 4.53004 4.53348 4.64537 4.64987 4.65327 4.65591 4.65963 4.839 4.84142 4.84327 4.84518 4.84741 4.84976 4.85438 
1 0.82983 
0 
69 0.15576 0.16023 0.16663 0.31296 0.31766 0.49891 0.50318 0.50717 0.63116 0.63556 0.63919 0.82121 0.8259 0.82962 0.99317 0.99806 1.15919 1.16437 1.17252 1.32339 1.32844 1.49105 1.49561 1.49959 1.65489 1.65996 1.66673 1.84793 1.85263 1.85956 2.06104 2.06563 2.18798 2.19321 2.33316 2.33794 2.47181 2.47739 2.48304 2.62657 2.63124 2.81774 2.82208 2.82702 2.98063 2.98541 3.15384 3.15882 3.16363 3.30329 3.30884 3.43832 3.44293 3.5824 3.58657 3.59242 3.75715 3.76245 4.0901 4.09488 4.33879 4.34331 4.49378 4.49889 4.62027 4.62584 4.81288 4.81659 4.8216 
19 0.16923 0.32676 0.51418 0.83539 1.00916 1.34109 1.67266 1.8604 2.3477 2.83254 3.0009 3.17034 3.32104 3.45992 3.7719 4.10467 4.35109 4.51326 4.82506 
47 0.16662 0.17152 0.32164 0.3255 0.50972 0.51405 0.6439 0.83152 0.83501 1.00207 1.00637 1.17097 1.17607 1.33439 1.33926 1.50353 1.66566 1.6712 1.85576 1.86007 1.86657 2.07017 2.07641 2.19892 2.34254 2.34702 2.48405 2.49122 2.63811 2.82717 2.83168 2.99293 3.16485 3.17021 3.31469 3.3189 3.44929 3.45361 3.5936 3.60064 3.76776 4.09861 4.34667 4.50511 4.63294 4.82111 4.82537 
51 0.1715 0.18049 0.32778 0.33257 0.51538 0.52006 0.64857 0.65302 0.83674 0.84163 1.0089 1.01645 1.17799 1.34076 1.348 1.50846 1.52057 1.67223 1.67972 1.86366 1.86891 2.0747 2.08067 2.20677 2.34689 2.35196 2.36054 2.49012 2.50773 2.64194 2.83387 2.84044 2.99625 3.00267 3.17045 3.17667 3.32071 3.33183 3.4552 3.59888 3.60768 3.77303 3.77837 4.10382 4.11362 4.35127 4.35657 4.51023 4.64066 4.82606 4.83033 
2 0.32513 0.83361 
2 0.82936 1.00186 
0 
13 0.16118 0.3197 0.50521 0.63923 0.82596 0.99998 1.50063 1.66493 2.82357 3.15958 3.76328 4.09404 4.34219 
78 0.16924 0.1728 0.17852 0.32554 0.32915 0.33418 0.5126 0.5157 0.51988 0.64558 0.64952 0.66841 0.83413 0.8375 0.84163 1.00428 1.00834 1.01261 1.17583 1.17993 1.33837 1.34225 1.35132 1.50574 1.51013 1.66903 1.67264 1.67818 1.85944 1.86388 1.86745 1.87653 2.07248 2.0765 2.0937 2.20229 2.20852 2.34443 2.3478 2.35196 2.35851 2.48703 2.49139 2.64022 2.64457 2.83107 2.83458 2.83865 2.99551 3.0003 3.16762 3.17077 3.17788 3.31854 3.32174 3.33892 3.45143 3.45547 3.46599 3.59615 3.60136 3.60748 3.77032 3.77355 3.77924 4.10082 4.10427 4.1122 4.34932 4.35292 4.36034 4.50782 4.51117 4.63605 4.82435 4.82802 4.8318 4.84388 
128 0.16996 0.17257 0.17545 0.17888 0.32537 0.32853 0.33081 0.33357 0.33952 0.51338 0.51557 0.51793 0.52025 0.52476 0.64606 0.6492 0.65228 0.65637 0.83586 0.83813 0.84087 0.84368 0.85217 1.00537 1.00886 1.01154 1.01512 1.02413 1.17363 1.17671 1.17989 1.18321 1.33891 1.34145 1.34409 1.34824 1.50641 1.50897 1.51205 1.51716 1.66989 1.67249 1.67539 1.67875 1.85991 1.86346 1.86605 1.86845 1.87305 2.07261 2.07543 2.07826 2.08282 2.09809 2.2023 2.20549 2.20965 2.34521 2.34789 2.35059 2.35379 2.35796 2.37021 2.48718 2.48992 2.49342 2.49788 2.64062 2.64302 2.64575 2.65142 2.83219 2.83439 2.83729 2.83979 2.84855 2.99534 2.99752 3.00066 3.00456 3.16708 3.17032 3.17266 3.17544 3.18166 3.31818 3.32091 3.32319 3.32621 3.45146 3.45479 3.4573 3.46043 3.47446 3.59621 3.59866 3.60155 3.60468 3.60871 3.77104 3.7738 3.77602 3.77945 3.78522 4.10175 4.10417 4.10688 4.11095 4.12078 4.15511 4.35013 4.35244 4.35547 4.35919 4.37181 4.50795 4.51043 4.51324 4.51842 4.6361 4.63987 4.64409 4.82434 4.82677 4.82913 4.83154 4.83498 4.84201 
17 0.166 0.51034 1.0053 1.66862 1.85614 2.07045 2.34149 2.63628 2.82899 2.99186 3.16838 3.45331 3.59286 3.76789 4.34563 4.50475 4.82101 
31 0.17574 0.33204 0.51883 0.52515 0.65258 0.84142 1.01259 1.18293 1.34556 1.51203 1.67585 1.86782 2.07968 2.21196 2.35174 2.49391 2.64558 2.83779 3.00061 3.17315 3.32432 3.45988 3.60393 3.77654 3.78559 4.10774 4.3546 4.51324 4.64502 4.83096 4.83895 
4 0.15919 0.82403 2.33769 4.34087 
104 0.15414 0.15789 0.16076 0.16407 0.31051 0.31397 0.31723 0.31998 0.49683 0.50152 0.50407 0.5074 0.62968 0.63382 0.63685 0.64032 0.8193 0.82278 0.82586 0.82812 0.99224 0.99559 0.99866 1.00393 1.15637 1.16035 1.16424 1.16763 1.32118 1.32577 1.32866 1.33227 1.4894 1.49388 1.49655 1.5 1.65065 1.65663 1.65975 1.66299 1.84736 1.84987 1.85316 1.85679 2.06068 2.06358 2.06721 2.1852 2.19035 2.1935 2.33211 2.33506 2.33856 2.46813 2.47327 2.47668 2.47923 2.62408 2.6286 2.63141 2.81504 2.81947 2.8222 2.82587 2.97895 2.9837 2.98633 3.15233 3.15534 3.15909 3.16259 3.30096 3.30509 3.30853 3.31195 3.4335 3.43919 3.44247 3.44542 3.58085 3.58519 3.58793 3.59414 3.75567 3.75923 3.76194 3.76455 4.08958 4.09217 4.09586 4.33856 4.3408 4.34613 4.49212 4.4956 4.49868 4.50238 4.61611 4.6217 4.62598 4.8114 4.81451 4.81712 4.82111 
41 0.17427 0.19562 0.33012 0.33551 0.51695 0.52196 0.65081 0.83958 0.84584 1.01139 1.18042 1.34244 1.51017 1.67406 1.86537 1.87015 2.07634 2.20625 2.34954 2.35599 2.49196 2.64417 2.83605 2.84248 2.99886 3.17195 3.17794 3.32287 3.4567 3.60071 3.61006 3.77529 3.78485 4.10449 4.11238 4.35274 4.36876 4.51152 4.64114 4.82882 4.83366 
118 0.17619 0.17905 0.18199 0.18601 0.33227 0.33541 0.33789 0.3417 0.35447 0.51981 0.52211 0.52458 0.52769 0.5352 0.65283 0.6558 0.65867 0.66343 0.84159 0.84457 0.84727 0.8504 1.01218 1.01598 1.01886 1.02323 1.18096 1.18445 1.18756 1.19456 1.34502 1.34771 1.35068 1.3561 1.51283 1.51537 1.51835 1.52376 1.67691 1.68001 1.6835 1.68911 1.86662 1.8703 1.87315 1.87636 1.88296 2.07942 2.08223 2.08536 2.09157 2.20841 2.21204 2.21655 2.35227 2.3556 2.35877 2.36294 2.36911 2.49426 2.49717 2.50061 2.50588 2.64708 2.64965 2.6528 2.65924 2.83786 2.84062 2.84346 2.84646 2.8578 3.00221 3.00459 3.00801 3.01491 3.17348 3.17656 3.17886 3.18194 3.18836 3.32417 3.32729 3.32983 3.33406 3.45849 3.46168 3.4643 3.46863 3.60394 3.60702 3.61018 3.61492 3.77707 3.77977 3.78188 3.78533 3.79112 4.1084 4.11103 4.11392 4.11951 4.35695 4.35938 4.36264 4.36899 4.51407 4.51689 4.51959 4.52369 4.64264 4.64626 4.65175 4.83162 4.8341 4.83663 4.83946 4.84523 
11 0.16934 0.32563 0.51399 1.0068 1.5069 3.16822 3.31843 3.7709 4.102 4.34814 4.82342 
58 0.15304 0.15787 0.3093 0.31406 0.4954 0.5004 0.62873 0.63371 0.81872 0.82359 0.99016 0.99597 1.156 1.16287 1.16865 1.32 1.32598 1.48822 1.49359 1.6516 1.65656 1.84487 1.84974 2.05804 2.06243 2.184 2.1903 2.33003 2.33478 2.46962 2.47491 2.62413 2.62872 2.8135 2.81868 2.97772 2.98328 3.15041 3.15571 3.29958 3.30579 3.3101 3.43527 3.4402 3.57945 3.58436 3.7534 3.75847 4.08697 4.0913 4.33594 4.33976 4.49058 4.49581 4.61482 4.62332 4.80928 4.81295 
20 0.16658 0.32379 0.5122 0.8315 1.00308 1.50435 1.66749 1.86092 2.34453 2.48607 2.63689 2.83193 2.99355 3.16726 3.31834 3.59287 3.76885 4.34675 4.50988 4.82182 
22 0.1689 0.32631 0.51162 0.6455 0.83654 1.33779 1.50428 1.8621 2.34449 2.48769 2.63757 2.82998 2.99571 3.16724 3.31716 3.45253 3.59792 3.76814 4.09966 4.34753 4.50537 4.8265 
66 0.16969 0.17317 0.17943 0.32531 0.32922 0.33426 0.51384 0.5173 0.52587 0.64683 0.65109 0.83503 0.83817 0.8423 1.005 1.00945 1.01454 1.17354 1.17889 1.33917 1.3432 1.50673 1.51125 1.66973 1.67382 1.68797 1.85966 1.86432 1.8681 2.07341 2.07795 2.20288 2.21113 2.34529 2.34955 2.35558 2.48812 2.49318 2.64162 2.64665 2.83217 2.83671 2.85897 2.99619 3.00115 3.16868 3.17256 3.31989 3.32352 3.45273 3.45728 3.59696 3.60254 3.77229 3.7759 4.10229 4.10651 4.35034 4.35408 4.50938 4.51355 4.63661 4.6449 4.82551 4.82949 4.83398 
31 0.16664 0.32267 0.50985 0.64253 0.83106 1.00201 1.1716 1.33541 1.50258 1.66593 1.85678 1.86294 2.07027 2.20422 2.3415 2.48409 2.63711 2.8279 2.83383 2.992 3.16461 3.31502 3.44923 3.59274 3.7673 4.09902 4.34604 4.5048 4.63243 4.82138 4.82808 
73 0.15702 0.16184 0.16602 0.31395 0.31869 0.32432 0.50049 0.50519 0.50925 0.63362 0.63866 0.82249 0.82687 0.82985 0.99383 0.99903 1.00296 1.16016 1.16604 1.17081 1.3241 1.32985 1.33408 1.49329 1.49802 1.50262 1.6545 1.6599 1.66371 1.84892 1.85358 1.85753 2.06183 2.06687 2.18737 2.19354 2.33419 2.33909 2.47419 2.47949 2.62868 2.63274 2.81882 2.82321 2.82866 2.98284 2.98733 3.15461 3.15997 3.16391 3.30396 3.31 3.31388 3.43999 3.44583 3.58445 3.5888 3.7577 3.76268 3.76647 4.0915 4.09636 4.34036 4.34494 4.4949 4.49983 4.50513 4.61753 4.62576 4.63214 4.81406 4.81748 4.82224 
28 0.17046 0.32797 0.51437 0.64724 0.83562 1.00985 1.17764 1.34069 1.50677 1.67116 1.86448 2.07378 2.34721 2.48878 2.64072 2.83562 2.99561 3.16847 3.17422 3.31975 3.45472 3.59877 3.77141 4.10291 4.35066 4.50776 4.63518 4.82601 
26 0.17151 0.32952 0.51539 0.64755 0.83707 1.17679 1.34052 1.50979 1.86082 2.07437 2.20826 2.34935 2.4887 2.64211 2.83361 2.99922 3.17093 3.32247 3.45507 3.59884 3.77327 4.10234 4.35178 4.51207 4.64045 4.82627 
104 0.17489 0.17813 0.18199 0.33041 0.33416 0.33739 0.34321 0.51798 0.52076 0.52364 0.52819 0.6512 0.65472 0.6582 0.67296 0.84007 0.84347 0.8469 0.85243 1.01045 1.01518 1.0191 1.02695 1.17737 1.18217 1.18607 1.19545 1.34248 1.34608 1.34951 1.3566 1.51096 1.51415 1.51773 1.52973 1.67516 1.67875 1.68302 1.86528 1.86934 1.8727 1.87781 2.07821 2.08159 2.08578 2.10812 2.20507 2.2099 2.21611 2.35068 2.3543 2.35831 2.36381 2.49298 2.49647 2.50096 2.51438 2.6456 2.64863 2.65347 2.83606 2.83917 2.84257 2.84642 3.00036 3.00361 3.00775 3.17197 3.17581 3.1786 3.18332 3.3213 3.32573 3.32878 3.33505 3.45694 3.46084 3.46423 3.47393 3.60139 3.60491 3.60851 3.61442 3.77511 3.7785 3.78103 3.78572 4.10736 4.11071 4.11511 4.35591 4.35911 4.36354 4.51203 4.51577 4.5191 4.52573 4.63969 4.64371 4.64884 4.83012 4.8329 4.836 4.83975 
29 0.16918 0.3267 0.51266 0.64675 0.83507 1.00586 1.17675 1.33966 1.5062 1.66964 1.861 2.07245 2.20308 2.34621 2.48724 2.64009 2.83088 2.99485 3.16771 3.31875 3.45324 3.5969 3.77079 4.1011 4.34922 4.50745 4.6379 4.82379 4.83036 
61 0.16771 0.17084 0.32237 0.32617 0.33052 0.51108 0.51425 0.6431 0.64714 0.83119 0.83464 0.83908 1.00205 1.00813 1.16903 1.1757 1.33519 1.33913 1.50417 1.50765 1.66759 1.67208 1.85665 1.86116 1.86601 2.07018 2.074 2.19953 2.34229 2.34647 2.35649 2.48483 2.48816 2.63861 2.6411 2.82874 2.83184 2.99378 2.9991 3.16381 3.16803 3.31553 3.31918 3.44881 3.45324 3.59411 3.59794 3.76718 3.77108 4.09933 4.10263 4.34807 4.35292 4.5033 4.50759 4.51327 4.63274 4.63741 4.82281 4.82542 4.82995 
17 0.1653 0.32122 0.50865 0.64202 0.83364 1.1738 1.336 1.50038 2.48118 2.63487 2.82883 3.16296 3.31413 3.44818 3.76498 4.50188 4.81911 
28 0.15128 0.30726 0.49451 0.62728 0.81587 0.98747 1.15361 1.31924 1.48733 1.65333 1.84196 2.05515 2.18367 2.32735 2.47011 2.62231 2.81251 2.9771 3.14801 3.29837 3.43379 3.57822 3.75158 4.08412 4.33257 4.48848 4.6208 4.80671 
35 0.16571 0.32289 0.50986 0.51415 0.64324 0.83194 0.83649 1.00332 1.17181 1.33547 1.50294 1.66529 1.8575 1.86263 2.06987 2.19845 2.34246 2.34834 2.48405 2.49291 2.63721 2.82837 2.83388 2.9919 3.16496 3.31558 3.44992 3.59346 3.76755 4.09824 4.34662 4.5048 4.63211 4.8213 4.82629 
35 0.17335 0.3302 0.34678 0.51619 0.52448 0.65043 0.83983 1.01086 1.02821 1.17834 1.34242 1.5092 1.6749 1.86215 1.86925 2.07569 2.20278 2.34809 2.35684 2.49122 2.64385 2.83453 2.84231 2.99963 3.17166 3.32327 3.45667 3.60019 3.77456 4.10486 4.35226 4.51171 4.63998 4.82778 4.83443 

179
