# Supplementary material for: Deciphering the Contribution of Oriens-Lacunosum/Moleculare (OLM) Cells to Intrinsic θ Rhythms Using Biophysical Local Field Potential (LFP) Models
Source: eNeuro. 2018 Sep 4;5(4):ENEURO.0146-18.2018. doi: 10.1523/ENEURO.0146-18.2018 (PMC6140113; doi:10.1523/ENEURO.0146-18.2018)
Supplement: Supplementary file 2 — Supplementary Code. Download supplement 2, GZ file [file sup_enu-eN-NWR-0146-18-s02.gz › LFP_microcircuit-master/SOM-350-SOM12915016-dSD3.5ms-shift5.32ms-gnSD0.12-gsb4.0-csb0.21-gbs2.75-cbs0.1344-spiketimes.txt]

11314

350


43 0.01373 0.10588 0.17146 0.18107 0.21189 0.3253 0.33527 0.5166 0.53611 0.65599 0.8113 0.83339 0.84346 1.00319 1.0196 1.17895 1.19149 1.22155 1.34268 1.3672 1.51928 1.66993 1.8603 1.88078 2.08265 2.208 2.23871 2.34859 2.65247 2.8353 2.86663 3.00348 3.17461 3.32261 3.45826 3.47996 3.60472 3.78195 4.1061 4.35224 4.52082 4.82797 4.86169 
26 0.01237 0.10318 0.16239 0.17398 0.31661 0.33042 0.51006 0.80066 0.82491 0.837 0.9947 1.17146 1.20612 1.3355 1.6609 1.85159 2.19966 2.33998 2.82734 2.99525 3.16887 3.31507 3.45209 4.09759 4.3437 4.81944 
30 0.01931 0.11172 0.17307 0.1859 0.32703 0.34044 0.52065 0.55445 0.6669 0.81902 0.83622 0.851 1.00463 1.04815 1.18277 1.20916 1.34865 1.67263 1.86274 2.21954 2.35156 2.8407 3.01168 3.17763 3.32616 3.46172 3.61898 4.10824 4.35561 4.83118 
47 0.01229 0.09073 0.15654 0.16521 0.17483 0.21018 0.31322 0.32056 0.33122 0.5055 0.52765 0.64533 0.79142 0.82239 0.83108 0.84812 0.992 1.00224 1.16779 1.17833 1.20714 1.33148 1.3559 1.50492 1.65667 1.671 1.84818 1.86171 2.06698 2.19465 2.21738 2.33747 2.64265 2.82268 2.98922 3.16422 3.31207 3.44768 3.47311 3.59304 3.76842 4.09534 4.34019 4.51153 4.66332 4.81632 4.84656 
36 0.00852 0.10573 0.16979 0.18048 0.32484 0.33785 0.51635 0.5406 0.65476 0.81279 0.83263 0.84449 1.00371 1.17772 1.19235 1.22892 1.34234 1.51649 1.66991 1.86174 2.08327 2.20863 2.34762 2.65235 2.83575 3.00181 3.17378 3.3221 3.45713 3.60433 3.78278 4.105 4.35369 4.52063 4.66915 4.82778 
40 0.00792 0.09696 0.16124 0.17035 0.19165 0.31527 0.32466 0.35712 0.50798 0.53139 0.64748 0.8057 0.82573 0.83558 0.99378 1.00755 1.16961 1.18238 1.21443 1.33422 1.50807 1.65873 1.68257 1.85065 1.87806 2.07261 2.19938 2.33944 2.64511 2.82646 2.9924 3.16626 3.31467 3.44997 3.59668 3.77302 4.09745 4.34273 4.51308 4.81884 
39 0.01809 0.09949 0.16552 0.17429 0.19359 0.31959 0.32841 0.34965 0.51283 0.54666 0.65577 0.80403 0.82838 0.83765 0.99772 1.00993 1.17438 1.18736 1.21852 1.33887 1.51693 1.66307 1.68429 1.85455 1.87036 2.08211 2.20502 2.34351 2.65161 2.83146 2.99848 3.17169 3.31875 3.4558 3.60144 4.10219 4.34813 4.52828 4.82388 
36 0.01645 0.09657 0.16507 0.17346 0.19046 0.32132 0.33205 0.51617 0.65442 0.79255 0.82632 0.83535 0.85316 0.99834 1.01492 1.17671 1.19752 1.34101 1.52089 1.66466 1.68727 1.85701 2.20496 2.23919 2.34495 2.65426 2.83563 3.00567 3.1741 3.32061 3.45595 3.60732 4.10204 4.34811 4.52913 4.8247 
49 0.01796 0.09351 0.1597 0.16765 0.1796 0.31354 0.32074 0.33073 0.50588 0.51981 0.6435 0.65791 0.79896 0.82415 0.83305 0.86238 0.99305 1.00318 1.16783 1.17792 1.19969 1.33194 1.34706 1.5045 1.53035 1.65762 1.67261 1.84946 1.86221 2.06788 2.19563 2.21464 2.3382 2.64146 2.82355 2.8435 2.9901 3.1643 3.31243 3.44821 3.46263 3.59358 3.76822 4.09632 4.3414 4.50892 4.64654 4.81741 4.83586 
35 0.01575 0.11026 0.17818 0.18943 0.33194 0.34324 0.5249 0.55113 0.66302 0.81446 0.83853 0.84881 1.01 1.0453 1.18569 1.20102 1.35 1.52686 1.67759 1.86763 1.89885 2.09946 2.21704 2.35608 2.65956 2.84458 3.01276 3.18218 3.32992 3.46557 3.61307 4.11384 4.36341 4.53232 4.83696 
34 0.02023 0.10585 0.17066 0.18184 0.32419 0.33551 0.51737 0.54687 0.65709 0.80547 0.83099 0.84093 1.00218 1.03091 1.179 1.19831 1.34447 1.52702 1.66858 1.85991 2.09193 2.21064 2.34772 2.65749 2.83666 3.00583 3.17393 3.32284 3.45847 3.60602 4.10567 4.35223 4.53227 4.82781 
41 0.01543 0.10116 0.16259 0.17168 0.19237 0.31607 0.32518 0.34888 0.50784 0.53472 0.64795 0.81155 0.828 0.8396 0.99481 1.00721 1.16954 1.18205 1.21523 1.33377 1.36743 1.51188 1.65968 1.6802 1.85143 1.86807 2.07214 2.19825 2.34001 2.64853 2.82574 2.99224 3.16651 3.31411 3.45074 3.59669 3.77155 4.09826 4.34368 4.51408 4.81929 
28 0.012 0.10327 0.17063 0.18172 0.32588 0.33997 0.51979 0.55678 0.66334 0.80407 0.83076 0.84049 1.0038 1.18057 1.20256 1.34814 1.67113 1.86335 2.21714 2.34917 2.85055 3.01202 3.18685 3.32627 3.46066 4.1063 4.35448 4.83118 
34 0.01839 0.09932 0.16042 0.17063 0.21309 0.31405 0.32518 0.50643 0.53693 0.64696 0.80563 0.82476 0.83569 0.9922 1.02408 1.16868 1.18509 1.33316 1.51506 1.65699 1.84873 1.89058 2.07217 2.19898 2.33823 2.82476 2.99141 3.16547 3.31317 3.44922 3.5957 4.09615 4.34105 4.81721 
43 0.01081 0.09377 0.16066 0.16926 0.18591 0.31497 0.32405 0.35239 0.50769 0.52851 0.64715 0.79739 0.82396 0.83305 0.86462 0.99341 1.00675 1.16965 1.18107 1.21001 1.33446 1.50783 1.65895 1.68797 1.8502 1.87961 2.07177 2.19881 2.23187 2.33934 2.64451 2.82625 2.99319 3.16566 3.31417 3.45021 3.59574 3.77156 4.09714 4.34244 4.51189 4.8187 4.84513 
25 0.01494 0.11039 0.17129 0.189 0.32459 0.33879 0.52587 0.67644 0.81494 0.8334 0.84897 1.00318 1.18117 1.21402 1.3459 1.67099 1.86095 2.22384 2.34924 2.8583 3.3255 3.46342 4.10854 4.35547 4.83743 
42 0.01944 0.10524 0.17222 0.18157 0.20905 0.32653 0.3367 0.51775 0.53713 0.65816 0.8073 0.83307 0.84254 1.00472 1.02658 1.17934 1.19072 1.21776 1.34354 1.36691 1.52587 1.67146 1.86185 1.88865 2.08735 2.20942 2.23928 2.34911 2.65982 2.8364 2.86557 3.00308 3.17513 3.3237 3.45918 3.48591 3.6055 4.10654 4.35363 4.52255 4.82883 4.85615 
34 0.01532 0.11338 0.1746 0.18673 0.32918 0.34237 0.52177 0.55102 0.66048 0.82298 0.83897 0.85619 1.00716 1.18302 1.20178 1.34727 1.52372 1.67389 1.86471 2.09154 2.21425 2.3524 2.65853 2.84034 3.00685 3.17926 3.32746 3.46188 3.6087 3.79203 4.10972 4.3576 4.52725 4.83278 
47 0.01674 0.10327 0.17071 0.17923 0.19767 0.32518 0.33413 0.36213 0.51656 0.53373 0.65561 0.68672 0.81429 0.83405 0.84344 1.00325 1.01657 1.17865 1.18923 1.21452 1.34235 1.36091 1.51623 1.66836 1.68568 1.86053 1.8792 2.08357 2.20823 2.2357 2.3489 2.65271 2.83535 2.85858 3.00132 3.17429 3.32347 3.45855 3.47664 3.60356 3.78774 4.10634 4.35295 4.5221 4.66664 4.82836 4.8545 
25 0.01861 0.11105 0.16773 0.18269 0.32066 0.33409 0.51512 0.81044 0.83071 0.84633 0.99878 1.03282 1.17787 1.22165 1.34086 1.66528 1.85597 2.20995 2.34433 2.83583 3.31959 3.46251 4.10275 4.34839 4.82426 
30 0.01916 0.10504 0.16482 0.17682 0.31788 0.33094 0.51116 0.65418 0.80566 0.82782 0.83968 0.99605 1.01909 1.17319 1.19395 1.33776 1.66116 1.85293 2.0833 2.20361 2.34255 2.83017 2.99917 3.17071 3.31824 3.45365 3.61159 4.10058 4.3458 4.82186 
37 0.0118 0.10037 0.16151 0.17146 0.20426 0.31493 0.32512 0.50657 0.54081 0.64671 0.80811 0.82633 0.83788 0.99344 1.00805 1.16861 1.18481 1.33291 1.51028 1.65814 1.68213 1.84995 1.87622 2.07087 2.19702 2.33883 2.64617 2.82469 2.99088 3.1659 3.31359 3.44936 3.59611 3.77517 4.09704 4.34228 4.81799 
32 0.01627 0.10706 0.17024 0.1824 0.32341 0.3348 0.52067 0.65825 0.80597 0.83108 0.84177 1.00121 1.02365 1.17755 1.19524 1.34378 1.53162 1.66915 1.85969 2.20665 2.23961 2.34885 2.65914 2.84031 3.00629 3.17651 3.32364 3.45999 3.60872 4.10675 4.35765 4.83086 
27 0.02031 0.10967 0.17322 0.18879 0.32747 0.3447 0.52632 0.67228 0.80926 0.83318 0.84426 1.00506 1.18325 1.21438 1.35434 1.67353 1.86866 2.22001 2.35323 2.85145 3.04049 3.18604 3.32925 3.46449 4.10865 4.35992 4.83157 
31 0.01519 0.11351 0.17657 0.18811 0.33155 0.34484 0.52302 0.54798 0.66236 0.82219 0.83988 0.85405 1.01006 1.18495 1.20256 1.34898 1.52708 1.67533 1.86803 2.21616 2.35412 2.66294 2.84261 3.00988 3.18144 3.32895 3.46391 3.61078 4.11124 4.35987 4.83456 
40 0.00968 0.1004 0.16883 0.17778 0.19913 0.32343 0.33332 0.51561 0.53627 0.65539 0.806 0.83129 0.84083 1.00099 1.01526 1.17774 1.19012 1.21927 1.34233 1.38584 1.51716 1.66815 1.85839 1.87877 2.08241 2.20979 2.34725 2.6533 2.83463 3.00224 3.17359 3.32231 3.45781 3.49052 3.60319 3.78725 4.10514 4.3516 4.52091 4.82682 
35 0.01767 0.10243 0.16376 0.17363 0.20566 0.31741 0.32764 0.51036 0.55296 0.65251 0.80887 0.82814 0.83906 0.9957 1.01002 1.17309 1.19143 1.33819 1.51619 1.66032 1.85213 1.88596 2.07865 2.2051 2.3416 2.6506 2.82941 3.00151 3.16977 3.31787 3.45396 3.60338 4.09989 4.34461 4.82108 
35 0.0205 0.11305 0.173 0.1843 0.32788 0.34086 0.52077 0.55224 0.65956 0.82103 0.8374 0.85371 1.00689 1.1813 1.1986 1.34641 1.52262 1.67267 1.86397 2.09052 2.21369 2.35109 2.65581 2.84159 3.00807 3.17772 3.32663 3.46143 3.61011 3.7901 4.10945 4.35675 4.52355 4.66939 4.833 
30 0.01617 0.10633 0.17197 0.183 0.32787 0.34342 0.52538 0.66031 0.80166 0.83142 0.84126 1.00595 1.18167 1.20249 1.34924 1.52495 1.67593 1.86974 2.09248 2.2164 2.35296 2.65831 2.84881 3.17795 3.32606 3.4623 4.10717 4.35888 4.67165 4.8338 
32 0.00784 0.10316 0.17013 0.17957 0.20294 0.3251 0.33531 0.52213 0.66375 0.8164 0.83531 0.84797 1.00355 1.02195 1.18123 1.20229 1.34711 1.55425 1.66874 1.6917 1.86089 1.89173 2.21212 2.34955 2.84668 3.01866 3.17965 3.32642 3.46351 4.10887 4.35835 4.83145 
23 0.00809 0.11636 0.17787 0.20503 0.33243 0.53569 0.8219 0.84013 0.86931 1.01094 1.18785 1.228 1.36108 1.68586 1.87375 2.23127 2.3676 2.86131 3.34321 3.47045 4.11384 4.38704 4.84363 
31 0.01271 0.1094 0.1715 0.1826 0.32491 0.33639 0.51964 0.66167 0.81164 0.83403 0.84576 1.00289 1.02053 1.18113 1.20256 1.34621 1.66904 1.70409 1.86078 1.89449 2.21458 2.34974 2.84098 3.01568 3.17837 3.32535 3.46133 3.62138 4.10798 4.35593 4.83047 
27 0.00856 0.10724 0.1705 0.18286 0.32419 0.33707 0.51931 0.66377 0.81158 0.83267 0.84522 1.00265 1.18037 1.20726 1.34558 1.53738 1.66914 1.86017 2.21189 2.34865 2.83876 3.17918 3.32324 3.46163 4.10584 4.35312 4.82827 
36 0.00943 0.04532 0.12777 0.17676 0.18707 0.26025 0.32991 0.33993 0.52321 0.54806 0.66708 0.82998 0.84297 0.86235 1.00773 1.02268 1.18554 1.20262 1.35009 1.54028 1.67418 1.70078 1.86542 1.88773 2.21795 2.35425 2.67034 2.84355 3.01746 3.18386 3.33029 3.46704 3.61791 4.11199 4.35816 4.83521 
32 0.01877 0.11006 0.16899 0.18319 0.32256 0.33739 0.51563 0.55028 0.65599 0.81896 0.83379 0.85484 1.00142 1.17747 1.19966 1.34269 1.52098 1.67032 1.85928 2.08218 2.21087 2.34717 2.65494 2.8363 3.00388 3.17314 3.322 3.45747 3.60514 4.10395 4.35211 4.82685 
32 0.01914 0.1043 0.16989 0.17967 0.21544 0.32531 0.33821 0.51988 0.65805 0.80199 0.83024 0.83985 1.00266 1.17912 1.19707 1.34644 1.52457 1.66977 1.86314 2.08702 2.21026 2.34824 2.65794 2.84166 3.00988 3.17649 3.32443 3.45907 3.61321 4.10524 4.35299 4.82984 
38 0.01151 0.10011 0.1734 0.18218 0.20323 0.3287 0.33877 0.52145 0.54571 0.66125 0.80809 0.83501 0.84438 0.9114 1.00637 1.02322 1.183 1.19736 1.23077 1.34826 1.52679 1.67267 1.70153 1.8645 1.89329 2.21547 2.35148 2.66031 2.84078 3.01012 3.17939 3.32742 3.46254 3.60933 4.10994 4.3556 4.53095 4.83194 
31 0.01442 0.10482 0.16583 0.17574 0.20909 0.31966 0.32979 0.51246 0.80384 0.82868 0.83946 0.99728 1.01095 1.17426 1.19449 1.33851 1.66275 1.68323 1.85402 1.87539 2.20688 2.34317 2.8307 3.00076 3.17282 3.31871 3.45554 3.60626 4.10195 4.34697 4.82287 
27 0.01808 0.10701 0.16821 0.1803 0.32296 0.3371 0.51584 0.65916 0.80807 0.83009 0.84203 1.00142 1.17703 1.20028 1.34236 1.66887 1.85869 2.21076 2.34609 2.83409 3.00641 3.17539 3.3206 3.45767 4.10354 4.35155 4.82608 
30 0.01846 0.10602 0.17026 0.18092 0.32554 0.33935 0.52037 0.65882 0.80196 0.83051 0.84049 1.00309 1.17968 1.19977 1.34555 1.52903 1.67014 1.86167 2.09833 2.20992 2.34957 2.66262 2.8402 3.01091 3.17528 3.32352 3.45932 4.10524 4.35467 4.83018 
30 0.01632 0.10432 0.16793 0.17928 0.32193 0.33639 0.52093 0.65715 0.80149 0.82866 0.83882 0.99953 1.17735 1.1988 1.34593 1.52661 1.66587 1.85884 2.21029 2.34836 2.65652 2.84996 3.00401 3.17768 3.32374 3.45897 4.10514 4.35656 4.53699 4.83003 
37 0.01437 0.10245 0.16912 0.17786 0.19781 0.32398 0.3339 0.51604 0.53707 0.65828 0.80535 0.8313 0.84075 1.00176 1.01781 1.17774 1.18965 1.21785 1.34202 1.37552 1.5377 1.66836 1.85952 1.88628 2.09171 2.21089 2.34709 2.83514 3.0094 3.17439 3.32224 3.45844 3.60711 4.10526 4.35126 4.82684 4.85447 
46 0.01584 0.09951 0.16812 0.17632 0.19201 0.32304 0.33154 0.35019 0.51525 0.53604 0.65492 0.80074 0.83038 0.83935 0.86053 1.00092 1.01221 1.1769 1.18748 1.21262 1.34146 1.36498 1.51764 1.66677 1.6841 1.85845 1.87449 2.08269 2.20554 2.22762 2.34701 2.65191 2.83393 2.85961 2.99909 3.17353 3.32199 3.45682 3.4763 3.60326 4.10463 4.3504 4.52567 4.67117 4.82648 4.8485 
42 0.01637 0.10146 0.16743 0.17565 0.19092 0.32334 0.33234 0.36235 0.51647 0.54203 0.65654 0.80672 0.831 0.84029 1.00167 1.01711 1.1781 1.19195 1.22428 1.34198 1.5183 1.66639 1.68406 1.85848 1.8776 2.08576 2.20696 2.24161 2.34706 2.65235 2.83547 3.00315 3.17398 3.3223 3.45764 3.60494 3.79247 4.10449 4.35112 4.52147 4.67322 4.82738 
19 0.01557 0.10055 0.16296 0.17685 0.31742 0.33399 0.79039 0.82348 0.83351 0.88358 0.99458 1.17928 1.47105 1.66143 1.85164 2.34285 4.09999 4.34282 4.82054 
44 0.0085 0.09943 0.16792 0.17636 0.19188 0.32276 0.33142 0.34952 0.51491 0.53291 0.65599 0.81339 0.83308 0.84303 1.00122 1.01333 1.17676 1.18817 1.21644 1.34113 1.36452 1.51982 1.66562 1.68197 1.85805 1.87429 2.0825 2.20607 2.24297 2.34686 2.65451 2.8335 2.85849 3.00007 3.17396 3.32199 3.45754 3.60511 3.79061 4.10491 4.35105 4.52632 4.82657 4.85265 
34 0.0126 0.10271 0.17194 0.18085 0.20273 0.32604 0.33526 0.36903 0.52116 0.5501 0.66335 0.81184 0.83449 0.84395 1.00322 1.0145 1.18222 1.19893 1.34797 1.6696 1.68952 1.86177 1.88183 2.215 2.3514 2.84092 3.01025 3.18014 3.3273 3.46217 3.61321 4.10867 4.35495 4.83095 
33 0.01737 0.10584 0.17081 0.18087 0.22478 0.32568 0.33754 0.51952 0.5537 0.66031 0.80947 0.83232 0.84223 1.00286 1.02334 1.18086 1.20113 1.34787 1.53756 1.67161 1.86134 2.21356 2.3493 2.66175 2.84007 3.01864 3.1774 3.32522 3.4606 3.61391 4.10599 4.35283 4.82994 
30 0.02109 0.11588 0.17175 0.1867 0.32479 0.3383 0.51863 0.5634 0.66039 0.82465 0.83805 1.00244 1.02691 1.17926 1.20066 1.34525 1.52758 1.66866 1.86128 2.20846 2.34957 2.83873 3.00348 3.17807 3.3248 3.46023 3.6246 4.108 4.35449 4.82965 
35 0.01459 0.0983 0.16274 0.17113 0.18775 0.31779 0.32806 0.51042 0.53713 0.65096 0.79996 0.82575 0.83521 0.99551 1.01281 1.17196 1.1846 1.21455 1.33754 1.5121 1.66092 1.85327 2.07921 2.20113 2.34181 2.65493 2.83002 2.99636 3.16855 3.31676 3.45231 3.59905 4.0995 4.34522 4.82142 
42 0.01938 0.10661 0.16816 0.17789 0.20856 0.32175 0.33164 0.514 0.53924 0.65439 0.81479 0.83224 0.84457 1.00003 1.0163 1.17546 1.18816 1.22012 1.33966 1.36793 1.51638 1.66601 1.69275 1.85715 1.87944 2.08332 2.20425 2.23882 2.34555 2.65021 2.83349 3.00095 3.17259 3.32049 3.45705 3.60303 3.78767 4.10402 4.35045 4.52027 4.66635 4.82624 
42 0.01708 0.10288 0.17172 0.18016 0.19899 0.32565 0.3342 0.35379 0.51864 0.54145 0.66025 0.80765 0.83335 0.8425 0.88101 1.00382 1.0167 1.18035 1.19289 1.22265 1.34587 1.52281 1.66918 1.6867 1.8609 1.8779 2.09037 2.21073 2.25172 2.3494 2.65662 2.83818 3.0054 3.17788 3.3258 3.46138 3.60837 4.10764 4.35412 4.52737 4.68011 4.82995 
33 0.01562 0.11348 0.17752 0.19067 0.33144 0.34418 0.52612 0.57017 0.66356 0.82168 0.8398 0.85339 1.00884 1.03763 1.18579 1.20544 1.35047 1.53185 1.67634 1.86787 2.09915 2.2178 2.35499 2.66275 2.84482 3.01373 3.1816 3.33071 3.46493 3.61594 4.11224 4.36209 4.83628 
25 0.02251 0.11577 0.17562 0.18953 0.33032 0.3453 0.52442 0.81447 0.83705 0.85036 1.00852 1.18635 1.21797 1.35188 1.67537 1.86582 2.22235 2.35314 2.8513 3.18821 3.32981 3.46944 4.11074 4.35801 4.83333 
34 0.01614 0.10222 0.1613 0.17175 0.25242 0.31525 0.32666 0.50661 0.53811 0.64743 0.81319 0.82781 0.845 0.99349 1.01792 1.16951 1.18706 1.33335 1.51317 1.65855 1.84984 1.8822 2.07087 2.199 2.33844 2.8249 2.9917 3.16518 3.31337 3.44957 3.59563 4.09636 4.34176 4.81748 
38 0.01585 0.10427 0.17107 0.17977 0.19981 0.32557 0.3351 0.51859 0.54216 0.65968 0.8073 0.83305 0.84252 1.00281 1.0156 1.18018 1.19328 1.22343 1.34648 1.52378 1.67051 1.86115 1.88454 2.09446 2.21402 2.34974 2.65728 2.83913 3.01431 3.17733 3.32601 3.46094 3.61168 4.10715 4.35395 4.52611 4.67557 4.8303 
35 0.0122 0.10218 0.16119 0.17226 0.31401 0.32406 0.50554 0.54379 0.64655 0.80912 0.82642 0.84101 0.99298 1.01117 1.16779 1.18653 1.33216 1.50895 1.65787 1.84932 1.8782 2.06948 2.19661 2.33803 2.64601 2.82399 2.99055 3.16487 3.31227 3.44904 3.59472 3.77034 4.09631 4.3417 4.81732 
25 0.01162 0.11152 0.17588 0.18873 0.33133 0.34763 0.52955 0.67139 0.81831 0.83814 0.85189 1.00904 1.18743 1.22103 1.36037 1.67673 1.86803 2.22244 2.36655 2.85549 3.3343 3.46928 4.11446 4.36782 4.8403 
26 0.01101 0.09907 0.16726 0.17758 0.32117 0.33335 0.52589 0.79245 0.82647 0.83596 0.85887 0.99805 1.17694 1.19935 1.34512 1.48202 1.66658 1.85642 2.21383 2.3464 2.85016 3.32431 3.46064 4.10409 4.34774 4.82646 
25 0.01224 0.10581 0.16907 0.18269 0.32357 0.33932 0.52486 0.80183 0.82921 0.83997 1.0017 1.17863 1.20749 1.34583 1.67264 1.8599 2.21712 2.34791 2.84674 3.17947 3.32296 3.46155 4.10469 4.35481 4.82954 
21 0.01871 0.10662 0.16644 0.18514 0.31968 0.33748 0.79959 0.82636 0.83839 0.99667 1.17693 1.22387 1.35481 1.66694 1.85476 2.21047 2.35103 3.46264 4.10214 4.34754 4.82629 
31 0.0126 0.09982 0.15965 0.17005 0.3125 0.32364 0.50516 0.54055 0.64604 0.80505 0.82424 0.83643 0.99152 1.16742 1.18849 1.33174 1.50902 1.65619 1.84799 2.0704 2.1959 2.3371 2.82351 2.98953 3.1645 3.31206 3.44788 3.59546 4.09516 4.34023 4.81619 
31 0.01881 0.10972 0.17091 0.18496 0.3243 0.33745 0.51634 0.54886 0.65815 0.81732 0.83388 0.8497 1.00317 1.17785 1.19472 1.34241 1.52979 1.66979 1.86006 2.10133 2.21117 2.34732 2.836 3.00637 3.17531 3.32192 3.45834 3.61188 4.10523 4.35258 4.82766 
29 0.01389 0.10763 0.17097 0.18094 0.21757 0.32528 0.33627 0.52028 0.80569 0.83251 0.84285 1.00261 1.01905 1.18185 1.20858 1.34755 1.66962 1.70812 1.86035 1.88871 2.21716 2.35055 2.83946 3.18755 3.32607 3.46185 4.10714 4.35272 4.82871 
37 0.01619 0.10478 0.1735 0.18279 0.20962 0.32794 0.338 0.51931 0.53924 0.66176 0.80786 0.83418 0.84358 1.00559 1.02263 1.1819 1.19578 1.227 1.34689 1.53229 1.67272 1.8632 1.8874 2.0942 2.21489 2.35009 2.66515 2.83966 3.01492 3.17861 3.32663 3.46197 3.60935 4.10811 4.35469 4.83035 4.85843 
45 0.01338 0.09989 0.17156 0.17952 0.1955 0.32615 0.33456 0.35362 0.51854 0.53687 0.65886 0.80081 0.83249 0.84132 0.85909 1.00334 1.0139 1.18089 1.19237 1.21915 1.34454 1.36689 1.52096 1.67075 1.69296 1.86098 1.87625 2.09006 2.21367 2.3493 2.65504 2.83779 2.86703 3.00772 3.17581 3.32448 3.46046 3.48568 3.60657 3.79195 4.10755 4.35387 4.52331 4.82975 4.85428 
34 0.02012 0.10296 0.16622 0.17744 0.31924 0.33042 0.51244 0.65257 0.79832 0.82708 0.83703 0.99681 1.01321 1.17428 1.19117 1.33879 1.51906 1.66366 1.8541 1.89178 2.08357 2.20446 2.34301 2.65534 2.83236 3.00557 3.17117 3.31881 3.4556 3.60578 4.10148 4.34701 4.51934 4.82369 
32 0.01864 0.10311 0.16457 0.17541 0.31811 0.32972 0.51252 0.65391 0.80044 0.8269 0.83719 0.99599 1.01255 1.17512 1.20457 1.34076 1.53271 1.66256 1.85332 2.21067 2.34294 2.6549 2.83196 3.00774 3.17061 3.31894 3.45541 3.61003 4.10095 4.34621 4.52865 4.8227 
45 0.00659 0.09559 0.16388 0.17213 0.18583 0.31812 0.32612 0.3383 0.51072 0.52648 0.65133 0.80289 0.82824 0.83742 0.88889 0.99711 1.00786 1.17335 1.1841 1.21003 1.33766 1.36535 1.51297 1.66179 1.67892 1.85365 1.86908 2.07457 2.20285 2.23503 2.34284 2.64903 2.82882 2.85169 2.99597 3.16971 3.31788 3.45395 3.59947 3.77561 4.10091 4.34587 4.51794 4.82207 4.84257 
33 0.01918 0.10379 0.16474 0.17504 0.22485 0.31838 0.32969 0.51098 0.54696 0.65757 0.81216 0.82915 0.84191 0.99653 1.01605 1.17393 1.19459 1.3377 1.66321 1.8529 1.88536 2.07917 2.20548 2.34203 2.82992 2.99915 3.1698 3.31727 3.45386 3.60186 4.10009 4.34531 4.82137 
37 0.01191 0.10503 0.17566 0.18577 0.22519 0.33088 0.34271 0.5252 0.55899 0.66322 0.82128 0.8391 0.85108 1.00915 1.18614 1.20749 1.35143 1.5243 1.67621 1.86644 1.90114 2.09368 2.21708 2.35455 2.65765 2.84433 3.01264 3.18098 3.32978 3.46526 3.61236 3.79338 4.11211 4.36314 4.52781 4.67381 4.8372 
25 0.01454 0.11307 0.168 0.18348 0.32063 0.33434 0.51747 0.81325 0.83185 0.85058 0.9991 1.17665 1.2052 1.34408 1.66571 1.85624 2.20988 2.34765 2.84272 3.18245 3.3223 3.45959 4.10438 4.35045 4.82638 
35 0.01076 0.09482 0.175 0.18451 0.21384 0.32994 0.34095 0.52486 0.55879 0.66328 0.813 0.83649 0.8463 1.00793 1.03233 1.18439 1.20101 1.34973 1.53163 1.67519 1.86619 2.10064 2.21641 2.35333 2.66377 2.84757 3.01468 3.18138 3.32853 3.46397 3.61493 4.11041 4.35924 4.53143 4.83509 
41 0.01428 0.10238 0.16852 0.17732 0.1968 0.32231 0.33094 0.34904 0.51555 0.53903 0.65719 0.80946 0.83179 0.84129 1.00048 1.01186 1.17663 1.18772 1.21465 1.3405 1.36057 1.52116 1.666 1.68376 1.85755 1.87384 2.08408 2.2056 2.23145 2.34614 2.654 2.83504 3.00121 3.17374 3.32088 3.45768 3.60397 4.10484 4.35121 4.52227 4.82701 
21 0.01618 0.12001 0.17293 0.19072 0.32693 0.34436 0.53797 0.82029 0.83723 0.86357 1.006 1.18433 1.22528 1.36227 1.67554 1.86736 2.22239 2.3707 3.46854 4.11388 4.84808 
31 0.05425 0.12567 0.16302 0.17482 0.31552 0.32706 0.50709 0.65005 0.80561 0.82589 0.83904 0.99384 1.01647 1.16985 1.18892 1.33414 1.5146 1.65972 1.85069 2.07384 2.19867 2.33885 2.82554 2.99197 3.16746 3.31387 3.45057 3.59585 4.0973 4.34271 4.81813 
32 0.01855 0.10313 0.17318 0.18444 0.32668 0.3375 0.52505 0.66015 0.79789 0.83121 0.84054 0.86217 1.00518 1.18149 1.19908 1.34651 1.52419 1.67479 1.86364 2.21502 2.34991 2.65586 2.84983 3.01293 3.17796 3.32627 3.46314 3.61375 4.10771 4.35694 4.52321 4.83403 
30 0.01866 0.10562 0.17083 0.18313 0.3243 0.3364 0.52359 0.66082 0.80109 0.83016 0.84008 1.00174 1.17959 1.20181 1.34564 1.53234 1.6693 1.86064 2.21641 2.34812 2.66148 2.85392 3.03601 3.17724 3.32394 3.46038 3.62362 4.10763 4.36981 4.83441 
47 0.01653 0.10072 0.17069 0.17835 0.19208 0.32628 0.33469 0.35451 0.51769 0.53501 0.65755 0.80061 0.83233 0.84115 0.85884 1.00422 1.01669 1.1791 1.18869 1.20923 1.34324 1.36059 1.51868 1.67052 1.68997 1.86146 1.87772 2.08502 2.20855 2.22987 2.34889 2.65292 2.83608 2.85695 3.00209 3.17519 3.32373 3.45934 3.47795 3.60506 3.78471 4.10661 4.1277 4.35316 4.52165 4.82849 4.84513 
24 0.02005 0.10677 0.17213 0.18883 0.32558 0.34045 0.52962 0.79931 0.83025 0.84033 1.00272 1.18151 1.21023 1.34773 1.67633 1.86261 2.22382 2.35156 2.84853 3.32851 3.4673 4.10814 4.35843 4.83178 
44 0.01653 0.0948 0.1628 0.17089 0.18306 0.31791 0.32551 0.33679 0.51051 0.53591 0.64965 0.79361 0.826 0.83475 0.85145 0.99633 1.00617 1.17166 1.18185 1.20519 1.33613 1.35988 1.51006 1.66105 1.67622 1.85362 1.86846 2.07818 2.19976 2.22346 2.34221 2.6498 2.8287 2.99381 3.16905 3.31691 3.45182 3.59822 3.77493 4.10036 4.34577 4.51731 4.82175 4.85322 
47 0.01171 0.09714 0.16702 0.17471 0.18598 0.32294 0.33056 0.34246 0.51507 0.53163 0.65486 0.79667 0.82967 0.83837 0.85425 1.00045 1.00998 1.17684 1.18665 1.20834 1.3414 1.36249 1.51748 1.66579 1.68023 1.8582 1.87344 2.08251 2.2054 2.2264 2.34652 2.65183 2.83418 2.85884 3.00009 3.17338 3.32149 3.45698 3.4739 3.60378 3.78298 4.10443 4.34999 4.51878 4.65787 4.82651 4.84687 
45 0.01539 0.08976 0.15385 0.16412 0.17307 0.19987 0.31391 0.32145 0.33308 0.50618 0.53421 0.6465 0.78889 0.82163 0.83016 0.84489 0.99195 1.00242 1.16797 1.17937 1.20894 1.33184 1.36021 1.50527 1.6572 1.67416 1.84846 1.86307 2.06769 2.19513 2.22484 2.33742 2.64239 2.82319 2.98963 3.16387 3.31217 3.44821 3.59321 3.76813 4.09534 4.3402 4.50878 4.8163 4.84298 
35 0.00722 0.09534 0.17042 0.17959 0.20348 0.32542 0.3359 0.5195 0.55144 0.66106 0.81206 0.83346 0.84366 1.00309 1.0199 1.18016 1.19605 1.34545 1.53742 1.66936 1.69779 1.86125 1.89659 2.21132 2.34889 2.67083 2.83919 3.0093 3.17796 3.32586 3.46071 3.6214 4.10705 4.35485 4.83032 
42 0.01201 0.10627 0.1691 0.17859 0.20501 0.32318 0.33327 0.5144 0.53436 0.6551 0.81488 0.83322 0.84474 1.00124 1.01712 1.17757 1.1913 1.22645 1.34041 1.36377 1.51943 1.66709 1.69108 1.85853 1.88103 2.08098 2.20548 2.23754 2.34688 2.65237 2.83327 3.00077 3.1737 3.32154 3.45713 3.60266 3.7853 4.10393 4.35002 4.52319 4.67298 4.82624 
45 0.01179 0.08843 0.1537 0.16288 0.17424 0.31002 0.31736 0.32776 0.50318 0.52885 0.64265 0.78661 0.81984 0.8285 0.84382 0.98969 0.99948 1.16541 1.17651 1.20653 1.32934 1.35832 1.50201 1.6546 1.67192 1.84598 1.8596 2.06437 2.19247 2.2332 2.33525 2.6395 2.82053 2.84946 2.98716 3.16158 3.30976 3.44564 3.59071 3.76505 4.09321 4.33809 4.50624 4.81412 4.84711 
35 0.01056 0.09967 0.16918 0.17786 0.19791 0.32475 0.33535 0.5189 0.54944 0.65831 0.80229 0.83069 0.83997 0.87397 1.00296 1.03679 1.1793 1.1963 1.34444 1.52218 1.66929 1.86041 1.89705 2.21037 2.34828 2.65772 2.83799 3.00914 3.17585 3.32417 3.45972 3.60801 4.10601 4.3547 4.8294 
13 0.02114 0.11388 0.17372 0.22327 0.32975 0.80295 0.83083 0.8437 1.00977 1.18481 1.22799 2.23563 3.47029 
28 0.00782 0.09951 0.1714 0.18131 0.21658 0.3272 0.34061 0.52583 0.67571 0.81238 0.83438 0.84522 1.00437 1.02801 1.1828 1.20689 1.35025 1.67066 1.8635 2.21649 2.35211 2.85601 3.18504 3.33186 3.46408 4.11015 4.35669 4.83518 
38 0.00821 0.09321 0.16172 0.17018 0.18607 0.31634 0.32517 0.34815 0.50871 0.53885 0.65281 0.79447 0.82448 0.83342 0.85371 0.99464 1.00887 1.17156 1.18661 1.22446 1.33586 1.65972 1.68197 1.85142 1.87364 2.07798 2.20155 2.34028 2.65678 2.82677 2.99365 3.16772 3.31532 3.4517 3.59798 4.09825 4.34332 4.81931 
23 0.01259 0.10949 0.16646 0.17915 0.32206 0.34211 0.52727 0.81015 0.83017 0.84611 1.00102 1.1783 1.22623 1.34993 1.66849 1.85948 2.21553 2.34665 3.32177 3.4626 4.10305 4.35071 4.82611 
24 0.01627 0.10612 0.16663 0.17868 0.32093 0.33468 0.51955 0.80254 0.82834 0.83966 0.99882 1.17599 1.19956 1.34038 1.66442 1.85659 2.20865 2.34598 2.84713 3.32259 3.4605 4.10425 4.35144 4.82618 
34 0.00968 0.10847 0.17196 0.18441 0.3259 0.33869 0.52104 0.59337 0.65946 0.81783 0.83508 0.84982 1.0049 1.18072 1.20236 1.34643 1.52349 1.67292 1.86302 2.09349 2.21205 2.35079 2.65664 2.85007 3.01056 3.17723 3.32611 3.46206 3.61188 3.7938 4.10809 4.36035 4.52284 4.8324 
23 0.01139 0.10733 0.17053 0.18552 0.32461 0.34133 0.5313 0.80458 0.83078 0.84195 1.00137 1.18182 1.21629 1.36275 1.67139 1.86126 2.23918 2.35327 3.33006 3.46585 4.10829 4.36663 4.83414 
41 0.01074 0.09684 0.16643 0.17476 0.19113 0.32196 0.33132 0.51505 0.53902 0.65542 0.7958 0.82817 0.83713 0.85561 0.99955 1.01222 1.17592 1.18755 1.21505 1.34101 1.51945 1.66577 1.68718 1.85792 1.88504 2.08813 2.2069 2.23916 2.34563 2.65139 2.83436 3.00293 3.17254 3.32064 3.45695 3.60197 4.10352 4.35033 4.52819 4.66468 4.82577 
23 0.00878 0.11096 0.17298 0.19174 0.32718 0.34748 0.52335 0.81438 0.8344 0.85047 1.00527 1.18541 1.23252 1.35576 1.67594 1.86578 2.23605 2.35518 2.85748 3.46969 4.10952 4.35796 4.8349 
41 0.01263 0.10473 0.16799 0.17756 0.20602 0.32284 0.3338 0.51502 0.53851 0.65356 0.81139 0.83134 0.84201 1.00078 1.02044 1.17657 1.19015 1.22364 1.3407 1.37595 1.51717 1.66828 1.85798 1.88788 2.08142 2.20618 2.24203 2.34656 2.64986 2.83381 3.00241 3.17235 3.32086 3.45629 3.60225 3.77978 4.10379 4.35077 4.51761 4.66076 4.82664 
32 0.01576 0.10101 0.16649 0.17577 0.20067 0.3212 0.33138 0.51465 0.65787 0.79821 0.82824 0.8377 0.87284 0.99879 1.01278 1.17615 1.19449 1.34047 1.66446 1.68801 1.85615 1.87807 2.20702 2.34488 2.83337 3.17513 3.32097 3.45632 3.61562 4.10339 4.34803 4.8243 
41 0.01209 0.09912 0.17318 0.18185 0.20426 0.32741 0.3368 0.51955 0.54042 0.65939 0.79926 0.83226 0.84116 0.8586 1.00522 1.02155 1.18135 1.19393 1.22171 1.34581 1.52275 1.67264 1.86258 1.88284 2.09265 2.21082 2.23749 2.35005 2.65508 2.83852 3.00754 3.17747 3.32553 3.46105 3.60668 3.79392 4.10798 4.35444 4.5225 4.6678 4.83053 
26 0.02135 0.11765 0.17745 0.1901 0.33208 0.34594 0.52836 0.68039 0.82241 0.84069 0.85657 1.01003 1.18675 1.21028 1.35561 1.67612 1.8686 2.22055 2.35616 2.85614 3.19001 3.33314 3.46821 4.11421 4.3626 4.83701 
41 0.01986 0.11235 0.17356 0.18323 0.21148 0.32736 0.33727 0.51968 0.54083 0.65865 0.82219 0.83851 0.85235 1.00556 1.02122 1.18073 1.19265 1.22254 1.34556 1.37193 1.51939 1.67248 1.86331 1.88854 2.08537 2.21087 2.24671 2.35134 2.65393 2.83904 3.00524 3.17716 3.32631 3.46173 3.60716 3.78304 4.10918 4.35586 4.52149 4.6557 4.83136 
24 0.01157 0.10858 0.17318 0.18607 0.32811 0.34297 0.52658 0.80583 0.8332 0.84397 1.0065 1.18302 1.20871 1.35021 1.6736 1.86611 2.21683 2.35229 2.84626 3.33021 3.46611 4.10813 4.35524 4.83157 
30 0.01005 0.10447 0.17269 0.18608 0.32761 0.34273 0.52195 0.65913 0.80381 0.83168 0.84175 1.00587 1.18135 1.20223 1.34959 1.52713 1.67618 1.86897 2.21838 2.3514 2.66121 2.84866 3.01028 3.17722 3.32691 3.46066 3.62305 4.10725 4.36511 4.83417 
23 0.00711 0.10327 0.17102 0.18743 0.32579 0.34399 0.54338 0.79975 0.82991 0.84025 1.0026 1.18192 1.21448 1.35156 1.67107 1.86481 2.21756 2.35028 3.32887 3.46589 4.10835 4.36234 4.84223 
19 0.01019 0.11007 0.16726 0.1863 0.32407 0.54049 0.80578 0.82876 0.8441 1.00183 1.17982 1.22391 1.36126 1.67939 1.87898 2.23449 3.4608 4.10988 4.83544 
38 0.01313 0.10288 0.17466 0.1845 0.22256 0.32915 0.34045 0.52022 0.54094 0.65966 0.80702 0.83444 0.84378 0.88801 1.0073 1.18269 1.19699 1.22857 1.34677 1.52297 1.67422 1.86508 2.09126 2.21721 2.35161 2.65488 2.84004 3.00759 3.17712 3.32619 3.46196 3.60761 3.78732 4.109 4.3562 4.52298 4.67059 4.83139 
21 0.02285 0.11481 0.1741 0.19201 0.32806 0.34567 0.53704 0.81379 0.83503 0.84966 1.00589 1.18591 1.22658 1.67432 1.86597 2.23615 2.3656 3.47295 4.11132 4.3627 4.83665 
28 0.01646 0.11108 0.17223 0.18522 0.32611 0.33933 0.52359 0.66198 0.8146 0.83455 0.84818 1.00438 1.18149 1.2043 1.35016 1.5375 1.67198 1.86417 2.21372 2.35232 2.66281 2.8505 3.18047 3.32815 3.46293 4.10941 4.35874 4.83663 
39 0.00741 0.09486 0.15943 0.16887 0.19686 0.31322 0.32294 0.50523 0.53563 0.64532 0.79766 0.82252 0.8321 0.99124 1.00671 1.16734 1.18021 1.21226 1.33163 1.50511 1.65672 1.70065 1.84819 1.88273 2.06932 2.19641 2.33707 2.64372 2.82362 2.98957 3.16404 3.3121 3.4476 3.59372 3.76991 4.09503 4.34035 4.51029 4.81636 
20 0.01165 0.11478 0.17136 0.18567 0.32738 0.35397 0.54053 0.81729 0.83547 0.85533 1.00611 1.18426 1.22674 1.3604 1.67723 1.8666 2.21896 3.4682 4.11437 4.84497 
24 0.01384 0.09764 0.16796 0.18202 0.32309 0.35841 0.52955 0.66053 0.79226 0.82557 0.83489 0.85651 1.00159 1.17916 1.21077 1.35355 1.68058 1.86861 2.21639 3.32272 3.45797 4.1024 4.35403 4.83643 
24 0.0153 0.10335 0.16724 0.17711 0.21354 0.32312 0.33676 0.52709 0.66062 0.80335 0.82866 0.83865 1.00177 1.17838 1.20585 1.34458 1.66883 1.8596 2.21004 2.34921 3.3237 3.45833 4.1061 4.83298 
46 0.01831 0.10711 0.17095 0.18028 0.20625 0.32479 0.33448 0.51579 0.53328 0.65443 0.68365 0.81682 0.83441 0.84515 1.00279 1.01786 1.17747 1.18827 1.21431 1.34165 1.36153 1.51554 1.55026 1.66909 1.69677 1.8602 1.8819 2.08159 2.20786 2.24042 2.34766 2.65143 2.83489 2.86366 3.00031 3.17369 3.32198 3.45773 3.47907 3.60329 3.7797 4.10566 4.35263 4.51922 4.65714 4.82794 
26 0.0199 0.10568 0.16727 0.1783 0.32153 0.33365 0.52381 0.79981 0.82829 0.83883 0.99961 1.1748 1.18909 1.22202 1.34015 1.66644 1.85755 2.20557 2.34514 2.84966 3.181 3.32007 3.4571 4.10373 4.35299 4.83062 
32 0.02269 0.10682 0.16578 0.1775 0.31932 0.33162 0.51114 0.5527 0.65277 0.81356 0.83012 0.84595 0.99825 1.17374 1.19095 1.33832 1.51851 1.66414 1.85495 1.89371 2.07871 2.20539 2.34344 2.83085 2.99829 3.16976 3.31796 3.45386 3.60232 4.1006 4.34718 4.82272 
31 0.00792 0.03152 0.11298 0.17644 0.18769 0.33061 0.34273 0.52295 0.5486 0.66482 0.81036 0.83579 0.84531 1.00745 1.0281 1.18472 1.20297 1.35073 1.54885 1.67716 1.86715 2.21968 2.35405 2.67048 2.84268 3.18088 3.32849 3.46476 4.1101 4.35905 4.83316 
33 0.01104 0.09746 0.16917 0.17815 0.20341 0.32359 0.33396 0.52045 0.65798 0.79461 0.8285 0.83751 0.85507 1.00083 1.01909 1.1786 1.1948 1.23002 1.34588 1.52701 1.67068 1.86035 2.21194 2.34821 2.65781 2.84736 3.17449 3.32414 3.45926 3.61212 4.10518 4.35357 4.82919 
30 0.02016 0.10183 0.16345 0.17439 0.3166 0.32824 0.50988 0.65123 0.79919 0.82531 0.83568 0.99445 1.01649 1.17193 1.19007 1.3373 1.54741 1.66124 1.8518 2.20258 2.34093 2.82879 2.99648 3.16869 3.31655 3.45258 3.60008 4.09925 4.34386 4.82046 
34 0.01622 0.10177 0.16344 0.17326 0.20557 0.31774 0.32985 0.51216 0.6539 0.80286 0.82646 0.83684 0.99556 1.04736 1.17322 1.19428 1.33962 1.51883 1.66117 1.85241 1.88861 2.08863 2.20723 2.34236 2.65794 2.83158 3.00707 3.17171 3.31815 3.45482 3.60334 4.10102 4.34635 4.82245 
11 0.02457 0.11327 0.17077 0.21396 0.32665 0.80142 0.82895 0.84193 1.00441 1.22695 1.8858 
27 0.09457 0.15581 0.1753 0.30894 0.32726 0.50052 0.64157 0.80813 0.82356 0.98756 1.163 1.32705 1.50311 1.65316 1.84404 2.06368 2.19243 2.33267 2.8192 2.98579 3.15993 3.30761 3.44401 3.59138 4.09074 4.33648 4.81201 
47 0.00961 0.09505 0.16536 0.17396 0.18351 0.21493 0.32347 0.33128 0.34377 0.51584 0.53289 0.65703 0.80301 0.83149 0.84029 0.86027 1.00145 1.01157 1.17787 1.18784 1.21075 1.34201 1.36667 1.52043 1.6666 1.68118 1.85835 1.87344 2.08087 2.20643 2.23271 2.34716 2.65363 2.83435 2.8592 3.00234 3.17471 3.3225 3.45871 3.60432 3.79002 4.10502 4.12674 4.35104 4.52252 4.8271 4.84846 
39 0.01145 0.09677 0.16223 0.17081 0.18705 0.31629 0.32496 0.34295 0.50932 0.53764 0.64877 0.80214 0.82633 0.83562 0.99506 1.00735 1.17047 1.18202 1.21065 1.33518 1.51242 1.65929 1.67633 1.85213 1.87018 2.08373 2.19827 2.22539 2.34119 2.65654 2.82763 2.99289 3.16922 3.31614 3.45133 3.5983 4.09971 4.34438 4.8204 
28 0.01468 0.10452 0.16915 0.17859 0.20612 0.324 0.3349 0.52098 0.67493 0.8043 0.83091 0.84066 1.00232 1.1793 1.19883 1.34583 1.669 1.85941 1.89061 2.21208 2.3488 2.84378 3.17973 3.32508 3.4604 4.10663 4.35165 4.82972 
29 0.01722 0.10243 0.16814 0.17922 0.32172 0.33351 0.51646 0.66202 0.79657 0.82782 0.83744 0.87378 0.9994 1.03217 1.17667 1.1949 1.34111 1.66709 1.857 2.21227 2.34608 2.83693 3.17431 3.32157 3.45856 3.60731 4.10369 4.35003 4.82622 
30 0.0126 0.1007 0.16239 0.17356 0.31521 0.32656 0.50752 0.65267 0.79886 0.82462 0.83509 0.9932 1.01234 1.1712 1.19439 1.33522 1.65901 1.84967 1.8865 2.07548 2.19953 2.33921 2.82596 2.99508 3.16742 3.31504 3.45191 4.09722 4.34185 4.81797 
15 0.00722 0.10139 0.16993 0.19302 0.32441 0.79153 0.82644 0.83639 0.8675 0.99979 1.18403 1.22629 1.47344 1.87739 4.10869 
42 0.01386 0.09846 0.16965 0.17865 0.20396 0.32408 0.3338 0.51514 0.5354 0.65454 0.79706 0.82916 0.83816 0.85723 1.00182 1.01992 1.17763 1.19016 1.21861 1.34182 1.38299 1.51744 1.6696 1.85964 1.88858 2.08408 2.20913 2.34647 2.65019 2.83424 3.00226 3.17299 3.32123 3.45675 3.48088 3.60322 3.78315 4.10455 4.35102 4.51901 4.66826 4.82672 
34 0.02396 0.11951 0.17298 0.18557 0.32635 0.33868 0.51852 0.54664 0.659 0.82769 0.84076 1.00483 1.03344 1.18042 1.19848 1.34482 1.52412 1.66925 1.69551 1.86233 2.09274 2.21005 2.35035 2.6614 2.8391 3.00872 3.17803 3.32637 3.46148 3.6183 4.11005 4.35599 4.53354 4.83102 
46 0.0195 0.10621 0.16991 0.17849 0.19641 0.32361 0.33201 0.34761 0.51581 0.53336 0.65528 0.68838 0.81883 0.83492 0.84549 1.00233 1.01483 1.17777 1.18863 1.21523 1.34192 1.36286 1.51564 1.66725 1.68406 1.85891 1.8744 2.08064 2.20648 2.23371 2.34778 2.65158 2.83469 2.85953 3.00101 3.17391 3.32237 3.45815 3.47823 3.60436 3.78108 4.10568 4.35127 4.51927 4.8273 4.8489 
38 0.01939 0.10508 0.17008 0.18003 0.22002 0.32416 0.3348 0.51578 0.53769 0.65519 0.80769 0.83131 0.8411 1.00199 1.02353 1.17871 1.19482 1.34224 1.51658 1.66926 1.8595 1.88842 2.08419 2.21172 2.34706 2.65025 2.83537 3.0025 3.17303 3.3219 3.45772 3.60357 3.77975 4.10478 4.35095 4.51851 4.65822 4.82668 
29 0.00744 0.10411 0.16634 0.17709 0.32007 0.33111 0.51274 0.80145 0.8283 0.83919 0.99756 1.01263 1.17425 1.19446 1.33933 1.66341 1.68675 1.85551 1.88215 2.20325 2.34476 2.83329 3.00854 3.1787 3.31981 3.45563 4.10366 4.34945 4.82374 
38 0.01352 0.10104 0.16722 0.17671 0.2066 0.32209 0.33396 0.51323 0.5353 0.65214 0.80368 0.82853 0.83814 0.99983 1.17504 1.18918 1.22208 1.33968 1.51654 1.66644 1.85778 2.08172 2.2055 2.24582 2.34509 2.65098 2.83223 2.99735 3.17089 3.31955 3.45437 3.48338 3.60183 4.10204 4.3491 4.52059 4.66459 4.82464 
24 0.00958 0.10684 0.17103 0.18372 0.32682 0.34523 0.53037 0.67868 0.80893 0.83208 0.84346 1.0048 1.18156 1.20975 1.3498 1.67337 1.86678 2.21724 2.35677 2.85938 3.46258 4.10815 4.3538 4.83428 
37 0.01667 0.09724 0.16651 0.17451 0.19024 0.32202 0.3314 0.51458 0.53947 0.65526 0.7951 0.82763 0.83658 0.85478 0.99955 1.01448 1.17598 1.18909 1.21879 1.34085 1.51773 1.66624 1.69224 1.85743 1.88205 2.20774 2.34528 2.65371 2.83401 3.00169 3.17245 3.31993 3.45627 3.6016 4.10298 4.34933 4.82534 
25 0.01664 0.09749 0.16525 0.17635 0.31899 0.33139 0.53617 0.78995 0.8247 0.83404 0.8535 0.99521 1.01401 1.17789 1.21312 1.36619 1.6646 1.85331 2.23115 2.34372 3.32662 3.46137 4.10258 4.34515 4.82384 
37 0.01122 0.10065 0.16595 0.17523 0.20066 0.32038 0.33083 0.51298 0.53985 0.65312 0.80426 0.82835 0.83806 0.99844 1.01801 1.17495 1.18913 1.22326 1.34079 1.51837 1.66462 1.85553 1.88831 2.0792 2.20753 2.34403 2.65995 2.83281 3.00028 3.17193 3.31972 3.4549 3.60023 4.10159 4.34764 4.51842 4.82405 
18 0.00873 0.10804 0.17353 0.19243 0.32863 0.55689 0.80348 0.83214 0.8434 1.00568 1.18558 1.22286 1.36899 1.67905 1.87334 3.46751 4.11637 4.84138 
34 0.01649 0.10141 0.16626 0.17669 0.3196 0.33071 0.51161 0.54607 0.6527 0.79978 0.82701 0.83668 0.99733 1.0238 1.17404 1.18881 1.22425 1.33872 1.51797 1.66526 1.85502 2.07831 2.20569 2.34323 2.65098 2.83088 2.99893 3.16942 3.31804 3.45404 3.59962 4.10065 4.34646 4.82277 
26 0.02143 0.10646 0.16811 0.18145 0.32214 0.33779 0.51858 0.66886 0.80608 0.82937 0.84068 1.00018 1.17692 1.20074 1.34209 1.66703 1.85839 2.21593 2.34626 2.84015 3.18108 3.32091 3.45761 4.10357 4.35221 4.82696 
19 0.00855 0.09976 0.16557 0.18026 0.31906 0.33538 0.79071 0.82492 0.83468 0.86419 0.99525 1.18019 1.22375 1.47303 1.66477 1.85322 2.34597 4.10413 4.34495 
37 0.01852 0.10609 0.16764 0.17885 0.32027 0.33099 0.51252 0.53915 0.65227 0.81042 0.83061 0.84223 0.99872 1.01931 1.17496 1.18932 1.22749 1.33926 1.51441 1.66547 1.85578 1.8881 2.08025 2.20569 2.34441 2.64984 2.83188 2.99827 3.17137 3.31939 3.45523 3.60098 3.78342 4.10272 4.34861 4.51894 4.82441 
34 0.01038 0.10132 0.16895 0.17812 0.20296 0.32353 0.33362 0.51677 0.54381 0.6579 0.80642 0.83096 0.8406 1.00122 1.01665 1.17719 1.19073 1.2231 1.34221 1.66761 1.69508 1.8588 1.88425 2.20712 2.34665 2.83562 3.00757 3.17416 3.32216 3.45823 3.60504 4.10435 4.35103 4.82758 
38 0.01941 0.10756 0.16986 0.17925 0.20493 0.32444 0.33492 0.51764 0.54837 0.65758 0.8142 0.83358 0.84446 1.00248 1.02026 1.17915 1.19435 1.34286 1.52158 1.66613 1.68329 1.85989 1.88772 2.09707 2.20953 2.34902 2.65641 2.83783 3.00651 3.17667 3.32438 3.459 3.61016 4.1069 4.3537 4.52709 4.67673 4.82949 
30 0.01093 0.10032 0.17573 0.18814 0.32999 0.34292 0.52645 0.66795 0.80092 0.83335 0.8428 0.86977 1.0085 1.18423 1.20372 1.35423 1.55953 1.68077 1.87132 2.22203 2.35544 2.66912 2.85176 3.18204 3.33165 3.46515 3.62625 4.11063 4.36967 4.83666 
11 0.01092 0.11874 0.171 0.20262 0.32741 0.80851 0.83144 0.8498 1.00349 1.19289 1.69287 
24 0.01123 0.10619 0.1727 0.18908 0.32803 0.36121 0.53874 0.66351 0.80543 0.83154 0.84193 1.0053 1.18163 1.20809 1.35247 1.5446 1.68027 1.87082 2.21962 2.3587 3.33188 3.46584 4.11144 4.84375 
38 0.01444 0.10076 0.17274 0.18103 0.19955 0.32776 0.33709 0.52144 0.54592 0.66152 0.79951 0.83276 0.84163 0.8586 1.00481 1.01751 1.18238 1.19559 1.2236 1.34791 1.53155 1.67383 1.86402 1.89172 2.21541 2.35114 2.66314 2.84055 3.00959 3.17793 3.32679 3.46143 3.48602 3.60797 4.10846 4.35621 4.53387 4.83168 
40 0.01097 0.09077 0.1743 0.18343 0.2053 0.3296 0.33966 0.52196 0.54386 0.66234 0.81757 0.83821 0.84863 1.00744 1.02327 1.18393 1.19748 1.23025 1.34896 1.5272 1.67406 1.70897 1.86491 1.88859 2.0907 2.21678 2.35399 2.65957 2.84139 3.01098 3.17995 3.3285 3.46353 3.61044 3.793 4.11082 4.35743 4.5267 4.6688 4.83358 
25 0.02287 0.11939 0.1767 0.1934 0.33021 0.34451 0.52467 0.81913 0.83894 0.85564 1.00828 1.1851 1.20889 1.35179 1.67664 1.86698 2.22046 2.35497 2.84559 3.18402 3.33187 3.46585 4.11195 4.35895 4.83559 
42 0.01638 0.10216 0.16768 0.17622 0.19402 0.32231 0.33147 0.36282 0.51423 0.53443 0.65435 0.80841 0.83095 0.84043 1.00049 1.01504 1.17677 1.18941 1.21978 1.33994 1.3611 1.51837 1.66618 1.68581 1.85768 1.87709 2.08939 2.20696 2.3459 2.65147 2.83269 2.86501 3.00046 3.17265 3.32091 3.45595 3.47862 3.60341 4.10409 4.34962 4.52136 4.82566 
40 0.01462 0.10027 0.16869 0.17747 0.19891 0.32337 0.33309 0.51545 0.53824 0.65505 0.8004 0.82979 0.83902 0.86855 1.00141 1.01788 1.17696 1.18854 1.21617 1.34179 1.37255 1.52013 1.66838 1.85857 1.88208 2.0837 2.20812 2.24276 2.34632 2.65936 2.83463 3.00292 3.17355 3.32162 3.45686 3.49223 3.60307 4.10455 4.35128 4.82733 
30 0.00846 0.10247 0.16902 0.17953 0.32286 0.33426 0.51676 0.55575 0.65936 0.80581 0.83035 0.84048 1.00061 1.02098 1.1784 1.20026 1.34284 1.66833 1.85838 1.89529 2.20807 2.34705 2.83782 3.01596 3.17445 3.32131 3.45871 4.10426 4.3517 4.82726 
41 0.0193 0.10493 0.16646 0.17552 0.19615 0.32063 0.33012 0.36632 0.51233 0.53401 0.65227 0.81522 0.83177 0.84331 0.99881 1.01223 1.17432 1.18666 1.21804 1.33876 1.51781 1.6636 1.68125 1.85629 1.87651 2.08138 2.20267 2.23164 2.34462 2.65215 2.83075 2.99724 3.17189 3.31981 3.45472 3.60341 3.79014 4.10241 4.34799 4.52055 4.82383 
22 0.00912 0.10837 0.17088 0.18569 0.32438 0.33793 0.53237 0.80832 0.83195 0.84442 1.00267 1.18325 1.22343 1.34967 1.66966 1.86089 2.3521 3.3289 3.46626 4.1068 4.35403 4.83195 
17 0.01176 0.11889 0.17504 0.21297 0.33 0.57013 0.81595 0.83563 0.85648 1.00971 1.1882 1.6968 1.87389 2.24004 4.11405 4.36951 4.84839 
43 0.00695 0.0315 0.11512 0.17461 0.18417 0.21524 0.32825 0.33804 0.51911 0.53637 0.66044 0.82076 0.83799 0.84904 1.00594 1.02036 1.18159 1.19349 1.223 1.34518 1.36596 1.52488 1.6717 1.69272 1.86355 1.88538 2.08861 2.21229 2.35101 2.65922 2.83735 2.85909 3.00679 3.17776 3.32555 3.46127 3.48224 3.60793 4.10896 4.35544 4.52821 4.83048 4.85123 
32 0.01691 0.10687 0.17016 0.18057 0.32453 0.33548 0.52163 0.66191 0.80453 0.83142 0.84161 1.00241 1.02292 1.17968 1.19895 1.34538 1.53266 1.66954 1.8603 1.89641 2.21289 2.34795 2.66096 2.84161 3.00632 3.17665 3.32414 3.46112 3.61876 4.10736 4.35586 4.8311 
18 0.02214 0.11467 0.17197 0.20004 0.32609 0.54088 0.80794 0.83142 0.84614 1.00425 1.18401 1.68269 1.86897 2.22678 3.46586 4.10964 4.35635 4.83827 
21 0.02058 0.113 0.17281 0.18689 0.32785 0.34457 0.53812 0.81125 0.83435 0.84725 1.00571 1.18442 1.21803 1.36401 1.67408 1.86726 2.22927 2.36238 3.46556 4.11168 4.84921 
18 0.00948 0.10286 0.16903 0.18866 0.3226 0.36678 0.79401 0.82647 0.83666 0.99782 1.18053 1.21716 1.4767 1.68026 1.85876 2.23337 3.46987 4.10705 
35 0.00674 0.09519 0.16277 0.17208 0.19589 0.31779 0.32952 0.51148 0.54566 0.65157 0.79732 0.82527 0.83458 0.87144 0.99551 1.01375 1.17371 1.19106 1.33784 1.52131 1.66213 1.85246 1.88726 2.20463 2.34237 2.65173 2.83121 2.99983 3.17044 3.31858 3.45323 3.5985 4.09957 4.34504 4.82164 
33 0.01136 0.10432 0.17489 0.1883 0.32919 0.34298 0.52143 0.54931 0.6598 0.80867 0.83413 0.84409 1.00668 1.18346 1.20433 1.34812 1.52414 1.67637 1.8679 2.09854 2.22071 2.35272 2.6569 2.84091 3.01343 3.17895 3.32728 3.46217 3.61352 4.10948 4.35849 4.52497 4.8338 
27 0.01614 0.11165 0.17615 0.19365 0.32999 0.34543 0.53274 0.66921 0.81348 0.83582 0.84761 1.00899 1.18563 1.21634 1.35308 1.54502 1.68155 1.87011 2.22098 2.3647 2.85251 3.1874 3.33212 3.4668 4.11136 4.36334 4.83774 
30 0.01694 0.10315 0.17005 0.18066 0.32411 0.33582 0.52196 0.66102 0.79757 0.82929 0.83885 0.87124 1.00188 1.04449 1.17948 1.19931 1.34576 1.54406 1.66977 1.86045 2.21234 2.34752 2.8481 3.02114 3.17756 3.32609 3.45935 4.10634 4.35722 4.83107 
29 0.00923 0.10367 0.17206 0.18566 0.32646 0.34094 0.52636 0.66069 0.80341 0.83115 0.84123 1.00425 1.18111 1.20508 1.34936 1.52962 1.67341 1.86388 2.22033 2.35054 2.66203 2.85503 3.03921 3.17795 3.32719 3.46213 3.61574 4.10798 4.83716 
38 0.00858 0.10155 0.17114 0.1811 0.21901 0.32543 0.3361 0.51851 0.54677 0.65917 0.81414 0.83394 0.84464 1.00361 1.02733 1.1804 1.19831 1.34454 1.52144 1.66978 1.86073 1.8879 2.0949 2.21071 2.34904 2.65489 2.83765 3.00646 3.17809 3.32484 3.46152 3.60665 3.79311 4.10664 4.35265 4.52455 4.67689 4.82977 
35 0.01927 0.10333 0.16831 0.17899 0.32118 0.3316 0.51426 0.54625 0.65452 0.80168 0.82881 0.83849 0.99903 1.0166 1.17631 1.19295 1.34013 1.51905 1.66682 1.85629 1.88142 2.08319 2.20666 2.34498 2.64978 2.83335 2.99924 3.17161 3.31966 3.45592 3.60108 4.10324 4.35044 4.52317 4.82518 
29 0.0197 0.10949 0.17111 0.18205 0.32491 0.33663 0.51979 0.80509 0.83226 0.84307 1.00313 1.04779 1.18042 1.20139 1.34539 1.55383 1.67025 1.86055 1.89339 2.21381 2.34885 2.84051 3.01478 3.18028 3.32493 3.46294 4.10708 4.35371 4.83031 
40 0.00895 0.10026 0.16688 0.17595 0.19703 0.32116 0.33014 0.35441 0.51467 0.54599 0.65541 0.81115 0.83097 0.8409 0.99985 1.01461 1.17574 1.18903 1.22207 1.34058 1.51646 1.66502 1.68677 1.85661 1.87396 2.08285 2.20584 2.24089 2.34541 2.65302 2.83431 3.00159 3.17372 3.32103 3.45733 3.60544 4.10373 4.3497 4.52872 4.82667 
29 0.00954 0.10592 0.176 0.19066 0.33005 0.34432 0.52619 0.66404 0.81564 0.83696 0.84939 1.00762 1.18452 1.2073 1.35036 1.53151 1.67503 1.86721 2.21647 2.35293 2.66506 2.85233 3.18148 3.3289 3.46549 4.11131 4.35956 4.53038 4.83816 
34 0.0159 0.09862 0.16768 0.17778 0.32081 0.33044 0.51341 0.54991 0.6547 0.79535 0.82724 0.83649 0.85916 0.99878 1.01555 1.17515 1.19048 1.22714 1.34003 1.66599 1.85599 1.87965 2.2055 2.24239 2.34465 2.83257 3.00489 3.17229 3.31973 3.45579 3.61864 4.10301 4.34845 4.82512 
28 0.01979 0.11171 0.17097 0.18221 0.3251 0.3382 0.52423 0.66356 0.81497 0.83463 0.84859 1.0029 1.02428 1.18101 1.20372 1.3475 1.66979 1.86066 2.21501 2.35031 2.84447 3.18289 3.3286 3.46192 3.61435 4.10834 4.35836 4.83106 
27 0.0167 0.10669 0.16879 0.1814 0.32188 0.33418 0.51563 0.80213 0.82954 0.84031 0.99936 1.03274 1.17744 1.2009 1.34216 1.66783 1.85757 2.21059 2.34603 2.83396 3.00957 3.17706 3.32229 3.45895 4.10451 4.34946 4.825 
54 0.01185 0.07711 0.13813 0.17278 0.18003 0.19312 0.32565 0.33259 0.34243 0.51802 0.53237 0.65756 0.68063 0.80538 0.83409 0.84269 0.86039 1.00414 1.01365 1.17939 1.18832 1.20532 1.34391 1.35866 1.51779 1.54069 1.66884 1.68196 1.86065 1.87281 2.08359 2.20659 2.22174 2.34934 2.3703 2.65491 2.8357 2.85408 3.00353 3.17664 3.32415 3.34389 3.46012 3.47375 3.60565 3.78774 4.10769 4.12341 4.35285 4.38991 4.52398 4.67615 4.82985 4.84763 
42 0.01809 0.10063 0.16852 0.17699 0.19551 0.32271 0.33157 0.35788 0.5152 0.53824 0.65549 0.80465 0.83049 0.83963 0.87671 1.0007 1.01357 1.17759 1.19069 1.22179 1.34208 1.51892 1.6664 1.68444 1.85799 1.87791 2.08456 2.20749 2.24679 2.34631 2.65187 2.83461 3.00202 3.17298 3.32145 3.45725 3.60371 3.78353 4.10421 4.35012 4.5207 4.8261 
35 0.00898 0.10117 0.16763 0.1772 0.20775 0.32135 0.33135 0.51411 0.54288 0.65614 0.80705 0.82969 0.83964 0.99935 1.0161 1.17654 1.19382 1.34055 1.53334 1.66496 1.68796 1.85625 1.88536 2.08856 2.20932 2.34476 2.6643 2.8341 3.00489 3.17289 3.32004 3.45673 4.10313 4.349 4.82522 
23 0.01465 0.10445 0.16753 0.17981 0.3224 0.33854 0.539 0.79824 0.82779 0.83812 0.99998 1.17857 1.20815 1.34749 1.66933 1.8584 2.21115 2.347 3.32544 3.4644 4.10341 4.35145 4.82966 
28 0.01038 0.10608 0.17127 0.18255 0.32465 0.33564 0.52123 0.66514 0.80589 0.832 0.84237 1.00274 1.02467 1.18113 1.20667 1.34812 1.66998 1.86023 1.89205 2.21018 2.34966 2.84233 3.18212 3.32562 3.46223 4.10664 4.35191 4.83151 
29 0.01882 0.10589 0.16793 0.1778 0.21274 0.3215 0.33231 0.51565 0.80345 0.8299 0.84022 0.99894 1.01545 1.17741 1.20147 1.34207 1.66416 1.68727 1.85599 1.88073 2.20688 2.34585 2.83483 3.17673 3.32097 3.45972 4.10469 4.34883 4.82586 
30 0.00702 0.09704 0.17239 0.18524 0.32763 0.3447 0.52514 0.66404 0.80199 0.83144 0.84131 1.00511 1.1824 1.20742 1.3507 1.5466 1.67855 1.8668 2.21868 2.35386 2.6685 2.8507 3.17956 3.3278 3.46291 3.62153 4.10734 4.3584 4.53585 4.83449 
41 0.01048 0.10136 0.16404 0.17294 0.19238 0.31803 0.32726 0.35578 0.51002 0.53298 0.64937 0.81145 0.829 0.8398 0.99669 1.01092 1.172 1.18397 1.21407 1.33661 1.36841 1.51024 1.66149 1.6807 1.85402 1.88484 2.07501 2.19975 2.22919 2.34227 2.65143 2.82906 2.99509 3.169 3.31715 3.4525 3.5992 4.09999 4.34585 4.52224 4.82162 
33 0.01726 0.10555 0.16882 0.17986 0.32321 0.33524 0.51828 0.65627 0.80295 0.82984 0.84004 1.00086 1.02152 1.1781 1.19883 1.34296 1.51945 1.66923 1.85898 2.08897 2.21022 2.34719 2.65481 2.84135 3.0052 3.17399 3.32244 3.45865 3.60445 4.10536 4.35628 4.52616 4.8279 
34 0.00751 0.10213 0.16461 0.175 0.31871 0.33113 0.5118 0.55466 0.65175 0.80693 0.82795 0.83913 0.9976 1.17384 1.1931 1.33822 1.51487 1.66443 1.85452 2.08092 2.20539 2.3431 2.64775 2.83034 2.99866 3.16939 3.31766 3.45355 3.60032 3.78033 4.10065 4.34707 4.51785 4.82274 
33 0.0123 0.10449 0.16407 0.17463 0.3089 0.32186 0.3379 0.50919 0.56917 0.65127 0.8166 0.8308 0.84924 0.99624 1.01683 1.17284 1.19686 1.33593 1.5233 1.6611 1.68265 1.85316 2.20011 2.34161 2.82738 2.9942 3.17108 3.31709 3.45266 3.59989 4.0995 4.34464 4.82037 
32 0.0084 0.09296 0.16891 0.17711 0.19247 0.32536 0.33493 0.52129 0.57669 0.79854 0.83097 0.84016 0.86109 1.00329 1.02021 1.18124 1.19929 1.34843 1.66968 1.69657 1.86071 1.88575 2.21597 2.34916 2.84155 3.17913 3.32688 3.46109 3.61509 4.10659 4.35304 4.83054 
27 0.02072 0.10609 0.16967 0.18176 0.32375 0.33617 0.52026 0.7987 0.82927 0.83943 1.00135 1.17841 1.20151 1.34349 1.66787 1.85904 1.89058 2.2108 2.34764 2.84977 3.01281 3.17842 3.32291 3.4613 4.10527 4.35302 4.83033 
39 0.02029 0.1045 0.1658 0.17489 0.19563 0.32091 0.33127 0.51376 0.5395 0.65258 0.81005 0.83018 0.84078 0.99924 1.01539 1.17388 1.18636 1.21746 1.33907 1.51584 1.66427 1.68847 1.85688 1.8908 2.08152 2.20242 2.22983 2.34552 2.65081 2.83288 2.99948 3.17142 3.31988 3.45533 3.60147 4.10278 4.34993 4.51844 4.82482 
32 0.0105 0.10093 0.16552 0.17466 0.19869 0.31961 0.32959 0.51207 0.65708 0.80101 0.82742 0.8372 0.99734 1.0157 1.17379 1.18936 1.33847 1.53367 1.66388 1.85492 1.88627 2.20363 2.34305 2.66048 2.8309 2.99984 3.17074 3.31775 3.45427 4.10205 4.3476 4.82266 
27 0.01741 0.10163 0.16509 0.17586 0.31924 0.33118 0.51437 0.79351 0.82537 0.83526 0.88895 0.99714 1.02231 1.17621 1.20694 1.34138 1.66414 1.8544 2.20748 2.34261 2.83221 3.17292 3.31905 3.45603 4.10022 4.34584 4.82198 
34 0.01562 0.10806 0.16859 0.17976 0.32272 0.33431 0.51635 0.5483 0.65625 0.81482 0.83272 0.84661 1.00126 1.04835 1.17815 1.19881 1.34277 1.51929 1.668 1.85866 2.08512 2.21218 2.34693 2.65548 2.83567 3.00485 3.17556 3.3218 3.45816 3.60569 4.10458 4.35232 4.52524 4.82811 
36 0.02042 0.10315 0.16336 0.17333 0.20834 0.31712 0.32813 0.5088 0.53466 0.65024 0.81168 0.82827 0.84159 0.99541 1.02018 1.17199 1.19175 1.33601 1.51462 1.66043 1.69423 1.85232 1.88938 2.07804 2.20653 2.34102 2.65307 2.82792 2.99573 3.168 3.31595 3.45219 3.59972 4.09887 4.34437 4.82021 
38 0.00658 0.02953 0.11079 0.17435 0.1842 0.22614 0.32894 0.34039 0.52283 0.55629 0.66022 0.81084 0.83464 0.84399 1.00659 1.05243 1.18362 1.20312 1.34951 1.52434 1.67357 1.8652 2.09592 2.21426 2.35272 2.65631 2.84256 3.01063 3.17812 3.32719 3.46247 3.6111 3.789 4.10944 4.35905 4.52437 4.67565 4.83203 
28 0.01412 0.10401 0.17381 0.18987 0.32807 0.34293 0.53393 0.66324 0.79965 0.83112 0.84072 0.87537 1.00663 1.18336 1.21119 1.35356 1.53387 1.68159 1.86888 2.22599 2.35805 2.85526 3.1828 3.33173 3.4632 4.11023 4.38828 4.84253 
40 0.00872 0.09786 0.16599 0.1746 0.19211 0.32062 0.32979 0.36106 0.51415 0.53943 0.6555 0.8051 0.82931 0.8386 0.99883 1.01227 1.17481 1.18594 1.21282 1.33913 1.36285 1.51942 1.665 1.69003 1.85629 1.87678 2.20608 2.24256 2.34471 2.65312 2.83307 3.00166 3.17489 3.3195 3.45657 3.6019 4.10347 4.34928 4.52072 4.82542 
37 0.01971 0.10398 0.16621 0.17503 0.1942 0.32168 0.33197 0.51304 0.53555 0.65406 0.80748 0.82981 0.83983 0.99988 1.02032 1.17531 1.18876 1.2216 1.33914 1.51591 1.66467 1.68617 1.85698 1.88435 2.08454 2.20509 2.34446 2.65622 2.8317 2.99954 3.17217 3.32007 3.45577 3.60217 4.10233 4.34802 4.82405 
27 0.01555 0.10253 0.16421 0.17591 0.3175 0.32968 0.51103 0.59439 0.80078 0.82629 0.83682 0.99524 1.01315 1.17454 1.20339 1.33897 1.66251 1.85205 2.20748 2.34148 2.82995 3.17068 3.31764 3.45445 4.09917 4.3441 4.82059 
20 0.02111 0.10939 0.17357 0.19009 0.32771 0.34342 0.55396 0.80394 0.83227 0.84283 1.00545 1.18589 1.22282 1.6742 1.86906 2.22136 2.361 3.47938 4.11086 4.84003 
25 0.0098 0.11567 0.16931 0.18661 0.32233 0.33683 0.52002 0.68407 0.82218 0.83604 1.00083 1.17682 1.20183 1.34323 1.66916 1.85835 2.20824 2.34706 2.83817 3.18118 3.3228 3.45945 4.10482 4.35272 4.82961 
37 0.02033 0.09625 0.15623 0.16528 0.19388 0.31037 0.31988 0.50148 0.64009 0.79736 0.81997 0.83055 0.98846 1.00331 1.16329 1.18499 1.32741 1.49964 1.65349 1.67688 1.84518 1.87394 2.06389 2.1913 2.33348 2.63664 2.81942 2.98536 3.15918 3.30775 3.4434 3.58867 3.76319 4.09137 4.33726 4.50477 4.81282 
35 0.01916 0.10151 0.16628 0.17537 0.1994 0.32046 0.33091 0.51222 0.53461 0.65302 0.80305 0.82822 0.83776 0.99815 1.01546 1.17451 1.18677 1.21578 1.33834 1.37073 1.66436 1.6892 1.85554 1.88644 2.20433 2.34382 2.83087 2.99749 3.17028 3.31873 3.45419 3.60044 4.10131 4.34705 4.82311 
41 0.06048 0.13063 0.16159 0.17178 0.21252 0.31353 0.32315 0.3624 0.50494 0.5267 0.64368 0.81341 0.82706 0.84363 0.99228 1.00766 1.167 1.17974 1.33105 1.36018 1.50369 1.65728 1.67975 1.84879 1.8688 2.06753 2.19583 2.33709 2.63992 2.82309 2.98917 3.16306 3.31147 3.44726 3.59262 3.76721 4.09521 4.3408 4.50773 4.81633 4.84265 
31 0.0151 0.1089 0.17156 0.18447 0.3257 0.33986 0.51975 0.56534 0.66059 0.81548 0.83395 0.84707 1.00401 1.18034 1.20226 1.34614 1.53232 1.67244 1.86225 2.21314 2.34896 2.66542 2.84105 3.01178 3.17723 3.32476 3.46085 3.61573 4.10649 4.35487 4.82986 
27 0.01871 0.10222 0.17108 0.18291 0.32532 0.33801 0.52683 0.7947 0.82915 0.83856 0.85941 1.00158 1.02126 1.1809 1.20248 1.34917 1.67442 1.86203 2.22593 2.35116 2.85633 3.18328 3.32839 3.46201 4.10577 4.35561 4.83195 
27 0.02043 0.10529 0.16543 0.17644 0.31953 0.33313 0.51554 0.65586 0.80568 0.82801 0.83979 0.99801 1.17468 1.20216 1.33966 1.52584 1.66404 1.85601 2.20807 2.34422 2.84622 3.17361 3.31865 3.45646 4.10221 4.34979 4.82531 
38 0.01441 0.09828 0.16581 0.17464 0.19563 0.32065 0.33084 0.51353 0.54224 0.65421 0.79807 0.82735 0.83658 0.86648 0.99867 1.01845 1.17586 1.19349 1.34024 1.51841 1.66556 1.85589 1.8855 2.08925 2.20783 2.34458 2.65044 2.83478 3.00222 3.17248 3.31983 3.45588 3.60449 3.79154 4.10228 4.34811 4.52033 4.82481 
22 0.01394 0.09485 0.15963 0.17338 0.31291 0.33499 0.50963 0.78661 0.82057 0.83004 0.85266 0.99021 1.17386 1.46296 1.65644 1.84632 2.33723 2.82781 3.31582 4.09551 4.33821 4.81497 
35 0.01377 0.10402 0.16581 0.17547 0.20422 0.31976 0.33092 0.51208 0.53852 0.6528 0.81213 0.83009 0.84191 0.99808 1.02022 1.17474 1.1905 1.33875 1.51962 1.66416 1.85494 1.88961 2.07968 2.2071 2.3437 2.65375 2.83137 2.99869 3.17072 3.31852 3.45452 3.60109 4.10156 4.34748 4.82331 
28 0.01283 0.10703 0.17621 0.19157 0.33052 0.34612 0.52644 0.66606 0.80661 0.83465 0.84469 1.0067 1.18565 1.21225 1.35282 1.55456 1.67749 1.86787 2.22358 2.35688 2.85268 3.05217 3.18429 3.3333 3.46547 4.11164 4.36124 4.83572 
26 0.01541 0.10037 0.16905 0.17874 0.21482 0.32417 0.337 0.51945 0.79514 0.82825 0.83761 0.86012 1.00157 1.18012 1.20544 1.34571 1.66787 1.86002 2.21452 2.34863 2.84467 3.32344 3.45995 4.10412 4.35099 4.8275 
44 0.0116 0.09387 0.16088 0.16938 0.18583 0.3155 0.32401 0.34294 0.50757 0.52877 0.64713 0.79672 0.82411 0.83317 0.86217 0.99388 1.00664 1.16971 1.18083 1.20822 1.33379 1.3555 1.509 1.65947 1.68125 1.85071 1.86897 2.07182 2.1987 2.22917 2.33941 2.6445 2.82583 2.99212 3.16559 3.31413 3.44975 3.47163 3.59507 3.77244 4.09719 4.34272 4.51381 4.81876 
28 0.02168 0.11347 0.17401 0.19066 0.32725 0.34112 0.5224 0.66308 0.81712 0.83577 0.85109 1.0058 1.18167 1.20343 1.34735 1.67423 1.86457 2.21378 2.35129 2.84459 3.01208 3.17893 3.32684 3.46243 3.61307 4.10923 4.3637 4.83348 
40 0.01548 0.09313 0.15972 0.16843 0.1826 0.31399 0.32207 0.33456 0.50757 0.53749 0.64845 0.79283 0.82379 0.83267 0.85135 0.99339 1.00429 1.1693 1.18114 1.21176 1.33334 1.50732 1.65783 1.6749 1.84977 1.86726 2.07112 2.19679 2.23033 2.33932 2.64506 2.82512 2.99111 3.16667 3.31413 3.45024 3.59579 4.09746 4.3419 4.818 
35 0.00978 0.09225 0.15354 0.16276 0.19068 0.3075 0.31781 0.49907 0.63849 0.79244 0.817 0.8271 0.98556 1.00319 1.16128 1.18226 1.32538 1.49911 1.65041 1.84195 2.06054 2.18863 2.33064 2.63503 2.8166 2.98314 3.15714 3.30548 3.44147 3.58694 3.76147 4.08872 4.33413 4.5026 4.80989 
29 0.07712 0.16183 0.17612 0.31657 0.33214 0.50966 0.65091 0.81068 0.82811 0.85016 0.99532 1.17169 1.2037 1.33809 1.52091 1.66381 1.85302 2.08516 2.20466 2.34223 2.65282 2.83122 3.00623 3.16861 3.31658 3.45412 4.09922 4.3465 4.82172 
32 0.02139 0.11474 0.17306 0.18806 0.32756 0.34351 0.52022 0.55557 0.66029 0.82393 0.83803 0.86633 1.00674 1.18136 1.20387 1.34782 1.52993 1.67771 1.86722 2.21322 2.35318 2.6604 2.84181 3.01162 3.17867 3.32678 3.4624 3.61708 4.10805 4.35821 4.53676 4.83243 
48 0.01596 0.10259 0.17232 0.18009 0.19373 0.32839 0.33701 0.36156 0.52027 0.53879 0.65876 0.69109 0.80882 0.83518 0.84403 0.86728 1.006 1.01813 1.18072 1.19025 1.21047 1.34519 1.36268 1.52175 1.67151 1.68846 1.86374 1.88103 2.09084 2.20962 2.22951 2.35076 2.65614 2.83902 2.86279 3.00412 3.1777 3.32596 3.46092 3.47602 3.60781 3.79114 4.1092 4.35651 4.52537 4.66947 4.8313 4.8538 
26 0.01419 0.10356 0.17385 0.18469 0.32927 0.34296 0.5292 0.67113 0.79987 0.83231 0.84176 0.86858 1.00637 1.1835 1.20425 1.35226 1.67706 1.86887 2.21752 2.35297 2.85795 3.18801 3.3296 3.46387 4.11104 4.84034 
28 0.02308 0.10479 0.16405 0.17434 0.21672 0.31899 0.33073 0.5136 0.80412 0.82734 0.83873 0.99707 1.17317 1.19406 1.33783 1.66191 1.69939 1.85379 1.88251 2.20232 2.34276 2.8305 3.18165 3.31799 3.45798 4.10148 4.34673 4.82208 
29 0.02265 0.11144 0.17182 0.18644 0.32554 0.33976 0.52071 0.66103 0.81424 0.83391 0.84785 1.00366 1.18079 1.20653 1.34766 1.53712 1.67118 1.86221 2.09857 2.21211 2.34929 2.84425 3.17786 3.32595 3.46333 4.10641 4.35435 4.53813 4.83025 
31 0.01529 0.10416 0.16845 0.17945 0.32158 0.33291 0.51514 0.55128 0.65842 0.80478 0.82951 0.8396 0.99954 1.02191 1.17817 1.20609 1.34375 1.66627 1.85676 1.89488 2.21109 2.346 2.83575 3.00595 3.17346 3.32132 3.45826 3.60889 4.10396 4.34932 4.82524 
25 0.01899 0.10181 0.16487 0.17539 0.32078 0.33699 0.53652 0.79346 0.82553 0.83538 0.88163 0.99872 1.17695 1.20948 1.34869 1.66712 1.85766 2.21165 2.34602 3.1824 3.32283 3.45671 4.10198 4.35105 4.82598 
44 0.01129 0.09825 0.17309 0.18165 0.19949 0.32785 0.33667 0.3595 0.51947 0.53702 0.66178 0.81561 0.83672 0.8464 1.00613 1.01984 1.18133 1.19236 1.21911 1.34502 1.36458 1.52873 1.67142 1.68958 1.86284 1.87923 2.08878 2.21082 2.24094 2.35072 2.66254 2.8376 2.85999 3.00846 3.17803 3.32523 3.4616 3.48558 3.60977 4.10864 4.35488 4.52995 4.83049 4.84898 
45 0.009 0.09657 0.16542 0.17343 0.18798 0.3198 0.32768 0.34034 0.5111 0.52863 0.65122 0.80086 0.82828 0.83734 0.86616 0.99814 1.00938 1.17359 1.1844 1.21051 1.33733 1.36225 1.51631 1.66333 1.67874 1.85487 1.86912 2.07442 2.20109 2.2297 2.3432 2.65293 2.82908 2.85671 2.99549 3.1695 3.31761 3.45363 3.47845 3.59942 4.1012 4.34656 4.38319 4.82219 4.8379 
37 0.01187 0.09804 0.16936 0.1777 0.19659 0.32369 0.3329 0.51641 0.54369 0.658 0.79697 0.8294 0.83836 0.85674 1.00121 1.01452 1.1788 1.19338 1.22463 1.34403 1.52799 1.6684 1.70281 1.85873 1.88009 2.21215 2.34738 2.65606 2.83614 3.17429 3.32236 3.45776 3.61511 4.10477 4.35161 4.53873 4.82766 
34 0.01185 0.10644 0.16937 0.17947 0.21951 0.32309 0.33345 0.51679 0.55028 0.65683 0.81556 0.83338 0.84532 1.00076 1.01506 1.17765 1.1921 1.23244 1.34231 1.52755 1.66752 1.85851 1.88406 2.20904 2.34699 2.66312 2.83681 3.00618 3.17656 3.32263 3.45873 4.10583 4.3523 4.82873 
30 0.01584 0.10514 0.17052 0.17998 0.20854 0.32629 0.33915 0.51917 0.54891 0.6624 0.80872 0.83241 0.84218 1.00393 1.18055 1.19931 1.34533 1.6701 1.86317 2.21492 2.34923 2.83805 3.016 3.17958 3.32412 3.45985 3.61676 4.1068 4.35523 4.82868 
41 0.0189 0.09473 0.1597 0.1683 0.18451 0.31357 0.32186 0.33704 0.50604 0.53799 0.64725 0.79816 0.82356 0.83273 0.87624 0.99252 1.00521 1.16846 1.18172 1.21542 1.33284 1.51101 1.65687 1.67553 1.84886 1.86813 2.06816 2.1965 2.3378 2.64558 2.8237 2.99047 3.16479 3.31291 3.44838 3.59423 3.77068 4.0958 4.34079 4.51339 4.81688 
27 0.01515 0.10121 0.16533 0.17584 0.31921 0.32986 0.51868 0.79296 0.82603 0.83569 0.86647 0.99638 1.00894 1.17689 1.20497 1.34423 1.66347 1.85434 1.88382 2.20857 2.34484 2.84935 3.32175 3.46038 4.10143 4.3468 4.82394 
28 0.01738 0.11295 0.17643 0.18702 0.33013 0.34083 0.52575 0.56006 0.81321 0.83792 0.84873 1.00839 1.02982 1.18647 1.20737 1.35307 1.67607 1.86659 1.89781 2.22286 2.35562 2.85707 3.19375 3.333 3.46839 4.11315 4.36373 4.83688 
45 0.01178 0.09538 0.16286 0.17137 0.18708 0.31736 0.32565 0.34047 0.5099 0.5324 0.6503 0.79711 0.8261 0.8351 0.8577 0.99594 1.00708 1.17196 1.1833 1.2114 1.33629 1.36311 1.51311 1.66138 1.68104 1.85268 1.86991 2.07595 2.2016 2.23179 2.34169 2.64705 2.82819 2.99465 3.16785 3.31657 3.45213 3.47201 3.59783 3.7816 4.09991 4.34506 4.51777 4.82125 4.84414 
29 0.01959 0.10593 0.16884 0.17891 0.22068 0.32373 0.33529 0.51958 0.80229 0.83015 0.84023 1.00082 1.01765 1.17905 1.20076 1.34465 1.66772 1.70983 1.85853 1.88655 2.2097 2.34769 2.8377 3.17784 3.32409 3.45968 4.10569 4.35095 4.82696 
36 0.02046 0.10946 0.16749 0.17799 0.22517 0.32115 0.33153 0.51306 0.54143 0.65436 0.82136 0.83487 0.8572 0.99984 1.01961 1.17626 1.19287 1.33953 1.51739 1.66442 1.68809 1.85667 1.8939 2.08462 2.20482 2.34516 2.65263 2.8321 2.99828 3.17318 3.3202 3.45639 3.60236 4.10333 4.34969 4.82472 
44 0.0092 0.06929 0.13751 0.17412 0.18334 0.20935 0.32769 0.33731 0.51892 0.53722 0.65824 0.81565 0.83601 0.84585 1.00541 1.01999 1.18117 1.19303 1.22178 1.34534 1.37077 1.5203 1.67142 1.69345 1.86293 1.88419 2.08588 2.21225 2.3505 2.65453 2.83827 3.00508 3.17679 3.3251 3.4609 3.48304 3.60733 3.7854 4.10841 4.35507 4.52188 4.66101 4.83052 4.86054 
44 0.01736 0.10466 0.16844 0.17703 0.19486 0.32284 0.33184 0.35734 0.51489 0.53311 0.65497 0.81269 0.83253 0.84246 1.00136 1.01603 1.17673 1.18833 1.21701 1.34171 1.36996 1.51424 1.54672 1.66689 1.68808 1.85844 1.87693 2.07927 2.20584 2.23306 2.34685 2.65131 2.83393 3.00047 3.17287 3.32167 3.45745 3.60307 3.77924 4.10419 4.34994 4.51864 4.66165 4.82664 
36 0.01551 0.10466 0.17003 0.17907 0.20241 0.32478 0.33553 0.51711 0.54308 0.65856 0.80798 0.83214 0.84184 1.00245 1.02104 1.17958 1.1956 1.34415 1.52146 1.66919 1.85966 1.88545 2.09254 2.21347 2.34877 2.65561 2.83714 3.00975 3.17621 3.3251 3.46058 3.60613 4.10629 4.35129 4.52671 4.82766 
29 0.00806 0.10799 0.17066 0.18171 0.32359 0.334 0.51645 0.54365 0.81484 0.83451 0.84837 1.00208 1.01918 1.17977 1.20082 1.34444 1.66724 1.69105 1.85913 1.88542 2.21367 2.34789 2.83629 3.18266 3.32433 3.46206 4.10611 4.35165 4.82752 
44 0.01624 0.10182 0.17086 0.1792 0.19756 0.32496 0.33367 0.35733 0.51605 0.53433 0.65796 0.80633 0.8323 0.84143 0.8772 1.00313 1.01698 1.17868 1.18995 1.21733 1.3418 1.36021 1.52327 1.66896 1.68846 1.8601 1.87711 2.0906 2.20815 2.23975 2.34746 2.65723 2.83477 2.86026 3.00293 3.17487 3.32241 3.45885 3.60698 4.10546 4.35114 4.53154 4.82695 4.84584 
33 0.01761 0.09619 0.16278 0.17221 0.19792 0.31815 0.32951 0.5119 0.54316 0.65205 0.79493 0.82489 0.83407 0.85949 0.99557 1.01053 1.17395 1.19301 1.33957 1.66244 1.85296 2.08653 2.20475 2.34217 2.83117 3.00188 3.16986 3.31754 3.45293 3.61494 4.09942 4.34513 4.8217 
27 0.01191 0.10632 0.16998 0.18383 0.32332 0.33658 0.5293 0.68207 0.80643 0.83082 0.84172 1.00087 1.04581 1.18014 1.20894 1.35067 1.66837 1.85947 2.21572 2.35194 2.85972 3.18024 3.34008 3.46211 4.11034 4.35619 4.83402 
36 0.01339 0.10226 0.16605 0.1761 0.22051 0.31975 0.33033 0.51169 0.53945 0.65383 0.80614 0.82877 0.83871 0.99743 1.01417 1.17491 1.19133 1.33852 1.51992 1.66342 1.69996 1.85464 1.88744 2.08024 2.20518 2.34385 2.65555 2.83043 2.99783 3.17062 3.31922 3.45451 3.60044 4.10123 4.34647 4.82256 
32 0.01274 0.10088 0.16362 0.1727 0.19425 0.3178 0.32843 0.51035 0.65321 0.80058 0.82642 0.83629 0.99546 1.01229 1.17349 1.19322 1.33701 1.66077 1.68601 1.85227 1.87357 2.20247 2.34185 2.82873 2.99651 3.16946 3.31728 3.45262 3.59945 4.09931 4.34428 4.82083 
42 0.01905 0.09543 0.16 0.16804 0.18187 0.31506 0.32338 0.33875 0.50643 0.52911 0.64503 0.79915 0.82392 0.83315 0.99327 1.00523 1.16814 1.17982 1.21035 1.33225 1.5042 1.65808 1.67422 1.84999 1.86493 2.06851 2.19572 2.22879 2.33824 2.64086 2.82396 2.98995 3.16374 3.3124 3.44791 3.59313 3.76772 4.09602 4.34175 4.50843 4.81738 4.83996 
13 0.0189 0.11213 0.16884 0.19271 0.32251 0.8011 0.82838 0.84166 0.99855 1.18494 1.67195 1.85698 4.10996 
18 0.02279 0.10988 0.17202 0.19493 0.32585 0.55055 0.80248 0.83043 0.84186 1.00205 1.18447 1.22766 1.68127 1.8649 2.22648 3.4831 4.11037 4.83785 
37 0.01798 0.1108 0.17722 0.18697 0.22084 0.33116 0.3414 0.52398 0.54893 0.66534 0.81716 0.839 0.84912 1.00849 1.02362 1.1857 1.20055 1.2375 1.35041 1.53486 1.67427 1.69587 1.86727 1.89843 2.2185 2.35438 2.66683 2.8428 3.01374 3.18307 3.33015 3.46528 3.61339 4.11227 4.35756 4.83369 4.85931 
30 0.01325 0.11685 0.17806 0.19319 0.33228 0.34766 0.52729 0.66885 0.82743 0.84293 0.86881 1.00867 1.03572 1.18762 1.21679 1.35931 1.54708 1.67589 1.87106 2.22386 2.35871 2.67213 2.85577 3.02763 3.1858 3.33506 3.46881 4.11454 4.37042 4.8396 
19 0.02762 0.10531 0.16537 0.18582 0.31871 0.33562 0.79569 0.82498 0.83603 0.99521 1.17664 1.21621 1.66387 1.85319 2.2103 2.34396 4.1 4.34444 4.82253 
35 0.01609 0.10058 0.16908 0.17754 0.19653 0.32473 0.33538 0.51807 0.55058 0.65863 0.80032 0.83005 0.83925 0.86627 1.00275 1.02676 1.17842 1.19183 1.22198 1.34346 1.66946 1.86157 2.09639 2.21042 2.34775 2.66684 2.84215 3.00903 3.17602 3.32318 3.45853 3.61346 4.10514 4.35319 4.82871 
38 0.00682 0.10249 0.16643 0.17601 0.20229 0.32084 0.33114 0.51301 0.53574 0.6543 0.81278 0.83109 0.84262 0.9991 1.01498 1.17564 1.19064 1.33939 1.37565 1.51952 1.66447 1.68922 1.85667 1.88486 2.08002 2.20634 2.34455 2.65268 2.83268 3.00094 3.17195 3.31971 3.45538 3.60215 4.10245 4.34863 4.52914 4.82475 
23 0.00711 0.1033 0.17129 0.1913 0.32588 0.36236 0.52857 0.79911 0.82874 0.83904 1.00398 1.1805 1.21101 1.35818 1.67957 1.86959 2.22252 2.35614 3.32508 3.46122 4.10576 4.38161 4.83812 
21 0.01691 0.10995 0.16859 0.18079 0.32232 0.33643 0.52848 0.8086 0.83135 0.84444 1.00062 1.18107 1.21897 1.36229 1.66642 1.85796 2.22159 2.34811 4.10784 4.35166 4.82812 
31 0.01214 0.11003 0.17042 0.18677 0.32505 0.34209 0.5211 0.65772 0.81529 0.83341 0.84956 1.00295 1.18038 1.21067 1.3477 1.52364 1.67035 1.86497 2.09418 2.21638 2.34975 2.65848 2.85072 3.01364 3.17731 3.32635 3.46055 4.10667 4.36008 4.67263 4.83436 
37 0.0131 0.10564 0.16687 0.17641 0.20251 0.32159 0.33213 0.51463 0.54658 0.6549 0.81495 0.83186 0.8448 0.99997 1.02007 1.17531 1.18981 1.33973 1.51843 1.66587 1.69992 1.85662 1.88162 2.08225 2.20443 2.24141 2.34511 2.65233 2.83338 3.00099 3.17221 3.32028 3.45659 3.60235 4.1036 4.34995 4.82555 
25 0.01718 0.11258 0.17376 0.19074 0.32695 0.34133 0.53537 0.67124 0.817 0.8357 0.85092 1.00519 1.18416 1.22029 1.35827 1.67439 1.86317 2.22038 2.3556 3.18119 3.33149 3.46601 4.11098 4.36637 4.83973 
21 0.00978 0.1091 0.17182 0.2018 0.32595 0.54424 0.80498 0.8304 0.84336 1.00246 1.18018 1.21405 1.35293 1.67419 1.86905 2.2191 2.35973 3.32679 3.46321 4.11094 4.84442 
44 0.01937 0.11422 0.17679 0.18573 0.20524 0.33111 0.3402 0.36531 0.52395 0.54453 0.66292 0.82719 0.84275 0.85555 1.00914 1.02202 1.18445 1.19536 1.22197 1.34902 1.3702 1.52503 1.67405 1.69136 1.86695 1.88612 2.09306 2.21495 2.24785 2.35467 2.65922 2.84331 3.0092 3.18165 3.32964 3.4652 3.48672 3.6118 3.79283 4.11363 4.35992 4.52807 4.66727 4.83506 
31 0.00902 0.09941 0.16421 0.17396 0.20297 0.31774 0.32726 0.51086 0.79518 0.82632 0.83596 0.87411 0.99571 1.00847 1.1746 1.20034 1.33858 1.66088 1.68641 1.85208 1.87294 2.08079 2.20396 2.34194 2.82904 3.17165 3.31813 3.45442 4.1 4.34405 4.82039 
35 0.07897 0.14479 0.1593 0.17048 0.30755 0.31544 0.49966 0.6409 0.78275 0.81756 0.82661 0.84347 0.98715 0.99795 1.16298 1.20337 1.32687 1.46866 1.50688 1.65181 1.84348 2.06119 2.18903 2.3327 2.64174 2.81761 2.98425 3.16012 3.30712 3.44401 3.58919 3.76314 4.09086 4.33562 4.81134 
29 0.01005 0.11528 0.17568 0.19233 0.32806 0.34097 0.52431 0.66489 0.8272 0.84162 1.00552 1.02641 1.1848 1.21358 1.35083 1.53752 1.67281 1.86453 2.21579 2.35337 2.67902 2.84734 3.18264 3.33 3.46684 3.62355 4.1116 4.36149 4.83696 
40 0.01229 0.1065 0.16783 0.17703 0.19885 0.32186 0.33125 0.36192 0.51413 0.54054 0.65378 0.82096 0.83482 0.85094 1.00067 1.01632 1.17575 1.18793 1.21915 1.34021 1.37006 1.51667 1.66517 1.68372 1.85752 1.87958 2.09498 2.20596 2.34625 2.65853 2.83396 3.00023 3.17437 3.32187 3.4561 3.60324 4.1052 4.35046 4.52678 4.82609 
41 0.01605 0.11077 0.17389 0.18363 0.2149 0.32837 0.33902 0.51951 0.53989 0.66032 0.81996 0.83773 0.84975 1.0063 1.02488 1.18193 1.19524 1.22865 1.34662 1.52464 1.67196 1.69946 1.86437 1.90147 2.09009 2.21323 2.35145 2.65736 2.83927 3.00821 3.17796 3.32663 3.46138 3.49051 3.60992 3.79752 4.10848 4.35516 4.5286 4.83059 4.85847 
24 0.01276 0.10848 0.17212 0.18816 0.32473 0.33751 0.5362 0.80566 0.83188 0.84304 1.00273 1.18128 1.20902 1.34619 1.67152 1.86048 2.21508 2.3496 2.85475 3.32583 3.46858 4.10712 4.35616 4.83407 
32 0.01632 0.10574 0.16551 0.17576 0.21536 0.31907 0.32914 0.51244 0.65475 0.81135 0.83022 0.84286 0.99729 1.01101 1.17448 1.19299 1.33897 1.66192 1.68596 1.85372 1.87542 2.20598 2.34316 2.83088 2.99796 3.1709 3.31839 3.45519 3.60217 4.10188 4.34707 4.82314 
31 0.01116 0.1066 0.16472 0.17555 0.31753 0.32865 0.51003 0.54203 0.65322 0.81644 0.83144 0.85161 0.99671 1.0163 1.1734 1.19484 1.33719 1.66155 1.85349 1.88362 2.20149 2.34253 2.82851 2.99575 3.17085 3.31753 3.45367 3.60149 4.10023 4.3457 4.82131 
39 0.01735 0.09875 0.16832 0.17652 0.19401 0.32357 0.33294 0.51563 0.53861 0.65587 0.79685 0.82894 0.83794 0.85696 1.00148 1.01767 1.17747 1.18998 1.21831 1.34164 1.3703 1.52104 1.66861 1.85881 1.88189 2.09542 2.20841 2.34643 2.65633 2.83452 3.0039 3.17399 3.32213 3.45698 3.60345 4.10426 4.35019 4.52433 4.82635 
32 0.01615 0.11582 0.1787 0.19045 0.33321 0.34597 0.52799 0.57793 0.6673 0.82638 0.84271 0.85909 1.01189 1.18842 1.21134 1.35404 1.53568 1.67773 1.86887 2.10384 2.21849 2.35845 2.66807 2.85034 3.019 3.1845 3.33359 3.46818 3.61594 4.11475 4.36392 4.8394 
30 0.00847 0.09809 0.16169 0.17319 0.31467 0.32769 0.50828 0.65068 0.7935 0.82313 0.83297 0.99223 1.01346 1.17158 1.19734 1.33633 1.65909 1.84891 2.07661 2.20537 2.339 2.82726 2.99895 3.16813 3.31504 3.45193 3.6083 4.09715 4.34132 4.81798 
26 0.00856 0.10879 0.16752 0.18555 0.3207 0.33648 0.51599 0.67827 0.8157 0.83176 0.85351 0.99929 1.17716 1.21934 1.34449 1.66773 1.85633 2.21588 2.34647 2.83821 3.17613 3.32217 3.45863 4.1031 4.34932 4.82527 
40 0.01678 0.10078 0.16967 0.17848 0.20064 0.32403 0.33321 0.51593 0.54006 0.65723 0.80013 0.83044 0.83959 0.86334 1.00165 1.01526 1.17854 1.19239 1.22422 1.34282 1.52219 1.66848 1.69276 1.85907 1.87841 2.09143 2.20952 2.34755 2.65464 2.83511 3.0052 3.17476 3.32275 3.45854 3.60686 3.7855 4.10501 4.35104 4.52213 4.82734 
30 0.01878 0.10641 0.16793 0.17769 0.20905 0.32316 0.33539 0.51956 0.66761 0.80952 0.83104 0.84204 1.00143 1.17766 1.19701 1.34464 1.66557 1.69057 1.85913 2.09227 2.20815 2.34775 2.83955 3.00872 3.17675 3.32387 3.45775 4.10445 4.35169 4.82887 
35 0.00814 0.10178 0.17021 0.17966 0.20568 0.3258 0.33733 0.51804 0.54434 0.65876 0.81567 0.83425 0.84558 1.00359 1.02574 1.18019 1.19745 1.34486 1.52678 1.67002 1.86092 1.88896 2.09373 2.21278 2.34939 2.66053 2.83872 3.00623 3.17648 3.32439 3.45967 3.61092 4.10671 4.35551 4.82973 
21 0.01729 0.10597 0.17079 0.18507 0.32476 0.33875 0.5452 0.79893 0.82955 0.83969 1.00232 1.18185 1.21624 1.35179 1.67023 1.86308 2.21472 3.33145 3.47012 4.10929 4.83603 
24 0.02368 0.11384 0.16974 0.18556 0.32308 0.33828 0.52561 0.81251 0.83245 0.84858 1.00096 1.18046 1.22031 1.34709 1.66846 1.85807 2.21091 2.35346 2.84204 3.32599 3.46189 4.10669 4.35226 4.82927 
39 0.01095 0.10258 0.16817 0.1776 0.2048 0.32227 0.33224 0.5145 0.53906 0.65494 0.80763 0.83066 0.84055 0.9998 1.01399 1.17674 1.19099 1.22628 1.3412 1.51964 1.66695 1.8572 1.87745 2.08078 2.2075 2.34598 2.65116 2.83293 3.0006 3.17228 3.32092 3.4563 3.48724 3.60258 3.78519 4.10354 4.34922 4.52109 4.82577 
23 0.01568 0.10503 0.17148 0.18424 0.32436 0.33604 0.55672 0.79727 0.82987 0.83962 0.87484 1.00203 1.02414 1.18352 1.22008 1.67167 1.86054 2.21542 2.3622 3.47014 4.10706 4.35836 4.83477 
30 0.01187 0.10839 0.16979 0.18292 0.32529 0.34299 0.52491 0.6586 0.81248 0.83221 0.84611 1.00478 1.18081 1.21403 1.35079 1.52322 1.67529 1.86422 2.21235 2.35344 2.66025 2.85153 3.17906 3.32792 3.46101 3.61509 4.10864 4.36786 4.52671 4.83611 
29 0.01519 0.10672 0.17134 0.18306 0.32437 0.33583 0.52867 0.66461 0.80394 0.83164 0.84172 1.00155 1.01657 1.18103 1.20429 1.3475 1.53635 1.66868 1.86018 2.21227 2.34908 3.18308 3.32776 3.46285 3.61315 4.10949 4.35773 4.68276 4.83378 
37 0.01539 0.11232 0.17717 0.18822 0.33134 0.34314 0.52242 0.54386 0.66184 0.81877 0.83917 0.85069 1.0091 1.03564 1.18426 1.19806 1.23244 1.34928 1.52608 1.67481 1.86689 1.90109 2.09069 2.21595 2.35407 2.65862 2.84245 3.0089 3.18029 3.32904 3.46417 3.61042 4.11191 4.35916 4.52891 4.66975 4.83466 
21 0.01633 0.0996 0.16193 0.17695 0.31603 0.33025 0.78941 0.82215 0.83227 0.9609 0.99489 1.17394 1.47099 1.66093 1.85006 2.23199 2.33928 3.31687 4.09739 4.34141 4.81782 
28 0.02007 0.11427 0.17348 0.18623 0.3273 0.34029 0.52249 0.6654 0.81855 0.83686 0.85263 1.00569 1.18168 1.20241 1.34645 1.67227 1.86291 2.21159 2.35048 2.84286 3.01 3.17825 3.32525 3.46269 3.61574 4.10945 4.35784 4.83132 
28 0.00848 0.10473 0.17363 0.18627 0.32708 0.33921 0.52257 0.68001 0.81198 0.83476 0.84629 1.00528 1.18248 1.20431 1.34744 1.67146 1.86236 1.89485 2.21369 2.35083 2.84192 3.02219 3.184 3.32687 3.46425 4.10871 4.35756 4.83292 
27 0.0137 0.1094 0.16703 0.18112 0.32049 0.33518 0.5142 0.80947 0.83018 0.84542 0.99845 1.17623 1.20396 1.34154 1.66545 1.85546 2.21102 2.34467 2.83292 3.00391 3.17364 3.32105 3.45795 3.61287 4.10325 4.34882 4.82405 
36 0.01128 0.11326 0.17263 0.18426 0.32652 0.33891 0.51767 0.54172 0.65713 0.82596 0.83981 0.87429 1.00485 1.03099 1.18078 1.19763 1.34441 1.5186 1.67017 1.86271 2.08559 2.21079 2.35019 2.65324 2.83672 3.00359 3.17677 3.32485 3.46028 3.60645 3.78695 4.10743 4.35415 4.52694 4.67999 4.82984 
31 0.0083 0.1013 0.17353 0.18636 0.32848 0.34402 0.52579 0.66055 0.8069 0.83325 0.8436 1.00576 1.18282 1.20616 1.34934 1.52868 1.67215 1.86841 2.21708 2.35124 2.66212 2.85712 3.01673 3.18183 3.32961 3.46246 3.61657 4.11029 4.36283 4.67818 4.83523 
28 0.01861 0.10565 0.16884 0.18 0.32219 0.33372 0.51608 0.55648 0.8034 0.82963 0.83998 0.99986 1.02251 1.1782 1.20272 1.344 1.66793 1.85779 1.89455 2.20986 2.3471 2.83687 3.17544 3.32217 3.45862 4.10439 4.35025 4.82626 
40 0.00729 0.09144 0.16966 0.17847 0.20061 0.32486 0.33476 0.5166 0.53811 0.65651 0.80061 0.83048 0.83968 0.86624 1.00247 1.01867 1.17869 1.19151 1.22063 1.34373 1.52037 1.67011 1.86079 1.8949 2.08553 2.21027 2.34789 2.65265 2.83625 3.0037 3.17363 3.32283 3.45812 3.60663 3.78418 4.10471 4.35157 4.52004 4.66945 4.828 
22 0.0092 0.08619 0.17748 0.19184 0.33325 0.35356 0.54454 0.81114 0.83734 0.8485 1.01052 1.18942 1.22337 1.36633 1.67947 1.87267 2.23874 2.36359 3.47805 4.11622 4.37137 4.84319 
27 0.01437 0.10015 0.16365 0.17529 0.31717 0.32918 0.51299 0.66026 0.79483 0.82482 0.83461 0.99423 1.01206 1.17396 1.20363 1.34009 1.66143 1.85195 2.20415 2.34231 2.83367 3.17058 3.31821 3.45423 4.1 4.3442 4.82142 
40 0.01182 0.09771 0.16856 0.17654 0.19233 0.3247 0.33464 0.51731 0.54134 0.65664 0.79617 0.82942 0.83829 0.85529 1.00278 1.02583 1.17866 1.19164 1.21991 1.34438 1.51919 1.66879 1.8607 2.08911 2.21012 2.24593 2.34811 2.65228 2.83663 3.00641 3.17457 3.32362 3.45822 3.60428 4.10529 4.35167 4.52126 4.67279 4.8274 4.86349 
40 0.02032 0.10878 0.16944 0.17858 0.19992 0.32391 0.3336 0.51499 0.53819 0.65672 0.81699 0.83456 0.84673 1.00249 1.01926 1.17692 1.18867 1.21812 1.34096 1.36383 1.52192 1.6665 1.6842 1.85971 1.88513 2.09507 2.20502 2.23049 2.34784 2.65991 2.83399 3.00035 3.17599 3.32275 3.45788 3.61402 4.10562 4.35118 4.82669 4.85644 
35 0.01057 0.09909 0.16031 0.17102 0.31309 0.32364 0.50539 0.56917 0.64823 0.80133 0.82402 0.8346 0.99203 1.00944 1.16844 1.18811 1.33259 1.51127 1.65703 1.84826 2.06776 2.19692 2.33724 2.64476 2.82344 2.99076 3.16541 3.31273 3.44959 3.59563 3.77883 4.09564 4.34039 4.51515 4.81641 
41 0.01705 0.09938 0.16838 0.17677 0.19521 0.32369 0.33373 0.51677 0.54121 0.65551 0.79802 0.82926 0.83834 0.85929 1.00157 1.02305 1.1777 1.19083 1.22044 1.34331 1.51867 1.6694 1.85917 1.88713 2.08336 2.20825 2.2402 2.34705 2.6517 2.83671 3.0056 3.17345 3.32247 3.45755 3.60383 3.78437 4.10419 4.35098 4.51914 4.66969 4.82833 
33 0.0149 0.10348 0.16392 0.17355 0.20059 0.31777 0.32839 0.50924 0.54116 0.65089 0.81283 0.82917 0.8428 0.99605 1.01326 1.17145 1.18966 1.33531 1.66106 1.68126 1.85292 1.8794 2.19935 2.34138 2.82714 2.99265 3.16862 3.31578 3.45181 3.59801 4.09933 4.34482 4.82039 
18 0.0241 0.11902 0.17191 0.20674 0.32577 0.80566 0.83098 0.84626 1.00322 1.18264 1.2286 1.36246 1.67631 1.86461 2.23727 2.36102 4.1128 4.84066 
29 0.02405 0.12138 0.17499 0.18782 0.32938 0.34287 0.52219 0.55609 0.66447 0.82986 0.84278 1.00845 1.18449 1.20833 1.3506 1.53276 1.67339 1.86576 2.21674 2.3548 2.66464 2.84172 3.01294 3.183 3.32982 3.46552 4.11153 4.35649 4.83294 
26 0.01358 0.10128 0.16253 0.17406 0.31725 0.33288 0.51572 0.65402 0.8004 0.82477 0.83567 0.99512 1.17309 1.20317 1.33932 1.66191 1.85313 2.20821 2.34285 2.83946 3.16966 3.31733 3.45235 4.09947 4.34571 4.82189 
33 0.01673 0.1108 0.17078 0.18545 0.32419 0.33767 0.51734 0.55636 0.65792 0.82001 0.83525 0.85481 1.00264 1.17921 1.20156 1.34487 1.52753 1.67007 1.86031 2.09033 2.20976 2.34846 2.65812 2.83837 3.00953 3.17575 3.32388 3.45937 3.61252 4.10603 4.35353 4.52768 4.82863 
34 0.0111 0.09993 0.16909 0.17814 0.2025 0.32455 0.33501 0.51905 0.55514 0.65841 0.80253 0.83032 0.83963 0.87758 1.00276 1.17905 1.19618 1.34431 1.52191 1.66945 1.86001 1.88719 2.21155 2.34872 2.65933 2.83942 3.00515 3.17559 3.32357 3.45871 3.61226 4.10494 4.3515 4.82804 
40 0.01015 0.06436 0.13723 0.17714 0.18788 0.33123 0.3428 0.52306 0.54629 0.66116 0.82166 0.83961 0.85152 1.00908 1.03526 1.18387 1.19687 1.22902 1.34909 1.52327 1.67664 1.86765 2.08777 2.21384 2.24779 2.35395 2.65733 2.84248 3.00791 3.1798 3.32864 3.46366 3.49383 3.6098 3.78824 4.11104 4.359 4.52484 4.66612 4.83453 
25 0.00733 0.10563 0.16475 0.17626 0.31833 0.3311 0.51242 0.80584 0.82829 0.84162 0.99661 1.02218 1.17421 1.2107 1.3402 1.66104 1.85362 2.20765 2.34312 2.83164 3.3189 3.45697 4.10286 4.34701 4.82183 
37 0.01885 0.10243 0.16859 0.1784 0.21834 0.32341 0.33481 0.51793 0.55357 0.6567 0.8039 0.8299 0.83934 1.00095 1.01934 1.17874 1.19775 1.3432 1.52303 1.66885 1.85824 1.88647 2.09178 2.20973 2.34732 2.65457 2.83638 3.0076 3.17434 3.32332 3.45893 3.60642 3.78924 4.10423 4.35165 4.52206 4.82741 
34 0.01266 0.10498 0.1677 0.17736 0.20539 0.32145 0.33098 0.36932 0.5173 0.66017 0.81175 0.83168 0.84234 0.9996 1.01274 1.17813 1.197 1.34559 1.53293 1.66443 1.68461 1.85699 1.89137 2.09038 2.21275 2.347 2.83724 3.17817 3.32414 3.46039 4.10492 4.35175 4.5341 4.82754 
23 0.01578 0.10859 0.16384 0.17937 0.31686 0.33233 0.51068 0.8078 0.82741 0.844 0.99494 1.17333 1.22622 1.66011 1.85138 2.20676 2.34058 2.82955 3.3171 3.45407 4.09853 4.34335 4.81987 
42 0.01212 0.09721 0.15945 0.16851 0.18954 0.31315 0.32265 0.36266 0.50498 0.52842 0.64321 0.80646 0.82415 0.83484 0.99157 1.00738 1.16665 1.17831 1.20813 1.33082 1.35622 1.50361 1.6571 1.67716 1.84865 1.86859 2.06871 2.19544 2.33705 2.64085 2.82329 2.98882 3.16299 3.31134 3.44682 3.48151 3.59263 3.76794 4.09495 4.34073 4.50865 4.81649 
23 0.01405 0.10611 0.1717 0.18408 0.32562 0.33819 0.53208 0.79908 0.83071 0.84065 1.00093 1.01679 1.18204 1.20887 1.6737 1.86331 2.22219 2.35288 3.33211 3.46276 4.1066 4.35687 4.83479 
31 0.01339 0.10379 0.17108 0.18136 0.3252 0.33638 0.51942 0.55325 0.65949 0.80384 0.83124 0.84091 1.00378 1.17971 1.197 1.34351 1.5258 1.67024 1.86131 1.89613 2.21138 2.34818 2.6598 2.83946 3.00924 3.17739 3.32349 3.45972 4.10621 4.3539 4.82889 
27 0.01009 0.11573 0.17026 0.18398 0.32368 0.33685 0.51663 0.5523 0.82299 0.83731 1.00258 1.17831 1.19938 1.34505 1.66788 1.85925 2.09082 2.20968 2.34814 2.8359 3.00843 3.17986 3.3245 3.46026 4.10569 4.35259 4.82747 
30 0.01784 0.11052 0.16693 0.17844 0.32028 0.33218 0.51276 0.54831 0.65477 0.81961 0.83374 0.86103 0.99939 1.17503 1.19508 1.34075 1.54361 1.66594 1.85659 2.20588 2.34532 2.8322 3.00206 3.17384 3.32042 3.45596 3.60587 4.10325 4.34947 4.82432 
32 0.01692 0.11665 0.17266 0.18791 0.3259 0.34012 0.51824 0.54783 0.65896 0.82645 0.83949 1.00445 1.17993 1.19934 1.34532 1.52538 1.67186 1.86215 2.0912 2.21217 2.34965 2.66115 2.83795 3.00665 3.17685 3.3262 3.46036 3.60562 4.1076 4.35438 4.53423 4.8299 
18 0.01244 0.10612 0.16894 0.18855 0.32171 0.33551 0.79845 0.82824 0.83915 0.99814 1.02089 1.18205 1.6666 1.85733 2.21821 2.35076 4.10941 4.35509 
30 0.02284 0.11953 0.18119 0.20167 0.33556 0.36151 0.53151 0.66847 0.82453 0.84218 0.85916 1.01479 1.1896 1.22008 1.35704 1.53738 1.688 1.8774 2.10167 2.22356 2.36138 2.6717 2.85868 3.18886 3.33509 3.46899 3.62729 4.11608 4.37275 4.84332 
36 0.01517 0.10048 0.16445 0.17395 0.20133 0.31827 0.32888 0.51156 0.54262 0.65249 0.80273 0.82708 0.83675 0.99609 1.01053 1.17365 1.19075 1.33778 1.51581 1.66262 1.85258 1.87884 2.08505 2.20345 2.34235 2.6475 2.83048 2.99717 3.16993 3.31743 3.45382 3.5997 4.10083 4.346 4.52347 4.82257 
29 0.02049 0.11176 0.1762 0.18908 0.33097 0.34552 0.52711 0.66787 0.81051 0.83597 0.84655 1.0093 1.18491 1.20601 1.35591 1.54631 1.67869 1.87129 2.22017 2.35702 2.85262 3.02298 3.18349 3.33136 3.46524 3.62082 4.11094 4.36422 4.83692 
44 0.01678 0.09818 0.16898 0.17714 0.19497 0.32346 0.33243 0.36932 0.51508 0.53337 0.65493 0.79798 0.82926 0.83812 0.85641 1.00163 1.01829 1.17682 1.18714 1.21112 1.3406 1.36224 1.5179 1.66853 1.85893 1.87928 2.08013 2.20675 2.23557 2.34625 2.65055 2.83407 3.00108 3.17218 3.32067 3.45626 3.47493 3.60157 3.78503 4.10364 4.35052 4.51922 4.8264 4.85304 
41 0.01955 0.10301 0.16816 0.17663 0.19453 0.32274 0.33189 0.36354 0.51411 0.53594 0.65555 0.8088 0.83116 0.84066 1.00065 1.01395 1.17631 1.18765 1.21529 1.34073 1.36877 1.52122 1.66633 1.68562 1.85823 1.87724 2.08791 2.20645 2.24275 2.34616 2.6547 2.83343 3.00029 3.17364 3.32112 3.45637 3.60497 4.10434 4.3497 4.52625 4.82576 
36 0.01703 0.10137 0.1704 0.17971 0.20837 0.32488 0.33585 0.51926 0.55006 0.6588 0.8011 0.83077 0.83997 0.86745 1.00188 1.01645 1.18062 1.19915 1.34488 1.66966 1.85962 1.88773 2.08943 2.21296 2.34877 2.6631 2.83965 3.01326 3.17525 3.3238 3.45974 3.60924 4.10561 4.35254 4.52899 4.82908 
29 0.02024 0.11155 0.17184 0.18258 0.32617 0.33839 0.52432 0.66291 0.81365 0.83477 0.84732 1.00398 1.02666 1.18088 1.20081 1.34913 1.54191 1.67074 1.86213 2.2114 2.3521 2.66863 2.84889 3.18223 3.32838 3.46323 4.10909 4.35755 4.83428 
44 0.01257 0.09949 0.16963 0.17736 0.18988 0.32493 0.33278 0.34557 0.51793 0.53997 0.65964 0.80112 0.83224 0.84111 0.85961 1.0029 1.01345 1.17943 1.1897 1.2136 1.34366 1.36648 1.52731 1.66831 1.68366 1.86013 1.8753 2.0961 2.20936 2.23821 2.34858 2.66788 2.83692 3.00475 3.17608 3.324 3.45974 3.49085 3.60642 4.10651 4.35166 4.39386 4.82876 4.8511 
26 0.0127 0.09921 0.16725 0.17665 0.20605 0.32231 0.33413 0.52169 0.7944 0.82742 0.83679 0.85957 0.99973 1.17819 1.2028 1.34478 1.66663 1.85741 2.21345 2.34613 2.85298 3.32322 3.4587 4.10326 4.34905 4.82662 
26 0.0103 0.10449 0.16389 0.17893 0.31782 0.33377 0.51207 0.65591 0.8087 0.82721 0.84269 0.99603 1.17402 1.2142 1.34065 1.66458 1.85392 2.20866 2.34486 3.015 3.17486 3.31822 3.45484 4.10108 4.34848 4.82239 
28 0.01484 0.10666 0.1719 0.1828 0.32506 0.33546 0.52124 0.68121 0.80301 0.83202 0.84193 1.00251 1.01821 1.18178 1.20626 1.34716 1.67038 1.86042 1.88886 2.21868 2.35119 2.83975 3.1846 3.32729 3.46466 4.10772 4.35608 4.8304 
41 0.00853 0.10493 0.16674 0.17604 0.19877 0.32119 0.3311 0.51257 0.53231 0.65159 0.81576 0.83232 0.84573 0.99988 1.01807 1.17458 1.18672 1.21731 1.33897 1.36896 1.51292 1.66457 1.68548 1.85686 1.87946 2.07842 2.20346 2.23617 2.34535 2.65016 2.83204 2.99819 3.17137 3.32006 3.45504 3.60175 3.78018 4.10291 4.34926 4.51747 4.82461 
17 0.02056 0.12367 0.17669 0.33202 0.54521 0.81158 0.83519 0.85262 1.01216 1.18864 1.73383 1.89857 2.24416 3.47765 4.11262 4.38831 4.85677 
16 0.01106 0.10471 0.16972 0.18745 0.32299 0.33765 0.79603 0.82798 0.83831 0.99941 1.18357 1.22707 1.4818 1.66974 1.8583 4.38652 
27 0.01469 0.10267 0.16411 0.17616 0.318 0.33192 0.51103 0.65624 0.80234 0.82599 0.83715 0.99583 1.17407 1.2096 1.34189 1.66296 1.85301 2.20586 2.34205 2.83164 3.00849 3.17176 3.31789 3.45444 4.09953 4.34488 4.8213 
26 0.01292 0.1047 0.16975 0.184 0.32333 0.33743 0.5246 0.66605 0.8027 0.82944 0.83967 1.00065 1.17937 1.20633 1.34574 1.66816 1.85843 2.21712 2.35185 2.85033 3.18035 3.32818 3.46158 4.10652 4.36708 4.8301 
29 0.02108 0.11465 0.17148 0.18757 0.32564 0.34207 0.52199 0.65912 0.81901 0.83529 0.85621 1.0048 1.17981 1.20559 1.34496 1.52794 1.67349 1.86336 2.21246 2.35207 2.66044 2.84864 3.02038 3.17811 3.32666 3.46285 3.6105 4.10848 4.83347 
33 0.00719 0.09562 0.1698 0.17892 0.20396 0.32516 0.33657 0.51917 0.56071 0.6595 0.8047 0.83099 0.84039 1.00304 1.17906 1.19563 1.34751 1.5289 1.67098 1.8619 2.21066 2.3489 2.6591 2.83916 3.01072 3.17578 3.32493 3.45978 3.61122 4.10607 4.35313 4.53544 4.82926 
29 0.01019 0.1031 0.17181 0.18153 0.2149 0.32623 0.33744 0.52326 0.66875 0.80799 0.83335 0.84333 1.00381 1.02348 1.18229 1.20359 1.34898 1.67042 1.8613 1.89099 2.22032 2.35005 2.85013 3.18219 3.32751 3.46292 4.10813 4.3541 4.83047 
38 0.01937 0.11008 0.17396 0.18354 0.21275 0.32809 0.33829 0.5197 0.541 0.66102 0.81624 0.83652 0.84706 1.00605 1.02366 1.18174 1.19517 1.22811 1.34617 1.52578 1.67148 1.6937 1.86309 1.88508 2.09407 2.21235 2.35043 2.66015 2.83855 3.00758 3.17816 3.32616 3.4622 3.60815 4.10859 4.35515 4.53553 4.83113 
33 0.01347 0.10375 0.17158 0.18067 0.20444 0.32705 0.33747 0.52719 0.66201 0.80349 0.83299 0.8425 0.88422 1.00494 1.02422 1.18262 1.20222 1.34918 1.53132 1.67173 1.86346 2.21582 2.35157 2.66242 2.85438 3.17936 3.32832 3.46306 3.61959 4.10894 4.36665 4.53798 4.83512 
30 0.00716 0.10857 0.17111 0.18227 0.3248 0.33655 0.51916 0.55918 0.66067 0.82348 0.83786 0.86165 1.00389 1.18231 1.21426 1.34757 1.53165 1.66994 1.86054 1.8928 2.21378 2.35305 2.66155 2.84397 3.18194 3.32773 3.46258 4.11098 4.35588 4.83135 
32 0.02067 0.10506 0.16758 0.17798 0.32085 0.33166 0.51328 0.54533 0.65473 0.80673 0.82957 0.84011 0.99913 1.01742 1.17544 1.19355 1.34007 1.53886 1.66547 1.69548 1.85725 2.20448 2.34498 2.6611 2.83226 3.00007 3.17224 3.31956 3.45536 4.10297 4.34911 4.82449 
24 0.01835 0.10324 0.16643 0.18272 0.31942 0.33527 0.53158 0.7974 0.8258 0.83634 0.99634 1.17669 1.21155 1.34444 1.66734 1.85438 2.20998 2.34526 3.17974 3.32 3.45865 4.10163 4.3474 4.82524 
32 0.01079 0.10497 0.1721 0.1856 0.32599 0.33984 0.52426 0.65955 0.80314 0.83125 0.84129 1.00304 1.1814 1.2048 1.34746 1.52508 1.67343 1.86203 2.09291 2.21465 2.35148 2.65652 2.85121 3.01509 3.17835 3.32666 3.46239 3.61228 4.10812 4.35729 4.52526 4.83643 
29 0.02049 0.10337 0.16649 0.17771 0.31981 0.33152 0.51503 0.65895 0.79948 0.82734 0.83739 0.99724 1.01805 1.17684 1.20262 1.3439 1.53606 1.66517 1.85496 2.21296 2.34417 2.83778 3.17596 3.321 3.45766 3.61736 4.10341 4.34778 4.82466 
36 0.01033 0.10177 0.16996 0.17921 0.20487 0.32466 0.33506 0.52029 0.65908 0.80332 0.83125 0.84089 1.00245 1.0218 1.17926 1.19543 1.34398 1.5228 1.66825 1.69522 1.85996 1.88669 2.09037 2.21102 2.34916 2.66004 2.84275 3.00748 3.17654 3.32485 3.4606 3.61211 4.10662 4.35312 4.53163 4.82977 
40 0.01256 0.09756 0.16495 0.1738 0.19479 0.31939 0.32966 0.51118 0.53194 0.65076 0.79803 0.82666 0.83593 0.86853 0.99719 1.01759 1.1741 1.18729 1.2182 1.33761 1.51221 1.66363 1.69765 1.85482 2.08144 2.20348 2.34303 2.64769 2.82971 2.99585 3.16957 3.3179 3.45307 3.48089 3.5984 4.10059 4.34628 4.51798 4.82208 4.84513 
44 0.01047 0.10132 0.17029 0.17891 0.1975 0.32494 0.33401 0.36332 0.51692 0.5363 0.65714 0.81285 0.83374 0.84345 1.00329 1.01858 1.17803 1.18916 1.21634 1.34249 1.36501 1.52304 1.66901 1.68976 1.8602 1.87819 2.08331 2.20737 2.23273 2.34836 2.65838 2.83536 2.8635 3.00237 3.17405 3.32264 3.45856 3.4798 3.60535 4.1063 4.35241 4.52506 4.82793 4.85092 
47 0.0131 0.09494 0.15901 0.1673 0.18321 0.31263 0.32025 0.33295 0.50408 0.52019 0.64227 0.67469 0.80581 0.82411 0.83376 0.99162 1.00235 1.16604 1.17613 1.19865 1.33013 1.34661 1.5024 1.65623 1.67155 1.84803 1.86335 2.06586 2.1937 2.21402 2.33651 2.63847 2.8218 2.8452 2.98802 3.16236 3.31061 3.44634 3.4611 3.59169 3.76592 4.09448 4.34002 4.50634 4.64849 4.81576 4.83558 
45 0.00675 0.08885 0.15798 0.17031 0.179 0.20146 0.32096 0.32903 0.34271 0.51334 0.53442 0.65331 0.79995 0.82898 0.83777 0.85715 0.99886 1.00887 1.17483 1.18515 1.20942 1.33958 1.36329 1.51525 1.66399 1.67975 1.85652 1.87209 2.08057 2.2036 2.22698 2.34477 2.64967 2.83162 2.99825 3.17165 3.3197 3.45513 3.47458 3.60208 3.77821 4.10285 4.34848 4.51764 4.82455 
30 0.01538 0.09557 0.16231 0.17168 0.19609 0.31636 0.32601 0.51008 0.78991 0.82388 0.8331 0.85236 0.99377 1.00658 1.17195 1.19153 1.33721 1.65874 1.85029 1.87467 2.1999 2.34046 2.82783 2.99847 3.16951 3.31601 3.45404 4.09849 4.34266 4.81931 
37 0.01371 0.10194 0.16411 0.17346 0.19857 0.31783 0.32749 0.50905 0.53643 0.64976 0.8089 0.82798 0.83899 0.99608 1.01165 1.17144 1.18586 1.22676 1.33562 1.51228 1.66167 1.68461 1.85297 1.87278 2.07662 2.20085 2.34136 2.65063 2.82776 2.99416 3.16856 3.31602 3.45202 3.59745 4.09921 4.34505 4.82059 
38 0.0202 0.10985 0.17234 0.18129 0.20174 0.32743 0.3372 0.5202 0.54333 0.66041 0.81535 0.83614 0.84652 1.00487 1.01841 1.18153 1.19516 1.22874 1.34608 1.52536 1.67032 1.68963 1.86195 1.87938 2.20977 2.23809 2.35109 2.65908 2.83883 3.00737 3.17799 3.32662 3.46158 3.60821 4.10945 4.35569 4.54384 4.83086 
42 0.01276 0.099 0.1656 0.17398 0.18924 0.32024 0.32869 0.34448 0.51316 0.53606 0.65388 0.80413 0.8294 0.83859 0.89349 0.99869 1.01019 1.17498 1.18609 1.21334 1.33862 1.36347 1.51461 1.66338 1.67917 1.85604 1.87292 2.09021 2.20271 2.23182 2.34475 2.65028 2.83224 2.9983 3.1718 3.31974 3.45558 3.60054 4.10298 4.34881 4.52489 4.82485 
28 0.01704 0.10832 0.16945 0.18047 0.32364 0.33626 0.51894 0.65831 0.809 0.83184 0.84335 1.00165 1.02987 1.17971 1.20428 1.34566 1.66852 1.8591 1.8953 2.21193 2.34769 2.83984 3.18065 3.32411 3.45951 4.10648 4.3539 4.82958 
35 0.00648 0.09584 0.16361 0.17263 0.19128 0.31839 0.32784 0.51072 0.54893 0.65332 0.79907 0.82692 0.83622 0.87308 0.99666 1.00915 1.17386 1.19146 1.33824 1.66083 1.67801 1.85329 1.87327 2.08613 2.20339 2.34236 2.82947 2.99858 3.16992 3.31776 3.45407 3.61376 4.10065 4.34542 4.82165 
24 0.00798 0.10501 0.16426 0.17735 0.31856 0.33197 0.51404 0.80458 0.82732 0.84042 0.99676 1.17375 1.22262 1.33834 1.66228 1.85392 2.2053 2.34265 2.8311 3.31704 3.45488 4.10025 4.34629 4.82202 
28 0.02806 0.11504 0.16577 0.18118 0.31843 0.3333 0.51217 0.65406 0.81569 0.83115 0.85728 0.99711 1.17352 1.20182 1.33843 1.5222 1.66383 1.85401 2.2053 2.34256 2.83198 3.00414 3.17377 3.31813 3.45589 4.10136 4.34693 4.82295 

54
