# Supplementary material for: Deciphering the Contribution of Oriens-Lacunosum/Moleculare (OLM) Cells to Intrinsic θ Rhythms Using Biophysical Local Field Potential (LFP) Models
Source: eNeuro. 2018 Sep 4;5(4):ENEURO.0146-18.2018. doi: 10.1523/ENEURO.0146-18.2018 (PMC6140113; doi:10.1523/ENEURO.0146-18.2018)
Supplement: Supplementary file 2 — Supplementary Code. Download supplement 2, GZ file [file sup_enu-eN-NWR-0146-18-s02.gz › LFP_microcircuit-master/SOM-350-SOM12915016-dSD3.5ms-shift5.32ms-gnSD0.12-gsb5.25-csb0.21-gbs2.25-cbs0.1344-spiketimes.txt]

12683

350


36 0.01373 0.10588 0.17063 0.17979 0.20378 0.32511 0.33535 0.5201 0.55343 0.65987 0.81136 0.8334 0.84347 1.0026 1.01708 1.18176 1.20224 1.34863 1.52519 1.66963 1.86081 1.88956 2.09363 2.21684 2.35008 2.65654 2.83925 3.01644 3.17929 3.32711 3.46115 3.61678 4.10752 4.35323 4.52774 4.83011 
25 0.01237 0.10318 0.1628 0.17601 0.31593 0.33221 0.51025 0.80059 0.8249 0.83698 0.99349 1.173 1.20983 1.34094 1.65967 1.85041 2.20878 2.34028 2.82959 3.17064 3.31686 3.45384 4.09802 4.34253 4.81924 
28 0.01931 0.11172 0.17239 0.18353 0.32716 0.34004 0.52148 0.57192 0.6849 0.81911 0.83625 0.85109 1.00555 1.18204 1.20391 1.35039 1.67201 1.86315 2.21534 2.35112 2.84172 3.03857 3.18252 3.32793 3.46264 4.10871 4.35508 4.83132 
47 0.01229 0.09073 0.15668 0.16521 0.17447 0.20224 0.31393 0.32162 0.3334 0.50608 0.52313 0.64492 0.79139 0.82239 0.83108 0.84812 0.99228 1.00211 1.16795 1.17782 1.19903 1.33206 1.35226 1.50522 1.65713 1.67318 1.8487 1.86385 2.06798 2.1954 2.21675 2.33776 2.6411 2.82336 2.8445 2.98993 3.16413 3.31238 3.44828 3.46475 3.5933 3.76827 4.09583 4.34075 4.50892 4.81684 4.83435 
17 0.00852 0.10573 0.17098 0.18383 0.32664 0.3449 0.79876 0.83024 0.84072 1.00475 1.18438 1.22056 1.67515 1.86576 2.22542 3.47789 4.38367 
41 0.00792 0.09696 0.1611 0.17017 0.18969 0.3148 0.32356 0.34177 0.50711 0.53464 0.64784 0.8056 0.82571 0.83556 0.9935 1.00586 1.1689 1.1813 1.2126 1.33344 1.5116 1.65829 1.68107 1.84998 1.86811 2.07111 2.19717 2.2398 2.33911 2.64645 2.82514 2.99178 3.16598 3.31367 3.45006 3.59593 3.7726 4.09735 4.34222 4.5144 4.81824 
41 0.01809 0.09949 0.16438 0.17246 0.18646 0.31916 0.32759 0.34345 0.51191 0.53629 0.65185 0.80396 0.82838 0.83765 0.99754 1.00943 1.1737 1.18473 1.21134 1.33835 1.37235 1.51881 1.6625 1.67895 1.85479 1.87185 2.07872 2.20197 2.22994 2.34346 2.65385 2.8307 2.99858 3.17205 3.31903 3.45459 3.60125 4.10137 4.34691 4.52593 4.82292 
46 0.01645 0.09657 0.16345 0.17146 0.18381 0.31799 0.32553 0.33653 0.51092 0.52772 0.65055 0.79717 0.82703 0.83599 0.85673 0.99697 1.00805 1.17252 1.18213 1.20211 1.33685 1.35645 1.5129 1.66166 1.67701 1.85406 1.86907 2.0773 2.20024 2.21987 2.34287 2.64762 2.82944 2.85161 2.99543 3.16902 3.31752 3.45288 3.46797 3.59878 3.77659 4.10109 4.34669 4.51575 4.82255 4.84343 
45 0.01796 0.09351 0.16011 0.16824 0.18174 0.31438 0.32225 0.33449 0.50657 0.52128 0.64529 0.79398 0.82351 0.83248 0.8538 0.99316 1.00406 1.16883 1.1788 1.20067 1.33264 1.34965 1.50561 1.6583 1.67536 1.84973 1.86549 2.06924 2.19673 2.22045 2.33866 2.64114 2.82435 2.84384 2.99066 3.16485 3.31331 3.44883 3.59389 3.76889 4.09654 4.34168 4.50933 4.8177 4.83376 
38 0.01575 0.11026 0.1764 0.18582 0.21231 0.33132 0.34203 0.52416 0.54882 0.66402 0.81993 0.83952 0.85031 1.00875 1.02603 1.18464 1.19762 1.22901 1.34998 1.52855 1.67607 1.86645 1.89202 2.09272 2.21528 2.25614 2.35406 2.66239 2.84228 3.01149 3.18093 3.32957 3.4648 3.61158 4.11168 4.35846 4.5317 4.8342 
36 0.02023 0.10585 0.16948 0.17898 0.20737 0.32403 0.33466 0.51826 0.55146 0.65691 0.81008 0.83173 0.84189 1.0027 1.17774 1.19167 1.22443 1.3448 1.52418 1.66903 1.86015 1.89213 2.08653 2.21065 2.34784 2.65617 2.84048 3.00642 3.17563 3.32319 3.45825 3.60499 4.10543 4.35304 4.52504 4.82993 
40 0.01543 0.10116 0.16263 0.17166 0.19196 0.31628 0.32585 0.36303 0.50893 0.53639 0.64806 0.81154 0.828 0.8396 0.99491 1.01012 1.17068 1.18452 1.22224 1.33502 1.51299 1.65983 1.67981 1.85197 1.87708 2.07555 2.19953 2.34067 2.6466 2.82744 2.99341 3.16778 3.31561 3.45151 3.59788 3.77755 4.09876 4.34416 4.51524 4.82017 
41 0.012 0.10327 0.16741 0.17593 0.19256 0.32163 0.3305 0.35058 0.51454 0.53451 0.65452 0.81356 0.83235 0.84256 1.00008 1.01227 1.17634 1.18807 1.2171 1.34093 1.37123 1.51938 1.66487 1.6814 1.85763 1.87658 2.08088 2.2071 2.34613 2.65301 2.83351 3.0006 3.17282 3.32103 3.45689 3.60303 3.78181 4.10405 4.34952 4.52079 4.82598 
39 0.01839 0.09932 0.16018 0.16955 0.19317 0.31391 0.32375 0.50564 0.53001 0.64525 0.80549 0.82474 0.83566 0.99224 1.00804 1.16812 1.18165 1.21694 1.33226 1.50832 1.6576 1.68286 1.84906 1.88593 2.07116 2.19715 2.33786 2.64322 2.82418 2.99074 3.16466 3.31283 3.44863 3.59414 3.77065 4.09572 4.34118 4.51212 4.81716 
37 0.01081 0.09377 0.16033 0.1687 0.18375 0.31526 0.32409 0.34486 0.50799 0.64959 0.79284 0.82335 0.83249 0.8554 0.99325 1.00626 1.17005 1.18361 1.21608 1.33435 1.65817 1.67861 1.85011 1.86847 2.07316 2.19927 2.3392 2.82594 2.99279 3.16704 3.31444 3.45045 3.5966 4.09686 4.34193 4.51921 4.81832 
33 0.01494 0.11039 0.1688 0.17966 0.32167 0.33219 0.51502 0.54618 0.6573 0.82021 0.83515 0.85566 1.00078 1.02087 1.17726 1.19606 1.34214 1.66599 1.69254 1.85747 1.88171 2.08539 2.20997 2.3464 2.83436 3.00279 3.17477 3.32156 3.45822 3.60528 4.10492 4.35056 4.82693 
47 0.01944 0.10524 0.16995 0.17833 0.19473 0.32385 0.33209 0.34638 0.51605 0.53289 0.6557 0.69032 0.81715 0.83475 0.84463 1.00246 1.01412 1.17777 1.188 1.21167 1.34253 1.36377 1.51761 1.66727 1.68307 1.85899 1.87362 2.0827 2.20684 2.23192 2.34788 2.65247 2.83444 2.85578 3.0033 3.17494 3.32322 3.45803 3.4742 3.60512 3.78277 4.10642 4.35187 4.52066 4.66223 4.82795 4.85283 
31 0.01532 0.11338 0.17287 0.18298 0.21722 0.32816 0.33995 0.52249 0.55801 0.6637 0.82717 0.84052 0.86427 1.00716 1.1836 1.20445 1.3493 1.53922 1.67281 1.86407 1.90229 2.21947 2.35459 2.84248 3.01169 3.18446 3.32913 3.46423 4.11011 4.35772 4.83375 
40 0.01674 0.10327 0.17077 0.17929 0.19786 0.32504 0.33397 0.36119 0.5186 0.54163 0.65932 0.80887 0.83318 0.84247 1.00337 1.01743 1.18 1.1924 1.22137 1.34504 1.52378 1.67004 1.69563 1.86045 1.87782 2.08686 2.21562 2.34936 2.65665 2.83769 3.00636 3.17656 3.32424 3.46052 3.60565 3.793 4.10673 4.35314 4.52559 4.82941 
25 0.01861 0.11105 0.16789 0.18214 0.323 0.34127 0.51999 0.81036 0.8307 0.84631 1.0016 1.17906 1.21416 1.34829 1.67088 1.86089 2.21631 2.35178 2.84716 3.18387 3.32568 3.46528 4.10559 4.35391 4.83049 
31 0.01916 0.10504 0.16445 0.17474 0.21666 0.31817 0.32985 0.51151 0.57874 0.65424 0.8159 0.8306 0.84769 0.99683 1.0297 1.17366 1.19478 1.33785 1.66242 1.8538 2.20678 2.34303 2.83022 2.99719 3.17146 3.31742 3.45433 3.61288 4.10169 4.3472 4.82245 
29 0.0118 0.10037 0.16203 0.17202 0.2085 0.31596 0.32869 0.51067 0.65709 0.80262 0.82521 0.83585 0.99371 1.01851 1.17231 1.2047 1.33768 1.65914 1.85036 2.20227 2.33997 2.82869 3.00352 3.17837 3.31612 3.45642 4.09837 4.34233 4.81906 
28 0.01627 0.10706 0.16894 0.17903 0.21791 0.32364 0.33554 0.51956 0.66226 0.81108 0.83199 0.84326 1.00185 1.17894 1.19927 1.34518 1.66841 1.85939 2.21445 2.34775 2.83812 3.03445 3.18079 3.32399 3.46012 4.10581 4.35168 4.82856 
38 0.02031 0.10967 0.16968 0.17907 0.20293 0.32491 0.3359 0.51759 0.54246 0.65652 0.81926 0.8354 0.84953 1.0032 1.02417 1.17881 1.19334 1.34414 1.51978 1.66972 1.861 1.89434 2.08912 2.20961 2.34865 2.65318 2.83663 3.00405 3.17561 3.32352 3.45912 3.60544 3.789 4.10709 4.35447 4.52656 4.66914 4.82915 
36 0.01519 0.11351 0.1762 0.18712 0.33039 0.34214 0.52354 0.55122 0.66204 0.82219 0.83988 0.85405 1.00831 1.03202 1.18411 1.19938 1.35016 1.52611 1.67443 1.86609 1.90083 2.09295 2.21643 2.35356 2.65858 2.84274 3.01259 3.18075 3.32902 3.46525 3.61338 3.79383 4.11203 4.35839 4.52825 4.83501 
33 0.00968 0.1004 0.16939 0.17835 0.20099 0.32509 0.33607 0.52033 0.61037 0.66028 0.80615 0.83131 0.84085 1.00293 1.02654 1.17915 1.19472 1.34555 1.55305 1.67051 1.86047 1.88996 2.21428 2.3477 2.83699 3.01335 3.17692 3.32304 3.45979 3.61574 4.10614 4.35387 4.82919 
32 0.01767 0.10243 0.16481 0.1745 0.20572 0.319 0.32981 0.51066 0.54167 0.65268 0.80895 0.82815 0.83907 0.99722 1.0229 1.17321 1.19038 1.33782 1.66346 1.85395 1.88394 2.2027 2.34196 2.82902 2.99627 3.16881 3.31695 3.45301 3.59975 4.09997 4.34565 4.82143 
31 0.0205 0.11305 0.17333 0.18542 0.32758 0.3404 0.52183 0.56243 0.66698 0.82114 0.83744 0.85384 1.00605 1.18398 1.21239 1.34894 1.54638 1.67354 1.86379 2.21547 2.353 2.66999 2.84083 3.01515 3.18369 3.32867 3.46326 3.61753 4.10872 4.3564 4.83147 
47 0.01617 0.10633 0.16917 0.17797 0.19716 0.3231 0.33194 0.3523 0.51438 0.53084 0.65373 0.68273 0.82104 0.83528 0.8481 1.00166 1.01486 1.17648 1.18745 1.21465 1.34082 1.36352 1.51475 1.66711 1.68586 1.85849 1.87555 2.07911 2.20588 2.23581 2.3465 2.6501 2.83295 2.8555 2.99964 3.17275 3.32121 3.45694 3.47663 3.60272 3.77783 4.10472 4.35016 4.51798 4.65988 4.82627 4.84686 
38 0.00784 0.10316 0.17164 0.18197 0.22672 0.32593 0.33718 0.51699 0.53794 0.65693 0.82111 0.83663 0.85183 1.00379 1.02329 1.17938 1.1934 1.23229 1.34376 1.52032 1.67043 1.86101 1.8883 2.0836 2.2103 2.34915 2.65476 2.83593 3.00281 3.17574 3.32348 3.45964 3.6054 3.78211 4.1063 4.3532 4.52201 4.82898 
26 0.00809 0.11636 0.17489 0.18988 0.32865 0.34317 0.52554 0.68067 0.83124 0.84447 1.00738 1.18322 1.20638 1.35122 1.67357 1.86423 2.21825 2.35201 2.84207 3.184 3.32891 3.46564 3.62515 4.11124 4.35715 4.83529 
35 0.01271 0.1094 0.17102 0.18128 0.2225 0.32505 0.33595 0.51952 0.5562 0.66107 0.82174 0.83669 0.85319 1.00319 1.02256 1.17991 1.19712 1.34663 1.53576 1.66898 1.70167 1.86079 1.8907 2.21188 2.34964 2.6641 2.83929 3.01492 3.17993 3.32592 3.46234 3.61265 4.10774 4.35358 4.83047 
38 0.00856 0.10724 0.16881 0.17891 0.21446 0.32283 0.33354 0.51527 0.54172 0.65557 0.8214 0.83553 0.8545 1.00138 1.02233 1.17697 1.19179 1.34133 1.51973 1.66712 1.70446 1.85818 1.88509 2.08203 2.20749 2.3465 2.65621 2.83431 3.0024 3.17373 3.32163 3.45801 3.60505 3.7887 4.10477 4.35071 4.52849 4.82692 
33 0.00943 0.04532 0.12777 0.17892 0.19291 0.33306 0.3469 0.52898 0.66573 0.82108 0.84014 0.85271 1.01103 1.18782 1.21151 1.35583 1.53334 1.67935 1.87153 2.10168 2.22544 2.3593 2.66289 2.85619 3.02181 3.18426 3.33319 3.46941 3.61978 4.11491 4.37083 4.53506 4.8414 
23 0.01877 0.11006 0.17047 0.19027 0.32482 0.36033 0.53907 0.80856 0.83081 0.84437 1.00224 1.18208 1.2249 1.36796 1.67539 1.86452 2.35874 2.8509 3.32666 3.47165 4.11356 4.38617 4.83685 
38 0.01914 0.1043 0.16856 0.17742 0.19859 0.32344 0.33373 0.51521 0.53606 0.65604 0.80647 0.83087 0.84053 1.0012 1.01701 1.17764 1.1915 1.22424 1.34213 1.51949 1.6684 1.85861 1.88106 2.08393 2.20828 2.3466 2.65206 2.83423 3.00162 3.17389 3.32144 3.45729 3.60318 3.78524 4.10466 4.35121 4.52114 4.82687 
37 0.01151 0.10011 0.1738 0.18251 0.2034 0.32921 0.33987 0.52272 0.54946 0.66236 0.8081 0.83502 0.84439 1.00525 1.01833 1.18401 1.20095 1.34931 1.53184 1.67316 1.7069 1.86465 1.89259 2.09644 2.21841 2.35265 2.66403 2.84208 3.01407 3.18075 3.32811 3.46382 3.61785 4.10996 4.35763 4.53432 4.83442 
32 0.01442 0.10482 0.16629 0.1766 0.22614 0.31994 0.33077 0.51321 0.56958 0.65455 0.81395 0.83074 0.84378 0.99795 1.01773 1.17562 1.19608 1.34001 1.6641 1.85495 1.8825 2.08236 2.20486 2.34442 2.83239 3.00453 3.17305 3.31996 3.45495 4.10201 4.34746 4.82341 
42 0.01808 0.10701 0.16678 0.17702 0.21706 0.3202 0.33053 0.51133 0.52989 0.6502 0.81815 0.83284 0.85005 0.99863 1.01695 1.17364 1.18611 1.21829 1.33777 1.36192 1.51163 1.66479 1.85546 1.87734 2.07471 2.20279 2.2348 2.34375 2.64681 2.83026 2.99625 3.16952 3.3181 3.45371 3.47554 3.59959 3.77455 4.10149 4.34776 4.51492 4.66411 4.82344 
37 0.01846 0.10602 0.16904 0.17844 0.20481 0.32375 0.33444 0.51612 0.53952 0.65559 0.81153 0.83204 0.84251 1.00227 1.17732 1.19063 1.22218 1.34212 1.52061 1.66867 1.86029 2.0889 2.20952 2.34743 2.65274 2.83493 3.00185 3.17388 3.32214 3.45708 3.60613 3.78596 4.10499 4.35119 4.52137 4.66999 4.82742 
34 0.01632 0.10432 0.16669 0.1762 0.20337 0.32144 0.33281 0.51499 0.5473 0.65447 0.81119 0.83034 0.84131 0.99928 1.024 1.17646 1.19415 1.34135 1.52691 1.66654 1.85714 2.08789 2.20716 2.34568 2.66191 2.83448 3.00419 3.17335 3.32112 3.45632 3.60544 4.10269 4.34894 4.82525 
35 0.01437 0.10245 0.16983 0.17881 0.20227 0.32503 0.33573 0.51894 0.54801 0.65732 0.8053 0.83129 0.84074 1.00317 1.04532 1.17961 1.19587 1.34488 1.52203 1.66963 1.8618 2.09296 2.21121 2.34927 2.65755 2.83837 3.00632 3.17625 3.32435 3.45911 3.60915 4.10604 4.35388 4.52559 4.82922 
48 0.01584 0.09951 0.16788 0.1757 0.18944 0.32405 0.33267 0.3569 0.51562 0.53378 0.65434 0.6841 0.80572 0.83102 0.83992 0.86881 1.00221 1.0161 1.17741 1.18781 1.21253 1.34186 1.36585 1.51584 1.66824 1.68877 1.85923 1.87629 2.08122 2.20805 2.24058 2.34699 2.65119 2.83431 2.8586 3.00079 3.17278 3.32153 3.45691 3.47382 3.60249 3.78032 4.1046 4.35102 4.51888 4.66582 4.82688 4.85271 
45 0.01637 0.10146 0.16692 0.17501 0.18899 0.32087 0.32851 0.33983 0.51326 0.52961 0.65294 0.80673 0.831 0.84029 0.99972 1.01043 1.17482 1.18528 1.2092 1.33897 1.35769 1.51518 1.6641 1.67789 1.85674 1.87188 2.07827 2.2027 2.22918 2.34537 2.6516 2.83126 2.85365 2.99701 3.17245 3.31994 3.45606 3.4792 3.60192 3.78311 4.1034 4.34908 4.52039 4.8248 4.84389 
31 0.01557 0.10055 0.16205 0.17188 0.20357 0.31613 0.32771 0.5098 0.65234 0.80157 0.8252 0.83557 0.99377 1.01686 1.17158 1.19311 1.33634 1.65946 1.85027 1.89164 2.20255 2.34011 2.82811 3.00028 3.1693 3.31559 3.45227 3.60192 4.09812 4.3427 4.81938 
41 0.0085 0.09943 0.16872 0.17743 0.19552 0.32361 0.33285 0.3648 0.51617 0.53692 0.65639 0.81337 0.83307 0.84302 1.00185 1.01584 1.17842 1.19129 1.22243 1.34355 1.51947 1.66792 1.6897 1.85891 1.87758 2.08296 2.2101 2.34749 2.65359 2.83501 3.00319 3.1749 3.32283 3.4582 3.60602 3.78521 4.10516 4.35113 4.52111 4.67041 4.82731 
34 0.0126 0.10271 0.17218 0.18089 0.20133 0.32783 0.33844 0.5204 0.54413 0.6625 0.80765 0.83389 0.8433 1.00493 1.0205 1.18156 1.19525 1.22603 1.34651 1.54901 1.67339 1.86375 1.89474 2.21408 2.35152 2.83843 3.00812 3.17864 3.32557 3.46168 3.61007 4.10849 4.35643 4.83096 
34 0.01737 0.10584 0.16966 0.17872 0.20168 0.32413 0.33422 0.51792 0.54485 0.66174 0.8095 0.83232 0.84223 1.00163 1.01566 1.17982 1.19712 1.34541 1.54351 1.66794 1.69236 1.8597 1.88586 2.2145 2.34957 2.83819 3.0119 3.1762 3.32453 3.46014 3.61234 4.10674 4.3532 4.82867 
29 0.02109 0.11588 0.17104 0.18391 0.32515 0.33926 0.5193 0.59677 0.66367 0.8247 0.83807 1.00345 1.18039 1.20367 1.34721 1.54134 1.6712 1.8625 2.21194 2.35003 2.83957 3.01093 3.17892 3.32594 3.45967 3.61158 4.10742 4.35647 4.8298 
41 0.01459 0.0983 0.16251 0.17126 0.18928 0.31622 0.32514 0.34574 0.50919 0.53279 0.64865 0.80432 0.82639 0.83592 0.99467 1.00774 1.17073 1.18267 1.2123 1.33479 1.36062 1.51688 1.66039 1.68176 1.85197 1.87098 2.07481 2.19999 2.34076 2.64787 2.82784 2.99317 3.16776 3.31584 3.45115 3.59788 3.77535 4.09881 4.3442 4.51571 4.8203 
42 0.01938 0.10661 0.16747 0.17685 0.20146 0.32133 0.33112 0.51337 0.53467 0.65262 0.81475 0.83224 0.84458 0.99981 1.01703 1.17557 1.18932 1.22572 1.3395 1.37075 1.51582 1.66538 1.69036 1.8574 1.88429 2.08042 2.20498 2.24508 2.34528 2.6502 2.83277 2.99924 3.172 3.32065 3.45593 3.60264 3.78017 4.10358 4.34906 4.51831 4.67279 4.82534 
40 0.01708 0.10288 0.17291 0.18192 0.20643 0.32748 0.33767 0.51946 0.54139 0.65917 0.80278 0.83271 0.8419 0.86809 1.00554 1.02872 1.18095 1.19369 1.22258 1.346 1.52344 1.67237 1.86308 1.89045 2.08763 2.21476 2.35069 2.65524 2.83956 3.00589 3.17701 3.32472 3.46089 3.60836 3.78817 4.10731 4.35425 4.523 4.67343 4.83103 
37 0.01562 0.11348 0.17528 0.18521 0.21786 0.33003 0.34094 0.52328 0.54955 0.6636 0.82662 0.84139 0.85841 1.0084 1.03186 1.18437 1.19995 1.34936 1.52778 1.67485 1.86566 1.89496 2.09785 2.21661 2.35417 2.66087 2.84274 3.01513 3.18088 3.32961 3.46524 3.61471 3.79294 4.11211 4.35937 4.52862 4.83458 
32 0.02251 0.11577 0.17482 0.18697 0.32892 0.34195 0.52322 0.56443 0.6631 0.825 0.84001 0.86039 1.00723 1.18341 1.20302 1.34989 1.5283 1.67404 1.86456 2.09677 2.21604 2.35296 2.66058 2.84233 3.01563 3.18072 3.3284 3.46492 3.61685 4.11102 4.35834 4.83293 
36 0.01614 0.10222 0.16115 0.17079 0.19717 0.3157 0.327 0.50738 0.56556 0.64623 0.81301 0.82775 0.84478 0.99431 1.01672 1.16913 1.18454 1.33329 1.50903 1.65984 1.85082 2.0737 2.19745 2.33884 2.64352 2.8254 2.99182 3.16519 3.31328 3.44936 3.59453 3.77114 4.09684 4.34292 4.51238 4.81851 
39 0.01585 0.10427 0.17051 0.17899 0.19675 0.32621 0.33619 0.51919 0.54348 0.65898 0.80728 0.83305 0.84252 1.00405 1.02046 1.17992 1.19256 1.22191 1.34524 1.52385 1.67052 1.70008 1.86229 1.89102 2.0932 2.21178 2.34935 2.6561 2.83774 3.00645 3.17687 3.32435 3.46085 3.60652 3.79289 4.10747 4.35396 4.52659 4.83009 
34 0.0122 0.10218 0.16137 0.17148 0.20726 0.3155 0.32853 0.50782 0.55081 0.64872 0.81396 0.82811 0.84698 0.99393 1.04716 1.17068 1.199 1.33503 1.51641 1.66014 1.85072 2.07569 2.20195 2.33944 2.64865 2.82683 2.99531 3.16672 3.31477 3.45077 3.60039 4.09723 4.34284 4.81875 
29 0.01162 0.11152 0.17666 0.19157 0.33141 0.34744 0.52767 0.66632 0.81827 0.83813 0.85187 1.0094 1.18616 1.21384 1.35445 1.54164 1.67932 1.86998 2.22188 2.35677 2.85412 3.02937 3.1843 3.33151 3.46885 3.62764 4.11288 4.36414 4.83691 
38 0.01101 0.09907 0.16449 0.17307 0.1899 0.32011 0.32981 0.5125 0.5365 0.65195 0.80191 0.82789 0.83734 0.99796 1.01205 1.17424 1.18733 1.2183 1.33875 1.51419 1.66482 1.85561 1.88064 2.07927 2.20395 2.34361 2.6481 2.83062 2.99771 3.17006 3.31818 3.4542 3.60023 3.77649 4.1014 4.34771 4.51645 4.82322 
34 0.01224 0.10581 0.167 0.17698 0.21191 0.3222 0.33513 0.51516 0.54997 0.65593 0.81624 0.83219 0.8466 1.00014 1.03338 1.17667 1.19499 1.34237 1.5222 1.66721 1.85784 2.09393 2.21204 2.34629 2.66209 2.83469 3.0072 3.17271 3.32097 3.45727 3.6068 4.1042 4.35037 4.826 
25 0.01871 0.10662 0.16402 0.17527 0.3169 0.32988 0.51115 0.80396 0.82714 0.84007 0.99525 1.0198 1.17323 1.20143 1.33872 1.66054 1.8526 2.20442 2.34252 2.8297 3.3172 3.45484 4.1 4.34486 4.82098 
28 0.0126 0.09982 0.1596 0.17038 0.31262 0.32477 0.50603 0.79508 0.82242 0.83315 0.99078 1.01376 1.16856 1.21084 1.33352 1.65605 1.84732 2.06975 2.20042 2.33677 2.82411 2.99432 3.16873 3.31327 3.45189 4.09496 4.33956 4.81562 
35 0.01881 0.10972 0.16981 0.18159 0.32336 0.3353 0.51566 0.54126 0.6565 0.81729 0.83387 0.84967 1.00222 1.1777 1.19465 1.34221 1.52201 1.6689 1.85883 1.89059 2.08588 2.21066 2.34765 2.65507 2.83563 3.00232 3.17371 3.32258 3.45819 3.60629 3.79501 4.10498 4.35224 4.5288 4.82766 
30 0.01389 0.10763 0.1716 0.18215 0.32655 0.33988 0.52147 0.57964 0.66406 0.81101 0.83334 0.84403 1.00392 1.18255 1.20838 1.34953 1.54152 1.67151 1.86264 2.21916 2.35085 2.84437 3.01601 3.17794 3.32604 3.46406 3.6226 4.10717 4.35373 4.8317 
37 0.01619 0.10478 0.17252 0.18119 0.20133 0.32789 0.3382 0.52073 0.54471 0.66002 0.8078 0.83417 0.84357 1.00546 1.0224 1.18299 1.20024 1.34796 1.52497 1.67263 1.86335 1.88903 2.09126 2.21814 2.35101 2.65666 2.84002 3.00946 3.17763 3.32616 3.46214 3.60975 3.78863 4.10809 4.35573 4.52527 4.83108 
52 0.01338 0.09989 0.16905 0.1768 0.18751 0.32402 0.33111 0.3412 0.51651 0.53039 0.57825 0.65586 0.67535 0.80884 0.83353 0.84223 0.8647 1.00291 1.01276 1.17829 1.18733 1.20493 1.34243 1.35696 1.51591 1.53498 1.66795 1.68199 1.85969 1.87297 2.08137 2.2073 2.22774 2.34804 2.3683 2.65153 2.83446 2.85254 3.00198 3.17462 3.19618 3.3232 3.45915 3.47448 3.60444 3.77996 4.10669 4.35193 4.51821 4.65367 4.82817 4.84449 
39 0.02012 0.10296 0.16471 0.17386 0.19595 0.31953 0.32964 0.51131 0.53453 0.65127 0.80784 0.82858 0.83897 0.99782 1.01637 1.17324 1.18559 1.21571 1.3378 1.38632 1.51473 1.6637 1.85473 1.87618 2.07875 2.20324 2.34284 2.64763 2.82988 2.99695 3.16915 3.31764 3.45323 3.59913 3.7792 4.10086 4.34705 4.51518 4.82257 
36 0.01864 0.10311 0.16449 0.17413 0.20246 0.31849 0.32848 0.51036 0.53908 0.6525 0.81018 0.82866 0.84003 0.99664 1.01397 1.17305 1.18978 1.33751 1.52637 1.66266 1.69271 1.85351 1.87932 2.08714 2.20418 2.34215 2.65867 2.82914 2.99692 3.17016 3.31744 3.45355 3.60252 4.1002 4.34537 4.82143 
53 0.00659 0.09559 0.16387 0.1719 0.18457 0.31803 0.32551 0.3363 0.5098 0.52186 0.54561 0.64752 0.66252 0.81282 0.82991 0.83931 0.99727 1.00761 1.17159 1.18056 1.19685 1.33567 1.3482 1.50765 1.53299 1.66196 1.67615 1.85382 1.86767 2.0719 2.1994 2.2159 2.34231 2.36386 2.64378 2.82769 2.84465 2.9937 3.01602 3.16798 3.18263 3.3164 3.32978 3.45234 3.4662 3.59741 3.77198 4.10046 4.1155 4.34627 4.51239 4.82185 4.83686 
28 0.01918 0.10379 0.16592 0.17777 0.31939 0.33239 0.51306 0.55191 0.65363 0.8074 0.82808 0.8394 0.99765 1.17481 1.19691 1.33953 1.66461 1.85526 2.20526 2.34376 2.83256 3.00239 3.17097 3.31916 3.45457 4.1018 4.34723 4.82376 
38 0.01191 0.10503 0.17414 0.18338 0.20583 0.32955 0.34003 0.52374 0.5527 0.66283 0.82129 0.8391 0.85108 1.00705 1.02267 1.18392 1.19857 1.24304 1.34933 1.532 1.67348 1.70246 1.8651 1.89248 2.09831 2.21426 2.35307 2.66259 2.84357 3.01667 3.18224 3.32935 3.46541 3.617 4.11195 4.35716 4.54426 4.8342 
31 0.01454 0.11307 0.16844 0.18377 0.32286 0.33894 0.51598 0.65476 0.81857 0.83369 0.86548 1.0019 1.17673 1.19945 1.34332 1.51974 1.6712 1.86072 2.0865 2.21008 2.34755 2.65547 2.83717 3.00714 3.1727 3.32162 3.45708 3.61044 4.10374 4.35412 4.82716 
38 0.01076 0.09482 0.17494 0.18436 0.212 0.32972 0.34042 0.52442 0.55694 0.66252 0.81299 0.83648 0.84629 1.00731 1.02659 1.18432 1.20085 1.35091 1.52836 1.67402 1.86487 1.89058 2.09345 2.21597 2.35341 2.65946 2.8456 3.01415 3.18057 3.32946 3.46424 3.61357 3.79878 4.11086 4.35818 4.52769 4.67627 4.83489 
39 0.01428 0.10238 0.1686 0.17725 0.19588 0.32408 0.33412 0.51798 0.54555 0.65775 0.80516 0.83117 0.84061 1.00197 1.01799 1.17868 1.19324 1.22708 1.34303 1.52412 1.66837 1.69917 1.8598 1.88729 2.09498 2.21137 2.34769 2.65453 2.83724 3.00721 3.17639 3.32295 3.46011 3.6072 4.10682 4.35371 4.52337 4.67069 4.82887 
34 0.01618 0.12001 0.17178 0.18548 0.3261 0.34074 0.51937 0.5598 0.65797 0.82899 0.84168 1.00494 1.18091 1.20575 1.34617 1.52129 1.67201 1.86308 2.08827 2.21533 2.35171 2.65726 2.83991 3.00713 3.17694 3.32578 3.4613 3.61098 3.78841 4.10803 4.35688 4.52578 4.6765 4.83274 
34 0.05425 0.12567 0.16385 0.17743 0.31625 0.33001 0.509 0.5467 0.64847 0.81018 0.82702 0.84234 0.99482 1.17076 1.18759 1.33535 1.51177 1.66169 1.85205 2.07765 2.20197 2.34064 2.64675 2.82885 2.99515 3.16761 3.31525 3.45086 3.59774 3.78275 4.09833 4.34506 4.51534 4.82085 
37 0.01855 0.10313 0.17118 0.18003 0.20263 0.32575 0.3355 0.51904 0.54389 0.65958 0.80354 0.83206 0.84134 0.87463 1.0037 1.02097 1.18047 1.19496 1.22808 1.34568 1.52972 1.67075 1.86097 1.88247 2.09138 2.21432 2.34951 2.66379 2.83854 3.00876 3.17692 3.32487 3.46077 3.61013 4.10665 4.35386 4.82975 
38 0.01866 0.10562 0.16817 0.17724 0.19939 0.32219 0.33193 0.51598 0.54522 0.65665 0.81066 0.83165 0.84196 1.00013 1.01445 1.17722 1.19123 1.22614 1.34272 1.52279 1.66613 1.68992 1.85772 1.87927 2.08977 2.21016 2.34702 2.65543 2.83628 3.00488 3.17462 3.32296 3.45735 3.60727 4.10479 4.35133 4.52233 4.82786 
44 0.01653 0.10072 0.17209 0.18002 0.19663 0.32704 0.33597 0.37848 0.51884 0.53807 0.65908 0.80062 0.83233 0.84115 0.85884 1.00464 1.01857 1.18041 1.19108 1.21598 1.34465 1.36788 1.52481 1.67144 1.6956 1.86242 1.88214 2.09268 2.21368 2.34986 2.65714 2.83763 2.86381 3.00611 3.1766 3.32432 3.46109 3.6077 3.79174 4.10751 4.35432 4.52405 4.82997 4.8584 
37 0.02005 0.10677 0.16835 0.17744 0.19915 0.32339 0.33344 0.51634 0.54246 0.65788 0.81353 0.83261 0.84362 1.00168 1.01964 1.17763 1.19268 1.34296 1.52511 1.6673 1.69236 1.85888 1.88385 2.09344 2.21002 2.34679 2.65597 2.83438 3.00451 3.1757 3.32256 3.45916 3.60735 4.10529 4.35132 4.53346 4.82709 
45 0.01653 0.0948 0.16305 0.17075 0.18181 0.31827 0.32583 0.33717 0.51047 0.53137 0.6526 0.7936 0.82599 0.83475 0.85145 0.99648 1.00637 1.17266 1.18343 1.20925 1.3368 1.51687 1.66169 1.67685 1.85321 1.86703 2.07467 2.20077 2.23276 2.34201 2.64945 2.82823 2.85135 2.99502 3.16921 3.31704 3.45299 3.59909 3.77674 4.09998 4.345 4.38778 4.51835 4.82136 4.8375 
47 0.01171 0.09714 0.16736 0.17508 0.18722 0.32319 0.33124 0.34572 0.51552 0.53353 0.65501 0.7967 0.82967 0.83837 0.85425 1.00072 1.01109 1.17719 1.18725 1.21025 1.34151 1.36347 1.51755 1.66662 1.68253 1.85872 1.87487 2.08215 2.20602 2.22912 2.34642 2.65132 2.83434 2.85714 3.00076 3.17332 3.3215 3.45792 3.48782 3.60261 3.78358 4.10452 4.35024 4.5198 4.66119 4.82695 4.85168 
45 0.01539 0.08976 0.15386 0.16432 0.17325 0.19856 0.31409 0.32238 0.33789 0.5068 0.5293 0.64672 0.78884 0.82163 0.83016 0.84489 0.99187 1.00311 1.169 1.17967 1.20524 1.33314 1.36228 1.50949 1.65769 1.67975 1.8486 1.86587 2.06987 2.19798 2.22855 2.33812 2.64295 2.82504 2.99165 3.16465 3.31314 3.44878 3.47561 3.59435 3.77062 4.09583 4.34071 4.51029 4.81735 
42 0.00722 0.09534 0.16922 0.17818 0.19745 0.32404 0.33344 0.36817 0.51679 0.53829 0.65701 0.81703 0.83448 0.84534 1.00277 1.01838 1.17871 1.19123 1.22205 1.34369 1.52079 1.6689 1.69588 1.85968 1.8791 2.08272 2.21158 2.34842 2.65299 2.83621 3.00244 3.1748 3.32362 3.45846 3.48379 3.60435 3.78514 4.10601 4.35272 4.52036 4.66154 4.82812 
37 0.01201 0.10627 0.16826 0.17728 0.19745 0.32293 0.33293 0.5157 0.54085 0.65718 0.81491 0.83323 0.84476 1.00118 1.01636 1.17714 1.19054 1.22461 1.34287 1.52426 1.6667 1.68915 1.85858 1.88189 2.08759 2.21142 2.34695 2.65882 2.83542 3.00749 3.17498 3.32191 3.45902 3.60587 4.10475 4.35044 4.82711 
52 0.01179 0.08843 0.15365 0.16236 0.1707 0.19042 0.31077 0.31739 0.32677 0.50257 0.51575 0.6403 0.65882 0.7915 0.82055 0.82914 0.84648 0.98996 0.99876 1.16429 1.17289 1.18883 1.32835 1.34179 1.50062 1.65413 1.66625 1.84599 1.8574 2.06372 2.19122 2.20758 2.33491 2.3563 2.63695 2.81977 2.83657 2.98602 3.16073 3.30867 3.32059 3.4444 3.45684 3.58991 3.76399 4.09304 4.10927 4.33822 4.50444 4.6405 4.8141 4.82914 
42 0.01056 0.09967 0.16898 0.17745 0.19582 0.32417 0.3335 0.51592 0.53651 0.65533 0.80223 0.83068 0.83996 0.87384 1.00228 1.01846 1.17817 1.19041 1.21901 1.34237 1.37337 1.51861 1.66906 1.85976 1.88293 2.08417 2.20995 2.34763 2.65267 2.8348 3.00216 3.17416 3.32219 3.45695 3.47549 3.60358 3.78632 4.10484 4.35096 4.52111 4.67594 4.82693 
32 0.02114 0.11388 0.16874 0.18054 0.32221 0.33421 0.51462 0.54303 0.65608 0.82233 0.83598 0.87778 1.00125 1.17848 1.20437 1.34189 1.52373 1.66717 1.85833 2.0985 2.21011 2.34725 2.6572 2.83428 3.00343 3.17518 3.32219 3.45842 3.61144 4.1045 4.35126 4.82649 
42 0.00782 0.09951 0.17097 0.18033 0.20497 0.32621 0.3367 0.51744 0.5379 0.65708 0.81749 0.83545 0.84731 1.0046 1.02683 1.17953 1.19238 1.22418 1.34338 1.36874 1.51923 1.67082 1.86202 1.89246 2.08414 2.20915 2.24447 2.34949 2.65311 2.83602 3.00316 3.17561 3.32412 3.45915 3.49438 3.60645 3.78541 4.10692 4.35409 4.52134 4.6605 4.82909 
45 0.00821 0.09321 0.16037 0.16819 0.1787 0.31373 0.32115 0.33094 0.5071 0.52646 0.64655 0.79441 0.82447 0.83341 0.85367 0.9939 1.00368 1.16952 1.18007 1.20476 1.33359 1.50883 1.65815 1.67169 1.85021 1.86317 2.06858 2.19627 2.22501 2.33918 2.64532 2.82445 2.85386 2.99104 3.16617 3.31413 3.44983 3.46855 3.59546 3.77086 4.09731 4.34238 4.51353 4.81829 4.84031 
25 0.01259 0.10949 0.16742 0.18313 0.32144 0.33888 0.52252 0.80993 0.83012 0.84598 0.99955 1.17771 1.21082 1.34598 1.66894 1.85746 2.2105 2.348 2.84586 3.17838 3.32236 3.45884 4.10356 4.35508 4.82994 
27 0.01627 0.10612 0.16725 0.17998 0.32194 0.33897 0.5297 0.66333 0.80754 0.82924 0.84137 0.99968 1.17788 1.20826 1.35508 1.67126 1.8579 2.22513 2.35133 2.85537 3.02984 3.18142 3.32658 3.46138 4.10477 4.36763 4.834 
36 0.00968 0.10847 0.17066 0.18126 0.32392 0.33484 0.51709 0.54237 0.65756 0.81786 0.83509 0.84984 1.00348 1.0501 1.17921 1.19571 1.34372 1.52218 1.67018 1.86063 1.89532 2.08451 2.21049 2.34826 2.65961 2.83557 3.00533 3.17557 3.32345 3.4589 3.6066 3.78815 4.10623 4.3531 4.53145 4.82857 
39 0.01139 0.10733 0.16828 0.17821 0.21095 0.32238 0.33276 0.51402 0.53886 0.65541 0.81956 0.83435 0.85129 1.00074 1.01941 1.1757 1.1889 1.2239 1.34022 1.5209 1.66651 1.69532 1.85812 1.88699 2.08156 2.2057 2.34573 2.65522 2.8334 3.00197 3.17302 3.32038 3.45718 3.60285 3.78573 4.10355 4.34964 4.52113 4.82582 
42 0.01074 0.09684 0.16705 0.1752 0.19167 0.32232 0.33134 0.36771 0.51447 0.53466 0.65599 0.7983 0.82852 0.83745 0.85739 1.00014 1.01473 1.17665 1.18843 1.21591 1.34174 1.52136 1.66693 1.69562 1.85761 1.87648 2.08711 2.20736 2.24163 2.34604 2.65485 2.83407 3.00478 3.1721 3.32076 3.4563 3.60356 4.10307 4.34958 4.5213 4.82544 4.85345 
23 0.00878 0.11096 0.17319 0.19306 0.32735 0.3497 0.53614 0.81432 0.83439 0.85045 1.00553 1.18289 1.2167 1.35574 1.67739 1.86649 2.22606 2.85728 3.33013 3.46589 4.1085 4.36641 4.83883 
46 0.01263 0.10473 0.16684 0.17567 0.19448 0.32045 0.32924 0.34776 0.51225 0.52966 0.6519 0.81601 0.83236 0.84409 0.99913 1.01161 1.17451 1.18587 1.21428 1.33859 1.36081 1.51398 1.66401 1.68084 1.85579 1.87232 2.07715 2.20345 2.23642 2.34449 2.65073 2.83066 2.85476 2.99734 3.17138 3.31924 3.45496 3.47555 3.60063 3.78082 4.10266 4.34865 4.51807 4.65375 4.82413 4.85475 
43 0.01576 0.10101 0.16607 0.17457 0.19196 0.32191 0.3317 0.5135 0.5341 0.65241 0.80288 0.82888 0.83833 0.99973 1.01541 1.17472 1.18555 1.21106 1.33932 1.36245 1.51363 1.66727 1.85759 1.88545 2.07886 2.20441 2.23167 2.34486 2.64801 2.8316 2.85446 2.99854 3.17036 3.31918 3.45449 3.4725 3.60071 3.77635 4.10239 4.349 4.51581 4.66536 4.82463 
49 0.01209 0.09912 0.16903 0.17684 0.18781 0.32452 0.33199 0.34307 0.51725 0.53355 0.65666 0.68491 0.8051 0.83308 0.84189 0.86243 1.0031 1.01344 1.17995 1.19046 1.21551 1.34323 1.36161 1.51903 1.66815 1.6828 1.86076 1.87618 2.08377 2.20949 2.23748 2.34879 2.6535 2.83529 2.85507 3.00211 3.1755 3.32421 3.45915 3.47443 3.60515 3.78637 4.10651 4.12423 4.3521 4.52156 4.67864 4.82873 4.84942 
37 0.02135 0.11765 0.17619 0.18717 0.32996 0.34124 0.52272 0.54753 0.66433 0.82764 0.84246 0.86362 1.00866 1.03436 1.1845 1.20064 1.34935 1.53168 1.67407 1.71188 1.86527 1.89228 2.0978 2.2187 2.35496 2.66429 2.84257 3.01038 3.18183 3.32969 3.4652 3.61812 3.7995 4.11209 4.35992 4.53558 4.8345 
33 0.01986 0.11235 0.17354 0.18314 0.21028 0.32838 0.33906 0.52448 0.66529 0.81768 0.83741 0.84934 1.00611 1.02362 1.18309 1.19943 1.35079 1.53758 1.67165 1.69479 1.86443 1.89652 2.21698 2.35307 2.67038 2.84571 3.02152 3.18374 3.32935 3.46472 4.11033 4.35833 4.83533 
28 0.01157 0.10858 0.17171 0.18218 0.30474 0.3278 0.34117 0.52189 0.66362 0.81574 0.83501 0.84726 1.00431 1.18168 1.20239 1.34843 1.67032 1.8614 1.89182 2.21667 2.351 2.843 3.18102 3.32789 3.46323 4.10862 4.35345 4.83175 
31 0.01005 0.10447 0.16941 0.1786 0.20176 0.32427 0.33456 0.51903 0.55523 0.66722 0.81368 0.83332 0.84405 1.00201 1.01778 1.18032 1.20081 1.34462 1.66889 1.85917 1.88078 2.2122 2.34776 2.83705 3.02698 3.17769 3.32416 3.46173 4.10659 4.35198 4.82816 
33 0.00711 0.10327 0.16831 0.17819 0.21231 0.32265 0.33393 0.5159 0.546 0.65992 0.81512 0.83262 0.84485 1.00052 1.01853 1.17861 1.19999 1.34427 1.6674 1.85773 1.88894 2.09537 2.21273 2.34691 2.83555 3.00718 3.17524 3.32264 3.4585 3.61115 4.1044 4.34997 4.82626 
25 0.01019 0.11007 0.16664 0.18291 0.31982 0.33529 0.51581 0.81111 0.83005 0.84808 0.99803 1.17702 1.2181 1.35899 1.66551 1.85554 2.21312 2.34503 2.84684 3.18113 3.32755 3.4586 4.10256 4.34837 4.82475 
44 0.01313 0.10288 0.1717 0.18004 0.19638 0.32716 0.33619 0.36621 0.52001 0.54139 0.65965 0.81134 0.83504 0.84439 1.00466 1.01702 1.18051 1.19116 1.21637 1.34613 1.38983 1.52221 1.67136 1.69284 1.86246 1.88044 2.09033 2.21061 2.2398 2.35036 2.65567 2.83778 2.863 3.00937 3.17815 3.3261 3.46155 3.60883 3.78886 4.10907 4.35531 4.52321 4.67215 4.83112 
36 0.02285 0.11481 0.1722 0.18452 0.32543 0.3373 0.51785 0.54399 0.65813 0.82376 0.83807 0.8629 1.00482 1.17939 1.19534 1.34373 1.52212 1.67008 1.86127 1.89504 2.08612 2.2122 2.34963 2.65825 2.83686 3.00629 3.17706 3.32469 3.45986 3.61166 3.79205 4.10771 4.3551 4.52778 4.66855 4.83018 
37 0.01646 0.11108 0.17107 0.18203 0.32526 0.33713 0.51766 0.54287 0.65531 0.81919 0.83575 0.85175 1.00389 1.17865 1.19294 1.23094 1.34357 1.51733 1.67064 1.86174 2.08243 2.20945 2.34898 2.65196 2.83645 3.00254 3.17446 3.32346 3.45817 3.4866 3.60468 3.78295 4.10659 4.35444 4.5207 4.65734 4.8293 
50 0.00741 0.09486 0.15883 0.16739 0.1841 0.31247 0.32058 0.33409 0.50404 0.51826 0.64207 0.65552 0.80738 0.82427 0.83443 0.99142 1.00326 1.16605 1.176 1.19713 1.33017 1.34646 1.50246 1.52087 1.65637 1.6738 1.84803 1.86394 2.06625 2.09427 2.19466 2.21764 2.33653 2.63867 2.82221 2.84227 2.98845 3.02906 3.16242 3.31095 3.44658 3.46142 3.59195 3.76638 4.09453 4.34016 4.50626 4.64033 4.81593 4.83334 
28 0.01165 0.11478 0.17111 0.18481 0.32618 0.34253 0.52314 0.66362 0.82255 0.83735 0.87585 1.00463 1.18064 1.20557 1.34689 1.67297 1.86601 2.21215 2.35267 2.84068 3.01274 3.18222 3.32728 3.4628 3.62632 4.10885 4.36222 4.83254 
45 0.01384 0.09764 0.16365 0.17191 0.18757 0.3176 0.32582 0.33986 0.50988 0.52933 0.6498 0.80238 0.82701 0.83627 0.99592 1.00693 1.17199 1.18279 1.20855 1.33632 1.36314 1.51111 1.66105 1.67784 1.85268 1.86799 2.07445 2.19993 2.22358 2.34172 2.64627 2.8282 2.99468 3.1685 3.31666 3.45217 3.47132 3.59771 3.77521 4.09989 4.34516 4.51424 4.64889 4.82137 4.84577 
47 0.0153 0.10335 0.16529 0.174 0.19203 0.3188 0.32717 0.3419 0.51035 0.52652 0.64938 0.67843 0.81826 0.83207 0.84572 0.99775 1.01018 1.17278 1.18405 1.21254 1.33689 1.35893 1.51023 1.66257 1.67926 1.85427 1.87071 2.07365 2.20132 2.2305 2.34289 2.64665 2.8286 2.85235 2.99502 3.16929 3.31742 3.45317 3.47292 3.5987 3.77316 4.10083 4.34663 4.51392 4.65879 4.82235 4.8505 
36 0.01831 0.10711 0.17107 0.18053 0.20826 0.32555 0.3362 0.51791 0.54163 0.65899 0.8115 0.83334 0.84346 1.00314 1.02063 1.18007 1.19569 1.34446 1.52404 1.67044 1.86047 1.88575 2.09256 2.21142 2.34915 2.65642 2.83699 3.0058 3.17637 3.3236 3.45919 3.60756 4.10634 4.35362 4.53841 4.82917 
36 0.0199 0.10568 0.16563 0.17491 0.19773 0.31945 0.32912 0.37298 0.51176 0.53784 0.65521 0.81917 0.83274 0.8497 0.99823 1.0138 1.17401 1.19095 1.33899 1.66287 1.68528 1.85484 1.87558 2.09081 2.20481 2.34351 2.66069 2.8304 2.99793 3.17267 3.31864 3.45588 3.60641 4.10181 4.34749 4.82305 
27 0.02269 0.10682 0.16538 0.17628 0.31994 0.33373 0.51755 0.65529 0.80879 0.82889 0.84233 0.99835 1.17581 1.20399 1.34191 1.6653 1.85729 2.20703 2.34539 2.84289 3.00459 3.17459 3.32138 3.4556 4.10214 4.34892 4.82467 
32 0.00792 0.03152 0.11298 0.17472 0.18378 0.20846 0.33001 0.34118 0.52531 0.57988 0.66723 0.81501 0.8365 0.84613 1.00724 1.02647 1.18502 1.20402 1.3518 1.55792 1.67493 1.86788 2.21839 2.35538 2.85238 3.0282 3.18377 3.32977 3.46658 4.11042 4.3585 4.83586 
49 0.01104 0.09746 0.16653 0.17444 0.18813 0.32132 0.32937 0.34288 0.51361 0.53035 0.65269 0.67735 0.80398 0.82983 0.8387 0.86398 0.99962 1.01039 1.1757 1.18575 1.20907 1.34018 1.36283 1.51331 1.53941 1.66521 1.6816 1.85686 1.87272 2.07782 2.20502 2.23092 2.34541 2.64804 2.83268 2.8573 2.99831 3.17122 3.32028 3.45571 3.47289 3.60077 3.77696 4.10304 4.34908 4.51577 4.6513 4.82503 4.84479 
38 0.02016 0.10183 0.16221 0.17151 0.19439 0.31698 0.32763 0.5095 0.54838 0.64912 0.80889 0.82711 0.83871 0.9954 1.01743 1.17048 1.18362 1.21705 1.33495 1.51543 1.66108 1.85276 1.88803 2.07988 2.19938 2.23376 2.34093 2.65256 2.82784 2.9947 3.16781 3.31535 3.45134 3.59804 4.09948 4.34607 4.51841 4.82065 
38 0.01622 0.10177 0.16343 0.1727 0.19659 0.31699 0.32689 0.50868 0.53207 0.65035 0.8085 0.82753 0.83855 0.99523 1.00917 1.17116 1.18724 1.33516 1.51438 1.6603 1.68408 1.85181 1.87028 2.07577 2.20185 2.34059 2.64876 2.82717 2.99402 3.16793 3.31537 3.4519 3.59857 3.78054 4.09894 4.34423 4.52654 4.82014 
34 0.02457 0.11327 0.16644 0.17766 0.32069 0.33331 0.51257 0.53952 0.65167 0.82049 0.83409 0.87948 0.99978 1.17468 1.19254 1.33873 1.51476 1.66543 1.8564 2.07849 2.20412 2.34402 2.6502 2.8312 2.99875 3.17032 3.31882 3.45488 3.60152 3.78173 4.10219 4.34872 4.51615 4.82404 
28 0.09457 0.15577 0.17169 0.30889 0.32752 0.50057 0.6414 0.80809 0.82355 0.98756 1.1631 1.20431 1.32757 1.653 1.84402 2.0637 2.19263 2.33263 2.6427 2.81956 2.98663 3.1603 3.30805 3.4445 3.59254 4.09088 4.33663 4.81216 
37 0.00961 0.09505 0.17036 0.17839 0.19513 0.32649 0.3365 0.52016 0.54674 0.65897 0.79762 0.83072 0.83961 0.85687 1.00404 1.02156 1.18007 1.19263 1.21999 1.34678 1.52422 1.67185 1.86365 2.09113 2.21324 2.35008 2.65618 2.84007 3.01047 3.17556 3.32489 3.46021 3.60779 4.10664 4.35427 4.52287 4.82997 
45 0.01145 0.09677 0.16237 0.17062 0.18546 0.3162 0.32423 0.33676 0.50861 0.52749 0.64812 0.80215 0.82633 0.83562 0.99495 1.00617 1.17029 1.18104 1.20645 1.33453 1.35735 1.50983 1.65967 1.676 1.85188 1.86875 2.07181 2.19852 2.22552 2.34062 2.64548 2.82657 2.85326 2.99253 3.16742 3.31532 3.45081 3.47928 3.59712 3.77432 4.09898 4.34448 4.51422 4.81998 4.85313 
42 0.01468 0.10452 0.16764 0.17618 0.19303 0.32261 0.33185 0.36304 0.51504 0.53623 0.65489 0.8139 0.83254 0.84281 1.00076 1.01405 1.17638 1.18774 1.21574 1.34157 1.51738 1.6659 1.68467 1.85796 1.87645 2.08259 2.20591 2.23659 2.34641 2.65228 2.83376 3.0022 3.17382 3.32168 3.45744 3.60334 3.79437 4.10452 4.3501 4.52916 4.82608 4.85471 
33 0.01722 0.10243 0.16628 0.17513 0.19544 0.32069 0.33059 0.51322 0.54145 0.65509 0.80471 0.829 0.83868 0.99876 1.01366 1.17597 1.1922 1.34101 1.53418 1.66438 1.68846 1.85618 1.88429 2.20598 2.34444 2.83205 3.00545 3.17339 3.31999 3.45573 4.10249 4.3479 4.82375 
40 0.0126 0.1007 0.16145 0.17081 0.19427 0.31588 0.32621 0.50726 0.53067 0.64565 0.80861 0.82648 0.83841 0.99429 1.01093 1.16924 1.18129 1.21148 1.33348 1.36791 1.50672 1.66003 1.68898 1.85125 1.88099 2.07164 2.19842 2.3392 2.64216 2.82556 2.99169 3.16537 3.31374 3.44971 3.59489 3.77006 4.09709 4.34303 4.51035 4.81862 
28 0.00722 0.10139 0.1659 0.17584 0.21289 0.32052 0.33354 0.52643 0.65961 0.80405 0.82846 0.83865 0.99775 1.02096 1.17834 1.2086 1.35104 1.55876 1.66873 1.85883 2.21599 2.6595 2.85822 3.18326 3.46214 4.10403 4.35157 4.82958 
49 0.01386 0.09846 0.1675 0.17552 0.1907 0.32248 0.33092 0.34941 0.51375 0.52982 0.65254 0.6746 0.80471 0.83018 0.83908 0.867 1.00051 1.01244 1.17577 1.1856 1.20768 1.34003 1.35988 1.51429 1.54338 1.66657 1.68522 1.85792 1.87492 2.07925 2.20472 2.22811 2.34555 2.64855 2.83217 2.8532 2.99868 3.17163 3.32012 3.45558 3.47013 3.60141 3.77708 4.10351 4.34917 4.51584 4.65638 4.8253 4.84502 
25 0.02396 0.11951 0.17434 0.19027 0.32872 0.34646 0.52394 0.67122 0.82404 0.83927 0.8686 1.00677 1.18509 1.22117 1.35408 1.67657 1.86464 2.23398 2.35438 2.84489 3.32921 3.46803 4.11091 4.3601 4.83335 
43 0.0195 0.10621 0.16965 0.17822 0.19567 0.32502 0.33435 0.37185 0.51698 0.53669 0.65643 0.81414 0.83393 0.84387 1.00313 1.01788 1.17833 1.18951 1.21677 1.34282 1.3678 1.52026 1.66903 1.69192 1.86068 1.88212 2.08384 2.20737 2.23576 2.34852 2.65517 2.83569 3.00237 3.17469 3.32365 3.45885 3.48582 3.60546 3.78617 4.10658 4.35261 4.52253 4.82837 
46 0.01939 0.10508 0.16816 0.17677 0.19499 0.32276 0.33182 0.35987 0.51438 0.53315 0.65351 0.6921 0.81784 0.83335 0.84435 1.00116 1.01569 1.17644 1.18792 1.21666 1.34043 1.36207 1.51486 1.66681 1.68751 1.85811 1.87618 2.07821 2.20538 2.23309 2.346 2.64944 2.83332 2.86214 3.00007 3.17235 3.32093 3.45628 3.47622 3.60233 3.7791 4.10379 4.35 4.5183 4.67025 4.82632 
31 0.00744 0.10411 0.16672 0.17745 0.32043 0.33229 0.51417 0.65718 0.8058 0.82901 0.84035 0.99846 1.17547 1.19476 1.34109 1.54999 1.66524 1.85583 1.88868 2.09178 2.21083 2.34467 2.83422 3.00919 3.1723 3.32 3.45763 3.61981 4.10224 4.34814 4.82458 
24 0.01352 0.10104 0.16634 0.17574 0.20277 0.32146 0.33331 0.53923 0.79572 0.82739 0.83697 0.87001 0.99866 1.02391 1.17935 1.21338 1.66619 1.85723 2.22526 2.3493 3.46307 4.10434 4.34893 4.82884 
29 0.00958 0.10684 0.17065 0.18227 0.32518 0.33857 0.52143 0.66349 0.80889 0.83207 0.84345 1.00289 1.18001 1.20209 1.34686 1.53863 1.66956 1.86228 2.21427 2.35055 2.66278 2.85131 3.01457 3.18159 3.32574 3.46106 4.10676 4.35588 4.83295 
45 0.01667 0.09724 0.16493 0.17304 0.18673 0.31915 0.32671 0.33778 0.51208 0.53006 0.65332 0.7975 0.82798 0.8369 0.85646 0.9978 1.00814 1.1744 1.18514 1.21085 1.33878 1.36395 1.51917 1.66328 1.67961 1.85455 1.86906 2.0762 2.20272 2.23033 2.34374 2.65053 2.83047 2.86187 2.99722 3.17078 3.31872 3.45452 3.48231 3.60031 4.10174 4.34696 4.52242 4.82325 4.84752 
37 0.01664 0.09749 0.16351 0.17188 0.18857 0.31849 0.32816 0.51125 0.53721 0.65221 0.79716 0.82589 0.83515 0.86716 0.99633 1.01051 1.17275 1.18559 1.21621 1.33787 1.52473 1.66267 1.85395 1.87858 2.08687 2.20419 2.34225 2.6549 2.83061 2.99932 3.16958 3.31725 3.45337 3.60025 4.10008 4.34599 4.82221 
39 0.01122 0.10065 0.16475 0.17336 0.19067 0.31999 0.32953 0.51316 0.54172 0.65289 0.80425 0.82834 0.83805 0.99801 1.01216 1.17423 1.18752 1.21948 1.33944 1.52012 1.66395 1.68705 1.85564 1.88379 2.08601 2.20454 2.3438 2.65322 2.83216 3.00022 3.17113 3.31938 3.45444 3.60145 3.78482 4.10166 4.34809 4.52295 4.82414 
41 0.00873 0.10804 0.16948 0.17935 0.20841 0.32331 0.33342 0.51546 0.53781 0.65417 0.82271 0.83673 0.85655 1.00173 1.01767 1.17719 1.19027 1.22541 1.34173 1.51524 1.66674 1.68741 1.85972 1.89189 2.08369 2.2054 2.23686 2.34844 2.65181 2.83524 3.00113 3.17453 3.32254 3.45834 3.60312 3.78297 4.10589 4.35249 4.52081 4.65522 4.82804 
26 0.01649 0.10141 0.16624 0.17636 0.25639 0.32173 0.33511 0.52165 0.79538 0.82637 0.83603 0.87602 0.9994 1.17742 1.20504 1.34707 1.66717 1.85716 2.22556 2.34551 2.84853 3.32072 3.46423 4.10284 4.34943 4.82673 
30 0.02143 0.10646 0.16694 0.17741 0.28547 0.3221 0.33445 0.51539 0.65663 0.81158 0.83051 0.8431 0.99935 1.17516 1.1913 1.33977 1.66566 1.85721 2.20448 2.23917 2.34511 2.83297 3.00343 3.17376 3.31991 3.456 3.6109 4.10309 4.34946 4.82581 
36 0.00855 0.09976 0.16392 0.17371 0.20669 0.31766 0.32777 0.51008 0.53767 0.65165 0.80452 0.82705 0.83702 0.9955 1.01228 1.17325 1.1903 1.33737 1.51791 1.66163 1.85202 1.87061 2.07617 2.20463 2.34155 2.65036 2.82899 2.99819 3.16897 3.31713 3.45312 3.60166 4.09953 4.34448 4.52105 4.82089 
33 0.01852 0.10609 0.16762 0.17821 0.32157 0.33347 0.51733 0.6566 0.80498 0.8296 0.84045 0.99932 1.02019 1.17766 1.20017 1.34339 1.52492 1.66676 1.85709 1.89065 2.1001 2.21123 2.34671 2.65728 2.83745 3.00749 3.17662 3.32232 3.45936 3.61268 4.10509 4.35372 4.82885 
46 0.01038 0.10132 0.16705 0.17545 0.19114 0.32147 0.32994 0.34588 0.51308 0.52892 0.65252 0.81142 0.83179 0.84162 0.99996 1.01173 1.1748 1.18533 1.20986 1.33914 1.35781 1.51292 1.55465 1.66518 1.68271 1.85675 1.87195 2.07821 2.20445 2.23641 2.34521 2.64866 2.83134 2.8527 2.99788 3.17171 3.31967 3.45591 3.47972 3.60145 3.77774 4.10389 4.35009 4.51742 4.82498 4.84721 
37 0.01941 0.10756 0.16959 0.17863 0.20027 0.32434 0.33429 0.51768 0.54596 0.65764 0.81419 0.83358 0.84446 1.00226 1.01779 1.17932 1.19546 1.34379 1.52439 1.66811 1.69181 1.85908 1.87735 2.08843 2.21032 2.34785 2.65854 2.83671 3.00872 3.17798 3.32434 3.45997 3.61485 4.10667 4.35194 4.52837 4.82922 
41 0.01093 0.10032 0.17137 0.1798 0.19646 0.32683 0.33601 0.36926 0.52012 0.54281 0.65972 0.81246 0.835 0.84448 1.00489 1.01888 1.18191 1.19562 1.22763 1.34684 1.52291 1.67171 1.6977 1.86259 1.88289 2.09142 2.21559 2.35087 2.65757 2.83926 3.00716 3.17757 3.32626 3.46192 3.60792 3.79065 4.10872 4.35562 4.52539 4.67214 4.83108 
16 0.01092 0.11874 0.16981 0.19101 0.32561 0.57414 0.81197 0.83238 0.85387 1.0051 1.1841 1.67378 1.86736 3.46719 4.1111 4.84635 
26 0.01123 0.10619 0.16919 0.17868 0.20508 0.32544 0.33853 0.52433 0.6898 0.80998 0.83228 0.84301 1.00328 1.18019 1.20076 1.3487 1.67125 1.86156 2.21467 2.35202 2.84234 3.32595 3.46386 4.10746 4.35452 4.83267 
50 0.01444 0.10076 0.17081 0.1784 0.19079 0.32688 0.33504 0.35174 0.51832 0.53439 0.65713 0.6817 0.80468 0.83351 0.8423 0.8618 1.00475 1.01656 1.17946 1.18866 1.20725 1.34436 1.36356 1.51807 1.54456 1.67063 1.68793 1.86185 1.87718 2.08206 2.20982 2.23418 2.34943 2.65297 2.83706 2.85835 3.00331 3.17598 3.32414 3.45947 3.47303 3.60494 3.78102 4.10699 4.12256 4.35299 4.52019 4.66592 4.82974 4.85003 
43 0.01097 0.09077 0.1729 0.18172 0.19867 0.32947 0.33918 0.52143 0.54172 0.66163 0.81756 0.83821 0.84863 1.00719 1.02167 1.18258 1.19406 1.22206 1.34769 1.37554 1.52397 1.6735 1.69734 1.86509 1.88762 2.09147 2.21226 2.24297 2.35253 2.65784 2.84042 3.00996 3.17985 3.32781 3.46313 3.49189 3.61037 3.7902 4.111 4.3569 4.52637 4.67435 4.83288 
26 0.02287 0.11939 0.17643 0.19144 0.33079 0.34607 0.52665 0.68178 0.82465 0.84065 0.86284 1.00992 1.18593 1.21428 1.35255 1.67655 1.86698 2.2239 2.35594 2.84711 3.18492 3.33202 3.46883 4.11378 4.36649 4.83803 
37 0.01638 0.10216 0.16848 0.17711 0.19673 0.3235 0.33349 0.5171 0.54975 0.65758 0.80423 0.83034 0.83977 1.0015 1.0197 1.1771 1.18971 1.21915 1.34341 1.52413 1.66904 1.85977 1.89049 2.09153 2.20972 2.34689 2.65554 2.8353 3.01076 3.17457 3.32263 3.45761 3.6057 4.10508 4.35185 4.52981 4.82699 
38 0.01462 0.10027 0.16729 0.17566 0.19196 0.32179 0.33049 0.35013 0.51555 0.53986 0.65709 0.80522 0.83042 0.83961 0.89592 1.00007 1.01214 1.17788 1.1918 1.22486 1.34321 1.53589 1.66637 1.6879 1.85709 1.87428 2.09115 2.21115 2.34642 2.83493 3.00373 3.17409 3.32219 3.45758 3.60574 4.10438 4.34974 4.82581 
37 0.00846 0.10247 0.16817 0.17776 0.2071 0.3233 0.33426 0.51542 0.5431 0.65534 0.81086 0.83123 0.84173 1.00147 1.04115 1.17768 1.19574 1.34174 1.52135 1.66854 1.85856 1.88775 2.08375 2.2101 2.34622 2.65319 2.83449 3.00291 3.17278 3.32141 3.45681 3.60424 3.78798 4.10419 4.35044 4.52115 4.8261 
27 0.0193 0.10493 0.16771 0.17732 0.20703 0.32234 0.33354 0.51943 0.80076 0.82917 0.83918 0.99917 1.01487 1.17822 1.19933 1.3453 1.66677 1.85768 2.20957 2.3467 2.83663 3.18479 3.32411 3.45839 4.10492 4.35087 4.82698 
36 0.00912 0.10837 0.16895 0.17951 0.24042 0.32306 0.33414 0.51568 0.54456 0.65585 0.82279 0.83608 0.86043 1.00153 1.02467 1.17695 1.19261 1.3416 1.52026 1.66724 1.85875 1.88915 2.08422 2.20749 2.34688 2.65603 2.83517 3.00218 3.17493 3.32231 3.45821 3.60702 4.10517 4.35112 4.52596 4.82688 
23 0.01176 0.11889 0.17271 0.19126 0.32674 0.34626 0.5281 0.67054 0.82533 0.83902 1.0051 1.18418 1.22573 1.37647 1.55064 1.67889 1.86625 2.23881 3.18612 3.46617 4.1102 4.36047 4.83762 
39 0.00695 0.0315 0.11512 0.17331 0.18212 0.20191 0.32826 0.33802 0.52032 0.5409 0.66017 0.82072 0.83798 0.84902 1.00548 1.01847 1.18219 1.19478 1.2258 1.34687 1.39065 1.5258 1.67109 1.69015 1.86393 1.88998 2.09006 2.21286 2.35129 2.66278 2.83997 3.00727 3.17853 3.32652 3.46243 3.6079 4.1093 4.35541 4.83168 
41 0.01691 0.10687 0.16918 0.17851 0.20337 0.32308 0.33279 0.51474 0.53415 0.65562 0.81412 0.8331 0.84416 1.00128 1.01694 1.17688 1.18902 1.21899 1.3413 1.36983 1.5213 1.66751 1.69349 1.85858 1.88014 2.082 2.20817 2.34639 2.65316 2.83376 3.00054 3.17364 3.32139 3.45792 3.60314 3.79034 4.10454 4.35007 4.52202 4.82628 4.85811 
36 0.02214 0.11467 0.16796 0.17934 0.32067 0.33134 0.51287 0.53698 0.65258 0.82254 0.83588 0.99987 1.02297 1.1742 1.18837 1.23335 1.33948 1.51652 1.66541 1.85739 1.89152 2.08106 2.20385 2.3455 2.65252 2.83261 2.99884 3.17192 3.32017 3.45588 3.60303 3.78247 4.1039 4.35011 4.52336 4.82555 
34 0.02058 0.113 0.17198 0.18389 0.32486 0.33593 0.51822 0.54591 0.65924 0.82183 0.8372 0.85634 1.00386 1.04678 1.17983 1.19699 1.34533 1.52445 1.67132 1.86165 2.08801 2.21155 2.35044 2.65829 2.83818 3.00657 3.17672 3.32505 3.4603 3.60758 4.10799 4.35614 4.53023 4.82997 
41 0.00948 0.10286 0.16444 0.17351 0.19413 0.31855 0.32792 0.35857 0.51012 0.531 0.65053 0.81634 0.83095 0.84546 0.99713 1.01171 1.17215 1.18506 1.21941 1.33631 1.37334 1.51483 1.66264 1.68408 1.85403 1.8731 2.07817 2.20227 2.34226 2.6577 2.82846 2.85413 2.99501 3.16843 3.31665 3.45261 3.59889 4.1004 4.34626 4.82147 4.842 
46 0.00674 0.09519 0.16166 0.16995 0.18458 0.31561 0.32383 0.33722 0.50796 0.52677 0.64729 0.80174 0.82588 0.83518 0.99439 1.00512 1.16985 1.18058 1.20591 1.3339 1.35617 1.5089 1.65926 1.67465 1.85113 1.86804 2.0708 2.19805 2.23312 2.34006 2.64392 2.82588 2.8515 2.99199 3.16669 3.31484 3.45047 3.47187 3.59642 3.7721 4.09819 4.34344 4.51238 4.6534 4.81948 4.84801 
38 0.01136 0.10432 0.17369 0.18421 0.32789 0.33933 0.5197 0.54251 0.65801 0.80866 0.83413 0.84409 1.00635 1.18106 1.19456 1.22499 1.34562 1.39457 1.52249 1.67341 1.86481 2.08648 2.2134 2.35098 2.65446 2.83927 3.00535 3.17641 3.32516 3.46053 3.49076 3.60807 3.7865 4.10787 4.35535 4.52323 4.66477 4.83128 
38 0.01614 0.11165 0.17301 0.18325 0.22334 0.32786 0.33978 0.52123 0.55092 0.65854 0.82363 0.83852 0.85525 1.00624 1.18103 1.19541 1.23472 1.34607 1.52262 1.67192 1.86481 2.08897 2.21043 2.24584 2.35184 2.65508 2.84165 3.00618 3.1778 3.32719 3.46154 3.609 3.78756 4.10947 4.35649 4.52369 4.66284 4.8335 
38 0.01694 0.10315 0.16676 0.17511 0.19085 0.3216 0.33027 0.34933 0.51497 0.54124 0.65594 0.8104 0.8312 0.84093 1.00015 1.0136 1.17603 1.18888 1.22055 1.34164 1.52365 1.66548 1.68424 1.85776 1.87832 2.08839 2.20587 2.34585 2.65359 2.83381 3.0018 3.17422 3.32187 3.45745 3.60609 4.10432 4.34984 4.82573 
45 0.00923 0.10367 0.16901 0.17814 0.20098 0.32286 0.33214 0.36274 0.51441 0.53193 0.65389 0.81742 0.83374 0.84556 1.00124 1.01579 1.17673 1.18876 1.21892 1.34061 1.36351 1.5148 1.66684 1.68782 1.85819 1.87677 2.08004 2.20688 2.34626 2.64959 2.83273 2.85563 2.99977 3.17255 3.32077 3.45699 3.48645 3.6029 3.77818 4.10437 4.35072 4.51684 4.66233 4.82625 4.85552 
39 0.00858 0.10155 0.16969 0.17863 0.19869 0.32487 0.33474 0.51595 0.53461 0.65689 0.81411 0.83393 0.84462 1.00274 1.01795 1.17911 1.1931 1.22841 1.34366 1.52175 1.6689 1.69398 1.86033 1.88538 2.08533 2.20974 2.34783 2.65497 2.83516 3.00399 3.17498 3.32308 3.45863 3.60635 3.78755 4.10601 4.3513 4.52364 4.82769 
30 0.01927 0.10333 0.16786 0.17752 0.21082 0.32252 0.33443 0.51863 0.65616 0.8014 0.82878 0.83846 0.99982 1.02665 1.17813 1.19952 1.34357 1.66748 1.85785 1.89556 2.21104 2.34707 2.84669 3.00916 3.17618 3.32237 3.45799 4.10371 4.35025 4.82879 
29 0.0197 0.10949 0.17106 0.18191 0.32525 0.3377 0.52072 0.6608 0.80932 0.83294 0.84414 1.00337 1.18124 1.20446 1.34788 1.54326 1.67068 1.86214 2.2166 2.35012 2.6709 2.84338 3.01424 3.17971 3.32661 3.46201 4.10861 4.35412 4.83071 
39 0.00895 0.10026 0.16729 0.17632 0.19815 0.32257 0.33294 0.51484 0.53958 0.65393 0.80576 0.83006 0.83975 1.00024 1.01815 1.17705 1.19223 1.23143 1.3412 1.51659 1.66765 1.85819 1.88832 2.08322 2.20989 2.34647 2.64964 2.83337 3.00082 3.17254 3.32148 3.45668 3.60271 3.78269 4.10359 4.34966 4.51835 4.66793 4.8257 
33 0.00954 0.10592 0.17463 0.18614 0.32857 0.3406 0.52237 0.55306 0.66354 0.82064 0.83812 0.85259 1.00667 1.04213 1.18479 1.20923 1.34916 1.53775 1.6733 1.86406 1.89788 2.22299 2.35442 2.66593 2.84494 3.01986 3.18103 3.32922 3.46635 4.1117 4.35886 4.53626 4.83425 
46 0.0159 0.09862 0.16429 0.17229 0.18559 0.31808 0.32556 0.33635 0.51049 0.52718 0.65103 0.80294 0.82829 0.83747 0.88956 0.99715 1.00733 1.17235 1.18246 1.20469 1.33698 1.36017 1.51269 1.6618 1.6771 1.85386 1.86795 2.07406 2.19986 2.22102 2.3426 2.64922 2.82838 2.85065 2.99564 3.16967 3.3175 3.45326 3.47615 3.59938 3.77639 4.10094 4.34613 4.51674 4.82194 4.8409 
36 0.01979 0.11171 0.17103 0.18196 0.32413 0.33474 0.51677 0.54201 0.6591 0.81976 0.83595 0.85262 1.00284 1.02342 1.17854 1.19363 1.34323 1.52465 1.66853 1.70007 1.85976 1.88551 2.08823 2.20828 2.34843 2.65655 2.83562 3.00744 3.17774 3.32395 3.46025 3.61196 4.10657 4.35297 4.52971 4.82841 
34 0.0167 0.10669 0.16754 0.17755 0.21327 0.322 0.33371 0.51424 0.53882 0.65535 0.81659 0.83253 0.84696 1.00076 1.17581 1.19021 1.22854 1.34062 1.52628 1.66739 1.85838 2.0902 2.20636 2.34575 2.66042 2.83275 3.00108 3.17349 3.32083 3.45616 3.60676 4.104 4.34958 4.82508 
56 0.01185 0.07711 0.13813 0.17278 0.18003 0.19312 0.32654 0.33394 0.34506 0.51808 0.53174 0.57708 0.65685 0.67349 0.81042 0.8347 0.84322 0.86295 1.00413 1.01336 1.17981 1.1887 1.20597 1.34374 1.35769 1.51737 1.5372 1.66906 1.68224 1.86113 1.87408 2.0812 2.20734 2.22337 2.34911 2.36684 2.65289 2.83562 2.85306 3.00213 3.02821 3.17535 3.18966 3.32436 3.45968 3.4717 3.60489 3.78161 4.10736 4.12044 4.35291 4.39022 4.52095 4.65997 4.82908 4.84358 
46 0.01809 0.10063 0.16686 0.17492 0.18893 0.32227 0.33073 0.3483 0.51412 0.53087 0.65339 0.80456 0.83048 0.83962 0.87655 1.00042 1.01231 1.17599 1.18621 1.20999 1.34031 1.36089 1.51463 1.6663 1.68437 1.85755 1.87381 2.07876 2.20613 2.23458 2.34576 2.64971 2.83243 2.85385 2.99914 3.17179 3.32047 3.45603 3.47397 3.60161 3.77719 4.10362 4.34992 4.51752 4.82541 4.84578 
37 0.00898 0.10117 0.16701 0.17626 0.2012 0.32173 0.33264 0.51547 0.54542 0.6543 0.80695 0.82968 0.83963 0.99946 1.01844 1.17676 1.19327 1.34231 1.5204 1.66634 1.85669 1.88232 2.08159 2.20818 2.34571 2.65208 2.83516 3.00363 3.17254 3.32084 3.4568 3.60366 3.78658 4.10312 4.34975 4.5186 4.82592 
32 0.01465 0.10445 0.16621 0.17638 0.21891 0.31976 0.3308 0.51434 0.65426 0.80771 0.82931 0.84028 0.99761 1.01485 1.17464 1.19089 1.33915 1.66312 1.6986 1.85583 2.09338 2.2043 2.34532 2.83466 3.00038 3.17611 3.32017 3.45592 3.60736 4.10258 4.34945 4.82486 
37 0.01038 0.10608 0.16966 0.17912 0.20524 0.32479 0.33576 0.51721 0.54406 0.65693 0.81556 0.83379 0.84539 1.00279 1.02459 1.17938 1.19694 1.34375 1.52067 1.66894 1.85993 1.88827 2.0854 2.21322 2.348 2.65305 2.83563 3.00532 3.17459 3.32319 3.4586 3.60594 3.78397 4.10542 4.35159 4.52101 4.82804 
30 0.01882 0.10589 0.16709 0.17631 0.19897 0.32238 0.33342 0.51718 0.57091 0.66099 0.81338 0.83171 0.84319 1.00073 1.02382 1.178 1.19869 1.3435 1.6669 1.85865 2.21036 2.34718 2.8354 3.00749 3.1767 3.32303 3.46025 4.10499 4.35087 4.82647 
41 0.00702 0.09704 0.1685 0.1773 0.19536 0.32369 0.33311 0.36997 0.51624 0.5393 0.65666 0.81639 0.83388 0.84472 1.00192 1.01687 1.17857 1.19225 1.22689 1.34336 1.51935 1.66724 1.68682 1.85912 1.87845 2.08466 2.21157 2.3479 2.65271 2.83512 3.0052 3.17429 3.32275 3.45848 3.6059 3.78513 4.10601 4.35152 4.52129 4.67238 4.82755 
42 0.01048 0.10136 0.16398 0.17284 0.19191 0.31752 0.32634 0.34517 0.50965 0.53076 0.65026 0.81145 0.829 0.8398 0.99619 1.00883 1.17182 1.18341 1.21248 1.33613 1.51304 1.66101 1.67865 1.85268 1.86921 2.07326 2.2011 2.34156 2.64747 2.82774 2.85874 2.99467 3.16838 3.31642 3.45246 3.59831 3.77504 4.09963 4.34501 4.51615 4.82091 4.85395 
38 0.01726 0.10555 0.16745 0.17674 0.20089 0.32099 0.33034 0.36122 0.51401 0.54373 0.65548 0.81716 0.83269 0.84543 0.99945 1.01418 1.17611 1.19065 1.34052 1.52152 1.66478 1.68448 1.85596 1.87296 2.08088 2.20641 2.34522 2.65631 2.83233 3.00326 3.17323 3.32032 3.45623 3.61062 4.10331 4.34889 4.52356 4.82507 
32 0.00751 0.10213 0.16468 0.17529 0.31957 0.33365 0.51833 0.65399 0.80169 0.82703 0.83765 0.99762 1.17517 1.19798 1.34401 1.52463 1.66637 1.85549 2.09001 2.21021 2.34491 2.65546 2.84264 3.01443 3.173 3.32122 3.45633 3.60737 4.1025 4.35105 4.52568 4.82832 
32 0.0123 0.10449 0.1647 0.17549 0.3177 0.32835 0.5098 0.55153 0.65352 0.81151 0.82907 0.84331 0.99647 1.0191 1.17329 1.19471 1.33828 1.66205 1.69957 1.8532 1.88609 2.20358 2.34176 2.82889 2.99793 3.17036 3.3176 3.45359 3.6117 4.10014 4.34512 4.82132 
37 0.0084 0.09296 0.1701 0.17854 0.19695 0.32557 0.33525 0.52074 0.5529 0.66023 0.8011 0.83135 0.84051 0.86464 1.00317 1.01932 1.1804 1.19542 1.22943 1.34705 1.53111 1.6707 1.86224 1.91236 2.21386 2.3499 2.66206 2.84881 3.01082 3.17742 3.32519 3.46036 3.61141 4.10688 4.35401 4.53428 4.83138 
36 0.02072 0.10609 0.16893 0.1795 0.32288 0.33446 0.51552 0.54175 0.65502 0.80777 0.83065 0.84121 1.00085 1.02341 1.17637 1.19021 1.22417 1.34146 1.51892 1.66777 1.85875 2.0857 2.20591 2.24135 2.34657 2.65223 2.83527 3.00225 3.17309 3.32073 3.45707 3.6027 4.10436 4.3524 4.52235 4.82738 
35 0.02029 0.1045 0.16724 0.17695 0.20937 0.32132 0.33231 0.51391 0.54353 0.65481 0.81013 0.83019 0.8408 0.99934 1.02074 1.17599 1.19218 1.34035 1.52051 1.66542 1.85654 1.88472 2.09534 2.20802 2.34538 2.65532 2.83278 3.00253 3.17278 3.32021 3.45704 3.60616 4.10341 4.34927 4.82543 
36 0.0105 0.10093 0.16509 0.1741 0.19592 0.31894 0.32879 0.51148 0.54012 0.65339 0.8052 0.82804 0.83795 0.99712 1.0117 1.17398 1.18912 1.33837 1.51825 1.6625 1.68712 1.8542 1.87587 2.08 2.20657 2.34311 2.65333 2.83081 2.9994 3.17118 3.31808 3.45441 3.60175 4.10104 4.34658 4.82268 
24 0.01741 0.10163 0.16583 0.1779 0.3197 0.33332 0.53732 0.79347 0.82537 0.83526 0.88895 0.99701 1.17702 1.21261 1.35181 1.66833 1.85577 2.21794 2.34677 3.321 3.45898 4.10222 4.34812 4.82701 
28 0.01562 0.10806 0.1685 0.17893 0.22853 0.32304 0.3353 0.5172 0.65999 0.81478 0.83271 0.84657 1.00151 1.17879 1.20415 1.34535 1.66786 1.85883 2.21259 2.34686 2.83527 3.00958 3.17819 3.32365 3.45845 4.10497 4.35058 4.82659 
35 0.02042 0.10315 0.16333 0.17348 0.21307 0.31717 0.32845 0.50932 0.54233 0.65025 0.81168 0.82827 0.84159 0.99547 1.0134 1.17175 1.18979 1.3361 1.51437 1.66152 1.85207 1.88738 2.07668 2.201 2.34095 2.64929 2.8281 2.99565 3.16795 3.316 3.45205 3.59894 4.09943 4.34476 4.82016 
48 0.00658 0.02953 0.11079 0.17139 0.17956 0.19534 0.32577 0.33411 0.35021 0.51819 0.53574 0.65697 0.69023 0.82088 0.8365 0.84641 1.00422 1.01651 1.18012 1.19104 1.21802 1.34465 1.36863 1.51964 1.66916 1.68565 1.86077 1.87594 2.08303 2.20928 2.23744 2.3495 2.65446 2.83699 2.86124 3.00351 3.17543 3.32457 3.46 3.47911 3.60552 3.78412 4.1074 4.35372 4.52086 4.67793 4.82987 4.85912 
34 0.01412 0.10401 0.17202 0.18295 0.32567 0.33707 0.52447 0.65972 0.79966 0.83112 0.84072 0.87543 1.00319 1.02537 1.18146 1.20166 1.35162 1.52829 1.67437 1.86169 2.09196 2.21566 2.35165 2.65817 2.85574 3.01369 3.17897 3.32824 3.46177 3.61131 4.10783 4.35854 4.5283 4.83382 
48 0.00872 0.09786 0.16501 0.17311 0.18678 0.3198 0.32773 0.3404 0.51136 0.52797 0.65047 0.67418 0.81049 0.83018 0.83957 0.99835 1.00934 1.17341 1.18333 1.20485 1.33754 1.35499 1.51099 1.53426 1.66363 1.67967 1.85522 1.87002 2.07534 2.20224 2.22795 2.34351 2.64753 2.82923 2.84842 2.99605 3.16955 3.31793 3.4536 3.46839 3.59967 3.77515 4.10182 4.34731 4.51526 4.65897 4.82287 4.84001 
46 0.01971 0.10398 0.16588 0.17449 0.19191 0.31937 0.32759 0.34138 0.51087 0.52657 0.65024 0.81281 0.83085 0.84138 0.99812 1.00986 1.17267 1.18303 1.2063 1.33684 1.35351 1.51044 1.66292 1.67883 1.85467 1.86944 2.07415 2.20094 2.22352 2.34307 2.64721 2.82872 2.84961 2.99536 3.16959 3.31756 3.45334 3.4695 3.59891 3.77463 4.10164 4.34691 4.51595 4.66782 4.82288 4.84327 
35 0.01555 0.10253 0.1636 0.17321 0.20055 0.31796 0.32905 0.51027 0.54192 0.65158 0.81055 0.82818 0.8403 0.99629 1.01635 1.17209 1.1868 1.33746 1.52222 1.6624 1.85332 2.07965 2.20191 2.34156 2.65459 2.82982 2.99778 3.16909 3.31665 3.45253 3.59897 4.09983 4.3457 4.52875 4.82134 
36 0.02111 0.10939 0.17099 0.18118 0.2219 0.32512 0.33609 0.51883 0.55152 0.65953 0.81835 0.83502 0.84826 1.00322 1.02435 1.17968 1.1962 1.34616 1.52566 1.66971 1.86038 1.88844 2.08628 2.21532 2.34892 2.66273 2.83939 3.00774 3.17703 3.32457 3.45961 3.60612 4.1066 4.35324 4.53961 4.82971 
23 0.0098 0.11567 0.16901 0.18383 0.32473 0.35312 0.52985 0.81777 0.83437 0.86535 1.00295 1.18062 1.21958 1.3535 1.66977 1.86341 2.21725 2.35794 3.32701 3.46642 4.10919 4.36192 4.83527 
38 0.02033 0.09625 0.15633 0.16606 0.19489 0.30976 0.31976 0.50109 0.64006 0.79712 0.81993 0.8305 0.98796 1.00386 1.16333 1.17717 1.21634 1.32759 1.50091 1.65309 1.69017 1.84458 1.87003 2.06346 2.19163 2.33323 2.63719 2.81915 2.98551 3.15966 3.30796 3.44378 3.58937 3.76413 4.09129 4.33659 4.50484 4.8124 
39 0.01916 0.10151 0.16509 0.17373 0.19158 0.31908 0.32804 0.35007 0.51178 0.53714 0.65386 0.80779 0.82896 0.83862 0.99757 1.01058 1.1738 1.18662 1.21827 1.33846 1.53214 1.66286 1.68239 1.85437 1.87187 2.08134 2.20541 2.34307 2.65711 2.83016 2.99769 3.17117 3.31841 3.45458 3.60247 4.10116 4.34636 4.82245 4.84628 
27 0.06048 0.13063 0.16224 0.17494 0.31458 0.32886 0.50825 0.65099 0.79849 0.82334 0.83409 0.99254 1.1707 1.20613 1.33511 1.65934 1.84906 2.19932 2.33819 2.826 2.99535 3.16956 3.31448 3.45172 4.09623 4.341 4.81727 
36 0.0151 0.1089 0.17004 0.18029 0.2213 0.3248 0.33679 0.51706 0.54238 0.65647 0.8202 0.83537 0.85137 1.00307 1.17862 1.19434 1.34297 1.52043 1.66922 1.86105 2.0855 2.2096 2.3483 2.65416 2.8359 3.0021 3.17494 3.32306 3.45841 3.60632 3.79069 4.10568 4.35222 4.52264 4.66428 4.82848 
39 0.01871 0.10222 0.16918 0.17789 0.19872 0.32459 0.33536 0.51677 0.54053 0.65628 0.80304 0.83045 0.83979 0.8845 1.00288 1.17845 1.19282 1.2251 1.34268 1.51842 1.67038 1.86037 1.8909 2.08646 2.21137 2.3473 2.65346 2.83582 3.00339 3.17415 3.32228 3.45767 3.60486 3.78897 4.10505 4.35215 4.52143 4.66382 4.82801 
34 0.02043 0.10529 0.16589 0.17744 0.31947 0.33204 0.51303 0.54566 0.65148 0.81088 0.82915 0.84257 0.99833 1.17444 1.1934 1.33976 1.51597 1.66491 1.85583 2.08311 2.20568 2.34449 2.64881 2.83396 3.001 3.17003 3.31928 3.45433 3.60452 4.10176 4.35066 4.51966 4.66706 4.82502 
45 0.01441 0.09828 0.16423 0.1725 0.18743 0.31866 0.32686 0.34073 0.51068 0.52738 0.64992 0.80285 0.82799 0.83719 0.99668 1.00797 1.17288 1.18409 1.21151 1.33675 1.35771 1.51199 1.6623 1.6799 1.85383 1.86921 2.07315 2.2017 2.2328 2.34264 2.64921 2.82885 2.84994 2.99502 3.16899 3.31747 3.45341 3.48614 3.59893 3.77474 4.10046 4.3459 4.51524 4.82208 4.83955 
36 0.01394 0.09485 0.15868 0.16766 0.18688 0.31357 0.32407 0.50638 0.5503 0.64539 0.79594 0.82197 0.8314 0.99134 1.01393 1.16835 1.18401 1.33235 1.5103 1.65679 1.69221 1.84851 2.08188 2.1967 2.33742 2.64344 2.82472 2.99079 3.1651 3.31277 3.44819 3.59431 4.09525 4.34048 4.51838 4.81683 
39 0.01377 0.10402 0.1656 0.17513 0.20156 0.31924 0.3291 0.51088 0.53383 0.65112 0.81212 0.83009 0.84191 0.99758 1.01269 1.17311 1.18607 1.21924 1.33732 1.37111 1.51455 1.66365 1.69223 1.85466 1.87779 2.07844 2.20355 2.34297 2.65107 2.82962 2.99642 3.16976 3.3176 3.4535 3.59966 4.10148 4.34739 4.82229 4.84792 
36 0.01283 0.10703 0.17362 0.18325 0.21331 0.32867 0.33993 0.52221 0.55069 0.66017 0.8162 0.83622 0.84685 1.00703 1.18318 1.20072 1.34926 1.52476 1.67318 1.86403 1.89247 2.08868 2.21529 2.35233 2.65645 2.84191 3.00905 3.17845 3.32751 3.46288 3.60954 3.79256 4.10935 4.35695 4.52724 4.83305 
39 0.01541 0.10037 0.16655 0.17501 0.19201 0.32176 0.33139 0.51514 0.54004 0.65461 0.80123 0.82915 0.83846 0.87587 0.99961 1.01478 1.1761 1.1884 1.21762 1.34119 1.5216 1.66716 1.85714 1.87821 2.08319 2.20785 2.34587 2.655 2.83413 3.00288 3.17273 3.32062 3.45707 3.60535 3.78675 4.10328 4.35033 4.51926 4.82655 
36 0.0116 0.09387 0.16061 0.16868 0.18248 0.31487 0.32349 0.34113 0.50798 0.57682 0.64964 0.79695 0.82413 0.83319 0.86251 0.99355 1.00565 1.16978 1.18537 1.33393 1.65798 1.67622 1.85 1.86857 2.07413 2.19759 2.33911 2.82524 2.99206 3.16724 3.31426 3.45077 3.59695 4.09721 4.34188 4.81792 
27 0.02168 0.11347 0.17229 0.18438 0.32683 0.34041 0.52416 0.66643 0.81715 0.83578 0.85112 1.00501 1.18225 1.20826 1.3509 1.67424 1.8629 2.21994 2.3509 2.84793 3.18637 3.32704 3.46541 3.62008 4.10932 4.35558 4.83299 
38 0.01548 0.09313 0.16073 0.16914 0.1839 0.31657 0.32623 0.5095 0.54181 0.6506 0.79057 0.82346 0.83237 0.84993 0.9942 1.00663 1.17115 1.18455 1.21574 1.33592 1.51499 1.66135 1.85141 1.87591 2.08333 2.20187 2.34048 2.64737 2.82843 2.99572 3.16858 3.3153 3.45203 3.59768 4.09844 4.34331 4.51545 4.82017 
37 0.00978 0.09225 0.15354 0.16283 0.19247 0.30708 0.31632 0.49824 0.53278 0.63702 0.79769 0.81792 0.8284 0.98555 1.00104 1.1605 1.17375 1.32438 1.49717 1.65028 1.84168 1.87766 2.05984 2.18787 2.33041 2.63384 2.8159 2.98204 3.1567 3.30468 3.44081 3.58613 3.7605 4.08845 4.33376 4.5017 4.80951 
18 0.07712 0.16048 0.17345 0.31604 0.33758 0.8003 0.82552 0.84072 0.99359 1.17567 1.66056 1.85043 2.20884 2.3417 3.32611 4.09973 4.34258 4.81969 
28 0.02139 0.11474 0.17395 0.19192 0.32898 0.35617 0.52308 0.66348 0.81909 0.83625 0.85424 1.00803 1.18355 1.21648 1.35018 1.53677 1.67957 1.86963 2.22939 2.35547 2.84989 3.01802 3.18275 3.32722 3.46696 4.10954 4.35889 4.83542 
51 0.01596 0.10259 0.17022 0.17811 0.18825 0.22701 0.32668 0.33416 0.34543 0.5184 0.53213 0.58377 0.65915 0.81291 0.83572 0.84452 0.87693 1.00473 1.0146 1.17995 1.18904 1.20675 1.34431 1.35905 1.52139 1.67014 1.68481 1.8618 1.87537 2.08358 2.20951 2.23148 2.35016 2.38701 2.65478 2.83615 2.85406 3.00311 3.17685 3.32474 3.46059 3.4748 3.60652 3.78434 4.10816 4.12379 4.35454 4.52361 4.66354 4.8297 4.84487 
42 0.01419 0.10356 0.17056 0.17901 0.19611 0.32637 0.336 0.51843 0.5389 0.65735 0.80714 0.83335 0.84277 1.00364 1.01696 1.17968 1.19104 1.218 1.34453 1.37212 1.51985 1.67053 1.69497 1.86235 1.88971 2.08655 2.21209 2.34978 2.6532 2.83738 3.00497 3.17562 3.32469 3.45985 3.48695 3.60595 3.78637 4.10789 4.35452 4.52261 4.66035 4.82968 
38 0.02308 0.10479 0.16442 0.17448 0.21066 0.31801 0.32852 0.50963 0.53475 0.64989 0.81443 0.82986 0.84526 0.99645 1.01561 1.17242 1.18707 1.33622 1.51306 1.6619 1.69262 1.85337 1.88383 2.07687 2.20197 2.34187 2.64692 2.82852 2.99506 3.1686 3.31679 3.45233 3.59792 3.7814 4.09962 4.34529 4.51796 4.8212 
38 0.02265 0.11144 0.16934 0.17941 0.21301 0.32274 0.33267 0.51502 0.5379 0.65486 0.82334 0.83682 0.85931 1.00186 1.02129 1.17658 1.18987 1.22677 1.34117 1.52345 1.66652 1.68809 1.85947 1.89453 2.09139 2.20595 2.34738 2.65934 2.83421 3.00028 3.17549 3.32249 3.45736 3.60911 4.10531 4.35134 4.52716 4.82688 
40 0.01529 0.10416 0.1669 0.17627 0.20171 0.32065 0.33035 0.51315 0.53677 0.65314 0.80978 0.83037 0.8408 0.99887 1.01486 1.17463 1.18672 1.21642 1.33942 1.37189 1.51974 1.66557 1.85695 1.88802 2.08185 2.20438 2.25069 2.34523 2.65402 2.8324 2.99952 3.1713 3.3197 3.4555 3.60301 3.78503 4.10295 4.34903 4.5196 4.82482 
39 0.01899 0.10181 0.16391 0.17341 0.19967 0.31754 0.32759 0.50976 0.53919 0.65081 0.80605 0.82745 0.83766 0.99557 1.01035 1.17218 1.18708 1.23249 1.33631 1.5146 1.66153 1.68693 1.85248 1.87437 2.07668 2.20203 2.34157 2.64722 2.82862 2.99547 3.16922 3.31674 3.4535 3.59929 3.78134 4.09971 4.34484 4.51752 4.82106 
36 0.01129 0.09825 0.17321 0.18185 0.2004 0.32976 0.34048 0.52347 0.55075 0.66286 0.81075 0.83596 0.84551 1.00772 1.03011 1.18396 1.19916 1.235 1.34951 1.53655 1.67512 1.8664 2.10313 2.215 2.35366 2.66483 2.84236 3.01105 3.18147 3.32918 3.46265 3.49042 3.6123 4.1108 4.35914 4.83382 
41 0.009 0.09657 0.16506 0.1734 0.18878 0.32009 0.3287 0.3475 0.51364 0.53856 0.65421 0.80079 0.82827 0.83733 0.86599 0.99845 1.01114 1.17493 1.18654 1.21474 1.33959 1.51943 1.66398 1.68295 1.85576 1.87315 2.08205 2.20612 2.34431 2.65252 2.83217 2.99996 3.17245 3.32024 3.4553 3.60162 4.10283 4.34836 4.52065 4.671 4.82452 
39 0.01187 0.09804 0.16829 0.17628 0.19201 0.32375 0.33289 0.51706 0.54226 0.65582 0.79694 0.8294 0.83836 0.85675 1.00204 1.02098 1.178 1.19023 1.218 1.34375 1.52243 1.66779 1.68879 1.85959 1.88401 2.08884 2.20941 2.34681 2.65372 2.83613 3.00816 3.1749 3.32285 3.45816 3.61237 4.10503 4.35054 4.52256 4.82757 
37 0.01185 0.10644 0.16989 0.17997 0.21887 0.32396 0.33509 0.51622 0.542 0.65694 0.81553 0.83338 0.84532 1.00241 1.0314 1.17947 1.20048 1.34363 1.52254 1.66878 1.85939 1.88775 2.08852 2.21496 2.34746 2.65509 2.83601 3.00475 3.17522 3.32282 3.45881 3.6071 3.78582 4.10549 4.35178 4.52385 4.82761 
40 0.01584 0.10514 0.16958 0.17849 0.19929 0.32445 0.33406 0.51654 0.53767 0.65604 0.80861 0.83239 0.84215 1.00203 1.016 1.17927 1.19377 1.22878 1.34359 1.51814 1.66869 1.69591 1.85973 1.8827 2.08494 2.20898 2.34814 2.65177 2.83529 3.00398 3.17397 3.32307 3.4589 3.60504 3.78449 4.10587 4.35242 4.52066 4.67445 4.82794 
41 0.0189 0.09473 0.16059 0.16936 0.18797 0.31462 0.32392 0.36055 0.50713 0.5328 0.64721 0.79814 0.82356 0.83273 0.87637 0.99294 1.00807 1.16948 1.18178 1.21196 1.33396 1.50982 1.65847 1.68385 1.84967 1.87095 2.07301 2.19903 2.33863 2.64382 2.82555 2.99283 3.16534 3.3138 3.44949 3.59521 3.7733 4.0967 4.34188 4.51218 4.81793 
31 0.01515 0.10121 0.16586 0.17538 0.20539 0.3202 0.33169 0.51398 0.65525 0.79954 0.82702 0.83669 0.99764 1.02322 1.17518 1.19449 1.34095 1.52836 1.66468 1.85558 2.09208 2.20794 2.34378 2.65831 2.83384 3.17175 3.3196 3.45623 4.10148 4.34698 4.82387 
34 0.01738 0.11295 0.17711 0.18838 0.33091 0.34239 0.52448 0.55323 0.66542 0.81853 0.8389 0.85042 1.00931 1.18551 1.20319 1.35053 1.53383 1.67623 1.86662 1.89758 2.09892 2.22268 2.35522 2.66412 2.84425 3.02233 3.18358 3.3299 3.46581 3.62131 4.11196 4.35903 4.53356 4.83466 
42 0.01178 0.09538 0.16301 0.17128 0.18612 0.31826 0.32686 0.3458 0.51134 0.5387 0.65088 0.79706 0.82609 0.83509 0.85763 0.9962 1.00874 1.17322 1.18508 1.21355 1.33723 1.51594 1.66237 1.68295 1.85374 1.87393 2.07739 2.20175 2.23214 2.34255 2.64814 2.83027 2.99781 3.16984 3.31784 3.45315 3.59982 3.78044 4.10008 4.3458 4.51598 4.82213 
30 0.01959 0.10593 0.16963 0.18021 0.32396 0.33619 0.51993 0.65958 0.80252 0.83018 0.84026 1.00192 1.17904 1.19807 1.3444 1.53614 1.66968 1.8612 2.2104 2.3499 2.66057 2.84098 3.01209 3.17824 3.32529 3.45951 3.61703 4.10694 4.35564 4.82997 
34 0.02046 0.10946 0.16741 0.17747 0.21094 0.32272 0.33541 0.51562 0.55182 0.65544 0.82134 0.83486 0.85712 1.00093 1.04224 1.17719 1.19801 1.34232 1.52075 1.66703 1.85801 2.09149 2.20883 2.3464 2.65671 2.83408 3.00358 3.17441 3.32126 3.4585 3.60886 4.10471 4.35149 4.82622 
40 0.0092 0.06929 0.13751 0.17504 0.18527 0.32875 0.33956 0.52097 0.54414 0.66025 0.81059 0.83518 0.84483 1.00691 1.03318 1.1824 1.19618 1.22787 1.34693 1.52561 1.67384 1.86455 1.89455 2.08962 2.2148 2.35172 2.65729 2.83955 3.00902 3.17871 3.3267 3.46168 3.49211 3.60919 3.79184 4.10927 4.35671 4.52609 4.67203 4.83269 
39 0.01736 0.10466 0.16953 0.17848 0.2009 0.32408 0.33408 0.5169 0.54169 0.65721 0.80736 0.83163 0.84132 1.00193 1.01806 1.17878 1.19363 1.22956 1.34477 1.52174 1.66822 1.69532 1.85935 1.88264 2.08898 2.21209 2.34767 2.65574 2.83594 3.00913 3.17515 3.3234 3.4587 3.60745 3.79887 4.10552 4.35192 4.52253 4.82817 
35 0.01551 0.10466 0.17078 0.18029 0.21002 0.32536 0.33628 0.51921 0.54929 0.66002 0.80801 0.83214 0.84184 1.00307 1.02511 1.1803 1.19806 1.3463 1.52866 1.67143 1.862 2.09206 2.21206 2.34976 2.65995 2.84088 3.01578 3.17654 3.32577 3.46053 3.61511 4.10632 4.35304 4.53064 4.83031 
40 0.00806 0.10799 0.16978 0.17977 0.21115 0.32335 0.33325 0.51462 0.53327 0.65607 0.82388 0.83739 0.85949 1.00207 1.0186 1.17661 1.18872 1.22012 1.34118 1.36729 1.52356 1.66736 1.69022 1.85888 1.87957 2.08612 2.20632 2.24302 2.34722 2.83328 2.85859 3.00062 3.17551 3.32195 3.45798 3.60545 4.10602 4.35172 4.8264 4.85081 
47 0.01624 0.10182 0.16869 0.17673 0.19064 0.3234 0.33154 0.34535 0.51581 0.53253 0.65546 0.69678 0.8107 0.83291 0.84204 1.00185 1.01292 1.17842 1.18955 1.21667 1.34224 1.36436 1.51712 1.66748 1.6844 1.859 1.8745 2.08185 2.20921 2.24784 2.34744 2.65229 2.83432 2.85584 3.00087 3.17387 3.32229 3.45813 3.47749 3.60377 3.78244 4.10546 4.35169 4.52124 4.66794 4.82698 4.84455 
31 0.01761 0.09619 0.16312 0.17223 0.19516 0.31793 0.32842 0.51275 0.65439 0.79227 0.8245 0.83371 0.85516 0.99518 1.01217 1.17424 1.19445 1.33991 1.66205 1.85264 2.20622 2.34222 2.83133 3.00016 3.17013 3.31803 3.45382 3.61036 4.10042 4.34545 4.82168 
37 0.01191 0.10632 0.16772 0.17726 0.20325 0.32176 0.33209 0.51403 0.54018 0.65542 0.81639 0.83291 0.84633 0.99977 1.01469 1.17749 1.19666 1.34191 1.51963 1.66541 1.68842 1.85702 1.88643 2.08224 2.20876 2.34587 2.65525 2.83347 3.00285 3.17315 3.32158 3.45746 3.6051 4.1036 4.34895 4.52575 4.82562 
34 0.01339 0.10226 0.16588 0.17491 0.19716 0.32009 0.33003 0.51311 0.54558 0.66145 0.80624 0.82879 0.83874 0.9981 1.0139 1.17512 1.19022 1.23327 1.34044 1.66359 1.68618 1.85512 1.87508 2.20512 2.3438 2.83221 3.0013 3.17177 3.31916 3.45592 3.60307 4.10149 4.34719 4.82353 
36 0.01274 0.10088 0.16358 0.17257 0.19323 0.31857 0.32865 0.51004 0.53702 0.6517 0.80502 0.82711 0.83717 0.99664 1.01184 1.17222 1.18718 1.23108 1.33667 1.51851 1.66258 1.69619 1.85373 1.8785 2.07844 2.2013 2.34165 2.82845 2.99558 3.16933 3.31632 3.45279 3.5994 4.09937 4.34499 4.82087 
48 0.01905 0.09543 0.16 0.16804 0.18187 0.31372 0.32147 0.33295 0.50582 0.52156 0.64406 0.65931 0.80408 0.82468 0.83396 0.99269 1.00405 1.16784 1.17781 1.19923 1.33194 1.351 1.50515 1.53187 1.65744 1.67343 1.84939 1.86397 2.06831 2.19594 2.21962 2.33811 2.6411 2.82374 2.84523 2.99019 3.16428 3.31267 3.44822 3.46397 3.59393 3.76886 4.09614 4.34147 4.50917 4.64697 4.81743 4.83757 
24 0.0189 0.11213 0.16633 0.1791 0.31918 0.33231 0.53851 0.81114 0.83051 0.8476 0.99752 1.02223 1.17748 1.21654 1.34549 1.66384 1.85494 2.21205 2.34661 2.84715 3.4624 4.10582 4.34824 4.82602 
24 0.02279 0.10988 0.17077 0.18675 0.32504 0.34107 0.52881 0.80654 0.83111 0.84309 1.00332 1.18022 1.21032 1.34895 1.67533 1.86217 2.21598 2.34974 2.84015 3.32654 3.46357 4.10668 4.35285 4.82896 
39 0.01798 0.1108 0.17544 0.18421 0.20335 0.3304 0.33986 0.52297 0.54376 0.66261 0.81714 0.839 0.84912 1.0079 1.02119 1.18514 1.19851 1.23028 1.35042 1.52614 1.67474 1.69883 1.865 1.88195 2.09114 2.21795 2.35461 2.66144 2.84264 3.0097 3.18057 3.32996 3.46503 3.61077 3.79702 4.11206 4.35875 4.5327 4.83431 
34 0.01325 0.11685 0.17724 0.19027 0.33132 0.34471 0.52332 0.55016 0.66245 0.83117 0.84439 1.00968 1.18428 1.20032 1.34896 1.52465 1.67566 1.86781 2.09241 2.2156 2.35462 2.65873 2.84255 3.00734 3.18105 3.32905 3.46551 3.61183 3.79316 4.11238 4.35943 4.52829 4.67274 4.83505 
31 0.02762 0.10531 0.16385 0.17572 0.31679 0.32967 0.51035 0.65065 0.80541 0.82666 0.83908 0.99497 1.1725 1.19528 1.33716 1.51876 1.66166 1.85206 2.07998 2.20564 2.3416 2.65504 2.83022 2.99924 3.16865 3.31716 3.4526 3.60994 4.09935 4.34501 4.82118 
45 0.01609 0.10058 0.16687 0.17497 0.18894 0.32141 0.32937 0.34208 0.51421 0.53229 0.65487 0.80509 0.83069 0.83985 0.88058 0.99986 1.01044 1.17629 1.18707 1.21311 1.34052 1.36306 1.51837 1.66503 1.68125 1.85765 1.87455 2.08099 2.20329 2.22474 2.34612 2.65138 2.83287 2.85596 3.00132 3.17324 3.32143 3.45693 3.60289 3.78322 4.10381 4.34982 4.51997 4.8256 4.84841 
39 0.00682 0.10249 0.1672 0.17686 0.20629 0.32175 0.33255 0.51364 0.53597 0.65356 0.81276 0.83109 0.84262 0.99981 1.01958 1.1757 1.18989 1.22709 1.33978 1.38137 1.51883 1.66708 1.8573 1.89132 2.08209 2.20784 2.34525 2.65152 2.83236 2.9997 3.17119 3.31949 3.45572 3.60209 3.78198 4.10284 4.34969 4.51695 4.82514 
42 0.00711 0.1033 0.16666 0.17595 0.19971 0.32088 0.33053 0.5123 0.5342 0.65213 0.81351 0.8313 0.8433 0.9991 1.01435 1.17461 1.18712 1.21842 1.33897 1.37391 1.514 1.66488 1.68742 1.85619 1.87597 2.0778 2.20427 2.24051 2.34453 2.6482 2.83176 2.99808 3.17103 3.3193 3.45509 3.60074 3.77715 4.10229 4.34835 4.51625 4.67205 4.82421 
34 0.01691 0.10995 0.16904 0.18107 0.323 0.33634 0.5171 0.56279 0.65597 0.81902 0.83423 0.8539 1.00202 1.17814 1.19973 1.34397 1.52211 1.66853 1.85935 2.09116 2.21169 2.34779 2.65473 2.83736 3.00592 3.17557 3.32258 3.45833 3.61048 3.78907 4.10529 4.35268 4.52473 4.8284 
25 0.01214 0.11003 0.17152 0.18994 0.32666 0.36038 0.52855 0.67725 0.81539 0.83343 0.84962 1.00663 1.18197 1.21689 1.35236 1.68192 1.86702 2.22495 2.36315 2.85525 3.32836 3.46332 4.10913 4.3675 4.83441 
33 0.0131 0.10564 0.16815 0.17863 0.32217 0.33397 0.51597 0.54979 0.65521 0.81037 0.83083 0.8423 1.00135 1.17686 1.1939 1.34205 1.52014 1.66863 1.85883 2.08285 2.20949 2.34694 2.65262 2.83556 3.00384 3.17317 3.32155 3.4569 3.61138 4.1035 4.35051 4.52117 4.8271 
35 0.01718 0.11258 0.17258 0.18525 0.32613 0.33886 0.51848 0.5453 0.65749 0.82204 0.83733 0.85682 1.00526 1.18062 1.19925 1.34486 1.5206 1.67173 1.86249 2.08514 2.21089 2.35028 2.65342 2.8381 3.00361 3.17648 3.32465 3.45982 3.6053 3.78688 4.10689 4.35424 4.52415 4.67221 4.82988 
28 0.00978 0.1091 0.16817 0.18011 0.32263 0.3369 0.51912 0.65851 0.81524 0.83271 0.84996 1.00078 1.17831 1.20656 1.34512 1.5394 1.66797 1.8589 2.21329 2.34724 2.84118 3.01307 3.17828 3.32281 3.46142 4.10482 4.35069 4.82831 
40 0.01937 0.11422 0.17856 0.18825 0.2191 0.33283 0.3432 0.52402 0.54327 0.66588 0.82275 0.84162 0.85277 1.01067 1.0285 1.18627 1.19904 1.23015 1.35081 1.38139 1.53102 1.67731 1.86858 1.8968 2.09834 2.21681 2.35573 2.66386 2.84318 3.01105 3.18222 3.33036 3.46607 3.49593 3.61285 3.79899 4.11336 4.36037 4.53528 4.83559 
24 0.00902 0.09941 0.16597 0.17651 0.32014 0.33334 0.53654 0.79277 0.82594 0.83559 0.86591 0.99714 1.17844 1.21007 1.35228 1.66852 1.85577 2.23225 2.34771 3.32631 3.46089 4.1029 4.34865 4.82966 
44 0.07897 0.14479 0.15936 0.16845 0.19423 0.30886 0.31661 0.32978 0.50147 0.52454 0.6406 0.78892 0.81862 0.82758 0.84853 0.98801 0.99956 1.16364 1.17415 1.20068 1.32776 1.35879 1.50194 1.65289 1.67902 1.84432 1.86231 2.06309 2.19137 2.22306 2.33345 2.63785 2.81905 2.98568 3.15996 3.30805 3.44401 3.58949 3.76407 4.09144 4.33623 4.50527 4.64812 4.8124 
20 0.01005 0.11528 0.17683 0.19622 0.33064 0.34864 0.55608 0.82223 0.83978 0.86187 1.00951 1.18721 1.22337 1.68106 1.87089 2.23923 3.47203 4.1164 4.36832 4.84664 
33 0.01229 0.1065 0.16988 0.18058 0.32399 0.33591 0.51787 0.55094 0.65695 0.81127 0.8321 0.84338 1.00247 1.17923 1.19958 1.3466 1.52211 1.66863 1.86025 2.088 2.21391 2.34852 2.65621 2.83849 3.00881 3.17443 3.32354 3.45949 3.60645 4.10557 4.35364 4.53322 4.82967 
36 0.01605 0.11077 0.17313 0.18244 0.20647 0.3281 0.3387 0.52127 0.54702 0.66112 0.81996 0.83773 0.84975 1.00614 1.02428 1.18318 1.20017 1.34781 1.52621 1.67254 1.86303 1.88392 2.09517 2.21691 2.35206 2.66204 2.84066 3.01052 3.17913 3.32713 3.46362 3.61059 4.11025 4.35677 4.53646 4.83271 
32 0.01276 0.10848 0.17046 0.18178 0.32407 0.33585 0.51787 0.55085 0.65996 0.81574 0.83387 0.84739 1.00275 1.17928 1.19841 1.34445 1.52809 1.67002 1.8596 1.89108 2.21255 2.3484 2.65863 2.83701 3.00744 3.17762 3.32364 3.45974 3.61056 4.10659 4.35378 4.82852 
28 0.01632 0.10574 0.16546 0.17495 0.1998 0.31921 0.32913 0.51417 0.80569 0.82905 0.84037 0.99723 1.0124 1.17347 1.19108 1.33932 1.6619 1.68252 1.85492 1.88177 2.20161 2.3436 2.83217 3.31969 3.46009 4.10342 4.34765 4.82366 
30 0.01116 0.1066 0.16649 0.17974 0.31957 0.33231 0.51249 0.65253 0.81112 0.82969 0.84508 0.99823 1.17403 1.19405 1.33842 1.5369 1.66472 1.85617 2.08913 2.20682 2.34422 2.83332 2.99961 3.17127 3.31933 3.45448 3.61087 4.10175 4.3487 4.82422 
46 0.01735 0.09875 0.1654 0.1732 0.18404 0.32041 0.32799 0.33915 0.51417 0.53448 0.65395 0.7995 0.82932 0.83828 0.85909 0.99921 1.00941 1.17551 1.1855 1.20807 1.34075 1.36868 1.51701 1.66393 1.67865 1.85636 1.87159 2.07928 2.20488 2.22974 2.34527 2.65204 2.83277 2.85724 3.00048 3.17264 3.32089 3.45635 3.47923 3.60204 3.792 4.10319 4.34915 4.52149 4.82509 4.84906 
34 0.01615 0.11582 0.17914 0.19158 0.3339 0.34762 0.52661 0.55729 0.66497 0.82628 0.84267 0.85896 1.01258 1.18716 1.20551 1.35351 1.53466 1.6796 1.86974 2.09451 2.21917 2.3568 2.66755 2.84634 3.0182 3.18408 3.33242 3.46765 3.61878 4.11423 4.36251 4.53729 4.68157 4.83958 
42 0.00847 0.09809 0.16044 0.16931 0.18817 0.314 0.32268 0.3401 0.50566 0.52703 0.64497 0.80789 0.82555 0.83626 0.99271 1.00529 1.16774 1.17932 1.20874 1.33181 1.36002 1.50584 1.65787 1.6761 1.84928 1.86695 2.06814 2.19608 2.33778 2.64251 2.82348 2.84828 2.98997 3.16424 3.31227 3.44834 3.5938 3.76846 4.09594 4.34119 4.51019 4.81694 
26 0.00856 0.10879 0.16703 0.18244 0.32052 0.33645 0.5147 0.65715 0.81562 0.83173 0.85335 0.99894 1.17694 1.21106 1.34315 1.6667 1.85624 2.20901 2.34473 2.83528 3.17475 3.32066 3.4577 4.10263 4.34873 4.82441 
46 0.01678 0.10078 0.16901 0.1772 0.19394 0.32388 0.33275 0.36108 0.51476 0.53089 0.65538 0.8048 0.83106 0.84016 0.8733 1.00208 1.01651 1.17689 1.18734 1.21207 1.34097 1.36157 1.51934 1.6682 1.69023 1.85906 1.87643 2.08176 2.20686 2.23562 2.34637 2.6549 2.83297 2.85345 3.00019 3.17256 3.32097 3.4568 3.47931 3.60297 3.7857 4.10416 4.35034 4.52436 4.82595 4.8431 
44 0.01878 0.10641 0.16699 0.17613 0.19744 0.32048 0.32942 0.34958 0.51267 0.53247 0.6517 0.81946 0.8337 0.84899 0.99951 1.01426 1.17402 1.18561 1.21522 1.33831 1.36291 1.51535 1.66425 1.68245 1.85642 1.87455 2.07736 2.20309 2.2368 2.34464 2.6508 2.831 2.86031 2.99707 3.17119 3.31938 3.45505 3.60095 3.77741 4.1031 4.34961 4.51741 4.82438 4.85123 
36 0.00814 0.10178 0.17151 0.18193 0.32603 0.33802 0.51895 0.54565 0.65889 0.81035 0.83319 0.84375 1.00451 1.17955 1.19395 1.22775 1.34607 1.52318 1.67275 1.86429 2.08613 2.21298 2.3503 2.65896 2.83892 3.00662 3.17667 3.32441 3.45994 3.60555 3.79866 4.1065 4.35467 4.52601 4.6704 4.83056 
31 0.01729 0.10597 0.16717 0.17615 0.19606 0.32163 0.33123 0.51447 0.54336 0.66228 0.81346 0.83201 0.84331 0.99993 1.01475 1.17665 1.19273 1.34332 1.66484 1.68444 1.85709 1.877 2.20813 2.34564 2.8336 3.1769 3.32228 3.45874 4.10368 4.34867 4.82528 
34 0.02368 0.11384 0.16928 0.1827 0.32264 0.33602 0.51565 0.54832 0.65581 0.82179 0.83551 0.87364 1.00198 1.1771 1.19731 1.3419 1.52214 1.66784 1.85944 2.08714 2.20974 2.34723 2.65339 2.83584 3.00341 3.17454 3.32259 3.45798 3.60951 3.78908 4.1051 4.35177 4.52398 4.82794 
31 0.01095 0.10258 0.16917 0.17915 0.21974 0.32422 0.33657 0.52019 0.6601 0.80348 0.83004 0.8398 1.00147 1.17884 1.19738 1.34536 1.53117 1.67023 1.86032 2.21223 2.34794 2.66305 2.83987 3.01219 3.17592 3.32288 3.45933 3.61384 4.10483 4.35117 4.82771 
44 0.01568 0.10503 0.16805 0.17677 0.19529 0.3218 0.33048 0.34856 0.51379 0.53235 0.6538 0.8143 0.83263 0.84303 1.00027 1.01268 1.17569 1.18667 1.21341 1.34034 1.3669 1.51653 1.66567 1.68344 1.85704 1.87329 2.07793 2.20636 2.34547 2.6512 2.83221 2.85616 2.99959 3.17219 3.3203 3.45664 3.48938 3.60227 3.78045 4.1038 4.34917 4.51849 4.82546 4.85256 
28 0.01187 0.10839 0.16799 0.17842 0.22244 0.32299 0.33574 0.51696 0.81236 0.83219 0.84605 1.00093 1.17828 1.20105 1.34321 1.66729 1.85797 1.89318 2.21079 2.34722 2.83618 3.01521 3.17599 3.32295 3.4601 4.10432 4.34988 4.82742 
40 0.01519 0.10672 0.16978 0.17921 0.20554 0.32429 0.33458 0.51653 0.53892 0.65507 0.8135 0.83324 0.84398 1.00301 1.04701 1.17841 1.1919 1.2251 1.3422 1.36971 1.5202 1.66964 1.8609 2.08313 2.20933 2.34868 2.65286 2.83534 3.00148 3.17436 3.32326 3.45771 3.48255 3.60441 3.78723 4.10551 4.35221 4.5226 4.6697 4.828 
35 0.01539 0.11232 0.17686 0.18743 0.33121 0.34266 0.52478 0.55287 0.66321 0.81883 0.83918 0.85071 1.00948 1.06264 1.18559 1.20288 1.35245 1.52658 1.67643 1.86859 2.09599 2.21854 2.35716 2.65983 2.84429 3.01265 3.18139 3.33115 3.46534 3.61279 3.80056 4.11253 4.36058 4.53192 4.83588 
28 0.01633 0.0996 0.16085 0.171 0.21274 0.31527 0.3281 0.50795 0.7968 0.82329 0.83359 0.99279 1.01665 1.17149 1.20838 1.3352 1.65859 1.84956 2.20154 2.33842 2.82526 2.99408 3.16812 3.31454 3.45057 4.09619 4.3413 4.81726 
30 0.02007 0.11427 0.17282 0.18428 0.32678 0.33889 0.52039 0.55353 0.66233 0.82377 0.83862 0.85953 1.00571 1.18232 1.2049 1.34851 1.67151 1.86337 2.09374 2.21601 2.3514 2.84174 3.00957 3.18149 3.32667 3.46333 3.62223 4.10783 4.35415 4.83164 
30 0.00848 0.10473 0.1717 0.18177 0.21803 0.3268 0.33854 0.52171 0.57576 0.66515 0.82212 0.83732 0.85315 1.00511 1.06717 1.18332 1.21109 1.35228 1.67232 1.8629 2.21959 2.35117 2.66628 2.84376 3.17999 3.328 3.46384 4.11021 4.35667 4.83189 
31 0.0137 0.1094 0.16666 0.17865 0.32001 0.33205 0.51218 0.54126 0.65237 0.8192 0.83325 0.86271 0.99904 1.17511 1.1959 1.33933 1.52105 1.66483 1.85595 2.08576 2.20498 2.34448 2.8318 3.00147 3.17274 3.31962 3.45475 3.60302 4.10192 4.34787 4.82387 
28 0.01128 0.11326 0.1737 0.18679 0.32825 0.34294 0.52367 0.66694 0.82148 0.83815 0.85761 1.00607 1.1833 1.20802 1.35118 1.55147 1.67373 1.86503 2.21857 2.35356 2.84498 3.03181 3.18067 3.32846 3.4648 4.1111 4.35631 4.83329 
42 0.0083 0.1013 0.17047 0.17984 0.2042 0.32512 0.33544 0.51648 0.53517 0.65576 0.81667 0.83503 0.84654 1.00304 1.01827 1.17808 1.18955 1.2179 1.34261 1.36627 1.51691 1.66954 1.70319 1.86111 1.89041 2.08277 2.20742 2.237 2.3487 2.65209 2.83567 3.00086 3.17459 3.32282 3.45863 3.48229 3.60401 3.78112 4.10655 4.35385 4.52095 4.82824 
34 0.01861 0.10565 0.16787 0.17761 0.20929 0.3225 0.33414 0.51552 0.54448 0.65598 0.81313 0.83142 0.84295 1.00066 1.02912 1.1765 1.19219 1.34191 1.53101 1.66731 1.85949 2.09635 2.20658 2.34639 2.65598 2.83586 3.00439 3.17533 3.32145 3.45736 3.60417 4.10451 4.35061 4.82674 
44 0.00729 0.09144 0.16679 0.17495 0.18816 0.32323 0.33203 0.35574 0.51533 0.5349 0.65604 0.80545 0.83112 0.84027 0.87947 1.00158 1.01487 1.17754 1.1891 1.21721 1.34138 1.36477 1.52279 1.66722 1.68673 1.85885 1.87658 2.0858 2.20805 2.24989 2.3469 2.6545 2.834 2.86116 3.00273 3.1755 3.32198 3.45801 3.60492 3.79213 4.10447 4.35051 4.52257 4.82687 
34 0.0092 0.08619 0.1746 0.1846 0.21852 0.33036 0.34226 0.52291 0.54935 0.66309 0.82604 0.84088 0.85769 1.00863 1.1848 1.20313 1.35015 1.52703 1.67526 1.8658 1.89853 2.09522 2.21838 2.35361 2.84196 3.01179 3.18009 3.32853 3.46428 3.61221 4.11113 4.35772 4.53594 4.83342 
34 0.01437 0.10015 0.16279 0.17273 0.20887 0.31658 0.32782 0.51035 0.65235 0.79931 0.82545 0.83528 0.99416 1.01155 1.17385 1.20039 1.33829 1.51917 1.6605 1.85083 2.08627 2.2073 2.34103 2.6546 2.82893 3.00175 3.1712 3.31775 3.45405 3.60919 4.09912 4.34323 4.51739 4.82021 
47 0.01182 0.09771 0.16683 0.17449 0.1859 0.3224 0.33029 0.3432 0.51488 0.53325 0.65442 0.79826 0.82974 0.83858 0.85658 1.00033 1.01057 1.17621 1.18584 1.20641 1.34079 1.36079 1.51677 1.66531 1.67935 1.85741 1.87194 2.08026 2.20575 2.23098 2.34603 2.6515 2.83346 2.85638 2.99982 3.17275 3.32102 3.45648 3.47208 3.60243 3.78352 4.10395 4.34959 4.5212 4.66797 4.82629 4.85248 
38 0.02032 0.10878 0.17077 0.18078 0.21783 0.32452 0.33497 0.51716 0.54198 0.65722 0.81693 0.83455 0.84671 1.00278 1.02119 1.17875 1.19318 1.23359 1.34437 1.52277 1.66919 1.85967 1.88198 2.08441 2.21308 2.34805 2.65788 2.83668 3.00471 3.17544 3.32322 3.45876 3.60419 3.7907 4.10618 4.35291 4.52492 4.82866 
38 0.01057 0.09909 0.16022 0.16921 0.18923 0.31457 0.32444 0.50593 0.53553 0.64436 0.80657 0.82508 0.83645 0.99299 1.00898 1.16801 1.18285 1.33211 1.50581 1.65788 1.68062 1.84953 1.86963 2.06903 2.19641 2.33773 2.64179 2.82392 2.99017 3.16389 3.31238 3.44794 3.59359 3.76867 4.09565 4.34142 4.51107 4.81705 
44 0.01705 0.09938 0.16676 0.17476 0.1889 0.32176 0.32996 0.34479 0.51344 0.53099 0.65581 0.80164 0.82976 0.83879 0.86428 0.99958 1.01 1.17598 1.18713 1.21435 1.34033 1.36887 1.52148 1.66523 1.68175 1.85681 1.87202 2.08125 2.2056 2.24258 2.34514 2.65229 2.83211 2.85655 3.00042 3.17291 3.32024 3.45656 3.60321 4.10326 4.34844 4.52846 4.82455 4.84212 
39 0.0149 0.10348 0.16396 0.17382 0.20527 0.31789 0.32854 0.50977 0.53364 0.64993 0.81263 0.82911 0.84263 0.99612 1.01458 1.17188 1.1854 1.22115 1.33637 1.51423 1.66199 1.69833 1.8533 1.88063 2.07741 2.20275 2.34193 2.64846 2.82916 2.99581 3.16822 3.31668 3.45287 3.59964 3.77947 4.09981 4.3456 4.51594 4.82172 
26 0.0241 0.11902 0.17011 0.18884 0.32378 0.34269 0.52575 0.66507 0.82097 0.83538 1.00178 1.18004 1.21611 1.34718 1.54293 1.67115 1.8614 2.21929 2.35649 2.85311 3.18234 3.32753 3.46394 4.10734 4.35508 4.83439 
27 0.02405 0.12138 0.17579 0.19032 0.32957 0.34382 0.52556 0.6674 0.82618 0.84122 0.87448 1.00846 1.18599 1.21744 1.35317 1.67569 1.86553 2.22251 2.35683 2.67214 2.85162 3.04084 3.33254 3.46843 4.11398 4.3607 4.83842 
38 0.01358 0.10128 0.16149 0.17161 0.20866 0.31502 0.32518 0.50661 0.5367 0.64667 0.81043 0.82688 0.84035 0.99343 1.01077 1.16901 1.18528 1.33295 1.50839 1.659 1.69267 1.8499 1.87196 2.06962 2.19799 2.33861 2.6457 2.82498 2.99152 3.16556 3.31338 3.44971 3.59531 3.77041 4.09673 4.34202 4.51192 4.81792 
28 0.01673 0.1108 0.16941 0.18075 0.32397 0.33798 0.52212 0.65926 0.81488 0.8336 0.84883 1.00203 1.18025 1.20828 1.34791 1.54602 1.66885 1.86128 2.21557 2.35107 2.84757 3.01656 3.18 3.32594 3.46333 4.10654 4.35558 4.8331 
36 0.0111 0.09993 0.1707 0.18079 0.27947 0.32548 0.33741 0.51745 0.54216 0.6576 0.80261 0.83033 0.83964 0.87797 1.00343 1.17881 1.19379 1.22743 1.34506 1.52658 1.67182 1.86183 2.0918 2.21123 2.3485 2.65569 2.83802 3.00728 3.17406 3.32311 3.45849 3.60615 4.10517 4.35325 4.52868 4.82884 
35 0.01015 0.06436 0.13723 0.17629 0.18613 0.2213 0.33008 0.34046 0.52312 0.54762 0.66582 0.82657 0.84111 0.85584 1.00828 1.02724 1.18461 1.19981 1.35064 1.53511 1.67492 1.86556 1.88995 2.21903 2.35331 2.66401 2.84168 3.01755 3.18212 3.32863 3.46747 3.61842 4.11146 4.35847 4.83378 
33 0.00733 0.10563 0.16539 0.17726 0.3185 0.33042 0.51101 0.54705 0.65241 0.81623 0.83122 0.85156 0.9973 1.17371 1.19474 1.33824 1.53132 1.66343 1.85391 1.89076 2.07933 2.20599 2.34298 2.83044 3.00017 3.17004 3.31782 3.45415 3.6035 4.10062 4.34626 4.52721 4.82261 
38 0.01885 0.10243 0.16834 0.17742 0.2018 0.32249 0.33211 0.51506 0.5409 0.65591 0.80392 0.8299 0.83934 1.00005 1.01526 1.17676 1.18987 1.22039 1.34178 1.52505 1.66705 1.85799 1.88493 2.08914 2.20675 2.24194 2.34635 2.65691 2.83397 3.00467 3.1741 3.32173 3.45767 3.60489 4.10399 4.34998 4.5268 4.82596 
36 0.01266 0.10498 0.16858 0.17828 0.21029 0.32295 0.3342 0.51668 0.54643 0.65623 0.81173 0.83168 0.84234 1.00126 1.02874 1.17809 1.19529 1.3436 1.52168 1.66812 1.85816 1.88612 2.08894 2.21281 2.3474 2.65538 2.83661 3.00486 3.17429 3.32262 3.45811 3.60524 4.10477 4.35256 4.52853 4.82729 
32 0.01578 0.10859 0.16291 0.17467 0.31599 0.32848 0.50798 0.53863 0.64794 0.81702 0.83053 0.8852 0.99516 1.17071 1.19113 1.33473 1.51399 1.66056 1.8519 2.08004 2.2006 2.34052 2.65191 2.82727 2.99352 3.16818 3.31565 3.45083 3.59838 4.09854 4.34428 4.81976 
38 0.01212 0.09721 0.15923 0.16806 0.18701 0.31299 0.32254 0.50436 0.56564 0.64417 0.8014 0.82314 0.83325 0.9913 1.00405 1.1667 1.18337 1.33068 1.50509 1.65626 1.68018 1.84779 1.86823 2.06669 2.19487 2.33641 2.6433 2.82227 2.98867 3.163 3.31103 3.44693 3.59221 3.76716 4.09441 4.33985 4.51192 4.81563 
46 0.01405 0.10611 0.16887 0.17781 0.1981 0.32269 0.33169 0.35445 0.51443 0.53212 0.65371 0.81703 0.83381 0.84519 1.00117 1.01519 1.17611 1.18688 1.21281 1.34088 1.36388 1.51531 1.66712 1.68871 1.85856 1.87752 2.07988 2.20579 2.23666 2.34664 2.651 2.83312 2.85784 3.00014 3.17271 3.32114 3.45655 3.47513 3.60329 3.77889 4.10466 4.35043 4.51884 4.66318 4.82627 4.85219 
32 0.01339 0.10379 0.16961 0.1787 0.20247 0.32422 0.33424 0.51752 0.54543 0.66442 0.80801 0.83184 0.84158 1.00187 1.01747 1.17905 1.1947 1.34371 1.66871 1.70325 1.85942 1.88134 2.21265 2.3482 2.83558 3.00596 3.17868 3.32408 3.45895 4.10614 4.35213 4.82786 
32 0.01009 0.11573 0.17153 0.18922 0.32583 0.34476 0.51893 0.65456 0.82337 0.83745 1.00428 1.1796 1.20381 1.34516 1.52128 1.67378 1.86287 2.08617 2.21235 2.35006 2.65387 2.83889 3.00636 3.17576 3.3241 3.45895 3.60664 3.78626 4.10655 4.35481 4.5226 4.83078 
34 0.01784 0.11052 0.1667 0.178 0.31979 0.33171 0.51247 0.54223 0.65377 0.81958 0.83373 0.86088 0.99869 1.02091 1.17544 1.1952 1.34027 1.51923 1.66479 1.85556 2.07933 2.20639 2.34448 2.65309 2.83213 3.00102 3.17257 3.31993 3.45578 3.60339 4.10255 4.34859 4.52223 4.82403 
27 0.01692 0.11665 0.17253 0.18691 0.32695 0.34253 0.52037 0.57496 0.66507 0.82652 0.83952 1.00494 1.18129 1.20458 1.34805 1.67338 1.86358 2.09583 2.21448 2.35118 2.84042 3.17848 3.32659 3.4631 4.10783 4.35497 4.82995 
34 0.01244 0.10612 0.16634 0.17633 0.21018 0.32107 0.33289 0.5141 0.55627 0.65532 0.81807 0.83263 0.85017 0.99945 1.17595 1.19518 1.34084 1.5238 1.66554 1.85647 1.89163 2.08938 2.20872 2.34547 2.65948 2.83343 3.00537 3.17315 3.32046 3.45674 4.1027 4.34866 4.52797 4.82475 
35 0.02284 0.11953 0.17681 0.18747 0.25003 0.33127 0.3428 0.52487 0.55353 0.66674 0.83314 0.84553 1.00934 1.03067 1.18574 1.2025 1.35178 1.53526 1.67535 1.86692 1.89764 2.09923 2.21601 2.35528 2.66817 2.84462 3.01566 3.18397 3.33205 3.46689 3.6143 4.11331 4.35948 4.53896 4.83618 
37 0.01517 0.10048 0.16406 0.17272 0.19121 0.31827 0.32754 0.35958 0.51086 0.54198 0.65173 0.80804 0.82797 0.83786 0.99661 1.01064 1.17324 1.18844 1.33813 1.51969 1.66165 1.67958 1.85368 1.87811 2.08304 2.20268 2.34227 2.65937 2.82975 2.99667 3.16994 3.31817 3.45287 3.60393 4.10037 4.34571 4.82176 
37 0.02049 0.11176 0.17328 0.18264 0.20733 0.32889 0.34014 0.52296 0.5536 0.66121 0.82036 0.83789 0.85018 1.00671 1.02848 1.18317 1.19946 1.34951 1.52796 1.67386 1.86493 1.904 2.09302 2.21741 2.35346 2.66182 2.84189 3.01044 3.17949 3.32883 3.46394 3.61247 3.79845 4.11045 4.35842 4.53201 4.83384 
48 0.01678 0.09818 0.16509 0.17302 0.18321 0.22537 0.32133 0.32876 0.3398 0.51316 0.52755 0.65316 0.80124 0.82971 0.83851 0.85848 0.99931 1.00883 1.17528 1.18487 1.20517 1.33921 1.35541 1.51473 1.66436 1.67835 1.85612 1.86908 2.07653 2.20284 2.22297 2.34497 2.65108 2.8307 2.84883 2.99743 3.17154 3.31941 3.45523 3.47155 3.60111 3.77702 4.10307 4.12022 4.34886 4.51854 4.82426 4.83938 
46 0.01955 0.10301 0.16793 0.17635 0.19363 0.32248 0.33138 0.35635 0.51441 0.53334 0.65373 0.80868 0.83114 0.84064 1.0006 1.01385 1.17588 1.18651 1.2117 1.34071 1.36488 1.51727 1.66691 1.6896 1.85813 1.87709 2.07942 2.20443 2.22706 2.34576 2.65036 2.83307 2.85754 3.00029 3.17242 3.32081 3.45647 3.47899 3.60197 3.78093 4.10384 4.34938 4.51796 4.66481 4.826 4.85828 
45 0.01703 0.10137 0.16901 0.17726 0.19402 0.32423 0.33321 0.36404 0.51605 0.53501 0.65687 0.80588 0.8314 0.84056 0.88211 1.00239 1.01717 1.17782 1.18905 1.21623 1.34213 1.36601 1.52278 1.669 1.69789 1.85956 1.87821 2.08465 2.20808 2.24015 2.34726 2.65356 2.83531 3.00344 3.17452 3.32245 3.4578 3.48915 3.60506 3.7874 4.10512 4.35106 4.52424 4.82738 4.86161 
33 0.02024 0.11155 0.17108 0.18122 0.21773 0.3264 0.33922 0.52132 0.66011 0.81843 0.83588 0.85041 1.00345 1.02289 1.18221 1.20659 1.34925 1.52512 1.67208 1.86298 2.0949 2.2164 2.35291 2.66855 2.84452 3.01287 3.17828 3.327 3.46361 3.61471 4.10853 4.35842 4.8336 
49 0.01257 0.09949 0.16733 0.17537 0.1848 0.21267 0.3246 0.33199 0.34302 0.51713 0.53374 0.65702 0.80438 0.83269 0.8415 0.86177 1.00256 1.01226 1.17932 1.18955 1.21358 1.34319 1.36337 1.51949 1.6671 1.6801 1.85888 1.87099 2.08394 2.20788 2.23311 2.348 2.38629 2.65262 2.83533 2.85659 3.00246 3.17537 3.32372 3.45963 3.48179 3.60544 3.78283 4.10655 4.35183 4.52059 4.66286 4.828 4.84517 
37 0.0127 0.09921 0.16609 0.17471 0.19321 0.32114 0.33092 0.51528 0.54591 0.65569 0.80075 0.82836 0.83768 0.8774 0.99927 1.01611 1.17635 1.19167 1.23183 1.3425 1.5377 1.66663 1.8576 2.08572 2.20878 2.34582 2.65359 2.83541 3.0033 3.17274 3.32159 3.45633 3.61063 4.10294 4.35005 4.52029 4.82558 
19 0.0103 0.10449 0.16449 0.18159 0.3192 0.35624 0.79859 0.82511 0.83728 0.99631 1.17629 1.21749 1.67261 1.8604 2.21632 3.46384 4.10232 4.35 4.83876 
35 0.01484 0.10666 0.17174 0.18187 0.22495 0.32647 0.33836 0.52145 0.58045 0.65895 0.81241 0.83347 0.84376 1.00445 1.18088 1.19906 1.34662 1.52295 1.67291 1.86274 2.08997 2.21373 2.34975 2.65492 2.84137 3.0081 3.17611 3.32535 3.46074 3.60961 3.79139 4.10722 4.35504 4.52384 4.83102 
33 0.00853 0.10493 0.16704 0.17658 0.20236 0.32219 0.33349 0.5162 0.55182 0.65799 0.81581 0.83233 0.84576 1.00089 1.17787 1.19936 1.34222 1.52863 1.6665 1.85762 1.88654 2.20952 2.3465 2.65872 2.83558 3.01299 3.17405 3.32186 3.45837 3.61871 4.10457 4.35115 4.82682 
24 0.02056 0.12367 0.17288 0.18902 0.32733 0.34455 0.52552 0.82239 0.83837 0.88358 1.0067 1.18251 1.21324 1.35133 1.67372 1.86517 2.231 2.3546 2.84716 3.32743 3.46458 4.10941 4.35728 4.83479 
28 0.01106 0.10471 0.16813 0.1798 0.32332 0.33762 0.52818 0.67711 0.80417 0.82924 0.83993 1.00143 1.17802 1.20124 1.34645 1.67148 1.86021 2.21147 2.34741 2.84631 3.0288 3.17667 3.32307 3.45874 3.61282 4.10563 4.3532 4.83131 
28 0.01469 0.10267 0.16289 0.17349 0.31679 0.32931 0.51118 0.65128 0.8023 0.82599 0.83716 0.99504 1.17235 1.19281 1.33675 1.66154 1.85199 2.20093 2.34105 2.82915 2.99843 3.16903 3.31655 3.45255 3.60426 4.09903 4.34427 4.82033 
38 0.01292 0.1047 0.167 0.17636 0.20121 0.32108 0.33113 0.51381 0.54027 0.65388 0.81232 0.83115 0.84231 0.99908 1.01371 1.17558 1.19051 1.34013 1.51911 1.66537 1.69226 1.85717 1.89087 2.08465 2.20636 2.3454 2.65087 2.83328 3.00105 3.17227 3.32059 3.45619 3.60453 3.78413 4.10354 4.34921 4.5205 4.82534 
25 0.02108 0.11465 0.17045 0.18396 0.32451 0.33868 0.52612 0.67074 0.81912 0.83533 0.8564 1.00352 1.18079 1.21294 1.35274 1.66983 1.86146 2.21983 2.35124 2.85009 3.3264 3.46371 4.10877 4.35631 4.83141 
47 0.00719 0.09562 0.16662 0.17486 0.18851 0.32278 0.33149 0.35178 0.51446 0.53159 0.65338 0.69374 0.81445 0.8326 0.84229 1.00079 1.01264 1.17619 1.18661 1.21128 1.34056 1.36174 1.51427 1.66566 1.68155 1.85782 1.87433 2.07957 2.20457 2.22786 2.34588 2.64976 2.83262 2.8548 2.99944 3.17211 3.32096 3.45624 3.4735 3.60175 3.77772 4.10415 4.35001 4.5182 4.66338 4.82588 4.84889 
40 0.01019 0.1031 0.17073 0.17965 0.20039 0.32507 0.33443 0.36869 0.5167 0.53585 0.66025 0.81784 0.83517 0.8461 1.00324 1.01778 1.17934 1.19238 1.22495 1.34316 1.3711 1.53443 1.66906 1.69096 1.86039 1.87947 2.0953 2.21235 2.34818 2.83531 2.86216 3.00311 3.17703 3.32297 3.46023 3.60903 4.10624 4.35225 4.82757 4.84732 
36 0.01937 0.11008 0.17354 0.1829 0.20884 0.3278 0.33795 0.52016 0.54225 0.66557 0.81631 0.83653 0.84707 1.00532 1.0204 1.18279 1.19838 1.34712 1.54323 1.67268 1.86267 1.88261 2.09823 2.21266 2.35123 2.67005 2.83971 3.01016 3.18095 3.3269 3.46274 3.61558 4.10874 4.35465 4.83094 4.86465 
40 0.01347 0.10375 0.17255 0.1819 0.20923 0.32712 0.33771 0.51985 0.54357 0.65825 0.80822 0.83364 0.84316 1.00486 1.02432 1.18119 1.19542 1.22796 1.3453 1.52273 1.67195 1.86362 2.08676 2.21135 2.24609 2.35034 2.6541 2.84021 3.00491 3.17663 3.32581 3.46021 3.48815 3.60701 3.78615 4.10745 4.35504 4.52175 4.66081 4.83107 
29 0.00716 0.10857 0.17333 0.189 0.32818 0.34683 0.52547 0.66411 0.81828 0.83602 0.85277 1.006 1.18298 1.21266 1.34981 1.53844 1.67573 1.86512 2.21787 2.36201 2.67004 2.85278 3.03148 3.18903 3.32805 3.46586 4.11079 4.39275 4.83801 
30 0.02067 0.10506 0.16769 0.17792 0.2236 0.32228 0.33484 0.51844 0.65687 0.80645 0.82953 0.84005 1.0002 1.17755 1.19955 1.34497 1.54343 1.66713 1.85765 2.09002 2.21084 2.34597 2.84658 3.17564 3.32287 3.45915 3.61196 4.1034 4.35042 4.82869 
36 0.01835 0.10324 0.16413 0.17459 0.31616 0.32647 0.5091 0.53852 0.65004 0.80724 0.82749 0.83906 0.99545 1.01372 1.17176 1.18763 1.33615 1.51463 1.6615 1.85221 1.8781 2.0753 2.20129 2.34111 2.64878 2.82827 2.99554 3.16774 3.31607 3.45185 3.59844 3.77911 4.09908 4.3447 4.51514 4.82081 
31 0.01079 0.10497 0.16986 0.17956 0.21159 0.32581 0.33896 0.52311 0.66001 0.80744 0.83188 0.84207 1.00329 1.18087 1.20274 1.34958 1.52797 1.67177 1.86153 2.1012 2.21513 2.35067 2.65847 2.84082 3.02109 3.18058 3.32651 3.46217 4.10721 4.35448 4.8302 
36 0.02049 0.10337 0.1656 0.17501 0.20128 0.32003 0.33058 0.51287 0.55298 0.65371 0.80912 0.82894 0.83962 0.9981 1.0195 1.17452 1.19033 1.3394 1.52131 1.66443 1.8552 1.88162 2.08351 2.20487 2.34408 2.65294 2.83238 3.00188 3.17102 3.3192 3.45518 3.61077 4.10148 4.34761 4.5267 4.824 
33 0.01033 0.10177 0.17101 0.18098 0.22149 0.32605 0.33826 0.52411 0.66047 0.80329 0.83125 0.84089 1.00351 1.18105 1.20155 1.35126 1.52872 1.6715 1.8619 2.10131 2.21679 2.34941 2.65976 2.85202 3.01836 3.17947 3.32589 3.46173 3.61667 4.10721 4.35531 4.53225 4.83315 
46 0.01256 0.09756 0.16342 0.17176 0.18698 0.31828 0.32687 0.34464 0.51032 0.5291 0.64925 0.68097 0.80785 0.82809 0.83741 0.99662 1.01021 1.1724 1.18401 1.21296 1.33662 1.3621 1.51143 1.66224 1.68264 1.85382 1.8709 2.07391 2.20174 2.2376 2.34222 2.64655 2.82898 2.85466 2.99528 3.16849 3.31715 3.45281 3.48034 3.59867 3.77587 4.10028 4.34633 4.51395 4.65382 4.82203 
31 0.01047 0.10132 0.17135 0.1804 0.20435 0.32642 0.33704 0.52167 0.55874 0.66294 0.80798 0.83297 0.84254 1.0047 1.04919 1.18096 1.19678 1.34812 1.54653 1.67132 1.86203 1.88982 2.21731 2.35036 2.84009 3.18091 3.32532 3.46225 4.10829 4.35446 4.83045 
39 0.0131 0.09494 0.15943 0.16821 0.18647 0.31441 0.32411 0.50655 0.53346 0.64528 0.79608 0.82252 0.83191 0.99212 1.00746 1.16819 1.18122 1.21288 1.33276 1.50799 1.65834 1.69008 1.84948 1.87594 2.0733 2.19769 2.3379 2.64276 2.82503 2.99113 3.16429 3.31283 3.44816 3.594 3.77177 4.09584 4.34154 4.51267 4.8176 
51 0.00675 0.08885 0.15798 0.17006 0.17836 0.19761 0.32112 0.32913 0.34263 0.51338 0.5308 0.65276 0.68334 0.80499 0.82961 0.83832 0.86129 0.99905 1.00905 1.17554 1.18572 1.20988 1.33951 1.35993 1.51374 1.54026 1.66462 1.68078 1.85638 1.87199 2.07783 2.20505 2.23294 2.34481 2.64846 2.83168 2.85295 2.99811 3.17108 3.31975 3.45536 3.4721 3.601 3.77781 4.10262 4.12471 4.34865 4.51589 4.65395 4.82449 4.84417 
44 0.01538 0.09557 0.16211 0.17035 0.18582 0.31714 0.32608 0.35336 0.50951 0.53378 0.64875 0.79912 0.82523 0.83434 0.86842 0.99538 1.00891 1.17116 1.18232 1.20968 1.33572 1.51184 1.66158 1.68589 1.85292 1.87959 2.07653 2.2002 2.23202 2.34118 2.64663 2.8282 2.99424 3.16755 3.31574 3.45119 3.47525 3.59792 3.77574 4.09889 4.34485 4.51417 4.6666 4.82082 
40 0.01371 0.10194 0.16391 0.17323 0.19771 0.31879 0.32936 0.51025 0.53074 0.6491 0.80878 0.82795 0.83894 0.99708 1.01763 1.17267 1.18627 1.2204 1.33663 1.36702 1.51067 1.66337 1.85436 1.88499 2.07679 2.20123 2.24042 2.34249 2.6452 2.82921 2.99568 3.1681 3.31687 3.45205 3.59794 3.77485 4.09954 4.34614 4.51351 4.82166 
40 0.0202 0.10985 0.17286 0.18194 0.20472 0.32721 0.33698 0.5199 0.5416 0.65953 0.81533 0.83614 0.84652 1.00477 1.01853 1.1814 1.19405 1.22452 1.34614 1.52357 1.67085 1.69179 1.86308 1.88808 2.08803 2.2143 2.35161 2.65661 2.83903 3.00565 3.17764 3.32631 3.46163 3.60803 3.7891 4.10892 4.35585 4.52502 4.67336 4.8312 
39 0.01276 0.099 0.16603 0.17439 0.19025 0.32089 0.33005 0.36156 0.51474 0.53972 0.65509 0.80413 0.8294 0.83859 0.8936 0.99963 1.01468 1.17723 1.19367 1.34114 1.52118 1.6645 1.68295 1.85699 1.87797 2.08976 2.21027 2.3456 2.65396 2.83405 3.00131 3.17328 3.32123 3.45697 3.60664 4.1034 4.34932 4.52339 4.82563 
38 0.01704 0.10832 0.16812 0.17766 0.20298 0.32207 0.33209 0.51426 0.53975 0.65547 0.81915 0.8344 0.85019 1.00055 1.01662 1.17623 1.18975 1.22618 1.34129 1.52344 1.66561 1.68651 1.85741 1.87893 2.08368 2.20945 2.34578 2.6592 2.83344 3.00508 3.1753 3.32116 3.45795 3.60607 4.10421 4.34941 4.52933 4.82582 
44 0.00648 0.09584 0.16318 0.17129 0.18498 0.31719 0.32503 0.33679 0.50908 0.52649 0.64833 0.80339 0.82752 0.83682 0.99599 1.00627 1.17121 1.18144 1.20398 1.33483 1.35383 1.50893 1.66061 1.67445 1.85263 1.86762 2.07339 2.19854 2.22003 2.34155 2.64622 2.82662 2.84812 2.99291 3.16863 3.31588 3.45178 3.47243 3.59728 3.77627 4.09984 4.34486 4.82051 4.8389 
32 0.00798 0.10501 0.16403 0.17525 0.31698 0.32824 0.50979 0.65073 0.80986 0.82853 0.84379 0.99571 1.04473 1.1715 1.19175 1.33571 1.51973 1.66121 1.85306 2.20105 2.34162 2.65074 2.82877 2.99522 3.16939 3.31635 3.45249 3.60014 4.10009 4.34573 4.53458 4.82158 
20 0.02806 0.11504 0.16586 0.18328 0.31844 0.33602 0.80515 0.82809 0.8433 0.99609 1.17652 1.21677 1.66279 1.85344 2.23289 2.34837 3.46492 4.10375 4.34641 4.82427 

56
