# Supplementary material for: Deciphering the Contribution of Oriens-Lacunosum/Moleculare (OLM) Cells to Intrinsic θ Rhythms Using Biophysical Local Field Potential (LFP) Models
Source: eNeuro. 2018 Sep 4;5(4):ENEURO.0146-18.2018. doi: 10.1523/ENEURO.0146-18.2018 (PMC6140113; doi:10.1523/ENEURO.0146-18.2018)
Supplement: Supplementary file 2 — Supplementary Code. Download supplement 2, GZ file [file sup_enu-eN-NWR-0146-18-s02.gz › LFP_microcircuit-master/spike_number_BC.txt]

15522
15522
15522
15522
15522
15522
15522
15522
15522
15522
15522
15522
15522
15522
15522
15522
15522
15522
15522
15522
15522
15522
15522
15522
15522
15747
15753
15746
15721
15738
15715
15707
15702
15691
15676
15661
15678
15656
15661
15647
15670
15666
15648
15643
15637
15635
15649
15636
15636
15646
15949
15943
15920
15931
15900
15883
15868
15854
15854
15844
15818
15805
15819
15794
15794
15784
15776
15796
15773
15775
15777
15760
15750
15744
15728
16096
16071
16057
16073
16013
16010
15997
15984
15967
15930
15944
15931
15899
15890
15899
15915
15898
15864
15855
15857
15871
15852
15857
15840
15833
16207
16183
16155
16145
16135
16091
16114
16070
16021
16038
16009
16001
15983
15980
15979
15981
15956
15961
15951
15949
15947
15936
15940
15929
15927
16291
16238
16235
16247
16219
16160
16151
16157
16137
16108
16093
16066
16085
16048
16049
16020
16034
16041
16035
16050
15998
16012
16011
15999
16003
16307
16301
16295
16277
16245
16252
16224
16190
16186
16160
16130
16142
16111
16103
16080
16116
16089
16091
16084
16068
16074
16037
16076
16046
16060
16365
16375
16354
16339
16312
16280
16281
16230
16237
16217
16187
16183
16173
16171
16136
16112
16135
16133
16131
16127
16109
16115
16117
16068
16083
16419
16396
16361
16330
16322
16325
16301
16292
16266
16225
16205
16212
16217
16218
16192
16173
16123
16131
16158
16157
16120
16144
16118
16141
16088
16430
16419
16392
16411
16361
16355
16348
16325
16296
16260
16295
16235
16216
16231
16235
16233
16205
16191
16193
16178
16155
16167
16167
16151
16156
16460
16449
16424
16409
16368
16385
16386
16361
16304
16317
16278
16299
16250
16254
16245
16256
16227
16226
16212
16181
16182
16200
16168
16150
16177
16484
16492
16447
16440
16389
16422
16393
16375
16364
16319
16327
16286
16297
16306
16240
16261
16270
16222
16252
16220
16237
16203
16247
16224
16184
16516
16509
16459
16448
16433
16421
16414
16386
16405
16361
16351
16333
16299
16302
16305
16268
16275
16309
16268
16241
16233
16207
16252
16218
16210
16516
16497
16512
16503
16454
16452
16423
16402
16404
16382
16333
16334
16308
16364
16363
16307
16303
16278
16287
16253
16303
16265
16213
16246
16223
16526
16515
16527
16496
16503
16466
16449
16412
16427
16396
16371
16399
16333
16367
16342
16321
16324
16337
16281
16310
16304
16221
16230
16229
16242
16556
16557
16518
16543
16479
16472
16458
16430
16454
16417
16406
16390
16352
16403
16423
16382
16297
16312
16347
16255
16283
16303
16249
16290
16256
16571
16554
16548
16545
16502
16529
16497
16453
16432
16425
16403
16405
16392
16393
16393
16392
16326
16348
16344
16307
16341
16287
16311
16320
16304
16573
16575
16570
16549
16522
16515
16491
16468
16434
16464
16412
16404
16408
16423
16399
16419
16385
16357
16365
16306
16313
16331
16318
16274
16273
16619
16573
16547
16557
16531
16539
16517
16459
16463
16481
16421
16421
16437
16422
16398
16391
16359
16389
16375
16366
16347
16368
16300
16239
16314
16612
16606
16591
16555
16527
16558
16522
16482
16471
16470
16455
16467
16457
16412
16455
16427
16378
16424
16395
16378
16389
16326
16278
16332
16270
16626
16634
16602
16591
16559
16541
16547
16488
16479
16464
16447
16485
16472
16440
16442
16428
16445
16409
16446
16411
16369
16373
16360
16327
16327
16637
16645
16610
16580
16554
16552
16532
16528
16529
16470
16481
16465
16445
16440
16457
16443
16452
16449
16412
16382
16380
16350
16294
16335
16352
16647
16652
16625
16603
16595
16540
16580
16539
16515
16511
16490
16504
16488
16468
16472
16448
16465
16432
16428
16439
16397
16434
16315
16363
16329
16648
16652
16610
16618
16580
16584
16554
16561
16530
16500
16522
16500
16474
16466
16454
16451
16467
16436
16479
16437
16383
16387
16333
16371
16386
16658
16651
16638
16633
16609
16599
16588
16570
16562
16523
16525
16504
16482
16490
16465
16462
16495
16477
16485
16462
16352
16407
16423
16372
16327
