# Supplementary material for: Deciphering the Contribution of Oriens-Lacunosum/Moleculare (OLM) Cells to Intrinsic θ Rhythms Using Biophysical Local Field Potential (LFP) Models
Source: eNeuro. 2018 Sep 4;5(4):ENEURO.0146-18.2018. doi: 10.1523/ENEURO.0146-18.2018 (PMC6140113; doi:10.1523/ENEURO.0146-18.2018)
Supplement: Supplementary file 2 — Supplementary Code. Download supplement 2, GZ file [file sup_enu-eN-NWR-0146-18-s02.gz › LFP_microcircuit-master/SOM-350-SOM12915016-dSD3.5ms-shift5.32ms-gnSD0.12-gsb4.75-csb0.21-gbs4.75-cbs0.1344-spiketimes.txt]

7872

350


24 0.01373 0.10588 0.17033 0.17928 0.20064 0.32646 0.33822 0.79925 0.83157 0.84137 0.87992 1.00168 1.01393 1.18307 1.21292 1.50958 1.52359 1.67202 1.86228 1.90302 2.22857 2.35167 4.10781 4.35367 
11 0.01237 0.10318 0.16747 0.78752 0.82262 0.83348 0.96786 0.99899 1.46487 1.5051 1.52827 
20 0.01931 0.11172 0.17522 0.19401 0.33091 0.53604 0.80435 0.83335 0.84449 1.00795 1.18749 1.22682 1.51435 1.53894 1.87861 2.23818 3.46875 4.11109 4.39978 4.84041 
38 0.01229 0.09073 0.15654 0.1651 0.17493 0.22256 0.31311 0.3205 0.33239 0.50507 0.78768 0.82175 0.83049 0.84565 0.99152 1.00026 1.16621 1.18545 1.33053 1.47283 1.50221 1.51448 1.65588 1.66953 1.84783 1.86321 2.06644 2.19315 2.33713 2.82152 2.98778 3.1659 3.31106 3.44786 3.59372 4.09537 4.33976 4.81557 
37 0.00852 0.10573 0.16871 0.1786 0.21142 0.32216 0.33197 0.51364 0.5412 0.65732 0.81761 0.8338 0.84764 1.00021 1.01399 1.17525 1.18793 1.22096 1.3402 1.51052 1.52918 1.66617 1.69047 1.85777 1.87934 2.08041 2.20523 2.34631 2.8325 2.99888 3.17287 3.32042 3.45648 3.60257 4.10387 4.34993 4.82532 
41 0.00792 0.09696 0.16108 0.16948 0.18541 0.31473 0.32264 0.33676 0.50608 0.53469 0.64509 0.8057 0.82573 0.83558 0.99349 1.00458 1.16802 1.18123 1.22128 1.33219 1.50357 1.52142 1.65821 1.67666 1.84999 1.86512 2.06784 2.19573 2.33839 2.6424 2.8237 2.98985 3.16515 3.31251 3.44897 3.59371 3.76815 4.09629 4.34176 4.8173 4.84065 
30 0.01809 0.09949 0.16513 0.17387 0.19217 0.32099 0.33122 0.51594 0.79362 0.82689 0.83623 0.85802 0.99691 1.0088 1.17658 1.20403 1.34393 1.50544 1.51982 1.66588 1.85585 1.88872 2.21512 2.34533 2.85705 3.32404 3.45862 4.10297 4.34747 4.82477 
35 0.01645 0.09657 0.16329 0.17173 0.18573 0.31746 0.32543 0.33716 0.51109 0.79271 0.82633 0.83535 0.85315 0.99594 1.00591 1.17223 1.18301 1.2133 1.33739 1.50546 1.51811 1.66067 1.67748 1.85357 1.8691 2.2012 2.34274 2.82886 2.99592 3.17056 3.31731 3.45409 4.10125 4.34576 4.82178 
34 0.01796 0.09351 0.16142 0.17015 0.18895 0.31673 0.32907 0.5104 0.65138 0.7892 0.82278 0.83182 0.84987 0.9932 1.00485 1.17209 1.19259 1.33628 1.50047 1.51278 1.54068 1.66105 1.85193 2.2051 2.34122 2.65336 2.83203 2.99878 3.16832 3.31652 3.45211 4.0984 4.34381 4.82038 
22 0.01575 0.11026 0.17914 0.19289 0.334 0.34928 0.55512 0.80614 0.83727 0.84729 1.00685 1.01919 1.19028 1.22233 1.51735 1.53463 1.68192 1.87521 2.24705 3.48802 4.11675 4.38947 
20 0.02023 0.10585 0.17157 0.18607 0.32645 0.35014 0.79565 0.82947 0.8393 0.87128 1.00114 1.01769 1.19206 1.47893 1.51088 1.52738 1.67545 1.87158 4.11451 4.38603 
41 0.01543 0.10116 0.16256 0.17137 0.19011 0.31606 0.32457 0.34043 0.50739 0.54123 0.64777 0.81168 0.82803 0.83967 0.99481 1.00721 1.16914 1.18375 1.33315 1.50476 1.52137 1.65948 1.67581 1.85123 1.86642 2.07087 2.19764 2.33954 2.65483 2.82515 2.99139 3.16617 3.31358 3.44991 3.5952 3.77116 4.09785 4.3432 4.51408 4.81884 4.85171 
19 0.012 0.10327 0.16835 0.17768 0.20258 0.32382 0.33532 0.79694 0.82969 0.83939 0.8719 0.99952 1.0113 1.20798 1.48431 1.51193 1.53111 1.66802 1.85888 
24 0.01839 0.09932 0.16094 0.17328 0.31427 0.32841 0.51017 0.79154 0.82243 0.83248 0.99138 1.00737 1.17228 1.33853 1.49988 1.51796 1.65921 1.84873 2.33826 2.82984 3.31528 4.0968 4.33996 4.81639 
36 0.01081 0.09377 0.15997 0.16824 0.18249 0.3142 0.3226 0.3366 0.50703 0.65292 0.79287 0.82335 0.83249 0.85538 0.99276 1.0033 1.16941 1.19181 1.33242 1.50226 1.51546 1.65712 1.67545 1.8499 1.88225 2.19599 2.33926 2.82449 2.99012 3.16867 3.31419 3.44908 3.59575 4.09691 4.34164 4.81744 
24 0.01494 0.11039 0.17053 0.18678 0.32511 0.34188 0.54105 0.80978 0.83219 0.84554 1.00133 1.18088 1.2193 1.36657 1.50961 1.52875 1.67134 1.86332 2.21962 2.35357 3.46277 4.10566 4.35421 4.83333 
19 0.01944 0.10524 0.17496 0.19145 0.33165 0.79346 0.83065 0.84024 0.85889 1.00251 1.01606 1.1886 1.2274 1.47449 1.51268 1.52781 1.69107 1.87964 4.11524 
13 0.01532 0.11338 0.17895 0.21097 0.33609 0.80398 0.83496 0.84624 1.01096 1.22743 1.48648 1.51747 1.54107 
25 0.01674 0.10327 0.17335 0.18418 0.32807 0.34098 0.53764 0.79671 0.83134 0.84071 0.86074 1.00392 1.02183 1.18502 1.21586 1.48002 1.51278 1.52775 1.68191 1.87006 2.22501 3.46759 4.11257 4.39049 4.84024 
22 0.01861 0.11105 0.16806 0.18516 0.32163 0.33838 0.52294 0.81035 0.83069 0.84628 0.9981 1.0206 1.1778 1.2141 1.50902 1.53428 1.66969 1.85851 2.2135 2.34965 4.1065 4.3503 
12 0.01916 0.10504 0.1689 0.33441 0.79123 0.82537 0.83598 0.97625 1.003 1.4684 1.50547 1.52202 
26 0.0118 0.10037 0.16154 0.17174 0.21175 0.31503 0.32756 0.50825 0.79862 0.82455 0.8349 0.99287 1.00636 1.17154 1.33631 1.50232 1.5178 1.65758 1.84931 2.19877 2.33893 2.8248 3.31567 4.09752 4.34076 4.8167 
16 0.01627 0.10706 0.17079 0.18459 0.32664 0.35026 0.79807 0.82984 0.84017 1.00107 1.02086 1.47601 1.51023 1.52847 1.68171 1.86873 
16 0.02031 0.10967 0.171 0.18197 0.32643 0.34168 0.80082 0.83185 0.84238 1.00031 1.01223 1.1965 1.50506 1.52148 1.67393 1.8626 
16 0.01519 0.11351 0.17921 0.19845 0.33347 0.35361 0.80762 0.83711 0.84811 1.00897 1.05345 1.1998 1.51324 1.52841 1.6844 1.87426 
25 0.00968 0.1004 0.17101 0.18166 0.32746 0.34729 0.52449 0.79616 0.82983 0.83937 0.86447 1.00168 1.01657 1.18219 1.21067 1.357 1.50833 1.52188 1.67315 1.86785 2.21974 3.46238 4.10885 4.35721 4.83595 
32 0.01767 0.10243 0.16484 0.17549 0.31839 0.33061 0.51259 0.65342 0.79932 0.82649 0.83663 0.99614 1.0112 1.17405 1.19864 1.33945 1.50486 1.52048 1.66287 1.85359 2.0806 2.20805 2.34317 2.83356 3.0049 3.17079 3.31839 3.45525 3.60278 4.10067 4.34622 4.82319 
26 0.0205 0.11305 0.17522 0.19253 0.32942 0.34812 0.5257 0.81073 0.83498 0.84709 1.00521 1.03707 1.1836 1.20832 1.35781 1.51309 1.53188 1.67772 1.86756 2.23444 2.35814 3.33073 3.46633 4.11239 4.35965 4.83657 
26 0.01617 0.10633 0.17217 0.18386 0.32703 0.3401 0.54955 0.79881 0.83097 0.84079 0.88163 1.00461 1.18212 1.21216 1.35052 1.50908 1.52319 1.67696 1.86462 2.21996 2.35032 3.32607 3.46329 4.10654 4.35564 4.83254 
21 0.00784 0.10316 0.17395 0.18971 0.32827 0.34592 0.54696 0.80673 0.83348 0.84439 1.00472 1.18714 1.22867 1.51025 1.52572 1.67951 1.86908 2.2337 4.11536 4.35878 4.83591 
11 0.00809 0.11636 0.18082 0.34422 0.81127 0.83745 0.85463 1.01623 1.2095 1.5156 1.5405 
15 0.01271 0.1094 0.17595 0.2058 0.3314 0.79943 0.83201 0.84267 1.00446 1.22365 1.478 1.51318 1.53193 1.87622 4.36822 
13 0.00856 0.10724 0.17503 0.33121 0.79593 0.82995 0.84071 0.99963 1.01882 1.21631 1.47865 1.51498 1.54854 
19 0.00943 0.04532 0.12777 0.18031 0.19897 0.33583 0.55063 0.81143 0.83833 0.84922 1.01148 1.19455 1.51668 1.53441 1.6953 1.88376 4.11755 4.36613 4.84543 
25 0.01877 0.11006 0.16782 0.18084 0.32309 0.33699 0.51579 0.80902 0.8309 0.8446 1.00055 1.17864 1.2176 1.35137 1.5082 1.5275 1.6691 1.85873 2.21686 2.34681 2.8374 3.46021 4.10716 4.35334 4.826 
31 0.01914 0.1043 0.16801 0.17673 0.19581 0.32256 0.33212 0.51739 0.66909 0.80212 0.83026 0.83987 0.99949 1.01128 1.17807 1.19583 1.34421 1.51027 1.52834 1.66659 1.85748 1.88409 2.21673 2.34658 2.83848 3.32775 3.46994 4.10483 4.34967 4.82587 4.86069 
25 0.01151 0.10011 0.17579 0.18667 0.33117 0.34477 0.57856 0.79938 0.83368 0.84311 0.86443 1.00717 1.02909 1.18638 1.21123 1.48466 1.51501 1.53001 1.68264 1.87416 2.24628 3.47758 4.11172 4.36632 4.84537 
15 0.01442 0.10482 0.16888 0.18553 0.32399 0.79345 0.82701 0.83733 0.9693 1.00015 1.2287 1.47496 1.51024 1.53776 1.86078 
27 0.01808 0.10701 0.16755 0.17911 0.32059 0.33211 0.51377 0.80341 0.82926 0.8405 0.99808 1.01366 1.17658 1.22674 1.34015 1.50753 1.52519 1.66511 1.85626 1.89202 2.34503 2.83307 3.32163 3.45883 4.10343 4.34858 4.82419 
23 0.01846 0.10602 0.17016 0.1808 0.32477 0.33729 0.52772 0.79844 0.82997 0.8399 0.99771 1.0099 1.17981 1.20045 1.36909 1.50834 1.52293 1.66874 1.86347 2.22409 4.11011 4.38319 4.84105 
15 0.01632 0.10432 0.16865 0.18376 0.32903 0.79244 0.82718 0.83719 0.87075 0.99968 1.03825 1.19104 1.47545 1.50774 1.52334 
22 0.01437 0.10245 0.17102 0.18124 0.32662 0.34051 0.79418 0.82949 0.839 0.85942 1.00132 1.01679 1.18212 1.21638 1.47656 1.51112 1.52652 1.68247 1.86647 2.36736 4.11048 4.35742 
38 0.01584 0.09951 0.16816 0.17659 0.19341 0.32352 0.33264 0.37009 0.51828 0.55343 0.79808 0.82999 0.839 0.85822 1.00013 1.01021 1.17827 1.19136 1.2211 1.34271 1.51017 1.52417 1.66686 1.68607 1.85879 1.87708 2.20597 2.22964 2.34678 2.84426 3.17766 3.32275 3.45834 3.61226 4.10544 4.35211 4.66503 4.82742 
31 0.01637 0.10146 0.16942 0.1784 0.20227 0.32414 0.33488 0.52041 0.79633 0.82951 0.83885 0.86092 0.99973 1.01047 1.17994 1.19915 1.34819 1.50805 1.52125 1.6692 1.85948 1.88326 2.21307 2.34801 2.85431 3.01303 3.32423 3.45951 4.10562 4.35167 4.82946 
23 0.01557 0.10055 0.16358 0.17592 0.321 0.51772 0.79043 0.82349 0.83352 0.88408 0.99707 1.17599 1.21636 1.49427 1.50901 1.53259 1.86305 3.17631 3.32023 3.45633 4.1008 4.34858 4.8267 
15 0.0085 0.09943 0.17422 0.19275 0.33075 0.79341 0.82974 0.83943 0.86045 1.00275 1.02881 1.19194 1.47249 1.51249 1.52955 
29 0.0126 0.10271 0.1707 0.17919 0.19585 0.32587 0.33509 0.36834 0.80026 0.83283 0.84227 0.86822 1.00226 1.01245 1.18318 1.20447 1.3724 1.51238 1.52739 1.66915 1.69003 1.86326 1.90484 2.23219 2.35503 3.47009 4.1101 4.35537 4.83978 
24 0.01737 0.10584 0.17101 0.18133 0.32758 0.34587 0.79598 0.83025 0.83999 0.86872 1.00222 1.01761 1.18428 1.2185 1.50429 1.51776 1.54259 1.67759 1.86615 3.32895 3.46777 4.11381 4.35828 4.83481 
12 0.02109 0.11588 0.17222 0.18814 0.33404 0.80556 0.83278 0.846 1.00436 1.2228 1.51012 1.53304 
16 0.01459 0.0983 0.16557 0.18061 0.32197 0.78642 0.82337 0.83294 0.85155 0.99283 1.0075 1.21046 1.46524 1.50492 1.51998 4.34869 
24 0.01938 0.10661 0.16963 0.18139 0.32436 0.33852 0.51816 0.80062 0.82966 0.84004 0.99984 1.01581 1.17718 1.20152 1.50743 1.52272 1.66794 1.86329 2.20969 2.35281 3.3237 4.10579 4.35912 4.82861 
31 0.01708 0.10288 0.17215 0.18098 0.20364 0.32793 0.33915 0.52683 0.79808 0.83196 0.84121 0.86094 1.00148 1.01113 1.18316 1.20289 1.3512 1.51091 1.52445 1.67337 1.86428 2.22294 2.35612 2.85728 3.18164 3.32981 3.46355 3.62159 4.10874 4.35726 4.83681 
28 0.01562 0.11348 0.17594 0.18638 0.23673 0.33112 0.34329 0.52986 0.81636 0.83863 0.85048 1.00845 1.03066 1.18554 1.20639 1.36051 1.51777 1.53834 1.67596 1.86652 1.90205 2.22031 2.35512 2.86466 3.47247 4.11305 4.36028 4.8346 
23 0.02251 0.11577 0.17444 0.18609 0.33026 0.34671 0.53821 0.81448 0.83705 0.85036 1.00574 1.02613 1.18567 1.21638 1.51597 1.5383 1.67564 1.86628 2.3618 3.47136 4.11348 4.35875 4.83558 
26 0.01614 0.10222 0.16208 0.17316 0.31536 0.32817 0.50795 0.7986 0.82423 0.83544 0.99296 1.01072 1.17003 1.33382 1.50204 1.52215 1.65976 1.85026 2.20052 2.3394 2.8263 3.31349 3.45363 4.09718 4.34179 4.81782 
23 0.01585 0.10427 0.17403 0.18644 0.32833 0.34139 0.7959 0.83122 0.84075 0.86147 1.00359 1.0185 1.18586 1.21945 1.47889 1.51276 1.5279 1.67474 1.8649 2.22358 2.36181 4.3556 4.8352 
20 0.0122 0.10218 0.1615 0.17534 0.31669 0.33437 0.79499 0.82362 0.83471 0.99298 1.02534 1.49098 1.50761 1.53529 1.66214 1.85142 2.34203 4.09795 4.34202 4.81837 
22 0.01162 0.11152 0.17646 0.19152 0.3313 0.3473 0.55286 0.81272 0.83698 0.84908 1.00606 1.02398 1.1899 1.23149 1.51609 1.53688 1.67737 1.87252 3.48009 4.12081 4.36975 4.84451 
29 0.01101 0.09907 0.16584 0.17469 0.19585 0.32118 0.33221 0.524 0.79444 0.82682 0.83629 0.86398 0.9977 1.01226 1.17608 1.19361 1.34515 1.50772 1.52461 1.66679 1.85776 2.21084 2.34891 2.85407 3.32442 3.46111 3.61151 4.10423 4.83191 
13 0.01224 0.10581 0.17024 0.1931 0.32592 0.79486 0.82809 0.83856 0.99607 1.01005 1.47237 1.5104 1.5321 
13 0.01871 0.10662 0.16614 0.21119 0.32022 0.79563 0.8257 0.83724 0.9945 1.03073 1.4872 1.507 1.53135 
23 0.0126 0.09982 0.16025 0.17304 0.31391 0.33155 0.50945 0.79581 0.82251 0.83326 0.99104 1.01334 1.17172 1.50023 1.51997 1.65767 1.84827 2.20555 2.3388 3.31539 4.09696 4.33983 4.81672 
18 0.01881 0.10972 0.17264 0.19583 0.3285 0.79864 0.83016 0.84124 0.99983 1.01769 1.18528 1.22711 1.50891 1.52737 1.8886 2.23704 4.11674 4.84328 
27 0.01389 0.10763 0.17217 0.18389 0.32755 0.34167 0.53047 0.66671 0.80635 0.83259 0.84295 1.00355 1.02718 1.18362 1.2134 1.35254 1.51091 1.52705 1.68036 1.87288 2.22885 2.67015 3.33544 3.46974 4.10789 4.36517 4.84008 
28 0.01619 0.10478 0.17411 0.18396 0.22193 0.32985 0.34283 0.52555 0.80058 0.83313 0.84257 0.86832 1.00503 1.01974 1.18252 1.19862 1.35478 1.51305 1.52791 1.67416 1.8662 2.22168 2.35688 3.32975 3.46433 4.10952 4.35804 4.83513 
34 0.01338 0.09989 0.16802 0.17614 0.18624 0.22743 0.32736 0.33648 0.52106 0.54647 0.7988 0.83216 0.84102 0.85778 1.00261 1.01193 1.18093 1.19211 1.2178 1.34756 1.51124 1.52357 1.67117 1.69328 1.86243 1.88235 2.2199 2.35112 2.85148 3.3264 3.46196 4.10919 4.3565 4.83162 
27 0.02012 0.10296 0.16516 0.17537 0.24217 0.31951 0.33203 0.51259 0.79865 0.82711 0.83706 0.99587 1.00829 1.17579 1.21177 1.50566 1.52182 1.66318 1.85359 1.89037 2.34306 2.83243 3.32034 3.46016 4.10128 4.34521 4.8219 
14 0.01864 0.10311 0.16883 0.19248 0.32606 0.79105 0.82538 0.83546 0.87283 0.99785 1.2173 1.47005 1.50564 1.52114 
29 0.00659 0.09559 0.16674 0.17597 0.20275 0.32299 0.33555 0.51712 0.79314 0.82683 0.8361 0.85629 0.99808 1.01109 1.17855 1.20882 1.35099 1.50583 1.5196 1.66947 1.8596 2.21049 2.3469 3.17679 3.32235 3.45781 4.10273 4.34861 4.8261 
14 0.01918 0.10379 0.16929 0.21038 0.32913 0.79166 0.82546 0.83574 0.89748 1.00011 1.18868 1.47274 1.50809 1.52925 
23 0.01191 0.10503 0.17747 0.19118 0.331 0.34369 0.80369 0.83603 0.84626 1.00628 1.02084 1.18969 1.22394 1.51516 1.53261 1.68124 1.86882 2.2445 2.36577 3.48108 4.11254 4.35951 4.83904 
11 0.01454 0.11307 0.17183 0.33015 0.79854 0.82877 0.84173 0.99902 1.47771 1.51193 1.54641 
20 0.01076 0.09482 0.1778 0.19331 0.33329 0.36296 0.79994 0.83447 0.84417 0.87053 1.00665 1.02263 1.19078 1.22675 1.48794 1.51825 1.53845 1.88047 2.23238 4.11703 
27 0.01428 0.10238 0.17103 0.18255 0.32473 0.33694 0.52838 0.79571 0.82975 0.83923 0.86199 0.99935 1.01026 1.18232 1.21422 1.48431 1.51136 1.52727 1.67134 1.86136 2.2313 2.36141 3.33036 3.46434 4.10676 4.35259 4.83505 
21 0.01618 0.12001 0.17215 0.18728 0.32626 0.3429 0.81556 0.83578 0.8549 1.00308 1.05832 1.18345 1.512 1.53453 1.67121 1.86301 2.23358 2.36778 4.11227 4.35625 4.83645 
25 0.05425 0.12567 0.16449 0.18199 0.31634 0.33459 0.52066 0.80008 0.82479 0.83658 0.99376 1.02117 1.17351 1.20701 1.50437 1.52964 1.66312 1.85201 2.21114 2.34343 3.31938 3.45866 4.10235 4.34533 4.82079 
30 0.01855 0.10313 0.17212 0.18181 0.21834 0.32825 0.34182 0.52484 0.68011 0.80013 0.83156 0.84086 0.86593 1.00412 1.02217 1.18154 1.19871 1.35229 1.51151 1.52624 1.67683 1.86643 2.2208 2.35317 2.84843 3.32688 3.46315 4.10945 4.35597 4.8325 
21 0.01866 0.10562 0.17086 0.18472 0.32409 0.33906 0.79564 0.82927 0.83914 0.87316 0.99908 1.01106 1.18739 1.4799 1.51074 1.52777 1.67041 1.85968 4.11074 4.35158 4.83382 
33 0.01653 0.10072 0.16962 0.17758 0.19071 0.3255 0.33389 0.35168 0.53878 0.79701 0.83165 0.84053 0.85622 1.00137 1.01029 1.18018 1.19352 1.22321 1.35432 1.5109 1.52356 1.66914 1.68689 1.86061 1.8767 2.21731 2.3492 3.32581 3.47197 4.10682 4.35236 4.39254 4.82899 
14 0.02005 0.10677 0.17386 0.19696 0.329 0.7949 0.82946 0.83948 0.87361 1.00487 1.21528 1.47326 1.51294 1.53531 
24 0.01653 0.0948 0.16612 0.1749 0.19875 0.32173 0.33391 0.78589 0.82363 0.83259 0.84404 0.99452 1.00492 1.17824 1.20831 1.4653 1.50708 1.52223 1.66976 1.85744 2.21236 4.1022 4.35162 4.83312 
29 0.01171 0.09714 0.16861 0.17663 0.19235 0.32483 0.33437 0.51911 0.79076 0.8281 0.83694 0.8493 0.99881 1.0082 1.18062 1.20076 1.34861 1.47112 1.51026 1.52291 1.66796 1.68947 1.8606 1.89039 2.22096 2.3488 4.10852 4.35139 4.8276 
39 0.01539 0.08976 0.15385 0.16454 0.17538 0.31182 0.31972 0.33173 0.50617 0.64821 0.78514 0.82083 0.82943 0.84235 0.99099 1.00078 1.16866 1.18175 1.2163 1.33279 1.47004 1.50168 1.51354 1.54567 1.65718 1.84814 1.86761 2.07083 2.19802 2.33773 2.82401 2.99127 3.16455 3.31297 3.44865 3.59411 4.09552 4.33998 4.81637 
24 0.00722 0.09534 0.17237 0.18367 0.32751 0.34091 0.53265 0.79956 0.83154 0.84139 0.88677 1.00321 1.02165 1.1844 1.21597 1.50967 1.52387 1.67438 1.86683 2.36902 3.46604 4.10879 4.35681 4.83907 
28 0.01201 0.10627 0.16873 0.17823 0.20405 0.32407 0.33588 0.52812 0.80515 0.83143 0.84177 0.99979 1.01168 1.17852 1.19726 1.34977 1.50973 1.52582 1.66857 1.86178 2.21402 2.35095 2.84963 3.32376 3.46008 4.10793 4.35464 4.83082 
31 0.01179 0.08843 0.15365 0.16378 0.18121 0.31003 0.31935 0.50477 0.78073 0.81812 0.82693 0.83856 0.98807 0.99839 1.16771 1.33207 1.45971 1.49978 1.51341 1.65398 1.84509 2.06987 2.19616 2.33579 2.82174 2.9918 3.31201 3.4501 4.09418 4.33717 4.81367 
24 0.01056 0.09967 0.17193 0.18375 0.32695 0.34102 0.54173 0.79486 0.82948 0.83884 0.85868 1.00292 1.02578 1.18176 1.21123 1.36843 1.50545 1.51767 1.53982 1.68473 1.86546 4.10696 4.36069 4.84509 
14 0.02114 0.11388 0.17095 0.19003 0.32635 0.8031 0.83085 0.84374 1.00003 1.03019 1.20363 1.50897 1.53014 1.86911 
23 0.00782 0.09951 0.17437 0.18882 0.33053 0.37386 0.54713 0.8032 0.83293 0.84321 1.00617 1.18644 1.22277 1.50939 1.5244 1.68489 1.86796 2.2218 2.36261 3.47369 4.11143 4.3672 4.84532 
15 0.00821 0.09321 0.1647 0.17617 0.32307 0.78268 0.82075 0.83008 0.84125 0.9703 0.99819 1.20977 1.46171 1.50486 1.52087 
19 0.01259 0.10949 0.16647 0.18335 0.31915 0.33622 0.80485 0.82898 0.84278 0.9966 1.0123 1.18885 1.50695 1.52952 1.66379 1.85377 2.34827 4.34649 4.82336 
16 0.01627 0.10612 0.16793 0.18853 0.32328 0.7947 0.82708 0.83785 0.99621 1.01186 1.20187 1.4841 1.50786 1.52582 1.67457 1.86446 
14 0.00968 0.10847 0.1756 0.21329 0.33271 0.79963 0.83162 0.84252 1.00297 1.02761 1.19501 1.50155 1.51729 1.54706 
19 0.01139 0.10733 0.17181 0.19006 0.32686 0.35846 0.80004 0.83007 0.84092 1.00245 1.18207 1.22109 1.50694 1.5234 1.68805 1.87198 4.10786 4.35423 4.83539 
33 0.01074 0.09684 0.16492 0.17327 0.18711 0.32088 0.33001 0.36366 0.51546 0.79398 0.82783 0.83682 0.85418 0.99746 1.00665 1.17565 1.19427 1.34312 1.50523 1.51797 1.54931 1.66335 1.6801 1.85658 1.87767 2.20741 2.3451 2.83463 3.32228 3.45767 4.10309 4.34808 4.82503 
22 0.00878 0.11096 0.16972 0.18069 0.32246 0.33283 0.80899 0.8332 0.84711 1.00084 1.0167 1.18381 1.51023 1.52933 1.66578 1.68567 1.85881 1.88444 2.21728 2.36345 4.35126 4.83237 
23 0.01263 0.10473 0.1698 0.18321 0.32484 0.33987 0.5401 0.79786 0.82916 0.83916 1.00019 1.01845 1.18348 1.22263 1.50825 1.52565 1.67574 1.86551 2.24879 2.35337 3.46995 4.10713 4.355 
31 0.01576 0.10101 0.1676 0.1769 0.20383 0.32201 0.33218 0.51495 0.79554 0.82782 0.83729 0.86504 0.99854 1.01109 1.17698 1.19334 1.35009 1.50669 1.52042 1.66599 1.69232 1.85731 1.88516 2.21118 2.34626 2.8482 3.32327 3.45952 4.10376 4.34821 4.82731 
28 0.01209 0.09912 0.1735 0.18248 0.20776 0.32908 0.34099 0.5357 0.79527 0.8314 0.84038 0.85551 1.00412 1.01657 1.18528 1.21472 1.3632 1.47693 1.51378 1.52793 1.67583 1.86774 2.2431 3.3331 3.46691 4.11294 4.35943 4.85634 
22 0.02135 0.11765 0.17897 0.19555 0.33356 0.35087 0.53545 0.81724 0.83947 0.85306 1.01151 1.19041 1.23029 1.51781 1.53862 1.68193 1.87248 2.22428 2.35646 4.116 4.35922 4.84084 
13 0.01986 0.11235 0.17978 0.21967 0.33782 0.8013 0.8346 0.84502 1.0093 1.20958 1.47832 1.51692 1.53693 
18 0.01157 0.10858 0.17288 0.18572 0.32758 0.34233 0.8016 0.83254 0.8431 1.00291 1.02001 1.19274 1.50718 1.52203 1.67203 1.86467 4.38474 4.83484 
13 0.01005 0.10447 0.1779 0.33301 0.79349 0.82982 0.8398 0.86597 1.00175 1.01892 1.47121 1.51141 1.52775 
22 0.00711 0.10327 0.17146 0.18807 0.32655 0.34918 0.54153 0.80067 0.83002 0.84037 1.00192 1.18141 1.21274 1.50731 1.5228 1.67956 1.86836 3.32531 3.46653 4.11196 4.35747 4.84343 
10 0.01019 0.11007 0.17062 0.79373 0.82652 0.8388 0.99987 1.47124 1.50653 1.52993 
23 0.01313 0.10288 0.1754 0.1866 0.33054 0.34361 0.53779 0.79875 0.83314 0.84255 0.86336 1.00745 1.18723 1.21702 1.47744 1.51425 1.52886 1.68409 1.87873 2.2487 4.11233 4.3687 4.84033 
21 0.02285 0.11481 0.17408 0.19474 0.32711 0.34371 0.54309 0.81379 0.83503 0.84966 1.00334 1.02573 1.19242 1.51319 1.53574 1.67382 1.86568 3.47601 4.11209 4.3601 4.83309 
19 0.01646 0.11108 0.1717 0.18413 0.3262 0.33901 0.80508 0.83274 0.84422 1.00292 1.02397 1.1873 1.51113 1.52954 1.67117 1.86275 2.3552 4.35287 4.83146 
34 0.00741 0.09486 0.15883 0.16765 0.18568 0.31254 0.32217 0.50476 0.79029 0.82143 0.83098 0.86339 0.99072 1.00122 1.16758 1.33132 1.49973 1.51487 1.65549 1.68421 1.84715 1.86852 2.06752 2.19602 2.3367 2.82251 2.98938 3.16399 3.31191 3.44817 3.59449 4.09469 4.3392 4.8152 
18 0.01165 0.11478 0.17357 0.19947 0.32678 0.34654 0.81257 0.83424 0.85078 1.00363 1.1846 1.51175 1.53532 1.67447 1.86692 2.35815 4.35492 4.82972 
34 0.01384 0.09764 0.16299 0.17106 0.18491 0.31986 0.32936 0.51242 0.66099 0.79447 0.82592 0.83522 0.86038 0.9962 1.00714 1.17354 1.19424 1.33798 1.50483 1.51831 1.66291 1.68202 1.85541 1.88489 2.21646 2.34282 2.83149 3.00182 3.31831 3.45441 3.60359 4.10095 4.34735 4.82315 
19 0.0153 0.10335 0.1659 0.17633 0.32283 0.33661 0.79356 0.82715 0.837 0.87053 0.99784 1.01157 1.21996 1.47841 1.5076 1.52295 1.66664 1.86539 4.35087 
32 0.01831 0.10711 0.16986 0.17889 0.20012 0.32524 0.33611 0.51948 0.80224 0.83195 0.84179 1.00068 1.01161 1.17956 1.19578 1.34219 1.51043 1.52513 1.66775 1.68775 1.86043 1.88364 2.21351 2.34828 2.84062 3.01733 3.32288 3.46263 4.1082 4.35404 4.82804 4.85552 
16 0.0199 0.10568 0.16991 0.19188 0.32845 0.79369 0.82728 0.83762 0.97633 1.00169 1.19003 1.47491 1.50859 1.52706 3.4674 4.10797 
23 0.02269 0.10682 0.16681 0.18174 0.32121 0.34053 0.51407 0.80345 0.8278 0.83977 0.99745 1.17706 1.22516 1.50632 1.53025 1.66721 1.85828 2.22162 2.34904 3.32132 4.10172 4.34779 4.82464 
29 0.00792 0.03152 0.11298 0.17542 0.18523 0.22428 0.33044 0.34257 0.55753 0.80552 0.83512 0.84464 0.88546 1.00615 1.02022 1.18735 1.21968 1.35639 1.51512 1.53088 1.6772 1.86636 2.23348 2.35478 3.47285 4.11333 4.3599 4.6818 4.83519 
29 0.01104 0.09746 0.16819 0.17681 0.19699 0.32554 0.33906 0.5407 0.793 0.82812 0.83716 0.85362 1.00069 1.01389 1.18052 1.21615 1.35042 1.47723 1.50882 1.52169 1.67245 1.8634 2.34983 3.18002 3.32582 3.4592 4.10553 4.35412 4.83747 
21 0.02016 0.10183 0.16352 0.17554 0.31689 0.33153 0.79173 0.82415 0.83431 0.99204 1.00386 1.17479 1.21448 1.49969 1.51348 1.66012 1.85255 2.34349 4.10341 4.34432 4.82187 
38 0.01622 0.10177 0.16284 0.17176 0.19126 0.31633 0.32499 0.34218 0.50773 0.64721 0.80846 0.82752 0.83853 0.99486 1.0072 1.16987 1.1837 1.33384 1.50483 1.52142 1.65959 1.67594 1.85137 1.8666 2.07092 2.19727 2.33989 2.64625 2.82537 2.99203 3.16629 3.3144 3.45028 3.59588 3.77307 4.09831 4.34334 4.819 
13 0.02457 0.11327 0.17098 0.21733 0.32538 0.80138 0.82895 0.84193 1.00027 1.21325 1.50671 1.52901 1.87689 
16 0.09457 0.15586 0.30883 0.50115 0.7928 0.81926 0.8354 0.98677 1.49209 1.50917 1.65321 1.84367 2.33327 4.09113 4.33494 4.8109 
28 0.00961 0.09505 0.17065 0.17892 0.19728 0.32591 0.33535 0.79161 0.82912 0.83817 0.85161 1.00072 1.01069 1.18517 1.21831 1.47095 1.51125 1.52431 1.67073 1.69971 1.86143 1.88463 2.22409 2.35286 3.46825 4.11187 4.35529 4.83811 
33 0.01145 0.09677 0.16249 0.1719 0.19362 0.3164 0.32635 0.50975 0.65281 0.79413 0.8252 0.83453 0.86143 0.99465 1.00702 1.17359 1.20814 1.33756 1.50412 1.51771 1.6593 1.85159 1.87985 2.34121 2.82827 2.99683 3.17093 3.31674 3.45339 3.60122 4.09957 4.34358 4.82021 
27 0.01468 0.10452 0.16942 0.17925 0.2166 0.32284 0.33311 0.52278 0.79966 0.83025 0.83997 0.89393 0.99999 1.01228 1.1811 1.21004 1.5097 1.5256 1.66596 1.69301 1.86068 2.234 2.85477 3.46344 4.10671 4.35 4.82748 
32 0.01722 0.10243 0.16714 0.17678 0.21035 0.32162 0.33329 0.51973 0.79648 0.82781 0.83743 0.87337 0.99848 1.01195 1.17726 1.19921 1.3429 1.50678 1.52113 1.66539 1.69803 1.85727 1.89506 2.20881 2.34514 2.85444 3.17452 3.32096 3.45812 4.10522 4.35029 4.82613 
14 0.0126 0.1007 0.16288 0.17922 0.32038 0.78916 0.82305 0.83322 0.87876 0.99391 1.01836 1.46927 1.50404 1.52184 
17 0.00722 0.10139 0.16903 0.18677 0.32644 0.79156 0.82644 0.83639 0.86747 1.00109 1.19669 1.46928 1.5078 1.52427 1.87591 4.10578 4.35795 
31 0.01386 0.09846 0.16914 0.17763 0.19759 0.3242 0.33424 0.51941 0.79352 0.82847 0.83753 0.85434 1.00031 1.01273 1.17908 1.19517 1.22828 1.34411 1.50893 1.52291 1.66988 1.85978 1.88919 2.21982 2.34809 2.85237 3.32512 3.46054 4.10538 4.35307 4.82921 
13 0.02396 0.11951 0.17696 0.20736 0.33109 0.80856 0.83518 0.84904 1.00651 1.19419 1.51445 1.53912 1.89235 
26 0.0195 0.10621 0.17174 0.18169 0.22318 0.32746 0.34055 0.53556 0.80065 0.83184 0.84147 0.87822 1.00263 1.01674 1.18315 1.21014 1.51011 1.52398 1.67278 1.86317 2.23717 2.36172 3.48294 4.10812 4.35591 4.83792 
29 0.01939 0.10508 0.16899 0.17828 0.20397 0.32518 0.33711 0.51759 0.79919 0.83007 0.83976 0.88269 1.00071 1.01472 1.17917 1.20128 1.35109 1.50907 1.52369 1.67098 1.86309 2.22405 2.34918 2.83946 3.32424 3.46392 4.10497 4.35232 4.82879 
19 0.00744 0.10411 0.16631 0.17847 0.31993 0.33377 0.79727 0.82764 0.83829 0.99666 1.01282 1.47799 1.50747 1.52441 1.6638 1.85409 2.34503 4.3459 4.82205 
25 0.01352 0.10104 0.16706 0.17739 0.32258 0.33432 0.79188 0.82667 0.83627 0.85899 0.99917 1.01742 1.1791 1.21297 1.4769 1.50735 1.52186 1.6688 1.85824 2.34723 3.32423 3.45975 4.10665 4.3505 4.82933 
28 0.00958 0.10684 0.16953 0.18059 0.32246 0.33365 0.51904 0.80469 0.83138 0.84231 0.99963 1.01233 1.18092 1.20933 1.34784 1.50972 1.5269 1.66677 1.69852 1.85937 2.21822 2.35363 2.83807 3.32497 3.46086 4.10914 4.35443 4.83147 
30 0.01667 0.09724 0.1669 0.17599 0.20109 0.3216 0.33145 0.51514 0.7917 0.82692 0.83593 0.852 0.99736 1.00756 1.17721 1.21762 1.34305 1.47509 1.50842 1.52222 1.66578 1.70174 1.85682 2.34517 2.83672 3.32132 3.46122 4.10224 4.34742 4.82446 
24 0.01664 0.09749 0.16554 0.17643 0.32068 0.33477 0.7876 0.82417 0.83356 0.85137 0.99495 1.01106 1.18152 1.22508 1.46818 1.50693 1.52295 1.67524 1.85796 2.23987 2.34901 4.10372 4.35038 4.8265 
33 0.01122 0.10065 0.16482 0.17418 0.19756 0.31912 0.32881 0.51098 0.79607 0.82715 0.83679 0.87441 0.99645 1.00718 1.17256 1.19048 1.33702 1.50615 1.52059 1.66121 1.68002 1.85436 1.8753 2.20051 2.34306 2.82917 2.99511 3.17133 3.3182 3.45304 4.10083 4.34599 4.82151 
21 0.00873 0.10804 0.1701 0.18075 0.32507 0.33785 0.80387 0.83218 0.84345 1.00172 1.01735 1.18198 1.23384 1.51002 1.52703 1.66943 1.86105 2.34929 4.1135 4.35255 4.83256 
14 0.01649 0.10141 0.16841 0.19201 0.32313 0.78931 0.8252 0.8349 0.85661 0.99427 1.00729 1.46618 1.50733 1.52465 
13 0.02143 0.10646 0.17095 0.2025 0.32791 0.79465 0.82751 0.83804 1.00249 1.22131 1.4727 1.50749 1.52399 
23 0.00855 0.09976 0.16546 0.17719 0.31939 0.33218 0.79092 0.82494 0.8347 0.86436 0.9954 1.01134 1.17676 1.21755 1.50099 1.51481 1.66427 1.85466 2.34381 3.45903 4.10477 4.34741 4.83015 
25 0.01852 0.10609 0.16763 0.17842 0.32058 0.33203 0.51493 0.80129 0.829 0.83957 0.99771 1.0115 1.1782 1.22617 1.34214 1.50973 1.53214 1.66681 1.85588 1.90065 2.34523 2.83675 4.10345 4.34723 4.82374 
15 0.01038 0.10132 0.17101 0.1835 0.33165 0.79213 0.82857 0.83823 0.85864 1.00129 1.01703 1.21959 1.47109 1.50928 1.52328 
13 0.01941 0.10756 0.17679 0.34034 0.79392 0.83005 0.84006 0.86769 1.00871 1.22095 1.47161 1.51282 1.53118 
22 0.01093 0.10032 0.17584 0.18906 0.33239 0.55052 0.79714 0.8326 0.8421 0.8623 1.00639 1.03001 1.18914 1.22382 1.47898 1.51411 1.52908 1.68876 1.87794 3.33284 3.47038 4.36984 
24 0.01092 0.11874 0.1687 0.18545 0.32182 0.3367 0.52216 0.81931 0.83476 0.99988 1.17964 1.23016 1.50866 1.53317 1.6672 1.85675 1.89767 2.21565 2.35474 2.85469 3.46492 4.11635 4.35683 4.83807 
18 0.01123 0.10619 0.17288 0.19143 0.32876 0.54596 0.79781 0.83038 0.84055 1.00175 1.02014 1.18834 1.48021 1.51166 1.52956 1.88657 3.47154 4.11346 
34 0.01444 0.10076 0.17308 0.18138 0.20027 0.32858 0.33875 0.5215 0.54538 0.79779 0.83241 0.84131 0.85728 1.00275 1.01214 1.18365 1.20048 1.35519 1.48255 1.51375 1.52713 1.674 1.86492 1.90881 2.21911 2.35232 2.85403 3.01752 3.18509 3.32938 3.46534 4.11091 4.3563 4.83423 
39 0.01097 0.09077 0.17594 0.1859 0.22378 0.33078 0.3419 0.52531 0.56057 0.66336 0.8176 0.83821 0.84863 1.00787 1.0251 1.18447 1.19913 1.23572 1.35128 1.51723 1.53536 1.67607 1.86599 1.89467 2.09791 2.21819 2.35397 2.66553 2.85333 3.01677 3.18123 3.32863 3.46386 3.61693 4.1127 4.35856 4.53549 4.67336 4.8344 
12 0.02287 0.11939 0.18032 0.23401 0.33638 0.80953 0.83692 0.85008 1.01396 1.19245 1.5163 1.53911 
28 0.01638 0.10216 0.16941 0.17873 0.20595 0.32409 0.33505 0.5247 0.79686 0.82929 0.83874 0.86558 1.00026 1.01329 1.17905 1.20285 1.37029 1.50813 1.5218 1.66844 1.86149 2.20844 2.34763 3.32842 3.46153 4.10516 4.35128 4.82838 
21 0.01462 0.10027 0.16998 0.18048 0.32681 0.34452 0.79143 0.8281 0.83746 0.85477 1.00155 1.01789 1.18221 1.21157 1.47172 1.5099 1.52419 1.67695 1.8726 4.11029 4.37969 
18 0.00846 0.10247 0.16823 0.17869 0.32627 0.35008 0.79528 0.82873 0.83865 0.87555 0.99982 1.01426 1.19302 1.48056 1.50919 1.52479 1.67209 1.86875 
22 0.0193 0.10493 0.16957 0.1827 0.32306 0.33534 0.52653 0.79735 0.82863 0.83859 0.99955 1.01878 1.18007 1.21475 1.50813 1.52534 1.669 1.86164 2.34835 4.1057 4.3512 4.8276 
24 0.00912 0.10837 0.1704 0.18544 0.32489 0.34068 0.5275 0.80851 0.83198 0.84448 1.00134 1.03522 1.18283 1.23061 1.35159 1.50999 1.52915 1.67067 1.86615 3.32751 3.46375 4.10848 4.35673 4.83074 
18 0.01176 0.11889 0.17175 0.18751 0.32614 0.34376 0.81629 0.83571 0.85679 1.00191 1.02362 1.18393 1.51282 1.54371 1.67052 1.86473 4.35964 4.83652 
22 0.00695 0.0315 0.11512 0.17822 0.19604 0.33393 0.80078 0.83459 0.84447 0.87831 1.00663 1.02346 1.1922 1.23418 1.5143 1.53072 1.68795 1.88452 2.24567 4.11588 4.39266 4.85327 
14 0.01691 0.10687 0.17326 0.19138 0.33369 0.79526 0.82991 0.83994 0.87434 1.00467 1.19787 1.4732 1.51378 1.53578 
11 0.02214 0.11467 0.17466 0.3325 0.799 0.82981 0.8423 1.00296 1.21963 1.49341 1.51546 
20 0.02058 0.113 0.17273 0.1861 0.32781 0.34385 0.80683 0.83356 0.84556 1.00278 1.02042 1.18426 1.22972 1.51226 1.5334 1.67409 1.868 2.21937 4.1094 4.36635 
28 0.00948 0.10286 0.16607 0.17713 0.31979 0.3317 0.51406 0.79715 0.82697 0.83723 0.9966 1.01207 1.17577 1.2054 1.33969 1.50645 1.52729 1.66581 1.85487 2.21189 2.3446 3.17379 3.31974 3.45614 3.60294 4.10168 4.34852 4.82419 
20 0.00674 0.09519 0.16362 0.17411 0.32052 0.33634 0.78752 0.82357 0.83299 0.85153 0.99448 1.01022 1.17971 1.46563 1.50552 1.52198 1.68057 1.85866 4.10562 4.34923 
20 0.01136 0.10432 0.17622 0.19384 0.33245 0.54064 0.79869 0.83259 0.84243 0.87488 1.00723 1.18873 1.22473 1.4823 1.51503 1.53328 1.89534 3.48741 4.11479 4.3927 
16 0.01614 0.11165 0.17632 0.19446 0.3312 0.35553 0.80411 0.83429 0.84512 1.008 1.21324 1.48615 1.51675 1.54038 1.88167 4.38555 
24 0.01694 0.10315 0.16992 0.18073 0.32569 0.34048 0.55034 0.7953 0.82891 0.83848 0.86482 1.00106 1.02128 1.18257 1.21447 1.50431 1.51694 1.54122 1.68504 1.8664 3.46529 4.1063 4.356 4.84277 
18 0.00923 0.10367 0.17215 0.18521 0.3278 0.34751 0.79696 0.83014 0.84012 0.88147 1.0052 1.18588 1.22569 1.48654 1.514 1.53753 2.24606 4.85223 
19 0.00858 0.10155 0.17269 0.18478 0.32779 0.34201 0.79808 0.83132 0.84129 0.88144 1.0031 1.02165 1.18495 1.22476 1.51169 1.52908 1.67634 1.8679 4.38834 
21 0.01927 0.10333 0.16979 0.18388 0.32459 0.34582 0.79288 0.82742 0.83709 0.86255 0.99957 1.02335 1.18279 1.22328 1.48025 1.50912 1.52533 1.86907 4.10737 4.38737 4.84187 
13 0.0197 0.10949 0.17469 0.19613 0.33393 0.79796 0.83111 0.8416 1.00481 1.21895 1.4756 1.51653 1.54906 
16 0.00895 0.10026 0.17232 0.1927 0.32899 0.79131 0.82766 0.83734 0.85822 0.99994 1.02034 1.18677 1.47028 1.51032 1.52767 4.11167 
22 0.00954 0.10592 0.17437 0.18606 0.32899 0.34325 0.80604 0.83529 0.84635 1.00363 1.01646 1.18844 1.2264 1.3743 1.51495 1.53504 1.67426 1.86617 2.2394 3.4703 4.11863 4.84475 
26 0.0159 0.09862 0.16531 0.17422 0.19379 0.32067 0.33104 0.51614 0.7934 0.8269 0.83617 0.85647 0.9966 1.00812 1.17988 1.21597 1.4811 1.50828 1.52341 1.66486 1.85525 1.8866 2.34477 4.10202 4.34576 4.82304 
14 0.01979 0.11171 0.17544 0.20661 0.33109 0.80067 0.83202 0.84321 1.00519 1.19327 1.48225 1.5132 1.5334 1.878 
16 0.0167 0.10669 0.17028 0.18857 0.32568 0.35875 0.7978 0.82886 0.83942 1.00031 1.02626 1.19556 1.50222 1.51852 1.68039 1.87304 
38 0.01185 0.07711 0.13813 0.17496 0.18332 0.20368 0.32966 0.33961 0.52278 0.54879 0.66399 0.80022 0.83335 0.84203 0.85763 1.00639 1.02009 1.1833 1.19702 1.22547 1.34821 1.51421 1.52743 1.67593 1.86544 1.8931 2.21596 2.35149 2.66494 2.8463 3.01462 3.1814 3.32738 3.46511 4.1107 4.35783 4.83125 4.85108 
24 0.01809 0.10063 0.16907 0.17789 0.20016 0.32613 0.34015 0.79354 0.82873 0.838 0.85621 0.99936 1.01003 1.18078 1.20452 1.47398 1.51017 1.52448 1.67033 1.86564 3.46895 4.10996 4.3553 4.83675 
31 0.00898 0.10117 0.16701 0.17684 0.21307 0.32089 0.3318 0.51387 0.7981 0.82838 0.83815 0.99731 1.00898 1.17681 1.20033 1.34107 1.5078 1.52399 1.66507 1.69973 1.85524 1.87478 2.20773 2.34513 2.83385 3.17327 3.32018 3.45617 4.10264 4.34774 4.82416 
14 0.01465 0.10445 0.17013 0.19171 0.32966 0.79295 0.82689 0.83709 0.88726 1.00114 1.18709 1.47281 1.51097 1.53618 
23 0.01038 0.10608 0.17046 0.18077 0.25502 0.32657 0.33999 0.54391 0.80578 0.83198 0.84235 1.00305 1.03045 1.18262 1.21272 1.50975 1.52526 1.67508 1.86316 2.23928 3.46715 4.10901 4.37171 
37 0.01882 0.10589 0.16712 0.17663 0.20232 0.3207 0.33053 0.51264 0.53638 0.65631 0.8134 0.83171 0.84319 0.99886 1.01154 1.17595 1.19353 1.33914 1.50884 1.52579 1.6637 1.6831 1.85625 1.88968 2.08896 2.20805 2.34501 2.83151 2.99921 3.17416 3.3199 3.45629 3.60702 4.10326 4.34835 4.82417 4.85152 
27 0.00702 0.09704 0.17013 0.17943 0.20501 0.32558 0.33704 0.52233 0.80199 0.83143 0.8413 1.00181 1.01587 1.17975 1.19789 1.50906 1.52322 1.6691 1.70222 1.86127 1.89569 2.21796 2.35026 3.46518 4.10631 4.35333 4.82911 
16 0.01048 0.10136 0.16755 0.18129 0.32282 0.79014 0.82532 0.83515 0.86189 0.9981 1.18522 1.46728 1.50667 1.5227 1.68472 1.86375 
22 0.01726 0.10555 0.16895 0.18015 0.32266 0.33574 0.51669 0.79857 0.82919 0.83929 0.99847 1.01108 1.18055 1.22359 1.50661 1.52102 1.66681 1.85812 2.34695 4.10559 4.34849 4.82647 
13 0.00751 0.10213 0.16756 0.19568 0.3261 0.79153 0.8254 0.83564 0.89003 0.99803 1.46785 1.50745 1.52765 
11 0.0123 0.10449 0.16969 0.78929 0.82485 0.83548 0.88914 0.99749 1.46611 1.50782 1.53428 
18 0.0084 0.09296 0.17384 0.1877 0.33006 0.79072 0.82878 0.8382 0.8527 0.98196 1.00472 1.02772 1.18912 1.22874 1.47254 1.51341 1.53002 1.69639 
23 0.02072 0.10609 0.16815 0.17915 0.32162 0.33266 0.79618 0.82884 0.83895 0.9564 0.99981 1.01435 1.18326 1.50335 1.51683 1.54745 1.66581 1.69359 1.85626 1.88113 2.34863 4.34705 4.82509 
36 0.02029 0.1045 0.16619 0.17544 0.1987 0.31956 0.32862 0.35107 0.51134 0.65234 0.8104 0.83024 0.84088 0.99778 1.00981 1.1751 1.1916 1.33811 1.50772 1.52395 1.66281 1.6811 1.85539 1.87584 2.08444 2.20455 2.34431 2.8293 2.99657 3.17191 3.31946 3.45434 3.60052 4.10166 4.34664 4.82222 
28 0.0105 0.10093 0.1645 0.17532 0.31722 0.32755 0.51132 0.79377 0.82634 0.83607 0.87037 0.99565 1.0064 1.17792 1.22726 1.34075 1.50527 1.51966 1.66079 1.85375 2.20691 2.34426 2.83017 3.32163 3.45766 4.10159 4.34566 4.82183 
16 0.01741 0.10163 0.16596 0.18119 0.32077 0.78968 0.82462 0.83449 0.86318 0.99487 1.01134 1.46721 1.50568 1.5221 1.85502 4.3464 
21 0.01562 0.10806 0.17259 0.19886 0.32862 0.53061 0.80009 0.82997 0.84089 1.0013 1.18325 1.21901 1.35817 1.50898 1.52758 1.87518 2.23943 3.32715 3.46183 4.10939 4.84606 
30 0.02042 0.10315 0.16283 0.17278 0.20498 0.31678 0.3288 0.50977 0.65395 0.80692 0.82717 0.83878 0.99461 1.00773 1.17545 1.21289 1.33793 1.50466 1.52215 1.65978 1.8519 2.20534 2.34252 2.82862 3.00366 3.31918 3.45452 4.09929 4.34338 4.81977 
23 0.00658 0.02953 0.11079 0.17521 0.18674 0.33055 0.34559 0.54555 0.80016 0.83311 0.84249 0.86577 1.00601 1.028 1.18633 1.21679 1.51349 1.53016 1.87408 2.23913 4.11108 4.36236 4.84053 
29 0.01412 0.10401 0.17134 0.18124 0.22057 0.32724 0.3402 0.52755 0.66676 0.80332 0.83166 0.84126 1.0029 1.01962 1.18092 1.19885 1.3482 1.51121 1.52688 1.67349 1.86584 2.21558 2.35312 2.85422 3.32744 3.46164 4.10935 4.35742 4.83418 
15 0.00872 0.09786 0.17151 0.19252 0.32939 0.78864 0.82629 0.83578 0.85241 0.99713 1.01373 1.20469 1.46763 1.5117 1.53216 
16 0.01971 0.10398 0.17393 0.32688 0.78933 0.82667 0.83651 0.85746 0.99614 1.01122 1.19252 1.46884 1.50969 1.52749 3.48418 4.11246 
21 0.01555 0.10253 0.16488 0.1814 0.31815 0.33728 0.793 0.82509 0.83533 0.9937 1.01035 1.21151 1.47713 1.50749 1.53546 1.66519 1.85219 2.34383 4.10093 4.34342 4.82133 
21 0.02111 0.10939 0.17443 0.19316 0.32892 0.35262 0.80009 0.83166 0.84208 1.0032 1.02423 1.18702 1.23081 1.5088 1.52358 1.67753 1.87338 3.46872 4.1103 4.36232 4.84609 
24 0.0098 0.11567 0.16828 0.18287 0.32357 0.34691 0.53695 0.81792 0.83442 0.86619 0.99955 1.02272 1.1832 1.35959 1.50977 1.53538 1.67201 1.86249 2.23075 2.3502 3.46491 4.10856 4.37055 4.83623 
24 0.02033 0.09625 0.15642 0.30929 0.49992 0.78377 0.81778 0.82786 0.86614 0.98687 1.16705 1.32972 1.4718 1.49857 1.52049 1.65321 1.84418 2.0676 2.33346 2.8201 3.31157 4.09128 4.33573 4.81171 
16 0.01916 0.10151 0.16989 0.18855 0.32647 0.78886 0.8258 0.83542 0.85472 0.9965 1.01096 1.18955 1.4678 1.50855 1.52521 3.47458 
28 0.06048 0.13063 0.16175 0.17233 0.31275 0.32451 0.50631 0.79426 0.82268 0.83317 0.99114 1.00487 1.16806 1.18813 1.33233 1.50116 1.5175 1.6566 1.84858 2.19712 2.33807 2.82539 2.99106 3.31299 3.45016 4.09612 4.34039 4.81664 
24 0.0151 0.1089 0.17363 0.19245 0.32798 0.34947 0.53962 0.80545 0.83201 0.84304 1.00578 1.18442 1.22232 1.36889 1.51123 1.52986 1.68122 1.86717 2.25051 2.37181 3.46616 4.11288 4.35778 4.83709 
18 0.01871 0.10222 0.17118 0.18372 0.3258 0.33975 0.79309 0.82875 0.83819 0.85728 0.99964 1.01209 1.18482 1.47125 1.51018 1.52494 1.67325 1.87133 
21 0.02043 0.10529 0.16532 0.18024 0.31871 0.33244 0.79673 0.82652 0.83735 0.99545 1.01217 1.17686 1.21577 1.50513 1.52345 1.66383 1.85408 2.21137 4.10423 4.34571 4.82548 
25 0.01441 0.09828 0.16484 0.17435 0.20027 0.3198 0.3301 0.54142 0.79303 0.82657 0.83585 0.85641 0.99624 1.00676 1.17829 1.21184 1.48211 1.50802 1.5233 1.66298 1.68994 1.85667 4.10664 4.34839 4.82491 
38 0.01394 0.09485 0.15848 0.1681 0.21539 0.31222 0.32153 0.50423 0.64528 0.79118 0.82132 0.83077 0.86496 0.99061 1.00218 1.16723 1.19159 1.33073 1.50047 1.51843 1.65626 1.84681 1.88421 2.06557 2.19516 2.33598 2.64766 2.82205 2.98898 3.16352 3.3113 3.44775 3.59335 3.768 4.09406 4.33886 4.51123 4.81487 
24 0.01377 0.10402 0.16527 0.17558 0.22193 0.32026 0.33247 0.51398 0.8024 0.82824 0.83867 0.99656 1.00859 1.17704 1.50516 1.522 1.66316 1.85622 2.22194 2.34478 2.83393 4.10135 4.34652 4.82286 
24 0.01283 0.10703 0.17714 0.19548 0.33131 0.35055 0.54396 0.80273 0.83406 0.84404 1.00547 1.02444 1.18674 1.21769 1.51235 1.52759 1.68654 1.88278 2.2318 3.33267 3.46677 4.11125 4.36478 4.84152 
25 0.01541 0.10037 0.16988 0.18083 0.32623 0.34638 0.54037 0.79334 0.82789 0.83727 0.85753 1.0012 1.04402 1.18018 1.20645 1.47737 1.50935 1.52439 1.68113 1.86882 2.24344 3.47649 4.10811 4.3544 4.83743 
43 0.0116 0.09387 0.16022 0.16844 0.18218 0.31518 0.32355 0.33842 0.50791 0.54673 0.64793 0.79692 0.82413 0.83319 0.86247 0.99341 1.00411 1.16944 1.18175 1.21374 1.33411 1.50311 1.51672 1.65914 1.67799 1.85066 1.86604 2.0718 2.1991 2.33908 2.64463 2.82639 2.99288 3.16583 3.31411 3.44971 3.59494 3.77106 4.09737 4.34249 4.51024 4.81883 4.84509 
14 0.02168 0.11347 0.17514 0.19916 0.33125 0.80265 0.83297 0.84454 1.00215 1.01808 1.49032 1.51649 1.54567 1.6879 
44 0.01548 0.09313 0.15977 0.16809 0.18027 0.31678 0.32551 0.34885 0.508 0.54025 0.64852 0.79293 0.8238 0.83267 0.85135 0.99406 1.00481 1.17037 1.18273 1.21281 1.3343 1.50362 1.51744 1.66088 1.6832 1.85157 1.86965 2.07281 2.20006 2.22828 2.33976 2.64884 2.82611 2.99247 3.16589 3.31445 3.45018 3.59567 3.77066 4.09752 4.34305 4.51204 4.81894 4.83956 
37 0.00978 0.09225 0.15354 0.16263 0.18572 0.30704 0.31658 0.4981 0.63713 0.79263 0.81703 0.82713 0.98529 0.99765 1.16033 1.17523 1.32445 1.4952 1.51085 1.65004 1.84169 1.86337 2.05965 2.18804 2.33031 2.63437 2.81576 2.98232 3.15671 3.30492 3.44062 3.58629 3.76061 4.08834 4.33376 4.50225 4.8094 
9 0.07712 0.16359 0.32245 0.79197 0.824 0.83697 0.99291 1.47055 1.50926 
25 0.02139 0.11474 0.17161 0.18385 0.32523 0.33778 0.54192 0.81428 0.83499 0.85015 1.00203 1.01832 1.18122 1.21687 1.35231 1.51238 1.5336 1.6705 1.86125 2.2179 2.35047 3.32875 4.1136 4.37277 4.8324 
26 0.01596 0.10259 0.17515 0.18387 0.20656 0.32984 0.33975 0.54737 0.79806 0.83348 0.84249 0.85853 1.00619 1.01904 1.18615 1.21085 1.47683 1.51565 1.53025 1.67617 1.86651 2.24847 2.36487 4.11154 4.35742 4.83777 
30 0.01419 0.10356 0.17238 0.18138 0.20516 0.32698 0.33696 0.52441 0.79983 0.8323 0.84175 0.86833 1.0038 1.01748 1.18071 1.19384 1.22317 1.36883 1.51273 1.52801 1.67185 1.8623 1.88636 2.21204 2.35211 3.32834 3.46294 4.10882 4.36544 4.83664 
25 0.02308 0.10479 0.16423 0.17498 0.31797 0.33016 0.51443 0.8001 0.82667 0.83762 0.99492 1.0095 1.17359 1.2053 1.33855 1.50586 1.52566 1.66115 1.85411 2.20855 2.34413 3.319 4.1053 4.34636 4.8227 
24 0.02265 0.11144 0.17075 0.18324 0.32384 0.33747 0.51967 0.80874 0.83275 0.84496 1.0006 1.01477 1.18095 1.21812 1.51041 1.52861 1.66762 1.86098 2.24543 2.34915 2.85789 4.11219 4.35401 4.83125 
25 0.01529 0.10416 0.16756 0.17732 0.21132 0.32206 0.33398 0.54746 0.80018 0.82884 0.8388 0.99875 1.01368 1.17875 1.21016 1.50754 1.52374 1.66715 1.85703 2.21435 2.34737 3.47217 4.10593 4.34903 4.82531 
14 0.01899 0.10181 0.16918 0.2017 0.3285 0.78942 0.82474 0.83459 0.86165 0.99617 1.19414 1.46666 1.50705 1.52515 
22 0.01129 0.09825 0.17705 0.19005 0.33263 0.34997 0.55609 0.8008 0.83448 0.84403 0.86931 1.0071 1.02375 1.19142 1.23006 1.50978 1.5232 1.55459 1.68545 1.87837 4.11281 4.8474 
32 0.009 0.09657 0.16453 0.17348 0.19073 0.31888 0.32745 0.34439 0.51475 0.79454 0.82738 0.83652 0.85623 0.99692 1.00647 1.17413 1.19051 1.3407 1.50596 1.51877 1.66202 1.67967 1.85541 1.8743 2.20328 2.34447 2.83753 3.32043 3.46009 4.1032 4.34774 4.82456 
21 0.01187 0.09804 0.17177 0.18445 0.3265 0.34105 0.7892 0.82712 0.83631 0.84922 0.98287 1.00208 1.0167 1.19419 1.46902 1.50974 1.52295 1.68369 1.87138 4.10626 4.35394 
14 0.01185 0.10644 0.17253 0.18879 0.32887 0.79578 0.82992 0.8401 0.88521 1.00454 1.20204 1.47543 1.51366 1.53759 
14 0.01584 0.10514 0.17683 0.3363 0.79159 0.82932 0.8391 0.8583 0.98695 1.00547 1.21984 1.47117 1.51359 1.53221 
22 0.0189 0.09473 0.16052 0.17104 0.3147 0.33064 0.78461 0.82126 0.8306 0.84772 0.99047 1.00499 1.17602 1.46278 1.50236 1.51665 1.65759 1.84902 2.34206 4.09882 4.34025 4.81861 
18 0.01515 0.10121 0.16665 0.18078 0.32007 0.78907 0.82521 0.83491 0.85645 0.99402 1.00582 1.21639 1.46817 1.50757 1.52533 1.66687 1.85638 4.34719 
27 0.01738 0.11295 0.17843 0.19283 0.33275 0.34728 0.52829 0.80869 0.83723 0.84776 1.00921 1.05016 1.18769 1.21526 1.37172 1.51821 1.53905 1.68269 1.87422 2.22555 2.35636 2.85905 3.33333 3.46989 4.11414 4.36144 4.83715 
29 0.01178 0.09538 0.16302 0.17167 0.1882 0.32 0.33108 0.51266 0.79038 0.82499 0.83409 0.8515 0.99547 1.00602 1.17755 1.21361 1.34404 1.47793 1.50655 1.5228 1.66445 1.85467 2.34367 2.83481 3.31992 3.46036 4.10136 4.34601 4.82246 
26 0.01959 0.10593 0.16885 0.1796 0.32351 0.33651 0.52058 0.79834 0.82955 0.83956 0.99879 1.01105 1.17903 1.21163 1.34546 1.508 1.52286 1.66625 1.85979 2.20935 2.34744 3.32684 3.45865 4.10502 4.35081 4.82771 
14 0.02046 0.10946 0.17128 0.19352 0.32716 0.79823 0.8294 0.84058 1.00159 1.47414 1.51022 1.53033 1.8854 4.38132 
38 0.0092 0.06929 0.13751 0.17533 0.18608 0.33051 0.344 0.52277 0.55058 0.66185 0.81057 0.83518 0.84483 1.00538 1.01948 1.18415 1.20293 1.35053 1.51446 1.53071 1.67808 1.86975 2.09467 2.21727 2.35439 2.65706 2.8454 3.01272 3.17988 3.32991 3.46502 3.61086 3.79611 4.10921 4.36242 4.52981 4.66666 4.83959 
30 0.01736 0.10466 0.16978 0.17883 0.20258 0.32461 0.33497 0.58559 0.79926 0.83045 0.84008 0.8768 1.00132 1.01488 1.1823 1.21737 1.35601 1.50944 1.52383 1.66883 1.70203 1.85968 1.88277 2.22087 2.34865 3.33242 3.46417 4.10942 4.35562 4.8365 
27 0.01551 0.10466 0.17087 0.18142 0.32319 0.3325 0.36388 0.79743 0.83057 0.8402 0.87005 1.00042 1.01195 1.18143 1.22124 1.50875 1.52305 1.66738 1.69183 1.85919 1.89031 2.34923 3.32705 3.46725 4.10824 4.35117 4.82733 
14 0.00806 0.10799 0.17512 0.20414 0.33217 0.80053 0.83191 0.84307 1.00354 1.19588 1.48154 1.51192 1.52993 1.8984 
33 0.01624 0.10182 0.16889 0.17707 0.1919 0.32367 0.33243 0.35257 0.51958 0.55615 0.80154 0.83166 0.84083 0.86562 1.00145 1.01225 1.18118 1.19896 1.35475 1.51058 1.52394 1.66736 1.69022 1.85874 1.87403 2.22059 2.34973 2.85079 3.32791 3.46328 4.10742 4.35497 4.82942 
17 0.01761 0.09619 0.16285 0.1754 0.32011 0.78458 0.82243 0.83185 0.84678 0.97575 0.99624 1.01724 1.46352 1.50598 1.52614 1.85347 4.34404 
17 0.01191 0.10632 0.17169 0.19254 0.32628 0.79559 0.82909 0.83946 0.99514 1.00755 1.18766 1.4769 1.51185 1.53356 1.67669 1.87182 4.3845 
18 0.01339 0.10226 0.1675 0.17982 0.32192 0.33769 0.79247 0.82666 0.83641 0.86547 0.9968 1.00969 1.18529 1.47452 1.50707 1.52191 1.66707 1.88047 
37 0.01274 0.10088 0.1631 0.17221 0.19318 0.31665 0.32543 0.34361 0.50869 0.54765 0.6531 0.81039 0.82817 0.83879 0.99538 1.00717 1.17169 1.18988 1.33567 1.50528 1.5212 1.65998 1.67812 1.85177 1.87114 2.07483 2.19897 2.34084 2.82632 2.99416 3.16954 3.31614 3.45263 3.59909 4.09902 4.34344 4.8195 
17 0.01905 0.09543 0.16176 0.17324 0.31889 0.78307 0.82087 0.83034 0.84637 0.97812 0.99666 1.18389 1.46204 1.50216 1.5152 1.858 4.34983 
17 0.0189 0.11213 0.16753 0.18672 0.32176 0.36255 0.80639 0.82936 0.8442 0.99762 1.0207 1.18142 1.50623 1.52591 1.66792 1.85941 4.3533 
23 0.02279 0.10988 0.16959 0.18178 0.32427 0.33871 0.53559 0.80664 0.83112 0.8431 1.00095 1.0249 1.18114 1.21613 1.50883 1.52681 1.67088 1.86105 2.22057 2.34921 4.10657 4.35148 4.83691 
25 0.01798 0.1108 0.17893 0.19091 0.33381 0.34738 0.53727 0.80486 0.83714 0.84696 0.88729 1.01003 1.03279 1.18904 1.21517 1.51658 1.53201 1.68248 1.87151 2.23382 2.36605 3.47629 4.118 4.36373 4.83896 
19 0.01325 0.11685 0.17837 0.19406 0.33247 0.34741 0.55389 0.82211 0.84115 0.85893 1.01006 1.19256 1.5167 1.53664 1.67791 1.87125 3.47506 4.38002 4.84105 
17 0.02762 0.10531 0.16647 0.18895 0.32083 0.79237 0.82442 0.83527 0.99399 1.01781 1.18243 1.49103 1.50999 1.54836 1.86461 4.10441 4.34832 
33 0.01609 0.10058 0.16914 0.1785 0.2075 0.32475 0.33632 0.519 0.6581 0.79762 0.82965 0.83888 0.8609 0.99983 1.01049 1.1797 1.20027 1.34546 1.5098 1.52591 1.67006 1.86055 2.21259 2.3487 2.6638 2.84187 3.009 3.17555 3.32452 3.45882 4.10531 4.35251 4.83055 
23 0.00682 0.10249 0.16798 0.17896 0.32286 0.3373 0.52514 0.7985 0.82862 0.83882 0.99804 1.01298 1.17977 1.21029 1.50845 1.52728 1.67125 1.859 2.34862 3.46195 4.10441 4.35115 4.8297 
20 0.00711 0.1033 0.16872 0.18165 0.32223 0.33602 0.79607 0.82824 0.83847 0.99714 1.01108 1.17987 1.21768 1.50556 1.52105 1.66859 1.8581 4.1071 4.34912 4.82607 
31 0.01691 0.10995 0.16763 0.17796 0.21654 0.32182 0.33296 0.51384 0.81389 0.83256 0.8478 0.99927 1.01504 1.17439 1.19106 1.33807 1.50952 1.52994 1.66445 1.68537 1.85732 1.88494 2.20241 2.34537 2.83267 3.32017 3.45732 4.10464 4.35182 4.82391 4.8517 
13 0.01214 0.11003 0.17207 0.1984 0.3269 0.8012 0.83056 0.84242 1.00072 1.47855 1.5114 1.53327 1.8717 
14 0.0131 0.10564 0.17155 0.19898 0.3263 0.79475 0.82819 0.8385 0.96875 1.00214 1.47131 1.50921 1.52697 1.69943 
17 0.01718 0.11258 0.17451 0.19437 0.33197 0.80231 0.83289 0.84442 1.00454 1.18911 1.48693 1.51444 1.53657 2.2546 3.47776 4.11646 4.85315 
11 0.00978 0.1091 0.17252 0.33226 0.7971 0.82903 0.84074 1.00187 1.47365 1.5101 1.53169 
26 0.01937 0.11422 0.17813 0.18751 0.21327 0.33405 0.34598 0.5407 0.8129 0.83988 0.85009 1.00834 1.02002 1.19055 1.21887 1.51886 1.53584 1.67989 1.87117 2.22561 2.35843 3.33848 3.4751 4.11545 4.36186 4.84177 
13 0.00902 0.09941 0.17014 0.32928 0.7869 0.82449 0.83425 0.85322 0.98032 1.00068 1.4651 1.50717 1.52405 
31 0.07897 0.14479 0.15962 0.1706 0.3082 0.31738 0.50172 0.78032 0.81697 0.82609 0.84151 0.98653 0.99913 1.16553 1.32942 1.45982 1.49786 1.51049 1.6526 1.84375 2.06371 2.19418 2.33364 2.82006 2.98835 3.16274 3.30979 3.44597 4.09161 4.33584 4.8121 
12 0.01005 0.11528 0.1786 0.20895 0.33676 0.81201 0.83723 0.85253 1.00846 1.20398 1.5151 1.53758 
25 0.01229 0.1065 0.17038 0.18259 0.32414 0.33828 0.52269 0.80163 0.8305 0.84094 1.00057 1.01775 1.17947 1.20271 1.35285 1.50898 1.52518 1.67063 1.86267 2.21479 2.35395 3.32656 3.46333 4.10861 4.83266 
28 0.01605 0.11077 0.17591 0.1881 0.32988 0.34233 0.52156 0.54737 0.81016 0.83586 0.84636 1.00659 1.02669 1.18433 1.20419 1.3507 1.51531 1.5332 1.67499 1.86644 2.2212 2.35275 2.84274 3.32814 3.4672 4.11028 4.35655 4.83204 
16 0.01276 0.10848 0.17309 0.19228 0.32962 0.79824 0.83068 0.84137 1.0006 1.01574 1.20344 1.48515 1.51242 1.53265 1.67624 1.87319 
14 0.01632 0.10574 0.16882 0.18759 0.3264 0.79429 0.82721 0.83775 0.99618 1.01939 1.19669 1.47785 1.50868 1.52807 
14 0.01116 0.1066 0.16585 0.17876 0.32239 0.79711 0.82694 0.83855 0.99789 1.47414 1.5081 1.53385 1.6683 1.86116 
25 0.01735 0.09875 0.17015 0.18019 0.32647 0.34058 0.78898 0.82683 0.83605 0.84968 0.99965 1.01338 1.18146 1.21608 1.46876 1.51016 1.52475 1.6857 1.87095 2.22709 3.32662 3.46129 4.10672 4.35925 4.84003 
25 0.01615 0.11582 0.17901 0.19163 0.334 0.34842 0.53672 0.81601 0.84027 0.8524 1.00938 1.02718 1.19077 1.22511 1.36602 1.51838 1.53719 1.68139 1.87101 2.35936 2.85733 3.47538 4.1171 4.36389 4.84244 
19 0.00847 0.09809 0.16322 0.17934 0.31692 0.7866 0.82189 0.83171 0.85772 0.99124 1.00932 1.17982 1.46661 1.50413 1.52278 1.66729 1.85137 4.34226 4.8212 
12 0.00856 0.10879 0.16968 0.19953 0.3264 0.80085 0.8281 0.8412 1.00001 1.21659 1.50318 1.52262 
33 0.01678 0.10078 0.17012 0.17906 0.20315 0.32435 0.33381 0.5161 0.79575 0.82972 0.83893 0.85805 1.00106 1.01293 1.17822 1.19394 1.22963 1.34406 1.50994 1.52386 1.66843 1.69868 1.85948 1.88096 2.21052 2.3465 2.83606 3.18334 3.32284 3.4591 4.10497 4.35052 4.82695 
18 0.01878 0.10641 0.17054 0.18729 0.32655 0.79458 0.8286 0.83881 0.88954 1.00072 1.02248 1.1899 1.48156 1.51039 1.52887 1.68102 1.87465 4.35943 
23 0.00814 0.10178 0.17328 0.18775 0.32801 0.34519 0.52865 0.80139 0.83182 0.84198 1.00428 1.18373 1.21451 1.50839 1.52409 1.68186 1.86789 2.24083 2.35984 3.46776 4.11003 4.36576 4.84042 
20 0.01729 0.10597 0.17085 0.18523 0.32495 0.3394 0.79629 0.82911 0.8392 0.90053 1.00099 1.02758 1.18166 1.22342 1.50854 1.5248 1.67667 1.86282 3.46628 4.10987 
18 0.02368 0.11384 0.16942 0.18439 0.32352 0.33834 0.8071 0.83123 0.84516 1.00082 1.18464 1.50944 1.53468 1.66843 1.86114 2.24048 4.12619 4.36247 
24 0.01095 0.10258 0.16933 0.18023 0.32382 0.33605 0.79429 0.8286 0.83833 0.86646 1.00013 1.01535 1.18035 1.21787 1.49952 1.51497 1.54134 1.66946 1.85948 2.34878 3.32556 4.10482 4.35009 4.82655 
25 0.01568 0.10503 0.16861 0.17751 0.19826 0.3242 0.33483 0.79731 0.82987 0.83962 0.87465 1.0 1.01203 1.18092 1.21576 1.50765 1.52145 1.66732 1.69027 1.86083 2.23365 2.34983 4.10678 4.35274 4.83075 
14 0.01187 0.10839 0.17235 0.19703 0.32803 0.79855 0.82966 0.84085 1.00384 1.22522 1.4804 1.51233 1.53626 1.87048 
16 0.01519 0.10672 0.17323 0.19147 0.32882 0.3682 0.79737 0.83061 0.84059 0.88168 1.00328 1.21587 1.4774 1.51075 1.52615 1.69006 
28 0.01539 0.11232 0.17677 0.18765 0.33188 0.34476 0.52608 0.56417 0.81353 0.83821 0.84903 1.00636 1.01893 1.18602 1.20504 1.35467 1.51766 1.53657 1.67662 1.86856 2.22006 2.35441 2.85638 3.33004 3.46951 4.11257 4.35918 4.83551 
28 0.01633 0.0996 0.1604 0.17112 0.31358 0.32511 0.50647 0.79311 0.82271 0.83288 0.99132 1.00597 1.16845 1.33277 1.50041 1.51685 1.65677 1.84839 2.19722 2.33784 2.82431 2.99129 3.17065 3.31307 3.45103 4.09673 4.34047 4.8168 
16 0.02007 0.11427 0.17624 0.19753 0.33273 0.80388 0.83398 0.84567 1.00794 1.18764 1.23111 1.51195 1.53048 1.88221 4.11507 4.39387 
19 0.00848 0.10473 0.1752 0.19333 0.32972 0.35193 0.80279 0.83328 0.84399 1.00496 1.04758 1.188 1.50794 1.52226 1.68738 1.86742 2.36975 4.35801 4.84184 
16 0.0137 0.1094 0.16737 0.18455 0.32081 0.33789 0.80411 0.82904 0.84232 0.99761 1.0178 1.19655 1.50612 1.5247 1.66586 1.8587 
23 0.01128 0.11326 0.17556 0.19391 0.32971 0.34866 0.53039 0.81667 0.83677 0.8526 1.00758 1.18405 1.21701 1.51472 1.53767 1.67905 1.8685 2.22982 2.35591 3.33358 4.11758 4.36971 4.83373 
26 0.0083 0.1013 0.17267 0.18378 0.32769 0.341 0.54473 0.80229 0.83256 0.84276 1.00304 1.01813 1.18081 1.19702 1.34872 1.51227 1.52974 1.67213 1.86385 2.22078 2.35249 3.32739 3.46228 4.11344 4.37101 4.83956 
17 0.01861 0.10565 0.17099 0.18894 0.32615 0.79377 0.82808 0.83819 0.87736 0.99908 1.01472 1.47274 1.51055 1.53013 1.68243 1.87259 4.35367 
33 0.00729 0.09144 0.16899 0.17739 0.19529 0.32436 0.33393 0.51688 0.54387 0.79799 0.83009 0.83931 0.86115 1.00143 1.01423 1.17958 1.19666 1.34555 1.50998 1.52411 1.66875 1.71409 1.85957 1.88223 2.22129 2.34758 2.83598 3.17511 3.32345 3.4591 4.10562 4.351 4.8274 
24 0.0092 0.08619 0.178 0.19498 0.33194 0.34674 0.53211 0.81117 0.83735 0.84851 1.0078 1.02942 1.18926 1.22371 1.51654 1.53545 1.68202 1.87142 2.36763 3.33829 3.47234 4.11477 4.37575 4.84445 
22 0.01437 0.10015 0.16451 0.17674 0.31955 0.33517 0.78991 0.82399 0.83376 0.86369 0.99478 1.0212 1.17675 1.21014 1.4995 1.51333 1.67288 1.86184 2.21914 3.46105 4.10467 4.35033 
31 0.01182 0.09771 0.17058 0.17947 0.20417 0.32597 0.33734 0.52325 0.66122 0.79455 0.82908 0.83798 0.85399 1.0023 1.01742 1.18096 1.20235 1.34993 1.47964 1.51043 1.52403 1.67287 1.86279 2.23668 2.35137 3.17964 3.32482 3.46017 4.10653 4.35388 4.83381 
17 0.02032 0.10878 0.17275 0.18579 0.32965 0.79701 0.83104 0.84125 0.8919 1.003 1.02297 1.19012 1.48358 1.5139 1.53574 1.68938 1.87566 
30 0.01057 0.09909 0.16098 0.17161 0.31502 0.32756 0.50708 0.79243 0.82266 0.83282 0.99201 1.0093 1.16975 1.21767 1.33412 1.50156 1.51905 1.65987 1.84993 2.07289 2.20131 2.33861 2.8262 2.99387 3.16811 3.31391 3.45183 4.09646 4.34193 4.81767 
43 0.01705 0.09938 0.16775 0.17589 0.19208 0.32232 0.33068 0.34808 0.51444 0.53511 0.65603 0.80165 0.82976 0.83879 0.86427 1.00026 1.01206 1.17557 1.18678 1.21458 1.33995 1.50883 1.5223 1.6661 1.6834 1.8574 1.87311 2.08075 2.20434 2.22558 2.34552 2.65179 2.83396 3.0043 3.173 3.32086 3.45659 3.60331 4.10306 4.3491 4.51942 4.67079 4.82606 
20 0.0149 0.10348 0.16649 0.1799 0.32155 0.33915 0.79432 0.8257 0.83616 0.99761 1.17709 1.2082 1.49668 1.5116 1.53914 1.66821 1.86068 3.46017 4.10498 4.34877 
13 0.0241 0.11902 0.1712 0.19546 0.32547 0.80559 0.83096 0.84621 1.00135 1.2189 1.50932 1.53735 1.67214 
13 0.02405 0.12138 0.1786 0.20439 0.33295 0.81066 0.83705 0.85118 1.00967 1.20602 1.5186 1.5555 1.69248 
13 0.01358 0.10128 0.16456 0.32055 0.78786 0.82266 0.83298 0.87589 0.99234 1.01351 1.46759 1.50361 1.52177 
10 0.01673 0.1108 0.17733 0.3425 0.79755 0.8303 0.84158 1.00413 1.4734 1.51924 
19 0.0111 0.09993 0.17361 0.19317 0.33044 0.55465 0.79252 0.8286 0.83802 0.85663 1.00515 1.18513 1.21941 1.4706 1.511 1.52654 3.47632 4.11198 4.85309 
26 0.01015 0.06436 0.13723 0.17748 0.18885 0.33121 0.34283 0.5487 0.81179 0.83774 0.84821 1.00814 1.02646 1.18738 1.21591 1.51554 1.53127 1.67588 1.86784 2.22779 2.35695 3.19176 3.47322 4.11671 4.3595 4.83459 
10 0.00733 0.10563 0.48721 0.79147 0.82572 0.83691 0.98609 1.46721 1.51011 1.54254 
33 0.01885 0.10243 0.16659 0.1752 0.19231 0.32123 0.33045 0.36133 0.51551 0.79925 0.82926 0.83871 0.87341 0.99852 1.00898 1.17827 1.20026 1.34274 1.50819 1.52229 1.664 1.68187 1.85679 1.88322 2.21787 2.34593 2.83532 3.17613 3.32291 3.4581 4.10438 4.34831 4.8255 
14 0.01266 0.10498 0.1728 0.19651 0.33128 0.79389 0.82871 0.83866 0.86993 1.00231 1.21993 1.47169 1.51116 1.52946 
13 0.01578 0.10859 0.16527 0.31927 0.7936 0.82461 0.8369 0.9934 1.47152 1.50532 1.52864 1.8557 4.34516 
18 0.01212 0.09721 0.15977 0.1742 0.31659 0.78529 0.82051 0.83032 0.85623 0.99069 1.01413 1.46258 1.50153 1.52394 1.85113 4.09721 4.34114 4.81913 
23 0.01405 0.10611 0.17251 0.18696 0.32843 0.53301 0.79681 0.83033 0.84025 0.87734 1.00315 1.06095 1.18295 1.21514 1.51043 1.52749 1.68439 1.87588 3.32641 3.46395 4.11037 4.3569 4.83947 
20 0.01339 0.10379 0.17253 0.18698 0.32571 0.33919 0.79525 0.82986 0.83953 0.86453 1.00045 1.013 1.18363 1.22178 1.48212 1.51158 1.52793 1.67411 1.86599 4.11302 
12 0.01009 0.11573 0.1723 0.19401 0.32739 0.80835 0.83294 0.84896 1.00113 1.02834 1.51402 1.88652 
14 0.01784 0.11052 0.16786 0.18483 0.32453 0.80108 0.82895 0.84132 0.99953 1.47997 1.50844 1.52781 1.68533 1.86494 
13 0.01692 0.11665 0.17583 0.20923 0.33375 0.80723 0.83386 0.84778 1.00654 1.20062 1.51324 1.53804 1.69515 
14 0.01244 0.10612 0.17115 0.20612 0.32772 0.79541 0.82772 0.83846 0.99796 1.03316 1.22084 1.48574 1.51137 1.53754 
24 0.02284 0.11953 0.18052 0.19957 0.33435 0.3521 0.56077 0.81964 0.84097 0.85552 1.00944 1.03141 1.193 1.23814 1.51959 1.54265 1.68125 1.87347 2.24279 2.36645 3.47927 4.11796 4.36606 4.84193 
22 0.01517 0.10048 0.1645 0.17473 0.31783 0.33045 0.79054 0.82518 0.83481 0.85861 0.9944 1.00548 1.17978 1.47059 1.50726 1.52522 1.66536 1.85375 2.34422 4.10445 4.34697 4.82407 
20 0.02049 0.11176 0.17733 0.19403 0.33254 0.36254 0.80283 0.83477 0.84505 1.00793 1.1902 1.22765 1.48734 1.51589 1.53353 1.87174 2.366 4.11877 4.37276 4.84168 
27 0.01678 0.09818 0.16956 0.17845 0.20323 0.32614 0.33916 0.53436 0.79189 0.82807 0.83704 0.85198 1.00058 1.01283 1.18206 1.2099 1.35596 1.47337 1.50893 1.52143 1.67204 1.86321 3.32914 3.46171 4.10978 4.35487 4.84001 
25 0.01955 0.10301 0.16901 0.17887 0.22107 0.32344 0.33411 0.79511 0.82912 0.8386 0.86125 0.99901 1.01103 1.17905 1.20257 1.485 1.5108 1.5267 1.66615 1.86031 2.21933 2.34973 4.10929 4.35149 4.83013 
33 0.01703 0.10137 0.17078 0.17991 0.2056 0.32502 0.33512 0.51869 0.55266 0.79832 0.83036 0.83959 0.86171 1.00171 1.01457 1.18051 1.19883 1.3462 1.51123 1.52693 1.67031 1.86034 1.88833 2.21323 2.3493 2.83922 3.01229 3.17861 3.32458 3.45916 4.10601 4.35461 4.8304 
13 0.02024 0.11155 0.17649 0.20979 0.33385 0.80035 0.83248 0.84335 1.00514 1.20839 1.48 1.5137 1.53324 
35 0.01257 0.09949 0.17425 0.18478 0.32842 0.33971 0.52125 0.55529 0.66259 0.79724 0.83158 0.8405 0.85692 1.00423 1.01819 1.18244 1.1994 1.34856 1.48378 1.51296 1.5266 1.67905 1.86807 2.22216 2.35308 2.65971 2.8542 3.17795 3.32687 3.46131 4.10773 4.35601 4.52341 4.67698 4.83187 
24 0.0127 0.09921 0.16822 0.17994 0.32335 0.33849 0.79067 0.82663 0.83606 0.85481 0.99689 1.00917 1.1817 1.21718 1.47133 1.50738 1.52102 1.67661 1.85979 3.32809 3.48221 4.10627 4.3497 4.83797 
12 0.0103 0.10449 0.16574 0.31877 0.79132 0.82387 0.83521 0.99227 1.0505 1.47232 1.50461 1.52623 
33 0.01484 0.10666 0.16921 0.17793 0.19592 0.32367 0.33268 0.35627 0.51988 0.66801 0.81242 0.83347 0.84376 1.00129 1.01302 1.17797 1.19141 1.22508 1.34313 1.51147 1.52776 1.6673 1.68596 1.85894 1.87594 2.20897 2.34778 2.84136 3.32254 3.46276 4.10765 4.35252 4.82969 
18 0.00853 0.10493 0.17014 0.18457 0.32665 0.53722 0.79756 0.82894 0.83938 1.00116 1.18134 1.21953 1.49617 1.51158 1.53078 1.67748 1.86639 4.36251 
13 0.02056 0.12367 0.1764 0.33166 0.80704 0.83425 0.84991 1.00568 1.21802 1.51162 1.53452 1.68372 1.88909 
20 0.01106 0.10471 0.16903 0.18288 0.32543 0.48897 0.79643 0.82803 0.83836 1.00133 1.18072 1.22729 1.48501 1.50859 1.52542 1.67564 1.86677 2.34983 4.36528 4.83589 
27 0.01469 0.10267 0.16246 0.17436 0.31579 0.32793 0.50765 0.79851 0.82536 0.83615 0.99361 1.00609 1.17025 1.33374 1.50316 1.52209 1.65851 1.85093 2.19688 2.33976 2.82561 2.99076 3.31524 3.45371 4.09791 4.34268 4.81831 
29 0.01292 0.1047 0.16737 0.17722 0.21162 0.32252 0.33377 0.51399 0.54952 0.80714 0.83012 0.84059 0.99971 1.01717 1.17737 1.20342 1.34192 1.50919 1.52761 1.66755 1.85775 2.34516 2.8321 3.32017 3.45776 4.10295 4.34857 4.8241 4.85959 
14 0.02108 0.11465 0.17262 0.19714 0.32706 0.80436 0.83177 0.84477 1.00061 1.0201 1.19731 1.51069 1.53671 1.86905 
27 0.00719 0.09562 0.17259 0.18729 0.32779 0.34576 0.52729 0.66821 0.79742 0.82995 0.83938 0.8652 1.00331 1.18242 1.20909 1.48106 1.51204 1.52894 1.87956 2.22991 2.85705 3.18001 3.32812 3.46508 4.10743 4.35697 4.83449 
20 0.01019 0.1031 0.17344 0.18502 0.33022 0.36011 0.798 0.83181 0.84166 0.87459 1.00462 1.02587 1.18819 1.22651 1.50795 1.52134 1.55844 1.68221 1.87237 4.11306 
19 0.01937 0.11008 0.17573 0.18835 0.33188 0.35831 0.80044 0.83399 0.84392 0.8812 1.00504 1.01896 1.19046 1.22953 1.51435 1.53134 1.68398 1.87569 2.24564 
23 0.01347 0.10375 0.1745 0.18654 0.32974 0.34435 0.55244 0.7984 0.83218 0.84171 0.86632 1.00551 1.02873 1.18736 1.22185 1.51233 1.52871 1.68495 1.87712 2.23028 3.4698 4.11194 4.85009 
20 0.00716 0.10857 0.17229 0.18604 0.32743 0.34499 0.80836 0.83381 0.84659 1.00287 1.02245 1.18343 1.51087 1.52894 1.67431 1.86326 2.35315 4.11861 4.35877 4.84308 
18 0.02067 0.10506 0.16891 0.18183 0.32295 0.33782 0.79494 0.82775 0.83785 0.90217 0.99909 1.01896 1.18899 1.50289 1.5203 1.67057 1.85841 4.35158 
12 0.01835 0.10324 0.17013 0.49161 0.78933 0.82439 0.83469 0.87521 0.99884 1.4655 1.51009 1.54716 
22 0.01079 0.10497 0.17248 0.18695 0.32888 0.54256 0.7969 0.83027 0.84022 0.8796 1.00301 1.02979 1.18523 1.22112 1.51032 1.52766 1.68263 1.87476 3.47136 4.11055 4.36899 4.83868 
38 0.02049 0.10337 0.16509 0.17434 0.19818 0.3192 0.32883 0.51019 0.54029 0.65041 0.80934 0.82898 0.83969 0.99719 1.01142 1.17318 1.18893 1.33647 1.50643 1.52275 1.66314 1.68589 1.85493 1.884 2.20184 2.34293 2.64976 2.82857 2.99473 3.16876 3.31736 3.45218 3.59787 3.77654 4.1001 4.34613 4.8216 4.84012 
18 0.01033 0.10177 0.17406 0.19394 0.32976 0.79348 0.82951 0.83919 0.86036 1.00261 1.02358 1.19941 1.47239 1.51016 1.52429 1.68419 1.89187 4.39338 
15 0.01256 0.09756 0.16747 0.18113 0.32645 0.78641 0.82422 0.8337 0.84987 0.98356 1.00036 1.18774 1.46542 1.50695 1.52287 
27 0.01047 0.10132 0.17028 0.17927 0.20055 0.32556 0.33652 0.79791 0.83147 0.84103 0.86693 1.00083 1.01111 1.18188 1.21482 1.50664 1.52028 1.55384 1.66734 1.70131 1.8611 1.89986 2.24789 2.35116 3.33024 4.11275 4.35403 
28 0.0131 0.09494 0.15903 0.16864 0.19447 0.31297 0.3244 0.50642 0.78897 0.82149 0.83091 0.85607 0.9909 1.00298 1.17139 1.33513 1.49868 1.51287 1.65589 1.84723 2.33723 2.82407 2.99584 3.31427 3.45144 4.09534 4.33893 4.8153 
30 0.00675 0.08885 0.15901 0.17122 0.18163 0.32222 0.33133 0.51689 0.79114 0.82738 0.83633 0.85101 0.99824 1.00807 1.17816 1.2055 1.34463 1.47243 1.50827 1.52071 1.6662 1.69212 1.85792 1.88744 2.3466 3.32412 3.4601 4.10344 4.34984 4.82663 
38 0.01538 0.09557 0.16142 0.16968 0.18413 0.31523 0.3231 0.33493 0.50795 0.65479 0.79457 0.82462 0.83378 0.85808 0.99399 1.00474 1.16949 1.18362 1.22217 1.33363 1.50452 1.51963 1.65906 1.67549 1.85056 1.86536 2.07189 2.19822 2.33965 2.82533 2.99251 3.16754 3.31445 3.45106 3.59536 4.09762 4.34237 4.81831 
18 0.01371 0.10194 0.16542 0.17898 0.3201 0.79023 0.82482 0.83484 0.86891 0.995 1.01014 1.21311 1.47362 1.5054 1.52322 1.666 1.85588 4.3462 
28 0.0202 0.10985 0.17611 0.18984 0.33004 0.34312 0.53362 0.80228 0.8341 0.84401 0.90259 1.007 1.18606 1.21351 1.35042 1.51238 1.52682 1.6781 1.86541 2.22437 2.3564 2.85534 3.33032 3.4675 4.11255 4.36364 4.53447 4.83711 
29 0.01276 0.099 0.168 0.17729 0.20508 0.32297 0.33504 0.52048 0.79439 0.82799 0.83727 0.85765 0.99856 1.0102 1.17944 1.2118 1.346 1.50788 1.52313 1.67063 1.85979 2.22122 2.34827 3.17567 3.3221 3.45921 4.10473 4.35598 4.82709 
12 0.01704 0.10832 0.17315 0.19923 0.32965 0.79716 0.8299 0.8405 1.00262 1.47156 1.51323 1.53877 
16 0.00648 0.09584 0.16727 0.18021 0.32294 0.78697 0.82453 0.83402 0.8508 0.99251 1.00432 1.19611 1.46588 1.50718 1.52327 1.86874 
19 0.00798 0.10501 0.16489 0.17983 0.31827 0.3366 0.80013 0.8265 0.83861 0.99502 1.01722 1.18215 1.50353 1.52084 1.66257 1.85381 2.34372 4.34524 4.82202 
11 0.02806 0.11504 0.1685 0.33191 0.79618 0.82643 0.83916 0.99751 1.475 1.50617 1.52631 

44
