# Supplementary material for: Deciphering the Contribution of Oriens-Lacunosum/Moleculare (OLM) Cells to Intrinsic θ Rhythms Using Biophysical Local Field Potential (LFP) Models
Source: eNeuro. 2018 Sep 4;5(4):ENEURO.0146-18.2018. doi: 10.1523/ENEURO.0146-18.2018 (PMC6140113; doi:10.1523/ENEURO.0146-18.2018)
Supplement: Supplementary file 2 — Supplementary Code. Download supplement 2, GZ file [file sup_enu-eN-NWR-0146-18-s02.gz › LFP_microcircuit-master/SOM-350-SOM12915016-dSD3.5ms-shift5.32ms-gnSD0.12-gsb2.0-csb0.21-gbs4.25-cbs0.1344-spiketimes.txt]

7265

350


14 0.01373 0.10588 0.17885 0.33076 0.79299 0.83114 0.84112 0.87314 1.0019 1.01588 1.19863 1.47256 1.51744 4.11322 
18 0.01237 0.10318 0.16585 0.31858 0.51356 0.7926 0.82414 0.83834 0.99355 1.02254 1.17786 1.50127 1.52828 1.85663 3.32032 4.10133 4.34714 4.82435 
12 0.01931 0.11172 0.18003 0.33272 0.79834 0.83358 0.84604 1.00238 1.01897 1.22359 1.48134 1.52346 
30 0.01229 0.09073 0.15975 0.17028 0.31469 0.32664 0.50731 0.78185 0.81956 0.82858 0.84062 0.97891 0.99379 1.0046 1.17122 1.20905 1.33971 1.46399 1.50277 1.52125 1.65826 1.85002 2.33943 2.82886 3.17078 3.31593 3.45303 4.09701 4.34137 4.8184 
18 0.00852 0.10573 0.17479 0.3269 0.35066 0.52254 0.79898 0.83187 0.84407 1.00206 1.03693 1.18182 1.21208 1.51283 1.53672 1.68736 1.86842 4.10754 
13 0.00792 0.09696 0.16893 0.32066 0.49508 0.78609 0.82287 0.83547 0.97724 0.99756 1.19626 1.46345 1.516 
22 0.01809 0.09949 0.16927 0.18884 0.32181 0.33578 0.52024 0.79193 0.82766 0.83815 0.99616 1.00808 1.17865 1.21266 1.47052 1.51172 1.5357 1.66897 1.85806 3.46669 4.1048 4.35155 
17 0.01645 0.09657 0.17057 0.3239 0.48055 0.78541 0.8247 0.83499 0.85539 0.97412 0.99931 1.01542 1.18346 1.22604 1.46683 1.516 4.10993 
27 0.01796 0.09351 0.16236 0.17362 0.31576 0.33175 0.50864 0.78508 0.82183 0.83134 0.8491 0.99156 1.00158 1.17264 1.46306 1.50416 1.52149 1.66059 1.85066 2.21419 2.34137 2.83296 3.31631 3.45666 4.09892 4.34287 4.82007 
25 0.01575 0.11026 0.17859 0.19245 0.33128 0.34211 0.53278 0.80604 0.83726 0.84729 1.0059 1.01699 1.18623 1.20626 1.51652 1.53531 1.67454 1.86828 2.24676 2.35807 3.34397 3.47392 4.11344 4.36627 4.84692 
26 0.02023 0.10585 0.172 0.18629 0.32549 0.33833 0.51815 0.58029 0.80093 0.83101 0.84127 1.00143 1.01789 1.18045 1.20675 1.50997 1.52715 1.67216 1.86222 2.21668 2.34938 3.32734 3.46125 4.10629 4.3573 4.83181 
18 0.01543 0.10116 0.16512 0.31661 0.50905 0.78929 0.82407 0.83452 0.98032 0.99642 1.01246 1.46743 1.50637 1.53623 1.66115 1.85372 4.10388 4.34506 
24 0.012 0.10327 0.17246 0.19546 0.32566 0.34348 0.51703 0.79692 0.82996 0.84061 0.99928 1.0116 1.18102 1.21552 1.48569 1.51941 1.67154 1.8807 2.24724 3.18566 3.32777 3.46122 4.10684 4.83428 
21 0.01839 0.09932 0.16175 0.31384 0.50372 0.78707 0.82164 0.83237 0.98941 1.00224 1.17175 1.46534 1.50435 1.65686 1.84861 2.33927 3.31544 3.45777 4.09778 4.34069 4.81737 
39 0.01081 0.09377 0.16041 0.16935 0.20082 0.31459 0.3227 0.3398 0.50637 0.65086 0.7931 0.82337 0.8325 0.85546 0.99276 1.00253 1.16887 1.1839 1.22448 1.33273 1.50267 1.51761 1.65799 1.67639 1.84967 1.8717 2.06995 2.19655 2.33857 2.82405 2.99081 3.1654 3.31298 3.44894 3.59447 3.78036 4.0964 4.34144 4.81736 
17 0.01494 0.11039 0.17344 0.20423 0.32762 0.57877 0.805 0.83433 0.86018 1.00235 1.18413 1.51324 1.54739 1.67586 1.87364 4.12254 4.39154 
22 0.01944 0.10524 0.1748 0.18957 0.328 0.34073 0.54147 0.79773 0.83248 0.84211 0.88239 1.00312 1.01681 1.18402 1.21605 1.51248 1.5316 1.67398 1.86611 3.46535 4.1089 4.35628 
17 0.01532 0.11338 0.18006 0.3327 0.54462 0.80391 0.83571 0.84805 1.00572 1.03189 1.18787 1.22356 1.51889 1.55618 1.69456 1.8841 4.1197 
27 0.01674 0.10327 0.17268 0.18304 0.32613 0.33743 0.52336 0.79673 0.83134 0.84071 0.86075 1.00075 1.01052 1.18098 1.19848 1.48073 1.51265 1.52772 1.66984 1.86194 2.21812 2.35177 3.33282 3.46082 4.10827 4.35699 4.83639 
10 0.01861 0.11105 0.49157 0.79391 0.82758 0.84042 0.99477 1.0132 1.47488 1.52418 
21 0.01916 0.10504 0.16786 0.19076 0.32143 0.34155 0.51278 0.80091 0.82749 0.83985 0.99775 1.17575 1.21494 1.50763 1.5306 1.66744 1.85906 2.21489 3.32012 3.45541 4.10315 
11 0.0118 0.10037 0.17529 0.32714 0.7869 0.82292 0.835 0.97811 0.9985 1.46308 1.52021 
19 0.01627 0.10706 0.17325 0.32471 0.34823 0.57571 0.79807 0.83014 0.84105 0.99885 1.01161 1.18592 1.48433 1.51686 1.6724 1.86195 4.10895 4.36895 4.84696 
16 0.02031 0.10967 0.17556 0.32604 0.34212 0.54076 0.80074 0.83198 0.8432 1.00094 1.01428 1.19348 1.51102 1.55494 1.6786 1.86501 
11 0.01519 0.11351 0.18362 0.34111 0.80193 0.8382 0.85061 1.01174 1.20293 1.47945 1.52829 
15 0.00968 0.1004 0.17643 0.33189 0.56144 0.79204 0.83075 0.84075 0.97544 1.00363 1.04472 1.18768 1.22686 1.47367 1.51852 
25 0.01767 0.10243 0.16519 0.17763 0.31865 0.33293 0.51092 0.79496 0.82584 0.83653 0.99458 1.00687 1.17408 1.34532 1.50462 1.53495 1.66149 1.85427 2.20805 2.34346 3.32019 3.45874 4.10091 4.34601 4.82311 
12 0.0205 0.11305 0.18086 0.33213 0.79961 0.83368 0.84541 1.0013 1.01453 1.21532 1.48495 1.52524 
20 0.01617 0.10633 0.17286 0.18838 0.32599 0.34137 0.79661 0.83058 0.84039 0.87174 0.99981 1.01051 1.1878 1.23602 1.50994 1.52908 1.67109 1.86417 4.11119 4.36864 
13 0.00784 0.10316 0.18216 0.33499 0.7972 0.83249 0.84422 1.00369 1.03449 1.19787 1.47773 1.52618 4.13109 
10 0.00809 0.11636 0.18856 0.34278 0.81125 0.83999 0.87542 1.00943 1.21735 1.53294 
22 0.01271 0.1094 0.17736 0.32877 0.36931 0.52659 0.66808 0.80702 0.83323 0.84435 1.00144 1.01442 1.18547 1.22323 1.37114 1.51557 1.547 1.87697 2.24445 3.46634 4.11062 4.83868 
11 0.00856 0.10724 0.18051 0.3327 0.79587 0.83329 0.85115 1.0039 1.22643 1.47372 1.5342 
27 0.00943 0.04532 0.12777 0.18135 0.2087 0.33258 0.34603 0.5296 0.69007 0.8212 0.84102 0.85601 1.00821 1.02499 1.1887 1.21842 1.52049 1.54686 1.67784 1.86961 2.35931 3.1911 3.3409 3.47066 4.11352 4.36356 4.84298 
23 0.01877 0.11006 0.16912 0.18763 0.32095 0.3363 0.5143 0.80865 0.83083 0.84442 0.99828 1.01352 1.17981 1.23515 1.51193 1.66426 1.85597 2.34584 3.3227 3.46236 4.10335 4.34773 4.82429 
28 0.01914 0.1043 0.17072 0.1845 0.32345 0.33522 0.51471 0.79609 0.83 0.83984 0.99843 1.00975 1.17851 1.20056 1.3425 1.51017 1.53295 1.6682 1.85948 2.21301 2.34703 2.84097 3.17489 3.32146 3.45925 4.10543 4.35374 4.82819 
29 0.01151 0.10011 0.17548 0.18683 0.32865 0.33865 0.52123 0.79935 0.8346 0.84409 0.87727 1.00452 1.01587 1.18446 1.20373 1.35031 1.51437 1.53259 1.67339 1.86346 1.89952 2.23649 2.35422 3.18121 3.32768 3.46453 4.11009 4.36146 4.83582 
23 0.01442 0.10482 0.16732 0.18729 0.32043 0.33959 0.51497 0.79969 0.82811 0.83938 0.99669 1.01015 1.17607 1.5072 1.66348 1.85514 2.20876 2.34446 2.8385 3.32086 4.10271 4.34689 4.82377 
12 0.01808 0.10701 0.17409 0.32676 0.79341 0.82991 0.84457 1.0003 1.19338 1.47104 1.51488 4.111 
18 0.01846 0.10602 0.17452 0.21059 0.32709 0.352 0.79607 0.82957 0.83948 0.87583 1.00185 1.02473 1.18992 1.48229 1.51652 1.67977 1.8784 4.11273 
18 0.01632 0.10432 0.17274 0.32654 0.53754 0.79251 0.8277 0.83806 0.99598 1.01329 1.18358 1.2254 1.47557 1.5143 2.24329 3.46237 4.10668 4.36859 
36 0.01437 0.10245 0.17194 0.18372 0.32563 0.33771 0.51838 0.55309 0.65783 0.80066 0.83066 0.84012 0.87544 1.00215 1.01795 1.1803 1.19894 1.34779 1.5125 1.53156 1.67089 1.86508 2.2158 2.35191 2.65834 2.83903 3.01027 3.17602 3.32592 3.45968 3.61005 4.10658 4.35409 4.53417 4.67045 4.83 
23 0.01584 0.09951 0.17201 0.18574 0.32608 0.33975 0.52913 0.79192 0.82875 0.83863 0.8599 0.99874 1.0088 1.18023 1.20429 1.47142 1.51463 1.53711 1.67153 1.86681 2.22409 3.46822 4.10921 
22 0.01637 0.10146 0.17161 0.18778 0.32328 0.33642 0.52063 0.79462 0.82934 0.83944 0.97469 1.00128 1.01633 1.18202 1.21616 1.47842 1.51595 1.66951 1.85831 3.46436 4.1076 4.35749 
13 0.01557 0.10055 0.16672 0.31886 0.78672 0.82269 0.83321 0.88442 0.9925 1.01113 1.46455 1.50987 1.85511 
22 0.0085 0.09943 0.17365 0.21517 0.32509 0.33789 0.53016 0.79745 0.83083 0.84082 0.99977 1.01147 1.18446 1.22323 1.4819 1.51981 1.67186 1.86182 2.35372 4.10733 4.35508 4.82914 
14 0.0126 0.10271 0.17947 0.33116 0.3659 0.79429 0.83256 0.84214 0.86569 1.0014 1.01178 1.21397 1.47323 1.5225 
15 0.01737 0.10584 0.17662 0.32441 0.33976 0.79419 0.82999 0.84012 0.87526 0.99899 1.0099 1.47118 1.52111 1.67242 1.8661 
13 0.02109 0.11588 0.17678 0.33273 0.80111 0.83299 0.8473 1.00181 1.02345 1.18693 1.51269 1.55513 4.11728 
30 0.01459 0.0983 0.16394 0.17429 0.31778 0.32817 0.50935 0.79052 0.82433 0.83382 0.85706 0.9945 1.0053 1.17163 1.1985 1.3361 1.50276 1.51715 1.66115 1.85265 2.20338 2.3405 2.82726 2.99486 3.17062 3.31594 3.45172 4.09852 4.34384 4.81991 
26 0.01938 0.10661 0.1705 0.18544 0.32397 0.33826 0.51562 0.80057 0.8303 0.84133 0.9995 1.01472 1.17799 1.1981 1.50918 1.52827 1.66881 1.86107 2.20874 2.34748 2.8385 3.32312 3.457 4.1041 4.35229 4.82701 
19 0.01708 0.10288 0.1766 0.19811 0.32962 0.34521 0.79395 0.83148 0.84102 0.86085 1.0007 1.01094 1.18741 1.22144 1.47413 1.51519 1.53302 1.67538 1.87023 
21 0.01562 0.11348 0.18084 0.20907 0.33508 0.53672 0.80714 0.83711 0.84797 1.00848 1.03085 1.19036 1.22596 1.52199 1.6975 1.87758 2.36655 3.34152 3.47318 4.11843 4.39032 
14 0.02251 0.11577 0.18141 0.33357 0.55685 0.80511 0.83705 0.85244 1.0064 1.05376 1.19338 1.5235 3.48439 4.11747 
18 0.01614 0.10222 0.16246 0.31409 0.5065 0.79079 0.82298 0.83507 0.99125 1.00651 1.17189 1.48788 1.65712 1.84838 2.33917 4.09702 4.33981 4.81613 
14 0.01585 0.10427 0.17941 0.33132 0.49573 0.79366 0.83251 0.84277 0.98001 1.00513 1.02705 1.23428 1.47271 1.52226 
12 0.0122 0.10218 0.16855 0.31888 0.78871 0.82295 0.84031 0.99054 1.46415 1.51365 1.85233 4.34307 
14 0.01162 0.11152 0.1799 0.22119 0.33367 0.80428 0.83738 0.85142 1.00787 1.19023 1.22976 1.51606 1.54047 1.89444 
25 0.01101 0.09907 0.1675 0.18442 0.3201 0.33293 0.51232 0.79263 0.82688 0.83662 0.873 0.99671 1.00829 1.17732 1.21848 1.50387 1.53324 1.66373 1.85482 2.3442 3.31966 3.45738 4.10236 4.34608 4.8233 
12 0.01224 0.10581 0.17895 0.32822 0.79286 0.8282 0.83984 0.99547 1.0129 1.2148 1.47269 1.53806 
23 0.01871 0.10662 0.16424 0.19072 0.31677 0.5083 0.79999 0.82641 0.83848 0.99442 1.00848 1.17499 1.50361 1.55769 1.65945 1.85122 2.34041 2.82825 3.3184 3.4586 4.09863 4.34278 4.81894 
34 0.0126 0.09982 0.15959 0.17325 0.31262 0.32247 0.50359 0.64415 0.79957 0.82314 0.83425 0.99112 1.00403 1.16586 1.20618 1.32997 1.50121 1.53826 1.65611 1.8477 2.06553 2.19376 2.33609 2.82143 2.9876 3.16267 3.31021 3.44639 3.59157 3.76605 4.09415 4.33961 4.51138 4.81521 
14 0.01881 0.10972 0.17545 0.32654 0.48212 0.7987 0.83298 0.85077 1.00148 1.05913 1.18689 1.51515 1.68122 1.87576 
16 0.01389 0.10763 0.17495 0.21999 0.32608 0.34144 0.79885 0.83224 0.84278 1.00143 1.01486 1.20293 1.48116 1.51949 1.67268 1.86447 
21 0.01619 0.10478 0.17714 0.19544 0.33125 0.35049 0.53672 0.79862 0.83388 0.84381 1.0053 1.02359 1.18633 1.21795 1.47839 1.51834 1.54258 1.68529 1.87595 3.4707 4.11309 
38 0.01338 0.09989 0.1748 0.18548 0.32792 0.33755 0.51942 0.54154 0.66258 0.79721 0.83346 0.8424 0.86733 1.0047 1.01813 1.18276 1.1994 1.23515 1.35107 1.51464 1.53075 1.67221 1.7023 1.86578 2.21603 2.35221 2.6584 2.84362 3.01822 3.17964 3.32803 3.46122 3.61515 4.10835 4.35863 4.52477 4.67095 4.83166 
11 0.02012 0.10296 0.18342 0.32852 0.78846 0.82579 0.83711 0.97501 1.00363 1.46494 1.51787 
22 0.01864 0.10311 0.16668 0.31883 0.33309 0.5124 0.79325 0.82579 0.8359 0.97271 0.99792 1.01754 1.17962 1.5033 1.53468 1.66401 1.85463 2.34284 3.32069 4.10011 4.34477 4.82207 
27 0.00659 0.09559 0.16779 0.17983 0.32019 0.33179 0.51397 0.66113 0.79328 0.82728 0.83676 0.86684 0.99724 1.0083 1.17775 1.21259 1.34359 1.50787 1.52584 1.66406 1.85512 2.34529 3.32048 3.45857 4.10287 4.34712 4.82455 
14 0.01918 0.10379 0.17086 0.32005 0.7899 0.82508 0.83581 0.97971 0.99775 1.0211 1.46915 1.5167 1.66707 1.85735 
13 0.01191 0.10503 0.18402 0.3378 0.79956 0.83597 0.84643 0.98244 1.00989 1.19482 1.2449 1.48171 1.52769 
13 0.01454 0.11307 0.17505 0.32106 0.79877 0.82896 0.84662 0.99709 1.01942 1.50725 1.66639 1.85701 4.34845 
21 0.01076 0.09482 0.17996 0.20678 0.33289 0.35261 0.53451 0.6843 0.80445 0.83922 0.85336 1.00894 1.18863 1.22044 1.48663 1.5225 1.68849 1.87963 2.22897 3.1969 3.46936 
36 0.01428 0.10238 0.16787 0.17669 0.19615 0.3224 0.33111 0.35034 0.5134 0.53882 0.65703 0.80956 0.83181 0.84132 1.00001 1.01066 1.17582 1.19146 1.34053 1.5098 1.52767 1.6645 1.68196 1.85775 1.87963 2.20367 2.34609 2.83209 2.99748 3.17386 3.32042 3.45592 3.60419 4.10397 4.34965 4.82508 
17 0.01618 0.12001 0.17562 0.21712 0.32904 0.54833 0.81547 0.83576 0.85484 1.00354 1.04239 1.18567 1.51505 1.67909 1.87086 2.24293 3.46757 
37 0.05425 0.12567 0.16383 0.17648 0.31612 0.3275 0.50725 0.53126 0.64644 0.81037 0.82707 0.84248 0.9943 1.02028 1.16973 1.18351 1.22064 1.33414 1.5051 1.52945 1.66171 1.85205 2.07182 2.19966 2.33969 2.64416 2.82678 2.99288 3.16552 3.314 3.44953 3.59543 3.77285 4.09701 4.34365 4.51544 4.81927 
31 0.01855 0.10313 0.16964 0.17864 0.19913 0.32446 0.33337 0.35969 0.5179 0.80017 0.83156 0.84086 0.86586 1.00098 1.011 1.17888 1.19459 1.50964 1.52388 1.66714 1.68756 1.85995 1.88669 2.21864 2.35013 2.84203 3.32479 3.46358 4.10648 4.35267 4.82876 
30 0.01866 0.10562 0.1702 0.18348 0.323 0.33392 0.51532 0.57592 0.66699 0.80588 0.83157 0.84223 1.00037 1.01497 1.17668 1.1934 1.34268 1.51263 1.55574 1.6667 1.8592 2.2055 2.3486 2.83855 3.17447 3.32142 3.45771 4.10561 4.35333 4.82815 
28 0.01653 0.10072 0.17536 0.18761 0.32909 0.34152 0.52215 0.79268 0.83325 0.84245 0.87337 1.00414 1.01786 1.18174 1.19601 1.22406 1.47356 1.51712 1.53933 1.67537 1.86768 2.2226 2.35904 3.32885 3.46359 4.10947 4.359 4.84024 
20 0.02005 0.10677 0.17232 0.20857 0.32355 0.33714 0.79681 0.82999 0.84051 0.99854 1.01032 1.18519 1.47771 1.51504 1.66796 1.85976 3.46826 4.10531 4.3509 4.82906 
24 0.01653 0.0948 0.16646 0.18019 0.31871 0.33135 0.51376 0.78591 0.82377 0.83328 0.84813 0.99315 1.00308 1.1783 1.21603 1.46537 1.51094 1.53319 1.66246 1.85353 2.23949 4.10288 4.34478 4.82562 
41 0.01171 0.09714 0.17051 0.17943 0.20535 0.32463 0.33372 0.51716 0.54147 0.65819 0.79505 0.82935 0.83842 0.85556 1.0002 1.00966 1.1787 1.19091 1.21806 1.34439 1.50914 1.52194 1.66872 1.69134 1.85989 1.88251 2.09864 2.21355 2.34902 2.65383 2.83795 3.01147 3.17469 3.32356 3.459 3.6054 4.10633 4.35446 4.52386 4.67549 4.8289 
31 0.01539 0.08976 0.15456 0.16551 0.18854 0.31402 0.32426 0.50627 0.78149 0.81903 0.82774 0.83719 0.98884 0.99794 1.01975 1.17041 1.33523 1.46188 1.5024 1.52277 1.65639 1.84872 2.19682 2.33905 2.82631 2.9911 3.31615 3.44952 4.09615 4.34062 4.81734 
20 0.00722 0.09534 0.17561 0.20623 0.32841 0.35164 0.53511 0.79953 0.83199 0.84221 1.00203 1.01527 1.18595 1.22329 1.51337 1.53564 1.67898 1.86659 3.33359 3.46985 
14 0.01201 0.10627 0.17656 0.32812 0.79372 0.8302 0.84187 0.98435 1.00443 1.1859 1.23056 1.4751 1.51835 1.87621 
33 0.01179 0.08843 0.15445 0.1652 0.30835 0.31772 0.50252 0.77942 0.81706 0.82698 0.8455 0.97333 0.99105 1.00508 1.16853 1.19615 1.33351 1.46138 1.50334 1.6553 1.84543 2.06764 2.20025 2.33604 2.82328 2.9936 3.16415 3.31255 3.44828 3.59466 4.09399 4.33784 4.81453 
29 0.01056 0.09967 0.16929 0.18001 0.32288 0.33292 0.51548 0.79483 0.82948 0.83884 0.85869 0.9994 1.00973 1.17732 1.19874 1.34247 1.50857 1.53032 1.66698 1.8582 2.2127 2.34716 2.83468 3.17601 3.32175 3.45841 4.1051 4.34947 4.82621 
21 0.02114 0.11388 0.16961 0.19045 0.32186 0.33672 0.5146 0.81323 0.83293 0.84931 0.99965 1.01686 1.18164 1.51043 1.6645 1.85801 2.34904 2.83462 4.1054 4.34835 4.82566 
14 0.00782 0.09951 0.17932 0.33191 0.79601 0.83257 0.84358 0.98828 1.00679 1.18805 1.22683 1.47784 1.52065 4.11689 
29 0.00821 0.09321 0.16063 0.17143 0.31335 0.3239 0.5078 0.78584 0.82277 0.8323 0.85334 0.99235 1.00265 1.17212 1.19993 1.3386 1.46786 1.50689 1.53231 1.65825 1.84993 2.20209 2.3406 2.8281 3.31667 3.45734 4.09921 4.34199 4.8187 
18 0.01259 0.10949 0.16984 0.31974 0.34739 0.51927 0.80484 0.82899 0.84526 0.99704 1.02463 1.18109 1.51174 1.66503 1.85646 3.32343 4.35112 4.82953 
17 0.01627 0.10612 0.17068 0.3231 0.51493 0.79479 0.82757 0.8401 0.99662 1.01945 1.17959 1.22664 1.508 1.67686 1.86351 3.46192 4.10519 
12 0.00968 0.10847 0.18018 0.33833 0.7971 0.83255 0.84501 1.00321 1.18796 1.22705 1.48006 1.5182 
23 0.01139 0.10733 0.1702 0.18515 0.32294 0.33778 0.51511 0.8047 0.83079 0.84197 0.99897 1.01201 1.17851 1.21753 1.5105 1.53295 1.66556 1.85889 2.21651 2.35221 3.46143 4.10569 4.35302 
34 0.01074 0.09684 0.16611 0.17547 0.20298 0.32098 0.33056 0.51233 0.55168 0.65725 0.79586 0.82817 0.83713 0.85561 0.99775 1.00703 1.17691 1.2006 1.34171 1.50729 1.52284 1.66431 1.85557 1.89112 2.21279 2.34484 2.83193 3.00962 3.17283 3.32011 3.45634 4.10282 4.34763 4.82396 
15 0.00878 0.11096 0.17601 0.32788 0.80021 0.83266 0.84645 1.00119 1.02104 1.18435 1.22363 1.51531 1.67726 1.86974 4.11512 
32 0.01263 0.10473 0.17071 0.18503 0.32331 0.33582 0.51497 0.54473 0.65825 0.80628 0.83146 0.8437 1.00043 1.0303 1.17762 1.1939 1.34312 1.51157 1.53323 1.6711 1.85936 2.21141 2.34966 2.65601 3.01374 3.1744 3.32168 3.45828 4.1053 4.35775 4.52443 4.83364 
18 0.01576 0.10101 0.17139 0.19477 0.32439 0.78925 0.82697 0.83676 0.85973 0.99571 1.00628 1.18298 1.22219 1.47045 1.51173 1.53594 1.68701 1.86843 
34 0.01209 0.09912 0.17034 0.17924 0.19858 0.32572 0.33449 0.35976 0.51785 0.5492 0.7993 0.83226 0.84116 0.85859 1.0019 1.01101 1.17924 1.19298 1.22512 1.35146 1.51333 1.5309 1.66861 1.69062 1.86116 1.88729 2.21205 2.35029 3.18053 3.32512 3.46285 4.10789 4.35273 4.82893 
25 0.02135 0.11765 0.1789 0.19716 0.33434 0.36425 0.53565 0.69977 0.82247 0.8407 0.8566 1.00726 1.02349 1.18701 1.21366 1.52064 1.67899 1.87399 2.23378 2.36776 3.19098 3.47039 4.11458 4.36678 4.84242 
15 0.01986 0.11235 0.18133 0.33331 0.79918 0.8361 0.84756 1.00572 1.02705 1.2121 1.47851 1.52695 1.69759 1.88017 4.12036 
12 0.01157 0.10858 0.17736 0.33125 0.7968 0.83222 0.84383 0.99926 1.01283 1.20404 1.47669 1.52355 
12 0.01005 0.10447 0.17969 0.33163 0.79323 0.83076 0.84142 0.97869 1.00484 1.21534 1.47115 1.51916 
15 0.00711 0.10327 0.17377 0.32442 0.35971 0.79509 0.82938 0.84076 0.99753 1.01048 1.21114 1.47561 1.5173 1.69434 1.86506 
9 0.01019 0.11007 0.18688 0.79349 0.82811 0.84741 0.99666 1.47083 1.51454 
26 0.01313 0.10288 0.17627 0.18961 0.32934 0.34114 0.52336 0.55944 0.80058 0.83437 0.84385 0.8862 1.00515 1.01874 1.18631 1.21734 1.51533 1.53298 1.67602 1.86656 2.23125 2.37115 3.46858 4.11164 4.35599 4.84512 
20 0.02285 0.11481 0.17463 0.20297 0.32658 0.34185 0.52065 0.81397 0.83586 0.85354 1.003 1.02412 1.18419 1.51901 1.67123 1.86206 2.35411 3.32631 4.36167 4.83323 
18 0.01646 0.11108 0.17533 0.22633 0.32828 0.36235 0.53179 0.80914 0.83343 0.84549 1.00133 1.01537 1.18624 1.51224 1.53531 1.67505 1.87142 4.3902 
22 0.00741 0.09486 0.15931 0.31073 0.32463 0.50413 0.78587 0.82067 0.83046 0.98862 1.00127 1.17348 1.46265 1.50372 1.53995 1.65527 1.84649 2.33707 2.82733 4.09522 4.33801 4.81437 
10 0.01165 0.11478 0.18358 0.79892 0.83219 0.8465 0.99969 1.01576 1.22521 1.51664 
15 0.01384 0.09764 0.17235 0.32204 0.48754 0.78642 0.82419 0.83439 0.85926 0.99271 1.00481 1.20451 1.46545 1.51569 4.34917 
12 0.0153 0.10335 0.17791 0.33652 0.78911 0.82712 0.83822 0.9753 1.00421 1.2146 1.4671 1.51768 
26 0.01831 0.10711 0.17249 0.18437 0.32578 0.33716 0.51889 0.7993 0.83183 0.84205 1.00069 1.01226 1.18047 1.19846 1.5082 1.52292 1.66881 1.6935 1.86293 2.21769 2.36026 3.18466 3.32753 3.46911 4.11296 4.39031 
12 0.0199 0.10568 0.17153 0.32278 0.79205 0.82731 0.83805 0.98133 1.00075 1.46856 1.53373 1.66615 
12 0.02269 0.10682 0.17627 0.32151 0.79248 0.82596 0.8389 0.99371 1.01097 1.4719 1.51529 1.85759 
29 0.00792 0.03152 0.11298 0.17862 0.19887 0.33246 0.3523 0.52605 0.66866 0.80564 0.83514 0.84466 0.88654 1.00578 1.01867 1.18961 1.22756 1.51863 1.5424 1.68618 1.87384 2.2273 2.36761 2.66652 3.18571 3.33418 3.4711 4.11325 4.3652 
36 0.01104 0.09746 0.16637 0.17563 0.19588 0.32096 0.32982 0.35132 0.51355 0.53969 0.65827 0.79922 0.82921 0.83815 0.85844 0.99862 1.00804 1.17809 1.19678 1.34225 1.50875 1.52383 1.66364 1.68852 1.85698 2.20571 2.34707 2.83342 3.00402 3.17495 3.32341 3.45686 3.60412 4.10325 4.34784 4.82507 
17 0.02016 0.10183 0.16587 0.31651 0.50904 0.78982 0.82437 0.83583 0.99206 1.00511 1.46605 1.51507 1.65956 1.85056 2.34137 4.34169 4.81795 
29 0.01622 0.10177 0.1658 0.17935 0.31803 0.33118 0.51041 0.79453 0.82604 0.83765 0.99475 1.00942 1.17343 1.19803 1.33796 1.50618 1.5257 1.66277 1.85313 2.20665 2.34197 2.83021 3.0036 3.16883 3.31695 3.45305 4.0993 4.34525 4.82132 
18 0.02457 0.11327 0.16801 0.31909 0.34387 0.52332 0.80616 0.82981 0.84408 0.99735 1.01347 1.18295 1.51457 1.66208 1.85407 2.3459 4.34626 4.82127 
19 0.09457 0.15603 0.30835 0.4989 0.79294 0.81929 0.84426 0.98671 1.16483 1.32948 1.49788 1.65264 1.84348 2.33223 2.81923 3.30899 4.09041 4.335 4.81062 
27 0.00961 0.09505 0.17121 0.18155 0.32485 0.33451 0.51669 0.79171 0.82925 0.83862 0.8539 0.99933 1.00896 1.18143 1.2098 1.47105 1.5152 1.53911 1.66812 1.86111 2.23012 2.35119 3.32628 3.46384 4.10785 4.35298 4.83082 
20 0.01145 0.09677 0.16913 0.30267 0.32408 0.5165 0.78785 0.8244 0.83489 0.97915 0.99886 1.17688 1.21215 1.46607 1.51118 1.54979 1.86884 3.3221 3.45685 4.10291 
21 0.01468 0.10452 0.17118 0.18986 0.32483 0.3382 0.51682 0.79719 0.83013 0.84022 0.99905 1.01113 1.18087 1.22147 1.49793 1.51799 1.66742 1.86392 2.35166 4.10835 4.35717 
14 0.01722 0.10243 0.17376 0.32318 0.49883 0.79043 0.82699 0.83741 0.97417 0.99971 1.01727 1.46768 1.51774 1.6694 
26 0.0126 0.1007 0.16166 0.18033 0.315 0.33228 0.50683 0.79469 0.82399 0.83428 0.99251 1.00419 1.17066 1.33694 1.50191 1.52945 1.6575 1.85022 2.19744 2.34022 2.82866 3.31642 3.45905 4.09906 4.34219 4.81841 
32 0.00722 0.10139 0.16636 0.17755 0.31942 0.33037 0.51085 0.65513 0.79988 0.82784 0.83788 0.99642 1.0078 1.17372 1.18776 1.2216 1.33775 1.50689 1.52469 1.66313 1.85487 2.20398 2.34368 2.83091 2.99672 3.17045 3.31814 3.45439 3.60778 4.10165 4.34758 4.82329 
18 0.01386 0.09846 0.17524 0.32527 0.3461 0.78789 0.82596 0.83572 0.84905 0.97623 1.00165 1.01646 1.18437 1.22193 1.4693 1.51561 1.67657 4.10701 
10 0.02396 0.11951 0.1841 0.34002 0.80404 0.83959 1.00891 1.21999 1.48314 1.52463 
13 0.0195 0.10621 0.18186 0.34019 0.7921 0.83032 0.84076 0.87439 0.98804 1.00542 1.19983 1.47161 1.52012 
32 0.01939 0.10508 0.16942 0.18045 0.32329 0.33323 0.51424 0.79681 0.8297 0.83938 0.87116 0.99962 1.01122 1.17695 1.1904 1.22152 1.34318 1.51013 1.52627 1.66582 1.68734 1.86054 2.20941 2.34891 2.83511 3.00198 3.17618 3.32321 3.45745 4.10503 4.35097 4.82692 
22 0.00744 0.10411 0.17082 0.32179 0.34635 0.52937 0.67608 0.80155 0.82893 0.84248 0.99765 1.01932 1.18138 1.36068 1.51164 1.67035 1.85996 2.22772 3.17749 3.46308 4.10505 4.83803 
24 0.01352 0.10104 0.16914 0.18531 0.32267 0.3433 0.53345 0.79357 0.82749 0.83734 0.89824 0.99742 1.0096 1.17902 1.21328 1.50733 1.52809 1.66809 1.86383 2.2202 3.46652 4.10503 4.38485 4.83823 
23 0.00958 0.10684 0.17241 0.19292 0.32531 0.34141 0.53481 0.80452 0.83135 0.84226 1.00037 1.01505 1.18056 1.20857 1.51149 1.53265 1.67095 1.87225 2.22741 3.33071 3.4627 4.11194 4.83944 
31 0.01667 0.09724 0.16766 0.1776 0.32065 0.33024 0.51369 0.78909 0.82624 0.83533 0.84987 0.99577 1.00481 1.04369 1.17703 1.19504 1.34677 1.476 1.50901 1.52404 1.66504 1.8568 2.34561 2.84029 3.17633 3.32197 3.45756 3.60748 4.10349 4.34983 4.82646 
19 0.01664 0.09749 0.16763 0.31747 0.33226 0.51295 0.78775 0.82435 0.83435 0.86911 0.99378 1.00796 1.17846 1.46613 1.51368 1.66221 1.85256 4.34728 4.82397 
13 0.01122 0.10065 0.17409 0.32683 0.78756 0.82562 0.83566 0.8591 0.98187 1.00034 1.04216 1.46713 1.51481 
16 0.00873 0.10804 0.17622 0.33047 0.79712 0.83197 0.84348 1.00196 1.02027 1.18869 1.48058 1.51474 1.54006 1.87779 2.24218 4.11494 
26 0.01649 0.10141 0.16464 0.17853 0.31738 0.32885 0.51049 0.79301 0.82599 0.83565 0.86648 0.99532 1.00588 1.17669 1.47885 1.50791 1.55352 1.66039 1.85224 2.20132 2.34213 2.82914 3.31864 4.10049 4.3439 4.82029 
9 0.02143 0.10646 0.47997 0.7906 0.82766 0.84139 0.9777 1.0047 1.4674 
18 0.00855 0.09976 0.16884 0.32016 0.51025 0.78905 0.82474 0.83487 0.87186 0.99404 1.0069 1.17843 1.46878 1.50944 1.53857 1.85734 4.10409 4.34823 
9 0.01852 0.10609 0.47883 0.79019 0.82756 0.84079 0.97639 1.00481 1.46715 
29 0.01038 0.10132 0.17156 0.18582 0.32377 0.33566 0.51846 0.66006 0.79832 0.83048 0.84032 0.99975 1.01193 1.1802 1.2028 1.34759 1.51172 1.5321 1.66948 1.85926 2.21237 2.66573 3.18374 3.32375 3.45997 4.10679 4.35453 4.53182 4.83633 
21 0.01941 0.10756 0.17261 0.1867 0.32549 0.33811 0.51952 0.80029 0.8313 0.84135 1.00098 1.01321 1.18317 1.21572 1.51141 1.53111 1.67086 1.86194 3.46796 4.10931 4.35429 
19 0.01093 0.10032 0.17655 0.19397 0.32914 0.34142 0.54562 0.79894 0.83512 0.84499 1.0045 1.01788 1.19033 1.22892 1.47912 1.52009 1.67634 1.8693 4.11222 
8 0.01092 0.11874 0.79575 0.83008 0.85391 0.99693 1.47583 1.53442 
13 0.01123 0.10619 0.1772 0.33331 0.79395 0.82985 0.84096 0.98271 1.00305 1.04628 1.19702 1.47545 1.51623 
39 0.01444 0.10076 0.17406 0.18434 0.32648 0.33521 0.35914 0.51983 0.54629 0.66185 0.79956 0.83277 0.84164 0.85864 1.00301 1.01249 1.18194 1.19604 1.22643 1.34762 1.51406 1.53084 1.67055 1.70774 1.86228 1.88712 2.21926 2.35304 2.65958 2.85991 3.02172 3.17925 3.32611 3.4631 4.10932 4.35923 4.52612 4.6826 4.83368 
21 0.01097 0.09077 0.17761 0.19261 0.33137 0.34373 0.53397 0.8044 0.83689 0.84714 1.00568 1.01761 1.18674 1.2113 1.51952 1.67519 1.86703 2.35937 3.47084 4.11319 4.37451 
19 0.02287 0.11939 0.17902 0.20871 0.33078 0.34722 0.53845 0.81944 0.83999 0.86137 1.00672 1.03256 1.18632 1.21662 1.52031 1.68069 1.87095 4.11809 4.39668 
27 0.01638 0.10216 0.17044 0.18435 0.32205 0.33287 0.51533 0.79489 0.8291 0.83891 0.87357 0.99872 1.0095 1.17964 1.20336 1.34933 1.51002 1.52897 1.66681 1.85728 2.34861 3.17706 3.32338 3.45963 4.10624 4.35071 4.82678 
14 0.01462 0.10027 0.17627 0.32525 0.48881 0.78961 0.82745 0.8377 0.85927 0.98486 1.00169 1.01794 1.46861 1.52077 
23 0.00846 0.10247 0.17148 0.19653 0.32314 0.33814 0.52384 0.79748 0.82942 0.84047 0.99879 1.01623 1.18172 1.21992 1.50957 1.53009 1.67033 1.85847 3.32793 3.46425 4.10625 4.351 4.83091 
26 0.0193 0.10493 0.16906 0.18535 0.32101 0.33269 0.51463 0.67165 0.80107 0.8293 0.83991 0.998 1.01049 1.17645 1.19993 1.34497 1.51206 1.66589 1.85681 2.2088 2.34755 3.17532 3.32151 3.4581 4.10661 4.82683 
10 0.00912 0.10837 0.48773 0.79456 0.83451 0.87242 1.00097 1.23045 1.47242 1.52925 
9 0.01176 0.11889 0.20617 0.34711 0.80602 0.83659 1.00487 1.48257 1.54083 
27 0.00695 0.0315 0.11512 0.17843 0.1972 0.33064 0.34352 0.52364 0.673 0.81099 0.83616 0.84619 1.00628 1.02173 1.18514 1.2048 1.35859 1.51643 1.5347 1.68438 1.87242 2.35846 3.33155 3.46811 4.11307 4.36163 4.84024 
21 0.01691 0.10687 0.17282 0.18921 0.32813 0.53007 0.79728 0.83031 0.84036 0.89294 1.00131 1.01605 1.18573 1.22799 1.51031 1.52794 1.67875 1.86837 3.46434 4.10802 4.67126 
19 0.02214 0.11467 0.17212 0.32522 0.40092 0.53903 0.80817 0.83146 0.84625 1.00196 1.18199 1.51148 1.67528 1.86518 2.23646 2.36592 4.1064 4.36128 4.83474 
21 0.02058 0.113 0.17509 0.1983 0.32749 0.34863 0.5267 0.81141 0.83535 0.85074 1.00375 1.02943 1.18348 1.21986 1.51551 1.54649 1.67422 1.86565 2.23192 4.11673 4.36019 
24 0.00948 0.10286 0.16824 0.18911 0.32038 0.33582 0.51284 0.79732 0.82741 0.83915 0.99665 1.0136 1.17829 1.34438 1.50878 1.54295 1.66701 1.85532 2.34452 3.31954 3.45928 4.10169 4.34675 4.82347 
28 0.00674 0.09519 0.16506 0.17973 0.31823 0.33098 0.51014 0.78945 0.82423 0.83433 0.97895 0.99721 1.01955 1.17554 1.21466 1.33933 1.50465 1.52453 1.66348 1.85329 2.22558 2.34171 2.83262 3.31653 3.45402 4.09909 4.34426 4.82079 
15 0.01136 0.10432 0.17922 0.32962 0.34802 0.79689 0.8352 0.8466 1.00228 1.01506 1.19309 1.4741 1.53086 4.11489 4.4415 
12 0.01614 0.11165 0.18023 0.33426 0.79894 0.83703 0.85228 1.00561 1.03172 1.19943 1.48058 1.52504 
30 0.01694 0.10315 0.16933 0.18081 0.32146 0.332 0.51415 0.79544 0.82893 0.83849 0.86493 0.99878 1.00992 1.17781 1.20191 1.3415 1.51003 1.53219 1.66549 1.85656 1.89453 2.21213 2.34602 2.83499 3.1746 3.32136 3.45706 4.10411 4.34896 4.82524 
14 0.00923 0.10367 0.17493 0.32745 0.79311 0.82954 0.8399 0.88131 0.99813 1.01004 1.22928 1.47318 1.51753 1.67725 
29 0.00858 0.10155 0.17171 0.18255 0.32532 0.33643 0.51621 0.80056 0.8321 0.84256 1.00094 1.0131 1.17888 1.19766 1.34898 1.51306 1.53352 1.6692 1.7114 1.86112 2.21642 2.34846 2.8398 3.17785 3.3245 3.46145 4.10595 4.3519 4.8275 
35 0.01927 0.10333 0.16871 0.18054 0.32203 0.33351 0.51356 0.53738 0.6551 0.80156 0.8288 0.83848 0.99829 1.01017 1.17636 1.1934 1.34085 1.50824 1.52635 1.66637 1.85744 2.08161 2.21079 2.3451 2.65114 2.83263 3.00341 3.17218 3.31996 3.45614 3.60265 4.10275 4.34948 4.5176 4.82468 
22 0.0197 0.10949 0.17188 0.1961 0.32362 0.33472 0.51594 0.80517 0.83227 0.84308 1.00056 1.01309 1.18212 1.22566 1.51273 1.66716 1.85856 2.35027 3.32363 4.1062 4.35186 4.82798 
40 0.00895 0.10026 0.16793 0.17731 0.20434 0.32156 0.33139 0.51291 0.5375 0.65275 0.80598 0.83009 0.83978 0.99902 1.01122 1.17528 1.1875 1.21834 1.33948 1.51044 1.5335 1.66535 1.68866 1.85698 1.88392 2.07872 2.20599 2.34513 2.64928 2.83177 2.9979 3.17068 3.3196 3.45513 3.60065 3.7766 4.10286 4.34829 4.51745 4.82459 
12 0.00954 0.10592 0.1807 0.33358 0.80035 0.83616 0.84867 1.00474 1.02151 1.22282 1.48323 1.53295 
28 0.0159 0.09862 0.16607 0.17987 0.31873 0.32815 0.51127 0.79164 0.82653 0.8362 0.86096 0.996 1.00618 1.17508 1.21583 1.33937 1.50161 1.52543 1.66234 1.85407 2.34352 2.82977 3.18089 3.31853 3.45607 4.10205 4.3459 4.82191 
11 0.01979 0.11171 0.18163 0.33753 0.79795 0.83389 0.84961 1.00406 1.20449 1.47702 1.519 
22 0.0167 0.10669 0.17128 0.32322 0.33613 0.51857 0.79789 0.82906 0.84031 0.99913 1.01835 1.18075 1.50411 1.52281 1.66939 1.85959 2.34822 3.32331 3.45983 4.10373 4.35118 4.8278 
42 0.01185 0.07711 0.13813 0.17566 0.18504 0.2203 0.32881 0.33853 0.52005 0.53853 0.66119 0.80022 0.83336 0.84204 0.85766 1.00365 1.01273 1.18257 1.19506 1.22274 1.34735 1.51467 1.52906 1.67233 1.69916 1.86556 2.09529 2.21365 2.24612 2.35133 2.65568 2.84366 3.00687 3.17852 3.32675 3.46173 3.49204 3.6076 4.10884 4.35747 4.52606 4.83211 
24 0.01809 0.10063 0.1722 0.19134 0.32505 0.3408 0.79118 0.82825 0.83792 0.85718 0.99758 1.0079 1.18246 1.21604 1.47131 1.51292 1.53486 1.67266 1.86514 2.35546 3.46458 4.10619 4.35496 4.84327 
29 0.00898 0.10117 0.16932 0.18191 0.32208 0.33373 0.51393 0.55104 0.79817 0.82897 0.8391 0.99902 1.01457 1.17652 1.20048 1.34124 1.51088 1.5403 1.66703 1.85735 1.90009 2.20865 2.34627 3.17504 3.32062 3.45819 4.10477 4.35117 4.83029 
18 0.01465 0.10445 0.17105 0.32285 0.35049 0.5457 0.79516 0.8273 0.8382 0.99712 1.01309 1.17918 1.2124 1.50461 1.52167 1.67397 1.86235 4.10696 
21 0.01038 0.10608 0.17362 0.19827 0.32496 0.33764 0.53816 0.80118 0.83174 0.84252 1.00054 1.01341 1.18309 1.21877 1.51303 1.53717 1.67183 1.86371 3.47867 4.10994 4.84239 
30 0.01882 0.10589 0.16929 0.18131 0.32266 0.33422 0.51435 0.54341 0.66069 0.80807 0.83132 0.84303 0.99994 1.0166 1.17683 1.19465 1.34336 1.50966 1.52779 1.66645 1.85903 2.20567 2.34667 2.83511 3.17393 3.32149 3.45742 4.10401 4.35062 4.82545 
22 0.00702 0.09704 0.17264 0.1905 0.32584 0.34007 0.79671 0.83057 0.84041 0.87279 0.99979 1.01055 1.18315 1.21853 1.5093 1.53198 1.67209 1.86174 2.22862 3.4671 4.10894 4.3556 
20 0.01048 0.10136 0.16705 0.19685 0.31981 0.33512 0.51377 0.79409 0.82609 0.83593 0.87905 0.99644 1.00996 1.17715 1.50316 1.52206 1.66355 1.85469 3.32387 4.34624 
15 0.01726 0.10555 0.17223 0.32349 0.34004 0.79393 0.82837 0.83841 0.87358 0.99737 1.00835 1.47262 1.51494 1.67402 1.86749 
12 0.00751 0.10213 0.17051 0.32417 0.78971 0.825 0.83581 0.97675 0.99826 1.04921 1.46852 1.51167 
12 0.0123 0.10449 0.17066 0.33098 0.79122 0.82558 0.8369 0.99424 1.00938 1.21337 1.47371 1.50941 
28 0.0084 0.09296 0.17246 0.18373 0.32578 0.33574 0.5237 0.66823 0.79667 0.83133 0.84065 0.86755 1.00136 1.01218 1.18287 1.20856 1.48078 1.51254 1.52813 1.67097 1.86153 1.89889 2.2231 3.19288 3.46334 4.10913 4.37528 4.84002 
18 0.02072 0.10609 0.17132 0.22234 0.32341 0.79399 0.82856 0.83912 0.99586 1.00713 1.18533 1.47286 1.51576 1.66635 1.85792 3.47248 4.1104 4.35477 
17 0.02029 0.1045 0.16848 0.3209 0.48464 0.79253 0.82727 0.83773 0.97827 0.99915 1.01392 1.47082 1.52091 1.66311 1.85744 4.34762 4.82462 
22 0.0105 0.10093 0.16938 0.32118 0.33484 0.51977 0.79166 0.82597 0.83619 0.96687 0.99842 1.02442 1.17815 1.21096 1.49961 1.5164 1.66896 1.85972 3.45637 4.10406 4.35349 4.83377 
20 0.01741 0.10163 0.16648 0.18844 0.31951 0.7896 0.82536 0.83622 0.99194 1.00367 1.1764 1.4671 1.50967 1.54928 1.66468 1.85474 3.32386 4.10224 4.34681 4.82279 
26 0.01562 0.10806 0.16874 0.18249 0.32154 0.33393 0.51476 0.80497 0.83071 0.84201 0.99884 1.01202 1.17732 1.21968 1.50852 1.53127 1.66464 1.85715 2.20778 2.34724 2.83492 3.32285 3.45954 4.10511 4.34974 4.8255 
26 0.02042 0.10315 0.16416 0.18165 0.31632 0.33013 0.50878 0.79752 0.82553 0.83685 0.99403 1.00968 1.17195 1.33629 1.50706 1.6594 1.85078 2.20227 2.3403 2.82772 3.17323 3.31597 3.45377 4.099 4.34294 4.81925 
21 0.00658 0.02953 0.11079 0.17872 0.21646 0.33089 0.34697 0.79826 0.83366 0.84313 0.87462 1.00587 1.02472 1.18975 1.22922 1.48281 1.51902 1.55171 1.68871 1.87403 4.11487 
45 0.01412 0.10401 0.17048 0.17935 0.20133 0.32436 0.33354 0.36538 0.51525 0.53246 0.65491 0.69252 0.81774 0.83482 0.84653 1.0025 1.01734 1.17855 1.19119 1.22239 1.34164 1.36412 1.5123 1.52973 1.66874 1.69296 1.86151 2.0876 2.20593 2.22951 2.34887 2.65038 2.83643 3.00137 3.17491 3.32232 3.45809 3.4842 3.60396 3.78473 4.10612 4.35412 4.52118 4.65699 4.82836 
26 0.00872 0.09786 0.16861 0.18142 0.32067 0.33199 0.51499 0.79294 0.82751 0.8377 0.99476 1.00544 1.17723 1.19756 1.34599 1.47752 1.51252 1.54766 1.66589 1.8559 2.34664 3.32148 3.4598 4.10389 4.349 4.82577 
15 0.01971 0.10398 0.17289 0.3266 0.54202 0.79186 0.82928 0.8404 0.99792 1.0134 1.18314 1.22419 1.47178 1.51228 4.11008 
25 0.01555 0.10253 0.16431 0.17663 0.31742 0.33167 0.50995 0.79652 0.82564 0.83597 0.99416 1.00592 1.17273 1.50169 1.5196 1.66113 1.85228 2.20846 2.34259 2.83587 3.31838 3.45859 4.10007 4.34486 4.82151 
15 0.02111 0.10939 0.17629 0.3304 0.55859 0.79772 0.83126 0.84161 0.99947 1.01177 1.18826 1.23868 1.50582 1.52258 4.11505 
11 0.0098 0.11567 0.18086 0.32802 0.80278 0.83216 0.85479 1.00044 1.20702 1.51674 1.87433 
30 0.02033 0.09625 0.15624 0.30846 0.31842 0.49995 0.78557 0.81814 0.82826 0.98669 1.00053 1.16267 1.32686 1.49358 1.52994 1.65189 1.84363 2.06158 2.1901 2.33262 2.81797 2.98466 3.16044 3.30732 3.4437 3.59157 3.7664 4.09085 4.33587 4.81149 
16 0.01916 0.10151 0.17218 0.32814 0.49599 0.78905 0.82612 0.83651 0.88389 0.99717 1.0195 1.1821 1.46819 1.51216 3.46646 4.10909 
21 0.06048 0.13063 0.16545 0.19619 0.31707 0.34399 0.51169 0.79428 0.8227 0.83504 0.99247 1.17792 1.48004 1.50642 1.53434 1.85228 2.34334 3.31713 4.09731 4.34257 4.81989 
35 0.0151 0.1089 0.17203 0.18654 0.32459 0.33678 0.51585 0.5382 0.65657 0.81545 0.83394 0.84704 1.00164 1.01882 1.17907 1.19635 1.34367 1.51219 1.53329 1.67141 1.861 2.09024 2.21517 2.3488 2.65346 2.83629 3.00495 3.174 3.323 3.45855 3.60602 4.10668 4.35526 4.53299 4.82834 
27 0.01871 0.10222 0.16835 0.17977 0.32147 0.33161 0.51365 0.79475 0.82916 0.83857 0.85947 0.99856 1.00843 1.1769 1.1993 1.34124 1.50818 1.52838 1.66422 1.85615 2.20678 2.34733 3.32226 3.46091 4.10477 4.34887 4.82633 
9 0.02043 0.10529 0.32981 0.78933 0.82606 0.84515 0.97906 1.00177 1.46627 
26 0.01441 0.09828 0.16519 0.17646 0.31812 0.32737 0.51067 0.79135 0.82621 0.83588 0.86156 0.99567 1.00591 1.17594 1.33834 1.47382 1.50899 1.66138 1.85319 2.20369 2.34337 2.83255 3.31804 4.10361 4.34556 4.8222 
18 0.01394 0.09485 0.16144 0.31203 0.49001 0.78276 0.81967 0.83135 0.97131 0.99226 1.45909 1.53951 1.6561 1.84579 2.33701 4.0951 4.33762 4.81385 
24 0.01377 0.10402 0.16705 0.31815 0.32996 0.51094 0.79487 0.82709 0.83792 0.99579 1.00948 1.17461 1.33931 1.5067 1.66186 1.85329 2.34278 2.82983 3.17713 3.31821 3.45637 4.10138 4.34548 4.82172 
16 0.01283 0.10703 0.18027 0.33551 0.79617 0.83402 0.84458 0.98139 1.00699 1.05907 1.19089 1.22953 1.48103 1.52087 3.49176 4.11602 
37 0.01541 0.10037 0.16614 0.17533 0.19592 0.32016 0.32899 0.34849 0.51304 0.55204 0.66047 0.80595 0.82979 0.8391 0.99822 1.00851 1.17459 1.18899 1.22702 1.34112 1.50877 1.5246 1.6639 1.68962 1.85593 1.88886 2.20339 2.34552 2.8328 3.00703 3.17252 3.32012 3.45669 3.60429 4.10288 4.34837 4.82437 
37 0.0116 0.09387 0.16045 0.17032 0.20411 0.31455 0.32421 0.50655 0.53298 0.65082 0.79292 0.82358 0.83269 0.85463 0.99303 1.00346 1.16946 1.18415 1.22335 1.33446 1.50373 1.51995 1.65769 1.68211 1.8505 2.19756 2.33944 2.64748 2.82601 2.99194 3.17022 3.31454 3.45153 3.59864 4.0989 4.34308 4.81854 
12 0.02168 0.11347 0.17784 0.33403 0.79967 0.83245 0.84376 1.00016 1.01273 1.19986 1.49792 1.51902 
24 0.01548 0.09313 0.1659 0.31808 0.33065 0.4896 0.51405 0.78485 0.82205 0.83228 0.85529 0.99225 1.00633 1.17905 1.46298 1.50819 1.66633 1.85458 2.34404 3.31752 3.45375 4.10018 4.34606 4.82181 
29 0.00978 0.09225 0.15384 0.16846 0.30671 0.31874 0.49827 0.78487 0.81584 0.82669 0.98457 0.99793 1.16089 1.32464 1.49351 1.64959 1.84091 2.05897 2.18736 2.33015 2.81538 2.98195 3.15846 3.30505 3.44213 3.58847 4.08824 4.33308 4.80882 
21 0.07712 0.16175 0.1845 0.31694 0.50832 0.80035 0.82592 0.84385 0.99366 1.03675 1.17355 1.50503 1.6613 1.85279 2.23499 2.34385 3.31911 3.45547 4.09969 4.34531 4.82244 
12 0.02139 0.11474 0.17826 0.33117 0.80056 0.83306 0.84618 1.00125 1.01874 1.19085 1.51272 1.5401 
22 0.01596 0.10259 0.17936 0.20146 0.33222 0.34678 0.52913 0.79564 0.83281 0.8419 0.85642 1.00489 1.01525 1.18663 1.20961 1.47506 1.51757 1.53509 1.69451 2.24292 3.46958 4.11162 
26 0.01419 0.10356 0.17572 0.19245 0.32842 0.34099 0.53966 0.79781 0.83195 0.84142 0.8638 1.00448 1.02018 1.18478 1.21366 1.36742 1.51437 1.53328 1.67609 1.87081 2.23597 3.33353 3.46763 4.11246 4.361 4.84545 
10 0.02308 0.10479 0.1743 0.32349 0.79043 0.82506 0.8371 0.99424 1.46522 1.51795 
14 0.02265 0.11144 0.17437 0.20589 0.32876 0.80017 0.83182 0.84396 1.00032 1.01665 1.18985 1.51016 1.53075 1.67316 
27 0.01529 0.10416 0.17078 0.1886 0.32389 0.33868 0.51649 0.7966 0.82898 0.83992 1.00007 1.17894 1.20577 1.34494 1.50826 1.52852 1.67232 1.86091 2.21489 2.34838 3.17801 3.32563 3.45738 3.6132 4.10453 4.35744 4.83281 
37 0.01899 0.10181 0.1656 0.17596 0.31835 0.32828 0.50957 0.53784 0.65106 0.80145 0.82783 0.8398 0.99623 1.01187 1.17198 1.18739 1.33613 1.50738 1.53987 1.66299 1.85359 1.88661 2.07362 2.20174 2.34163 2.64748 2.82844 2.99556 3.16771 3.31614 3.45163 3.59723 3.7731 4.0993 4.34552 4.5146 4.82119 
21 0.01129 0.09825 0.17891 0.19842 0.33218 0.34776 0.54395 0.8008 0.83547 0.8451 0.89669 1.00706 1.02478 1.19026 1.2261 1.51726 1.53613 1.68199 1.88268 2.24734 3.46937 
29 0.009 0.09657 0.16741 0.1774 0.32126 0.33161 0.51382 0.79083 0.82661 0.83621 0.85642 0.9961 1.00598 1.17716 1.19854 1.34492 1.47619 1.50869 1.52827 1.66692 1.85721 2.34603 3.1743 3.32095 3.45909 3.60407 4.10342 4.3515 4.82654 
34 0.01187 0.09804 0.17252 0.18629 0.32686 0.34201 0.52108 0.57272 0.65903 0.79511 0.82968 0.83878 0.85959 1.00173 1.01689 1.17976 1.19636 1.35276 1.51147 1.52809 1.6772 1.86883 2.09846 2.21417 2.35403 2.65542 3.17728 3.32729 3.46186 3.61335 4.10711 4.36553 4.66454 4.83631 
13 0.01185 0.10644 0.17575 0.32684 0.79401 0.82953 0.83969 0.87325 0.99863 1.0104 1.20775 1.47611 1.51736 
22 0.01584 0.10514 0.1748 0.19621 0.32865 0.35139 0.52172 0.79777 0.83203 0.84234 1.0016 1.01691 1.18189 1.20421 1.48284 1.51414 1.53411 1.6789 1.88041 2.22125 3.46537 4.10963 
28 0.0189 0.09473 0.16155 0.17263 0.3145 0.3252 0.50708 0.7869 0.82182 0.8315 0.85479 0.9913 1.00196 1.17049 1.19954 1.33702 1.49779 1.5132 1.65871 1.84958 2.20144 2.33934 2.82833 3.31565 3.45075 4.09661 4.34138 4.81842 
11 0.01515 0.10121 0.46943 0.78533 0.82403 0.83513 0.88658 0.97448 0.99905 1.46402 1.55151 
14 0.01738 0.11295 0.18498 0.33802 0.57963 0.80249 0.84046 0.85646 1.01162 1.19163 1.2265 1.48375 1.52628 3.47681 
19 0.01178 0.09538 0.16555 0.1877 0.31805 0.50232 0.78607 0.82373 0.83372 0.85361 0.99243 1.00296 1.223 1.46467 1.51651 1.66042 1.85207 4.34554 4.82667 
19 0.01959 0.10593 0.17416 0.32601 0.3437 0.52008 0.79614 0.83006 0.84098 1.00023 1.01865 1.18111 1.21829 1.50875 1.52699 1.67637 1.87282 4.11007 4.35862 
17 0.02046 0.10946 0.17326 0.32779 0.52505 0.79803 0.83015 0.84383 0.99964 1.02262 1.18114 1.21645 1.51372 1.67332 2.22653 3.46935 4.11106 
30 0.0092 0.06929 0.13751 0.17699 0.1931 0.32948 0.34199 0.524 0.68601 0.80617 0.83515 0.8451 1.00529 1.02073 1.18411 1.2034 1.34992 1.51604 1.53467 1.67405 1.86739 2.22487 2.35541 3.18061 3.32884 3.46477 4.11094 4.36115 4.53591 4.83568 
16 0.01736 0.10466 0.17484 0.22219 0.33029 0.79295 0.83007 0.84087 0.98198 1.00394 1.18484 1.22075 1.47207 1.51404 1.54289 4.10792 
20 0.01551 0.10466 0.17706 0.32727 0.3459 0.53087 0.79551 0.83226 0.84317 1.00164 1.01735 1.18548 1.21965 1.47561 1.51891 1.8756 2.24555 3.46521 4.10964 4.40377 
11 0.00806 0.10799 0.17769 0.33282 0.79805 0.83548 0.85734 1.00376 1.21212 1.47743 1.52509 
24 0.01624 0.10182 0.17406 0.19066 0.32716 0.34028 0.5217 0.79536 0.83056 0.83982 0.85794 1.00052 1.01048 1.18395 1.21512 1.47596 1.51412 1.53654 1.67454 1.86496 2.35193 3.46472 4.10795 4.35743 
30 0.01761 0.09619 0.1636 0.17488 0.3176 0.32773 0.50887 0.78875 0.8238 0.83306 0.85131 0.99394 1.00387 1.172 1.33671 1.47019 1.50478 1.53043 1.66058 1.85222 2.20293 2.34033 2.82725 2.99557 3.17061 3.3162 3.45225 4.09844 4.34362 4.81979 
16 0.01191 0.10632 0.17278 0.32506 0.34336 0.79574 0.8293 0.84023 0.99793 1.01147 1.18465 1.47783 1.5136 1.67745 1.86511 4.11064 
24 0.01339 0.10226 0.16748 0.18039 0.32087 0.33467 0.51255 0.79455 0.82704 0.83678 0.87186 0.99654 1.00831 1.17991 1.22273 1.50588 1.52283 1.66404 1.85835 3.32463 3.45723 4.10313 4.34804 4.82429 
13 0.01274 0.10088 0.17016 0.3211 0.78659 0.824 0.8352 0.9726 0.9988 1.46335 1.51699 1.85611 4.34625 
24 0.01905 0.09543 0.16295 0.31364 0.32712 0.50732 0.78507 0.82181 0.83289 0.98223 0.99578 1.17413 1.21733 1.46345 1.51068 1.65932 1.84864 2.3392 2.82969 3.31751 3.45765 4.09771 4.34068 4.81722 
12 0.0189 0.11213 0.17213 0.32316 0.79681 0.82764 0.84011 0.99585 1.01228 1.20383 1.50529 1.53278 
12 0.02279 0.10988 0.1756 0.3265 0.79574 0.82939 0.84109 0.99698 1.01006 1.21314 1.48162 1.52425 
19 0.01798 0.1108 0.18353 0.33606 0.47249 0.54314 0.68429 0.80501 0.83898 0.84958 1.01078 1.1928 1.22819 1.48574 1.52491 2.25518 3.47443 4.11939 4.4058 
15 0.01325 0.11685 0.18316 0.33694 0.53614 0.81199 0.84364 1.01202 1.19336 1.23828 1.52919 1.70724 1.90146 3.47294 4.11957 
23 0.02762 0.10531 0.16506 0.18993 0.31774 0.33535 0.51014 0.8004 0.82572 0.83856 0.99477 1.02268 1.17627 1.33794 1.50619 1.55007 1.66352 1.85319 2.34298 3.31808 4.09878 4.34351 4.82023 
17 0.01609 0.10058 0.17364 0.29125 0.32658 0.34383 0.79151 0.82926 0.83904 0.86855 0.99868 1.00963 1.21337 1.46998 1.51657 1.67263 1.86492 
14 0.00682 0.10249 0.17075 0.3222 0.7917 0.8278 0.83825 0.95339 0.99913 1.01438 1.46976 1.53131 1.66503 1.85799 
11 0.00711 0.1033 0.17621 0.32758 0.792 0.82891 0.84121 0.99559 1.00982 1.46817 1.51968 
17 0.01691 0.10995 0.17269 0.32174 0.34492 0.79973 0.82982 0.84139 0.99797 1.01135 1.18731 1.50821 1.53252 1.66431 1.85889 4.10943 4.35414 
18 0.01214 0.11003 0.17007 0.18837 0.32271 0.33706 0.80557 0.83129 0.84382 0.99917 1.01368 1.1809 1.22811 1.51136 1.5504 1.66719 1.85875 4.35345 
13 0.0131 0.10564 0.17435 0.32795 0.79264 0.82838 0.83974 0.99427 1.00899 1.18897 1.47149 1.51493 4.10841 
13 0.01718 0.11258 0.17695 0.33116 0.79947 0.83287 0.84506 1.00175 1.02092 1.19007 1.49492 1.51999 1.87053 
37 0.00978 0.1091 0.16723 0.17884 0.32018 0.3304 0.5112 0.53699 0.6515 0.82033 0.83455 0.86013 0.99925 1.0177 1.1741 1.1892 1.33796 1.50955 1.53239 1.66447 1.68919 1.85601 1.87867 2.07719 2.20426 2.34429 2.64962 2.8304 2.99718 3.17075 3.31857 3.45475 3.60165 3.78177 4.10233 4.34825 4.82352 
34 0.01937 0.11422 0.18135 0.19611 0.3352 0.34874 0.52757 0.55738 0.66847 0.81726 0.84141 0.85276 1.01037 1.02631 1.18923 1.21038 1.3594 1.52152 1.54314 1.68201 1.87407 2.22133 2.35819 2.66454 2.86517 3.02029 3.18624 3.33418 3.47146 3.6243 4.11683 4.36535 4.53812 4.84412 
28 0.00902 0.09941 0.16439 0.17618 0.31671 0.32732 0.50933 0.79282 0.82594 0.83558 0.8658 0.99528 1.00579 1.17221 1.33627 1.50392 1.52771 1.65988 1.85167 2.19845 2.34151 2.82726 3.0051 3.31699 3.45851 4.10083 4.34417 4.82027 
23 0.07897 0.14479 0.16223 0.3064 0.31735 0.49624 0.77848 0.8162 0.82623 0.96611 0.98888 1.16945 1.45605 1.50172 1.65346 1.84288 2.06691 2.33413 2.82276 3.31201 4.09194 4.33512 4.81181 
18 0.01005 0.11528 0.17862 0.23451 0.32975 0.34585 0.53067 0.82243 0.84078 0.89421 1.00672 1.19358 1.52003 1.68425 1.87486 3.47577 4.11457 4.3893 
12 0.01229 0.1065 0.17608 0.33057 0.79388 0.83016 0.84228 0.99616 1.01125 1.21167 1.47243 1.5207 
13 0.01605 0.11077 0.18153 0.33596 0.79834 0.8357 0.84665 0.98892 1.00787 1.03634 1.19576 1.48086 1.52645 
21 0.01276 0.10848 0.17104 0.18564 0.32339 0.33827 0.53077 0.80572 0.83189 0.84305 1.00007 1.01309 1.18743 1.51045 1.53097 1.66649 1.85792 2.23566 3.47765 4.10987 4.35821 
17 0.01632 0.10574 0.17111 0.19894 0.32469 0.52704 0.79704 0.82995 0.8459 0.99931 1.18005 1.21906 1.50909 1.53382 1.67939 1.89236 4.11214 
12 0.01116 0.1066 0.17198 0.32668 0.7935 0.82634 0.83766 0.99564 1.0157 1.19523 1.49127 1.51521 
25 0.01735 0.09875 0.16953 0.18032 0.32353 0.33512 0.51732 0.79089 0.82767 0.83716 0.85469 0.99738 1.00735 1.17865 1.19795 1.47048 1.51087 1.53161 1.66832 1.85918 2.34849 3.46288 4.1053 4.35127 4.82892 
22 0.01615 0.11582 0.1831 0.21582 0.33662 0.38154 0.5435 0.69407 0.82166 0.84295 0.86134 1.01225 1.19334 1.23465 1.52223 1.55104 1.69446 1.87919 2.24746 3.4762 4.12244 4.86373 
14 0.00847 0.09809 0.17054 0.31812 0.78424 0.82133 0.83247 0.97039 0.99474 1.46081 1.51529 1.84987 4.10464 4.34133 
16 0.00856 0.10879 0.16777 0.3187 0.51165 0.80074 0.8281 0.84121 0.99597 1.0111 1.20322 1.5057 1.53931 1.66194 1.85465 4.34567 
17 0.01678 0.10078 0.17462 0.32801 0.36864 0.78977 0.83006 0.83965 0.86576 0.98172 1.00276 1.01761 1.19609 1.47004 1.52031 3.47249 4.10805 
38 0.01878 0.10641 0.16755 0.17775 0.22017 0.32085 0.3309 0.51223 0.54048 0.65527 0.81462 0.83214 0.84435 0.99904 1.01213 1.17497 1.19099 1.33925 1.50976 1.52963 1.66444 1.68449 1.856 1.87964 2.07835 2.20655 2.34458 2.65549 2.83121 2.99934 3.17206 3.31974 3.45599 3.6033 4.1028 4.34792 4.67009 4.82405 
11 0.00814 0.10178 0.17838 0.33363 0.79489 0.83146 0.84235 0.98218 1.0052 1.47106 1.53403 
12 0.01729 0.10597 0.17653 0.32634 0.79263 0.82974 0.84125 0.98143 1.00351 1.18743 1.47044 1.52147 
8 0.02368 0.11384 0.49245 0.79569 0.83185 0.85475 1.00568 1.47277 
13 0.01095 0.10258 0.17456 0.32787 0.79019 0.83002 0.84075 0.97515 1.00319 1.18586 1.23022 1.46986 1.51678 
38 0.01568 0.10503 0.16905 0.17889 0.21562 0.32269 0.33234 0.51589 0.55508 0.65741 0.80903 0.83162 0.84157 0.99976 1.01109 1.17837 1.19721 1.34265 1.50961 1.52496 1.66568 1.68528 1.85766 1.87553 2.09148 2.20984 2.34781 2.65524 2.83757 3.01145 3.1753 3.32342 3.45994 3.79396 4.10685 4.35435 4.52224 4.82825 
20 0.01187 0.10839 0.17196 0.20407 0.32428 0.33996 0.52132 0.80728 0.83196 0.84634 1.00026 1.02238 1.18169 1.51174 1.55346 1.66973 1.86622 2.24122 3.46846 4.1074 
12 0.01519 0.10672 0.1769 0.33124 0.79343 0.82977 0.83976 0.86629 1.0003 1.01338 1.47126 1.5197 
35 0.01539 0.11232 0.17684 0.18729 0.26172 0.33099 0.34201 0.52405 0.55574 0.66565 0.82353 0.84026 0.8534 1.00774 1.02325 1.18528 1.20352 1.35223 1.51752 1.53816 1.67546 1.86716 2.21989 2.35468 2.66318 2.84623 3.02094 3.1826 3.33083 3.4661 3.617 4.11247 4.36064 4.53497 4.83663 
34 0.01633 0.0996 0.16034 0.17123 0.3133 0.3233 0.5046 0.54254 0.64568 0.80161 0.82405 0.83466 0.992 1.00421 1.16758 1.18706 1.3313 1.5021 1.5243 1.65684 1.84867 2.06765 2.19496 2.33735 2.82282 2.98889 3.16419 3.31207 3.44803 3.5939 3.77021 4.09537 4.34072 4.81635 
24 0.02007 0.11427 0.17546 0.19521 0.32771 0.34204 0.52565 0.81328 0.83651 0.85268 1.00454 1.03198 1.18505 1.22462 1.51707 1.55367 1.67422 1.86422 2.3566 3.33063 3.4657 4.11096 4.35599 4.84747 
26 0.00848 0.10473 0.17651 0.20082 0.32952 0.35067 0.5284 0.66388 0.8118 0.83563 0.84877 1.00525 1.18462 1.21661 1.35743 1.519 1.67934 1.87216 2.22957 2.3658 2.66187 3.32911 3.46664 4.11375 4.53511 4.86222 
11 0.0137 0.1094 0.17204 0.3229 0.79592 0.82768 0.84074 0.99594 1.01379 1.48073 1.66563 
8 0.01128 0.11326 0.79765 0.83898 0.89652 1.01304 1.23188 1.47673 
15 0.0083 0.1013 0.17572 0.20408 0.3303 0.79732 0.83182 0.84242 1.00133 1.01385 1.19209 1.47654 1.51796 1.68312 1.87842 
13 0.01861 0.10565 0.17407 0.32507 0.79212 0.82774 0.83833 0.9518 0.99929 1.01493 1.23035 1.47426 1.51739 
21 0.00729 0.09144 0.17332 0.19213 0.32787 0.36486 0.52482 0.7943 0.82973 0.83963 0.87546 0.99963 1.01123 1.18429 1.21846 1.47523 1.51414 1.53509 1.6781 3.46757 4.10955 
17 0.0092 0.08619 0.18216 0.33515 0.58952 0.80354 0.83797 0.85059 1.00925 1.19056 1.22538 1.49018 1.52267 1.70841 1.89122 3.47947 4.11602 
31 0.01437 0.10015 0.16364 0.17567 0.3168 0.32853 0.508 0.54356 0.79482 0.82504 0.83528 0.994 1.00696 1.17095 1.20096 1.33671 1.5055 1.5251 1.66016 1.68617 1.85225 2.19896 2.34105 2.8282 2.99398 3.16915 3.31628 3.45162 4.09864 4.34387 4.8201 
37 0.01182 0.09771 0.17153 0.18182 0.32485 0.33583 0.51641 0.54689 0.65762 0.7946 0.82986 0.83914 0.86292 1.00031 1.01177 1.17848 1.19264 1.22283 1.34436 1.51107 1.52867 1.67079 1.86025 1.88999 2.21219 2.34713 2.66217 2.83873 3.00624 3.1751 3.32305 3.45805 3.60428 4.10446 4.35255 4.53235 4.82831 
12 0.02032 0.10878 0.17815 0.33187 0.79517 0.83415 0.84913 0.99991 1.01955 1.19955 1.47345 1.52115 
18 0.01057 0.09909 0.16417 0.31498 0.50714 0.78753 0.82182 0.8339 0.98986 1.01794 1.46354 1.51254 1.66038 1.84848 2.34044 4.09887 4.33995 4.81721 
35 0.01705 0.09938 0.16781 0.17712 0.20308 0.32146 0.3303 0.35201 0.51418 0.54385 0.79814 0.82926 0.83834 0.85926 0.99873 1.00833 1.17738 1.19139 1.22352 1.34223 1.5087 1.5231 1.66504 1.85654 1.8775 2.20833 2.34622 2.83482 3.17529 3.32249 3.45683 3.6055 4.10369 4.34894 4.82541 
19 0.0149 0.10348 0.16777 0.31891 0.51281 0.79203 0.8256 0.8374 0.99404 1.01102 1.17736 1.4748 1.51338 1.66524 1.85416 2.34735 4.10203 4.34621 4.82368 
10 0.0241 0.11902 0.17942 0.79741 0.83175 0.85161 0.99993 1.22625 1.48957 1.52599 
20 0.02405 0.12138 0.17841 0.2088 0.33105 0.35093 0.5463 0.82086 0.83937 0.85838 1.00563 1.02494 1.18992 1.52142 1.68171 1.87208 2.35771 3.47418 4.11314 4.3657 
30 0.01358 0.10128 0.16386 0.18868 0.3159 0.33246 0.50916 0.65222 0.80039 0.82501 0.8386 0.99335 1.17217 1.20329 1.33815 1.50557 1.66075 1.85087 2.08383 2.21128 2.34067 2.82983 3.00322 3.17045 3.31638 3.45463 3.61348 4.09839 4.34348 4.82002 
12 0.01673 0.1108 0.17653 0.33019 0.79733 0.83028 0.84156 1.00007 1.01684 1.22022 1.4924 1.52146 
20 0.0111 0.09993 0.17344 0.19685 0.32717 0.34485 0.51975 0.79459 0.83034 0.84009 1.00172 1.02157 1.18396 1.23376 1.47342 1.51379 1.54794 1.67574 1.87342 4.10896 
35 0.01015 0.06436 0.13723 0.1779 0.19067 0.33052 0.34228 0.52256 0.56089 0.66579 0.8218 0.83964 0.85158 1.00664 1.01961 1.18474 1.20107 1.35263 1.51892 1.542 1.67574 1.86662 2.10158 2.21575 2.35452 2.66504 2.84743 3.01986 3.18213 3.33161 3.46505 4.1121 4.35969 4.53521 4.83464 
24 0.00733 0.10563 0.16557 0.31683 0.33024 0.50963 0.8012 0.82743 0.83967 0.99541 1.00966 1.17479 1.34219 1.50681 1.53241 1.66093 1.85298 2.34207 2.82883 3.31818 3.45822 4.1017 4.34498 4.8206 
24 0.01885 0.10243 0.1717 0.19556 0.32496 0.34096 0.52775 0.7944 0.82848 0.83841 0.87654 0.99913 1.01098 1.18129 1.21822 1.48394 1.5142 1.54785 1.67027 1.86524 3.18131 3.33257 3.46714 4.11186 
21 0.01266 0.10498 0.17003 0.18471 0.32304 0.33655 0.51856 0.79819 0.8295 0.83949 0.99842 1.01038 1.18134 1.22225 1.50808 1.52501 1.66817 1.8592 3.32486 3.46588 4.11447 
14 0.01578 0.10859 0.16706 0.31798 0.79398 0.82479 0.83855 0.99293 1.01172 1.49353 1.52169 1.66135 1.85374 4.3448 
34 0.01212 0.09721 0.16007 0.17123 0.31297 0.32264 0.50451 0.64547 0.79211 0.82174 0.83217 0.99071 1.00377 1.16722 1.20264 1.33136 1.50105 1.523 1.65682 1.8478 2.06719 2.19511 2.33663 2.82255 2.98895 3.16424 3.31138 3.4478 3.59253 3.76752 4.09463 4.33988 4.51266 4.81585 
12 0.01405 0.10611 0.17696 0.33091 0.54625 0.79494 0.832 0.84329 1.00246 1.18845 1.47051 1.51975 
14 0.01339 0.10379 0.17759 0.33287 0.79098 0.83103 0.84165 0.9755 1.0047 1.18743 1.22358 1.47056 1.51509 1.53825 
10 0.01009 0.11573 0.19697 0.33162 0.80398 0.83211 0.84668 1.00308 1.22229 1.52075 
16 0.01784 0.11052 0.17315 0.3284 0.52852 0.8002 0.83113 0.85414 0.99942 1.18029 1.2146 1.5109 1.54378 3.33009 3.46267 4.11179 
10 0.01692 0.11665 0.18849 0.79935 0.83681 0.87837 1.01755 1.20678 1.48259 1.52485 
19 0.01244 0.10612 0.17102 0.19589 0.32448 0.52374 0.79876 0.83083 0.84834 1.00008 1.18052 1.21802 1.51085 1.54049 1.68206 1.87639 3.32596 3.46689 4.10736 
23 0.02284 0.11953 0.18125 0.20257 0.33461 0.35307 0.53018 0.81843 0.84073 0.85488 1.01038 1.19067 1.22635 1.37252 1.52409 1.68353 1.8735 2.2554 3.18985 3.33483 3.47058 4.11934 4.85075 
28 0.01517 0.10048 0.1651 0.17787 0.31876 0.33024 0.50986 0.7923 0.82554 0.83516 0.86439 0.99573 1.00703 1.17334 1.33741 1.50244 1.53271 1.66171 1.85312 2.34139 2.82749 2.99628 3.16978 3.31697 3.45342 4.09943 4.34428 4.82028 
12 0.02049 0.11176 0.18295 0.33485 0.79843 0.83741 0.85171 1.00753 1.19391 1.47458 1.52622 1.88275 
33 0.01678 0.09818 0.1715 0.18515 0.32387 0.33552 0.51996 0.66168 0.79186 0.8281 0.83741 0.85445 0.99933 1.01038 1.17947 1.1962 1.23041 1.47357 1.51431 1.53778 1.67075 1.86122 2.21168 2.35304 2.66046 3.18609 3.33698 3.46081 3.61542 4.10583 4.35255 4.53127 4.84063 
17 0.01955 0.10301 0.17402 0.20059 0.32685 0.35143 0.52987 0.79507 0.83057 0.84101 1.00177 1.02925 1.18706 1.47153 1.51518 1.54373 1.88817 
27 0.01703 0.10137 0.17195 0.18339 0.32595 0.33721 0.51697 0.7946 0.83029 0.83971 0.86351 1.00119 1.01298 1.18012 1.20105 1.47557 1.51192 1.53116 1.67324 1.86223 2.23876 2.34965 3.32585 3.46079 4.10625 4.35745 4.82945 
22 0.02024 0.11155 0.17361 0.1904 0.32652 0.33922 0.52062 0.8086 0.83473 0.84785 1.0036 1.02386 1.18305 1.21677 1.51472 1.55548 1.6717 1.8638 2.21977 2.35533 4.11006 4.35346 
41 0.01257 0.09949 0.17361 0.18296 0.2146 0.32729 0.33695 0.51782 0.53821 0.66015 0.79892 0.83306 0.84221 0.87679 1.00439 1.0193 1.18087 1.1937 1.22211 1.3472 1.51358 1.52848 1.67299 1.8627 1.88662 2.09482 2.21312 2.34925 2.65442 2.83941 3.00647 3.17648 3.32568 3.45972 3.48169 3.60607 4.10695 4.35438 4.52581 4.66611 4.83137 
24 0.0127 0.09921 0.16859 0.18807 0.32064 0.33263 0.51694 0.79256 0.82709 0.83688 0.86665 0.99668 1.00716 1.18125 1.21552 1.47696 1.51116 1.53226 1.66538 1.85719 3.46483 4.10435 4.34717 4.82651 
13 0.0103 0.10449 0.167 0.3191 0.51972 0.79442 0.82453 0.83731 0.99304 1.01704 1.17745 1.50314 1.52774 
16 0.01484 0.10666 0.17586 0.32536 0.34136 0.7956 0.83098 0.84121 0.89331 1.00027 1.01252 1.19683 1.47672 1.52122 1.67069 1.86167 
12 0.00853 0.10493 0.17614 0.329 0.79301 0.83017 0.84263 0.99772 1.01716 1.21441 1.47206 1.51484 
10 0.02056 0.12367 0.1785 0.32958 0.80723 0.83545 0.85454 1.004 1.50998 1.69697 
13 0.01106 0.10471 0.17231 0.32406 0.79202 0.82771 0.83834 0.97874 1.00023 1.02117 1.47112 1.51651 1.86258 
31 0.01469 0.10267 0.16331 0.17689 0.31594 0.32755 0.50748 0.6549 0.80237 0.826 0.8384 0.99406 1.01065 1.17107 1.20476 1.33531 1.50662 1.66013 1.85066 2.07196 2.19928 2.33958 2.82577 2.99313 3.17046 3.31521 3.45118 3.59885 4.0976 4.34273 4.81858 
12 0.01292 0.1047 0.19016 0.489 0.79171 0.82872 0.84113 0.98114 1.00358 1.21761 1.46951 1.51896 
10 0.02108 0.11465 0.33203 0.79697 0.83094 0.84575 0.99863 1.01826 1.47852 1.53736 
37 0.00719 0.09562 0.16807 0.17702 0.19893 0.32228 0.33092 0.34937 0.51364 0.54041 0.66031 0.80905 0.83161 0.84105 0.99986 1.0104 1.17617 1.19096 1.23236 1.34036 1.50996 1.52814 1.66622 1.7006 1.85782 1.87693 2.20584 2.34626 2.83263 2.99954 3.17364 3.32026 3.45641 3.60381 4.10385 4.34955 4.82538 
23 0.01019 0.1031 0.17359 0.18718 0.32613 0.33676 0.52355 0.80021 0.83272 0.84294 1.00178 1.01449 1.18303 1.21194 1.51129 1.52843 1.67046 1.86155 2.35596 3.32795 3.467 4.11042 4.83537 
30 0.01937 0.11008 0.17754 0.1962 0.33072 0.34552 0.52353 0.66465 0.80661 0.83569 0.84619 1.00483 1.01902 1.18615 1.21483 1.35253 1.51634 1.53681 1.68067 1.87008 2.24309 2.36003 2.66838 2.85667 3.18326 3.33106 3.46485 4.11047 4.37018 4.83779 
13 0.01347 0.10375 0.18092 0.33231 0.79256 0.83224 0.84218 0.87503 0.98388 1.0076 1.21129 1.47205 1.53349 
12 0.00716 0.10857 0.17794 0.33238 0.57247 0.80381 0.83403 0.85001 1.00271 1.02524 1.22719 1.52051 
16 0.02067 0.10506 0.17221 0.32533 0.36685 0.5526 0.79508 0.82825 0.83956 0.99954 1.18432 1.47166 1.51283 1.54702 1.68708 1.87119 
25 0.01835 0.10324 0.16562 0.18821 0.31864 0.33498 0.51055 0.79763 0.8261 0.83739 0.99493 1.01016 1.17517 1.21527 1.50492 1.52905 1.66418 1.85373 2.34298 2.83683 3.31848 3.45549 4.10065 4.34555 4.82196 
15 0.01079 0.10497 0.17665 0.33096 0.55237 0.79498 0.83378 0.84806 1.00412 1.20079 1.47049 1.51774 1.69839 3.47686 4.1164 
19 0.02049 0.10337 0.16983 0.32285 0.34268 0.79106 0.8263 0.83662 0.9752 0.99963 1.18068 1.46895 1.5111 1.67354 1.86166 3.32539 3.46377 4.10353 4.82763 
33 0.01033 0.10177 0.1726 0.18827 0.32486 0.33786 0.51959 0.56228 0.66281 0.80357 0.8316 0.84168 1.00053 1.01336 1.18111 1.20579 1.35058 1.51274 1.53273 1.67207 1.86185 2.21841 2.35112 2.65793 2.84358 3.17802 3.32732 3.46065 3.61418 4.10717 4.35669 4.67135 4.83216 
24 0.01256 0.09756 0.16898 0.18975 0.32201 0.51573 0.78853 0.82523 0.83575 0.98047 0.99947 1.17766 1.21565 1.46688 1.511 1.67254 1.85773 2.34615 3.17739 3.32395 3.45827 4.10195 4.34897 4.83018 
12 0.01047 0.10132 0.18316 0.33932 0.79176 0.83185 0.84274 0.97616 1.0072 1.19337 1.46996 1.52257 
20 0.0131 0.09494 0.1626 0.3135 0.48617 0.78292 0.82014 0.83087 0.96926 0.99286 1.17465 1.46066 1.50942 1.65832 1.84764 2.34218 3.31867 4.09901 4.33986 4.81818 
17 0.00675 0.08885 0.1716 0.19161 0.32579 0.3434 0.7876 0.82649 0.8361 0.85149 0.97858 1.00159 1.01851 1.19248 1.46734 1.51444 1.67382 
25 0.01538 0.09557 0.16569 0.18533 0.31826 0.33462 0.51109 0.78826 0.82359 0.834 0.99203 1.00503 1.17442 1.20244 1.46568 1.51206 1.66425 1.85279 2.22443 2.3432 3.31921 3.45443 4.10062 4.34532 4.82201 
11 0.01371 0.10194 0.32134 0.4862 0.78868 0.82517 0.83706 0.97695 0.99807 1.46491 1.51851 
12 0.0202 0.10985 0.18555 0.33625 0.79589 0.83702 0.8493 0.98275 1.01026 1.22477 1.47394 1.52709 
29 0.01276 0.099 0.16994 0.18252 0.32305 0.33537 0.51492 0.79268 0.82857 0.83829 0.88135 0.9992 1.01242 1.17838 1.2006 1.34328 1.48836 1.5136 1.66858 1.85885 2.21633 2.34686 2.83584 3.17336 3.32108 3.45765 4.10377 4.35043 4.82581 
12 0.01704 0.10832 0.17881 0.33543 0.7949 0.83048 0.84346 0.99937 1.02078 1.22008 1.47573 1.5246 
14 0.00648 0.09584 0.1716 0.32596 0.48819 0.7868 0.82471 0.83484 0.86227 0.99439 1.00708 1.18639 1.46582 1.51458 
33 0.00798 0.10501 0.16648 0.18427 0.31905 0.33332 0.51219 0.65285 0.80985 0.83029 0.86783 0.99663 1.17335 1.19584 1.33886 1.50849 1.54384 1.66544 1.8553 2.08767 2.20663 2.34438 2.65113 2.83601 3.00596 3.17028 3.319 3.45501 3.60315 4.1013 4.35206 4.52629 4.8251 
29 0.02806 0.11504 0.16587 0.18893 0.31842 0.33355 0.50989 0.65461 0.81573 0.83116 0.85739 0.99614 1.01637 1.17273 1.20377 1.33798 1.50655 1.53103 1.66347 1.85458 2.20407 2.3432 2.83345 3.17084 3.31805 3.45555 4.10091 4.34694 4.8235 

45
