# Supplementary material for: Deciphering the Contribution of Oriens-Lacunosum/Moleculare (OLM) Cells to Intrinsic θ Rhythms Using Biophysical Local Field Potential (LFP) Models
Source: eNeuro. 2018 Sep 4;5(4):ENEURO.0146-18.2018. doi: 10.1523/ENEURO.0146-18.2018 (PMC6140113; doi:10.1523/ENEURO.0146-18.2018)
Supplement: Supplementary file 2 — Supplementary Code. Download supplement 2, GZ file [file sup_enu-eN-NWR-0146-18-s02.gz › LFP_microcircuit-master/BC-380-gi-0-gi_SD-0-PV12913020-dSD6.6ms-gnSD0.21-gpv-3.0-gsb4.0-csb0.21-gbs1.25-cbs0.1344-spiketimes.txt]

16529

339


79 0.14389 0.14822 0.15152 0.30009 0.30385 0.30792 0.48661 0.49147 0.49475 0.6193 0.62399 0.62802 0.80939 0.81324 0.81651 0.82209 0.98174 0.98535 0.99158 1.14629 1.1507 1.1576 1.31109 1.31641 1.32121 1.47922 1.48411 1.48779 1.64053 1.64801 1.83647 1.83938 1.84411 2.04973 2.0529 2.1751 2.18141 2.32134 2.32462 2.32942 2.45807 2.46468 2.4685 2.61389 2.61865 2.62193 2.80491 2.80951 2.81288 2.96871 2.97411 2.97819 3.14149 3.14489 3.14923 3.2907 3.29541 3.30009 3.42353 3.42949 3.43583 3.57057 3.57516 3.57998 3.74519 3.74927 3.75262 4.07864 4.08161 4.32763 4.33013 4.48185 4.48559 4.4891 4.60601 4.61304 4.80077 4.80396 4.80698 
88 0.14442 0.14831 0.15136 0.15752 0.30051 0.30426 0.30814 0.48729 0.49137 0.49447 0.49924 0.61885 0.62319 0.62692 0.63277 0.80976 0.81348 0.81691 0.81973 0.98256 0.98539 0.99042 1.14662 1.15072 1.15702 1.31154 1.31528 1.3201 1.47958 1.48377 1.48768 1.64081 1.64837 1.65224 1.83726 1.83982 1.84379 2.0505 2.0531 2.05661 2.17567 2.18123 2.32215 2.32506 2.32882 2.45744 2.46419 2.46828 2.61409 2.61874 2.62225 2.80574 2.80987 2.81314 2.96924 2.97348 2.97732 3.14208 3.14529 3.14938 3.15401 3.29121 3.29479 3.30011 3.42394 3.4304 3.4344 3.5713 3.57525 3.57889 3.74602 3.74908 3.75283 4.07947 4.08211 4.08583 4.3283 4.33055 4.33385 4.48241 4.48557 4.48978 4.60644 4.61288 4.61898 4.8017 4.80459 4.80723 
32 0.16791 0.32619 0.51129 0.51925 0.64359 0.83438 1.0052 1.17257 1.33716 1.50465 1.66694 1.85983 2.07056 2.2012 2.34266 2.34777 2.48502 2.6383 2.82876 2.99283 3.16694 3.31738 3.45148 3.59347 3.59956 3.77055 4.09926 4.34746 4.3563 4.50707 4.6344 4.82352 
0 
68 0.16552 0.16974 0.32172 0.32543 0.33674 0.51 0.51402 0.64107 0.64693 0.83142 0.83559 1.0014 1.00687 1.01414 1.1679 1.17484 1.33228 1.33868 1.50048 1.50615 1.52949 1.6659 1.67156 1.85583 1.8609 1.87056 2.06992 2.07657 2.10357 2.19644 2.20672 2.34161 2.34656 2.35414 2.48379 2.49054 2.63626 2.6412 2.82747 2.83186 2.85249 2.99178 2.99714 3.16185 3.1668 3.18109 3.31197 3.31769 3.44914 3.45331 3.59256 3.59811 3.60632 3.76774 3.77134 3.78311 4.0988 4.10637 4.34632 4.35187 4.50163 4.50695 4.5125 4.62834 4.63728 4.82167 4.82548 4.83461 
0 
26 0.16844 0.32499 0.51309 0.64998 0.83337 1.00499 1.17703 1.33915 1.50738 1.6705 1.86075 2.07424 2.34755 2.63921 2.83353 2.99781 3.16759 3.31786 3.45297 3.59829 3.76953 4.1015 4.34979 4.50688 4.63668 4.82479 
82 0.15381 0.15776 0.16191 0.31089 0.31457 0.31854 0.49647 0.50077 0.50441 0.62954 0.63349 0.6379 0.81944 0.82321 0.82676 0.99137 0.99576 1.00016 1.15702 1.16171 1.16732 1.32075 1.32597 1.33054 1.48919 1.49382 1.4987 1.64987 1.65672 1.66008 1.84609 1.84979 1.85385 2.05935 2.06265 2.1842 2.19006 2.19713 2.33145 2.33492 2.33999 2.46926 2.47434 2.47906 2.62513 2.62877 2.63258 2.81466 2.81891 2.82232 2.82874 2.97843 2.98357 2.98916 3.15159 3.15541 3.15869 3.30064 3.30525 3.30972 3.43561 3.43948 3.44404 3.5806 3.58466 3.5896 3.75454 3.75886 3.76191 4.08838 4.09163 4.33708 4.33975 4.49176 4.49619 4.49976 4.61508 4.62227 4.62667 4.81074 4.8135 4.81796 
0 
53 0.1589 0.16436 0.31499 0.31931 0.50271 0.50746 0.63593 0.64034 0.82561 0.83029 0.995 1.00003 1.16343 1.32747 1.3326 1.49524 1.50016 1.65947 1.66584 1.84856 1.8546 2.06196 2.06781 2.19247 2.33495 2.33997 2.47717 2.48259 2.63006 2.63411 2.82134 2.82567 2.98533 2.99052 3.1577 3.16226 3.30647 3.31181 3.4411 3.44585 3.58602 3.59109 3.75989 3.76346 4.09052 4.09647 4.3393 4.34561 4.49814 4.503 4.62551 4.81469 4.81943 
89 0.14468 0.14912 0.1523 0.30105 0.30473 0.30854 0.31259 0.48763 0.49266 0.49565 0.62022 0.62507 0.62896 0.81009 0.81398 0.81733 0.8222 0.98275 0.9864 0.99097 1.14715 1.15154 1.15687 1.31198 1.31757 1.32123 1.48023 1.48535 1.4886 1.64104 1.64891 1.65294 1.83747 1.84031 1.84456 2.05074 2.05398 2.05908 2.17595 2.18242 2.18976 2.32237 2.32558 2.33 2.45831 2.46513 2.46888 2.61452 2.61952 2.62255 2.80585 2.81066 2.81367 2.81907 2.96968 2.97536 2.97885 3.14264 3.14596 3.14997 3.15419 3.29172 3.29659 3.30046 3.424 3.43031 3.43473 3.57157 3.57633 3.58044 3.74617 3.75053 3.75346 4.07965 4.08258 4.08778 4.32862 4.33104 4.33678 4.4829 4.48678 4.48994 4.6067 4.61424 4.61892 4.80176 4.80491 4.80773 4.81194 
54 0.17631 0.18156 0.33209 0.3364 0.51875 0.52301 0.65255 0.6573 0.84192 0.84661 1.01423 1.02051 1.1796 1.18493 1.34522 1.34978 1.51283 1.51831 1.67589 1.68286 1.86742 1.8718 2.07893 2.08477 2.2085 2.35223 2.35837 2.49441 2.50393 2.64726 2.65651 2.8374 2.84316 3.00195 3.01777 3.17496 3.18005 3.32547 3.33102 3.4596 3.46564 3.6043 3.61317 3.77787 3.7824 4.1084 4.11578 4.35565 4.36198 4.5149 4.5209 4.64252 4.83055 4.83555 
0 
130 0.14186 0.14515 0.14787 0.15014 0.15455 0.29798 0.30156 0.30411 0.30654 0.30962 0.48482 0.48828 0.49092 0.49306 0.49604 0.6158 0.61968 0.62272 0.62538 0.62829 0.80725 0.81061 0.81344 0.81556 0.81906 0.98006 0.98241 0.98543 0.98817 1.14408 1.14795 1.15124 1.15484 1.15904 1.30905 1.31229 1.31595 1.31868 1.32232 1.47708 1.48076 1.48372 1.48609 1.48987 1.63825 1.64433 1.64752 1.65065 1.65574 1.83478 1.83701 1.83956 1.84203 1.84627 2.04802 2.05024 2.05275 2.05569 2.17317 2.1772 2.18069 2.18723 2.31967 2.3223 2.3248 2.32753 2.45482 2.46069 2.46406 2.46672 2.47048 2.61158 2.61595 2.61858 2.6208 2.80327 2.80687 2.80933 2.81149 2.81505 2.96674 2.97034 2.97359 2.97587 3.13956 3.14239 3.14482 3.1474 3.15011 3.28861 3.29176 3.29493 3.29795 3.30089 3.42145 3.42711 3.42951 3.43292 3.43621 3.5688 3.57232 3.57486 3.57786 3.74351 3.74588 3.74872 3.75095 3.75371 4.07699 4.07928 4.08168 4.08449 4.32579 4.32785 4.33002 4.33322 4.47991 4.48273 4.48597 4.48803 4.49213 4.60393 4.60855 4.61207 4.61577 4.79924 4.80183 4.80389 4.80605 4.80962 
0 
59 0.15528 0.15993 0.16483 0.31266 0.31801 0.49904 0.50276 0.50765 0.63179 0.63662 0.82092 0.8259 0.99288 0.99861 1.15892 1.16731 1.32403 1.33091 1.49181 1.4964 1.654 1.65882 1.66527 1.84756 1.8541 2.06055 2.06848 2.18682 2.19719 2.33291 2.33878 2.47178 2.47698 2.62692 2.63111 2.81756 2.82172 2.82671 2.98027 2.9852 3.15365 3.15911 3.30337 3.30997 3.43806 3.44436 3.58303 3.58848 3.75709 3.76222 4.0897 4.33853 4.34583 4.4937 4.49905 4.618 4.62495 4.81249 4.81654 
67 0.16593 0.16959 0.32281 0.32637 0.50988 0.51312 0.5221 0.64238 0.64634 0.83099 0.83458 0.83974 1.00147 1.00623 1.01367 1.16745 1.17333 1.18001 1.3348 1.33861 1.50271 1.50644 1.66582 1.67044 1.67777 1.85634 1.86045 1.86571 2.06899 2.07306 2.19736 2.20521 2.3418 2.34674 2.35249 2.48391 2.48829 2.63676 2.64007 2.82737 2.83085 2.83607 2.99248 2.99754 3.16255 3.16695 3.17276 3.31397 3.31774 3.44928 3.45387 3.5932 3.5982 3.76644 3.76985 3.77754 4.09792 4.10163 4.34626 4.35009 4.50358 4.50688 4.63032 4.63563 4.821 4.82404 4.82853 
36 0.14916 0.15483 0.30623 0.49298 0.499 0.62571 0.81453 0.82031 0.98638 1.15255 1.31653 1.48575 1.65254 1.8411 2.05437 2.18196 2.32653 2.46925 2.62126 2.81131 2.81748 2.97534 3.14687 3.15331 3.2964 3.43363 3.57703 3.74989 3.75572 4.08344 4.33209 4.48709 4.49339 4.61498 4.80592 4.81104 
1 4.82616 
5 0.50964 0.82907 1.85861 2.82807 4.82312 
0 
16 0.17048 0.32558 0.51275 0.64731 0.83492 1.17694 1.50638 2.63893 2.83213 2.99726 3.16822 3.319 3.76951 4.35088 4.50789 4.82607 
26 0.1588 0.31685 0.50275 0.63571 0.82341 0.99917 1.16335 1.32851 1.4975 1.65932 1.85341 2.06497 2.33906 2.47797 2.63121 2.82165 2.98605 3.15945 3.30768 3.44325 3.58887 3.76217 4.34174 4.49888 4.62842 4.81506 
71 0.15394 0.15865 0.16445 0.31119 0.31534 0.31938 0.49814 0.50142 0.50491 0.63089 0.63503 0.6402 0.81895 0.823 0.82549 0.99128 0.99627 1.15749 1.16353 1.16822 1.32115 1.32658 1.33051 1.49072 1.4947 1.49924 1.65436 1.6588 1.84589 1.85113 1.85512 2.05926 2.06356 2.18506 2.19068 2.33141 2.33552 2.47184 2.47604 2.48169 2.62601 2.6295 2.81622 2.81995 2.82481 2.98035 2.98406 3.15191 3.15653 3.16078 3.30126 3.30666 3.3099 3.43698 3.44196 3.58205 3.58601 3.75475 3.75921 3.76256 4.0883 4.09288 4.33693 4.3418 4.49195 4.49655 4.6153 4.62332 4.62853 4.8108 4.81399 
4 0.17615 2.64564 3.17423 3.77563 
37 0.16777 0.32312 0.32953 0.51064 0.51685 0.64365 0.65022 0.8332 0.83849 1.00479 1.17211 1.18033 1.33729 1.50431 1.66716 1.8566 1.86296 2.07209 2.2008 2.34282 2.34981 2.48521 2.63881 2.82883 2.83565 2.99323 3.16573 3.31673 3.44981 3.59441 3.76819 4.09945 4.34757 4.50589 4.63444 4.82341 4.83079 
35 0.15904 0.31311 0.31823 0.50102 0.63341 0.82493 0.99278 0.99909 1.15896 1.16839 1.32768 1.49528 1.65928 1.84742 1.8544 2.06134 2.19133 2.3328 2.47659 2.62831 2.81973 2.82787 2.98456 3.15369 3.15923 3.30743 3.4386 3.58525 3.75956 4.08988 4.33799 4.49693 4.62465 4.81254 4.81865 
57 0.15015 0.15475 0.30673 0.31123 0.493 0.49806 0.62565 0.63071 0.81611 0.82052 0.98802 0.99527 1.15327 1.16282 1.31765 1.32542 1.48579 1.49168 1.64647 1.65475 1.84287 1.84768 2.05607 2.05991 2.18141 2.1894 2.3278 2.3318 2.46573 2.47249 2.62152 2.62624 2.81113 2.81638 2.97518 2.98161 3.14814 3.1529 3.29698 3.30485 3.42967 3.43576 3.44255 3.5769 3.58187 3.75132 3.75666 4.08504 4.08858 4.33393 4.33704 4.4884 4.49433 4.61234 4.62175 4.80707 4.81046 
99 0.15415 0.15784 0.16102 0.16529 0.31069 0.31361 0.31704 0.32034 0.49691 0.50139 0.50439 0.50811 0.62952 0.63348 0.63711 0.82006 0.82371 0.82642 0.8303 0.99187 0.99577 0.99883 1.1569 1.1608 1.16537 1.16913 1.32139 1.32627 1.32968 1.48959 1.49406 1.4972 1.50179 1.64962 1.6564 1.65953 1.66441 1.8467 1.84979 1.85373 2.05997 2.06347 2.06742 2.18493 2.19016 2.19512 2.33178 2.33484 2.33831 2.46729 2.47311 2.47677 2.48114 2.62462 2.6285 2.63121 2.81495 2.81913 2.82208 2.82612 2.979 2.98401 2.98673 3.15205 3.15521 3.15846 3.16229 3.30084 3.30506 3.30881 3.31296 3.43261 3.43862 3.44309 3.44713 3.58075 3.58481 3.58819 3.59297 3.75521 3.7591 3.76202 4.08898 4.09224 4.09654 4.33798 4.34104 4.34587 4.49241 4.49674 4.49956 4.61547 4.62195 4.62551 4.63123 4.81117 4.81411 4.81708 4.8204 
24 0.17036 0.32549 0.50985 0.6433 0.83425 1.00273 1.17439 1.50632 1.66691 1.86121 2.07066 2.20404 2.34176 2.48422 2.82876 2.99124 3.16641 3.45372 3.59872 3.7697 4.09904 4.34636 4.50878 4.82354 
59 0.16635 0.1701 0.32278 0.32795 0.51086 0.51484 0.64369 0.64804 0.83162 0.83536 0.8515 1.00203 1.00693 1.1696 1.17606 1.33661 1.34175 1.5032 1.50708 1.66661 1.67225 1.85702 1.86214 2.07004 2.07435 2.19611 2.20445 2.34282 2.34736 2.35836 2.48414 2.48803 2.63718 2.6412 2.82942 2.83344 2.99188 2.996 3.1641 3.16824 3.31358 3.31883 3.44974 3.45455 3.59329 3.59785 3.61187 3.76762 3.77175 4.09951 4.10431 4.34793 4.35634 4.50377 4.50807 4.63081 4.63579 4.82261 4.8264 
42 0.16034 0.16496 0.31715 0.32122 0.50495 0.51074 0.63753 0.64542 0.82488 0.82894 0.99646 1.00289 1.16307 1.17142 1.3298 1.49907 1.66126 1.66893 1.85087 1.85626 2.06477 2.19363 2.33687 2.34324 2.47979 2.63333 2.82328 2.82953 2.98715 3.16018 3.30998 3.44376 3.45305 3.58791 3.59985 3.76337 4.0936 4.34209 4.50056 4.62688 4.81694 4.82223 
90 0.17722 0.18036 0.18435 0.33415 0.33752 0.34095 0.52098 0.52362 0.52685 0.53335 0.65355 0.65694 0.66048 0.84215 0.84568 0.84886 0.85516 1.01381 1.01786 1.02206 1.18098 1.1856 1.18975 1.34529 1.34859 1.35234 1.51346 1.51654 1.52035 1.67797 1.68129 1.68634 1.86794 1.87159 1.87486 1.88092 2.0808 2.08399 2.0882 2.20945 2.2135 2.22095 2.35325 2.35668 2.3604 2.36707 2.49551 2.49889 2.50391 2.64794 2.65104 2.65556 2.83859 2.84172 2.84533 2.85004 3.00288 3.00592 3.01035 3.17506 3.17857 3.18189 3.32477 3.32863 3.33199 3.45951 3.46324 3.46679 3.6045 3.60775 3.6119 3.77801 3.7812 3.78385 3.78998 4.10984 4.113 4.11727 4.35855 4.36148 4.36589 4.51425 4.51801 4.52113 4.64381 4.64883 4.83263 4.83534 4.83838 4.84255 
78 0.15304 0.15726 0.16297 0.30894 0.31243 0.31665 0.49546 0.50017 0.50432 0.62777 0.63254 0.63646 0.81861 0.82298 0.82586 0.9904 0.99482 1.0002 1.15532 1.16042 1.16731 1.32012 1.3253 1.33298 1.48814 1.49298 1.49898 1.64901 1.65619 1.65991 1.84521 1.8495 1.85448 2.05845 2.06223 2.18394 2.18978 2.33023 2.33368 2.34029 2.46605 2.47248 2.47608 2.62211 2.62685 2.63008 2.81374 2.81819 2.82299 2.97756 2.98283 3.15046 3.15406 3.15794 3.29947 3.30429 3.30897 3.43205 3.43768 3.4421 3.57934 3.58379 3.58993 3.75379 3.75836 3.76323 4.0874 4.09116 4.33629 4.34015 4.49075 4.49552 4.6146 4.62114 4.62906 4.80959 4.81294 4.81781 
53 0.15264 0.15757 0.31041 0.31582 0.49779 0.50231 0.63011 0.63539 0.81785 0.82233 0.82734 0.99076 0.99815 1.15713 1.32154 1.32764 1.49029 1.49487 1.65537 1.66155 1.84532 1.85114 2.05875 2.06621 2.18725 2.33069 2.33651 2.47195 2.47783 2.62586 2.62997 2.81559 2.81999 2.97987 2.98481 3.15121 3.15685 3.30089 3.30733 3.43644 3.44314 3.5812 3.58672 3.75437 3.7594 4.08768 4.33634 4.49153 4.49636 4.6184 4.62764 4.81032 4.81453 
32 0.15474 0.30999 0.49739 0.63041 0.82014 0.98973 1.15714 1.3219 1.49017 1.65492 1.84416 2.05745 2.18771 2.32981 2.47263 2.62537 2.81527 2.97971 3.15062 3.15861 3.30083 3.43624 3.58093 3.75321 3.759 4.08656 4.33505 4.49082 4.49722 4.62174 4.80926 4.8151 
30 0.16392 0.31987 0.32558 0.50868 0.64059 0.82804 0.83366 1.00014 1.16763 1.33284 1.50094 1.66417 1.85473 2.06743 2.19644 2.33988 2.48188 2.63531 2.82596 2.98941 3.16142 3.31212 3.4466 3.59158 3.76474 4.09655 4.34514 4.50133 4.63053 4.82002 
82 0.14527 0.14956 0.15322 0.30147 0.3051 0.30907 0.48806 0.49272 0.49618 0.62067 0.62509 0.62929 0.81081 0.81468 0.81822 0.82444 0.9832 0.987 0.99171 1.14767 1.15176 1.15744 1.31255 1.31756 1.32175 1.48066 1.48522 1.48898 1.64189 1.64847 1.6523 1.83793 1.84096 1.8453 2.05118 2.05455 2.1765 2.18237 2.18954 2.32279 2.32611 2.33056 2.45959 2.46508 2.46951 2.61529 2.61963 2.62306 2.80637 2.81078 2.8143 2.97012 2.97507 2.97884 3.14293 3.14627 3.15041 3.29211 3.29658 3.30096 3.42491 3.43037 3.43519 3.572 3.57644 3.58096 3.74661 3.75077 3.7541 4.08008 4.08315 4.32906 4.33174 4.48332 4.48711 4.49063 4.60742 4.61419 4.61873 4.80223 4.80546 4.80855 
142 0.13728 0.14047 0.14316 0.14537 0.14821 0.29339 0.29682 0.29931 0.30168 0.30396 0.48019 0.48349 0.48623 0.48827 0.49061 0.49475 0.61148 0.61516 0.61814 0.62062 0.62284 0.62712 0.80265 0.80588 0.80866 0.81076 0.8132 0.81653 0.97545 0.97784 0.98072 0.98333 0.98683 1.1395 1.14317 1.14635 1.14934 1.15283 1.30444 1.30756 1.3112 1.31359 1.31646 1.47248 1.47596 1.47896 1.4812 1.48413 1.63368 1.63936 1.64248 1.64491 1.64888 1.83016 1.8324 1.83477 1.83725 1.83979 2.0434 2.04564 2.04801 2.05082 2.16857 2.17232 2.1759 2.17971 2.31504 2.31764 2.32002 2.32266 2.32587 2.45028 2.45568 2.45894 2.46151 2.46414 2.60698 2.61108 2.61374 2.6159 2.61896 2.79864 2.80206 2.80462 2.80667 2.80942 2.81316 2.96213 2.96554 2.96887 2.97093 2.97474 3.13496 3.13776 3.14008 3.14263 3.14466 3.14823 3.28406 3.28714 3.29029 3.29307 3.29549 3.41684 3.42217 3.42454 3.42731 3.42989 3.56419 3.56755 3.57014 3.57283 3.57628 3.7389 3.74133 3.74404 3.74621 3.74819 4.07236 4.07467 4.07693 4.07964 4.32119 4.32324 4.32529 4.32841 4.4753 4.47808 4.48123 4.48325 4.48578 4.59933 4.60339 4.60695 4.61015 4.61481 4.7946 4.79717 4.79917 4.80131 4.80392 4.99802 
37 0.15302 0.15802 0.31045 0.31761 0.49671 0.50157 0.62981 0.8183 0.82338 0.99066 1.1568 1.32074 1.48963 1.49614 1.65387 1.84537 2.0586 2.18576 2.33077 2.47074 2.47651 2.6251 2.81523 2.979 2.9846 3.15108 3.16086 3.30055 3.30939 3.43645 3.58087 3.75404 4.08767 4.33636 4.49136 4.61868 4.81015 
0 
61 0.17451 0.17964 0.33086 0.33491 0.34787 0.51813 0.5223 0.53329 0.65095 0.65541 0.84018 0.84519 1.01075 1.01594 1.18044 1.18545 1.34385 1.34916 1.51091 1.51549 1.67484 1.68202 1.86628 1.87043 1.87969 2.07723 2.08186 2.20838 2.22114 2.35052 2.35567 2.36397 2.49301 2.49863 2.64532 2.65051 2.83704 2.84213 3.00115 3.00769 3.17331 3.17759 3.32384 3.32808 3.45676 3.46138 3.6021 3.60719 3.77519 3.77908 3.7872 4.10666 4.11248 4.35474 4.35982 4.51306 4.51707 4.64228 4.82992 4.83451 4.84166 
93 0.17674 0.17974 0.18427 0.33232 0.33576 0.33913 0.3452 0.52029 0.52342 0.52675 0.53596 0.65259 0.65629 0.66037 0.84301 0.84564 0.8495 1.01161 1.01636 1.02 1.03361 1.18008 1.18499 1.18865 1.34554 1.349 1.35388 1.5137 1.51685 1.52142 1.67739 1.68118 1.68669 1.86617 1.87029 1.87382 1.87928 2.07991 2.08316 2.08932 2.20916 2.21409 2.22243 2.35212 2.35639 2.36141 2.36825 2.49593 2.50017 2.50618 2.6475 2.65027 2.65484 2.83825 2.84133 2.84515 2.85339 3.00212 3.00501 3.00887 3.17307 3.17719 3.18031 3.18685 3.32527 3.32861 3.33207 3.45818 3.46245 3.46598 3.60339 3.60749 3.61188 3.77761 3.78073 3.78445 3.79156 4.10845 4.11191 4.11704 4.35734 4.36031 4.36618 4.51436 4.51728 4.52088 4.53686 4.64227 4.64722 4.83187 4.83458 4.83788 4.843 
6 0.32598 0.83593 1.00393 1.66639 4.50644 4.82286 
0 
54 0.15787 0.16155 0.31442 0.31883 0.50218 0.50564 0.63427 0.63833 0.82294 0.82691 0.83129 0.99485 0.99999 1.16075 1.16795 1.3258 1.33066 1.49446 1.49854 1.65909 1.66461 1.84931 1.85465 2.06269 2.18929 2.20009 2.33456 2.34009 2.47601 2.47994 2.62957 2.63288 2.82 2.82335 2.98362 2.98747 3.15526 3.15982 3.30502 3.31009 3.44013 3.44503 3.5857 3.59021 3.75882 3.76292 4.09182 4.34017 4.49592 4.49997 4.62124 4.62726 4.81418 4.81737 
80 0.14496 0.14912 0.15252 0.30142 0.30494 0.30876 0.48799 0.49258 0.49575 0.62047 0.62493 0.62885 0.81053 0.81429 0.8176 0.98295 0.9869 0.99136 1.14787 1.1519 1.15689 1.31257 1.31769 1.32145 1.48071 1.48543 1.48882 1.64168 1.64872 1.65285 1.83769 1.84084 1.84479 2.05094 2.05437 2.17644 2.18227 2.32262 2.32592 2.33012 2.4595 2.46512 2.46906 2.61546 2.61965 2.62284 2.80625 2.81065 2.81385 2.97016 2.97539 2.97903 3.14289 3.14627 3.14996 3.29203 3.29648 3.30044 3.42472 3.43019 3.43498 3.5719 3.57631 3.58035 3.74633 3.75052 3.75354 4.07985 4.08299 4.32879 4.33157 4.48324 4.48743 4.49042 4.60718 4.61383 4.61895 4.802 4.80517 4.8082 
3 0.32677 3.16886 3.77184 
28 0.16916 0.32615 0.51504 0.64773 0.83453 1.00714 1.17704 1.3403 1.50791 1.67361 1.86244 2.07372 2.20821 2.34817 2.48914 2.63947 2.83258 2.99595 3.16839 3.31891 3.45433 3.6024 3.77079 4.10412 4.35481 4.50778 4.63605 4.82561 
28 0.15882 0.3157 0.50172 0.6351 0.8238 0.99543 1.16419 1.32751 1.49476 1.65916 1.84986 2.06161 2.1919 2.33399 2.47627 2.62912 2.81986 2.98398 3.15686 3.30744 3.44174 3.58471 3.75945 4.09037 4.33822 4.49632 4.62615 4.81344 
56 0.15269 0.15776 0.309 0.31409 0.49516 0.50019 0.6283 0.63376 0.81806 0.82298 0.98963 0.99568 1.15533 1.16244 1.31957 1.32567 1.48779 1.49333 1.65017 1.65637 1.84436 1.84967 2.05761 2.06245 2.18365 2.19106 2.32965 2.33492 2.46818 2.47431 2.62332 2.62823 2.81344 2.81853 2.97725 2.98292 3.14981 3.15532 3.29928 3.30561 3.43279 3.43776 3.57913 3.58449 3.75304 3.75848 4.08663 4.09146 4.33539 4.34047 4.49013 4.49564 4.61419 4.62272 4.809 4.81305 
30 0.16563 0.32201 0.33084 0.50913 0.64262 0.83097 1.00356 1.17198 1.33458 1.50237 1.66613 1.8573 2.06913 2.20139 2.34276 2.48548 2.63641 2.82702 2.99085 3.16401 3.17084 3.31437 3.44953 3.59379 3.7672 4.09834 4.34573 4.50444 4.63318 4.82139 
97 0.17651 0.17949 0.18339 0.33361 0.33667 0.34046 0.52042 0.52333 0.52641 0.53263 0.65309 0.65633 0.66026 0.84295 0.84547 0.84906 0.86152 1.01238 1.01647 1.0203 1.03124 1.18003 1.18474 1.18837 1.34464 1.34787 1.35145 1.36086 1.51342 1.51634 1.52033 1.67671 1.68046 1.68501 1.86714 1.87071 1.87403 1.88032 2.07959 2.08274 2.08706 2.20901 2.21399 2.22062 2.35265 2.35579 2.36015 2.36621 2.49467 2.49819 2.50292 2.64722 2.64998 2.6557 2.83802 2.84104 2.84464 2.84917 3.00258 3.00549 3.01021 3.17353 3.17719 3.18038 3.18585 3.32365 3.32748 3.33046 3.34156 3.45861 3.46234 3.46586 3.6041 3.60778 3.61231 3.62419 3.77838 3.78116 3.78488 3.79362 4.10855 4.11179 4.11725 4.35713 4.36021 4.3649 4.51355 4.51676 4.52012 4.52561 4.64329 4.64735 4.6574 4.83229 4.83488 4.83808 4.84351 
69 0.15687 0.16085 0.16475 0.31434 0.31815 0.32121 0.50193 0.50515 0.50965 0.63432 0.63839 0.82247 0.82639 0.82943 0.99428 0.99868 1.00228 1.16061 1.1656 1.1716 1.32491 1.3304 1.49416 1.49844 1.65881 1.66236 1.66719 1.84908 1.85357 1.85707 2.06215 2.06584 2.18997 2.19421 2.33428 2.33838 2.34606 2.47562 2.47916 2.62926 2.6328 2.8198 2.82325 2.82806 2.98367 2.9873 3.15522 3.15994 3.16532 3.30528 3.31041 3.44043 3.44507 3.58502 3.5886 3.59796 3.75866 3.76323 4.09114 4.09505 4.33965 4.34361 4.4954 4.49989 4.61994 4.62623 4.8139 4.8171 4.82176 
33 0.16696 0.32303 0.50881 0.64165 0.83318 1.00398 1.16833 1.17717 1.33389 1.50216 1.66758 1.85911 2.07039 2.19847 2.34129 2.34837 2.48333 2.63594 2.82814 2.9901 3.16228 3.1672 3.31325 3.44832 3.59225 3.60421 3.76593 3.77162 4.09856 4.34624 4.50412 4.62976 4.82181 
18 0.16432 0.32147 0.50875 0.83214 1.00228 1.1723 1.49991 1.66307 1.85645 2.34168 2.48128 2.63426 2.82595 3.76527 4.09671 4.34441 4.50308 4.81943 
36 0.15667 0.31129 0.49903 0.50553 0.63254 0.82086 0.82589 0.99146 1.15771 1.32137 1.49041 1.65614 1.84593 2.05912 2.18528 2.33137 2.47314 2.62675 2.81788 2.98011 3.15209 3.15901 3.30138 3.30964 3.43765 3.44512 3.5818 3.75469 3.76135 4.08812 4.33684 4.49194 4.49976 4.61574 4.81078 4.81753 
111 0.14474 0.14852 0.15129 0.15431 0.30086 0.30426 0.30743 0.3102 0.48747 0.49147 0.49396 0.49657 0.50072 0.61983 0.62364 0.62655 0.6294 0.81008 0.81348 0.81665 0.81914 0.98268 0.98548 0.989 0.99292 1.14695 1.1507 1.15456 1.15828 1.31182 1.31537 1.3189 1.3221 1.47992 1.48383 1.48685 1.48965 1.64126 1.6476 1.65049 1.65388 1.83739 1.83991 1.84312 1.84641 2.05064 2.05324 2.05606 2.17593 2.18099 2.18432 2.32227 2.32507 2.32808 2.33165 2.45819 2.46373 2.46714 2.46985 2.47482 2.61446 2.61867 2.62162 2.62419 2.80584 2.80985 2.8125 2.81525 2.82023 2.9695 2.97363 2.97662 2.97995 3.14233 3.14537 3.14858 3.15106 3.29155 3.29503 3.29865 3.30147 3.42422 3.42991 3.43301 3.43602 3.57146 3.57533 3.57804 3.58129 3.74616 3.74935 3.75221 3.7545 4.07958 4.08217 4.08517 4.32854 4.33073 4.33374 4.48267 4.48565 4.48905 4.4916 4.60677 4.61241 4.61642 4.62109 4.80175 4.80457 4.80688 4.80969 
33 0.15105 0.30737 0.49334 0.62662 0.81638 0.82414 0.98797 1.1535 1.31767 1.32647 1.48601 1.49469 1.65213 1.84266 2.0559 2.1816 2.32797 2.46641 2.47366 2.62161 2.81157 2.9754 3.14809 3.29749 3.43376 3.57747 3.75135 3.75915 4.08495 4.33366 4.48835 4.61252 4.80726 
42 0.154 0.1597 0.30925 0.31749 0.49679 0.50213 0.62963 0.81897 0.82347 0.98929 1.15548 1.16498 1.32007 1.32742 1.48947 1.49696 1.65524 1.84383 1.85206 2.05709 2.18649 2.32933 2.47223 2.62455 2.81461 2.82067 2.97924 3.1501 3.15709 3.29955 3.30713 3.43669 3.58038 3.75303 3.75857 4.08617 4.33479 4.48994 4.49571 4.61731 4.8088 4.81425 
8 0.1643 0.31999 0.82825 1.00095 1.33118 1.66388 1.85487 2.83213 
64 0.14388 0.14826 0.30019 0.30425 0.30885 0.4864 0.49081 0.49506 0.61946 0.62372 0.63004 0.80927 0.81378 0.81879 0.98096 0.98578 1.14661 1.15225 1.31087 1.31652 1.47912 1.48397 1.64215 1.64802 1.8357 1.83979 2.04892 2.0527 2.17509 2.18155 2.32089 2.32471 2.45964 2.46558 2.61458 2.61886 2.80464 2.80907 2.81448 2.96862 2.97379 3.14112 3.14528 3.14917 3.29052 3.296 3.42544 3.43059 3.57038 3.57468 3.74432 3.74879 3.75223 4.07794 4.08165 4.32676 4.33014 4.48141 4.48619 4.60598 4.61405 4.80018 4.80339 4.80766 
31 0.17626 0.33321 0.51955 0.65307 0.84222 1.01506 1.18367 1.34483 1.51411 1.67847 1.86836 1.89574 2.07699 2.21186 2.3541 2.36965 2.49702 2.64423 2.83916 3.00199 3.17549 3.32398 3.46098 3.60544 3.77669 4.10676 4.35616 4.51237 4.64212 4.83162 4.85679 
32 0.16958 0.17722 0.32653 0.51329 0.64593 0.83548 0.84201 1.00508 1.01213 1.17253 1.33888 1.50636 1.66953 1.86032 2.07313 2.20023 2.34519 2.48782 2.64162 2.83094 2.8393 2.99551 3.16835 3.31912 3.4528 3.59686 3.77214 4.10132 4.34941 4.50828 4.63549 4.825 
29 0.15692 0.31395 0.50039 0.6337 0.82181 0.82887 0.99459 1.16243 1.32592 1.49359 1.6579 1.84712 2.06062 2.18976 2.33364 2.47486 2.62828 2.81841 2.98332 3.15453 3.3056 3.44052 3.58414 3.75799 4.08906 4.33704 4.49534 4.62491 4.81223 
32 0.16382 0.31906 0.32482 0.50734 0.64031 0.83095 0.99994 1.16752 1.33277 1.50007 1.66414 1.85395 1.86006 2.06641 2.19664 2.339 2.48116 2.63447 2.82523 2.83226 2.98953 3.16214 3.31247 3.44585 3.59013 3.76546 4.09527 4.34401 4.50263 4.63065 4.81896 4.82461 
7 0.16785 0.32554 0.83017 1.00287 1.66449 2.20274 3.59595 
24 0.16385 0.32274 0.50754 0.64116 1.16909 1.33422 1.50001 1.85719 2.06645 2.19726 2.33895 2.48358 2.63366 2.82539 2.98892 3.16136 3.31242 3.44881 3.59143 3.76439 4.0952 4.34228 4.50085 4.81798 
28 0.16169 0.31859 0.50652 0.63957 0.82714 0.99933 1.16872 1.33356 1.4994 1.66096 1.85136 1.85837 2.06575 2.19957 2.33781 2.4802 2.6327 2.82392 2.98776 3.16154 3.31255 3.44603 3.58831 3.76378 4.0946 4.34235 4.50083 4.81725 
58 0.17643 0.18177 0.33318 0.33722 0.51966 0.52399 0.65221 0.65731 0.84263 0.84707 1.01276 1.01834 1.18362 1.19096 1.34564 1.35009 1.51237 1.51685 1.67641 1.6823 1.86683 1.87128 1.88 2.07875 2.0834 2.2097 2.35228 2.35816 2.37001 2.49327 2.49833 2.64614 2.64955 2.8382 2.84367 3.00221 3.00873 3.17481 3.17889 3.32528 3.32944 3.45923 3.46383 3.60439 3.60965 3.77739 3.781 4.10794 4.11234 4.35578 4.36052 4.51418 4.51804 4.64247 4.65267 4.83108 4.83488 4.84102 
79 0.15496 0.15814 0.16143 0.31177 0.31538 0.31882 0.49895 0.50172 0.50545 0.63172 0.63468 0.63886 0.8196 0.82272 0.82512 0.82853 0.9914 0.99552 0.99952 1.15785 1.16256 1.1678 1.32144 1.32645 1.33028 1.49132 1.49455 1.49948 1.65568 1.65861 1.66439 1.84621 1.84976 1.85399 2.05943 2.06282 2.18583 2.19052 2.33183 2.33537 2.34165 2.47237 2.47578 2.4812 2.62672 2.6297 2.81699 2.82007 2.82542 2.9801 2.984 2.9893 3.15251 3.15697 3.16059 3.30138 3.30579 3.30915 3.4378 3.44138 3.44673 3.58242 3.58537 3.59106 3.75487 3.75894 3.76185 4.08856 4.09188 4.33732 4.34012 4.49228 4.49647 4.49971 4.61633 4.62404 4.81124 4.81411 4.81841 
42 0.16814 0.17532 0.32464 0.33055 0.51227 0.64556 0.83407 1.00182 1.00795 1.17294 1.3354 1.34054 1.50523 1.66691 1.67347 1.85715 1.8631 2.07159 2.19946 2.34294 2.34794 2.48591 2.63923 2.82948 2.83522 2.9936 3.16588 3.17142 3.31711 3.32436 3.45192 3.59473 3.6014 3.76929 3.77598 4.10039 4.34779 4.35429 4.50621 4.63465 4.82264 4.82932 
74 0.16203 0.16494 0.16954 0.31774 0.32131 0.32432 0.50564 0.50856 0.51318 0.63805 0.64199 0.82736 0.83036 0.83395 0.99735 1.00221 1.00587 1.16391 1.16897 1.17279 1.32812 1.33244 1.33582 1.49801 1.50123 1.66213 1.66583 1.67078 1.85269 1.85648 1.85986 2.06593 2.06989 2.19453 2.19943 2.33781 2.34151 2.34699 2.4791 2.48254 2.63287 2.6356 2.82327 2.82624 2.83091 2.98764 2.99022 2.99988 3.15884 3.16275 3.16645 3.3097 3.31344 3.31691 3.44395 3.44826 3.45652 3.58814 3.59199 3.5987 3.76249 3.76602 3.77271 4.09443 4.09829 4.34295 4.34606 4.4988 4.50244 4.62517 4.63071 4.81739 4.81987 4.82408 
3 1.84751 4.33738 4.81368 
100 0.1467 0.15112 0.15395 0.15921 0.30295 0.30684 0.31012 0.31369 0.48939 0.49429 0.49708 0.50057 0.62225 0.627 0.6305 0.81238 0.81646 0.81919 0.82321 0.98442 0.98839 0.99195 1.14918 1.15368 1.15789 1.16198 1.31387 1.31949 1.32276 1.48208 1.48721 1.48998 1.49496 1.64288 1.65037 1.6536 1.65903 1.83916 1.84209 1.84558 1.85023 2.05242 2.0556 2.05926 2.17783 2.1841 2.19028 2.32406 2.32738 2.33098 2.46034 2.4671 2.47022 2.47464 2.61676 2.62161 2.62429 2.80758 2.81237 2.81504 2.81927 2.97153 2.97711 2.97996 3.14438 3.14777 3.15137 3.15473 3.29345 3.29854 3.30185 3.30545 3.42585 3.43201 3.4359 3.43957 3.57332 3.57808 3.58172 3.74785 3.75218 3.75486 3.75969 4.08134 4.08418 4.08778 4.3303 4.33262 4.33708 4.48467 4.48915 4.49167 4.49787 4.60874 4.61541 4.61926 4.80346 4.80664 4.80931 4.813 
0 
56 0.14723 0.15244 0.30342 0.30841 0.48962 0.49471 0.62269 0.62805 0.81267 0.81799 0.98439 0.99181 1.14998 1.1572 1.31429 1.32093 1.48243 1.48816 1.64605 1.65301 1.83913 1.84462 2.05235 2.05709 2.17823 2.18878 2.32422 2.32893 2.46373 2.47015 2.61808 2.62294 2.8078 2.81303 2.97188 2.97784 3.14449 3.14981 3.29381 3.30051 3.42936 3.43608 3.57356 3.57865 3.74774 3.75325 4.08133 4.086 4.33018 4.33438 4.48483 4.49051 4.60909 4.61936 4.8035 4.80719 
95 0.16093 0.16428 0.16734 0.31755 0.32112 0.32432 0.50252 0.50685 0.50977 0.513 0.63632 0.63956 0.6429 0.64758 0.82626 0.82976 0.83238 0.99758 1.0008 1.00434 1.16316 1.16704 1.17123 1.1759 1.32749 1.33235 1.33589 1.49567 1.49979 1.503 1.66025 1.66376 1.66834 1.85224 1.85495 1.8588 2.06552 2.06873 2.07229 2.19094 2.1958 2.20007 2.33745 2.34003 2.34437 2.47728 2.48117 2.4843 2.63176 2.63467 2.63725 2.82046 2.82476 2.82748 2.83143 2.98518 2.9895 2.99201 2.99763 3.15778 3.1613 3.16432 3.16763 3.30737 3.31171 3.3147 3.3187 3.44339 3.44687 3.45009 3.58705 3.59048 3.59422 3.59998 3.76094 3.76458 3.76742 3.77081 4.09449 4.09707 4.10061 4.15389 4.34331 4.34552 4.34991 4.49816 4.50233 4.5049 4.62251 4.62741 4.63077 4.63637 4.81719 4.8197 4.82327 
61 0.15572 0.16026 0.31256 0.31712 0.49844 0.50311 0.50772 0.63223 0.63722 0.8216 0.82567 0.8304 0.99243 0.99832 1.15847 1.16438 1.32219 1.32797 1.49035 1.49571 1.65504 1.65948 1.84716 1.85209 1.8565 2.06039 2.0651 2.18636 2.19241 2.3325 2.33781 2.47203 2.47765 2.62661 2.6313 2.81568 2.82086 2.8259 2.97992 2.98533 3.15317 3.15827 3.1632 3.30193 3.30826 3.43853 3.44301 3.58158 3.58615 3.75591 3.76142 4.08955 4.09426 4.33835 4.34285 4.49272 4.49818 4.61817 4.62512 4.81213 4.8155 
48 0.16032 0.16354 0.31592 0.31966 0.50408 0.50819 0.63614 0.64066 0.82438 0.82803 0.99567 1.00073 1.1619 1.16851 1.32859 1.3327 1.49696 1.50142 1.66061 1.66534 1.85114 1.85566 2.06478 2.19208 2.3371 2.34224 2.47791 2.48418 2.63172 2.82249 2.82708 2.98665 2.99191 3.15748 3.16194 3.30854 3.31216 3.44225 3.44719 3.58758 3.76151 3.76504 4.09311 4.3415 4.49983 4.62666 4.8159 4.81895 
8 0.51495 0.64954 1.86372 2.07512 2.35206 2.83542 4.50784 4.82904 
63 0.18041 0.1851 0.33694 0.34084 0.5236 0.52741 0.53555 0.65581 0.66028 0.8462 0.8506 1.01808 1.02302 1.18417 1.18956 1.34917 1.35364 1.51601 1.52029 1.68083 1.68689 1.87093 1.87511 1.883 2.08321 2.08778 2.21359 2.2231 2.35793 2.36324 2.49807 2.50335 2.65032 2.65391 2.84223 2.84687 2.87081 3.00568 3.01049 3.17795 3.18163 3.19023 3.32845 3.33237 3.46207 3.46636 3.47898 3.60732 3.61256 3.78092 3.78433 3.79266 4.11176 4.11696 4.36 4.36512 4.51795 4.5216 4.64659 4.65784 4.83513 4.83899 4.84461 
35 0.16522 0.32044 0.32661 0.50811 0.51509 0.64132 0.83089 1.0002 1.00698 1.16783 1.17534 1.33389 1.50151 1.66524 1.85476 1.8603 2.06727 2.20406 2.34033 2.48286 2.63577 2.82624 2.99074 3.1613 3.16756 3.31348 3.44835 3.59187 3.76559 4.09631 4.34471 4.50322 4.63142 4.81957 4.82467 
56 0.16623 0.16967 0.32229 0.3259 0.51055 0.51407 0.64277 0.647 0.83079 0.83461 1.00193 1.00625 1.16853 1.1736 1.17865 1.33442 1.33879 1.50301 1.50614 1.66634 1.67036 1.85709 1.86082 2.06929 2.073 2.19862 2.2062 2.34262 2.34697 2.48489 2.48854 2.63774 2.64069 2.82741 2.83142 2.99298 2.99772 3.16301 3.1672 3.31387 3.31815 3.44808 3.45369 3.59404 3.59832 3.76693 3.77041 4.0984 4.10197 4.34696 4.35055 4.50277 4.50698 4.6345 4.82197 4.82493 
0 
26 0.16528 0.32117 0.5082 0.64118 0.83076 1.00183 1.3351 1.50126 1.66452 1.85568 2.06857 2.34034 2.48275 2.63557 2.82663 2.99067 3.16317 3.31435 3.44764 3.59168 3.76591 4.09702 4.34523 4.50309 4.63166 4.82002 
28 0.16451 0.32108 0.50847 0.64084 0.83133 0.99989 1.16751 1.33288 1.50082 1.665 1.85438 2.06822 2.19598 2.33959 2.48231 2.63583 2.82626 2.9906 3.16357 3.31306 3.44784 3.59155 3.76687 4.09639 4.34466 4.50343 4.63117 4.81989 
46 0.1619 0.31799 0.32197 0.50543 0.51012 0.63813 0.64285 0.8275 0.83119 0.99824 1.00293 1.16484 1.17148 1.33027 1.33568 1.49848 1.66284 1.66912 1.85218 1.8565 2.06533 2.19504 2.33782 2.34239 2.47998 2.63301 2.82341 2.82818 2.98779 2.99669 3.15952 3.16361 3.30966 3.31497 3.44486 3.44983 3.58867 3.59457 3.76302 3.76882 4.09395 4.34207 4.50037 4.62756 4.81684 4.82045 
56 0.15874 0.1624 0.31496 0.31914 0.5023 0.50647 0.6346 0.63853 0.82289 0.82671 0.99465 0.99999 1.16147 1.16671 1.32723 1.33097 1.49498 1.49946 1.65891 1.66375 1.84926 1.85356 2.06224 2.06659 2.19138 2.19843 2.3348 2.33907 2.47644 2.48109 2.62984 2.63305 2.82032 2.82413 2.98492 2.98925 3.15547 3.15948 3.30624 3.3103 3.4408 3.44524 3.5858 3.5907 3.75979 3.7631 4.09124 4.09575 4.33935 4.34423 4.4974 4.50078 4.62151 4.62661 4.8142 4.81771 
94 0.14999 0.15388 0.15716 0.30616 0.30949 0.31329 0.3174 0.49269 0.49678 0.49965 0.50326 0.62533 0.62914 0.63302 0.63835 0.81539 0.81884 0.82239 0.82642 0.98789 0.99076 0.99513 1.15227 1.15594 1.16099 1.31709 1.32081 1.32497 1.32986 1.48522 1.48915 1.49283 1.64631 1.65305 1.65601 1.8426 1.84514 1.84914 1.85402 2.05591 2.05853 2.0622 2.18114 2.18651 2.32747 2.33027 2.33387 2.46336 2.46903 2.47265 2.47691 2.61974 2.62387 2.62729 2.81099 2.81502 2.81813 2.82334 2.97476 2.97893 2.98242 3.1476 3.15065 3.15461 3.15845 3.29682 3.30039 3.30493 3.30875 3.42925 3.43528 3.43884 3.4435 3.57668 3.58049 3.58403 3.75135 3.75478 3.75813 4.08482 4.08739 4.09137 4.33388 4.33602 4.48792 4.49097 4.49479 4.61191 4.61804 4.62212 4.80694 4.80977 4.81232 4.81735 
21 0.16074 0.317 0.50629 0.63893 0.82598 0.99708 1.17109 1.66219 1.8507 2.06436 2.33681 2.6326 2.82323 2.98749 3.16205 3.5881 3.76352 4.0929 4.34099 4.50075 4.81547 
56 0.14893 0.15449 0.30522 0.31056 0.49146 0.49697 0.62434 0.63039 0.81451 0.82024 0.98617 0.99315 1.1518 1.16135 1.31612 1.32391 1.48427 1.49057 1.6475 1.65324 1.84096 1.84627 2.05418 2.05927 2.18018 2.19059 2.32597 2.33094 2.4649 2.47098 2.61981 2.62528 2.80972 2.81538 2.97372 2.98011 3.14628 3.15195 3.29551 3.30324 3.43096 3.43653 3.57539 3.58112 3.74951 3.75529 4.08311 4.08803 4.33203 4.33662 4.48666 4.49256 4.61108 4.62003 4.80527 4.80921 
56 0.14938 0.15551 0.30588 0.31151 0.49194 0.49762 0.62454 0.63108 0.81524 0.8211 0.98692 0.99377 1.15236 1.16052 1.31666 1.32399 1.48484 1.49137 1.64677 1.65347 1.84177 1.84742 2.05494 2.05984 2.18052 2.18948 2.32673 2.3319 2.4652 2.47182 2.62038 2.62575 2.81011 2.81607 2.9742 2.98078 3.14702 3.15289 3.29608 3.30358 3.43272 3.43919 3.5759 3.58172 3.75023 3.75607 4.08391 4.0887 4.33285 4.33678 4.48734 4.49332 4.61149 4.6212 4.80601 4.80996 
25 0.1604 0.31614 0.50525 0.6381 0.82559 0.99748 1.33144 1.49674 1.66083 1.85162 2.06314 2.33648 2.47762 2.63082 2.82382 2.98571 3.15893 3.30939 3.44388 3.58701 3.76144 4.09209 4.34033 4.49835 4.81533 
27 0.15832 0.31297 0.50097 0.63375 0.82243 0.9941 1.16192 1.32648 1.49403 1.65857 1.84772 2.06163 2.19123 2.33331 2.47611 2.62842 2.81887 2.98401 3.15375 3.30501 3.43929 3.58467 3.75759 4.0899 4.33843 4.49456 4.81277 
5 0.16821 1.0066 1.67032 2.3428 4.10349 
65 0.17252 0.17631 0.32969 0.33301 0.34609 0.51531 0.51932 0.526 0.6477 0.65185 0.8387 0.8427 1.01016 1.0143 1.17673 1.18184 1.34075 1.34508 1.50872 1.51301 1.67236 1.67666 1.86219 1.86653 1.87072 2.07554 2.07983 2.20505 2.21178 2.34723 2.35151 2.3568 2.48979 2.49484 2.64302 2.64731 2.83357 2.83729 2.84128 2.99792 3.00313 3.17091 3.17402 3.17857 3.32188 3.32591 3.45472 3.45835 3.59869 3.60329 3.60986 3.77368 3.77654 3.78155 4.10372 4.10803 4.12848 4.35182 4.35633 4.51092 4.51507 4.63965 4.82787 4.83104 4.83525 
88 0.16782 0.17088 0.1749 0.32309 0.3267 0.32982 0.33666 0.51149 0.51442 0.51775 0.64419 0.64767 0.65226 0.83424 0.83688 0.84091 1.00385 1.00819 1.01252 1.17143 1.17574 1.17944 1.33568 1.3393 1.34293 1.50436 1.50755 1.51161 1.66766 1.67131 1.67585 1.85811 1.86175 1.86517 1.87208 2.07127 2.07452 2.08023 2.19981 2.20466 2.34381 2.34709 2.35095 2.35685 2.48612 2.48943 2.49421 2.63887 2.64177 2.6504 2.8287 2.83163 2.83489 2.83899 2.99419 2.99721 3.00195 3.16473 3.16833 3.17127 3.17884 3.31546 3.31906 3.32233 3.44986 3.45369 3.4579 3.59564 3.5993 3.60435 3.76928 3.77213 3.77642 4.10001 4.10326 4.10937 4.3487 4.35186 4.35637 4.50657 4.5094 4.51633 4.63484 4.6396 4.82311 4.82585 4.82947 4.83671 
80 0.16481 0.1682 0.17149 0.32121 0.32494 0.32824 0.50709 0.51097 0.51419 0.64106 0.6453 0.65025 0.83031 0.83409 0.83818 1.0011 1.00547 1.00941 1.16815 1.17306 1.17717 1.33186 1.33622 1.34013 1.50028 1.50416 1.50862 1.66594 1.66939 1.67508 1.85599 1.85979 1.86317 1.87614 2.06951 2.07288 2.08917 2.19634 2.20127 2.34135 2.3453 2.35079 2.48318 2.48658 2.63618 2.6394 2.82676 2.83022 2.83476 2.98984 2.99411 3.16238 3.1664 3.16981 3.31229 3.31681 3.32009 3.44757 3.452 3.45858 3.5922 3.596 3.60297 3.76459 3.76905 3.77153 3.77931 4.09883 4.10219 4.13654 4.34708 4.35027 4.50191 4.50635 4.51104 4.63071 4.63547 4.82065 4.82343 4.82676 
64 0.15702 0.16075 0.3123 0.31676 0.50017 0.5036 0.63193 0.63662 0.8217 0.82597 0.99265 0.99729 1.15893 1.1642 1.32369 1.32853 1.33358 1.49199 1.49614 1.50101 1.65566 1.65997 1.84702 1.8513 2.06023 2.06412 2.18929 2.19553 2.3324 2.33652 2.47255 2.47729 2.62695 2.63066 2.81798 2.82179 2.82726 2.98195 2.98585 3.15319 3.15805 3.16244 3.30296 3.30829 3.31269 3.43822 3.44268 3.583 3.58776 3.75644 3.76091 3.76475 4.08914 4.09325 4.33791 4.34205 4.49322 4.49791 4.50287 4.6207 4.62683 4.81199 4.81578 4.8203 
59 0.14808 0.1529 0.30431 0.30889 0.31489 0.49072 0.49615 0.50084 0.62356 0.62875 0.81374 0.81832 0.82229 0.98581 0.99232 1.15074 1.15977 1.31538 1.3231 1.48349 1.4896 1.64455 1.65279 1.84056 1.84509 2.05383 2.05812 2.17924 2.32541 2.32964 2.46331 2.47083 2.61847 2.62343 2.80893 2.81451 2.97292 2.97964 3.1457 3.15028 3.15501 3.29483 3.30312 3.42759 3.43379 3.57466 3.57991 3.7492 3.75503 4.08272 4.08678 4.33176 4.33528 4.48602 4.49187 4.61011 4.61974 4.80479 4.80853 
0 
112 0.14965 0.15373 0.15655 0.1601 0.30585 0.3093 0.31276 0.31572 0.4925 0.4965 0.49918 0.50182 0.50722 0.62464 0.62862 0.63163 0.63434 0.81495 0.81843 0.82156 0.82389 0.82781 0.98775 0.99054 0.9943 0.99832 1.15192 1.15578 1.15975 1.16355 1.31673 1.32047 1.32402 1.32717 1.48485 1.48885 1.49193 1.49467 1.6463 1.65279 1.65571 1.6593 1.84252 1.84513 1.84886 1.85223 2.05581 2.05853 2.06146 2.1809 2.18623 2.18989 2.32738 2.33017 2.33334 2.33741 2.46295 2.46884 2.4723 2.4749 2.48062 2.61942 2.62366 2.6268 2.62947 2.81087 2.81484 2.81773 2.82074 2.82516 2.97447 2.97869 2.98176 2.98543 3.14741 3.15048 3.15406 3.15657 3.29654 3.30013 3.30401 3.30704 3.42927 3.43522 3.43835 3.44155 3.57652 3.58035 3.58323 3.58666 3.75125 3.75459 3.75753 3.75983 4.08472 4.08739 4.09084 4.33374 4.33596 4.3395 4.48765 4.4907 4.49426 4.49691 4.61173 4.61759 4.62174 4.62599 4.80684 4.80981 4.81216 4.81555 
63 0.15301 0.15736 0.30919 0.31427 0.49517 0.50004 0.50517 0.62832 0.63273 0.63911 0.81842 0.82353 0.99 0.99613 1.15559 1.16279 1.31972 1.32623 1.48807 1.49317 1.64865 1.65562 1.66522 1.84471 1.84999 2.05797 2.06211 2.18321 2.1904 2.32974 2.33397 2.46826 2.47328 2.48014 2.62414 2.62802 2.81299 2.81814 2.82477 2.97746 2.98281 3.15021 3.156 3.29941 3.30684 3.43187 3.4371 3.44313 3.5791 3.58369 3.75331 3.75888 4.08693 4.09098 4.33582 4.33932 4.49047 4.496 4.61409 4.62307 4.80911 4.81269 4.81835 
1 3.76806 
18 0.31981 0.50533 0.63878 0.82916 1.17111 1.33225 1.50069 1.85539 2.82397 3.15991 3.31298 3.44773 3.59288 3.76335 4.0967 4.3447 4.50145 4.81986 
46 0.16986 0.17724 0.32295 0.32922 0.51176 0.51605 0.64237 0.65196 0.83475 0.83981 1.00269 1.01108 1.16791 1.17639 1.33293 1.34247 1.5027 1.51152 1.66915 1.67743 1.85867 1.86474 2.07901 2.19955 2.34238 2.34794 2.48981 2.64653 2.82782 2.83511 2.99672 3.16359 3.16992 3.31353 3.32153 3.44808 3.45826 3.59914 3.76681 3.77658 4.10292 4.35054 4.50307 4.5115 4.82499 4.83011 
36 0.16955 0.32656 0.51234 0.51795 0.64653 0.83545 1.00737 1.17305 1.17916 1.33735 1.50497 1.51007 1.67004 1.86267 2.07213 2.20287 2.34494 2.35928 2.48656 2.63933 2.83122 2.9945 3.16596 3.16977 3.31828 3.45101 3.45565 3.59553 3.60057 3.77008 4.10019 4.34896 4.50702 4.51137 4.63549 4.82412 
17 0.17423 0.33011 0.51578 0.83714 1.01507 1.17769 1.34511 1.68363 1.86596 2.35229 2.83299 3.00009 3.1716 3.77762 4.10275 4.35092 4.82836 
30 0.16535 0.32237 0.51064 0.64336 0.83098 0.9997 1.0059 1.17341 1.33736 1.50294 1.66554 1.85974 2.06863 2.20229 2.34118 2.4832 2.63588 2.8271 2.83387 2.9908 3.16454 3.31595 3.45006 3.59437 3.76724 4.09763 4.34636 4.50391 4.63657 4.82071 
0 
67 0.16206 0.16479 0.16929 0.31841 0.32158 0.32519 0.50639 0.50929 0.63906 0.64277 0.82764 0.83076 0.83494 0.99854 1.00256 1.00988 1.16456 1.16951 1.17421 1.33116 1.33494 1.49934 1.50386 1.66259 1.66544 1.67266 1.85296 1.85629 1.86008 2.06609 2.06954 2.19444 2.19869 2.33833 2.34169 2.34831 2.48044 2.48422 2.63377 2.6369 2.82439 2.82706 2.83233 2.9882 2.99107 3.15985 3.16336 3.16921 3.31063 3.31423 3.44512 3.44955 3.58978 3.59407 3.76333 3.76671 4.09493 4.09848 4.3435 4.34634 4.50044 4.50361 4.62718 4.63192 4.81813 4.8206 4.82452 
117 0.17561 0.17884 0.18218 0.18845 0.33149 0.33494 0.33767 0.34224 0.51931 0.52194 0.52461 0.52806 0.65184 0.65499 0.65776 0.66267 0.84046 0.84385 0.84642 0.8496 0.86299 1.0114 1.01531 1.01855 1.02396 1.17799 1.18286 1.18649 1.19132 1.34217 1.34573 1.34934 1.35486 1.51191 1.51458 1.51763 1.52364 1.67611 1.67904 1.68268 1.69097 1.86594 1.86983 1.87263 1.87615 1.88325 2.07885 2.08188 2.08496 2.09344 2.20662 2.21093 2.21554 2.35136 2.35478 2.35838 2.36329 2.37127 2.49361 2.49637 2.49978 2.50434 2.64664 2.64941 2.65272 2.6611 2.83696 2.83995 2.84297 2.84616 2.85824 3.00187 3.00435 3.00786 3.01643 3.17255 3.17642 3.17916 3.18296 3.32168 3.32545 3.32811 3.33117 3.45761 3.46096 3.46389 3.46878 3.60274 3.60566 3.60917 3.61379 3.77587 3.7791 3.78171 3.78587 3.79342 4.10821 4.11109 4.11454 4.12517 4.35659 4.35904 4.3625 4.37021 4.51269 4.51615 4.51865 4.52342 4.63981 4.64405 4.64799 4.65738 4.83095 4.83361 4.83619 4.83912 4.84496 
76 0.16938 0.173 0.17765 0.3248 0.32922 0.33352 0.51296 0.51649 0.52098 0.64631 0.64964 0.65666 0.83546 0.83878 0.84264 1.00434 1.00931 1.01473 1.17189 1.17729 1.18367 1.33882 1.34281 1.50632 1.51031 1.66975 1.67468 1.68245 1.85989 1.86402 1.86733 2.07305 2.07656 2.09773 2.2019 2.20726 2.34524 2.34937 2.35478 2.48825 2.49237 2.50028 2.64124 2.64451 2.83175 2.83572 2.83971 2.99562 2.99941 3.16549 3.16976 3.17362 3.31718 3.32107 3.32597 3.45259 3.45614 3.597 3.60141 3.6081 3.7712 3.77402 3.77975 4.10183 4.10526 4.11396 4.34994 4.35372 4.36167 4.50851 4.51177 4.63615 4.64177 4.82449 4.82771 4.83099 
28 0.17274 0.33129 0.51621 0.64892 0.83761 1.01246 1.18132 1.34354 1.50973 1.6766 1.86636 2.0751 2.35176 2.49104 2.64166 2.83707 2.99819 3.17065 3.32118 3.45946 3.6007 3.77238 3.78301 4.10411 4.3514 4.50956 4.64164 4.83005 
92 0.15186 0.15599 0.15911 0.30838 0.31168 0.31512 0.31866 0.49469 0.49907 0.50184 0.50517 0.62746 0.63162 0.63538 0.81749 0.82103 0.82401 0.82854 0.98971 0.99342 0.99765 1.15488 1.15872 1.16413 1.31919 1.32425 1.32769 1.48748 1.49196 1.49506 1.64856 1.65511 1.65818 1.66299 1.84449 1.84741 1.85154 2.05778 2.06089 2.06535 2.18303 2.18872 2.19824 2.32945 2.33252 2.33674 2.46702 2.47212 2.47549 2.48041 2.62266 2.62646 2.62944 2.8129 2.81707 2.81986 2.82416 2.97687 2.98174 2.9846 3.14974 3.15289 3.15653 3.16051 3.29882 3.30322 3.30695 3.43166 3.43681 3.44091 3.44522 3.57866 3.58275 3.58653 3.75309 3.75727 3.76004 4.08671 4.08949 4.09453 4.33565 4.33816 4.48999 4.49399 4.49674 4.61395 4.62018 4.62427 4.80884 4.81184 4.81452 4.81925 
52 0.15597 0.16018 0.3115 0.31719 0.49823 0.50236 0.63171 0.63642 0.82091 0.82535 0.99141 1.00014 1.15753 1.16709 1.32151 1.32802 1.49103 1.49555 1.65598 1.66089 1.84614 1.85269 2.05923 2.18694 2.33163 2.34142 2.47263 2.47689 2.62635 2.63047 2.81664 2.82091 2.98011 2.98501 3.15219 3.15765 3.30155 3.30842 3.43809 3.44533 3.58193 3.58813 3.75518 3.76061 4.08831 4.33697 4.49238 4.4977 4.61933 4.62695 4.81128 4.81513 
21 0.16723 0.32529 0.51071 0.6438 0.83562 1.33666 1.85945 2.06891 2.34249 2.63662 2.82845 2.99183 3.16666 3.31627 3.45096 3.59367 3.76843 4.09735 4.34505 4.50517 4.82026 
80 0.14689 0.15107 0.1546 0.30365 0.30774 0.31146 0.48994 0.49433 0.49778 0.62265 0.6271 0.63109 0.81247 0.81673 0.81987 0.98454 0.98918 0.99421 1.15011 1.15522 1.16107 1.31446 1.31984 1.32438 1.48267 1.48745 1.49155 1.64508 1.65075 1.65491 1.83928 1.84318 1.84724 2.05252 2.05619 2.17863 2.18418 2.32442 2.32812 2.33269 2.46268 2.4682 2.47194 2.61806 2.62233 2.62619 2.8082 2.81251 2.81609 2.97215 2.97722 2.98225 3.14465 3.14874 3.15209 3.294 3.29909 3.30297 3.42877 3.43316 3.43717 3.57391 3.57821 3.58278 3.7479 3.75228 3.75541 4.08151 4.08506 4.33036 4.33357 4.485 4.48968 4.49338 4.60945 4.61617 4.62105 4.80383 4.80694 4.81039 
1 0.82571 
46 0.15301 0.15822 0.30989 0.31588 0.49626 0.5011 0.6297 0.63575 0.81812 0.8233 0.98975 0.99691 1.15612 1.31974 1.32632 1.48897 1.49436 1.65571 1.84462 1.85177 2.05775 2.18527 2.33003 2.4733 2.62502 2.62904 2.81491 2.81973 2.97799 2.98327 3.15048 3.15673 3.29982 3.30649 3.43676 3.58032 3.58689 3.75325 3.75903 4.08685 4.33556 4.49053 4.49609 4.61571 4.80944 4.81512 
37 0.16997 0.176 0.32646 0.33042 0.51468 0.6475 0.83586 0.84069 1.00762 1.01417 1.17748 1.33896 1.50818 1.67051 1.67753 1.86173 1.86671 2.07359 2.20424 2.34706 2.35487 2.49026 2.64037 2.8341 2.99606 3.16952 3.31934 3.45395 3.59844 3.60812 3.77194 4.10306 4.35094 4.50853 4.63801 4.82576 4.8299 
43 0.17487 0.18137 0.33071 0.33488 0.51771 0.52288 0.65135 0.65784 0.84052 0.84602 1.01082 1.02379 1.17951 1.18802 1.34391 1.51139 1.67516 1.86477 1.87018 2.07788 2.20744 2.35079 2.36008 2.49354 2.64574 2.83617 2.84249 3.0007 3.17289 3.17803 3.32433 3.45752 3.4666 3.6019 3.61231 3.7761 3.78239 4.1065 4.35472 4.51346 4.64204 4.82945 4.83374 
12 0.16693 0.32399 0.51179 0.83126 1.00764 1.3365 1.67155 1.85943 2.83265 3.31621 4.34889 4.82459 
79 0.16322 0.16618 0.17074 0.3183 0.32174 0.32535 0.50686 0.51055 0.51466 0.63932 0.64284 0.65276 0.82842 0.83114 0.83521 0.99866 1.00264 1.00718 1.16455 1.1698 1.17419 1.33174 1.33545 1.34192 1.49929 1.50313 1.6629 1.66616 1.67127 1.85315 1.85718 1.86057 2.06612 2.06957 2.07905 2.1952 2.20233 2.33829 2.34172 2.34647 2.35235 2.48061 2.48408 2.49083 2.63394 2.63702 2.82441 2.82762 2.83157 2.98904 2.99259 3.16004 3.16385 3.16779 3.31056 3.31442 3.3195 3.44456 3.44859 3.45399 3.58947 3.59308 3.59781 3.76396 3.76715 3.77392 4.0951 4.0991 4.11093 4.3437 4.34837 4.50092 4.50417 4.51296 4.62945 4.63476 4.81821 4.82116 4.82492 
1 0.82173 
81 0.16977 0.17293 0.18114 0.32522 0.32894 0.33441 0.51325 0.51613 0.51951 0.64608 0.6496 0.65673 0.83569 0.83851 0.8432 1.0059 1.01009 1.01869 1.17224 1.17704 1.18166 1.33837 1.34164 1.34992 1.50636 1.50979 1.52573 1.66986 1.67348 1.68285 1.86015 1.86403 1.86747 2.07294 2.07743 2.20117 2.20511 2.34557 2.3492 2.35498 2.48823 2.4922 2.50428 2.6412 2.64429 2.83073 2.83371 2.83831 2.99547 2.99862 3.0067 3.1668 3.17058 3.17492 3.3175 3.32115 3.32627 3.45171 3.45576 3.46197 3.59706 3.60087 3.60792 3.77004 3.77371 3.7792 4.10208 4.10583 4.11935 4.35054 4.35423 4.37741 4.50841 4.51146 4.51857 4.63598 4.64083 4.82487 4.82749 4.83108 4.84822 
0 
77 0.16912 0.17254 0.32483 0.32838 0.33401 0.51143 0.51466 0.51873 0.64381 0.6474 0.65161 0.83498 0.83837 1.00464 1.00969 1.02527 1.17147 1.17628 1.18123 1.33729 1.34124 1.50454 1.50761 1.51335 1.66882 1.67291 1.8587 1.86324 1.86683 2.07159 2.07454 2.08258 2.20131 2.20833 2.34417 2.34771 2.35312 2.48568 2.48842 2.49404 2.63853 2.64113 2.64885 2.83042 2.83392 2.83795 2.99412 2.99714 3.1645 3.16842 3.17195 3.31528 3.31919 3.32318 3.44971 3.45364 3.45806 3.59471 3.59886 3.60408 3.76852 3.7717 3.77497 3.78309 4.10043 4.10391 4.11726 4.3489 4.35262 4.50519 4.50808 4.51225 4.63377 4.63752 4.82342 4.82607 4.82994 
83 0.14627 0.15061 0.15373 0.30238 0.30623 0.31003 0.48903 0.49385 0.4968 0.62106 0.62585 0.62949 0.81167 0.81553 0.81873 0.82292 0.98423 0.98772 0.99274 1.14841 1.1527 1.15799 1.31343 1.31847 1.32229 1.48151 1.48632 1.48962 1.64248 1.65003 1.65372 1.83894 1.84188 1.84629 2.0522 2.0554 2.17747 2.18361 2.32381 2.32713 2.33159 2.45921 2.46627 2.46997 2.47567 2.61578 2.62086 2.62398 2.80738 2.81192 2.81502 2.97104 2.97622 2.97928 3.14389 3.14739 3.15172 3.29308 3.29747 3.30185 3.30608 3.42549 3.43184 3.43605 3.57301 3.57756 3.58156 3.74769 3.7516 3.75511 4.08112 4.08413 4.33011 4.33259 4.48427 4.48796 4.49152 4.60833 4.61488 4.61976 4.80326 4.80648 4.80953 
75 0.16514 0.17002 0.17394 0.32231 0.32651 0.32939 0.51217 0.51544 0.51959 0.6448 0.64813 0.65252 0.83072 0.83567 0.83947 1.00235 1.00719 1.01118 1.16893 1.17507 1.17926 1.33286 1.33825 1.34177 1.50604 1.50997 1.66626 1.67037 1.67514 1.85729 1.86144 1.8652 2.07226 2.07544 2.20108 2.2069 2.34303 2.34678 2.35109 2.48724 2.49155 2.6406 2.64404 2.82691 2.83125 2.83521 2.83893 2.99086 2.99574 2.99969 3.16501 3.1692 3.17307 3.31326 3.31876 3.32202 3.44997 3.45386 3.45792 3.59612 3.60022 3.77061 3.77322 4.1011 4.1043 4.34881 4.35218 4.35749 4.50774 4.51109 4.62885 4.63624 4.82381 4.82673 4.83034 
37 0.15934 0.16475 0.3152 0.32038 0.50368 0.63617 0.82506 0.82888 0.99574 1.00124 1.1631 1.32853 1.49587 1.66035 1.67051 1.84984 1.85622 2.06331 2.19125 2.33549 2.34264 2.4772 2.63048 2.82105 2.98606 3.15686 3.16223 3.30737 3.44211 3.58712 3.75973 3.76557 4.09215 4.34058 4.49656 4.62694 4.81454 
60 0.15107 0.15613 0.30744 0.31225 0.4931 0.49841 0.50248 0.62631 0.63122 0.63752 0.81647 0.82156 0.98784 0.99337 1.15372 1.16075 1.31762 1.32407 1.48582 1.49177 1.64657 1.65387 1.84265 1.84737 2.05587 2.05967 2.18154 2.18869 2.32793 2.3322 2.46631 2.47221 2.62177 2.62645 2.81112 2.81671 2.97531 2.98143 3.1481 3.1531 3.2972 3.30383 3.42987 3.43547 3.44019 3.57711 3.58237 3.75111 3.75633 3.75939 4.08494 4.0886 4.33374 4.33733 4.4883 4.49367 4.61228 4.6212 4.80715 4.81048 
26 0.16088 0.31837 0.50477 0.63898 0.82471 0.99979 1.16838 1.3308 1.50035 1.66588 1.85145 2.33746 2.48179 2.6319 2.82339 2.98949 3.1591 3.31014 3.44522 3.59029 3.76195 4.09264 4.34085 4.49921 4.62738 4.81517 
87 0.16421 0.16748 0.1722 0.31965 0.32339 0.32625 0.50784 0.51142 0.51515 0.63988 0.64361 0.64783 0.82835 0.83202 0.83484 0.83978 0.99897 1.00389 1.00761 1.16528 1.17175 1.17594 1.32908 1.33423 1.33761 1.34591 1.50059 1.50393 1.50848 1.66377 1.66676 1.6715 1.85455 1.85816 1.86141 2.06739 2.07066 2.07655 2.19339 2.19822 2.20406 2.3396 2.34344 2.34708 2.35445 2.48194 2.48542 2.49088 2.63566 2.63858 2.82555 2.82852 2.8326 2.9899 2.99266 2.99723 3.16093 3.16528 3.16867 3.30947 3.31472 3.31764 3.4458 3.45067 3.45645 3.59 3.59404 3.59727 3.76305 3.76747 3.76987 3.7769 4.09653 4.0997 4.10732 4.34507 4.34805 4.35341 4.50038 4.5048 4.50803 4.62513 4.63232 4.63671 4.81993 4.82274 4.82636 
28 0.15062 0.30689 0.49326 0.62695 0.81597 0.98708 1.15333 1.3173 1.48621 1.65237 1.84177 2.05491 2.18197 2.32712 2.46868 2.622 2.81151 2.97542 3.14758 3.29724 3.4335 3.57722 3.75059 4.08396 4.33266 4.48781 4.61508 4.80651 
0 
72 0.16591 0.16994 0.17573 0.3227 0.32681 0.33166 0.51067 0.51473 0.5205 0.64363 0.64805 0.66374 0.83077 0.83501 0.83988 1.0026 1.00752 1.01516 1.17048 1.17573 1.33441 1.33875 1.34645 1.50264 1.50637 1.51414 1.66726 1.67193 1.85734 1.86173 1.86606 2.07095 2.07557 2.19897 2.20616 2.34273 2.34719 2.35512 2.48544 2.48927 2.63829 2.64185 2.82805 2.83194 2.83679 2.99292 2.99707 3.16362 3.16841 3.17327 3.31474 3.31918 3.44901 3.4539 3.59463 3.59995 3.61363 3.76693 3.77123 3.77631 4.1 4.10522 4.34805 4.35327 4.50372 4.50816 4.51421 4.63396 4.64076 4.82195 4.82515 4.82938 
32 0.16873 0.32512 0.51124 0.51702 0.64507 0.83442 1.00618 1.17246 1.33649 1.50461 1.67036 1.85971 1.86953 2.07273 2.20036 2.34455 2.48619 2.63929 2.82963 2.83663 2.99449 3.16661 3.31684 3.45028 3.59539 3.76903 4.09993 4.34907 4.50644 4.63553 4.82322 4.83099 
19 0.16459 0.32399 0.51074 0.64249 0.8298 1.17111 1.33579 1.66601 1.85736 2.0667 2.19797 2.34163 2.48242 2.8283 3.16542 3.31635 3.4477 4.09691 4.34563 
0 
29 0.16753 0.32377 0.50889 0.64253 0.83246 1.00657 1.17178 1.33543 1.5028 1.66562 1.85615 2.06827 2.19781 2.34072 2.4842 2.63615 2.82789 2.99093 3.16497 3.31521 3.44842 3.59211 3.76709 4.09657 4.34507 4.50375 4.63273 4.82023 4.82783 
0 
79 0.17436 0.17808 0.19152 0.33019 0.33376 0.34041 0.51716 0.52052 0.52523 0.64978 0.65398 0.66088 0.83988 0.84355 0.84905 1.01141 1.01552 1.02423 1.17932 1.18466 1.34223 1.34632 1.35545 1.51029 1.51426 1.52927 1.67434 1.67925 1.69091 1.86445 1.86876 1.87282 2.07749 2.08108 2.20644 2.21385 2.34975 2.35398 2.35968 2.49146 2.4958 2.50452 2.64384 2.64713 2.65825 2.83502 2.83915 2.84374 3.0 3.00432 3.17161 3.17476 3.1788 3.32252 3.32611 3.33602 3.45615 3.46012 3.46686 3.60045 3.60512 3.61113 3.77485 3.7777 3.78287 4.10592 4.10947 4.12134 4.35386 4.35752 4.36617 4.51194 4.51549 4.52186 4.64033 4.64639 4.82904 4.83263 4.83682 
43 0.16719 0.32246 0.33733 0.51041 0.51652 0.643 0.65006 0.8312 0.83903 1.00649 1.17372 1.33666 1.34654 1.5036 1.66851 1.85707 1.86302 2.06976 2.07854 2.20005 2.34239 2.3538 2.48488 2.63877 2.82907 2.83572 2.99357 3.16299 3.17075 3.31483 3.32773 3.44804 3.45581 3.59432 3.76764 3.77893 4.09907 4.34783 4.50483 4.51259 4.6321 4.82187 4.82832 
117 0.14166 0.14535 0.14812 0.15091 0.29776 0.30119 0.30431 0.30706 0.4844 0.48821 0.49083 0.49343 0.49713 0.61667 0.62045 0.62335 0.62628 0.63113 0.80699 0.81037 0.81352 0.81591 0.8207 0.97963 0.98234 0.98593 0.98938 1.14386 1.14762 1.15154 1.15538 1.30873 1.31219 1.31588 1.31916 1.47682 1.48064 1.48377 1.48657 1.63816 1.64433 1.64748 1.65102 1.83433 1.83679 1.83992 1.84293 2.04758 2.05009 2.05278 2.05839 2.17285 2.17748 2.18107 2.31921 2.32198 2.32489 2.32817 2.45501 2.46055 2.46404 2.46687 2.47148 2.61135 2.61559 2.61852 2.62109 2.80278 2.80663 2.80941 2.81213 2.81616 2.96641 2.97035 2.97354 2.97707 3.13926 3.14226 3.14538 3.14784 3.15196 3.28847 3.29187 3.2956 3.29841 3.42113 3.42677 3.42989 3.43311 3.5684 3.57214 3.57493 3.57825 3.74311 3.74612 3.74907 3.75136 4.07653 4.07906 4.08191 4.32547 4.32762 4.33033 4.33693 4.47959 4.48253 4.48596 4.48842 4.60368 4.609 4.6133 4.61776 4.7987 4.80147 4.80368 4.80641 4.81064 
19 0.1579 0.31536 0.50094 0.63603 0.82271 0.99745 1.84676 2.06122 2.33605 2.62943 2.81913 3.15705 3.44429 3.58864 3.75962 4.08934 4.33702 4.49673 4.8124 
25 0.17645 0.33339 0.52038 0.6539 0.84166 1.01558 1.18466 1.34644 1.51516 1.67771 1.87001 2.07926 2.35324 2.64694 2.83826 3.00282 3.17499 3.32625 3.46147 3.60666 3.77803 4.10797 4.35578 4.51616 4.83135 
29 0.16238 0.31872 0.50608 0.63813 0.82684 0.83076 0.99701 1.16289 1.33096 1.49837 1.66187 1.85186 2.06589 2.19486 2.33759 2.4804 2.63281 2.82386 2.98809 3.15916 3.31044 3.44284 3.58863 3.76398 4.09456 4.34264 4.50107 4.62778 4.81819 
64 0.16457 0.16787 0.31987 0.32375 0.32986 0.50831 0.51167 0.64044 0.64376 0.64792 0.8294 0.83274 0.83857 1.00021 1.00457 1.16783 1.17314 1.33307 1.33792 1.50051 1.50373 1.66476 1.66883 1.85427 1.8591 1.86321 2.06757 2.07086 2.1969 2.20385 2.33999 2.34401 2.48247 2.48587 2.63535 2.63826 2.82626 2.8303 2.99076 2.99544 3.16218 3.16575 3.31307 3.31692 3.4461 3.45031 3.59111 3.59482 3.60114 3.76514 3.76841 3.77318 4.09664 4.10005 4.34498 4.34862 4.50215 4.5052 4.51033 4.63103 4.63646 4.81984 4.82293 4.82695 
29 0.17006 0.32589 0.51539 0.64958 0.83463 1.0044 1.17727 1.3406 1.5094 1.6693 1.85941 1.86698 2.07974 2.20832 2.34813 2.49201 2.64413 2.83346 2.99943 3.17172 3.32089 3.45642 3.59995 3.77268 4.10343 4.35147 4.51158 4.82526 4.83328 
0 
137 0.14264 0.14591 0.14861 0.15086 0.15386 0.29879 0.30234 0.30463 0.30697 0.30938 0.48571 0.48902 0.4917 0.49366 0.49608 0.61599 0.62034 0.62337 0.6257 0.62813 0.63294 0.80809 0.81141 0.8141 0.81626 0.81879 0.9809 0.98321 0.98596 0.9885 0.99194 1.14486 1.14868 1.15157 1.15459 1.15858 1.30991 1.31309 1.31661 1.31899 1.32213 1.47793 1.48147 1.48434 1.48658 1.48939 1.63903 1.64489 1.64801 1.65046 1.65416 1.83567 1.8379 1.84021 1.84258 1.84539 2.0489 2.05112 2.05352 2.05597 2.17403 2.1778 2.18116 2.18495 2.32055 2.32317 2.32552 2.32791 2.33127 2.45555 2.46123 2.46444 2.467 2.4699 2.61242 2.61669 2.61922 2.62139 2.62446 2.80418 2.80763 2.81004 2.81208 2.81474 2.96757 2.97097 2.97412 2.97614 2.97995 3.14035 3.14316 3.1454 3.14795 3.15005 3.28928 3.29247 3.29547 3.29832 3.30073 3.42231 3.42779 3.43002 3.43289 3.43561 3.56966 3.57301 3.57554 3.57803 3.58101 3.74435 3.74664 3.74937 3.75149 3.7535 4.07787 4.08015 4.08237 4.08478 4.32663 4.32875 4.33074 4.33348 4.48077 4.48359 4.48659 4.48857 4.49104 4.60476 4.60873 4.61217 4.61572 4.62225 4.80016 4.80272 4.80472 4.80667 4.80933 
98 0.14618 0.15028 0.1534 0.30238 0.30581 0.30928 0.31288 0.48887 0.49323 0.49595 0.49961 0.62172 0.62583 0.62949 0.81165 0.81526 0.81865 0.82291 0.98401 0.98704 0.99129 1.14851 1.15229 1.15724 1.1623 1.31323 1.31742 1.32105 1.32545 1.48144 1.48567 1.48897 1.49407 1.64263 1.6493 1.65263 1.83873 1.84138 1.845 1.84968 2.05199 2.05475 2.05794 2.17729 2.18287 2.32361 2.32651 2.32991 2.45994 2.46576 2.46951 2.47415 2.61609 2.62025 2.62343 2.80713 2.81134 2.81436 2.81905 2.97095 2.97538 2.97853 3.14382 3.14697 3.15076 3.15419 3.29298 3.29698 3.30106 3.30481 3.42559 3.43129 3.43507 3.43968 3.57285 3.5769 3.58044 3.74748 3.75107 3.75418 3.75767 4.08093 4.08358 4.08693 4.32991 4.33212 4.33576 4.48411 4.48735 4.49077 4.49576 4.60816 4.61444 4.61923 4.80307 4.806 4.80841 4.8122 
45 0.17049 0.17651 0.32674 0.51284 0.51696 0.64682 0.83579 0.8414 1.00765 1.01677 1.177 1.34066 1.50591 1.51335 1.67122 1.86209 1.86805 2.07324 2.08541 2.20232 2.34709 2.35337 2.48792 2.4977 2.6403 2.8322 2.83703 2.99497 3.16806 3.17769 3.31922 3.45327 3.59772 3.60593 3.77121 3.78018 4.10239 4.11768 4.34938 4.35499 4.50787 4.51559 4.63691 4.82464 4.82916 
0 
58 0.15544 0.15981 0.31199 0.31661 0.49819 0.5025 0.50933 0.63111 0.63567 0.8205 0.82511 0.83135 0.99237 0.99829 1.15821 1.16493 1.32224 1.3286 1.49068 1.49618 1.65501 1.65927 1.8472 1.85193 2.06048 2.06484 2.18643 2.19201 2.3326 2.33713 2.47198 2.47727 2.62688 2.63087 2.81617 2.82104 2.98017 2.98535 3.15285 3.15833 3.30198 3.30922 3.4379 3.44233 3.58197 3.58676 3.75576 3.7613 4.08938 4.09353 4.3382 4.34229 4.49283 4.49819 4.61734 4.62555 4.81199 4.8154 
37 0.16659 0.32276 0.50944 0.51378 0.64382 0.83174 0.83548 1.00377 1.17299 1.33519 1.50277 1.50766 1.6667 1.67495 1.85748 2.07009 2.19936 2.34231 2.35385 2.48401 2.48954 2.63779 2.82793 2.83435 2.9925 3.16502 3.31543 3.44897 3.59384 3.76804 3.77355 4.09858 4.34662 4.50557 4.63314 4.82134 4.82561 
0 
53 0.14974 0.15596 0.30583 0.3112 0.49255 0.49888 0.62443 0.63041 0.81514 0.82157 0.98773 0.99683 1.1518 1.15776 1.16526 1.31701 1.32497 1.48501 1.49196 1.64598 1.65439 1.84247 1.85057 2.05573 2.18102 2.32732 2.33473 2.46266 2.47141 2.61919 2.62571 2.81092 2.81752 2.97455 2.98168 3.14741 3.1546 3.29657 3.30477 3.42895 3.43601 3.57652 3.58345 3.75117 3.75843 4.08462 4.33363 4.48781 4.49509 4.61188 4.62107 4.80676 4.81153 
77 0.16009 0.16426 0.1699 0.31696 0.32144 0.32945 0.5036 0.50754 0.51129 0.63598 0.63959 0.64413 0.82546 0.8299 0.83539 0.99695 1.00205 1.00781 1.16309 1.16835 1.32697 1.33215 1.33727 1.49591 1.49992 1.50571 1.66012 1.66379 1.6701 1.85192 1.85634 1.86085 2.0656 2.06937 2.19157 2.19667 2.33763 2.34146 2.34846 2.47485 2.48009 2.48397 2.63158 2.63534 2.82185 2.82579 2.83102 2.98504 2.98953 2.99734 3.15775 3.16249 3.16606 3.30703 3.31259 3.31683 3.44206 3.44572 3.45008 3.58764 3.59125 3.59924 3.76058 3.76559 3.77123 4.09448 4.0984 4.34315 4.34815 4.49791 4.50237 4.51072 4.62234 4.62919 4.81714 4.81993 4.82431 
53 0.14812 0.15311 0.30457 0.31029 0.4907 0.49545 0.62432 0.63042 0.81351 0.81868 0.98497 1.1511 1.31498 1.32483 1.48345 1.48942 1.64895 1.65462 1.83971 1.84578 2.05292 2.05825 2.17935 2.32499 2.33114 2.4663 2.47153 2.61947 2.62442 2.80898 2.814 2.97293 2.97898 3.14524 3.15146 3.2947 3.30347 3.43128 3.43766 3.57466 3.58069 3.74835 3.75398 4.08196 4.08719 4.3307 4.33586 4.48554 4.49161 4.61027 4.61966 4.80424 4.80787 
99 0.17585 0.17896 0.18262 0.33171 0.33534 0.33851 0.345 0.51955 0.52247 0.52536 0.53035 0.65216 0.65552 0.65914 0.84143 0.84455 0.84803 0.85776 1.01159 1.01603 1.01941 1.02723 1.18002 1.18443 1.18786 1.34362 1.34714 1.35045 1.35955 1.51245 1.51531 1.5186 1.53283 1.67615 1.68 1.6842 1.86636 1.87024 1.87356 1.87905 2.07879 2.08205 2.08587 2.09947 2.2092 2.21409 2.35157 2.35538 2.35959 2.36521 2.49382 2.49734 2.5016 2.64634 2.64924 2.65357 2.83739 2.84069 2.84413 2.84839 3.00221 3.00511 3.00942 3.17295 3.17652 3.17945 3.18426 3.3226 3.32653 3.32938 3.33522 3.45763 3.4617 3.46517 3.60295 3.6066 3.61123 3.63345 3.7773 3.78001 3.78296 3.78954 4.10836 4.11153 4.11622 4.35641 4.35951 4.36352 4.51282 4.51625 4.51936 4.52518 4.64227 4.64637 4.65371 4.83083 4.83364 4.8366 4.84006 
57 0.15917 0.16242 0.31543 0.31869 0.50322 0.50678 0.63495 0.63854 0.82362 0.82669 0.8303 0.99501 0.9991 1.16199 1.16675 1.32735 1.33085 1.49524 1.49911 1.6591 1.66252 1.84978 1.85367 2.06299 2.0669 2.19048 2.19579 2.33519 2.33907 2.47667 2.48059 2.62977 2.63277 2.82067 2.82416 2.98501 2.98881 3.15682 3.16009 3.30703 3.31071 3.44093 3.44499 3.58592 3.58996 3.75988 3.76317 4.09162 4.09556 4.33971 4.34457 4.49774 4.5008 4.62542 4.62962 4.81448 4.81758 
0 
23 0.16384 0.50649 0.64072 0.83062 1.0014 1.3345 1.50045 1.66409 2.34113 2.48162 2.6345 2.82575 2.9897 3.1626 3.31327 3.44901 3.59057 3.76486 4.0973 4.34415 4.50198 4.63071 4.81932 
57 0.15338 0.15775 0.30953 0.31395 0.49558 0.5003 0.50528 0.62938 0.6337 0.81907 0.82364 0.99016 0.99552 1.15597 1.16184 1.32004 1.32583 1.48833 1.49334 1.65453 1.65958 1.84494 1.84951 2.0581 2.06218 2.18409 2.19103 2.33028 2.33442 2.47094 2.47546 2.62424 2.62852 2.81369 2.81862 2.97783 2.98307 3.15056 3.15542 3.29969 3.30559 3.4368 3.44216 3.57981 3.58419 3.7534 3.75858 4.08712 4.09115 4.33602 4.33963 4.49054 4.49561 4.61501 4.62363 4.80945 4.81302 
24 0.15831 0.31246 0.5015 0.63552 0.82557 0.9961 1.32786 1.49497 1.84695 2.06045 2.3324 2.47673 2.62884 2.81999 2.98429 3.15303 3.30785 3.44297 3.58577 3.75933 4.08884 4.33717 4.49626 4.81188 
71 0.16822 0.17188 0.17634 0.32385 0.3279 0.33236 0.51245 0.51561 0.51997 0.64459 0.64837 0.65361 0.83199 0.83612 0.84022 1.00352 1.00881 1.0144 1.16998 1.17529 1.17991 1.33395 1.33859 1.3427 1.50509 1.50908 1.66826 1.67314 1.85823 1.86229 1.866 2.07174 2.07599 2.19836 2.20262 2.20966 2.34378 2.34817 2.35318 2.48638 2.4907 2.63961 2.64303 2.82982 2.83287 2.83752 2.99511 2.99989 3.1676 3.17064 3.31387 3.31929 3.32322 3.45007 3.45474 3.4617 3.59552 3.59944 3.77089 3.77413 4.10076 4.10472 4.34916 4.35338 4.50787 4.51128 4.63518 4.64226 4.8238 4.82651 4.83025 
59 0.16542 0.16874 0.32097 0.32444 0.50893 0.51324 0.64222 0.64593 0.83039 0.8334 0.83938 1.00036 1.00499 1.16973 1.1753 1.33449 1.33946 1.50203 1.50561 1.66534 1.66976 1.85577 1.85974 1.86567 2.06907 2.07314 2.19787 2.20507 2.34133 2.34562 2.35462 2.48355 2.48799 2.63678 2.64126 2.82694 2.83195 2.99145 2.99632 3.16381 3.16698 3.31488 3.31826 3.4483 3.45205 3.59268 3.59706 3.76674 3.76939 4.09758 4.1027 4.34572 4.351 4.50397 4.50716 4.63196 4.64177 4.82095 4.82536 
5 0.16148 0.50478 0.82487 2.82323 4.81559 
3 0.52825 0.85047 3.78615 
48 0.15273 0.15816 0.30871 0.31432 0.49658 0.50157 0.6289 0.63671 0.81738 0.82234 0.98922 1.15581 1.16363 1.32095 1.32689 1.48904 1.49539 1.65298 1.66136 1.8436 1.85032 2.05703 2.18575 2.32906 2.34167 2.47001 2.47666 2.62405 2.81425 2.81954 2.97913 3.14951 3.15501 3.2999 3.3056 3.43445 3.44114 3.58 3.58856 3.75323 3.75824 4.08589 4.33421 4.49005 4.49548 4.61725 4.80865 4.81423 
71 0.16423 0.16728 0.17241 0.31883 0.32277 0.32631 0.50726 0.51037 0.51408 0.63977 0.6432 0.82889 0.83199 0.83588 0.99894 1.00347 1.00815 1.1657 1.17226 1.33194 1.33597 1.50023 1.50361 1.66395 1.66851 1.85358 1.85849 1.86215 2.06644 2.06945 2.19509 2.19907 2.33878 2.34263 2.3475 2.48145 2.48558 2.63465 2.63741 2.82534 2.82838 2.83197 2.98911 2.99289 3.16063 3.16426 3.16829 3.31192 3.31559 3.32325 3.44488 3.4497 3.45584 3.58938 3.59415 3.59996 3.76544 3.76797 3.77501 4.09536 4.09881 4.34394 4.34752 4.50228 4.50507 4.62752 4.63162 4.6388 4.81863 4.82173 4.82504 
24 0.15354 0.31048 0.49707 0.63066 0.81893 0.99161 1.32296 1.49049 1.84338 2.05733 2.32942 2.47263 2.62511 2.81536 2.98009 3.15046 3.30291 3.43785 3.58102 3.7547 4.08579 4.33364 4.49214 4.80828 
29 0.17281 0.32949 0.51596 0.64944 0.83831 1.01102 1.1799 1.34194 1.51087 1.67402 1.86501 2.07507 2.20906 2.34816 2.6431 2.83365 2.83901 2.99691 3.17074 3.32181 3.45588 3.6001 3.77433 4.10375 4.3515 4.51157 4.64038 4.82695 4.83169 
51 0.16927 0.17425 0.32507 0.32928 0.51189 0.51648 0.6447 0.65048 0.83473 0.83968 1.00523 1.01018 1.17291 1.17861 1.33703 1.34162 1.50489 1.51162 1.66912 1.67578 1.85953 1.86473 2.0725 2.20156 2.34532 2.3509 2.48683 2.49442 2.64075 2.83034 2.8345 2.99479 3.00439 3.16589 3.17034 3.31668 3.32048 3.45166 3.45786 3.59613 3.60405 3.77042 3.77479 4.10109 4.10738 4.34864 4.35402 4.50769 4.63537 4.82387 4.82879 
67 0.1602 0.16338 0.16804 0.31559 0.31956 0.32252 0.50365 0.50691 0.50996 0.63607 0.64001 0.82506 0.82856 0.8325 0.99588 1.00007 1.16227 1.16769 1.32679 1.3308 1.33446 1.49623 1.49937 1.5046 1.66025 1.66377 1.8504 1.85473 1.85943 2.06327 2.06696 2.19074 2.19481 2.33587 2.3399 2.47761 2.48083 2.63095 2.63419 2.82123 2.82434 2.82811 2.98516 2.9882 3.15669 3.1612 3.30757 3.312 3.44165 3.44622 3.58662 3.58996 3.75962 3.76362 3.76664 4.09229 4.09606 4.34098 4.34477 4.49684 4.50093 4.50577 4.62429 4.62886 4.81524 4.81803 4.82143 
6 0.17073 0.3282 1.8654 2.83761 3.31841 4.82905 
14 0.16677 0.51275 1.00728 1.17268 1.33848 1.67094 1.85865 2.07223 2.34512 2.99279 3.31485 3.5936 4.63533 4.82122 
36 0.16507 0.3233 0.50853 0.51372 0.6434 0.83084 0.83611 1.0025 1.17138 1.33454 1.34378 1.50182 1.66397 1.67263 1.8576 1.86215 2.06881 2.19816 2.34215 2.34823 2.48285 2.63605 2.82693 2.83251 2.9907 3.16465 3.31489 3.44918 3.5925 3.76749 4.09768 4.34533 4.5036 4.63185 4.81974 4.82607 
33 0.15939 0.16473 0.31606 0.3207 0.50354 0.63691 0.82407 0.82812 0.99606 1.16171 1.1686 1.32988 1.49732 1.65985 1.85037 2.06418 2.19203 2.33586 2.47819 2.63154 2.82199 2.98668 3.15657 3.16158 3.3096 3.4439 3.58727 3.76226 4.09262 4.34056 4.49906 4.62316 4.81517 
48 0.15057 0.15503 0.3067 0.31383 0.49301 0.49784 0.62618 0.63219 0.81589 0.82066 0.98697 1.153 1.31697 1.32492 1.48575 1.49134 1.64988 1.65652 1.84171 1.85078 2.05498 2.18181 2.32712 2.46676 2.47253 2.62132 2.62576 2.81139 2.81663 2.97512 2.98038 3.14746 3.15449 3.29679 3.30472 3.43259 3.57716 3.58392 3.75046 3.75707 4.08408 4.33276 4.48748 4.49371 4.61328 4.62137 4.80651 4.81163 
103 0.14719 0.1508 0.15351 0.15813 0.30324 0.30678 0.30999 0.31404 0.48989 0.49388 0.49635 0.50019 0.62226 0.62612 0.62886 0.633 0.81246 0.81583 0.81897 0.82232 0.98521 0.98796 0.99217 1.14931 1.15323 1.1583 1.16287 1.31421 1.31774 1.32169 1.32609 1.48226 1.48627 1.48934 1.49423 1.64356 1.65013 1.65332 1.66019 1.83989 1.84233 1.8459 1.85054 2.05315 2.05565 2.05854 2.1783 2.18317 2.18942 2.32477 2.32757 2.33074 2.46036 2.46623 2.47005 2.47366 2.61677 2.62123 2.62415 2.80824 2.81225 2.815 2.81949 2.9719 2.97601 2.97914 3.14481 3.14788 3.15119 3.15467 3.29404 3.29754 3.30214 3.30549 3.42657 3.43245 3.43613 3.44085 3.5739 3.57777 3.58048 3.58712 3.74868 3.75178 3.755 3.75825 4.0821 4.08463 4.0879 4.33107 4.33314 4.33663 4.48512 4.48811 4.49174 4.4962 4.60912 4.61479 4.61974 4.80425 4.80707 4.80925 4.81409 
27 0.16092 0.31721 0.50496 0.63854 0.8251 0.83123 0.99754 1.16648 1.33015 1.49794 1.66319 1.85165 2.06698 2.3377 2.48082 2.63297 2.82275 2.98721 3.15936 3.30962 3.44733 3.5884 3.76233 4.09515 4.49985 4.62752 4.81808 
76 0.14733 0.15227 0.15609 0.30348 0.30737 0.31176 0.49005 0.49529 0.49885 0.62262 0.62763 0.63197 0.81271 0.81715 0.82061 0.98524 0.98914 0.99454 1.14961 1.15415 1.16135 1.31443 1.32061 1.32564 1.48255 1.48782 1.49188 1.64395 1.65144 1.6549 1.83995 1.84303 1.84808 2.05321 2.05655 2.17853 2.18587 2.32483 2.32826 2.46129 2.46695 2.47098 2.61719 2.62184 2.6255 2.80841 2.81342 2.8171 2.9721 2.9782 3.14492 3.1485 3.15287 3.29414 3.29953 3.30386 3.42692 3.43312 3.4383 3.57404 3.57899 3.74871 3.75351 3.75683 4.08214 4.08527 4.33112 4.33375 4.48526 4.48918 4.49296 4.60939 4.61822 4.8043 4.80763 4.81128 
52 0.15449 0.15976 0.31143 0.31768 0.49967 0.50416 0.63055 0.63735 0.81997 0.82483 0.82933 0.99145 0.99756 1.15753 1.1671 1.32165 1.33014 1.49043 1.49674 1.65575 1.66239 1.8461 1.8533 2.05938 2.18896 2.33145 2.3381 2.47233 2.47942 2.62585 2.63115 2.81722 2.82271 2.98019 2.9856 3.15195 3.15832 3.30145 3.30891 3.43739 3.44426 3.58146 3.58852 3.75523 3.7613 4.08841 4.33734 4.49209 4.49828 4.62092 4.81121 4.81582 
27 0.16048 0.31617 0.50477 0.63679 0.82445 0.99694 1.16693 1.33163 1.49737 1.66086 1.85377 2.06371 2.33673 2.47803 2.6314 2.823 2.98798 3.15847 3.30957 3.44399 3.58842 3.76166 4.0922 4.34004 4.4985 4.62824 4.81539 
52 0.15092 0.15657 0.30725 0.31326 0.49362 0.49884 0.62678 0.63276 0.81629 0.82197 0.98786 0.99553 1.15371 1.16367 1.31789 1.32515 1.4864 1.49254 1.65083 1.65695 1.84246 1.84945 2.05571 2.18267 2.32776 2.33432 2.46751 2.47368 2.62175 2.62699 2.81204 2.81756 2.9759 2.98221 3.14804 3.15411 3.2976 3.30488 3.43339 3.43997 3.5777 3.58427 3.75129 3.75707 4.08474 4.33346 4.48834 4.49444 4.61407 4.62331 4.80711 4.81153 
47 0.15828 0.31459 0.49984 0.50879 0.63319 0.64102 0.82524 0.99524 1.16103 1.16844 1.32525 1.33508 1.49293 1.49983 1.65303 1.6635 1.85024 2.06531 2.18835 2.20062 2.33521 2.34149 2.47108 2.48057 2.62838 2.63446 2.81906 2.82622 2.98229 2.99105 3.15546 3.16229 3.30513 3.31344 3.4355 3.44555 3.58501 3.59217 3.7587 3.76472 4.09409 4.34146 4.4957 4.50181 4.61918 4.63041 4.81595 
81 0.15529 0.15903 0.16181 0.31206 0.31546 0.3187 0.49774 0.50161 0.50509 0.63088 0.63436 0.63796 0.81965 0.82303 0.8261 0.83077 0.99224 0.99638 1.00019 1.15785 1.16255 1.16777 1.32193 1.3273 1.33105 1.49049 1.49458 1.49816 1.65176 1.65767 1.66071 1.84723 1.85126 1.85522 2.06033 2.06349 2.18567 2.19126 2.33246 2.33552 2.34125 2.4708 2.47526 2.47878 2.62643 2.62973 2.63299 2.81578 2.81957 2.82341 2.97973 2.98445 2.98888 3.15271 3.15583 3.15952 3.30171 3.306 3.3097 3.4363 3.43973 3.44433 3.5817 3.58535 3.58947 3.75577 3.75956 3.76249 4.08943 4.09233 4.33822 4.34086 4.49303 4.49754 4.50067 4.61648 4.62289 4.6268 4.81169 4.81445 4.81805 
25 0.16086 0.31672 0.50291 0.63968 0.82463 1.00025 1.16838 1.33128 1.49684 1.65985 1.85312 2.06235 2.33862 2.47731 2.63065 2.82112 3.15817 3.30951 3.4446 3.59009 3.76146 4.09092 4.33909 4.49872 4.81374 
10 0.17325 0.32735 0.51504 0.83437 1.33995 1.67404 1.86211 2.83428 3.3205 4.82597 
79 0.14743 0.15152 0.15528 0.30376 0.30755 0.31172 0.48979 0.49405 0.49751 0.62283 0.62687 0.63084 0.81285 0.81716 0.8208 0.98448 0.98895 1.15019 1.15492 1.16193 1.31445 1.3195 1.32517 1.48264 1.48715 1.49255 1.64444 1.65025 1.65529 1.83922 1.8431 1.84754 2.05243 2.05601 2.17827 2.18392 2.32443 2.32801 2.33446 2.46303 2.46805 2.47248 2.61813 2.62208 2.6255 2.80787 2.81213 2.8153 2.97206 2.97692 2.98458 3.14463 3.14857 3.15204 3.29405 3.29875 3.3037 3.42842 3.43227 3.4371 3.57374 3.57788 3.58406 3.74779 3.7521 3.75547 4.08144 4.08492 4.33024 4.33335 4.485 4.48952 4.49486 4.6091 4.61561 4.62122 4.80364 4.80671 4.80981 
0 
40 0.15729 0.31175 0.3181 0.50002 0.5056 0.63312 0.82038 0.82575 0.99176 0.9994 1.1585 1.16776 1.32153 1.32825 1.49338 1.65723 1.84612 1.85458 2.05949 2.18977 2.33156 2.47516 2.6282 2.81802 2.98329 3.15222 3.15843 3.30175 3.30912 3.4389 3.58372 3.75497 3.76051 4.08847 4.33697 4.49206 4.4977 4.62325 4.81098 4.81564 
23 0.15313 0.30929 0.49703 0.62971 0.81804 0.98924 1.49052 1.84331 2.05681 2.32887 2.47251 2.62512 2.8154 2.98033 3.14961 3.3061 3.43623 3.5808 3.75432 4.08565 4.33395 4.49211 4.80849 
100 0.16731 0.1707 0.17431 0.18221 0.32347 0.32722 0.33029 0.33562 0.51027 0.51351 0.51672 0.52182 0.64408 0.64762 0.65121 0.8322 0.83596 0.83849 0.84207 1.00285 1.00641 1.01016 1.0154 1.16967 1.17565 1.17949 1.33384 1.33881 1.34207 1.34823 1.50237 1.50636 1.50987 1.51528 1.66815 1.67108 1.67531 1.85839 1.86187 1.8654 1.8704 2.07137 2.07452 2.07946 2.1972 2.20302 2.20794 2.34381 2.34691 2.35063 2.35645 2.48497 2.48834 2.49211 2.49827 2.63849 2.64169 2.64539 2.82828 2.83176 2.83482 2.83856 2.99128 2.99587 3.0001 3.16412 3.16855 3.17111 3.17504 3.31413 3.3192 3.32228 3.45029 3.45394 3.45778 3.5931 3.59677 3.60059 3.60615 3.7675 3.77184 3.77432 3.77878 4.10057 4.10349 4.10824 4.34923 4.35183 4.35639 4.50435 4.50865 4.51197 4.51872 4.63104 4.63645 4.64074 4.82353 4.82612 4.82908 4.83317 
0 
0 
27 0.15778 0.31529 0.50237 0.63486 0.82375 0.99729 1.16453 1.32664 1.49404 1.66386 1.84606 2.06194 2.33526 2.47528 2.62834 2.81985 2.9838 3.15645 3.30688 3.44121 3.58726 3.75877 4.08794 4.336 4.49567 4.62602 4.81203 
32 0.16544 0.32199 0.50832 0.51431 0.64236 0.83098 1.00223 1.17154 1.33429 1.50177 1.66549 1.85729 1.86317 2.06846 2.19967 2.34163 2.48333 2.63585 2.82647 2.83339 2.99067 3.16337 3.31458 3.44962 3.59225 3.76687 4.09694 4.34503 4.50323 4.6318 4.81995 4.82562 
68 0.15807 0.1611 0.16506 0.31395 0.3176 0.32104 0.50182 0.5053 0.63435 0.63774 0.82283 0.82621 0.82932 0.99405 0.99842 1.16016 1.16454 1.17011 1.32521 1.329 1.33222 1.49401 1.49722 1.65815 1.66163 1.66709 1.84838 1.85253 1.85644 2.06151 2.06515 2.18943 2.19382 2.334 2.3375 2.47506 2.47877 2.48422 2.62892 2.63185 2.81946 2.823 2.82834 2.98403 2.98694 3.15478 3.15906 3.3044 3.30914 3.31297 3.44002 3.4444 3.58501 3.58843 3.75856 3.76204 4.09052 4.09432 4.33895 4.34289 4.49511 4.49855 4.50215 4.6215 4.62608 4.81357 4.81648 4.81977 
28 0.15908 0.31679 0.50326 0.63578 0.8248 0.99979 1.16448 1.32816 1.4956 1.65942 1.85037 2.06398 2.19312 2.33731 2.4763 2.63115 2.82139 2.98565 3.15725 3.30726 3.44136 3.58692 3.76235 4.09236 4.34069 4.49834 4.62607 4.81568 
78 0.15482 0.15879 0.16229 0.31194 0.31604 0.31943 0.49838 0.50204 0.50573 0.63146 0.63521 0.63868 0.82076 0.82509 0.8303 0.99223 0.99685 1.00122 1.15841 1.16392 1.16861 1.32207 1.32705 1.33123 1.49053 1.49486 1.49878 1.65467 1.65903 1.66427 1.84685 1.85121 1.85542 2.05983 2.0634 2.18644 2.1921 2.33218 2.33602 2.34205 2.4716 2.47613 2.48089 2.62614 2.62997 2.81683 2.8205 2.82463 2.97993 2.98461 2.98996 3.1531 3.15722 3.16133 3.30209 3.30739 3.31075 3.43753 3.44177 3.44611 3.58183 3.58569 3.59026 3.7558 3.75983 3.76281 4.08886 4.09225 4.3376 4.34062 4.49284 4.49721 4.50085 4.61876 4.62534 4.8117 4.81463 4.81914 
27 0.16693 0.32602 0.50975 0.64174 0.83332 1.0033 1.17196 1.3357 1.5046 1.66682 1.856 2.06936 2.19904 2.34148 2.48469 2.63874 2.82758 2.99218 3.16912 3.31705 3.45217 3.5926 3.7721 4.09805 4.34637 4.63217 4.82159 
1 0.83593 
129 0.168 0.17063 0.17278 0.17561 0.18087 0.32433 0.32725 0.32964 0.3321 0.3371 0.51203 0.51419 0.51655 0.51887 0.52298 0.64481 0.64745 0.64954 0.65255 0.8336 0.8368 0.83904 0.84177 0.84851 1.00432 1.00775 1.0103 1.01311 1.01924 1.17134 1.17514 1.17803 1.18096 1.33519 1.33892 1.34147 1.34399 1.35073 1.50422 1.50688 1.50911 1.51217 1.66912 1.67174 1.67481 1.6792 1.85916 1.86227 1.86451 1.86685 1.87048 2.07166 2.07431 2.07672 2.0807 2.1989 2.20281 2.20633 2.21039 2.34485 2.34758 2.35038 2.35381 2.35865 2.48587 2.48851 2.49118 2.49435 2.49987 2.63911 2.64161 2.64371 2.64821 2.82934 2.83196 2.83419 2.83683 2.83972 2.99369 2.99644 2.99891 3.00227 3.16574 3.16892 3.17107 3.17376 3.17798 3.31513 3.31881 3.321 3.32336 3.32962 3.45051 3.45362 3.45598 3.45898 3.59548 3.59796 3.60054 3.60344 3.60814 3.76885 3.77172 3.77395 3.77699 3.78164 4.1008 4.10308 4.10555 4.1099 4.34947 4.35145 4.35413 4.35782 4.5054 4.50874 4.51074 4.51351 4.52135 4.63326 4.6367 4.64003 4.64455 4.82329 4.82562 4.8277 4.83003 4.83251 4.83842 
62 0.16296 0.16598 0.17082 0.31885 0.32249 0.50713 0.51123 0.63933 0.64352 0.82892 0.83196 0.83648 0.99798 1.00235 1.00748 1.16451 1.17089 1.33227 1.3368 1.50004 1.50537 1.66339 1.668 1.85313 1.8576 1.86226 2.0664 2.06988 2.19439 2.19841 2.33838 2.34228 2.34824 2.48116 2.48881 2.63426 2.63723 2.8251 2.82882 2.98928 2.99405 3.16168 3.1662 3.31283 3.3169 3.44458 3.45019 3.59015 3.59573 3.76494 3.76774 4.0953 4.09891 4.34342 4.34751 4.50205 4.5077 4.62844 4.63353 4.81868 4.82225 4.82621 
9 0.31948 0.50457 1.33304 1.66314 1.85348 3.1588 3.31005 4.62656 4.81499 
86 0.17833 0.18165 0.18704 0.33359 0.33788 0.34224 0.52164 0.52506 0.52953 0.65387 0.65788 0.6626 0.84212 0.8462 0.85041 1.01372 1.01879 1.02429 1.17989 1.18606 1.1904 1.34344 1.34891 1.35302 1.51344 1.51714 1.52111 1.6789 1.68343 1.69709 1.86857 1.87318 1.87709 2.0813 2.08497 2.09242 2.20837 2.21485 2.35352 2.35792 2.36508 2.4947 2.49861 2.50384 2.6488 2.65183 2.66237 2.83982 2.8432 2.84803 3.00286 3.00642 3.01098 3.17384 3.17824 3.1819 3.19108 3.3241 3.32907 3.33276 3.45966 3.46456 3.47344 3.60377 3.60806 3.61283 3.77685 3.78138 3.7849 3.79208 4.11041 4.11413 4.1224 4.35905 4.36291 4.37591 4.5143 4.51861 4.52276 4.6412 4.64679 4.6563 4.83358 4.8366 4.8407 4.85655 
31 0.16951 0.3265 0.51255 0.64505 0.83466 1.00609 1.17303 1.33894 1.50603 1.66886 1.86175 2.07116 2.20129 2.34261 2.34807 2.48898 2.63948 2.83159 2.99358 3.16724 3.31777 3.45196 3.59507 3.60028 3.77029 4.10061 4.34821 4.50667 4.63555 4.82377 4.82925 
0 
33 0.15352 0.30909 0.49654 0.50287 0.62906 0.81859 0.82564 0.98955 1.15587 1.32058 1.48907 1.65421 1.84397 2.05726 2.18638 2.32935 2.47099 2.62449 2.81433 2.97879 3.15001 3.15805 3.29983 3.30926 3.43554 3.57996 3.75342 3.75938 4.08627 4.33474 4.49024 4.62186 4.80872 
30 0.15837 0.16545 0.31425 0.50212 0.63449 0.82298 0.83106 0.99459 1.16528 1.33049 1.49504 1.65879 1.84917 2.06141 2.19452 2.33403 2.47643 2.6294 2.81988 2.98547 3.15483 3.31076 3.44015 3.58543 3.75886 4.09065 4.3391 4.49557 4.62755 4.81367 
81 0.1531 0.15753 0.16128 0.30922 0.31344 0.31715 0.49588 0.50086 0.50497 0.62844 0.63344 0.63756 0.81845 0.82259 0.82623 0.99149 0.99563 0.99954 1.15528 1.15981 1.16439 1.32024 1.32545 1.329 1.4883 1.49345 1.4973 1.64952 1.65626 1.65958 1.84627 1.84966 1.8539 2.0595 2.06332 2.1843 2.18997 2.19576 2.33098 2.33442 2.33913 2.46636 2.47251 2.47645 2.62285 2.62783 2.63132 2.81418 2.81907 2.82305 2.97795 2.98336 2.98935 3.15099 3.15461 3.15856 3.30002 3.30498 3.30932 3.43253 3.4388 3.44338 3.57986 3.58473 3.58871 3.75478 3.7591 3.76267 4.08837 4.0918 4.33756 4.34108 4.49122 4.49544 4.49889 4.61483 4.62084 4.62611 4.8106 4.81396 4.8188 
57 0.15077 0.15506 0.30706 0.31194 0.49383 0.49792 0.50359 0.62693 0.63189 0.81604 0.82048 0.98717 0.99281 1.15359 1.16268 1.31736 1.32403 1.48665 1.49141 1.65178 1.65666 1.84187 1.84661 2.05499 2.05906 2.18273 2.32728 2.33192 2.46836 2.4728 2.6219 2.62597 2.81204 2.8164 2.97593 2.98055 3.14788 3.15291 3.29755 3.30392 3.43322 3.43886 3.5777 3.58335 3.75066 3.75541 4.08407 4.08815 4.33271 4.33661 4.48803 4.49289 4.61489 4.62191 4.80667 4.80993 4.81481 
0 
85 0.16628 0.16991 0.17412 0.32223 0.32591 0.32988 0.51048 0.51373 0.51816 0.64273 0.64667 0.65097 0.8333 0.83634 0.84029 1.00202 1.00676 1.0109 1.16742 1.17306 1.17731 1.33213 1.33691 1.34073 1.36146 1.50319 1.50704 1.51559 1.66718 1.67085 1.67557 1.85632 1.86112 1.86426 1.87419 2.07059 2.07428 2.10383 2.19827 2.20315 2.2099 2.34203 2.34633 2.35001 2.35767 2.4849 2.48961 2.50078 2.63811 2.64273 2.82818 2.83173 2.83523 2.99283 2.99691 3.0053 3.16305 3.16721 3.1711 3.31332 3.31748 3.32132 3.44899 3.45273 3.45704 3.59314 3.59729 3.60178 3.76713 3.77079 3.77841 4.09965 4.10354 4.11193 4.34776 4.35171 4.3594 4.50322 4.50727 4.51238 4.63 4.63503 4.8224 4.82553 4.82886 
39 0.16678 0.32261 0.32802 0.50997 0.514 0.642 0.64646 0.83293 1.00206 1.0072 1.17232 1.33617 1.50306 1.66646 1.85583 1.8616 2.0698 2.20438 2.34162 2.3465 2.48465 2.63719 2.82833 2.83522 2.99217 3.16581 3.31635 3.44926 3.45432 3.59304 3.59818 3.76731 3.77187 4.09817 4.34636 4.50569 4.6337 4.82179 4.82848 
63 0.16143 0.16431 0.31667 0.32031 0.50492 0.5079 0.6373 0.64057 0.82534 0.82889 0.83387 0.99592 1.00078 1.16248 1.16776 1.17321 1.32646 1.33124 1.33532 1.498 1.50066 1.66153 1.6652 1.85055 1.85482 1.85932 2.06429 2.06727 2.19343 2.19913 2.33677 2.34011 2.47888 2.48159 2.6326 2.63498 2.82293 2.82553 2.98766 2.99044 3.15762 3.16147 3.16492 3.30637 3.31137 3.31485 3.44269 3.44655 3.58825 3.59175 3.76228 3.76499 4.09338 4.09637 4.34179 4.34469 4.49995 4.50233 4.62447 4.62903 4.81661 4.81916 4.82423 
29 0.16239 0.31703 0.50547 0.63847 0.82673 0.99868 1.16629 1.32996 1.49828 1.66128 1.84993 1.85736 2.06447 2.19446 2.33813 2.47826 2.63227 2.82265 2.98704 3.15943 3.31008 3.44311 3.58959 3.76229 4.09383 4.34117 4.49951 4.62918 4.81562 
92 0.15123 0.15563 0.15831 0.16319 0.30751 0.3111 0.31483 0.32159 0.49377 0.49884 0.50181 0.50668 0.62608 0.63079 0.6344 0.81698 0.82132 0.82394 0.82772 0.98889 0.99274 0.99649 1.15384 1.15766 1.16249 1.16801 1.31833 1.3244 1.32809 1.48655 1.49188 1.49473 1.64727 1.6551 1.65929 1.66678 1.8436 1.84651 1.85048 1.85446 2.05689 2.06008 2.18225 2.18889 2.32855 2.33177 2.33619 2.46373 2.47123 2.47472 2.48174 2.62124 2.62591 2.62879 2.81198 2.8169 2.81956 2.82464 2.9759 2.98189 2.9868 3.14884 3.15212 3.15614 3.16216 3.2979 3.30295 3.30638 3.31102 3.43008 3.43637 3.441 3.57777 3.58252 3.5867 3.75224 3.75673 3.75939 4.0858 4.08862 4.33484 4.33717 4.48918 4.49398 4.49643 4.61321 4.62095 4.6248 4.8079 4.81094 4.81431 4.81891 
73 0.15336 0.15831 0.16355 0.31023 0.31482 0.31864 0.49648 0.50122 0.50578 0.62897 0.634 0.63875 0.819 0.82397 0.82959 0.99135 0.99685 1.15673 1.16243 1.16783 1.32112 1.32677 1.33171 1.48929 1.49444 1.501 1.65064 1.65734 1.66193 1.8461 1.85087 2.05932 2.06367 2.18515 2.19122 2.33118 2.33545 2.46813 2.47444 2.47928 2.62447 2.62912 2.8147 2.81951 2.82363 2.97871 2.98415 3.15143 3.15614 3.16003 3.3006 3.30612 3.31005 3.43298 3.43879 3.44481 3.58045 3.58521 3.75466 3.75945 3.76353 4.08829 4.09276 4.33731 4.34489 4.4918 4.49682 4.61618 4.62234 4.62743 4.81046 4.81392 4.82072 
45 0.1662 0.17345 0.32256 0.32617 0.51025 0.51407 0.64411 0.83208 0.83651 1.00457 1.17239 1.17899 1.33519 1.33995 1.50286 1.66606 1.67158 1.85579 1.86074 2.06907 2.07418 2.19908 2.34154 2.34635 2.48445 2.63746 2.82794 2.8321 2.99218 2.99772 3.16518 3.3153 3.31903 3.45015 3.59265 3.60122 3.76844 4.0977 4.10368 4.34572 4.35201 4.50466 4.63348 4.82113 4.82505 
12 0.17604 0.51891 0.6491 0.84099 1.867 2.07938 3.00127 3.60054 3.77518 4.1084 4.35469 4.83012 
56 0.14614 0.1511 0.30226 0.30688 0.48873 0.49416 0.62156 0.62688 0.81169 0.81637 0.98388 0.9889 1.14845 1.15443 1.31325 1.31951 1.48136 1.48709 1.64288 1.6506 1.83861 1.84198 2.05186 2.05558 2.17728 2.18443 2.32347 2.32742 2.4607 2.46759 2.61616 2.62145 2.80706 2.81244 2.97084 2.97704 3.14359 3.14751 3.29285 3.29884 3.42592 3.43208 3.57271 3.57803 3.74733 3.75227 4.08077 4.08421 4.32979 4.33252 4.48398 4.48923 4.60827 4.6182 4.8029 4.80653 
45 0.15809 0.16245 0.31435 0.32115 0.50288 0.50731 0.63513 0.82272 0.82746 0.99489 1.16107 1.32665 1.33367 1.49491 1.49963 1.65916 1.84916 1.85497 2.06252 2.06749 2.18858 2.19481 2.33459 2.47635 2.62991 2.63436 2.82042 2.82501 2.9849 3.15558 3.16128 3.30542 3.31163 3.44049 3.58556 3.75884 3.76371 4.0913 4.09569 4.34002 4.49564 4.5011 4.62357 4.81445 4.81834 
59 0.17455 0.17966 0.33061 0.33436 0.51686 0.5213 0.64966 0.65396 0.83899 0.84218 0.84917 1.01114 1.01672 1.17617 1.18329 1.34293 1.34753 1.51017 1.51489 1.67382 1.67946 1.86385 1.86824 1.87513 2.0773 2.08213 2.20697 2.34875 2.35373 2.36332 2.4912 2.49607 2.64414 2.64806 2.83548 2.83967 2.85037 2.99967 3.00479 3.17252 3.176 3.323 3.32719 3.45501 3.45966 3.60044 3.60564 3.77528 3.7783 4.10556 4.11016 4.35376 4.35827 4.51185 4.51634 4.64042 4.82874 4.83207 4.83661 
63 0.15366 0.15812 0.31051 0.31486 0.31902 0.49657 0.50106 0.50531 0.62954 0.63419 0.63856 0.81888 0.8233 0.82694 0.99098 0.99677 1.15678 1.16383 1.32093 1.32682 1.48933 1.49426 1.65075 1.65729 1.84572 1.85144 2.05881 2.06361 2.18487 2.19332 2.33101 2.3358 2.46967 2.47546 2.62492 2.62917 2.81474 2.81942 2.82579 2.97875 2.98397 3.15121 3.15684 3.30076 3.30741 3.43599 3.44035 3.44588 3.58054 3.58502 3.75436 3.75919 3.76263 4.08784 4.0917 4.33666 4.34079 4.49152 4.49688 4.61525 4.6246 4.81022 4.81362 
33 0.1638 0.31996 0.3244 0.50769 0.64067 0.83081 0.9986 1.1645 1.17216 1.33162 1.50055 1.66376 1.8539 1.86017 2.06736 2.19658 2.33917 2.34748 2.48152 2.63536 2.82571 2.8336 2.99009 3.1629 3.31364 3.44576 3.5904 3.76604 4.09594 4.3442 4.50282 4.62958 4.81907 
55 0.1516 0.1567 0.30891 0.31476 0.49503 0.50065 0.62752 0.63356 0.81723 0.82149 0.82459 0.83027 0.98974 0.99736 1.15534 1.16477 1.31961 1.32715 1.48779 1.49449 1.64876 1.65642 1.84455 1.85102 2.05776 2.1835 2.32966 2.3368 2.46663 2.47463 2.62323 2.62879 2.81324 2.81914 2.97717 2.98392 3.14991 3.1562 3.29912 3.3069 3.43162 3.43703 3.44393 3.579 3.58684 3.75305 3.75919 4.08675 4.33561 4.49027 4.49632 4.61431 4.62548 4.80887 4.8127 
54 0.16342 0.16679 0.31994 0.32335 0.32887 0.50751 0.51304 0.6419 0.82854 0.83194 0.83656 0.99874 1.00347 1.01225 1.16722 1.17267 1.33275 1.33684 1.50022 1.66353 1.66828 1.85403 1.85863 1.86329 2.06721 2.19694 2.33953 2.34464 2.48192 2.49157 2.63484 2.82568 2.83118 2.98966 2.99799 3.1628 3.16995 3.31317 3.3173 3.44711 3.45389 3.59043 3.5986 3.76551 3.77332 4.0957 4.10401 4.34405 4.35016 4.50234 4.6306 4.81895 4.8222 4.82632 
56 0.14835 0.15303 0.30459 0.30906 0.49099 0.49622 0.62367 0.62868 0.81402 0.81864 0.98606 0.9921 1.15096 1.15681 1.3156 1.32234 1.48374 1.48934 1.64524 1.65307 1.84084 1.84561 2.05407 2.0584 2.17954 2.18794 2.3257 2.32987 2.46345 2.4701 2.6187 2.6236 2.80922 2.81448 2.97317 2.97926 3.14594 3.15038 3.29507 3.30166 3.42844 3.434 3.57493 3.57996 3.74942 3.75498 4.08298 4.087 4.33197 4.33538 4.4863 4.49203 4.6105 4.61982 4.80506 4.80872 
37 0.1648 0.31984 0.32426 0.50798 0.51329 0.64033 0.64416 0.82924 0.83521 1.00263 1.17461 1.33355 1.50071 1.50626 1.66461 1.85445 1.85948 2.06754 2.19831 2.34051 2.48325 2.63524 2.63864 2.82642 2.99064 3.16391 3.31411 3.44683 3.59171 3.76594 3.76937 4.09615 4.34442 4.50314 4.63109 4.81972 4.82538 
25 0.32839 0.51524 0.64787 0.83876 1.01189 1.17624 1.34068 1.50761 1.67504 1.86303 2.07405 2.34656 2.49336 2.64446 2.83237 3.00114 3.16858 3.32289 3.45437 3.77183 4.10363 4.35268 4.51045 4.6409 4.82542 
0 
3 0.65124 3.77463 4.51072 
53 0.17474 0.18154 0.33198 0.33899 0.51845 0.52421 0.6526 0.66592 0.84112 0.84804 1.0116 1.01724 1.18035 1.34428 1.35196 1.51153 1.51667 1.67499 1.6834 1.86745 1.87531 2.07889 2.09415 2.20848 2.35075 2.35945 2.49241 2.50023 2.64583 2.65353 2.83658 2.84261 3.00066 3.01008 3.17298 3.179 3.3242 3.3326 3.45796 3.46232 3.60139 3.60814 3.77682 3.78281 4.10684 4.11315 4.35483 4.36161 4.51409 4.51993 4.6413 4.83034 4.83622 
57 0.16053 0.16407 0.31545 0.3205 0.5029 0.50646 0.63552 0.64014 0.82554 0.82912 0.99527 1.00101 1.16126 1.16718 1.3259 1.33111 1.49569 1.49929 1.65975 1.6638 1.85028 1.85441 2.06312 2.06666 2.19054 2.1966 2.33553 2.33947 2.47625 2.48055 2.63082 2.63404 2.82085 2.82433 2.98492 2.98864 3.15624 3.16119 3.30542 3.31144 3.4411 3.44709 3.58646 3.5911 3.75899 3.7633 3.7668 4.09212 4.09561 4.34064 4.34366 4.49592 4.50047 4.62326 4.62822 4.81519 4.81779 
56 0.16061 0.16409 0.31625 0.32096 0.50468 0.50935 0.63668 0.64129 0.82497 0.82882 0.99637 1.0011 1.16278 1.16969 1.32928 1.33448 1.49795 1.50301 1.66092 1.66613 1.85093 1.85631 2.06411 2.06881 2.19201 2.19659 2.33653 2.34161 2.47862 2.48438 2.63175 2.63507 2.82262 2.8267 2.98675 2.99124 3.15748 3.16204 3.30818 3.31326 3.44257 3.44764 3.58775 3.59293 3.76107 3.76448 4.09313 4.09828 4.34153 4.34723 4.49787 4.50134 4.62602 4.63165 4.81692 4.82103 
88 0.14397 0.14815 0.15129 0.30012 0.30375 0.30726 0.48669 0.49102 0.49382 0.49984 0.61918 0.62341 0.62709 0.80936 0.81316 0.81647 0.82064 0.98189 0.98509 0.989 1.14622 1.15026 1.15512 1.31108 1.31532 1.31914 1.47919 1.4835 1.48699 1.64052 1.64695 1.65079 1.83659 1.83941 1.84287 2.04985 2.05284 2.05604 2.17517 2.18045 2.32148 2.32461 2.32789 2.45761 2.46337 2.46751 2.61375 2.61819 2.62156 2.80505 2.80925 2.81232 2.81914 2.96874 2.97324 2.9766 3.14156 3.1449 3.14852 3.15462 3.29078 3.29476 3.29905 3.42348 3.42916 3.43341 3.57068 3.57482 3.57831 3.74536 3.74894 3.75202 4.07879 4.08167 4.085 4.32776 4.33018 4.33375 4.48191 4.48531 4.48876 4.60603 4.61183 4.61905 4.80094 4.80402 4.80652 4.81102 
1 4.81296 
0 
1 4.82651 
1 0.82801 
24 0.17177 0.32987 0.51707 0.64873 1.01208 1.18042 1.34196 1.50789 1.6734 2.07428 2.34831 2.48901 2.64184 2.833 2.99655 3.17054 3.32099 3.45605 3.60081 3.77251 4.10364 4.3508 4.50963 4.64275 
0 
27 0.17502 0.33122 0.51873 0.65167 0.84082 1.01229 1.1807 1.34328 1.51077 1.67524 1.87054 2.07845 2.21114 2.35103 2.49602 2.64479 2.83757 3.00095 3.17251 3.32314 3.45792 3.6069 3.77461 4.10615 4.35334 4.51321 4.8313 
16 0.32491 0.64308 1.00689 1.33698 1.86042 2.07038 2.34958 2.63768 2.82768 3.16847 3.31622 3.76783 4.0993 4.34589 4.50475 4.82587 
85 0.16636 0.16996 0.17428 0.32245 0.32617 0.32929 0.50988 0.51326 0.51679 0.64277 0.64654 0.65031 0.83204 0.83516 0.83931 1.00228 1.00715 1.01221 1.16919 1.17425 1.17798 1.33469 1.33783 1.34226 1.5033 1.50662 1.51346 1.667 1.67139 1.67829 1.85672 1.8611 1.86471 1.87419 2.07028 2.07359 2.08603 2.19758 2.20128 2.20667 2.34198 2.3462 2.35153 2.36082 2.48463 2.48786 2.49336 2.63758 2.64067 2.65451 2.82722 2.8308 2.83491 2.99199 2.99531 3.0052 3.16322 3.16741 3.17091 3.31316 3.31727 3.32109 3.44866 3.45324 3.45967 3.59344 3.5974 3.60344 3.76747 3.77112 3.77507 4.09914 4.10286 4.11324 4.34757 4.35121 4.36 4.5031 4.50743 4.51167 4.63278 4.63632 4.82149 4.82435 4.8281 
89 0.16474 0.16751 0.1709 0.32053 0.32362 0.32617 0.50833 0.51053 0.51333 0.64088 0.644 0.64714 0.82933 0.83272 0.83514 0.83908 1.00036 1.00433 1.00729 1.16703 1.17093 1.17399 1.1774 1.33325 1.33579 1.33883 1.50085 1.50373 1.50721 1.66473 1.6677 1.67122 1.85488 1.85849 1.86146 2.06787 2.07099 2.07459 2.19591 2.19936 2.20515 2.34005 2.34327 2.34633 2.35405 2.48255 2.48528 2.48923 2.63556 2.63817 2.64313 2.82623 2.82876 2.83186 2.83576 2.99081 2.99313 2.99745 3.16157 3.16497 3.16745 3.31222 3.31547 3.31835 3.4466 3.44998 3.45275 3.59183 3.59464 3.59777 3.76457 3.76761 3.77009 4.09673 4.09971 4.10333 4.3455 4.34799 4.3521 4.50172 4.50487 4.50759 4.6276 4.63244 4.63647 4.81966 4.82205 4.82454 4.8278 
89 0.15619 0.15967 0.1623 0.31305 0.31667 0.31922 0.49934 0.50284 0.50566 0.50916 0.63279 0.63571 0.63851 0.82156 0.82543 0.82778 0.83171 0.99298 0.99673 0.99975 1.00596 1.15961 1.16405 1.16785 1.32335 1.32796 1.33108 1.49217 1.49576 1.49857 1.65716 1.65983 1.66363 1.84785 1.85129 1.85442 1.85828 2.06092 2.064 2.06773 2.18754 2.19239 2.19898 2.33326 2.33629 2.33992 2.34835 2.4746 2.47777 2.48087 2.62776 2.63088 2.63342 2.81724 2.82112 2.82374 2.82818 2.98174 2.98549 2.9885 3.15353 3.15781 3.16041 3.30331 3.30775 3.31031 3.43934 3.44289 3.44581 3.58327 3.58639 3.58966 3.7563 3.76046 3.76284 4.08991 4.09267 4.09695 4.33885 4.34162 4.4937 4.49791 4.50024 4.61859 4.62428 4.62721 4.81245 4.81518 4.81786 
110 0.17163 0.17508 0.17817 0.18201 0.32827 0.3322 0.33503 0.34113 0.51552 0.51836 0.52123 0.52416 0.64872 0.65198 0.65492 0.65954 0.83805 0.84115 0.84387 0.84692 1.00831 1.01217 1.01536 1.02048 1.17573 1.1801 1.18413 1.19763 1.33947 1.34374 1.34691 1.35249 1.50918 1.51209 1.51566 1.52914 1.67283 1.67573 1.67989 1.68655 1.86284 1.86696 1.86999 1.87421 2.07651 2.07928 2.08266 2.10277 2.20354 2.20771 2.21379 2.34822 2.35123 2.35485 2.36006 2.49106 2.49374 2.49813 2.51209 2.64441 2.64692 2.6527 2.83291 2.83658 2.83966 2.84301 2.85813 2.99836 3.00114 3.00495 3.16935 3.17318 3.17561 3.17873 3.31948 3.32383 3.32653 3.33173 3.45484 3.45851 3.46159 3.46882 3.59988 3.60282 3.60637 3.61244 3.77327 3.77676 3.77911 3.78368 4.10521 4.10794 4.11099 4.1243 4.35387 4.35622 4.35989 4.37535 4.51001 4.51372 4.51673 4.52183 4.63303 4.63998 4.64444 4.82836 4.83076 4.83366 4.83649 4.85606 
32 0.16468 0.32077 0.32878 0.50803 0.64169 0.83063 1.00374 1.17133 1.33356 1.50066 1.66483 1.85607 1.8615 2.06836 2.19767 2.34132 2.48319 2.63575 2.82634 2.8318 2.99005 3.16392 3.31444 3.44891 3.5928 3.76636 4.09675 4.34407 4.50371 4.63474 4.8196 4.82514 
24 0.15855 0.31553 0.50197 0.63642 0.82478 1.16773 1.32986 1.49486 1.65961 1.85107 2.06069 2.33746 2.47611 2.629 2.81998 2.98476 3.15775 3.30825 3.44441 3.75976 4.08905 4.33708 4.4969 4.81248 
0 
64 0.1444 0.1489 0.30069 0.30489 0.30981 0.48681 0.49138 0.49582 0.62004 0.62456 0.80981 0.81451 0.98142 0.98621 1.1471 1.15265 1.31136 1.317 1.47959 1.48457 1.64244 1.64799 1.8362 1.84021 1.84643 2.04943 2.05318 2.1755 2.18183 2.32132 2.32507 2.46017 2.46554 2.61513 2.61953 2.80498 2.80953 2.81472 2.96906 2.97432 3.14165 3.14596 3.15053 3.29095 3.29644 3.30178 3.42599 3.43061 3.57077 3.57523 3.74476 3.74931 3.75325 4.07842 4.08205 4.32729 4.33053 4.48191 4.48677 4.6064 4.61434 4.80059 4.80382 4.80827 
63 0.15698 0.1611 0.16459 0.3143 0.31802 0.32189 0.50249 0.50514 0.63393 0.6378 0.82328 0.827 0.83041 0.99463 0.99923 1.16147 1.16733 1.32555 1.32972 1.33518 1.49362 1.4974 1.6593 1.66278 1.8491 1.85319 1.85726 2.06236 2.06607 2.19005 2.19492 2.33437 2.33845 2.47596 2.47919 2.62866 2.63225 2.8195 2.82289 2.829 2.9838 2.9871 3.15546 3.1599 3.30539 3.30993 3.44069 3.44465 3.58489 3.58838 3.75822 3.76236 3.7682 4.09139 4.09499 4.34012 4.34412 4.49511 4.4996 4.62288 4.62809 4.81436 4.81747 
26 0.16349 0.32083 0.50898 0.64293 0.8291 1.00185 1.33492 1.50058 1.66276 1.8554 2.06777 2.19963 2.34116 2.4812 2.63454 2.98979 3.16301 3.31319 3.44746 3.59219 3.7656 4.09732 4.34468 4.50232 4.63123 4.81906 
18 0.15871 0.31495 0.50085 0.63515 0.99603 2.06103 2.33366 2.47647 2.62865 2.81984 2.98434 3.15589 3.58585 3.75929 4.09 4.33801 4.49655 4.81234 
37 0.1648 0.16994 0.32161 0.32639 0.50991 0.64153 0.83085 0.83518 1.00033 1.00459 1.17162 1.33402 1.50186 1.66523 1.67048 1.85513 1.85942 2.06882 2.19761 2.34086 2.34594 2.48344 2.63612 2.82652 2.83337 2.99114 3.16493 3.31492 3.44831 3.59194 3.76717 4.09728 4.34516 4.50422 4.63165 4.82047 4.82564 
59 0.15563 0.16013 0.16616 0.3127 0.31751 0.50057 0.50472 0.63313 0.63782 0.82091 0.82572 0.83022 0.99274 0.99868 1.15925 1.16599 1.32343 1.32857 1.4921 1.4965 1.65732 1.66318 1.84722 1.85279 2.06051 2.06562 2.18794 2.19608 2.33266 2.33814 2.47416 2.47924 2.62767 2.63158 2.81778 2.82186 2.82816 2.98186 2.98623 3.15346 3.15841 3.30305 3.30898 3.43881 3.44422 3.58317 3.58847 3.75661 3.76135 4.08953 4.0947 4.33819 4.34483 4.49353 4.49849 4.62072 4.62643 4.81245 4.81629 
41 0.16794 0.17379 0.32469 0.32957 0.51328 0.5201 0.64693 0.83277 0.83814 1.00475 1.01221 1.17612 1.33942 1.50694 1.6709 1.86006 1.86676 2.07414 2.20457 2.3465 2.35603 2.48893 2.63978 2.8318 2.8372 2.99606 3.16805 3.17444 3.3181 3.32546 3.4534 3.59838 3.61129 3.77057 3.77704 4.10282 4.35146 4.50798 4.63515 4.82392 4.82854 
68 0.15888 0.16191 0.31479 0.3187 0.3224 0.50131 0.50457 0.50792 0.63465 0.63848 0.82384 0.82768 0.83186 0.99461 0.99956 1.16085 1.1665 1.17241 1.32493 1.3299 1.33368 1.49355 1.49764 1.50249 1.65875 1.66207 1.84946 1.85384 2.06268 2.06641 2.18918 2.1945 2.33501 2.33885 2.47534 2.47905 2.48419 2.62972 2.63271 2.81943 2.82289 2.82663 2.98298 2.9871 3.15582 3.15978 3.16371 3.30475 3.31 3.31369 3.44081 3.44519 3.45072 3.58514 3.58849 3.75836 3.76243 3.76586 4.09176 4.09555 4.34029 4.34421 4.49532 4.49977 4.62091 4.62723 4.81469 4.8173 
28 0.17336 0.32963 0.51656 0.65089 0.83792 1.01128 1.18117 1.34347 1.51031 1.67424 1.86434 2.07655 2.21328 2.35051 2.49253 2.64392 2.83514 3.00103 3.17186 3.32239 3.45844 3.60113 3.77409 4.1057 4.3526 4.51138 4.64149 4.82858 
68 0.16798 0.17083 0.17598 0.32225 0.32626 0.32919 0.51235 0.51566 0.64452 0.64786 0.83354 0.83632 0.84076 1.00292 1.00774 1.01615 1.16868 1.17423 1.17891 1.33307 1.33886 1.34505 1.50517 1.5092 1.66858 1.67352 1.85776 1.86234 1.8664 2.07217 2.07843 2.19891 2.20692 2.3444 2.34791 2.35713 2.4868 2.49175 2.64026 2.83047 2.83397 2.83876 2.99482 2.99895 3.16448 3.16845 3.17716 3.31271 3.31878 3.32399 3.44946 3.45386 3.59556 3.60003 3.77009 3.77247 3.78643 4.10043 4.10362 4.34883 4.35372 4.5034 4.50803 4.63109 4.63658 4.82385 4.82768 4.83686 
0 
59 0.16401 0.16734 0.31936 0.323 0.32839 0.50755 0.51048 0.63968 0.64315 0.8297 0.83331 0.99975 1.00522 1.16839 1.17334 1.33295 1.33714 1.50025 1.50309 1.66395 1.67055 1.85461 1.85918 2.06669 2.06983 2.19559 2.20162 2.33979 2.3433 2.48148 2.48457 2.63456 2.63715 2.82546 2.82858 2.9901 2.99319 3.16081 3.1646 3.16876 3.31166 3.31542 3.44534 3.44978 3.59072 3.59398 3.76471 3.7674 3.77206 4.09582 4.09902 4.34445 4.34759 4.50154 4.5046 4.63064 4.63549 4.81935 4.82203 
7 0.32007 0.50705 0.82673 1.00075 3.16201 3.76464 4.8205 
67 0.15741 0.16087 0.16554 0.31334 0.3174 0.3214 0.5016 0.50494 0.5099 0.63385 0.6376 0.82262 0.82657 0.83076 0.99421 0.99852 1.16074 1.16553 1.32599 1.32936 1.4938 1.49729 1.50246 1.6581 1.66239 1.8484 1.85273 1.85696 2.06176 2.06555 2.18927 2.19513 2.33386 2.33759 2.47502 2.4788 2.62869 2.6317 2.81937 2.82275 2.82767 2.98389 2.9868 3.15467 3.15897 3.16364 3.3049 3.30911 3.31442 3.43946 3.44389 3.58478 3.58845 3.75824 3.76198 3.76666 4.09073 4.09497 4.33913 4.34361 4.49502 4.49866 4.62222 4.62714 4.81331 4.81638 4.82085 
56 0.16138 0.16506 0.31647 0.32059 0.5045 0.50756 0.63731 0.64071 0.82792 0.99577 1.0021 1.16241 1.16857 1.32687 1.33134 1.33573 1.4974 1.50028 1.66136 1.85121 1.856 2.06439 2.06864 2.19115 2.1963 2.33631 2.34135 2.47884 2.48214 2.63212 2.635 2.82255 2.82584 2.98721 2.99099 3.15715 3.1614 3.30675 3.31154 3.44214 3.44681 3.58753 3.59196 3.75969 3.76394 3.7674 4.09304 4.09693 4.34164 4.34575 4.49756 4.50128 4.62514 4.63011 4.81679 4.82013 
76 0.16189 0.16574 0.16969 0.31881 0.32339 0.3289 0.50701 0.51035 0.51433 0.6389 0.64292 0.6496 0.8279 0.83161 0.83526 0.99872 1.00318 1.00732 1.16536 1.17141 1.17537 1.33129 1.33498 1.3469 1.49869 1.50253 1.50834 1.6631 1.66731 1.85357 1.8581 1.86188 2.06645 2.07058 2.19258 2.19921 2.33873 2.34256 2.34732 2.48012 2.48427 2.48997 2.63335 2.63678 2.64604 2.82363 2.82726 2.83162 2.98793 2.99143 2.99688 3.15988 3.16435 3.16851 3.30945 3.31466 3.44483 3.44963 3.58951 3.59423 3.59927 3.76264 3.76668 3.77007 4.09556 4.09966 4.34417 4.34789 4.49941 4.50374 4.50829 4.6273 4.63271 4.81833 4.82172 4.82541 
3 0.51365 0.83536 4.82393 
103 0.1807 0.18391 0.18765 0.33697 0.34046 0.3435 0.35088 0.52359 0.52652 0.52954 0.53374 0.65641 0.66019 0.66364 0.67123 0.84581 0.84928 0.85258 0.85797 1.017 1.02124 1.02495 1.03513 1.18375 1.18844 1.19237 1.34752 1.35155 1.35491 1.36215 1.51651 1.51984 1.52345 1.53696 1.68103 1.68464 1.68939 1.87147 1.8752 1.87843 1.88409 2.08409 2.08743 2.09189 2.2123 2.21645 2.22212 2.35671 2.36026 2.36401 2.36976 2.49873 2.50219 2.50642 2.52283 2.6509 2.65415 2.65784 2.67241 2.84233 2.84533 2.8489 2.85277 3.00605 3.00924 3.01338 3.17761 3.18138 3.18416 3.18856 3.32704 3.33148 3.33452 3.34125 3.46284 3.46684 3.47033 3.48269 3.60764 3.61132 3.61524 3.62157 3.78063 3.7844 3.78715 3.79216 4.11301 4.11634 4.12122 4.36171 4.36479 4.36949 4.51748 4.52133 4.52437 4.5301 4.64669 4.65066 4.65623 4.83616 4.8389 4.84205 4.84607 
26 0.16437 0.32125 0.50809 0.64014 0.83024 1.16868 1.3343 1.50164 1.66432 1.85437 2.06738 2.1968 2.33973 2.48233 2.63556 2.82612 2.99026 3.3142 3.44715 3.59099 3.76703 4.09603 4.34424 4.50329 4.63096 4.81965 
59 0.16148 0.16616 0.31587 0.3212 0.50479 0.5088 0.63657 0.64157 0.82742 0.83049 0.99611 1.00211 1.16232 1.16902 1.32618 1.33178 1.34028 1.4964 1.5003 1.661 1.66778 1.85055 1.8556 2.06379 2.06787 2.19092 2.19671 2.33614 2.34141 2.47723 2.48135 2.48744 2.63186 2.63678 2.82273 2.827 2.98713 2.99299 3.15736 3.16263 3.30586 3.31222 3.31754 3.44232 3.44765 3.58697 3.59202 3.75952 3.76463 4.09283 4.09672 4.3415 4.34541 4.49652 4.50187 4.62423 4.63644 4.81714 4.82168 
96 0.15079 0.15509 0.15779 0.16259 0.30733 0.31088 0.31411 0.31873 0.49375 0.49847 0.501 0.50495 0.62578 0.63042 0.63369 0.81628 0.81994 0.82278 0.8264 0.9888 0.99228 0.99602 1.15367 1.1576 1.16176 1.16719 1.31841 1.32338 1.32638 1.48655 1.49123 1.49406 1.64791 1.65394 1.65703 1.66388 1.84365 1.84643 1.85033 1.85542 2.05687 2.06006 2.0646 2.18231 2.18805 2.19268 2.32846 2.33165 2.33543 2.34166 2.46561 2.47084 2.47426 2.47963 2.62145 2.62576 2.6284 2.81195 2.81644 2.8191 2.82384 2.97594 2.98098 2.98347 3.14866 3.15187 3.15562 3.15973 3.29784 3.30227 3.30593 3.43106 3.43611 3.43995 3.57769 3.58213 3.58549 3.75221 3.75619 3.75896 4.08577 4.08863 4.09236 4.33485 4.33723 4.3419 4.48906 4.49276 4.49563 4.61327 4.61924 4.62305 4.8078 4.81097 4.81362 4.81747 
5 0.65108 0.83568 1.50914 2.49054 2.64132 
70 0.15374 0.15819 0.16218 0.31014 0.31386 0.31924 0.49686 0.50183 0.50596 0.62917 0.63379 0.64025 0.81925 0.82303 0.82671 0.99215 0.99708 1.15628 1.1608 1.32176 1.32919 1.48952 1.49454 1.50009 1.65012 1.65709 1.66269 1.84702 1.85066 2.06036 2.06589 2.1852 2.19523 2.33169 2.33524 2.46719 2.47358 2.47951 2.62359 2.62852 2.63315 2.81509 2.81974 2.82456 2.979 2.98488 3.15194 3.15551 3.1602 3.30096 3.30555 3.31087 3.43297 3.43918 3.44551 3.58073 3.58551 3.75553 3.76196 4.0893 4.09427 4.33833 4.34281 4.49237 4.49859 4.61614 4.62288 4.81118 4.81473 4.82045 
61 0.14778 0.15228 0.30419 0.30837 0.49029 0.49457 0.49962 0.62352 0.62786 0.81319 0.81785 0.98468 0.98957 1.15055 1.15621 1.31463 1.32023 1.48304 1.48785 1.64712 1.65247 1.83941 1.84358 2.05262 2.05626 2.17878 2.18534 2.32468 2.32862 2.46396 2.46923 2.61865 2.62288 2.80848 2.81283 2.81943 2.9725 2.97751 3.14491 3.14927 3.15377 3.29438 3.30004 3.42984 3.43492 3.57424 3.57848 3.74804 3.75247 3.75584 4.08166 4.08524 4.33041 4.33361 4.48522 4.49 4.60962 4.61818 4.80395 4.80708 4.81121 
43 0.17204 0.17713 0.32825 0.33339 0.51472 0.51874 0.64916 0.83773 0.84248 1.0098 1.17692 1.34041 1.35035 1.50855 1.67311 1.86305 1.86753 2.07511 2.20397 2.34818 2.35533 2.49052 2.5015 2.6429 2.83322 2.83903 2.99745 3.17042 3.17645 3.32098 3.45549 3.5992 3.6061 3.7735 3.78263 4.10309 4.11421 4.35107 4.35675 4.51042 4.64101 4.82662 4.83093 
1 0.82921 
0 
140 0.14372 0.14709 0.14976 0.15217 0.15557 0.29981 0.30325 0.30606 0.30873 0.31159 0.48653 0.49006 0.49267 0.49509 0.49753 0.50322 0.61843 0.6221 0.62495 0.62794 0.63077 0.80904 0.81234 0.81529 0.81749 0.82046 0.98178 0.98432 0.98753 0.99051 0.99601 1.14591 1.14965 1.1531 1.15635 1.15989 1.3108 1.31406 1.31766 1.32038 1.32366 1.47887 1.48252 1.48551 1.48805 1.49128 1.64014 1.64611 1.64931 1.65222 1.65647 1.83648 1.83881 1.84164 1.84433 1.84735 2.04973 2.05208 2.05462 2.05812 2.17494 2.17912 2.18263 2.18717 2.32136 2.32403 2.32669 2.3297 2.33447 2.45683 2.46243 2.46581 2.46844 2.47162 2.47906 2.61338 2.6176 2.6203 2.62262 2.62824 2.80494 2.80859 2.81117 2.81358 2.8166 2.82085 2.96851 2.97217 2.97538 2.97797 2.98264 3.14135 3.14423 3.14695 3.14955 3.15207 3.15805 3.29053 3.29373 3.29703 3.29984 3.30262 3.4232 3.42879 3.43148 3.43447 3.43766 3.57053 3.57409 3.57669 3.57978 3.58435 3.74525 3.74793 3.75073 3.75304 3.75582 4.07869 4.08109 4.08366 4.08736 4.32757 4.32964 4.33202 4.336 4.48168 4.48452 4.4878 4.49009 4.49371 4.60573 4.61062 4.61469 4.61762 4.62224 4.80089 4.80355 4.80566 4.80809 4.81097 
64 0.17248 0.17592 0.18288 0.3284 0.33316 0.51624 0.52004 0.64846 0.65331 0.83783 0.84144 0.84719 1.00839 1.01302 1.17669 1.1813 1.34156 1.34565 1.50888 1.51254 1.67273 1.67761 1.86321 1.86817 1.87567 2.07533 2.08006 2.2043 2.21081 2.34808 2.35351 2.36382 2.49047 2.49501 2.64347 2.64743 2.83471 2.83923 2.9975 3.0012 3.16877 3.17283 3.17711 3.32194 3.32581 3.45396 3.45856 3.59862 3.60394 3.77341 3.77698 3.7852 4.10433 4.10903 4.35308 4.35818 4.5111 4.515 4.63564 4.64022 4.64896 4.82756 4.83104 4.83579 
5 2.64416 2.83954 3.17537 3.59934 4.10495 
76 0.16537 0.16907 0.3211 0.32506 0.32865 0.50915 0.51294 0.5179 0.64248 0.64644 0.83111 0.83405 0.84063 1.00058 1.006 1.01137 1.16798 1.1738 1.178 1.33507 1.33956 1.50183 1.50521 1.50948 1.66517 1.66916 1.6751 1.85575 1.86054 1.8648 2.06858 2.07296 2.08512 2.19834 2.20433 2.34112 2.34632 2.35428 2.48329 2.48723 2.4922 2.6368 2.64023 2.8272 2.83163 2.83623 2.99162 2.99561 3.16242 3.16649 3.1717 3.31362 3.31722 3.32158 3.44755 3.45212 3.59184 3.59659 3.60445 3.76533 3.76963 3.77366 4.09758 4.10215 4.34616 4.35016 4.36116 4.50208 4.50648 4.51075 4.62977 4.63535 4.64403 4.82133 4.82457 4.82991 
37 0.16918 0.17531 0.32659 0.34194 0.51417 0.64703 0.83565 1.00662 1.17567 1.18402 1.3396 1.50642 1.67062 1.67886 1.86166 1.87211 2.07328 2.20367 2.34647 2.35664 2.48794 2.64039 2.83268 2.99788 3.16822 3.1747 3.3193 3.45352 3.59782 3.60566 3.77114 4.1023 4.35025 4.50745 4.63722 4.82524 4.83215 
1 0.16623 
49 0.17659 0.33356 0.34758 0.51986 0.52589 0.6532 0.66761 0.84196 0.84882 1.01389 1.18222 1.34431 1.34969 1.51288 1.52221 1.67596 1.68347 1.86942 1.88069 2.07814 2.08458 2.21229 2.35302 2.36231 2.49618 2.64617 2.65595 2.8382 2.84371 3.0018 3.01104 3.17451 3.18217 3.32429 3.33087 3.4589 3.46656 3.60404 3.6151 3.77755 3.7895 4.10835 4.12274 4.35544 4.36138 4.5148 4.64935 4.83186 4.83764 
63 0.15082 0.1566 0.16245 0.30776 0.31229 0.31689 0.49369 0.49918 0.50283 0.62638 0.63149 0.63588 0.8166 0.82194 0.82757 0.98913 0.99457 1.15424 1.16002 1.31841 1.32459 1.48646 1.49224 1.64779 1.65515 1.66048 1.84389 1.8486 2.05709 2.06157 2.18218 2.18878 2.32899 2.33351 2.46606 2.47232 2.62182 2.62683 2.81193 2.81739 2.97587 2.98225 3.14908 3.15397 3.2979 3.30402 3.43088 3.43674 3.44182 3.57769 3.58284 3.75232 3.75753 4.0861 4.09049 4.33497 4.33911 4.48948 4.49487 4.61311 4.62108 4.80823 4.81165 
20 0.16343 0.31959 0.50624 0.82878 0.99977 1.16976 1.33199 1.50068 1.66328 1.85483 2.4817 2.63539 2.82495 2.98921 3.16269 3.31556 3.44881 3.59231 3.76572 4.81962 
1 4.33432 
95 0.17263 0.17568 0.18066 0.32766 0.33187 0.33566 0.34404 0.51495 0.51845 0.52196 0.5289 0.64822 0.65273 0.65797 0.83771 0.84068 0.8445 0.85508 1.00706 1.01173 1.01636 1.02473 1.17407 1.17986 1.18348 1.33997 1.34402 1.34735 1.35704 1.50786 1.51201 1.51725 1.67201 1.67655 1.68205 1.86183 1.86631 1.86988 1.87682 2.07465 2.07867 2.0835 2.10179 2.20453 2.21069 2.34697 2.35106 2.35549 2.36082 2.48997 2.49537 2.5051 2.64348 2.64724 2.65404 2.83294 2.83655 2.84047 2.84651 2.99658 3.00037 3.00455 3.16783 3.17259 3.17559 3.1812 3.31842 3.32291 3.32595 3.33277 3.45331 3.45856 3.46262 3.59823 3.6033 3.60845 3.77119 3.77566 3.77967 3.78527 4.10352 4.10778 4.11406 4.3524 4.35559 4.36058 4.50809 4.51221 4.51701 4.63912 4.64918 4.82696 4.8299 4.8336 4.83897 
0 
30 0.16265 0.31891 0.50551 0.64006 0.82808 0.83299 0.99974 1.16809 1.33129 1.49932 1.66217 1.85373 2.06654 2.1968 2.33943 2.48008 2.6335 2.82354 2.98804 3.16113 3.31235 3.4461 3.59057 3.76379 4.09561 4.34375 4.50068 4.63006 4.81695 4.82171 
57 0.1624 0.16794 0.3173 0.32181 0.50555 0.50944 0.6385 0.64234 0.8276 0.83079 0.99667 1.00252 1.16344 1.16811 1.17522 1.32883 1.33254 1.49785 1.50134 1.66217 1.66902 1.85125 1.85654 2.06458 2.06921 2.19353 2.20345 2.33691 2.34174 2.47988 2.48505 2.63249 2.63591 2.82355 2.82827 2.98821 2.99726 3.15805 3.16225 3.30794 3.3124 3.44273 3.44809 3.58843 3.59313 3.76105 3.76522 4.09343 4.09725 4.34219 4.34654 4.49789 4.50183 4.62791 4.63514 4.81693 4.82035 
0 
27 0.16513 0.32189 0.50975 0.64392 0.83041 1.00138 1.17203 1.33482 1.50252 1.66479 1.85617 2.0688 2.19901 2.34157 2.48423 2.63661 2.82734 2.99115 3.16436 3.31483 3.44988 3.59394 3.76722 4.09787 4.34496 4.50423 4.82073 
53 0.16473 0.1683 0.32134 0.32486 0.50798 0.51234 0.64072 0.64515 0.83041 0.83549 1.00032 1.00583 1.17014 1.17616 1.33323 1.33736 1.50109 1.50657 1.66439 1.67511 1.85474 1.85924 2.06789 2.07322 2.19832 2.34054 2.34551 2.48308 2.49059 2.63532 2.63959 2.82622 2.83125 2.99063 3.16274 3.16641 3.31404 3.31867 3.4483 3.45412 3.59159 3.59704 3.76583 3.76946 4.09656 4.10062 4.34495 4.34976 4.50309 4.50844 4.63129 4.8198 4.82376 
101 0.14978 0.1536 0.15663 0.16124 0.30628 0.30961 0.31317 0.31634 0.49279 0.4971 0.49974 0.5031 0.62513 0.62898 0.63251 0.63595 0.81514 0.81844 0.82174 0.82435 0.98793 0.9917 0.99528 1.15245 1.15616 1.16071 1.16571 1.31728 1.32129 1.32478 1.3315 1.48542 1.48957 1.49285 1.6467 1.65245 1.65571 1.66057 1.84267 1.84558 1.84906 1.85328 2.05591 2.05918 2.06245 2.18129 2.18643 2.19244 2.32754 2.33059 2.33404 2.3411 2.46371 2.46901 2.47268 2.47611 2.62005 2.62407 2.62734 2.81107 2.81526 2.81814 2.82365 2.97489 2.97921 2.9824 3.14769 3.15086 3.1546 3.15762 3.2969 3.30084 3.30476 3.30927 3.42969 3.43494 3.43872 3.44309 3.57676 3.58083 3.5842 3.58981 3.75137 3.75559 3.75824 4.08487 4.08779 4.0911 4.33388 4.33632 4.34013 4.48804 4.4915 4.4948 4.6122 4.618 4.62232 4.80698 4.81005 4.81265 4.8182 
28 0.16842 0.32449 0.51011 0.64411 0.83307 1.00474 1.17367 1.33678 1.50325 1.66807 1.86053 2.0718 2.20408 2.34437 2.48425 2.63645 2.82924 2.99151 3.16597 3.31681 3.45031 3.59495 3.76807 4.09947 4.3466 4.50544 4.63396 4.82186 
0 
56 0.15625 0.16086 0.31244 0.3178 0.49902 0.50395 0.63292 0.63796 0.82154 0.82648 0.99302 0.99938 1.1591 1.1655 1.32308 1.32879 1.4915 1.49678 1.65649 1.66205 1.84755 1.85306 2.06084 2.06636 2.18679 2.19446 2.3329 2.33859 2.47315 2.47843 2.62713 2.63147 2.81685 2.82197 2.98115 2.98622 3.15343 3.15905 3.30283 3.30892 3.43881 3.44434 3.58314 3.58886 3.7562 3.76166 4.08987 4.0956 4.33847 4.34528 4.49334 4.4989 4.6188 4.62626 4.81211 4.81605 
15 0.16255 0.32022 0.50892 0.82681 1.1699 1.66191 1.85507 2.63311 2.9887 3.16292 3.31244 3.76467 4.34195 4.50157 4.81745 
27 0.17186 0.32879 0.515 0.64853 0.83762 1.0087 1.17971 1.34149 1.50853 1.67332 1.8629 2.07493 2.34786 2.49079 2.64203 2.83333 2.99693 3.1698 3.32111 3.45479 3.59932 3.77256 4.10395 4.35095 4.50952 4.6412 4.82608 
19 0.17048 0.32883 0.5145 0.64791 1.01098 1.17901 1.50816 2.07449 2.34763 2.48986 2.64107 2.99764 3.17032 3.45584 3.59844 3.77238 4.10376 4.35225 4.50987 
40 0.17086 0.17537 0.32739 0.33347 0.51416 0.51849 0.64865 0.83695 0.84112 1.00595 1.01037 1.17778 1.34008 1.50828 1.67047 1.67556 1.86069 1.86602 2.07407 2.20298 2.34659 2.35107 2.48944 2.64218 2.83267 2.83763 2.99685 3.16955 3.17531 3.32031 3.45416 3.59777 3.77284 4.10255 4.35044 4.35776 4.50983 4.63797 4.8253 4.82981 
48 0.16771 0.32432 0.5103 0.51458 0.64288 0.64714 0.83234 0.8402 1.00178 1.00765 1.16833 1.17544 1.33669 1.34225 1.5038 1.66673 1.85796 1.86311 2.06954 2.07376 2.19844 2.20574 2.34183 2.34678 2.48477 2.49322 2.63833 2.82876 2.83266 2.99301 2.99896 3.16296 3.16782 3.31691 3.44987 3.45429 3.59395 3.59992 3.76836 3.7717 4.09908 4.10376 4.34732 4.50605 4.631 4.63735 4.82187 4.82556 
56 0.15289 0.15772 0.31035 0.31494 0.49622 0.50092 0.62953 0.63361 0.81855 0.8232 0.9908 0.99654 1.15676 1.16294 1.32077 1.32624 1.489 1.49386 1.65031 1.65664 1.8455 1.85063 2.05872 2.06305 2.18432 2.19053 2.33081 2.33568 2.46919 2.47444 2.62467 2.62879 2.81435 2.81903 2.97849 2.9836 3.15103 3.15609 3.30049 3.30599 3.43599 3.44035 3.58029 3.58454 3.75409 3.75903 4.08776 4.09236 4.33651 4.34096 4.49136 4.49642 4.61481 4.62272 4.80997 4.8134 
5 0.16958 0.83361 1.0069 1.66867 4.34894 
16 0.16477 0.32145 0.50938 0.64668 0.82967 1.00314 1.33534 1.66515 1.85744 2.34653 2.63682 2.82798 3.3164 3.76703 4.34533 4.81997 
25 0.1644 0.31917 0.50654 0.64092 0.82848 1.00075 1.33288 1.49922 1.66386 1.85563 2.0677 2.33991 2.48127 2.63412 2.82479 2.9897 3.16239 3.31231 3.44666 3.59018 3.76547 4.09718 4.34427 4.50307 4.81891 
87 0.14767 0.1518 0.15506 0.30383 0.30747 0.31126 0.31526 0.49037 0.49495 0.49804 0.62254 0.627 0.63062 0.63456 0.81308 0.81676 0.82008 0.82351 0.98557 0.98883 0.99312 1.14992 1.15397 1.15915 1.3148 1.3194 1.32306 1.48293 1.48741 1.49092 1.64404 1.65111 1.65402 1.84027 1.84306 1.84736 2.05353 2.05651 2.0615 2.17886 2.18479 2.19225 2.32514 2.32827 2.33235 2.46072 2.46714 2.47078 2.47577 2.6174 2.622 2.62519 2.80866 2.81302 2.81633 2.97245 2.97724 2.98044 3.14524 3.14859 3.15283 3.29449 3.29867 3.30295 3.4269 3.43303 3.43684 3.44159 3.57436 3.57864 3.58277 3.74902 3.75271 3.75619 4.08247 4.0853 4.33154 4.33384 4.48561 4.48908 4.4927 4.60975 4.61658 4.62082 4.80458 4.80766 4.81052 
43 0.15332 0.15781 0.31023 0.31668 0.49752 0.50171 0.63061 0.81867 0.82367 0.99033 1.15675 1.32065 1.32654 1.48955 1.49431 1.65567 1.84485 2.05801 2.18548 2.33032 2.47261 2.62502 2.62918 2.81538 2.8195 2.97931 2.9838 3.1511 3.15832 3.30041 3.30664 3.43705 3.58082 3.75372 3.75895 4.08705 4.3358 4.49097 4.49605 4.61527 4.62811 4.80978 4.81445 
59 0.15472 0.15985 0.31133 0.31618 0.49728 0.50193 0.50586 0.62982 0.63441 0.64001 0.82019 0.82521 0.99191 0.99798 1.15771 1.16439 1.32185 1.32814 1.49004 1.49538 1.65124 1.65804 1.84662 1.85215 2.05985 2.06541 2.18561 2.19202 2.33188 2.33731 2.46966 2.47552 2.62563 2.63051 2.81555 2.82027 2.97948 2.98489 3.15207 3.1574 3.30154 3.30817 3.43314 3.43885 3.44472 3.58132 3.58612 3.75519 3.76062 4.08888 4.09368 4.33771 4.3422 4.49244 4.49791 4.61631 4.62471 4.81123 4.81477 
28 0.1536 0.30867 0.4964 0.62948 0.81856 0.98836 1.15588 1.32074 1.48921 1.65572 1.84298 2.05625 2.18746 2.32853 2.47316 2.62428 2.81434 2.97917 3.14911 3.29956 3.43557 3.57997 3.75183 4.08532 4.33396 4.48914 4.62115 4.80789 
64 0.15247 0.15669 0.1623 0.30991 0.31516 0.49575 0.50054 0.62944 0.63446 0.81792 0.8222 0.82528 0.98987 0.9959 1.15609 1.16338 1.32001 1.32595 1.33067 1.48868 1.49376 1.65423 1.65848 1.84471 1.84996 1.85406 2.05794 2.06203 2.1839 2.19102 2.3301 2.33479 2.47096 2.47524 2.62443 2.62867 2.81371 2.81847 2.82499 2.978 2.9832 3.15032 3.15596 3.29984 3.30622 3.31018 3.43622 3.44188 3.57978 3.58436 3.59248 3.75315 3.75848 4.08704 4.09123 4.33581 4.33952 4.49059 4.49561 4.61456 4.62269 4.80922 4.81273 4.81864 
21 0.16838 0.32454 0.51105 0.8338 1.00609 1.50686 1.66799 1.8633 2.34729 2.48761 2.82856 2.99384 3.16597 3.31766 3.45397 3.59789 3.77004 4.10019 4.34684 4.50819 4.82183 
118 0.17642 0.17974 0.18225 0.18576 0.33338 0.33651 0.33917 0.3424 0.51961 0.52293 0.52545 0.52821 0.53349 0.6532 0.6562 0.65898 0.6627 0.84214 0.84554 0.8478 0.8511 1.01341 1.01679 1.0199 1.02405 1.17999 1.18406 1.18772 1.19139 1.34386 1.34796 1.35083 1.3539 1.51259 1.51584 1.51847 1.52184 1.67695 1.68022 1.68371 1.68843 1.86838 1.87117 1.874 1.87698 1.88493 2.08099 2.08375 2.0866 2.09325 2.20855 2.21256 2.21751 2.35307 2.35619 2.35927 2.36299 2.36837 2.49441 2.49746 2.49999 2.50374 2.64748 2.65055 2.65288 2.65861 2.83834 2.84154 2.84408 2.84733 2.85233 3.00198 3.00568 3.0084 3.01323 3.17373 3.17682 3.17958 3.18214 3.1862 3.32374 3.32735 3.33019 3.33301 3.45931 3.46233 3.46541 3.46952 3.6038 3.60673 3.61 3.61408 3.62756 3.77693 3.78053 3.78295 3.78554 3.79076 4.10985 4.11232 4.11523 4.12155 4.35884 4.36106 4.36431 4.37311 4.5144 4.5181 4.52044 4.52435 4.64222 4.64613 4.64989 4.83298 4.83543 4.83777 4.84074 4.84698 
36 0.16579 0.32187 0.50816 0.51247 0.64207 0.83148 1.00327 1.17239 1.33401 1.50137 1.66624 1.85706 1.8637 2.06795 2.2006 2.3404 2.34955 2.48283 2.63567 2.82667 2.83301 2.9904 3.16359 3.17023 3.314 3.44856 3.59239 3.60062 3.7663 4.09654 4.10366 4.34458 4.50327 4.63183 4.81968 4.82424 
29 0.16944 0.32547 0.51238 0.6457 0.83492 1.00554 1.17434 1.33813 1.50561 1.66876 1.86168 2.07262 2.20206 2.34544 2.35593 2.48672 2.63965 2.83158 2.99491 3.16769 3.31797 3.45238 3.59674 3.77041 4.10119 4.34935 4.50739 4.63548 4.82505 
29 0.16368 0.31911 0.50579 0.639 0.82795 1.00027 1.16801 1.33209 1.49929 1.66151 1.85481 2.06542 2.19488 2.33801 2.48048 2.63295 2.8242 2.98892 3.1606 3.31219 3.44591 3.58919 3.76399 4.09412 4.342 4.50101 4.62767 4.8173 4.82344 
0 
1 0.82632 
17 0.64227 0.83141 1.17352 1.50171 1.6655 2.06867 2.34252 2.48253 2.63606 2.99095 3.16479 3.44865 3.59251 3.76671 4.09794 4.34489 4.50338 
25 0.17197 0.32951 0.51878 0.65001 0.83886 1.01106 1.34173 1.51013 1.67416 1.8672 2.07523 2.34905 2.49385 2.6435 2.83573 2.9973 3.17086 3.32166 3.45562 3.60162 3.77392 4.10369 4.35141 4.5113 4.8308 
0 
83 0.18116 0.18551 0.19439 0.337 0.34079 0.34565 0.52443 0.52781 0.53188 0.6569 0.66079 0.66618 0.84672 0.85006 0.85481 1.01704 1.02187 1.0297 1.18595 1.19054 1.20482 1.34944 1.35361 1.36108 1.51705 1.52032 1.52541 1.68162 1.68651 1.69602 1.87156 1.87557 1.87969 1.89397 2.08412 2.08766 2.09499 2.21373 2.21973 2.35727 2.36169 2.36847 2.49913 2.50332 2.51087 2.65133 2.6544 2.66075 2.8427 2.8462 2.85034 3.00685 3.01068 3.02036 3.17765 3.18178 3.18589 3.32921 3.3328 3.33841 3.46307 3.46694 3.47245 3.60758 3.61242 3.61913 3.78175 3.78503 3.78999 4.11309 4.11675 4.12859 4.36153 4.36526 4.37282 4.51796 4.52137 4.52623 4.64794 4.65359 4.83604 4.83913 4.8429 
21 0.16619 0.32477 0.64501 0.83197 1.00451 1.17639 1.50579 1.66585 1.86185 2.06956 2.34214 2.6363 2.99174 3.16828 3.59419 3.76816 4.09914 4.34631 4.50455 4.63536 4.82172 
41 0.16596 0.32222 0.32698 0.50952 0.51526 0.64228 0.64771 0.83216 1.00292 1.01194 1.17168 1.33529 1.50202 1.50701 1.66612 1.85659 1.86165 2.06922 2.19804 2.34162 2.34798 2.48371 2.63677 2.82763 2.83373 2.9914 3.16413 3.16831 3.31589 3.45002 3.59261 3.59794 3.76706 3.76994 4.09771 4.34565 4.50434 4.50879 4.63178 4.82092 4.82632 
97 0.15812 0.16152 0.16405 0.16807 0.31487 0.31838 0.32131 0.50119 0.50482 0.50773 0.51196 0.63413 0.63756 0.64036 0.82321 0.82674 0.8291 0.83283 0.99496 0.99847 1.00146 1.00545 1.16082 1.16509 1.16865 1.17448 1.3249 1.32993 1.33304 1.49329 1.49774 1.50023 1.65531 1.66036 1.66336 1.66755 1.84953 1.85256 1.85561 1.85858 2.06281 2.06591 2.07222 2.18903 2.19413 2.20011 2.33494 2.33812 2.34152 2.34699 2.47461 2.4788 2.48146 2.48733 2.62986 2.63291 2.63576 2.8191 2.82289 2.82536 2.82939 2.98275 2.98747 2.99111 3.15557 3.15913 3.1619 3.16775 3.30456 3.30961 3.31242 3.4407 3.44436 3.44725 3.58501 3.58835 3.59163 3.59832 3.75832 3.76253 3.76492 4.0918 4.09465 4.09939 4.34059 4.34297 4.34814 4.49561 4.49993 4.50242 4.61961 4.62598 4.62956 4.81433 4.81713 4.81984 4.82291 
33 0.15809 0.31418 0.50089 0.50625 0.63445 0.82386 0.99521 1.16159 1.32596 1.49406 1.65852 1.84807 1.85477 2.06146 2.19018 2.33379 2.34293 2.47544 2.62874 2.81912 2.82582 2.98344 3.15559 3.30609 3.44079 3.58433 3.75871 4.08975 4.33754 4.49581 4.62395 4.81272 4.81838 
68 0.16696 0.17014 0.17491 0.32364 0.32713 0.33285 0.51072 0.51386 0.51824 0.64289 0.64648 0.83329 0.83614 0.84044 1.00288 1.00684 1.01176 1.17275 1.17766 1.33609 1.33998 1.50373 1.50795 1.66741 1.67182 1.85791 1.86157 1.86576 2.07014 2.07356 2.20002 2.20674 2.34219 2.34616 2.35148 2.48512 2.49014 2.63768 2.64098 2.82924 2.83281 2.83706 2.99281 2.99699 3.16547 3.16853 3.17484 3.31519 3.3186 3.45022 3.45364 3.59368 3.59773 3.60402 3.76745 3.77113 3.77848 4.09913 4.10308 4.34764 4.35163 4.50498 4.50786 4.63316 4.63916 4.82279 4.82569 4.82937 
68 0.17082 0.17463 0.32776 0.33136 0.51409 0.51818 0.52707 0.64637 0.65065 0.83677 0.84078 1.00527 1.01037 1.01857 1.172 1.17717 1.18543 1.3382 1.34169 1.50654 1.51047 1.67034 1.67538 1.86085 1.86539 1.87217 2.07261 2.0777 2.2023 2.20672 2.34577 2.34996 2.35542 2.48809 2.49246 2.64131 2.64477 2.83212 2.83716 2.85105 2.99587 3.00109 3.16644 3.17059 3.17504 3.31763 3.32137 3.32659 3.45177 3.45596 3.46268 3.5962 3.6 3.60609 3.77175 3.77508 3.79526 4.10205 4.10658 4.3507 4.35561 4.50896 4.51231 4.63572 4.64052 4.82551 4.82917 4.83279 
34 0.15973 0.16485 0.3171 0.32123 0.50429 0.63725 0.8244 0.82803 0.99548 1.0008 1.16193 1.32958 1.49702 1.66018 1.84991 1.85555 2.06427 2.19179 2.33567 2.4784 2.63171 2.82258 2.98627 3.15877 3.31002 3.44265 3.58675 3.76182 4.09229 4.34078 4.49887 4.62762 4.81606 4.82131 
53 0.16887 0.17395 0.32585 0.33012 0.51239 0.51703 0.64575 0.65367 0.83445 0.83859 1.0063 1.01126 1.17395 1.17924 1.33772 1.34647 1.50585 1.51148 1.66881 1.67604 1.86029 1.86463 2.07216 2.08453 2.20147 2.34444 2.35136 2.48632 2.49331 2.63981 2.64945 2.83048 2.83518 2.99446 3.0032 3.16754 3.17379 3.31787 3.45171 3.45608 3.59563 3.60196 3.77088 3.77801 4.10065 4.10832 4.34881 4.35553 4.50719 4.51345 4.63437 4.82397 4.82831 
3 2.9969 3.7738 4.82829 
22 0.16637 0.32479 0.50977 0.83399 1.0066 1.50436 1.66637 1.857 2.07273 2.34267 2.48472 2.63715 2.82791 2.99238 3.16771 3.3166 3.45114 3.59654 3.76899 4.34667 4.50577 4.82065 
110 0.16215 0.16515 0.16757 0.17115 0.31858 0.32117 0.32386 0.32634 0.50476 0.50816 0.51015 0.51281 0.63784 0.64089 0.64356 0.64645 0.82799 0.83099 0.83332 0.83668 0.99887 1.00178 1.00502 1.01063 1.16397 1.16732 1.1712 1.17524 1.3286 1.33255 1.33519 1.33818 1.49712 1.50032 1.50299 1.50581 1.65769 1.66316 1.66589 1.66921 1.85387 1.85611 1.85916 1.86195 2.06687 2.06954 2.072 2.19186 2.19599 2.19874 2.33936 2.34169 2.34486 2.35051 2.47799 2.48153 2.48438 2.48774 2.63337 2.63618 2.6383 2.82274 2.82596 2.82824 2.83088 2.83513 2.98673 2.99013 2.99243 2.99593 3.15943 3.16204 3.16492 3.16696 3.30826 3.31189 3.31506 3.31746 3.44378 3.44688 3.45016 3.4531 3.58789 3.59127 3.59357 3.59653 3.76234 3.76561 3.76807 3.77015 4.09584 4.09822 4.1011 4.14647 4.34462 4.34679 4.35051 4.49989 4.5031 4.50538 4.50809 4.62275 4.62825 4.632 4.63498 4.81809 4.82049 4.82253 4.82518 4.829 
0 
0 
0 
48 0.17029 0.17583 0.32571 0.33079 0.51378 0.5179 0.64718 0.83423 0.83829 1.00621 1.01162 1.1744 1.17987 1.33968 1.50655 1.67013 1.67675 1.86021 1.86525 2.07361 2.08025 2.2024 2.34606 2.35144 2.48889 2.64101 2.83171 2.83656 2.99576 3.00418 3.16817 3.17346 3.31915 3.3252 3.45237 3.45759 3.59756 3.60718 3.77142 3.77782 4.10213 4.10966 4.35001 4.35577 4.50787 4.63567 4.82529 4.82965 
181 0.18203 0.18523 0.18741 0.18945 0.192 0.19509 0.33878 0.34136 0.34392 0.34603 0.34805 0.35143 0.35846 0.52535 0.52874 0.53072 0.53271 0.53472 0.53718 0.5415 0.65838 0.66146 0.66364 0.66587 0.66829 0.67177 0.84775 0.85052 0.85315 0.85495 0.85732 0.8598 0.86631 1.02 1.02243 1.02526 1.02761 1.03032 1.03474 1.186 1.18874 1.19167 1.19431 1.19695 1.20049 1.34951 1.35282 1.35561 1.35778 1.36013 1.36371 1.3713 1.51779 1.52104 1.52357 1.52564 1.5282 1.53238 1.54613 1.68218 1.68571 1.68784 1.6904 1.69334 1.69737 1.87485 1.87693 1.87955 1.88171 1.88399 1.88734 1.89303 2.08792 2.09003 2.09215 2.09473 2.09873 2.11272 2.2136 2.21769 2.22034 2.2237 2.22761 2.35958 2.36191 2.36429 2.36672 2.36938 2.37288 2.37729 2.50078 2.50355 2.50594 2.50845 2.51128 2.51562 2.65248 2.65555 2.65803 2.65991 2.66261 2.66764 2.8431 2.84665 2.84888 2.8508 2.85309 2.85564 2.85959 2.876 3.00726 3.01049 3.01319 3.01525 3.01811 3.02396 3.18 3.18256 3.18534 3.1873 3.18929 3.19198 3.19693 3.32928 3.33231 3.33529 3.33741 3.33951 3.34244 3.35156 3.46472 3.46741 3.47011 3.47247 3.475 3.47915 3.60928 3.6123 3.61455 3.6172 3.61992 3.62355 3.63118 3.78342 3.78635 3.78868 3.79054 3.79256 3.79588 3.80071 4.11666 4.11885 4.12104 4.12341 4.12768 4.13778 4.36574 4.36753 4.3696 4.37233 4.37627 4.39562 4.52029 4.52274 4.52561 4.52741 4.52973 4.53296 4.54702 4.64574 4.64992 4.65324 4.65586 4.65958 4.83907 4.8414 4.84325 4.84516 4.84739 4.84973 4.85433 
1 0.82985 
0 
68 0.15579 0.16024 0.31295 0.31764 0.49892 0.50319 0.50714 0.63113 0.63544 0.63907 0.82121 0.82589 0.82957 0.99321 0.99803 1.00366 1.15919 1.16437 1.32337 1.32848 1.49103 1.49573 1.50067 1.65489 1.65993 1.66673 1.84794 1.85262 1.85803 2.06104 2.0656 2.18796 2.1932 2.33315 2.33792 2.47182 2.4774 2.48308 2.62657 2.63124 2.81774 2.82209 2.82697 2.98062 2.98543 3.15384 3.15882 3.16369 3.30329 3.30885 3.43831 3.44291 3.58238 3.58656 3.59213 3.75715 3.76245 4.0901 4.09487 4.33879 4.34351 4.49378 4.4989 4.61971 4.62552 4.81288 4.81659 4.82154 
21 0.16995 0.32579 0.51287 0.83549 1.00736 1.17866 1.3394 1.67115 1.8584 1.86647 2.34824 2.83165 2.99956 3.17063 3.3203 3.4569 3.77211 4.1042 4.35065 4.51286 4.82468 
50 0.16619 0.1715 0.32247 0.32607 0.50955 0.51424 0.6435 0.83151 0.83528 1.00208 1.0062 1.16913 1.17558 1.33428 1.33909 1.5021 1.50662 1.66564 1.67083 1.85565 1.86 1.86696 2.06992 2.19886 2.20972 2.34144 2.34735 2.48406 2.49152 2.63809 2.82738 2.83153 2.99281 3.16476 3.16986 3.3145 3.31866 3.44919 3.45372 3.59358 3.59862 3.76793 3.77373 4.09862 4.34686 4.50507 4.51215 4.63302 4.82115 4.82493 
51 0.17099 0.17603 0.32838 0.33586 0.51528 0.51923 0.64824 0.83686 0.84122 1.00957 1.01792 1.17896 1.34028 1.34659 1.50862 1.67099 1.6767 1.86279 1.86736 1.88682 2.07517 2.09528 2.20603 2.34739 2.35647 2.49007 2.5063 2.64196 2.64998 2.83305 2.83878 2.99631 3.00318 3.1704 3.17561 3.32067 3.33003 3.45492 3.59851 3.605 3.77265 3.77715 4.10393 4.11048 4.35098 4.35623 4.51007 4.64093 4.82546 4.82979 4.84473 
4 0.16775 0.32458 0.83541 3.76918 
4 0.16484 0.32197 0.82936 1.00109 
0 
15 0.16079 0.31923 0.50519 0.63931 0.82599 1.00156 1.49998 1.66512 1.85581 2.34655 2.8235 3.15954 3.76328 4.09402 4.34157 
82 0.16945 0.1731 0.17859 0.32473 0.32862 0.33332 0.51282 0.51614 0.52045 0.64547 0.64943 0.65633 0.83414 0.83748 0.84118 1.00415 1.00806 1.01176 1.02455 1.17413 1.17848 1.33798 1.3414 1.34741 1.50534 1.50904 1.51975 1.66931 1.67307 1.67872 1.85916 1.86359 1.86712 1.87495 2.07233 2.07631 2.0851 2.20176 2.20862 2.34465 2.34782 2.35264 2.36025 2.48703 2.49138 2.64017 2.64447 2.83104 2.83457 2.83851 2.99536 2.99983 3.16705 3.17072 3.17581 3.31863 3.32167 3.33656 3.45119 3.4548 3.46095 3.59635 3.60075 3.60627 3.77016 3.77306 3.77851 4.10067 4.10383 4.11017 4.34924 4.35259 4.35872 4.50784 4.51105 4.51912 4.63596 4.64284 4.82415 4.82722 4.83067 4.83723 
128 0.17031 0.17279 0.17554 0.17933 0.32557 0.32853 0.33104 0.33397 0.33959 0.51331 0.51553 0.51808 0.52044 0.52496 0.64599 0.64911 0.65188 0.65526 0.83567 0.83797 0.84042 0.84298 0.84867 1.00529 1.0091 1.01172 1.01511 1.02369 1.17369 1.17715 1.18058 1.18477 1.33904 1.3416 1.34413 1.34918 1.50635 1.50889 1.51197 1.51664 1.66962 1.67221 1.67525 1.67879 1.85988 1.86331 1.86574 1.86804 1.87207 2.07254 2.07522 2.07791 2.08209 2.09823 2.20224 2.20534 2.20931 2.22123 2.34519 2.34792 2.35078 2.35392 2.35807 2.48718 2.48992 2.49343 2.4979 2.64062 2.64301 2.64581 2.65067 2.83177 2.83419 2.83714 2.83971 2.84673 2.99572 2.99763 3.00114 3.00601 3.16705 3.17035 3.17264 3.17535 3.1818 3.31809 3.32114 3.32346 3.32701 3.45124 3.45419 3.45659 3.45929 3.46508 3.59675 3.59945 3.60233 3.60566 3.61196 3.77097 3.77356 3.77551 3.77847 3.78364 4.10168 4.10408 4.10676 4.11078 4.1197 4.15358 4.35015 4.35244 4.35561 4.3597 4.37431 4.50783 4.51024 4.51273 4.51584 4.63623 4.63974 4.64497 4.82425 4.82662 4.82895 4.83136 4.83432 4.84026 
15 0.51117 0.64321 1.00566 1.66834 1.86245 2.07185 2.34152 2.63624 2.99166 3.44942 3.59655 3.76782 4.34582 4.50461 4.82109 
30 0.17541 0.33326 0.51908 0.65236 0.84145 1.01297 1.18283 1.34499 1.51316 1.67608 1.86769 2.07984 2.21003 2.35276 2.49391 2.64536 2.83731 2.8445 3.00111 3.17333 3.18147 3.3239 3.45923 3.60353 3.77637 4.10706 4.35509 4.51337 4.64745 4.83039 
3 0.15922 0.82403 4.34096 
105 0.15402 0.1578 0.1607 0.16403 0.31056 0.314 0.31719 0.32002 0.49683 0.50154 0.50408 0.5072 0.62968 0.63382 0.63679 0.64026 0.8193 0.82278 0.82592 0.82816 0.99234 0.99547 0.99872 1.00572 1.15637 1.16035 1.16424 1.16787 1.32118 1.32578 1.32867 1.33256 1.48939 1.49382 1.49668 1.5 1.65065 1.65673 1.65975 1.66309 1.84735 1.84987 1.85345 1.85806 2.06068 2.06358 2.06725 2.1852 2.19035 2.19359 2.33208 2.33506 2.33858 2.46813 2.47327 2.47669 2.47924 2.62408 2.6286 2.63141 2.81504 2.81947 2.82223 2.826 2.97895 2.9837 2.98633 2.99134 3.15232 3.15533 3.15908 3.1626 3.30096 3.30509 3.30854 3.31194 3.4335 3.43919 3.44247 3.44557 3.58085 3.58521 3.58797 3.59405 3.75567 3.75923 3.76194 3.76455 4.08958 4.09217 4.09583 4.33856 4.3408 4.34604 4.49212 4.4956 4.49868 4.50238 4.61611 4.62171 4.62614 4.8114 4.81452 4.81713 4.821 
43 0.17354 0.18135 0.32992 0.33483 0.51656 0.52184 0.65035 0.83981 0.84616 1.01093 1.01945 1.17994 1.34259 1.51032 1.67405 1.86547 1.87307 2.07669 2.20583 2.35045 2.35871 2.49194 2.64408 2.83614 2.84259 2.99932 3.17178 3.17766 3.32254 3.45684 3.60032 3.61066 3.77491 3.78055 4.1045 4.11465 4.35284 4.36428 4.51134 4.52055 4.64103 4.82856 4.83356 
119 0.17618 0.17894 0.18176 0.18554 0.33243 0.3354 0.33793 0.34182 0.35592 0.51961 0.52204 0.52464 0.52772 0.53527 0.65262 0.65561 0.65837 0.66269 0.84139 0.84433 0.84678 0.84972 0.867 1.01192 1.01564 1.01865 1.02298 1.17977 1.18388 1.18711 1.19222 1.34493 1.34769 1.35054 1.35567 1.51274 1.51539 1.51843 1.52416 1.6769 1.68017 1.6838 1.69048 1.86687 1.87029 1.87299 1.87601 1.88236 2.07931 2.0821 2.08527 2.09143 2.20848 2.21207 2.21658 2.35249 2.3556 2.35868 2.36314 2.36968 2.49426 2.49717 2.50061 2.50588 2.64704 2.64954 2.65256 2.65869 2.83832 2.84105 2.844 2.84707 2.86339 3.00222 3.0045 3.00781 3.01394 3.17334 3.17663 3.17911 3.18244 3.1917 3.32425 3.32735 3.32989 3.33423 3.45836 3.46163 3.46425 3.46854 3.60398 3.60711 3.61032 3.61549 3.77677 3.77962 3.78174 3.78531 3.79241 4.10839 4.11101 4.11389 4.1196 4.3567 4.35926 4.36263 4.36907 4.51406 4.51669 4.51913 4.52283 4.64293 4.64655 4.65176 4.83136 4.83374 4.83617 4.83895 4.84411 
13 0.16881 0.32543 0.51435 1.00777 1.33743 1.86375 2.07445 3.16743 3.31933 3.77081 4.10011 4.34721 4.8232 
58 0.15307 0.15779 0.3093 0.31405 0.49539 0.5004 0.62876 0.63374 0.81872 0.8236 0.99016 0.99571 1.156 1.16287 1.16854 1.32 1.32598 1.48822 1.4936 1.6516 1.65654 1.84487 1.84974 2.05804 2.06243 2.18401 2.19032 2.33003 2.33476 2.46963 2.47491 2.62413 2.62872 2.8135 2.81868 2.97772 2.98328 3.15041 3.15571 3.29958 3.30579 3.31009 3.43526 3.44019 3.57945 3.58436 3.7534 3.75847 4.08697 4.0913 4.33594 4.33974 4.49058 4.49581 4.61482 4.62333 4.80928 4.81295 
20 0.16665 0.32328 0.51178 0.83145 1.00307 1.17463 1.50519 1.66687 1.85966 2.34502 2.486 2.6369 2.82935 2.99204 3.16677 3.59321 3.76868 4.1038 4.34769 4.82212 
20 0.32526 0.51206 0.64418 1.33771 1.50552 1.86223 2.0738 2.34703 2.48769 2.63754 2.8335 2.99599 3.16731 3.31683 3.45247 3.76812 4.09971 4.34703 4.50537 4.63552 
69 0.16995 0.17315 0.17928 0.32536 0.32959 0.33505 0.51347 0.5167 0.52243 0.64669 0.65094 0.83492 0.8379 0.84202 1.00486 1.00983 1.01641 1.17309 1.17784 1.18358 1.33921 1.34317 1.5068 1.51127 1.66942 1.67336 1.6806 1.85949 1.86429 1.86786 2.07328 2.07747 2.20216 2.20823 2.34488 2.34885 2.35402 2.48812 2.49318 2.64161 2.64629 2.83146 2.83481 2.83922 2.99582 3.00034 3.16843 3.17193 3.17937 3.31971 3.32298 3.45251 3.4564 3.5968 3.60068 3.60634 3.77198 3.77499 4.10194 4.10552 4.35024 4.35385 4.50937 4.51293 4.63618 4.64314 4.8248 4.8278 4.8315 
30 0.16663 0.32214 0.5095 0.51554 0.64283 0.83106 1.00223 1.17184 1.33494 1.50271 1.66591 1.85609 1.86379 2.0722 2.19928 2.34142 2.48407 2.63712 2.82766 2.99221 3.1647 3.31503 3.45053 3.59271 3.76732 4.09886 4.34603 4.50479 4.63248 4.82153 
76 0.15702 0.16183 0.1659 0.314 0.31858 0.32241 0.50049 0.50496 0.50871 0.63358 0.6386 0.82249 0.82686 0.82977 0.99393 0.99888 1.00284 1.16016 1.16612 1.17069 1.3241 1.32995 1.33406 1.49331 1.49817 1.50339 1.65481 1.65996 1.66376 1.84896 1.85358 1.85725 2.06183 2.06655 2.18753 2.19373 2.33419 2.33871 2.34314 2.47419 2.47948 2.62868 2.63274 2.81882 2.82312 2.8278 2.98284 2.98729 2.99228 3.15461 3.15996 3.1642 3.30396 3.31001 3.31404 3.43999 3.44558 3.58445 3.58873 3.59341 3.7577 3.76268 3.76702 4.09151 4.09582 4.34036 4.34533 4.4949 4.49983 4.5051 4.61755 4.62574 4.63122 4.81407 4.81727 4.82167 
28 0.17021 0.328 0.51468 0.64719 0.83571 1.01013 1.17777 1.34142 1.50786 1.67302 1.86447 2.07345 2.20513 2.35381 2.4888 2.64077 2.83265 2.99533 3.16863 3.31992 3.45389 3.59856 3.77147 4.10297 4.35032 4.50775 4.63544 4.82575 
27 0.17397 0.32916 0.51641 0.64784 0.84047 1.17835 1.3413 1.5097 1.67684 1.86155 2.07444 2.20437 2.34964 2.48871 2.64196 2.83546 2.99752 3.17073 3.32226 3.45547 3.59833 3.77356 4.10331 4.35276 4.51188 4.63914 4.82774 
104 0.1748 0.17791 0.1816 0.19147 0.33027 0.3339 0.33696 0.34217 0.51819 0.52088 0.52397 0.52899 0.65132 0.65481 0.65832 0.83988 0.84343 0.84682 0.85209 1.01058 1.01496 1.01893 1.02664 1.17732 1.18204 1.18618 1.20293 1.34226 1.34591 1.34931 1.35584 1.51109 1.51422 1.51777 1.52997 1.67538 1.67921 1.68411 1.86534 1.86928 1.87261 1.87764 2.07813 2.08145 2.08555 2.10453 2.2047 2.20956 2.21525 2.35096 2.35451 2.35841 2.36382 2.49299 2.49648 2.50096 2.51445 2.64538 2.64856 2.65276 2.83617 2.83927 2.84277 2.84658 2.99988 3.00326 3.00743 3.17155 3.17547 3.17819 3.18297 3.32108 3.32559 3.32865 3.33457 3.45727 3.46115 3.46459 3.48617 3.60113 3.60462 3.60833 3.6143 3.77487 3.7784 3.78098 3.78592 4.1076 4.11094 4.11565 4.35595 4.35896 4.36319 4.51135 4.51533 4.51834 4.52349 4.63922 4.64386 4.649 4.83017 4.83304 4.8361 4.83986 
29 0.16943 0.32613 0.51273 0.64732 0.83484 1.00664 1.17702 1.3391 1.50604 1.66985 1.86144 2.07218 2.20275 2.34576 2.48724 2.64011 2.83129 2.99504 3.16753 3.31869 3.45327 3.59716 3.77057 4.10085 4.34877 4.50742 4.63871 4.82403 4.83121 
62 0.16753 0.17017 0.32233 0.32606 0.32978 0.51086 0.51416 0.64323 0.6475 0.83119 0.83464 0.83955 1.00197 1.00766 1.16907 1.1755 1.18143 1.33644 1.34063 1.50444 1.50871 1.66755 1.67223 1.85673 1.86137 2.06999 2.07343 2.19918 2.20679 2.34189 2.3464 2.48484 2.48817 2.63859 2.6411 2.82855 2.83137 2.83723 2.99363 2.99716 3.16385 3.16808 3.17484 3.31585 3.3193 3.44868 3.45336 3.59345 3.59746 3.76726 3.77104 4.09918 4.10254 4.34808 4.35249 4.5033 4.50757 4.6325 4.63747 4.8227 4.82536 4.83025 
14 0.32146 0.50753 0.64276 0.83342 1.5006 2.48119 2.63488 2.82893 3.16299 3.31536 3.44829 3.76498 4.50188 4.8212 
28 0.15083 0.30725 0.49451 0.62725 0.81587 0.98747 1.15359 1.31923 1.48734 1.65334 1.84196 2.05515 2.18371 2.32735 2.47011 2.62231 2.81251 2.97711 3.14801 3.29837 3.43371 3.57823 3.75158 4.08412 4.33257 4.48848 4.62083 4.80671 
41 0.16507 0.17028 0.3224 0.32656 0.50974 0.51447 0.64314 0.83168 0.83587 1.00335 1.17191 1.33531 1.50331 1.66537 1.85739 1.86447 2.06989 2.19841 2.34258 2.35111 2.48404 2.49288 2.63721 2.82755 2.83294 2.99162 2.99702 3.16496 3.31576 3.44939 3.59339 3.59855 3.76754 3.77176 4.09819 4.34598 4.5048 4.63174 4.64192 4.82113 4.82613 
37 0.1733 0.32966 0.51544 0.52192 0.64996 0.83906 1.01112 1.17665 1.34183 1.50915 1.67498 1.86237 1.86909 2.07538 2.09728 2.20431 2.35013 2.36118 2.49118 2.64389 2.83393 2.84467 2.99847 3.17122 3.18363 3.32265 3.45656 3.59883 3.60841 3.77469 3.7957 4.10602 4.3526 4.51142 4.64034 4.82754 4.83371 

181
