# Supplementary material for: Deciphering the Contribution of Oriens-Lacunosum/Moleculare (OLM) Cells to Intrinsic θ Rhythms Using Biophysical Local Field Potential (LFP) Models
Source: eNeuro. 2018 Sep 4;5(4):ENEURO.0146-18.2018. doi: 10.1523/ENEURO.0146-18.2018 (PMC6140113; doi:10.1523/ENEURO.0146-18.2018)
Supplement: Supplementary file 2 — Supplementary Code. Download supplement 2, GZ file [file sup_enu-eN-NWR-0146-18-s02.gz › LFP_microcircuit-master/SOM-350-SOM12915016-dSD3.5ms-shift5.32ms-gnSD0.12-gsb5.0-csb0.21-gbs1.75-cbs0.1344-spiketimes.txt]

13883

350


39 0.01373 0.10588 0.17113 0.18045 0.2064 0.32536 0.33532 0.5169 0.53668 0.65781 0.81131 0.83339 0.84346 1.00343 1.02128 1.17929 1.19236 1.22358 1.34377 1.52156 1.66974 1.70045 1.86077 1.88455 2.0868 2.21272 2.34865 2.65506 2.83595 3.00697 3.17584 3.3242 3.46038 3.60859 3.78793 4.10669 4.35268 4.5228 4.82875 
41 0.01237 0.10318 0.16155 0.17184 0.21063 0.31515 0.32557 0.50641 0.52735 0.64541 0.81533 0.82893 0.8506 0.99382 1.01398 1.16852 1.18185 1.21938 1.33309 1.50665 1.65891 1.68655 1.85061 1.87564 2.07074 2.19814 2.33875 2.64222 2.82529 2.99147 3.16488 3.31333 3.44897 3.48195 3.59474 3.77055 4.09681 4.34284 4.51063 4.65275 4.81862 
32 0.01931 0.11172 0.17244 0.18368 0.32685 0.33922 0.5198 0.54842 0.66155 0.81897 0.83621 0.85098 1.00592 1.18182 1.2024 1.34791 1.52961 1.67225 1.86273 2.09587 2.21637 2.35096 2.66197 2.84038 3.01297 3.17993 3.32667 3.46266 3.61681 4.10867 4.35967 4.83207 
41 0.01229 0.09073 0.15704 0.16639 0.17973 0.31441 0.32304 0.34228 0.50811 0.53297 0.64789 0.78924 0.82208 0.8308 0.84693 0.99245 1.00676 1.17025 1.18224 1.2103 1.33431 1.51216 1.65968 1.84932 1.88009 2.07479 2.19948 2.23566 2.33912 2.64497 2.82709 2.99344 3.16594 3.3144 3.44999 3.59652 3.7754 4.09688 4.3418 4.51229 4.81855 
37 0.00852 0.10573 0.16907 0.17907 0.21489 0.32371 0.33457 0.51599 0.54023 0.6552 0.81728 0.8337 0.84735 1.00258 1.1781 1.1944 1.34201 1.51786 1.66828 1.85992 1.89647 2.08344 2.20899 2.34781 2.65283 2.83475 3.00175 3.17355 3.3222 3.45719 3.60349 3.78471 4.1048 4.35168 4.52164 4.66917 4.82739 
40 0.00792 0.09696 0.1613 0.17015 0.18869 0.31546 0.32459 0.35099 0.50779 0.53474 0.64896 0.80559 0.82571 0.83556 0.99383 1.00765 1.16958 1.18226 1.2141 1.33418 1.51082 1.65902 1.68179 1.85056 1.87015 2.07256 2.19877 2.33936 2.64521 2.82625 2.99267 3.16673 3.31424 3.45046 3.59569 3.77493 4.09753 4.3427 4.51318 4.81891 
44 0.01809 0.09949 0.1656 0.17416 0.1923 0.32073 0.33016 0.51227 0.53057 0.65133 0.79934 0.82776 0.83705 0.87136 0.99887 1.01618 1.1746 1.1864 1.21469 1.33869 1.36435 1.51393 1.66535 1.70383 1.85651 1.88334 2.08041 2.20526 2.34392 2.6479 2.83102 2.85524 2.99804 3.17015 3.31881 3.45424 3.48764 3.60003 3.777 4.10187 4.34849 4.51588 4.66752 4.82399 
47 0.01645 0.09657 0.16444 0.17253 0.18717 0.31909 0.32707 0.34021 0.51151 0.52849 0.65051 0.79715 0.82703 0.83599 0.85673 0.99748 1.00932 1.17325 1.18336 1.20654 1.33733 1.35596 1.511 1.66309 1.68015 1.85478 1.87121 2.07672 2.20223 2.23318 2.34322 2.64587 2.8301 2.85263 2.99579 3.1691 3.31771 3.45329 3.47202 3.59877 3.77441 4.10102 4.34709 4.51387 4.66766 4.82295 4.84449 
48 0.01796 0.09351 0.1597 0.16759 0.17921 0.31351 0.32074 0.33086 0.50575 0.51897 0.54913 0.64408 0.65933 0.80359 0.8248 0.83367 0.99303 1.00322 1.16778 1.17726 1.1962 1.33183 1.3482 1.5046 1.53263 1.6576 1.67187 1.84961 1.86324 2.06775 2.19534 2.21603 2.33822 2.64101 2.82352 2.84302 2.98967 3.1641 3.31249 3.44793 3.46123 3.59364 3.76793 4.09632 4.34164 4.50855 4.81726 4.83303 
37 0.01575 0.11026 0.17749 0.18786 0.30303 0.33194 0.34309 0.5234 0.54539 0.66315 0.82003 0.83954 0.85035 1.01026 1.18495 1.19837 1.2299 1.34889 1.37628 1.52867 1.67683 1.86806 2.09507 2.21643 2.35501 2.66188 2.84191 3.00944 3.18053 3.32914 3.46463 3.61138 3.79338 4.11187 4.35952 4.52885 4.83461 
39 0.02023 0.10585 0.16894 0.17816 0.2028 0.32328 0.33315 0.51508 0.53669 0.65621 0.8101 0.83173 0.84189 1.0013 1.01817 1.17759 1.19111 1.22377 1.34301 1.51961 1.66789 1.70644 1.85872 1.88341 2.08189 2.21126 2.347 2.65463 2.83462 3.00374 3.17369 3.32211 3.45792 3.60415 3.78489 4.10416 4.35032 4.5227 4.82677 
41 0.01543 0.10116 0.16279 0.17208 0.1952 0.31628 0.32578 0.35939 0.50837 0.53095 0.64807 0.81151 0.82799 0.83957 0.99493 1.00943 1.17104 1.18469 1.22107 1.33496 1.51029 1.66009 1.68497 1.85158 1.87578 2.0728 2.20003 2.34044 2.64499 2.8267 2.99337 3.16729 3.31544 3.45115 3.59667 3.774 4.09825 4.34352 4.51283 4.66216 4.81973 
45 0.012 0.10327 0.1679 0.1765 0.1943 0.32233 0.33122 0.35348 0.51384 0.53151 0.65375 0.81355 0.83235 0.84256 1.00052 1.01372 1.17599 1.1872 1.21479 1.34018 1.36433 1.51767 1.66628 1.68622 1.85805 1.87729 2.07998 2.20512 2.23413 2.34596 2.65183 2.83238 2.85635 2.99955 3.17271 3.32064 3.45603 3.47677 3.60267 3.78137 4.10407 4.34981 4.52027 4.82537 4.84807 
36 0.01839 0.09932 0.16085 0.17147 0.31395 0.32403 0.50622 0.53499 0.64729 0.80009 0.82372 0.83406 0.99236 1.01155 1.16933 1.18723 1.33347 1.51467 1.65857 1.84905 1.87921 2.07149 2.19899 2.33822 2.65102 2.82516 2.99252 3.16553 3.31363 3.44945 3.59628 3.77762 4.09618 4.34154 4.52051 4.81769 
40 0.01081 0.09377 0.16 0.16855 0.18406 0.314 0.32227 0.33545 0.50731 0.53936 0.64936 0.79742 0.82396 0.83305 0.86461 0.99302 1.00492 1.1699 1.18484 1.2245 1.33388 1.51644 1.65774 1.6774 1.84946 1.87042 2.07469 2.19851 2.33891 2.64699 2.82537 2.992 3.16725 3.31444 3.45037 3.59672 4.09717 4.34155 4.51724 4.81777 
34 0.01494 0.11039 0.1694 0.18112 0.32263 0.33414 0.51558 0.54549 0.65685 0.82013 0.83512 0.85552 1.00136 1.02771 1.17788 1.19835 1.3431 1.52935 1.66832 1.8595 2.08357 2.20927 2.34783 2.65855 2.83627 3.00376 3.17458 3.32256 3.45794 3.61138 4.10478 4.3522 4.53065 4.82761 
48 0.01944 0.10524 0.16966 0.17804 0.19401 0.32416 0.33259 0.34871 0.51588 0.53147 0.65511 0.68163 0.81714 0.83475 0.84463 1.00269 1.0148 1.17775 1.18793 1.21135 1.34216 1.36124 1.51546 1.54039 1.66777 1.68457 1.86009 1.87708 2.08082 2.20687 2.23103 2.34813 2.6514 2.83451 2.85579 3.00067 3.17389 3.32253 3.45818 3.47508 3.60332 3.78123 4.10609 4.35245 4.51974 4.65635 4.82775 4.84822 
36 0.01532 0.11338 0.174 0.18521 0.32746 0.33872 0.52045 0.54588 0.66046 0.82303 0.83899 0.85627 1.00608 1.03011 1.18236 1.19955 1.34734 1.52368 1.6724 1.86407 2.08719 2.21431 2.35181 2.65677 2.8397 3.00711 3.17818 3.32678 3.46233 3.60822 3.78994 4.10951 4.35735 4.52408 4.67601 4.83266 
42 0.01674 0.10327 0.1713 0.17983 0.19915 0.32604 0.33549 0.51819 0.539 0.65799 0.80429 0.83256 0.84186 0.87723 1.00399 1.01973 1.18022 1.19321 1.22333 1.34467 1.52068 1.6707 1.70997 1.8615 1.88398 2.08648 2.21195 2.34935 2.6537 2.83735 3.0057 3.17595 3.32409 3.4597 3.48708 3.60589 3.78678 4.10711 4.35444 4.52238 4.67035 4.82993 
34 0.01861 0.11105 0.16836 0.18413 0.3216 0.33553 0.51385 0.54483 0.65311 0.81983 0.83375 0.86656 1.00081 1.17626 1.19898 1.34096 1.51691 1.66817 1.85775 2.08077 2.20927 2.3455 2.65035 2.83386 3.00163 3.17138 3.32038 3.45596 3.60403 3.78277 4.10289 4.35033 4.52041 4.82609 
39 0.01916 0.10504 0.16398 0.17386 0.20394 0.31744 0.3274 0.50881 0.52959 0.64809 0.81578 0.83055 0.84751 0.99614 1.01207 1.17114 1.1846 1.22162 1.33543 1.51103 1.66107 1.6841 1.85306 1.87692 2.07341 2.20045 2.34135 2.64687 2.82771 2.99362 3.16784 3.3161 3.45158 3.59787 3.77373 4.09929 4.34512 4.5148 4.82075 
46 0.0118 0.10037 0.16139 0.1706 0.19277 0.3149 0.32391 0.34486 0.50609 0.52259 0.64448 0.67673 0.81654 0.82903 0.84628 0.99386 1.00747 1.16835 1.17999 1.2104 1.3324 1.35335 1.50505 1.6588 1.67697 1.85044 1.86802 2.06892 2.19691 2.22911 2.33867 2.64102 2.8244 2.84751 2.99057 3.16449 3.31303 3.44868 3.4697 3.59423 3.7687 4.09662 4.34251 4.5091 4.81804 4.84177 
38 0.01627 0.10706 0.1686 0.17843 0.21083 0.32251 0.33295 0.51519 0.54021 0.65669 0.81592 0.83306 0.84572 1.00047 1.01593 1.17757 1.19371 1.34294 1.5212 1.66661 1.70039 1.85805 1.88784 2.08574 2.2117 2.34651 2.654 2.8352 3.00541 3.17398 3.32235 3.45862 3.60678 3.79032 4.10469 4.35107 4.5224 4.82737 
38 0.02031 0.10967 0.17097 0.1813 0.22696 0.32448 0.33484 0.51629 0.53773 0.65631 0.8193 0.83541 0.84956 1.00295 1.02243 1.17902 1.1941 1.34303 1.52126 1.66855 1.69547 1.85968 1.8826 2.08301 2.21056 2.34814 2.65321 2.83539 3.00241 3.17511 3.32338 3.45865 3.60531 3.78575 4.10616 4.35308 4.5221 4.82837 
37 0.01519 0.11351 0.17654 0.18794 0.32924 0.3396 0.52223 0.5459 0.66264 0.82221 0.83989 0.85408 1.00769 1.0266 1.18482 1.20248 1.349 1.52585 1.67473 1.86548 1.8941 2.09338 2.21757 2.35392 2.65956 2.84206 3.01054 3.18108 3.32861 3.46491 3.61161 3.7925 4.11205 4.35893 4.52864 4.67516 4.83427 
44 0.00968 0.1004 0.16819 0.17664 0.19356 0.32235 0.33076 0.34685 0.51477 0.53247 0.65391 0.81072 0.83202 0.84167 1.00098 1.01385 1.17599 1.18642 1.21076 1.3404 1.36145 1.51708 1.66608 1.68334 1.8587 1.87764 2.08046 2.20547 2.23474 2.34661 2.65146 2.83351 2.8577 2.99979 3.17309 3.32116 3.4566 3.47664 3.60319 3.78246 4.10454 4.3511 4.51947 4.82661 
32 0.01767 0.10243 0.16477 0.17457 0.20862 0.31949 0.33058 0.51116 0.53539 0.65255 0.80893 0.82815 0.83907 0.99786 1.17371 1.19071 1.3376 1.66409 1.85455 1.88265 2.07994 2.20324 2.34268 2.82943 2.99743 3.16907 3.31724 3.45296 3.59981 4.10003 4.34603 4.82176 
34 0.0205 0.11305 0.17401 0.18765 0.32767 0.34059 0.51996 0.5466 0.65937 0.82101 0.83739 0.85367 1.00645 1.18159 1.19957 1.34618 1.52192 1.67376 1.86362 2.09129 2.21499 2.35203 2.65475 2.83946 3.00649 3.17667 3.32552 3.46152 3.60746 3.78972 4.10917 4.35736 4.52401 4.83159 
46 0.01617 0.10633 0.16874 0.17739 0.19499 0.32327 0.33204 0.35196 0.5146 0.53047 0.6545 0.81612 0.83384 0.84454 1.00164 1.01462 1.17636 1.18687 1.21157 1.34072 1.36026 1.51551 1.66664 1.68393 1.8585 1.87525 2.07972 2.20474 2.23401 2.34645 2.65161 2.83251 2.85283 2.99969 3.17337 3.32146 3.45696 3.47726 3.60295 3.7813 4.10502 4.35123 4.51935 4.67266 4.82673 4.85885 
36 0.00784 0.10316 0.17189 0.18277 0.32561 0.33662 0.51811 0.54227 0.65906 0.8165 0.83534 0.84805 1.00354 1.02164 1.18049 1.19709 1.34529 1.52379 1.67014 1.86141 1.89152 2.09129 2.21391 2.34998 2.65858 2.83788 3.0075 3.1769 3.32464 3.46069 3.60894 3.79414 4.10785 4.35414 4.52619 4.83041 
26 0.00809 0.11636 0.17719 0.19947 0.33108 0.35408 0.52621 0.66838 0.83118 0.84441 1.01034 1.18638 1.22168 1.35527 1.54615 1.68389 1.87203 2.23515 2.35991 2.85374 3.19339 3.33281 3.47003 4.11426 4.38759 4.84171 
36 0.01271 0.1094 0.17249 0.1847 0.32572 0.33724 0.51808 0.54266 0.6574 0.81677 0.83514 0.84842 1.00417 1.06617 1.17998 1.19613 1.34525 1.51943 1.67171 1.86258 2.08556 2.21164 2.3496 2.65358 2.83759 3.00469 3.17521 3.32427 3.45964 3.60561 3.78411 4.10687 4.35523 4.5208 4.66212 4.82982 
28 0.00856 0.10724 0.17014 0.182 0.32365 0.3356 0.51583 0.54269 0.66264 0.81648 0.83382 0.84843 1.00247 1.17888 1.19882 1.34455 1.66865 1.85894 1.89221 2.21535 2.3472 2.8353 3.17835 3.32317 3.45987 4.10598 4.35096 4.82714 
35 0.00943 0.04532 0.12777 0.17873 0.19221 0.33194 0.34408 0.52575 0.55762 0.66562 0.82585 0.84146 0.85655 1.01049 1.18707 1.20797 1.35341 1.53067 1.67836 1.86985 2.09972 2.22455 2.35697 2.6629 2.84511 3.017 3.18435 3.33209 3.46696 3.61747 3.80504 4.11388 4.36812 4.53124 4.83899 
30 0.01877 0.11006 0.16913 0.18355 0.32246 0.33565 0.51636 0.57344 0.6567 0.819 0.83381 0.85494 1.0021 1.17767 1.2016 1.34301 1.52288 1.66916 1.86007 2.08906 2.21217 2.34845 2.83729 3.00438 3.17484 3.32254 3.45767 4.10475 4.35454 4.82779 
47 0.01914 0.1043 0.16785 0.17647 0.19471 0.32196 0.33072 0.35076 0.51327 0.52848 0.65202 0.68241 0.81651 0.83275 0.84322 1.00045 1.01376 1.17528 1.18569 1.2103 1.33922 1.35616 1.5137 1.66602 1.68486 1.85751 1.87469 2.07823 2.2046 2.23392 2.34547 2.64938 2.83165 2.85195 2.99757 3.17163 3.31979 3.45521 3.47136 3.60124 3.77652 4.1035 4.34935 4.51662 4.66157 4.82504 4.84414 
43 0.01151 0.10011 0.17295 0.18151 0.20018 0.32819 0.3376 0.52024 0.54004 0.65967 0.80806 0.83501 0.84438 1.00441 1.01612 1.18158 1.19287 1.21957 1.34615 1.37169 1.52455 1.67274 1.70133 1.86407 1.88844 2.08879 2.21247 2.24805 2.35159 2.65733 2.83973 3.00603 3.17825 3.32623 3.46155 3.48572 3.60938 3.78954 4.10911 4.3568 4.52467 4.67381 4.83187 
40 0.01442 0.10482 0.16559 0.17518 0.2016 0.31934 0.32909 0.51171 0.53456 0.6509 0.81378 0.8307 0.84367 0.99798 1.01482 1.17386 1.18732 1.22244 1.33792 1.51435 1.66367 1.69523 1.85567 1.89218 2.08029 2.2039 2.34433 2.64843 2.83116 2.99709 3.17082 3.31878 3.45413 3.60093 3.77983 4.10184 4.3482 4.51812 4.66021 4.82387 
35 0.01808 0.10701 0.16715 0.17793 0.32039 0.3314 0.51296 0.53783 0.65362 0.81321 0.83124 0.84494 0.99919 1.02128 1.17547 1.19264 1.34024 1.5197 1.66601 1.85632 1.88883 2.08338 2.20631 2.34481 2.65308 2.83238 3.00341 3.17262 3.32045 3.45607 3.60247 4.10281 4.34909 4.52211 4.82559 
45 0.01846 0.10602 0.16828 0.17733 0.19889 0.32179 0.33068 0.35119 0.51349 0.53126 0.65292 0.81624 0.83305 0.84439 1.00029 1.01331 1.17581 1.18729 1.21599 1.33963 1.36223 1.5139 1.66594 1.68566 1.85752 1.87559 2.07908 2.20493 2.23628 2.34602 2.64971 2.83206 2.85684 2.99813 3.172 3.32039 3.45604 3.48267 3.60134 3.77856 4.10372 4.3496 4.51896 4.82527 4.85479 
42 0.01632 0.10432 0.16601 0.17505 0.19609 0.31999 0.32937 0.36142 0.51147 0.52938 0.65124 0.81562 0.83141 0.84379 0.99844 1.01352 1.17375 1.18568 1.21581 1.33825 1.36548 1.51402 1.66403 1.68608 1.85539 1.87479 2.07636 2.20387 2.34352 2.64881 2.83008 2.85592 2.99708 3.17019 3.31845 3.45418 3.59974 3.77598 4.10154 4.34742 4.51657 4.82318 
42 0.01437 0.10245 0.169 0.17773 0.19738 0.32318 0.33211 0.35777 0.51576 0.53663 0.65519 0.80956 0.83191 0.84142 1.00104 1.01359 1.17741 1.18891 1.21681 1.34257 1.51743 1.66657 1.68428 1.85949 1.88588 2.08254 2.20658 2.23688 2.34767 2.65141 2.8349 3.00165 3.17353 3.32228 3.45792 3.60313 3.78209 4.10489 4.35115 4.51947 4.67264 4.82715 
55 0.01584 0.09951 0.1664 0.17422 0.1851 0.3204 0.32751 0.33731 0.51256 0.5236 0.54384 0.65143 0.66522 0.81037 0.83167 0.84054 1.0 1.0099 1.17504 1.18416 1.20139 1.33882 1.35173 1.51158 1.52942 1.66468 1.67823 1.85648 1.869 2.07503 2.09722 2.20337 2.22186 2.34514 2.36496 2.64783 2.8305 2.84595 2.99725 3.02278 3.17128 3.18723 3.31962 3.33443 3.45551 3.46799 3.60083 3.77551 4.10351 4.11969 4.34895 4.5158 4.65796 4.82473 4.83912 
43 0.01637 0.10146 0.168 0.17644 0.1936 0.32287 0.33188 0.36097 0.51486 0.53299 0.65496 0.80671 0.831 0.84029 1.00117 1.01516 1.17709 1.18876 1.21684 1.34145 1.36827 1.51772 1.66767 1.69251 1.85854 1.87744 2.08244 2.20658 2.23613 2.34676 2.65265 2.83396 3.00148 3.1732 3.32151 3.45663 3.47838 3.60282 3.78458 4.10431 4.3505 4.52127 4.82647 
31 0.01557 0.10055 0.16235 0.17263 0.29141 0.31798 0.32961 0.50862 0.65212 0.80167 0.82522 0.8356 0.99395 1.01128 1.1711 1.19325 1.3351 1.65974 1.85054 1.883 2.08777 2.20027 2.34001 2.827 2.9944 3.16834 3.31522 3.45211 4.09786 4.34281 4.81897 
39 0.0085 0.09943 0.16899 0.17785 0.19741 0.3245 0.33433 0.51653 0.53753 0.65737 0.80799 0.83216 0.84186 1.00227 1.01751 1.17866 1.19165 1.22217 1.34335 1.52204 1.6687 1.69539 1.85974 1.88194 2.08449 2.21061 2.34797 2.65562 2.83545 3.0055 3.17495 3.32314 3.45926 3.60557 3.78801 4.10564 4.35207 4.52316 4.8277 
46 0.0126 0.10271 0.1704 0.1787 0.19403 0.32523 0.33361 0.34956 0.51745 0.5343 0.65757 0.81171 0.83447 0.84393 1.00369 1.01583 1.17923 1.18986 1.21503 1.34426 1.3687 1.51976 1.66874 1.68525 1.86039 1.87559 2.08241 2.21045 2.24522 2.34906 2.65362 2.8361 2.85838 3.00399 3.17591 3.32403 3.45939 3.47724 3.60552 3.78387 4.1072 4.35304 4.52196 4.67268 4.82938 4.85748 
43 0.01737 0.10584 0.16997 0.17902 0.2023 0.32416 0.33377 0.51528 0.53327 0.65546 0.80941 0.83231 0.84222 1.00217 1.0177 1.17764 1.18966 1.21872 1.34164 1.36461 1.51717 1.6685 1.6944 1.85948 1.88043 2.08184 2.20792 2.24714 2.34739 2.65204 2.83441 3.00103 3.17322 3.32162 3.45749 3.48332 3.60347 3.78235 4.10484 4.35151 4.51973 4.82702 4.85677 
32 0.02109 0.11588 0.17041 0.1822 0.32364 0.33512 0.51669 0.54619 0.66084 0.82465 0.83805 1.00222 1.02427 1.17934 1.201 1.34403 1.53442 1.66856 1.85946 1.89149 2.09094 2.21498 2.34822 2.8365 3.00705 3.17954 3.32352 3.46091 3.6172 4.10641 4.35278 4.82858 
39 0.01459 0.0983 0.1632 0.17238 0.19568 0.31768 0.32748 0.50989 0.53419 0.65061 0.79993 0.82574 0.8352 0.99537 1.01087 1.17201 1.18483 1.21517 1.3364 1.51463 1.66183 1.69719 1.853 1.88242 2.08137 2.20347 2.34147 2.64818 2.82917 2.99609 3.16881 3.31664 3.45241 3.59957 3.78082 4.09959 4.3452 4.51681 4.82151 
37 0.01938 0.10661 0.16766 0.17735 0.20615 0.32152 0.33163 0.51432 0.54239 0.65558 0.81481 0.83225 0.8446 0.99971 1.01489 1.17692 1.19473 1.34238 1.52338 1.66554 1.694 1.85707 1.883 2.0876 2.20693 2.34638 2.66039 2.83457 3.00725 3.17407 3.32176 3.45771 3.60817 4.10418 4.34974 4.5306 4.82592 
47 0.01708 0.10288 0.17131 0.17961 0.1971 0.32546 0.33397 0.35278 0.5172 0.53373 0.65701 0.8075 0.83333 0.84248 0.88055 1.00336 1.01518 1.17888 1.1891 1.21289 1.34328 1.36324 1.51896 1.66973 1.68914 1.86091 1.87783 2.08344 2.20884 2.23608 2.3488 2.65296 2.83569 2.85713 3.00287 3.17536 3.32369 3.45939 3.47905 3.6054 3.78461 4.10697 4.35316 4.52137 4.66701 4.82893 4.85294 
31 0.01562 0.11348 0.17675 0.1881 0.3313 0.34376 0.52731 0.66663 0.81648 0.83865 0.85052 1.00923 1.18684 1.20965 1.3543 1.53554 1.67636 1.86699 1.90552 2.10643 2.22283 2.35709 2.67135 2.85184 3.02047 3.18481 3.333 3.46825 4.11379 4.36397 4.83882 
35 0.02251 0.11577 0.17403 0.18526 0.32727 0.33826 0.52007 0.54467 0.66081 0.82498 0.84 0.86035 1.00599 1.02832 1.18301 1.20205 1.34712 1.52593 1.67188 1.86331 1.89374 2.09223 2.21632 2.35267 2.66062 2.83984 3.00997 3.17949 3.32732 3.46333 3.61003 4.1104 4.35845 4.53349 4.83258 
37 0.01614 0.10222 0.16121 0.17155 0.2146 0.31467 0.32525 0.50618 0.5359 0.64729 0.813 0.82774 0.84474 0.99323 1.01232 1.16871 1.18478 1.33287 1.51178 1.65818 1.84951 1.8879 2.07063 2.19784 2.33828 2.64483 2.82474 2.99182 3.16564 3.31316 3.44958 3.59558 3.77325 4.0965 4.34181 4.51195 4.8177 
42 0.01585 0.10427 0.17029 0.17871 0.19583 0.32513 0.33419 0.36349 0.51744 0.53764 0.65719 0.81166 0.8337 0.84325 1.00295 1.01585 1.1797 1.19215 1.22182 1.34471 1.51995 1.66892 1.68882 1.86057 1.87944 2.08291 2.21233 2.34837 2.65305 2.83667 3.00432 3.1753 3.32363 3.45944 3.48882 3.60576 3.78467 4.10625 4.35279 4.52091 4.67305 4.82873 
37 0.0122 0.10218 0.16142 0.17166 0.21056 0.3156 0.32651 0.50686 0.53383 0.64612 0.81397 0.82811 0.84698 0.99423 1.01833 1.16886 1.18302 1.33301 1.50814 1.65994 1.85076 1.88081 2.07122 2.19762 2.33876 2.64354 2.82524 2.99145 3.16463 3.31309 3.44891 3.59418 3.77007 4.09651 4.34292 4.51214 4.81831 
37 0.01162 0.11152 0.17474 0.18575 0.32861 0.33993 0.52085 0.54449 0.66099 0.82303 0.8394 0.85568 1.0073 1.04886 1.18334 1.20097 1.34804 1.52329 1.67326 1.86374 1.89 2.0878 2.21561 2.35205 2.6579 2.84024 3.00797 3.179 3.32754 3.46255 3.61015 3.78932 4.11002 4.3579 4.52587 4.67388 4.83304 
45 0.01101 0.09907 0.16502 0.17354 0.19095 0.31928 0.32805 0.34833 0.51141 0.52991 0.65057 0.80619 0.82851 0.83802 0.99757 1.01066 1.17363 1.18493 1.21247 1.3375 1.35998 1.51228 1.66332 1.68365 1.85481 1.8741 2.07628 2.20279 2.23278 2.34341 2.64712 2.83011 2.85694 2.99597 3.16963 3.31819 3.45361 3.47929 3.59916 3.77644 4.10106 4.34735 4.51481 4.8228 4.84744 
39 0.01224 0.10581 0.16664 0.17624 0.20274 0.32044 0.33036 0.51194 0.5337 0.65197 0.81619 0.83217 0.84654 0.99885 1.01487 1.17478 1.18935 1.33877 1.51329 1.66393 1.68564 1.85581 1.87789 2.07802 2.20456 2.34421 2.64949 2.83066 2.99731 3.17111 3.31922 3.45469 3.60063 3.77826 4.10196 4.34789 4.51747 4.67462 4.82368 
33 0.01871 0.10662 0.16435 0.17656 0.31748 0.3295 0.51061 0.65262 0.80967 0.82842 0.84358 0.99599 1.02617 1.17365 1.2003 1.33955 1.5266 1.66268 1.85308 2.08494 2.20829 2.34207 2.65565 2.83148 3.00987 3.17175 3.31817 3.45462 3.6077 4.10066 4.34725 4.52781 4.82234 
38 0.0126 0.09982 0.15961 0.16943 0.19962 0.31309 0.32312 0.50426 0.52808 0.64373 0.80919 0.8253 0.83943 0.99166 1.00732 1.16655 1.18107 1.33069 1.50459 1.65632 1.68042 1.84808 1.87908 2.06726 2.19518 2.33656 2.6413 2.82247 2.9889 3.16322 3.31106 3.44709 3.59286 3.7678 4.09462 4.34016 4.50885 4.81588 
40 0.01881 0.10972 0.16836 0.1786 0.21647 0.32183 0.33194 0.51306 0.53281 0.65298 0.82184 0.83554 0.85653 1.00035 1.0166 1.17572 1.18954 1.23013 1.34003 1.38323 1.51609 1.66562 1.68794 1.85745 1.88049 2.0794 2.2059 2.34568 2.6512 2.83222 2.99952 3.17281 3.32054 3.45638 3.6034 3.78211 4.10367 4.34943 4.51919 4.8253 
35 0.01389 0.10763 0.17148 0.18191 0.3255 0.33691 0.51879 0.54729 0.65884 0.8109 0.83332 0.844 1.00407 1.18055 1.1991 1.34608 1.52179 1.67123 1.86118 1.89308 2.0906 2.21395 2.35017 2.65405 2.8405 3.00786 3.1763 3.32473 3.46123 3.60834 3.79075 4.10743 4.3554 4.52345 4.83105 
47 0.01619 0.10478 0.17048 0.17869 0.19332 0.32545 0.33362 0.34789 0.51713 0.53261 0.6567 0.68451 0.8176 0.83578 0.84547 1.00381 1.01533 1.17936 1.18979 1.21449 1.34364 1.36404 1.51901 1.66858 1.68404 1.86028 1.87464 2.08244 2.20797 2.2339 2.3491 2.65372 2.83513 2.85504 3.00297 3.17569 3.32422 3.45953 3.47766 3.60511 3.78137 4.10711 4.35327 4.52246 4.67914 4.82905 4.85137 
47 0.01338 0.09989 0.17017 0.17787 0.19059 0.32554 0.33336 0.34622 0.51722 0.53255 0.65846 0.80083 0.83249 0.84132 0.85909 1.00341 1.01392 1.17905 1.18849 1.20812 1.34308 1.35983 1.52165 1.66841 1.6827 1.86036 1.87423 2.08584 2.2089 2.23215 2.34868 2.65507 2.83564 2.85527 3.00371 3.17571 3.32349 3.45992 3.48049 3.6071 3.78928 4.10715 4.35268 4.52273 4.67301 4.82881 4.84751 
39 0.02012 0.10296 0.16517 0.17436 0.198 0.31965 0.32966 0.51112 0.53074 0.65219 0.8079 0.82859 0.83899 0.99778 1.01542 1.17337 1.18607 1.21707 1.33761 1.36962 1.51701 1.6644 1.85507 1.88306 2.07613 2.20399 2.34319 2.64877 2.83015 2.99731 3.16945 3.31771 3.45341 3.59994 3.77697 4.10046 4.34679 4.51719 4.82279 
40 0.01864 0.10311 0.16456 0.17402 0.20014 0.31828 0.32797 0.50974 0.53077 0.64884 0.81017 0.82866 0.84003 0.99667 1.0129 1.17158 1.18351 1.2133 1.33579 1.36331 1.51244 1.66248 1.68717 1.85405 1.8787 2.07482 2.20106 2.34193 2.64836 2.82862 2.99423 3.16799 3.31636 3.45198 3.59771 3.77365 4.09967 4.34591 4.51802 4.82149 
49 0.00659 0.09559 0.16473 0.1729 0.18772 0.31915 0.32707 0.33976 0.5107 0.52544 0.64962 0.67368 0.80759 0.82893 0.83813 0.99766 1.00901 1.17246 1.18227 1.20297 1.33682 1.35376 1.50948 1.53136 1.66292 1.6792 1.85472 1.87036 2.07444 2.20094 2.22334 2.34279 2.64509 2.8288 2.84866 2.99508 3.16862 3.19243 3.31721 3.45298 3.46833 3.59838 3.77344 4.10101 4.34681 4.51312 4.64885 4.82243 4.83956 
33 0.01918 0.10379 0.16552 0.17678 0.31896 0.33083 0.51142 0.54185 0.65239 0.80731 0.82807 0.83939 0.99741 1.17387 1.19398 1.33837 1.5165 1.66443 1.85446 2.08208 2.20744 2.34282 2.64985 2.83055 2.99989 3.17028 3.31794 3.45423 3.60361 4.1006 4.34676 4.52233 4.82272 
41 0.01191 0.10503 0.17401 0.18321 0.20495 0.3283 0.33769 0.3692 0.52077 0.54072 0.66081 0.82619 0.84062 0.8555 1.00668 1.0211 1.18298 1.19612 1.23024 1.34764 1.52442 1.6726 1.6952 1.86399 1.88366 2.08544 2.21341 2.35244 2.65813 2.83968 3.00611 3.17868 3.32732 3.46278 3.49034 3.61001 3.78915 4.11006 4.35699 4.52605 4.83248 
29 0.01454 0.11307 0.1676 0.18129 0.321 0.33445 0.51374 0.55478 0.65811 0.8223 0.83525 0.99952 1.17601 1.19949 1.34229 1.66546 1.85681 2.0892 2.20783 2.34559 2.83328 3.00292 3.17293 3.32076 3.457 3.61244 4.10311 4.3497 4.8252 
46 0.01076 0.09482 0.17303 0.18172 0.19992 0.32804 0.33706 0.3646 0.5194 0.53633 0.65925 0.8185 0.83748 0.84764 1.00616 1.01996 1.18135 1.19221 1.21842 1.34582 1.36796 1.51989 1.55702 1.67184 1.69155 1.86319 1.88072 2.08622 2.21095 2.23943 2.35116 2.6558 2.83808 2.86131 3.00564 3.1777 3.32641 3.46146 3.48092 3.60741 3.78575 4.10942 4.35625 4.52398 4.67289 4.83174 
45 0.01428 0.10238 0.1675 0.17574 0.19066 0.32195 0.33009 0.34378 0.51462 0.53295 0.65472 0.8094 0.83179 0.84129 1.00051 1.01213 1.17608 1.18693 1.21299 1.34075 1.36393 1.51892 1.66568 1.68236 1.85771 1.8738 2.07961 2.20472 2.23394 2.3466 2.653 2.8334 2.85924 2.99967 3.17318 3.32119 3.45708 3.48577 3.60324 3.78218 4.10428 4.35029 4.52052 4.82617 4.85088 
28 0.01618 0.12001 0.17356 0.19299 0.3276 0.34629 0.52242 0.66092 0.82489 0.83895 1.00651 1.18295 1.21611 1.35017 1.52824 1.67542 1.86655 2.21883 2.35578 2.66135 2.84839 3.18059 3.32902 3.46425 4.10988 4.35914 4.53544 4.83568 
29 0.05425 0.12567 0.16332 0.17923 0.31515 0.32823 0.50858 0.65145 0.80552 0.82587 0.83899 0.99349 1.02154 1.17195 1.20043 1.33756 1.66015 1.85011 2.08631 2.20551 2.33989 2.82845 3.00181 3.16874 3.31582 3.45336 4.09799 4.34244 4.81906 
38 0.01855 0.10313 0.17152 0.18056 0.20516 0.32606 0.33613 0.5191 0.5431 0.65896 0.80348 0.83205 0.84133 0.87447 1.00432 1.02662 1.18077 1.19621 1.23426 1.34625 1.52676 1.67103 1.86318 2.09265 2.2144 2.34983 2.6586 2.83963 3.01195 3.177 3.32628 3.46072 3.6129 3.79354 4.10799 4.35625 4.52737 4.83147 
44 0.01866 0.10562 0.16818 0.17728 0.19977 0.32206 0.3313 0.36134 0.51392 0.53193 0.65303 0.81536 0.83262 0.84364 1.00058 1.01527 1.1757 1.18706 1.21529 1.34057 1.3671 1.51505 1.66662 1.69071 1.85804 1.88097 2.07957 2.20587 2.24234 2.3459 2.64953 2.83287 2.86758 3.00013 3.17196 3.32072 3.45609 3.48078 3.60129 3.7785 4.10382 4.35046 4.51815 4.82595 
52 0.01653 0.10072 0.16956 0.17722 0.18883 0.32437 0.33156 0.34193 0.51627 0.52951 0.55741 0.65579 0.67738 0.80856 0.83336 0.84205 0.8642 1.00297 1.01294 1.17867 1.18811 1.20802 1.34246 1.35763 1.51687 1.53982 1.6683 1.68294 1.8602 1.87435 2.08058 2.20741 2.22836 2.34849 2.65163 2.83475 2.85359 3.00078 3.03858 3.1747 3.32294 3.45861 3.47215 3.60434 3.77932 4.10622 4.12211 4.35213 4.51901 4.65875 4.82795 4.84364 
42 0.02005 0.10677 0.16868 0.17783 0.20085 0.32249 0.33191 0.36585 0.51473 0.53666 0.65447 0.81795 0.83369 0.84615 1.00122 1.01761 1.17657 1.18921 1.22129 1.34142 1.51774 1.6662 1.68691 1.85846 1.88193 2.08137 2.20591 2.24193 2.34662 2.65201 2.83393 2.99998 3.17329 3.32152 3.45706 3.60277 3.78084 4.1043 4.35092 4.51965 4.67162 4.82651 
46 0.01653 0.0948 0.16119 0.16997 0.18122 0.31666 0.32438 0.33537 0.51064 0.52959 0.65118 0.79355 0.82599 0.83475 0.85145 0.99601 1.00632 1.17345 1.18462 1.21142 1.33778 1.36788 1.51451 1.66143 1.67876 1.85274 1.8683 2.07533 2.20229 2.23041 2.34233 2.64701 2.82933 2.85525 2.99657 3.16935 3.31802 3.45357 3.47839 3.59934 3.77951 4.10037 4.34529 4.51555 4.66578 4.82204 
58 0.01171 0.09714 0.16311 0.17204 0.1802 0.19851 0.3213 0.32808 0.33755 0.51352 0.52607 0.5513 0.65233 0.665 0.80708 0.83103 0.83956 0.85979 1.00012 1.00928 1.175 1.18352 1.19861 1.23571 1.33938 1.35225 1.5122 1.52851 1.66479 1.67784 1.85667 1.86872 2.07585 2.09337 2.20311 2.21922 2.34553 2.36816 2.64818 2.83171 2.84971 2.99765 3.01735 3.17164 3.18684 3.31991 3.33389 3.45581 3.468 3.60103 3.77654 4.10358 4.11691 4.34953 4.5152 4.64841 4.82542 4.84103 
58 0.01539 0.08976 0.15385 0.16356 0.17136 0.1881 0.31217 0.31886 0.3276 0.50445 0.51548 0.53591 0.64248 0.65256 0.79455 0.8224 0.83085 0.84767 0.99172 1.00075 1.16636 1.17457 1.18808 1.21498 1.33039 1.3429 1.50293 1.52181 1.65609 1.66796 1.84807 1.8601 2.06613 2.08705 2.19368 2.20839 2.33696 2.35596 2.63939 2.82206 2.83864 2.98822 3.00979 3.16283 3.17763 3.31117 3.32434 3.44661 3.45742 3.59211 3.76658 4.09505 4.11061 4.34035 4.507 4.63987 4.81624 4.83085 
46 0.00722 0.09534 0.16948 0.17844 0.19829 0.32434 0.33368 0.36714 0.51578 0.53325 0.65504 0.81698 0.83447 0.84533 1.00251 1.01669 1.17776 1.18892 1.21638 1.34195 1.36379 1.51821 1.66803 1.68792 1.86051 1.88521 2.08137 2.20649 2.23558 2.34806 2.6519 2.83453 2.85874 3.00057 3.17392 3.32243 3.45786 3.47929 3.60351 3.78431 4.10551 4.35202 4.52149 4.66923 4.82764 4.85717 
42 0.01201 0.10627 0.16868 0.17784 0.20012 0.32356 0.33362 0.51481 0.53381 0.65445 0.8148 0.8332 0.8447 1.00182 1.01998 1.17672 1.1888 1.21871 1.34102 1.36588 1.51594 1.66782 1.69957 1.85888 1.88265 2.08199 2.20675 2.24345 2.34671 2.65169 2.83382 3.00166 3.17309 3.32148 3.45745 3.60306 3.78176 4.10525 4.35208 4.51924 4.6693 4.82683 
51 0.01179 0.08843 0.15365 0.16272 0.17152 0.19475 0.31133 0.31833 0.32814 0.50336 0.51699 0.64158 0.66968 0.79144 0.82054 0.82913 0.84645 0.9901 0.99981 1.16536 1.17446 1.19205 1.32932 1.34376 1.5015 1.65487 1.66853 1.84632 1.85858 2.06475 2.19255 2.2104 2.33538 2.63699 2.82066 2.83949 2.98703 3.1612 3.30955 3.32402 3.44534 3.45821 3.59044 3.76478 4.09337 4.10874 4.33855 4.50487 4.6444 4.81462 4.83005 
40 0.01056 0.09967 0.16929 0.1779 0.1976 0.32376 0.33302 0.51594 0.53646 0.65763 0.80238 0.8307 0.83998 0.8742 1.0019 1.01711 1.17795 1.19014 1.21887 1.34249 1.37257 1.52548 1.66837 1.69986 1.85959 1.88483 2.08656 2.20971 2.34729 2.65708 2.83554 3.00345 3.17393 3.32204 3.45788 3.60451 4.10475 4.3516 4.52162 4.8273 
35 0.02114 0.11388 0.16879 0.18082 0.322 0.33388 0.51373 0.53688 0.65352 0.8223 0.83597 0.8774 1.00106 1.17552 1.18989 1.3401 1.51528 1.66677 1.85787 2.08011 2.2053 2.34606 2.6504 2.83288 2.99938 3.17209 3.32071 3.45658 3.60203 3.77969 4.10414 4.35071 4.51945 4.67318 4.82599 
47 0.00782 0.09951 0.1704 0.1797 0.20238 0.32502 0.33471 0.5158 0.53211 0.65457 0.6805 0.8226 0.83702 0.85185 1.00361 1.02042 1.17808 1.18931 1.21737 1.34228 1.36326 1.51527 1.54256 1.66961 1.70111 1.86066 1.88423 2.08142 2.20821 2.24334 2.34842 2.65141 2.83475 2.85854 3.00092 3.17412 3.32286 3.45836 3.47872 3.6038 3.77998 4.10639 4.3529 4.51949 4.65859 4.82807 4.85691 
47 0.00821 0.09321 0.16045 0.16861 0.18051 0.31623 0.32414 0.33674 0.50843 0.52589 0.64782 0.7943 0.82446 0.8334 0.85362 0.99461 1.00587 1.17015 1.18008 1.20192 1.33448 1.35637 1.50832 1.65978 1.67694 1.85156 1.86783 2.07173 2.19827 2.22204 2.34019 2.64376 2.82636 2.84857 2.99266 3.16628 3.31481 3.45056 3.4671 3.59594 3.7715 4.09804 4.34368 4.51164 4.67057 4.81967 4.84027 
35 0.01259 0.10949 0.16602 0.17751 0.32009 0.33227 0.51116 0.53281 0.65078 0.8194 0.83321 0.86868 0.99911 1.17343 1.18951 1.33746 1.51154 1.66496 1.85568 1.88997 2.07612 2.20316 2.34326 2.64784 2.82979 2.99655 3.16919 3.31752 3.45333 3.59954 3.77583 4.10097 4.3477 4.5152 4.82295 
37 0.01627 0.10612 0.16589 0.17666 0.31859 0.32868 0.5105 0.53377 0.65094 0.81264 0.8304 0.84443 0.99746 1.01551 1.17322 1.18829 1.33737 1.51335 1.66296 1.69386 1.85439 1.8811 2.07707 2.20301 2.34296 2.64831 2.82969 2.99649 3.16968 3.31789 3.45396 3.59992 3.77858 4.10114 4.34675 4.51751 4.82256 
35 0.00968 0.10847 0.17025 0.18059 0.22281 0.32437 0.33524 0.51751 0.54506 0.65974 0.82275 0.83681 0.85603 1.00301 1.02586 1.17867 1.19402 1.34323 1.53099 1.66872 1.86023 1.88962 2.09131 2.21129 2.3492 2.66438 2.83737 3.00796 3.17809 3.32508 3.45989 3.61484 4.10704 4.35394 4.83004 
36 0.01139 0.10733 0.16873 0.17946 0.32218 0.33304 0.51397 0.53789 0.65461 0.81463 0.83277 0.84632 1.00062 1.0208 1.17675 1.1927 1.34132 1.51903 1.66716 1.85767 1.8866 2.08223 2.20837 2.34612 2.65612 2.83361 3.00188 3.17309 3.32121 3.45718 3.604 3.78694 4.10412 4.35029 4.52389 4.82575 
49 0.01074 0.09684 0.16474 0.17268 0.18411 0.31988 0.32726 0.338 0.51204 0.52657 0.65178 0.68963 0.80324 0.82916 0.83802 0.86246 0.99864 1.00897 1.17434 1.18416 1.20578 1.33825 1.35567 1.51271 1.66379 1.67926 1.85545 1.86964 2.07599 2.20292 2.22555 2.34413 2.64798 2.83023 2.84961 2.99663 3.17025 3.31876 3.4545 3.46966 3.59989 3.77526 4.10202 4.11974 4.34776 4.5158 4.66692 4.82378 4.84239 
37 0.00878 0.11096 0.16972 0.18069 0.32246 0.33283 0.51447 0.53626 0.6558 0.82379 0.8375 0.8759 1.00183 1.02197 1.17709 1.1922 1.34133 1.51838 1.66686 1.69193 1.85842 1.88165 2.08309 2.2075 2.34686 2.65358 2.83388 3.0026 3.17452 3.32209 3.45854 3.60595 3.79031 4.10595 4.35209 4.52397 4.82709 
38 0.01263 0.10473 0.16762 0.17706 0.20306 0.32181 0.33169 0.51459 0.53785 0.65499 0.81154 0.83137 0.84206 1.00001 1.01586 1.17619 1.18955 1.22261 1.34104 1.52664 1.66595 1.69185 1.85829 1.89285 2.09195 2.20877 2.34664 2.65884 2.83416 3.00297 3.17352 3.32142 3.45696 3.60694 4.10436 4.35116 4.53089 4.82677 
39 0.01576 0.10101 0.16605 0.1749 0.19435 0.32043 0.32957 0.35946 0.514 0.53861 0.65533 0.80724 0.82951 0.83902 0.9988 1.01311 1.17551 1.18884 1.22095 1.34073 1.5207 1.66443 1.68593 1.85602 1.87672 2.09078 2.20892 2.34467 2.6534 2.8335 3.00218 3.17304 3.32066 3.4559 3.60512 4.10316 4.34871 4.52233 4.82481 
46 0.01209 0.09912 0.17067 0.17853 0.19284 0.32533 0.33322 0.34629 0.51801 0.53527 0.65858 0.80144 0.83258 0.84145 0.85996 1.00358 1.0147 1.18035 1.19118 1.21671 1.34466 1.36896 1.52554 1.66914 1.68509 1.86117 1.87703 2.08691 2.21295 2.3497 2.65641 2.83702 2.85992 3.00567 3.17635 3.32457 3.46016 3.48196 3.60632 3.79148 4.10741 4.35394 4.52481 4.67683 4.82953 4.85488 
36 0.02135 0.11765 0.17599 0.18682 0.32866 0.33886 0.52216 0.54597 0.66474 0.8277 0.84248 0.86373 1.00755 1.0249 1.18394 1.19918 1.34909 1.52982 1.67307 1.69756 1.86503 1.89063 2.09706 2.21691 2.35451 2.66566 2.84195 3.01115 3.18116 3.32888 3.46567 3.61521 4.11199 4.35954 4.53345 4.83427 
43 0.01986 0.11235 0.17287 0.18223 0.20573 0.32683 0.33629 0.36804 0.51857 0.53675 0.65835 0.82678 0.84016 0.85794 1.00557 1.0212 1.18097 1.19356 1.22638 1.34495 1.36929 1.51957 1.6708 1.69197 1.8627 1.88354 2.08561 2.21186 2.35085 2.65413 2.83728 2.86321 3.00537 3.17709 3.32545 3.46163 3.60746 3.78334 4.10878 4.35518 4.52252 4.66299 4.83047 
38 0.01157 0.10858 0.17106 0.18089 0.21237 0.32535 0.33586 0.51725 0.53865 0.65718 0.8202 0.83617 0.85057 1.00383 1.02484 1.17943 1.19358 1.23293 1.34412 1.52022 1.67034 1.86096 1.88942 2.08426 2.21163 2.3488 2.65355 2.83637 3.00418 3.17532 3.32389 3.4595 3.6054 3.78494 4.10657 4.35337 4.52152 4.82856 
48 0.01005 0.10447 0.16915 0.17822 0.19952 0.32314 0.33233 0.36043 0.51459 0.53112 0.6534 0.67794 0.82282 0.83596 0.8511 1.00188 1.01677 1.177 1.18838 1.21721 1.34072 1.36083 1.51451 1.54606 1.66795 1.6939 1.85928 1.88171 2.08015 2.20602 2.23544 2.34726 2.65005 2.83339 2.85708 2.99961 3.17322 3.32177 3.45702 3.47805 3.60268 3.77869 4.10485 4.35114 4.51829 4.65555 4.82663 4.8542 
37 0.00711 0.10327 0.16849 0.17862 0.21948 0.32239 0.33281 0.51497 0.53845 0.65471 0.81505 0.83261 0.84483 1.00101 1.02264 1.17716 1.19246 1.34125 1.51784 1.66712 1.85829 1.88832 2.08102 2.20848 2.34636 2.65187 2.83422 3.00073 3.17277 3.32119 3.45687 3.60382 3.78233 4.10388 4.35048 4.51952 4.8266 
30 0.01019 0.11007 0.16545 0.17803 0.31912 0.33203 0.51329 0.65536 0.81657 0.8319 0.8597 0.99803 1.17437 1.20062 1.34072 1.52001 1.66402 1.85506 2.20585 2.34398 2.65344 2.8327 3.00727 3.17301 3.3195 3.45667 4.10243 4.34832 4.52224 4.82407 
45 0.01313 0.10288 0.1726 0.181 0.19896 0.32705 0.3358 0.35884 0.51841 0.5351 0.6587 0.81132 0.83503 0.84438 1.00506 1.01824 1.18073 1.19171 1.21802 1.34527 1.37022 1.52078 1.67054 1.68846 1.86194 1.87816 2.08399 2.21167 2.2478 2.35019 2.65395 2.8372 2.86019 3.00504 3.17696 3.32533 3.4607 3.4818 3.6069 3.78574 4.1081 4.35411 4.52282 4.67121 4.83044 
34 0.02285 0.11481 0.17167 0.18323 0.32638 0.33942 0.51909 0.5489 0.65842 0.82376 0.83807 0.8629 1.00574 1.18066 1.20032 1.34501 1.52237 1.67244 1.8628 2.08805 2.21156 2.35038 2.65492 2.83843 3.00693 3.17682 3.32476 3.46038 3.60869 3.78957 4.1079 4.35689 4.52367 4.83085 
34 0.01646 0.11108 0.17166 0.18362 0.3246 0.33566 0.51723 0.54234 0.65867 0.81936 0.83581 0.85193 1.00324 1.02738 1.1802 1.1997 1.34473 1.52329 1.66972 1.86131 2.09572 2.21202 2.34939 2.65693 2.83708 3.0116 3.17772 3.32466 3.46025 3.61387 4.10807 4.35422 4.52592 4.83005 
40 0.00741 0.09486 0.15893 0.16787 0.18687 0.3136 0.32322 0.50556 0.52801 0.64554 0.79749 0.8225 0.83208 0.99157 1.00684 1.16789 1.18045 1.21089 1.33205 1.50617 1.65736 1.68822 1.8485 1.87397 2.06961 2.1964 2.23287 2.33732 2.64162 2.82404 2.99067 3.16382 3.31226 3.44811 3.59363 3.76971 4.0952 4.34062 4.50956 4.81668 
31 0.01165 0.11478 0.17223 0.18943 0.32638 0.34364 0.5234 0.66055 0.82251 0.83734 0.8756 1.00523 1.18148 1.21166 1.34882 1.52647 1.67527 1.86499 2.2192 2.35557 2.65866 2.85226 3.01099 3.1786 3.32702 3.46389 3.61495 4.1087 4.36754 4.52813 4.8357 
48 0.01384 0.09764 0.16359 0.17212 0.18891 0.31863 0.32747 0.35045 0.51038 0.52769 0.64941 0.68197 0.80769 0.82785 0.83718 0.99699 1.01057 1.1723 1.18292 1.20837 1.3366 1.35858 1.51039 1.54904 1.66306 1.68833 1.85416 1.87432 2.07429 2.20152 2.22866 2.3422 2.64515 2.82893 2.85337 2.99528 3.16801 3.31684 3.45233 3.47041 3.59799 3.77348 4.09983 4.34602 4.51234 4.65055 4.82184 4.84525 
34 0.0153 0.10335 0.16634 0.17604 0.20768 0.32001 0.32981 0.51355 0.54088 0.65577 0.80838 0.82949 0.83976 0.9982 1.01299 1.17553 1.19173 1.34061 1.53283 1.66485 1.85568 1.88517 2.08919 2.20972 2.34476 2.83289 3.00323 3.17323 3.31977 3.45602 3.60625 4.10285 4.3487 4.82457 
46 0.01831 0.10711 0.1697 0.17846 0.19739 0.32418 0.33334 0.36244 0.51598 0.53398 0.65478 0.68984 0.8216 0.83582 0.84866 1.00278 1.01776 1.17741 1.18828 1.21503 1.34214 1.36538 1.51695 1.6684 1.6903 1.86041 1.88426 2.08165 2.20717 2.23755 2.34782 2.65155 2.83489 2.86323 3.00084 3.17403 3.32256 3.45761 3.47633 3.60361 3.78396 4.10587 4.35264 4.51948 4.65976 4.82789 
39 0.0199 0.10568 0.16632 0.17618 0.2089 0.32102 0.33209 0.51284 0.53644 0.65289 0.81425 0.83102 0.84417 0.99949 1.02602 1.17464 1.1884 1.22467 1.33904 1.51551 1.66586 1.85642 1.88709 2.07997 2.20507 2.34461 2.64859 2.83172 2.9983 3.17084 3.31895 3.45471 3.60141 3.78304 4.10223 4.34882 4.51704 4.66765 4.82438 
31 0.02269 0.10682 0.165 0.17592 0.31926 0.33162 0.51308 0.65422 0.80878 0.82889 0.84233 0.99771 1.17437 1.19614 1.33905 1.5334 1.66417 1.85499 2.08776 2.20863 2.34352 2.66756 2.83312 3.00167 3.17211 3.31934 3.45551 3.62298 4.10112 4.34776 4.82331 
46 0.00792 0.03152 0.11298 0.17418 0.18303 0.2054 0.32793 0.337 0.36773 0.51959 0.53752 0.65949 0.82005 0.83747 0.84746 1.00561 1.01841 1.18104 1.19161 1.21692 1.346 1.37015 1.52227 1.67183 1.69221 1.86373 1.88479 2.08614 2.21138 2.24158 2.35104 2.65582 2.83808 2.8614 3.00544 3.17747 3.32593 3.46142 3.48191 3.60756 3.78537 4.10905 4.3552 4.52405 4.83108 4.8584 
51 0.01104 0.09746 0.16608 0.17386 0.18606 0.32075 0.32816 0.33905 0.51223 0.52544 0.55411 0.65151 0.67107 0.80828 0.83041 0.83924 0.87731 0.99973 1.01067 1.17474 1.18435 1.20487 1.3385 1.35465 1.51172 1.53428 1.66472 1.67988 1.85638 1.8704 2.07543 2.20302 2.22396 2.34444 2.6469 2.83018 2.84847 2.99673 3.17063 3.31883 3.45466 3.46859 3.60005 3.77517 4.10245 4.11831 4.34813 4.51518 4.65142 4.82391 4.83952 
37 0.02016 0.10183 0.16284 0.1725 0.20113 0.31666 0.32706 0.50889 0.53538 0.64996 0.8089 0.82711 0.83871 0.99496 1.01535 1.17125 1.18574 1.22644 1.33667 1.51316 1.66083 1.85203 2.0757 2.20152 2.34061 2.64856 2.82789 2.99594 3.16797 3.31579 3.45163 3.59807 3.77781 4.09858 4.34437 4.51846 4.82042 
36 0.01622 0.10177 0.16396 0.17398 0.21319 0.31813 0.32892 0.51011 0.53764 0.651 0.8085 0.82753 0.83855 0.99618 1.01751 1.17272 1.18967 1.33708 1.52821 1.66267 1.85338 1.88677 2.08064 2.20432 2.34175 2.65247 2.8293 2.99743 3.16899 3.31692 3.45248 3.6002 4.09975 4.34589 4.5237 4.82138 
28 0.02457 0.11327 0.16747 0.18159 0.32054 0.334 0.51452 0.56474 0.81631 0.83253 0.85358 0.99949 1.17593 1.19897 1.34416 1.666 1.85656 2.21099 2.34523 2.83462 3.02976 3.17725 3.32253 3.45832 3.62815 4.10435 4.35095 4.82625 
33 0.09457 0.15572 0.16849 0.30872 0.32073 0.49976 0.52931 0.63844 0.81206 0.82533 0.988 1.03844 1.16227 1.18343 1.32657 1.49915 1.65343 1.84465 2.06323 2.19138 2.33262 2.63514 2.81884 2.98484 3.15847 3.30697 3.44277 3.58845 3.763 4.09067 4.33707 4.50369 4.81235 
52 0.00961 0.09505 0.16714 0.17506 0.18569 0.32327 0.33074 0.3419 0.51521 0.52964 0.6549 0.68392 0.80328 0.83152 0.84032 0.86045 1.00163 1.01181 1.17707 1.18633 1.20499 1.34139 1.35755 1.51544 1.54051 1.66692 1.68172 1.85852 1.87221 2.07868 2.2062 2.22762 2.34674 2.37426 2.651 2.8337 2.85331 3.00029 3.17318 3.32145 3.3503 3.45725 3.47173 3.603 3.7787 4.10478 4.12058 4.35069 4.51876 4.65837 4.82697 4.84516 
47 0.01145 0.09677 0.16253 0.171 0.18704 0.3167 0.32499 0.33931 0.50883 0.52565 0.64763 0.67317 0.80757 0.8272 0.8366 0.99546 1.00772 1.1708 1.18136 1.20655 1.33513 1.35637 1.50945 1.66063 1.67934 1.8524 1.86936 2.07363 2.19971 2.22609 2.34097 2.6454 2.82723 2.84991 2.99318 3.16705 3.31571 3.451 3.46823 3.59688 3.77325 4.09909 4.34461 4.51386 4.6548 4.82056 4.84429 
41 0.01468 0.10452 0.16825 0.17701 0.19611 0.3225 0.33162 0.35985 0.51517 0.53713 0.65493 0.81388 0.83253 0.84279 1.00111 1.01584 1.17709 1.18984 1.22122 1.34253 1.51744 1.6665 1.68645 1.85819 1.87767 2.08177 2.20804 2.34683 2.65089 2.83432 3.00106 3.17318 3.32212 3.45731 3.60387 3.78214 4.10448 4.35043 4.51864 4.66917 4.82655 
43 0.01722 0.10243 0.16611 0.17501 0.19539 0.31994 0.32905 0.35648 0.51244 0.53277 0.65172 0.80995 0.82988 0.83979 0.99852 1.01239 1.1741 1.18595 1.21526 1.33843 1.36349 1.51352 1.66434 1.68745 1.85567 1.87477 2.07748 2.20344 2.23927 2.34428 2.64772 2.83147 2.99702 3.17047 3.31886 3.45446 3.48377 3.60025 3.77787 4.10192 4.34798 4.5164 4.82403 
37 0.0126 0.1007 0.1618 0.17166 0.20344 0.31559 0.32585 0.50754 0.53238 0.64757 0.80866 0.82649 0.83843 0.99386 1.01018 1.16973 1.18441 1.33407 1.50982 1.65979 1.85039 1.87721 2.0717 2.19858 2.33929 2.64386 2.8262 2.99284 3.16577 3.31399 3.4501 3.596 3.77125 4.09729 4.34282 4.51205 4.81895 
43 0.00722 0.10139 0.16486 0.17403 0.19508 0.31862 0.32754 0.34759 0.51049 0.53056 0.65037 0.81402 0.83042 0.84208 0.99721 1.00965 1.1728 1.18519 1.2168 1.33685 1.37335 1.51527 1.66223 1.6799 1.85436 1.87254 2.07695 2.20183 2.23902 2.34288 2.64914 2.82929 2.99563 3.16985 3.3177 3.45341 3.48579 3.60075 3.78261 4.10118 4.34659 4.52014 4.82241 
46 0.01386 0.09846 0.16759 0.17568 0.19132 0.32239 0.33091 0.35018 0.51461 0.5337 0.6544 0.79973 0.82954 0.8385 0.85937 1.00053 1.01286 1.17669 1.18743 1.21295 1.34073 1.3651 1.51596 1.66705 1.68777 1.85794 1.87503 2.08129 2.20726 2.24137 2.34636 2.65006 2.83352 2.86153 3.0008 3.17314 3.32075 3.45658 3.48215 3.60276 3.78226 4.10371 4.34995 4.51812 4.65872 4.82622 
33 0.02396 0.11951 0.17436 0.19012 0.32808 0.34279 0.52141 0.5603 0.66088 0.82768 0.84076 1.00623 1.18324 1.20961 1.34975 1.52452 1.67464 1.86521 2.09705 2.21768 2.35328 2.65756 2.8426 3.01288 3.17992 3.32922 3.46353 3.6132 3.79516 4.111 4.37622 4.52889 4.83576 
44 0.0195 0.10621 0.17149 0.1808 0.20716 0.32535 0.335 0.51672 0.53494 0.65525 0.6842 0.81431 0.83396 0.84391 1.00339 1.01917 1.17865 1.19002 1.21773 1.34319 1.36847 1.51702 1.67053 1.8612 1.88725 2.08364 2.20904 2.24126 2.34859 2.65127 2.83575 2.86354 3.00171 3.17414 3.32326 3.45825 3.4774 3.60373 3.78084 4.10649 4.35403 4.51948 4.65931 4.8287 
40 0.01939 0.10508 0.16864 0.17743 0.19761 0.32275 0.33196 0.36315 0.51481 0.53479 0.65544 0.81328 0.83231 0.84244 1.001 1.01554 1.17691 1.18941 1.22007 1.34134 1.51745 1.66649 1.68673 1.85814 1.87765 2.08236 2.20735 2.34639 2.65217 2.83376 3.00197 3.17338 3.32121 3.45731 3.60355 3.78436 4.10446 4.35104 4.52006 4.82655 
36 0.00744 0.10411 0.16623 0.17665 0.25061 0.32032 0.33154 0.5121 0.53721 0.65413 0.81593 0.83145 0.84658 0.99837 1.01926 1.17529 1.19393 1.33986 1.52541 1.66431 1.85538 1.8852 2.083 2.20754 2.34395 2.65562 2.83138 3.00154 3.17165 3.31937 3.45592 3.60532 4.10206 4.34769 4.53083 4.82365 
42 0.01352 0.10104 0.16506 0.17355 0.19022 0.31928 0.32795 0.34618 0.51131 0.53201 0.65214 0.80884 0.82937 0.83915 0.99786 1.01061 1.17343 1.18536 1.21503 1.33775 1.5147 1.66294 1.68055 1.85453 1.87018 2.07638 2.2024 2.23517 2.34325 2.65069 2.82982 2.9964 3.17019 3.31825 3.45404 3.60004 3.77766 4.1013 4.34674 4.52092 4.82279 4.85303 
38 0.00958 0.10684 0.16945 0.17994 0.31593 0.32687 0.3403 0.51574 0.54078 0.65583 0.81917 0.83458 0.84994 1.00145 1.02034 1.17709 1.19119 1.23121 1.34247 1.52005 1.668 1.859 1.89251 2.08228 2.20908 2.34751 2.65397 2.83571 3.0022 3.17394 3.32179 3.45792 3.60346 3.78487 4.10483 4.35183 4.52228 4.82766 
47 0.01667 0.09724 0.16456 0.17266 0.18548 0.31974 0.32771 0.34049 0.51247 0.53106 0.65222 0.79742 0.82797 0.83689 0.85642 0.99804 1.00818 1.17434 1.18476 1.20925 1.33845 1.3599 1.51468 1.66338 1.67972 1.85545 1.87123 2.07749 2.20339 2.22815 2.34415 2.64926 2.83111 2.8555 2.997 3.17059 3.31915 3.45454 3.47346 3.60071 3.77855 4.10196 4.34754 4.51713 4.66845 4.82401 4.85093 
42 0.01664 0.09749 0.16271 0.171 0.18607 0.31777 0.32666 0.34921 0.50997 0.53087 0.65027 0.80177 0.8265 0.83574 0.996 1.00958 1.17198 1.18404 1.21344 1.33625 1.36865 1.51492 1.66118 1.68098 1.85314 1.87094 2.07657 2.20155 2.34151 2.64905 2.82804 2.85514 2.99505 3.16859 3.3165 3.4524 3.59826 3.77958 4.09948 4.34504 4.51832 4.82104 
42 0.01122 0.10065 0.16508 0.17404 0.19411 0.31884 0.32761 0.34673 0.51128 0.53141 0.65138 0.80956 0.82925 0.83921 0.99739 1.01033 1.17294 1.18487 1.21467 1.33756 1.36466 1.51421 1.66267 1.68242 1.85467 1.87386 2.07692 2.20207 2.2442 2.34344 2.64796 2.83017 2.99677 3.16983 3.31804 3.454 3.60024 3.77927 4.10105 4.3469 4.51549 4.82285 
36 0.00873 0.10804 0.17051 0.18128 0.32404 0.33487 0.51599 0.53776 0.65611 0.81818 0.83509 0.85034 1.00281 1.0269 1.17838 1.19323 1.34271 1.52021 1.66911 1.86029 1.89337 2.08399 2.20947 2.3483 2.65566 2.83536 3.00279 3.17456 3.323 3.45873 3.60525 3.78561 4.10564 4.3529 4.52296 4.82812 
39 0.01649 0.10141 0.16478 0.17407 0.19884 0.31893 0.32858 0.51105 0.53478 0.65251 0.8038 0.82759 0.83734 0.99677 1.01216 1.1735 1.1872 1.22046 1.33823 1.51979 1.66344 1.69725 1.85426 1.88255 2.07944 2.20581 2.34286 2.65159 2.83046 3.00004 3.16963 3.31775 3.45412 3.60152 3.78153 4.10081 4.34637 4.52379 4.82251 
37 0.02143 0.10646 0.16671 0.17696 0.21893 0.32084 0.3319 0.51238 0.53602 0.65311 0.81617 0.83178 0.84679 0.99943 1.17429 1.18817 1.22434 1.33905 1.52324 1.66548 1.85648 1.88995 2.07955 2.20628 2.34418 2.65292 2.83137 2.99834 3.17112 3.31901 3.45445 3.60143 3.784 4.1022 4.3492 4.52812 4.82408 
43 0.00855 0.09976 0.16371 0.1728 0.19454 0.31743 0.3265 0.35159 0.50909 0.52966 0.64916 0.80984 0.82808 0.83853 0.99587 1.00976 1.17125 1.18365 1.21492 1.33536 1.3635 1.51014 1.66139 1.68158 1.85274 1.87079 2.07378 2.20022 2.23753 2.34109 2.64517 2.82753 2.99389 3.16788 3.31585 3.45202 3.59752 3.77307 4.09918 4.34468 4.51329 4.65984 4.82066 
39 0.01852 0.10609 0.16658 0.17626 0.20411 0.32038 0.33038 0.51273 0.53792 0.65409 0.81499 0.83166 0.8449 0.99862 1.01413 1.17459 1.18875 1.22843 1.33979 1.51866 1.66442 1.68974 1.8558 1.87864 2.08089 2.20735 2.34459 2.65314 2.83241 3.00112 3.17227 3.31938 3.45623 3.60285 3.79647 4.10269 4.34872 4.52011 4.82483 
45 0.01038 0.10132 0.1677 0.17641 0.19469 0.3213 0.32963 0.3443 0.51406 0.53216 0.653 0.68758 0.81636 0.83279 0.84316 1.00013 1.01263 1.17667 1.1886 1.21824 1.34077 1.36767 1.51687 1.66573 1.68463 1.85816 1.8807 2.08144 2.20591 2.24217 2.34666 2.65174 2.83322 2.99965 3.17235 3.32136 3.45636 3.47806 3.60219 3.78203 4.10421 4.35044 4.5207 4.8258 4.85582 
43 0.01941 0.10756 0.16954 0.17872 0.20161 0.32435 0.33428 0.51566 0.53433 0.65549 0.81417 0.83358 0.84446 1.00236 1.0181 1.1773 1.18872 1.21671 1.34175 1.3651 1.51968 1.66864 1.69901 1.85969 1.88235 2.08217 2.20731 2.24 2.34721 2.65375 2.83416 2.85938 3.00104 3.17387 3.32192 3.4572 3.47702 3.60379 3.78567 4.10553 4.35247 4.52158 4.82736 
46 0.01093 0.10032 0.17267 0.1813 0.2011 0.32759 0.33706 0.51833 0.53516 0.65691 0.68099 0.81259 0.83502 0.8445 1.00578 1.02319 1.18013 1.19065 1.2154 1.34463 1.36627 1.51762 1.54141 1.67221 1.86291 1.88404 2.08201 2.21111 2.24311 2.34987 2.65217 2.83704 2.85968 3.00323 3.17549 3.32441 3.45974 3.47634 3.60524 3.78092 4.10738 4.35426 4.52025 4.65768 4.83004 4.85581 
33 0.01092 0.11874 0.1691 0.18759 0.32182 0.33719 0.51468 0.55284 0.65408 0.8264 0.83966 1.00084 1.17698 1.20435 1.34228 1.51705 1.66851 1.85833 2.08205 2.21135 2.34708 2.65176 2.83466 3.00386 3.17286 3.32159 3.45744 3.60517 3.78314 4.10417 4.3522 4.5203 4.82765 
37 0.01123 0.10619 0.16941 0.17918 0.21123 0.32352 0.33369 0.51627 0.54101 0.65777 0.81524 0.83337 0.84505 1.0017 1.01901 1.17831 1.19383 1.3432 1.52448 1.66757 1.69362 1.85901 1.8844 2.08692 2.21288 2.34774 2.65963 2.83654 3.00591 3.17589 3.32251 3.45968 3.6132 4.1055 4.35212 4.5306 4.82795 
47 0.01444 0.10076 0.17182 0.17962 0.1945 0.32706 0.33547 0.35545 0.5189 0.53646 0.65824 0.80148 0.83308 0.84192 0.85989 1.00472 1.01658 1.18094 1.19148 1.21609 1.34519 1.36782 1.52 1.67153 1.69187 1.86218 1.87845 2.08503 2.21089 2.23778 2.35075 2.65274 2.83805 2.86243 3.00472 3.17632 3.32505 3.46021 3.47687 3.60601 3.78466 4.10784 4.35434 4.52085 4.65879 4.83015 4.85273 
40 0.01097 0.09077 0.17389 0.18296 0.2033 0.32967 0.33962 0.52177 0.54273 0.66168 0.81755 0.8382 0.84862 1.00702 1.02113 1.18419 1.19833 1.23305 1.34814 1.3837 1.52383 1.67495 1.86531 1.89031 2.09 2.21653 2.35337 2.65793 2.84092 3.00952 3.17952 3.3279 3.46393 3.61036 3.78916 4.11069 4.35807 4.52506 4.67361 4.83377 
34 0.02287 0.11939 0.17582 0.18976 0.32904 0.34194 0.52126 0.5479 0.66243 0.82868 0.84215 1.00704 1.05088 1.18375 1.20367 1.35012 1.52631 1.67505 1.86543 2.09553 2.21776 2.35346 2.66173 2.8408 3.01176 3.18082 3.3297 3.46414 3.61313 3.79539 4.11185 4.36015 4.53342 4.83495 
44 0.01638 0.10216 0.16825 0.17715 0.19864 0.32219 0.33116 0.35781 0.51405 0.53208 0.65374 0.80836 0.83094 0.84042 0.99996 1.01197 1.17597 1.18686 1.21303 1.34034 1.36345 1.51552 1.66623 1.68667 1.85776 1.87711 2.08046 2.20613 2.23906 2.34572 2.65032 2.83292 2.85805 2.9997 3.17202 3.32081 3.45653 3.60185 3.78098 4.1036 4.34979 4.51925 4.66844 4.82592 
38 0.01462 0.10027 0.16945 0.17878 0.20765 0.32453 0.33532 0.51721 0.54171 0.65614 0.80037 0.82978 0.83901 0.8684 1.00281 1.17847 1.19279 1.22385 1.34386 1.51895 1.67091 1.86097 2.0852 2.21085 2.34845 2.6509 2.83665 3.00364 3.17363 3.32259 3.45785 3.60377 3.7834 4.10473 4.35291 4.51917 4.66153 4.82853 
44 0.00846 0.10247 0.16748 0.17683 0.20163 0.32137 0.33068 0.3619 0.51304 0.53165 0.65301 0.81553 0.83223 0.84364 0.99976 1.01436 1.17536 1.18725 1.21697 1.33946 1.36486 1.51456 1.66556 1.68708 1.85705 1.87783 2.07892 2.20535 2.2476 2.34527 2.64988 2.83196 2.99856 3.17123 3.31977 3.45549 3.48366 3.60136 3.77811 4.10319 4.34907 4.51805 4.66725 4.8249 
33 0.0193 0.10493 0.16834 0.17892 0.32157 0.33199 0.51522 0.54377 0.65746 0.80541 0.82985 0.84001 0.99959 1.01641 1.17692 1.194 1.34289 1.52938 1.66681 1.85797 2.08779 2.21104 2.34665 2.65977 2.83581 3.00894 3.17416 3.32193 3.45806 4.104 4.3508 4.53101 4.82649 
34 0.00912 0.10837 0.17034 0.18352 0.3234 0.33573 0.51557 0.54127 0.65579 0.81867 0.83455 0.85202 1.00223 1.17812 1.1963 1.34275 1.5215 1.66952 1.85937 2.08438 2.2112 2.34759 2.65402 2.83508 3.00434 3.17406 3.32238 3.45777 3.60568 3.78529 4.10536 4.35217 4.52367 4.82747 
29 0.01176 0.11889 0.17197 0.18819 0.32475 0.33849 0.51969 0.66068 0.82533 0.83902 1.00321 1.18097 1.21008 1.34954 1.52771 1.67032 1.86105 2.21596 2.35213 2.66175 2.84109 3.01651 3.17992 3.32747 3.46266 3.61668 4.10929 4.35972 4.83332 
45 0.00695 0.0315 0.11512 0.17465 0.18414 0.21329 0.32829 0.33792 0.51938 0.53699 0.65941 0.82071 0.83798 0.84902 1.00644 1.02249 1.18149 1.19297 1.22136 1.34579 1.3699 1.52013 1.67215 1.69504 1.86331 1.88304 2.08707 2.21163 2.24568 2.35135 2.65487 2.83844 2.86774 3.00596 3.17794 3.3263 3.46201 3.49416 3.60846 3.78542 4.11001 4.35693 4.52341 4.66319 4.83176 
47 0.01691 0.10687 0.16837 0.1773 0.19682 0.32189 0.33056 0.34789 0.51374 0.53059 0.65287 0.68516 0.82294 0.83578 0.85184 1.00085 1.01408 1.17598 1.18733 1.21627 1.34021 1.3622 1.51388 1.66575 1.68344 1.8574 1.87369 2.07862 2.20492 2.23768 2.34597 2.64987 2.83235 2.85622 2.99905 3.17238 3.32078 3.45655 3.48399 3.60238 3.77911 4.10425 4.35021 4.51813 4.66008 4.82568 4.85023 
29 0.02214 0.11467 0.16948 0.18462 0.32266 0.33655 0.51699 0.65747 0.81864 0.83441 0.85785 1.00142 1.1776 1.19946 1.34335 1.52829 1.66847 1.85959 2.21215 2.34996 2.65856 2.83933 3.00609 3.1756 3.32302 3.46005 4.10646 4.35769 4.8293 
33 0.02058 0.113 0.17206 0.1841 0.32554 0.33745 0.51904 0.55125 0.66044 0.82182 0.83719 0.85629 1.00413 1.18094 1.20151 1.34814 1.52914 1.67093 1.86167 2.09269 2.21447 2.35031 2.66004 2.83931 3.01129 3.17843 3.32694 3.4622 3.61276 3.7987 4.10847 4.35607 4.83171 
39 0.00948 0.10286 0.16464 0.17388 0.19647 0.31872 0.32865 0.51033 0.53071 0.64996 0.81145 0.82948 0.84127 0.99724 1.01437 1.17242 1.18531 1.21816 1.33713 1.51255 1.6627 1.68818 1.85411 1.87456 2.0749 2.20304 2.34232 2.64867 2.82913 2.99592 3.16927 3.31705 3.45269 3.59836 3.77585 4.1002 4.346 4.51558 4.82202 
47 0.00674 0.09519 0.16172 0.17039 0.18682 0.31559 0.32353 0.33562 0.50777 0.52307 0.64662 0.68872 0.80735 0.82679 0.83621 0.99458 1.00586 1.17002 1.18053 1.20533 1.33413 1.35367 1.50738 1.54768 1.65969 1.67811 1.85121 1.86768 2.07072 2.19872 2.23264 2.34004 2.64366 2.82593 2.8474 2.9925 3.16617 3.31472 3.45053 3.46988 3.59586 3.77094 4.09813 4.3433 4.51141 4.81923 4.83921 
48 0.01136 0.10432 0.17082 0.1796 0.19808 0.32551 0.33456 0.3609 0.517 0.53353 0.65555 0.67882 0.82345 0.83744 0.85074 1.0046 1.02128 1.17888 1.18982 1.2169 1.34305 1.36302 1.51676 1.54391 1.66975 1.69139 1.86144 1.8815 2.08162 2.20897 2.2428 2.3491 2.65182 2.83574 2.85899 3.00192 3.17499 3.32361 3.45887 3.47699 3.60492 3.781 4.10677 4.35313 4.51896 4.65522 4.82891 4.85494 
38 0.01614 0.11165 0.17399 0.18562 0.32689 0.33766 0.51835 0.53857 0.65875 0.81874 0.83698 0.85045 1.00533 1.0264 1.18057 1.19398 1.22819 1.34495 1.37607 1.52267 1.67233 1.86291 1.89529 2.08817 2.21286 2.35059 2.65743 2.83781 3.00521 3.17735 3.32551 3.46113 3.60721 3.78923 4.10858 4.35581 4.52523 4.83098 
41 0.01694 0.10315 0.16794 0.17671 0.19665 0.32246 0.33182 0.38241 0.51493 0.53699 0.65523 0.81044 0.83121 0.84094 1.00084 1.01653 1.17623 1.18784 1.21616 1.3413 1.51982 1.66699 1.69265 1.85809 1.87955 2.08221 2.20622 2.23885 2.34633 2.65466 2.83416 3.00195 3.17329 3.32105 3.45663 3.60351 3.78372 4.10393 4.35016 4.52064 4.82609 
48 0.00923 0.10367 0.16831 0.17728 0.19719 0.32175 0.33032 0.3467 0.51319 0.52847 0.6524 0.67795 0.82234 0.83544 0.85067 1.0007 1.01365 1.1756 1.18657 1.21387 1.33958 1.35918 1.51356 1.55095 1.66607 1.68515 1.85769 1.87501 2.07776 2.20498 2.23592 2.34574 2.64964 2.83166 2.85299 2.99832 3.17219 3.32033 3.45626 3.47894 3.60228 3.77826 4.10401 4.34967 4.51712 4.66468 4.82547 4.84994 
40 0.00858 0.10155 0.17099 0.18075 0.21417 0.32494 0.33504 0.51667 0.53714 0.65675 0.81409 0.83393 0.84462 1.00312 1.02119 1.1792 1.19274 1.22598 1.34328 1.37503 1.51952 1.66992 1.86022 1.88453 2.08363 2.211 2.34844 2.6536 2.8358 3.00335 3.17459 3.32325 3.45882 3.60471 3.78051 4.1058 4.35269 4.52184 4.67005 4.82841 
44 0.01927 0.10333 0.16615 0.17499 0.19442 0.31972 0.32837 0.34598 0.51172 0.52856 0.65146 0.8111 0.83035 0.84042 0.99829 1.01132 1.17439 1.18589 1.2143 1.33845 1.36486 1.51229 1.6637 1.68248 1.85544 1.87341 2.07764 2.20365 2.23812 2.34414 2.64934 2.83026 2.85583 2.99738 3.17055 3.3192 3.45483 3.6002 3.77805 4.10198 4.34726 4.51704 4.82346 4.85517 
40 0.0197 0.10949 0.16993 0.1798 0.21184 0.32358 0.33355 0.51534 0.53667 0.65551 0.81939 0.83526 0.84985 1.0018 1.01708 1.17776 1.19121 1.2268 1.34253 1.51877 1.66718 1.68841 1.85896 1.88031 2.083 2.20682 2.24238 2.34775 2.65313 2.83477 3.00332 3.17458 3.32305 3.45843 3.6052 3.78648 4.10602 4.3512 4.52539 4.82736 
48 0.00895 0.10026 0.16665 0.17542 0.19386 0.32017 0.32834 0.34195 0.51222 0.52835 0.65115 0.67638 0.81583 0.83195 0.84249 0.99907 1.01111 1.17432 1.1848 1.20969 1.33862 1.3589 1.51228 1.54161 1.66465 1.68318 1.85612 1.87284 2.076 2.20407 2.23556 2.34449 2.64818 2.83086 2.85418 2.99753 3.17054 3.31896 3.45474 3.47333 3.60065 3.77598 4.10249 4.34816 4.51549 4.65766 4.82412 4.84744 
36 0.00954 0.10592 0.17442 0.18573 0.32813 0.33947 0.5199 0.54232 0.66082 0.82062 0.83811 0.85256 1.00626 1.02862 1.18275 1.19985 1.34696 1.52581 1.67331 1.86367 1.89306 2.08742 2.21492 2.35203 2.65791 2.83917 3.00671 3.17817 3.32661 3.46252 3.60898 3.78811 4.10925 4.3566 4.52657 4.83215 
41 0.0159 0.09862 0.16547 0.17405 0.19188 0.32032 0.32937 0.35965 0.51291 0.53552 0.65328 0.80292 0.82828 0.83746 0.88899 0.99851 1.0131 1.17548 1.18939 1.22292 1.33927 1.51973 1.66461 1.6872 1.85616 1.88041 2.08254 2.2056 2.34451 2.65163 2.83247 2.99968 3.17123 3.31994 3.45557 3.60276 3.78741 4.10204 4.34784 4.52095 4.82451 
29 0.01979 0.11171 0.1711 0.18233 0.3259 0.33886 0.52087 0.66176 0.81498 0.83463 0.84859 1.00428 1.18131 1.20495 1.34776 1.55816 1.67128 1.86292 2.09974 2.2151 2.35099 2.84552 3.01396 3.17939 3.32648 3.4632 4.10823 4.35774 4.8326 
34 0.0167 0.10669 0.1678 0.17819 0.2444 0.32203 0.33313 0.51451 0.54093 0.65589 0.81663 0.83254 0.84699 1.00069 1.1764 1.19325 1.34092 1.52129 1.66684 1.85791 1.89374 2.09368 2.2079 2.34683 2.65738 2.834 3.00406 3.17448 3.32281 3.45747 3.60912 4.10417 4.35042 4.82676 
49 0.01185 0.07711 0.13813 0.17402 0.18169 0.1976 0.3278 0.33586 0.35252 0.51918 0.53488 0.65894 0.80221 0.83366 0.84232 0.85886 1.00569 1.0176 1.18098 1.19053 1.21138 1.34529 1.36448 1.51942 1.54434 1.67202 1.69059 1.86304 1.8789 2.0868 2.21052 2.23291 2.35074 2.65416 2.83827 2.85982 3.0047 3.17663 3.32523 3.46073 3.47622 3.60653 3.78475 4.1084 4.35543 4.5223 4.6587 4.83071 4.85104 
45 0.01809 0.10063 0.16695 0.17519 0.19009 0.32154 0.32973 0.34378 0.514 0.53187 0.65385 0.80462 0.83049 0.83963 0.87675 1.00009 1.01144 1.17631 1.18737 1.2144 1.34093 1.3705 1.51602 1.66531 1.6822 1.85729 1.87347 2.08031 2.20554 2.23468 2.34602 2.6507 2.83309 3.00017 3.17274 3.32102 3.45658 3.47862 3.60252 3.78181 4.10394 4.34944 4.51863 4.67544 4.82574 
44 0.00898 0.10117 0.16634 0.17526 0.19545 0.32041 0.3295 0.35641 0.51207 0.52958 0.65177 0.81241 0.83072 0.84114 0.99879 1.01239 1.17408 1.1852 1.21249 1.33838 1.36106 1.51303 1.66478 1.6867 1.85609 1.87574 2.07692 2.20271 2.22732 2.34419 2.64921 2.83081 2.85623 2.9978 3.17047 3.31895 3.45465 3.48043 3.60055 3.77714 4.10238 4.34846 4.51697 4.82402 
37 0.01465 0.10445 0.16596 0.17584 0.20949 0.3195 0.32972 0.51246 0.53896 0.65368 0.81275 0.83038 0.8425 0.99787 1.0151 1.17517 1.19298 1.34006 1.52095 1.66343 1.69983 1.85501 1.88725 2.08289 2.20823 2.34434 2.65269 2.83218 3.00139 3.17218 3.32018 3.45588 3.60573 4.10198 4.34777 4.5198 4.82379 
37 0.01038 0.10608 0.17068 0.18107 0.32263 0.33227 0.36829 0.51629 0.53792 0.65722 0.81573 0.83383 0.84548 1.00277 1.02478 1.17848 1.19251 1.22882 1.34298 1.52649 1.66923 1.86014 1.89112 2.0906 2.21097 2.34821 2.65887 2.83551 3.00444 3.17463 3.32277 3.45862 3.60641 4.10626 4.35292 4.52932 4.82783 
37 0.01882 0.10589 0.16835 0.17864 0.25228 0.3226 0.33378 0.5147 0.54073 0.65484 0.8133 0.83169 0.84315 1.00045 1.0216 1.17729 1.19468 1.34158 1.51863 1.66747 1.85774 1.88933 2.08338 2.20992 2.34634 2.65208 2.8343 3.00256 3.17299 3.32135 3.45739 3.60463 3.78325 4.10408 4.3504 4.52039 4.82606 
46 0.00702 0.09704 0.16859 0.17734 0.19528 0.32419 0.33369 0.51499 0.53165 0.65398 0.68167 0.81654 0.83392 0.8448 1.00243 1.01841 1.17743 1.18901 1.21775 1.34172 1.36582 1.51554 1.56339 1.66839 1.69371 1.85986 1.88375 2.0817 2.20714 2.24515 2.34744 2.65048 2.8335 2.85629 3.00109 3.1736 3.32231 3.4573 3.47886 3.60262 3.78057 4.10495 4.35182 4.51856 4.66582 4.82719 
38 0.01048 0.10136 0.16495 0.17436 0.20072 0.31909 0.32923 0.5112 0.53329 0.6524 0.80639 0.82797 0.83814 0.99722 1.01528 1.17379 1.18898 1.33765 1.51385 1.66314 1.69548 1.85427 1.87997 2.08415 2.2059 2.34276 2.6495 2.83013 2.99817 3.16993 3.31758 3.45414 3.6009 3.78354 4.10127 4.34679 4.51865 4.82289 
45 0.01726 0.10555 0.16682 0.17576 0.19539 0.32048 0.32937 0.3492 0.51237 0.5294 0.6513 0.81707 0.83266 0.84535 0.99932 1.01294 1.17429 1.18558 1.21378 1.33884 1.36235 1.51263 1.6645 1.68408 1.85648 1.87563 2.0776 2.20321 2.23182 2.34481 2.64838 2.83102 2.85461 2.99767 3.17115 3.31923 3.45498 3.47701 3.60059 3.77725 4.10294 4.34928 4.51678 4.82455 4.85676 
38 0.00751 0.10213 0.16415 0.1739 0.20311 0.31775 0.32734 0.36492 0.50986 0.53144 0.6507 0.81663 0.83062 0.84639 0.99645 1.01226 1.17164 1.18582 1.33588 1.51325 1.66158 1.68464 1.8534 1.87797 2.07942 2.20135 2.34181 2.65004 2.82852 2.99494 3.16881 3.3165 3.45259 3.59915 3.77884 4.10016 4.34578 4.82146 
33 0.0123 0.10449 0.16485 0.17642 0.31816 0.33003 0.51064 0.54126 0.65205 0.8114 0.82904 0.84322 0.99673 1.02195 1.17347 1.19299 1.33832 1.52137 1.66362 1.85391 2.07824 2.20519 2.34254 2.657 2.83034 2.99956 3.16958 3.31787 3.45381 3.60025 4.09999 4.34614 4.82199 
50 0.0084 0.09296 0.16523 0.17392 0.18387 0.21978 0.32247 0.32984 0.34061 0.51439 0.52805 0.58109 0.65365 0.67319 0.82004 0.83456 0.84419 1.00126 1.01158 1.17643 1.18607 1.20641 1.34069 1.35687 1.51441 1.53686 1.66591 1.68005 1.85796 1.87168 2.07836 2.20438 2.22384 2.34667 2.65071 2.83245 2.8511 2.99927 3.17311 3.32107 3.45675 3.47023 3.60268 3.77945 4.10484 4.35017 4.51737 4.65079 4.82603 4.84187 
31 0.02072 0.10609 0.16923 0.18032 0.32297 0.33464 0.51662 0.54843 0.65757 0.80781 0.83065 0.84121 1.00155 1.17819 1.19773 1.34296 1.53657 1.6687 1.85887 2.08955 2.21117 2.34701 2.83664 3.00428 3.17508 3.3226 3.45752 3.60682 4.10439 4.35118 4.82739 
37 0.02029 0.1045 0.16759 0.17744 0.21264 0.32183 0.33248 0.51337 0.53586 0.653 0.81004 0.83017 0.84077 1.00026 1.17551 1.18965 1.22395 1.3406 1.51568 1.6667 1.8572 1.88572 2.08007 2.20654 2.345 2.6498 2.83237 3.00049 3.17128 3.31977 3.45526 3.60145 3.78246 4.10262 4.34949 4.51738 4.82505 
43 0.0105 0.10093 0.16452 0.17346 0.19337 0.3183 0.32722 0.34808 0.51085 0.5316 0.65104 0.81059 0.82906 0.83939 0.99702 1.01128 1.17296 1.18542 1.21647 1.33708 1.36269 1.51496 1.66245 1.68284 1.85463 1.87853 2.07756 2.20177 2.24592 2.34323 2.64959 2.83016 2.99697 3.17019 3.31784 3.4534 3.6005 3.78005 4.10056 4.34671 4.51623 4.6556 4.8227 
34 0.01741 0.10163 0.16405 0.17403 0.21257 0.31822 0.32902 0.51182 0.5525 0.65374 0.80651 0.8274 0.83773 0.99619 1.01485 1.17407 1.19533 1.34056 1.66262 1.85289 1.88629 2.08779 2.20685 2.34271 2.66132 2.83235 3.00857 3.17077 3.31855 3.45456 3.6048 4.10043 4.34586 4.82262 
35 0.01562 0.10806 0.16929 0.18075 0.32309 0.33499 0.51524 0.54197 0.65484 0.81477 0.83271 0.84658 1.00201 1.17784 1.19656 1.34259 1.51736 1.66844 1.85859 1.89052 2.0825 2.2095 2.34735 2.65329 2.83503 3.00407 3.17296 3.32176 3.45734 3.60503 3.78661 4.10448 4.351 4.52083 4.8269 
34 0.02042 0.10315 0.16339 0.17497 0.31613 0.32716 0.50943 0.54533 0.65122 0.80707 0.8272 0.83885 0.99479 1.01832 1.17334 1.19699 1.33673 1.5227 1.66119 1.85174 2.08516 2.20351 2.34154 2.65216 2.82952 2.99953 3.17146 3.31785 3.45379 3.60745 4.09971 4.34472 4.52179 4.82082 
49 0.00658 0.02953 0.11079 0.17217 0.18048 0.19803 0.32688 0.33581 0.36492 0.51831 0.53578 0.65705 0.68451 0.82085 0.83649 0.8464 1.005 1.01905 1.18039 1.19153 1.21915 1.34413 1.36479 1.51786 1.54458 1.67073 1.69154 1.86195 1.87963 2.08281 2.20926 2.23765 2.34968 2.65254 2.83687 2.86063 3.00306 3.17567 3.32437 3.46008 3.47977 3.60554 3.7822 4.10732 4.35374 4.52053 4.66191 4.82979 4.8567 
43 0.01412 0.10401 0.16966 0.17832 0.19739 0.32373 0.33264 0.35638 0.51627 0.53655 0.65636 0.81289 0.83313 0.84297 1.00196 1.01525 1.17789 1.1896 1.21828 1.34255 1.37298 1.5212 1.66742 1.68634 1.85964 1.87945 2.08302 2.20786 2.24297 2.34804 2.65454 2.83581 3.00413 3.17496 3.32293 3.45861 3.60635 3.78501 4.10573 4.35231 4.52229 4.67855 4.82813 
39 0.00872 0.09786 0.16634 0.17502 0.1936 0.32111 0.33037 0.36764 0.51405 0.53924 0.65554 0.80509 0.82931 0.8386 0.99918 1.0132 1.17598 1.18909 1.2199 1.34128 1.5226 1.66543 1.68991 1.85665 1.87926 2.08855 2.20761 2.34487 2.65178 2.83373 3.00471 3.17268 3.32058 3.45672 3.60378 4.10325 4.34901 4.52446 4.82503 
39 0.01971 0.10398 0.1671 0.17643 0.2022 0.32126 0.33157 0.51415 0.53932 0.65424 0.80745 0.8298 0.83981 0.99964 1.0187 1.17593 1.19051 1.22731 1.34103 1.51858 1.66588 1.85731 1.89917 2.08539 2.20658 2.34593 2.6533 2.83415 3.00213 3.17294 3.32066 3.45592 3.60286 3.78549 4.10349 4.35041 4.52023 4.67701 4.82605 
37 0.01555 0.10253 0.16315 0.17246 0.19565 0.31762 0.32771 0.51033 0.54252 0.65206 0.81052 0.82817 0.84027 0.99608 1.01343 1.17154 1.18639 1.3368 1.52204 1.66102 1.68499 1.85318 1.88669 2.08452 2.20085 2.34174 2.65941 2.82972 3.00103 3.16957 3.31684 3.45279 3.60483 4.10001 4.34591 4.53117 4.82183 
40 0.02111 0.10939 0.17049 0.18038 0.21412 0.32376 0.33354 0.51676 0.54009 0.65604 0.81831 0.83501 0.84823 1.00199 1.01661 1.17855 1.19294 1.23612 1.3439 1.51973 1.66886 1.85999 1.88825 2.08399 2.20805 2.25682 2.34896 2.65295 2.83645 3.00396 3.1753 3.32361 3.45899 3.60469 3.78531 4.10646 4.35432 4.52111 4.66444 4.82933 
32 0.0098 0.11567 0.16945 0.1871 0.32225 0.33724 0.51606 0.65584 0.82211 0.83601 1.00083 1.17816 1.20846 1.34431 1.52234 1.66845 1.85803 2.08452 2.21441 2.34724 2.65405 2.83702 3.00864 3.17629 3.32336 3.45963 3.61088 3.79696 4.10522 4.35282 4.52912 4.8292 
39 0.02033 0.09625 0.15623 0.16555 0.19024 0.30967 0.31873 0.3489 0.50084 0.53542 0.6398 0.80728 0.82232 0.83587 0.98843 1.00327 1.16281 1.17746 1.32685 1.49962 1.65295 1.67771 1.8447 1.87054 2.06286 2.19074 2.33304 2.63614 2.81855 2.98461 3.15912 3.30713 3.44296 3.58852 3.76264 4.09103 4.33662 4.50436 4.8122 
43 0.01916 0.10151 0.16571 0.17458 0.19514 0.3197 0.32862 0.35227 0.51189 0.53058 0.65143 0.80763 0.82893 0.83859 0.99808 1.01271 1.17383 1.18531 1.21341 1.33782 1.36312 1.51346 1.66426 1.6886 1.85582 1.88289 2.07932 2.20416 2.34375 2.64739 2.83073 2.99696 3.17008 3.3184 3.45375 3.47937 3.60009 3.77714 4.10156 4.34787 4.51551 4.65666 4.82348 
38 0.06048 0.13063 0.1616 0.17217 0.31259 0.32201 0.34936 0.5049 0.531 0.64443 0.80854 0.82538 0.83833 0.99207 1.00835 1.16737 1.18186 1.33121 1.50505 1.65699 1.68157 1.84848 1.87928 2.0681 2.1958 2.33715 2.64095 2.82308 2.98942 3.16381 3.31184 3.44775 3.59309 3.76814 4.0951 4.34056 4.51021 4.81633 
39 0.0151 0.1089 0.16938 0.17915 0.2081 0.32335 0.33352 0.51576 0.53827 0.65628 0.82023 0.83538 0.8514 1.0022 1.02252 1.17746 1.19138 1.23016 1.342 1.51807 1.66784 1.71065 1.85951 1.8897 2.08338 2.20939 2.34761 2.65372 2.83495 3.00259 3.17513 3.32274 3.45814 3.60677 3.78737 4.10572 4.35293 4.5202 4.82814 
41 0.01871 0.10222 0.16884 0.17752 0.19763 0.32319 0.33247 0.49254 0.51608 0.53745 0.65615 0.80755 0.83107 0.84043 1.00142 1.01682 1.17748 1.19005 1.2198 1.34194 1.51799 1.66775 1.69455 1.85845 1.87742 2.08331 2.20947 2.34663 2.65415 2.83425 3.00167 3.17328 3.32144 3.45711 3.48773 3.60359 3.78437 4.10484 4.35122 4.52124 4.82666 
30 0.02043 0.10529 0.16475 0.17571 0.31883 0.33063 0.51222 0.54783 0.65391 0.81099 0.82917 0.84262 0.99758 1.17424 1.19628 1.33983 1.53586 1.66347 1.85464 2.08765 2.20573 2.34343 2.83161 3.0031 3.17227 3.31919 3.45467 4.10093 4.34668 4.82286 
46 0.01441 0.09828 0.16414 0.17236 0.18693 0.31826 0.32592 0.33739 0.51063 0.5267 0.65027 0.80283 0.82798 0.83718 0.99673 1.00736 1.17229 1.18224 1.2036 1.33682 1.35613 1.51018 1.66195 1.67725 1.85378 1.86847 2.07425 2.20052 2.22369 2.34246 2.64642 2.82875 2.85035 2.99539 3.16881 3.31729 3.45299 3.47304 3.59835 3.77445 4.10067 4.34607 4.51511 4.65593 4.8222 4.84261 
39 0.01394 0.09485 0.15906 0.16811 0.18967 0.31342 0.32302 0.50525 0.53398 0.64606 0.79594 0.82197 0.8314 0.99109 1.00538 1.16784 1.18225 1.21775 1.33216 1.50939 1.65716 1.68199 1.84821 1.87107 2.06979 2.19705 2.33704 2.64283 2.82381 2.99043 3.16399 3.31218 3.4479 3.59349 3.77201 4.09483 4.34029 4.51187 4.81644 
38 0.01377 0.10402 0.16596 0.17583 0.21007 0.31966 0.32956 0.51176 0.53563 0.65215 0.81211 0.83008 0.84189 0.99801 1.01501 1.17422 1.18937 1.3388 1.51509 1.66345 1.68948 1.85495 1.87778 2.0786 2.20571 2.34352 2.64965 2.83105 2.99893 3.17057 3.31856 3.45433 3.6011 3.7791 4.10136 4.34738 4.51679 4.82333 
41 0.01283 0.10703 0.17372 0.18353 0.21772 0.3275 0.33745 0.51911 0.539 0.65919 0.81624 0.83623 0.84687 1.00579 1.02448 1.1814 1.19446 1.22614 1.34575 1.38166 1.52144 1.67242 1.8631 1.88839 2.08647 2.21253 2.35137 2.65481 2.83858 3.00477 3.17696 3.32529 3.46105 3.48964 3.60655 3.785 4.10859 4.3556 4.52344 4.67428 4.83091 
44 0.01541 0.10037 0.16666 0.1753 0.19342 0.32106 0.32991 0.35227 0.5131 0.53132 0.6526 0.80561 0.82975 0.83906 0.99893 1.01131 1.17512 1.18625 1.21319 1.33975 1.36581 1.51616 1.66534 1.68749 1.85646 1.87541 2.0776 2.20614 2.34479 2.65026 2.83187 2.85736 2.99873 3.17144 3.31963 3.4554 3.47741 3.6011 3.78003 4.10249 4.34844 4.51734 4.82457 4.85193 
51 0.0116 0.09387 0.16074 0.16885 0.18305 0.31544 0.32342 0.3364 0.50692 0.52112 0.6453 0.66081 0.80116 0.8247 0.83373 0.89493 0.99407 1.00587 1.16908 1.17887 1.20027 1.33307 1.34812 1.50579 1.52801 1.65962 1.67673 1.85095 1.86649 2.06969 2.19752 2.2198 2.33912 2.64115 2.82513 2.84447 2.99126 3.16489 3.19479 3.31358 3.44914 3.46341 3.59445 3.76914 4.09699 4.11773 4.34286 4.50867 4.64385 4.81878 4.83663 
33 0.02168 0.11347 0.17286 0.18641 0.32561 0.33744 0.51908 0.54783 0.66066 0.82229 0.83745 0.85727 1.00428 1.18088 1.20082 1.34575 1.528 1.67203 1.86363 2.09238 2.21624 2.35209 2.66153 2.83935 3.00971 3.17888 3.32587 3.46182 3.61504 4.10864 4.35909 4.5259 4.83158 
49 0.01548 0.09313 0.15987 0.16794 0.17921 0.31441 0.32179 0.33222 0.50734 0.52361 0.64661 0.66968 0.7965 0.82429 0.83311 0.85393 0.99372 1.00409 1.1694 1.17942 1.20186 1.33373 1.35385 1.50744 1.53044 1.65863 1.67424 1.85041 1.86587 2.07049 2.19749 2.22373 2.33939 2.64276 2.82536 2.84769 2.99202 3.16575 3.31396 3.44984 3.46535 3.5954 3.77098 4.09738 4.34254 4.51028 4.64632 4.81877 4.83806 
46 0.00978 0.09225 0.15354 0.16239 0.18597 0.30705 0.31554 0.33433 0.49824 0.51542 0.63623 0.66115 0.80708 0.82051 0.83488 0.98597 0.99889 1.16028 1.17162 1.20262 1.32439 1.34828 1.49662 1.65082 1.67082 1.8425 1.86093 2.06052 2.18856 2.23083 2.33074 2.63247 2.81634 2.84428 2.98248 3.15632 3.30489 3.44064 3.46569 3.58592 3.76012 4.08867 4.33451 4.50011 4.63792 4.81016 
31 0.07712 0.16017 0.17226 0.31523 0.32799 0.50729 0.64873 0.81075 0.82814 0.85032 0.99431 1.02421 1.17066 1.2008 1.33538 1.51842 1.66035 1.85117 2.07647 2.20161 2.33994 2.65475 2.82728 2.99678 3.16787 3.31537 3.45194 3.61164 4.09808 4.34402 4.81953 
31 0.02139 0.11474 0.17164 0.18404 0.32538 0.33808 0.5192 0.55311 0.66071 0.82396 0.83804 0.86652 1.00429 1.17988 1.19857 1.34548 1.53794 1.67021 1.86262 2.09509 2.21326 2.35094 2.66236 2.83999 3.0113 3.1799 3.32609 3.46233 4.1089 4.35743 4.83152 
43 0.01596 0.10259 0.17437 0.18261 0.20098 0.32871 0.33746 0.36642 0.52098 0.54055 0.66041 0.80406 0.83456 0.84348 0.86306 1.00653 1.02003 1.18292 1.19474 1.22205 1.34766 1.52167 1.67331 1.69661 1.86409 1.88253 2.0888 2.21527 2.35183 2.65521 2.84014 3.00815 3.17852 3.32714 3.46201 3.48155 3.60856 3.78771 4.10966 4.35663 4.5237 4.66952 4.83248 
45 0.01419 0.10356 0.1698 0.17813 0.19354 0.32543 0.33417 0.3557 0.51719 0.53459 0.65745 0.81136 0.83396 0.84343 1.00341 1.016 1.17866 1.18906 1.21331 1.34303 1.36372 1.521 1.6685 1.68535 1.86039 1.87652 2.08404 2.20764 2.23223 2.34879 2.65417 2.83562 2.85817 3.00263 3.17541 3.32335 3.45942 3.48361 3.60516 3.78751 4.10685 4.35301 4.52337 4.6706 4.82921 
39 0.02308 0.10479 0.16397 0.17415 0.21251 0.31738 0.32738 0.50925 0.53265 0.64914 0.81444 0.82986 0.84526 0.99602 1.0126 1.17172 1.18699 1.33549 1.51145 1.66114 1.68289 1.85311 1.884 2.07731 2.20048 2.34171 2.64697 2.82829 2.99444 3.16862 3.31673 3.45196 3.59804 3.77845 4.09968 4.34559 4.51742 4.6701 4.82127 
33 0.02265 0.11144 0.17085 0.18254 0.32464 0.33668 0.51814 0.55073 0.65844 0.81901 0.83522 0.85184 1.00326 1.17941 1.19924 1.34407 1.52354 1.66952 1.86072 2.08773 2.20998 2.3497 2.65811 2.83835 3.00729 3.17644 3.32422 3.46041 3.61858 4.10688 4.35641 4.52564 4.83087 
44 0.01529 0.10416 0.16659 0.17576 0.19842 0.32005 0.32894 0.3493 0.5121 0.53113 0.65166 0.81445 0.83136 0.84262 0.99873 1.01243 1.17455 1.18703 1.21852 1.33868 1.36503 1.51296 1.66421 1.68387 1.85585 1.87476 2.07743 2.2038 2.24495 2.34466 2.6484 2.83099 2.99757 3.17049 3.31921 3.45478 3.48146 3.60069 3.77759 4.10212 4.34791 4.51703 4.6576 4.824 
38 0.01899 0.10181 0.16497 0.17531 0.31776 0.32743 0.51025 0.53234 0.64999 0.80136 0.8267 0.83667 0.9962 1.01231 1.17306 1.18727 1.22169 1.33724 1.51302 1.6636 1.85352 1.88122 2.07633 2.20263 2.23934 2.34235 2.64719 2.82996 2.99667 3.16854 3.31704 3.45307 3.59865 3.77723 4.09996 4.34617 4.5143 4.82213 
48 0.01129 0.09825 0.17163 0.18007 0.19505 0.32723 0.33579 0.35372 0.5187 0.53412 0.65776 0.68091 0.82066 0.83772 0.84781 1.00556 1.01786 1.18062 1.19083 1.21447 1.34494 1.36352 1.51899 1.54572 1.67118 1.68926 1.86263 1.87892 2.0828 2.21019 2.23649 2.35059 2.65449 2.83719 2.85803 3.00378 3.17697 3.32526 3.46066 3.47632 3.60614 3.78243 4.10854 4.35455 4.52199 4.66218 4.83047 4.85037 
47 0.009 0.09657 0.1649 0.17287 0.18643 0.32014 0.32817 0.34184 0.51208 0.53023 0.65227 0.80073 0.82827 0.83733 0.866 0.99842 1.00988 1.17349 1.1836 1.20654 1.33793 1.3599 1.51216 1.66354 1.67911 1.85534 1.8704 2.07766 2.202 2.226 2.34343 2.64732 2.83012 2.8536 2.99655 3.17011 3.31794 3.45422 3.47618 3.59967 3.77621 4.10185 4.34774 4.51618 4.66356 4.82341 4.85038 
47 0.01187 0.09804 0.16773 0.17574 0.19076 0.32285 0.33122 0.34906 0.51434 0.5303 0.65443 0.79932 0.82974 0.83867 0.85845 1.00084 1.01296 1.17664 1.18681 1.21033 1.34074 1.36063 1.51647 1.66693 1.68579 1.85811 1.87449 2.08079 2.20759 2.24047 2.34607 2.6502 2.83308 2.85441 3.00029 3.17242 3.32095 3.4565 3.47487 3.60299 3.78024 4.10403 4.35004 4.51777 4.66085 4.82595 4.84798 
40 0.01185 0.10644 0.16937 0.17922 0.21308 0.32293 0.33292 0.51477 0.53522 0.65465 0.81552 0.83338 0.84532 1.00132 1.01757 1.17718 1.19052 1.22443 1.34157 1.38617 1.51718 1.66797 1.85849 1.88164 2.08189 2.20746 2.34704 2.6513 2.83388 3.00117 3.17309 3.32167 3.45728 3.6032 3.78011 4.10491 4.3508 4.51938 4.6786 4.82653 
41 0.01584 0.10514 0.17012 0.17938 0.20483 0.32403 0.33348 0.51655 0.53784 0.65641 0.80867 0.8324 0.84217 1.00202 1.01649 1.17818 1.19021 1.21899 1.34357 1.51912 1.66808 1.68997 1.85981 1.88377 2.08586 2.2089 2.248 2.3489 2.65268 2.83642 3.00328 3.17456 3.32342 3.45917 3.60423 3.78592 4.10643 4.35392 4.52179 4.66503 4.82884 
46 0.0189 0.09473 0.15992 0.16849 0.18495 0.3139 0.32205 0.33574 0.50611 0.52529 0.64517 0.79811 0.82356 0.83273 0.87633 0.99264 1.00429 1.16824 1.17908 1.20536 1.33238 1.35476 1.50666 1.65763 1.67572 1.84929 1.86635 2.06914 2.19672 2.2286 2.33813 2.64173 2.82413 2.85017 2.99052 3.16467 3.31294 3.44849 3.47338 3.5942 3.76979 4.09619 4.3415 4.50958 4.81748 4.84646 
41 0.01515 0.10121 0.16487 0.17381 0.19496 0.31914 0.32866 0.51118 0.53369 0.65187 0.80381 0.82763 0.83738 0.9971 1.01203 1.17275 1.18512 1.21524 1.33773 1.51523 1.66318 1.68666 1.85463 1.87722 2.07903 2.20309 2.24794 2.34297 2.64944 2.8305 2.99801 3.16978 3.31776 3.45383 3.6 3.77962 4.10102 4.34743 4.5169 4.66484 4.82324 
36 0.01738 0.11295 0.17675 0.18757 0.3308 0.34216 0.52248 0.54483 0.66444 0.81854 0.8389 0.85042 1.00954 1.18431 1.1987 1.23372 1.34876 1.52757 1.67606 1.86651 1.89754 2.09462 2.21742 2.35424 2.66306 2.84138 3.00953 3.18084 3.32862 3.46448 3.61261 3.7963 4.11123 4.35898 4.53194 4.83411 
47 0.01178 0.09538 0.16236 0.17026 0.18216 0.3178 0.32579 0.33885 0.50943 0.52498 0.6488 0.79702 0.82609 0.83509 0.85765 0.99632 1.00768 1.17152 1.18144 1.20324 1.33536 1.35413 1.50887 1.66127 1.67745 1.85325 1.8688 2.0733 2.19937 2.223 2.34154 2.64481 2.82724 2.84809 2.9935 3.16755 3.31585 3.45139 3.46787 3.59678 3.7725 4.09948 4.34542 4.51295 4.6592 4.82083 4.84223 
40 0.01959 0.10593 0.16852 0.17819 0.209 0.32231 0.33214 0.51454 0.5375 0.6548 0.81214 0.8318 0.84256 1.00054 1.01706 1.177 1.19178 1.23433 1.34138 1.5166 1.66687 1.69844 1.85781 1.88144 2.08202 2.20851 2.34582 2.65069 2.83407 3.001 3.17266 3.32112 3.45707 3.60373 3.78301 4.10381 4.34983 4.51909 4.6706 4.82617 
35 0.02046 0.10946 0.16814 0.17916 0.32237 0.33448 0.51421 0.53834 0.65432 0.81699 0.83326 0.84979 1.00119 1.17604 1.19121 1.34076 1.51693 1.66745 1.85788 1.89864 2.0822 2.20726 2.34581 2.65084 2.83281 3.00104 3.17275 3.3206 3.45606 3.60326 3.78675 4.10435 4.3518 4.51885 4.8261 
43 0.0092 0.06929 0.13751 0.17445 0.18401 0.21649 0.32769 0.3372 0.5196 0.53978 0.65893 0.81567 0.83602 0.84586 1.00529 1.01925 1.18123 1.19309 1.22179 1.34548 1.3709 1.52067 1.67207 1.7014 1.86303 1.88459 2.08596 2.21199 2.35077 2.65403 2.8384 3.00621 3.17689 3.32527 3.46146 3.49997 3.60735 3.78403 4.10863 4.35485 4.52131 4.66373 4.83076 
42 0.01736 0.10466 0.16879 0.17753 0.19684 0.32323 0.33239 0.3628 0.51524 0.53514 0.65581 0.81272 0.83253 0.84246 1.0014 1.01523 1.17714 1.18876 1.21725 1.34188 1.37484 1.5191 1.66693 1.6864 1.85898 1.87929 2.08266 2.20716 2.24329 2.34728 2.65317 2.83439 3.00222 3.17371 3.32199 3.45772 3.60348 3.78412 4.10495 4.35103 4.52458 4.82683 
37 0.01551 0.10466 0.17063 0.18008 0.20858 0.32563 0.33676 0.5175 0.54086 0.65838 0.80797 0.83214 0.84184 1.00356 1.02922 1.1799 1.19646 1.34417 1.52275 1.67119 1.86113 1.89216 2.08943 2.21338 2.34849 2.65572 2.83646 3.0065 3.17603 3.32338 3.45934 3.61359 3.78916 4.1062 4.3531 4.52182 4.82837 
36 0.00806 0.10799 0.17099 0.18201 0.32469 0.33604 0.51666 0.53932 0.65519 0.8194 0.83575 0.85212 1.00393 1.1786 1.19339 1.3427 1.37613 1.5167 1.66967 1.86126 2.08178 2.20836 2.3484 2.65113 2.83583 3.00152 3.1739 3.32285 3.45824 3.60425 3.77956 4.10591 4.35341 4.51876 4.65909 4.82865 
47 0.01624 0.10182 0.16994 0.17822 0.19507 0.32379 0.33194 0.34624 0.5156 0.53107 0.65536 0.80625 0.83229 0.84142 0.87706 1.00213 1.01362 1.17781 1.18793 1.21122 1.3421 1.36264 1.51665 1.66774 1.68474 1.85918 1.87477 2.08044 2.2069 2.23307 2.34755 2.65131 2.83421 2.8555 3.00035 3.17357 3.32244 3.45791 3.47584 3.60362 3.7799 4.10544 4.35159 4.51859 4.66746 4.82735 4.84802 
46 0.01761 0.09619 0.16165 0.16983 0.18397 0.31534 0.32278 0.33357 0.50752 0.52364 0.64707 0.7997 0.82553 0.83466 0.87134 0.99445 1.00485 1.16968 1.1803 1.20535 1.33371 1.35526 1.50763 1.65904 1.67436 1.85092 1.86613 2.07054 2.19739 2.2269 2.33994 2.64325 2.82524 2.84691 2.99192 3.16637 3.31429 3.45021 3.46946 3.59575 3.77083 4.09798 4.34319 4.51178 4.81904 4.83828 
38 0.01191 0.10632 0.16801 0.17771 0.20637 0.32244 0.33309 0.51418 0.53707 0.65464 0.81636 0.8329 0.8463 1.00097 1.02412 1.17604 1.1894 1.22401 1.34114 1.516 1.66709 1.85788 1.88539 2.08087 2.20756 2.34556 2.6512 2.83318 3.0011 3.17227 3.32066 3.45631 3.60239 3.78238 4.10373 4.35023 4.52124 4.82621 
42 0.01339 0.10226 0.16583 0.17505 0.19919 0.31938 0.32847 0.35483 0.51123 0.5292 0.65126 0.81147 0.82979 0.84018 0.99781 1.01174 1.17341 1.18528 1.21482 1.33761 1.36242 1.51295 1.66353 1.68559 1.85486 1.87419 2.07758 2.20422 2.343 2.64761 2.82981 2.85402 2.9969 3.17002 3.31817 3.45388 3.59979 3.7767 4.10137 4.34723 4.51561 4.8231 
37 0.01274 0.10088 0.1639 0.17307 0.19624 0.31848 0.32876 0.51089 0.53757 0.65084 0.80493 0.8271 0.83715 0.99658 1.01572 1.17276 1.188 1.33691 1.51574 1.6626 1.85361 1.88531 2.0778 2.20277 2.34208 2.64746 2.8295 2.9963 3.16872 3.31694 3.45289 3.59974 3.78021 4.09989 4.34584 4.51583 4.82179 
44 0.01905 0.09543 0.16001 0.16829 0.18322 0.31376 0.32153 0.33326 0.50595 0.52622 0.64593 0.79903 0.8239 0.83313 0.99253 1.00335 1.16796 1.17941 1.2079 1.33214 1.36061 1.50684 1.65736 1.67448 1.84907 1.86534 2.06787 2.19576 2.22491 2.33793 2.64326 2.82361 2.99022 3.1648 3.31267 3.44847 3.47621 3.5941 3.76956 4.09601 4.34112 4.51044 4.81707 4.84471 
32 0.0189 0.11213 0.16679 0.18041 0.31983 0.33278 0.51248 0.54731 0.65299 0.82029 0.83368 0.99863 1.17569 1.20248 1.33989 1.51759 1.66528 1.85592 2.0851 2.20502 2.3447 2.65101 2.83242 3.00277 3.17244 3.32066 3.45576 3.60623 4.10242 4.34904 4.52371 4.82522 
34 0.02279 0.10988 0.16996 0.18308 0.32441 0.33866 0.51755 0.5546 0.65664 0.81688 0.83346 0.84934 1.0036 1.17968 1.20773 1.34489 1.52118 1.67173 1.86165 2.08959 2.217 2.34865 2.65523 2.83758 3.0087 3.175 3.32318 3.45964 3.60903 3.78862 4.1054 4.35661 4.52466 4.82942 
41 0.01798 0.1108 0.17708 0.18658 0.21481 0.33105 0.3409 0.52303 0.54354 0.66242 0.81704 0.83898 0.84909 1.00902 1.02573 1.18534 1.19912 1.23195 1.34976 1.5238 1.67559 1.70803 1.86629 1.88802 2.08927 2.21816 2.35458 2.65752 2.84214 3.00901 3.18031 3.32924 3.4647 3.49818 3.61113 3.78936 4.11159 4.35925 4.52478 4.66347 4.83435 
34 0.01325 0.11685 0.17836 0.19386 0.33255 0.34759 0.52514 0.55905 0.66397 0.83117 0.84439 1.01182 1.18623 1.20749 1.35161 1.5269 1.67868 1.86912 2.09172 2.22048 2.35607 2.65956 2.8457 3.01215 3.18217 3.33019 3.46621 3.61446 3.7979 4.11309 4.36339 4.52883 4.67727 4.83782 
27 0.02762 0.10531 0.16353 0.1756 0.31669 0.32982 0.51045 0.65862 0.8055 0.82668 0.83913 0.99485 1.17343 1.20581 1.3398 1.66129 1.85134 2.08402 2.21208 2.34081 2.82988 3.17211 3.31732 3.45487 4.09858 4.34333 4.81992 
51 0.01609 0.10058 0.16671 0.17481 0.18849 0.32186 0.32981 0.34279 0.51328 0.52777 0.65145 0.66565 0.80962 0.83134 0.84051 1.00009 1.01079 1.17502 1.18457 1.20398 1.33902 1.35451 1.51241 1.53382 1.66499 1.67979 1.85728 1.87232 2.07623 2.20285 2.22109 2.34528 2.64789 2.8311 2.84995 2.99699 3.02642 3.17116 3.1905 3.31988 3.45512 3.46853 3.60101 3.77663 4.10329 4.12295 4.34926 4.51575 4.65085 4.82495 4.84275 
27 0.00682 0.10249 0.16917 0.18214 0.32292 0.3358 0.51832 0.66238 0.80306 0.8293 0.83965 1.00088 1.17962 1.20854 1.34604 1.67034 1.86091 2.21835 2.34898 2.84475 3.01134 3.18115 3.32323 3.4601 4.10427 4.353 4.82892 
47 0.00711 0.1033 0.16611 0.17521 0.19592 0.32002 0.32916 0.3534 0.51113 0.52728 0.64951 0.67448 0.82187 0.8341 0.85262 0.99898 1.01404 1.17335 1.18447 1.2126 1.33752 1.35911 1.51014 1.66403 1.68415 1.85565 1.87384 2.07434 2.2024 2.23197 2.34364 2.64604 2.8296 2.85208 2.99577 3.16932 3.31799 3.4536 3.47319 3.59909 3.77423 4.10155 4.34767 4.51408 4.65401 4.82321 4.84774 
36 0.01691 0.10995 0.16882 0.18075 0.32219 0.33396 0.51446 0.53972 0.65393 0.81896 0.83421 0.85382 1.00102 1.17589 1.1906 1.34102 1.51841 1.66748 1.85778 1.88984 2.08195 2.2064 2.34597 2.65068 2.83397 3.00153 3.17319 3.32049 3.45626 3.60253 3.78916 4.10427 4.35175 4.52173 4.66627 4.82712 
34 0.01214 0.11003 0.16932 0.18161 0.32301 0.33559 0.51652 0.5497 0.6563 0.82056 0.83521 0.8571 1.00163 1.17848 1.20033 1.34425 1.51873 1.66927 1.85986 2.08528 2.21202 2.34788 2.65337 2.838 3.00719 3.17448 3.32347 3.45898 3.60794 3.78461 4.1053 4.35292 4.52195 4.82973 
37 0.0131 0.10564 0.16811 0.17866 0.32172 0.33253 0.51375 0.53591 0.65272 0.81023 0.8308 0.84224 1.00039 1.02705 1.17591 1.19023 1.22722 1.34059 1.51454 1.66716 1.858 2.07973 2.20618 2.34574 2.64854 2.83301 2.9997 3.17142 3.31994 3.4556 3.60124 3.77821 4.103 4.34976 4.51574 4.66519 4.82566 
35 0.01718 0.11258 0.17226 0.18454 0.32591 0.3381 0.51779 0.54263 0.65872 0.82209 0.83734 0.85686 1.00426 1.059 1.18048 1.19929 1.34544 1.52252 1.67063 1.86173 2.08545 2.21071 2.3502 2.65443 2.83723 3.00554 3.17597 3.32453 3.46031 3.60687 3.78803 4.10712 4.35453 4.52371 4.82994 
34 0.00978 0.1091 0.16899 0.18261 0.32321 0.33753 0.51524 0.54564 0.65616 0.82025 0.83452 0.85977 1.00226 1.1776 1.19986 1.34229 1.51986 1.66991 1.85952 2.08443 2.2118 2.34705 2.65826 2.83519 3.00529 3.17417 3.32231 3.45796 3.61005 3.78746 4.1043 4.35194 4.52651 4.82811 
45 0.01937 0.11422 0.17725 0.18632 0.20771 0.33169 0.34104 0.37323 0.52336 0.54136 0.66368 0.82724 0.84276 0.85558 1.00971 1.02371 1.18531 1.197 1.22623 1.34949 1.37257 1.5279 1.67523 1.69508 1.86667 1.88449 2.09059 2.21482 2.24681 2.35514 2.66221 2.84184 2.86648 3.00928 3.1814 3.33012 3.46556 3.49143 3.61205 3.79406 4.11299 4.3596 4.5299 4.83492 4.86336 
39 0.00902 0.09941 0.16442 0.17356 0.19567 0.31899 0.32868 0.5111 0.53456 0.65137 0.80347 0.82752 0.83724 0.99678 1.01132 1.1738 1.18818 1.22367 1.33838 1.51539 1.66294 1.68859 1.85411 1.87914 2.07696 2.20398 2.34269 2.64838 2.83037 2.99822 3.16954 3.31816 3.45381 3.60008 3.77717 4.10028 4.34605 4.51648 4.82247 
46 0.07897 0.14479 0.15922 0.16782 0.19011 0.30878 0.31612 0.32745 0.50098 0.51794 0.63934 0.78902 0.81863 0.82759 0.84858 0.988 0.99826 1.16295 1.17296 1.19944 1.327 1.34794 1.49956 1.65267 1.66797 1.84427 1.8594 2.06237 2.1903 2.21856 2.33322 2.63578 2.81845 2.84429 2.98487 3.15925 3.30739 3.44313 3.46286 3.58852 3.76279 4.09125 4.33633 4.50353 4.81222 4.83608 
33 0.01005 0.11528 0.17512 0.18939 0.32867 0.34214 0.52111 0.54985 0.66156 0.83116 0.84379 1.00761 1.18332 1.20416 1.34801 1.52451 1.67524 1.86627 2.09175 2.21756 2.35304 2.65778 2.84061 3.00927 3.17948 3.32756 3.46329 3.60994 3.79399 4.11073 4.35874 4.5294 4.83332 
38 0.01229 0.1065 0.16868 0.17843 0.20884 0.32274 0.33288 0.51601 0.54315 0.65752 0.81599 0.83315 0.84579 1.0012 1.01997 1.178 1.19458 1.34392 1.5239 1.66716 1.69851 1.85841 1.88644 2.08431 2.21406 2.34741 2.65687 2.83677 3.00878 3.17458 3.32307 3.45904 3.61137 3.789 4.10489 4.35144 4.52754 4.82762 
35 0.01605 0.11077 0.17559 0.18728 0.32949 0.34146 0.52177 0.54731 0.66106 0.81492 0.83666 0.84759 1.00797 1.18373 1.20138 1.34888 1.52389 1.67515 1.86608 2.08877 2.21568 2.35267 2.65684 2.84164 3.00942 3.17868 3.3275 3.46302 3.61094 3.7887 4.10945 4.35702 4.52445 4.67269 4.83349 
31 0.01276 0.10848 0.1712 0.18383 0.32467 0.33689 0.51901 0.56032 0.66066 0.81572 0.83387 0.84738 1.00316 1.18022 1.20296 1.34588 1.529 1.66984 1.86065 2.10045 2.2142 2.35001 2.66016 2.84046 3.00972 3.17841 3.32536 3.46131 4.10766 4.35512 4.8307 
32 0.01632 0.10574 0.16629 0.17705 0.31947 0.3308 0.51268 0.54484 0.65548 0.8114 0.83024 0.84292 0.99821 1.01794 1.1759 1.19898 1.34108 1.52672 1.66429 1.85524 1.88992 2.20989 2.34442 2.83225 3.00328 3.17295 3.31998 3.45595 3.61259 4.10265 4.34798 4.82406 
38 0.01116 0.1066 0.16491 0.17582 0.31758 0.32789 0.50923 0.53289 0.6493 0.81628 0.83138 0.85136 0.99672 1.01521 1.17171 1.18574 1.22746 1.33611 1.51175 1.66213 1.69118 1.85356 1.87956 2.07569 2.20124 2.34198 2.6464 2.82852 2.99505 3.16897 3.31667 3.45283 3.59831 3.77729 4.10026 4.34616 4.51606 4.82179 
48 0.01735 0.09875 0.16668 0.17453 0.18811 0.32152 0.32938 0.34209 0.5136 0.52984 0.65278 0.67991 0.80447 0.82996 0.83885 0.86633 0.99991 1.01109 1.17529 1.18525 1.20787 1.33963 1.3603 1.515 1.66513 1.68075 1.85744 1.87389 2.07878 2.20354 2.22561 2.34546 2.64879 2.83243 2.85635 2.99816 3.17142 3.32018 3.45562 3.47241 3.60157 3.77819 4.10345 4.34981 4.51718 4.65744 4.82527 4.84919 
40 0.01615 0.11582 0.17733 0.18763 0.22704 0.33166 0.34262 0.52295 0.54338 0.6634 0.83074 0.84432 0.86628 1.00971 1.02941 1.18492 1.19846 1.23645 1.34959 1.39224 1.52505 1.67606 1.86739 1.89847 2.08902 2.21676 2.35467 2.65914 2.84185 3.01055 3.18175 3.33007 3.46579 3.612 3.78838 4.11253 4.36024 4.52647 4.66848 4.8352 
45 0.00847 0.09809 0.16109 0.17022 0.19262 0.31513 0.32454 0.35975 0.50657 0.52438 0.64561 0.80784 0.82554 0.83625 0.99346 1.00912 1.16863 1.18011 1.20878 1.33285 1.35632 1.50597 1.65945 1.68638 1.85049 1.87196 2.07051 2.19828 2.23628 2.33865 2.64134 2.82517 2.85008 2.99157 3.16457 3.31321 3.44886 3.47953 3.59435 3.7696 4.09653 4.34256 4.50943 4.6525 4.81839 
31 0.00856 0.10879 0.16539 0.17654 0.31945 0.33161 0.51264 0.56815 0.65431 0.81982 0.83329 0.89468 0.99897 1.17405 1.19592 1.33835 1.52396 1.66419 1.85581 2.08783 2.2032 2.34432 2.65984 2.83261 3.00107 3.17235 3.31906 3.4558 4.10258 4.34954 4.82417 
46 0.01678 0.10078 0.16801 0.17613 0.19113 0.32287 0.3312 0.34734 0.51478 0.53187 0.65462 0.80468 0.83105 0.84016 0.87333 1.00119 1.01322 1.17711 1.18782 1.21353 1.34126 1.36402 1.51691 1.66663 1.68377 1.85815 1.87379 2.08126 2.2075 2.24165 2.34656 2.65065 2.83351 2.85627 3.00061 3.17347 3.32158 3.45737 3.48053 3.60322 3.78197 4.1045 4.35094 4.51855 4.66612 4.82681 
38 0.01878 0.10641 0.1685 0.17861 0.21805 0.3222 0.33246 0.5143 0.53875 0.65495 0.81452 0.83211 0.84428 1.00055 1.02065 1.17642 1.1912 1.341 1.51962 1.66647 1.6989 1.85783 1.88606 2.08364 2.20684 2.34571 2.65185 2.83358 3.00186 3.17286 3.3208 3.45668 3.6037 3.78528 4.10373 4.35005 4.52101 4.82574 
39 0.00814 0.10178 0.17031 0.17989 0.2077 0.32465 0.33493 0.51659 0.53752 0.65594 0.81564 0.83425 0.84558 1.00325 1.02524 1.17855 1.19158 1.22385 1.34372 1.51945 1.66923 1.86033 1.88832 2.08457 2.21221 2.34841 2.65264 2.83568 3.00392 3.17469 3.32356 3.45874 3.60449 3.78355 4.10635 4.35386 4.52092 4.67104 4.82893 
38 0.01729 0.10597 0.16826 0.17793 0.208 0.32264 0.33331 0.51431 0.53589 0.65484 0.81331 0.83198 0.84326 1.0008 1.02148 1.17661 1.1907 1.22733 1.34106 1.51836 1.66763 1.8577 1.88423 2.0811 2.2081 2.34619 2.65137 2.8337 3.00117 3.17242 3.32075 3.45681 3.60319 3.7813 4.10382 4.35019 4.51866 4.82621 
35 0.02368 0.11384 0.16857 0.18112 0.32118 0.33266 0.51365 0.53994 0.65399 0.8218 0.83551 0.87366 1.0001 1.02325 1.17553 1.19187 1.34101 1.52065 1.66601 1.85765 2.082 2.20595 2.34607 2.65569 2.8334 3.00167 3.17255 3.32074 3.45663 3.60311 3.78542 4.10406 4.35076 4.52638 4.82605 
40 0.01095 0.10258 0.16855 0.17784 0.20368 0.3227 0.33264 0.5147 0.53648 0.65455 0.8076 0.83065 0.84053 1.00097 1.02069 1.1772 1.19156 1.22658 1.3414 1.51669 1.66739 1.85867 1.88943 2.08252 2.20699 2.24532 2.34639 2.65014 2.83401 3.00094 3.17242 3.3211 3.45687 3.60267 3.78258 4.10378 4.3505 4.51863 4.6676 4.82607 
37 0.01568 0.10503 0.16902 0.17829 0.20356 0.32366 0.33393 0.51652 0.54059 0.65688 0.80886 0.83159 0.84153 1.00161 1.01987 1.1779 1.1916 1.22439 1.34393 1.52342 1.66859 1.86014 2.09018 2.21036 2.3479 2.6567 2.83613 3.00585 3.17438 3.32339 3.45866 3.60495 3.79605 4.10566 4.35396 4.52434 4.82896 
34 0.01187 0.10839 0.16873 0.18014 0.32193 0.33328 0.51501 0.54588 0.65754 0.81736 0.83355 0.85019 1.00079 1.04819 1.17798 1.1999 1.34258 1.52696 1.6669 1.85754 1.88903 2.09152 2.21261 2.34711 2.6623 2.83564 3.00997 3.17545 3.32263 3.45921 4.10486 4.35094 4.52857 4.82694 
40 0.01519 0.10672 0.16951 0.17878 0.20306 0.32382 0.33366 0.51589 0.5374 0.65674 0.81358 0.83326 0.84401 1.00221 1.01964 1.17805 1.19144 1.22464 1.34279 1.51993 1.66803 1.69393 1.85907 1.88047 2.08184 2.20831 2.34756 2.65393 2.83515 3.00247 3.17414 3.32255 3.45844 3.60433 3.78512 4.10506 4.35117 4.52137 4.67223 4.8275 
37 0.01539 0.11232 0.17714 0.1882 0.3301 0.34044 0.52267 0.54513 0.66258 0.81882 0.83918 0.85071 1.00852 1.0285 1.18498 1.20072 1.34913 1.52628 1.67488 1.86691 1.90097 2.09152 2.21783 2.35499 2.65923 2.84219 3.00997 3.18071 3.32913 3.4645 3.61112 3.79263 4.11177 4.3596 4.52721 4.67831 4.83447 
46 0.01633 0.0996 0.16024 0.16957 0.193 0.31371 0.32267 0.34301 0.50508 0.52295 0.64378 0.6759 0.81519 0.82778 0.8447 0.99267 1.00696 1.16728 1.17871 1.20807 1.33138 1.35338 1.50466 1.65788 1.67847 1.84925 1.86754 2.06788 2.19603 2.23023 2.33751 2.64052 2.82346 2.85264 2.98973 3.1636 3.31194 3.44788 3.59317 3.76779 4.09547 4.34119 4.5077 4.64476 4.81692 4.85504 
32 0.02007 0.11427 0.17503 0.1924 0.32823 0.34253 0.52351 0.66197 0.81846 0.83684 0.85257 1.00672 1.18399 1.21264 1.3512 1.52973 1.67758 1.86677 2.0976 2.2218 2.3558 2.65957 2.85001 3.01918 3.18116 3.33007 3.46433 3.62284 4.11074 4.36754 4.53257 4.83561 
38 0.00848 0.10473 0.17132 0.18121 0.21269 0.32617 0.33694 0.51851 0.54254 0.65927 0.822 0.83728 0.85302 1.00454 1.02608 1.18075 1.197 1.34503 1.52589 1.6698 1.69641 1.86143 1.88741 2.08862 2.21085 2.35055 2.65586 2.83762 3.00797 3.17722 3.32552 3.46126 3.60974 3.79427 4.10815 4.35556 4.5263 4.83086 
34 0.0137 0.1094 0.16708 0.18007 0.32069 0.33386 0.51326 0.54596 0.65358 0.81917 0.83323 0.86232 0.99969 1.17562 1.19761 1.34009 1.51861 1.66635 1.85705 2.08176 2.20596 2.34555 2.6518 2.83422 3.00245 3.17206 3.31992 3.45635 3.60667 3.7851 4.10285 4.35135 4.51998 4.82583 
31 0.01128 0.11326 0.17406 0.18825 0.32737 0.34041 0.52143 0.55909 0.66251 0.826 0.83982 0.87444 1.00604 1.18335 1.21003 1.35035 1.53496 1.67277 1.86388 2.10362 2.22187 2.35347 2.66264 2.84285 3.03243 3.18277 3.32952 3.46541 4.11172 4.37294 4.83526 
39 0.0083 0.1013 0.17009 0.17921 0.20014 0.32496 0.33491 0.51688 0.537 0.65717 0.81669 0.83504 0.84656 1.00348 1.02101 1.1793 1.19307 1.22852 1.34386 1.52079 1.66909 1.69528 1.86086 1.88628 2.08408 2.21132 2.3491 2.65429 2.83597 3.00394 3.17597 3.32386 3.45938 3.60655 3.78552 4.10687 4.35383 4.52279 4.82888 
40 0.01861 0.10565 0.16676 0.17594 0.19818 0.32061 0.33021 0.37273 0.51306 0.53562 0.65364 0.81783 0.83275 0.84661 0.99931 1.01547 1.1752 1.18877 1.22518 1.33979 1.51628 1.66469 1.68782 1.85612 1.87648 2.08009 2.20686 2.34474 2.64983 2.83219 3.00011 3.17215 3.3198 3.45612 3.60176 3.77951 4.10293 4.34895 4.5173 4.82443 
46 0.00729 0.09144 0.16739 0.17588 0.19159 0.3234 0.33223 0.35785 0.51538 0.53354 0.65448 0.80537 0.83111 0.84026 0.8792 1.00145 1.01461 1.17706 1.1877 1.21316 1.34128 1.36303 1.51632 1.66733 1.68676 1.85909 1.87864 2.08051 2.20671 2.23455 2.34723 2.65068 2.83447 2.86276 2.99993 3.17283 3.32179 3.45722 3.47773 3.60295 3.77973 4.10452 4.35102 4.51865 4.65869 4.82711 
38 0.0092 0.08619 0.17386 0.18367 0.21076 0.32967 0.34053 0.5214 0.54315 0.66138 0.826 0.84087 0.85766 1.00807 1.03153 1.18355 1.19822 1.34744 1.38082 1.52466 1.67423 1.86504 1.89276 2.08891 2.21517 2.35303 2.65756 2.84041 3.00767 3.17963 3.32743 3.46384 3.61013 3.79154 4.11104 4.35734 4.52704 4.83288 
36 0.01437 0.10015 0.16249 0.17186 0.19593 0.31698 0.3267 0.50946 0.5385 0.65139 0.80384 0.82614 0.83614 0.99506 1.01048 1.17104 1.1856 1.2238 1.33538 1.52083 1.66135 1.694 1.85217 1.88153 2.08587 2.20094 2.34069 2.82791 2.99428 3.1681 3.31563 3.45219 3.59831 4.09889 4.34413 4.82018 
48 0.01182 0.09771 0.1666 0.17428 0.18535 0.32233 0.3301 0.34243 0.51419 0.529 0.6535 0.68023 0.80146 0.83018 0.83897 0.85854 1.00053 1.0112 1.17618 1.186 1.20786 1.34032 1.35857 1.51557 1.66591 1.68151 1.85781 1.87282 2.07864 2.2053 2.22838 2.34575 2.64956 2.83247 2.8522 2.99877 3.17226 3.32061 3.45611 3.47035 3.60159 3.77924 4.10393 4.35002 4.51747 4.65855 4.82572 4.84406 
38 0.02032 0.10878 0.1705 0.18018 0.20982 0.3242 0.33398 0.51651 0.5388 0.65791 0.81697 0.83456 0.84673 1.00302 1.02272 1.17884 1.19313 1.23166 1.34319 1.52478 1.66848 1.69454 1.86015 1.88526 2.0933 2.21125 2.34823 2.65867 2.8359 3.00726 3.17686 3.32436 3.45971 3.61212 4.1066 4.35306 4.53176 4.8288 
43 0.01057 0.09909 0.16022 0.16921 0.18923 0.31373 0.32288 0.34648 0.50532 0.52446 0.64403 0.81117 0.82632 0.83973 0.99249 1.00703 1.16709 1.17886 1.20952 1.33145 1.35515 1.50529 1.65743 1.67732 1.84926 1.86998 2.06903 2.1959 2.23862 2.33783 2.64163 2.82371 2.85603 2.98994 3.16415 3.31207 3.44789 3.59376 3.7686 4.09584 4.34153 4.50966 4.81723 
45 0.01705 0.09938 0.16683 0.17497 0.1898 0.32184 0.33013 0.34585 0.51378 0.53097 0.65506 0.80157 0.82975 0.83879 0.86429 0.99987 1.01102 1.17639 1.18737 1.21386 1.34073 1.37141 1.51822 1.66548 1.68256 1.85716 1.87345 2.08369 2.2064 2.24106 2.34572 2.65097 2.83253 2.85689 3.00284 3.17335 3.32109 3.45661 3.48961 3.60383 3.78672 4.10427 4.34954 4.52042 4.82548 
42 0.0149 0.10348 0.16375 0.17327 0.19875 0.31734 0.32688 0.36048 0.50911 0.52911 0.64812 0.8173 0.83078 0.84815 0.99611 1.01149 1.17119 1.18404 1.21825 1.33531 1.36602 1.51053 1.66161 1.68435 1.85324 1.87685 2.0759 2.20111 2.34142 2.64617 2.82783 2.99378 3.16809 3.31615 3.45139 3.48171 3.59773 3.77409 4.09963 4.34562 4.51396 4.82095 
31 0.0241 0.11902 0.16926 0.18492 0.32297 0.33789 0.51719 0.65729 0.82096 0.83538 1.00165 1.17768 1.20224 1.34218 1.52193 1.6687 1.85956 2.08993 2.20961 2.34969 2.65445 2.83727 3.00422 3.17604 3.32319 3.45911 3.61021 4.10512 4.35509 4.52844 4.82922 
33 0.02405 0.12138 0.17583 0.19064 0.32914 0.34256 0.5233 0.56552 0.66279 0.82984 0.84277 1.00788 1.18479 1.20963 1.35123 1.52686 1.67427 1.86545 2.09201 2.22099 2.35584 2.66117 2.84399 3.01595 3.18296 3.33064 3.466 3.61908 3.80295 4.11203 4.36289 4.53183 4.83608 
38 0.01358 0.10128 0.16206 0.17196 0.20549 0.31594 0.32661 0.50726 0.53448 0.64779 0.81034 0.82686 0.8403 0.99427 1.0143 1.1698 1.18641 1.33382 1.51019 1.66009 1.85089 1.88131 2.07234 2.19877 2.23988 2.33939 2.64552 2.8261 2.99281 3.16607 3.314 3.45005 3.59628 3.77337 4.09717 4.34312 4.51328 4.81894 
35 0.01673 0.1108 0.16934 0.18044 0.32337 0.33523 0.51516 0.53928 0.65516 0.81997 0.83524 0.85477 1.0021 1.17747 1.19395 1.34199 1.51627 1.66825 1.85947 2.08168 2.2089 2.34702 2.65094 2.8343 3.00176 3.17364 3.32157 3.45756 3.60358 3.78154 4.10473 4.35176 4.5193 4.65843 4.82721 
45 0.0111 0.09993 0.16778 0.17619 0.19305 0.32203 0.3304 0.34643 0.51321 0.52759 0.65368 0.80691 0.83092 0.84023 1.0001 1.01163 1.1755 1.18575 1.20916 1.33935 1.35629 1.5152 1.66527 1.68136 1.85715 1.87272 2.07787 2.20441 2.2331 2.34525 2.65001 2.83124 2.85001 2.99831 3.17175 3.31992 3.45578 3.47484 3.60191 3.77824 4.10372 4.34963 4.51904 4.82481 4.84199 
40 0.01015 0.06436 0.13723 0.17699 0.18756 0.33062 0.34129 0.52251 0.54445 0.66158 0.8217 0.83961 0.85152 1.00914 1.03631 1.18401 1.19733 1.23055 1.34886 1.52365 1.67512 1.86655 1.89702 2.08971 2.21397 2.25035 2.35398 2.6591 2.8417 3.00811 3.17947 3.32859 3.4635 3.4914 3.60933 3.78853 4.11116 4.35862 4.52652 4.83384 
27 0.00733 0.10563 0.16578 0.17865 0.31895 0.33175 0.51249 0.67926 0.81108 0.82951 0.84507 0.99745 1.17418 1.19968 1.3409 1.66398 1.85459 2.08831 2.20816 2.34339 2.83249 3.17313 3.31855 3.45595 4.10155 4.34816 4.82294 
43 0.01885 0.10243 0.16686 0.17547 0.19304 0.32083 0.32929 0.34535 0.51323 0.53248 0.65406 0.80815 0.83052 0.84002 0.99921 1.01082 1.17527 1.1866 1.21437 1.33943 1.36814 1.51715 1.6643 1.68076 1.85658 1.87326 2.08165 2.20498 2.23997 2.34517 2.65244 2.83216 2.99819 3.17234 3.31997 3.45586 3.60277 3.78451 4.10331 4.3488 4.51959 4.66866 4.82487 
36 0.01266 0.10498 0.16911 0.17939 0.30673 0.32479 0.33678 0.51531 0.54012 0.65692 0.81191 0.83172 0.8424 1.00103 1.02164 1.17809 1.19594 1.34287 1.52361 1.66821 1.85849 1.89037 2.08911 2.21284 2.3471 2.65613 2.83472 3.00344 3.17394 3.32207 3.45823 3.60521 4.10445 4.35145 4.52539 4.82697 
33 0.01578 0.10859 0.1629 0.17453 0.31596 0.32796 0.50772 0.54521 0.64958 0.81703 0.83053 0.88525 0.99514 1.03395 1.1701 1.19365 1.3347 1.66041 1.85145 1.88286 2.07435 2.20046 2.33978 2.656 2.82693 2.99354 3.16756 3.31487 3.45099 3.59682 4.09798 4.34385 4.81955 
41 0.01212 0.09721 0.15937 0.16831 0.18822 0.31335 0.32281 0.36125 0.50489 0.52407 0.64388 0.80643 0.82414 0.83483 0.9917 1.00669 1.16712 1.17992 1.21334 1.33126 1.50436 1.6572 1.68088 1.84843 1.86847 2.06752 2.19581 2.33683 2.64018 2.82306 2.85611 2.98944 3.16299 3.31155 3.44716 3.5926 3.76733 4.09476 4.3405 4.50767 4.81624 
42 0.01405 0.10611 0.16888 0.1779 0.19888 0.32297 0.33221 0.36181 0.51501 0.53475 0.65516 0.81709 0.83382 0.84521 1.00146 1.01611 1.17686 1.18849 1.21754 1.34191 1.38524 1.51659 1.66706 1.68817 1.85829 1.87688 2.08024 2.20806 2.34663 2.65307 2.83392 3.00208 3.17422 3.32193 3.4574 3.48766 3.60425 3.78381 4.10477 4.35015 4.51998 4.82698 
35 0.01339 0.10379 0.1704 0.18027 0.21863 0.32497 0.33611 0.51916 0.55215 0.65883 0.80794 0.83183 0.84157 1.00286 1.02651 1.1797 1.19676 1.34594 1.52662 1.6706 1.86163 2.0949 2.2131 2.35035 2.65763 2.84036 3.00893 3.1767 3.32424 3.46021 3.61095 4.10676 4.35395 4.52809 4.82963 
34 0.01009 0.11573 0.16964 0.18209 0.32265 0.33467 0.51452 0.53965 0.65554 0.82744 0.84012 1.00166 1.04498 1.17776 1.19815 1.34123 1.52199 1.66717 1.85871 1.90104 2.08426 2.20844 2.34729 2.65628 2.83409 3.00108 3.1765 3.32215 3.45851 3.6053 4.10532 4.35192 4.52966 4.82696 
32 0.01784 0.11052 0.16781 0.18081 0.32126 0.33424 0.51398 0.54666 0.65479 0.81956 0.83372 0.86072 1.00021 1.17649 1.20187 1.34122 1.52176 1.6669 1.85767 2.20789 2.34585 2.65268 2.83412 3.00327 3.17317 3.32076 3.45648 3.60861 4.1048 4.3617 4.52808 4.8269 
33 0.01692 0.11665 0.17387 0.19251 0.32751 0.3443 0.52209 0.66025 0.82273 0.83796 0.86812 1.00691 1.18259 1.21272 1.34815 1.52361 1.67572 1.86544 2.09573 2.21671 2.35419 2.65947 2.84688 3.01209 3.1794 3.32777 3.46287 3.61575 3.79059 4.10978 4.36542 4.53329 4.83767 
33 0.01244 0.10612 0.16734 0.17893 0.32118 0.3337 0.51381 0.54249 0.65456 0.81306 0.83098 0.84481 0.99987 1.17624 1.19593 1.34141 1.5222 1.66661 1.85707 2.08627 2.20963 2.34556 2.65801 2.83328 3.00236 3.17255 3.32068 3.45631 3.60549 3.7921 4.10324 4.35029 4.826 
33 0.02284 0.11953 0.17868 0.19175 0.33257 0.34555 0.52475 0.55144 0.66711 0.82968 0.84402 0.86857 1.01149 1.18637 1.2046 1.35132 1.53184 1.67807 1.86903 2.09841 2.22179 2.35632 2.6677 2.84411 3.01643 3.18364 3.33107 3.46772 3.62466 4.11367 4.36121 4.5396 4.83695 
41 0.01517 0.10048 0.16426 0.17341 0.1963 0.31837 0.32784 0.51022 0.53034 0.65017 0.80274 0.82709 0.83676 0.99623 1.01054 1.17216 1.18342 1.21063 1.33653 1.36184 1.51106 1.66246 1.68969 1.85369 1.87989 2.07607 2.20237 2.34216 2.64571 2.82929 2.9953 3.16842 3.3169 3.45287 3.59783 3.77489 4.09983 4.34581 4.51377 4.65201 4.82195 
34 0.02049 0.11176 0.17594 0.18836 0.32976 0.34211 0.52231 0.54894 0.66221 0.81549 0.83683 0.84791 1.00825 1.18387 1.20172 1.34956 1.52679 1.67586 1.8661 2.09145 2.21666 2.35365 2.66204 2.8427 3.0105 3.17934 3.32838 3.4633 3.61439 3.7924 4.11022 4.35902 4.52943 4.83463 
41 0.01678 0.09818 0.16834 0.17658 0.19408 0.32372 0.33298 0.51599 0.53677 0.65598 0.79582 0.82893 0.83782 0.85505 1.00165 1.01762 1.1782 1.19098 1.21885 1.34306 1.51831 1.66908 1.85935 1.88298 2.08377 2.21056 2.3473 2.65129 2.836 3.00321 3.17289 3.32183 3.45752 3.48588 3.6033 3.78273 4.10438 4.35126 4.51984 4.66282 4.82756 
45 0.01955 0.10301 0.16779 0.17631 0.19389 0.32231 0.33122 0.35561 0.51431 0.53314 0.65401 0.80871 0.83115 0.84065 1.00045 1.01374 1.17641 1.18805 1.21646 1.34082 1.36677 1.51477 1.55261 1.66659 1.68771 1.85765 1.87585 2.07956 2.20625 2.24161 2.34607 2.6494 2.8335 2.99989 3.17252 3.32096 3.45657 3.47988 3.60274 3.78125 4.10385 4.34992 4.51764 4.65761 4.8261 
42 0.01703 0.10137 0.16997 0.17847 0.19791 0.32494 0.33461 0.51663 0.537 0.65569 0.80099 0.83076 0.83997 0.86746 1.00339 1.02611 1.17855 1.19066 1.21881 1.34327 1.51682 1.67013 1.86054 1.8854 2.08225 2.20886 2.24006 2.34791 2.65194 2.83593 3.00279 3.17367 3.32243 3.45777 3.47887 3.60339 3.78222 4.10515 4.35215 4.52023 4.67349 4.82802 
37 0.02024 0.11155 0.17098 0.18103 0.21574 0.3256 0.3367 0.51811 0.54334 0.65755 0.82349 0.83763 0.85658 1.00456 1.17932 1.19376 1.2373 1.3447 1.52049 1.67048 1.86205 2.08548 2.21014 2.34947 2.65356 2.83705 3.00347 3.17565 3.32419 3.45956 3.60525 3.7827 4.10709 4.35459 4.52313 4.66532 4.82934 
53 0.01257 0.09949 0.1702 0.17791 0.19142 0.32559 0.33371 0.34922 0.51624 0.52949 0.55761 0.65572 0.67884 0.80944 0.83333 0.84207 0.86813 1.00379 1.01579 1.17862 1.188 1.20775 1.3426 1.35898 1.51597 1.53704 1.66963 1.68736 1.86083 1.87648 2.08029 2.20807 2.23005 2.34829 2.65088 2.83473 2.85372 3.00082 3.05112 3.174 3.19265 3.32298 3.4583 3.47149 3.60381 3.77975 4.10613 4.12367 4.35261 4.519 4.6576 4.82822 4.84631 
45 0.0127 0.09921 0.1665 0.17517 0.19475 0.32084 0.3299 0.3601 0.51249 0.5316 0.6516 0.80501 0.82895 0.83828 0.99895 1.0131 1.1745 1.18573 1.21294 1.33846 1.36148 1.51307 1.66514 1.68755 1.8562 1.87492 2.07691 2.20383 2.23257 2.34408 2.64833 2.8311 2.85797 2.9973 3.17011 3.31876 3.45443 3.47733 3.59996 3.77583 4.10178 4.34807 4.51625 4.66484 4.82406 
37 0.0103 0.10449 0.16234 0.17328 0.31507 0.32541 0.50674 0.53278 0.64666 0.81401 0.82897 0.84933 0.9942 1.01277 1.16902 1.18447 1.33307 1.50872 1.65962 1.69038 1.85098 1.8787 2.07185 2.19819 2.33935 2.64641 2.82581 2.99168 3.1661 3.31377 3.44998 3.59589 3.77166 4.09759 4.34348 4.51519 4.81903 
37 0.01484 0.10666 0.17155 0.18199 0.32481 0.33507 0.51731 0.53991 0.65847 0.8075 0.83266 0.84267 1.00307 1.02174 1.1798 1.19496 1.23288 1.34456 1.52199 1.67014 1.86094 1.89181 2.08868 2.21276 2.34953 2.65404 2.83694 3.00561 3.17574 3.32426 3.45958 3.60818 3.79436 4.10702 4.35323 4.52279 4.82882 
39 0.00853 0.10493 0.16674 0.17604 0.19877 0.32067 0.33025 0.36564 0.51246 0.53236 0.65461 0.82052 0.83401 0.85128 0.99938 1.01472 1.17447 1.18738 1.22184 1.33905 1.52251 1.66437 1.68577 1.8561 1.87548 2.07894 2.20538 2.34449 2.65946 2.83112 2.99957 3.17235 3.31968 3.45589 3.60327 3.79318 4.10269 4.34851 4.82464 
33 0.02056 0.12367 0.17181 0.18513 0.32478 0.33732 0.5175 0.5475 0.66129 0.83011 0.84311 1.0039 1.17937 1.19887 1.34391 1.52483 1.66918 1.86069 1.90912 2.09505 2.21243 2.34984 2.6611 2.83759 3.00739 3.17782 3.32441 3.46158 3.61476 4.10866 4.3575 4.5376 4.83008 
37 0.01106 0.10471 0.16695 0.17725 0.22884 0.32092 0.33183 0.51291 0.53701 0.65353 0.81404 0.83121 0.84385 0.99896 1.01886 1.17572 1.19254 1.34021 1.51608 1.66553 1.8563 1.89083 2.08276 2.2083 2.34498 2.65143 2.83221 3.00106 3.17176 3.32019 3.45545 3.60246 3.78233 4.10302 4.34938 4.51996 4.82455 
40 0.01469 0.10267 0.16246 0.17212 0.19876 0.31592 0.32539 0.35617 0.50741 0.52864 0.64686 0.81667 0.82985 0.84837 0.99474 1.00939 1.16943 1.18264 1.21934 1.3338 1.50912 1.65962 1.68181 1.85137 1.87376 2.07182 2.1984 2.33979 2.64473 2.82575 2.99209 3.16621 3.31395 3.45019 3.59595 3.77143 4.0978 4.34346 4.51197 4.81913 
43 0.01292 0.1047 0.16697 0.17622 0.19988 0.32126 0.33117 0.51262 0.53094 0.65136 0.68041 0.81699 0.83236 0.84535 1.00004 1.02021 1.17489 1.18682 1.21674 1.33895 1.36569 1.51284 1.66589 1.85744 1.88956 2.07836 2.20422 2.23588 2.34517 2.64772 2.83191 2.99736 3.17095 3.31963 3.45467 3.47735 3.60055 3.77719 4.10252 4.34904 4.51529 4.65231 4.82455 
31 0.02108 0.11465 0.16991 0.18222 0.32326 0.33575 0.51655 0.54971 0.66069 0.82333 0.8369 0.88326 1.0023 1.1788 1.20116 1.34445 1.66871 1.85921 2.09408 2.21298 2.34863 2.66544 2.83717 3.00845 3.17863 3.32365 3.46113 3.62006 4.10725 4.35556 4.82846 
45 0.00719 0.09562 0.16764 0.1761 0.19232 0.32299 0.33193 0.35835 0.51469 0.5322 0.65469 0.80872 0.83157 0.84101 1.00123 1.01473 1.17686 1.1878 1.21408 1.34112 1.36385 1.51816 1.66746 1.68942 1.85841 1.87612 2.07999 2.20705 2.23997 2.34678 2.6518 2.83367 2.85842 3.00133 3.17315 3.32151 3.45682 3.47958 3.60367 3.78006 4.1042 4.35026 4.51997 4.82639 4.86091 
40 0.01019 0.1031 0.17105 0.18023 0.20414 0.32546 0.33528 0.51753 0.53814 0.65761 0.81278 0.83413 0.84437 1.00358 1.01977 1.17926 1.1915 1.22104 1.34394 1.37426 1.52116 1.67005 1.7023 1.86096 1.88416 2.0834 2.21266 2.34903 2.65423 2.83684 3.00384 3.17555 3.32374 3.4596 3.60634 3.78494 4.10649 4.35339 4.52134 4.82901 
44 0.01937 0.11008 0.17318 0.18237 0.2063 0.32689 0.33617 0.36721 0.51844 0.53604 0.65834 0.82086 0.83752 0.84899 1.00531 1.02013 1.18058 1.19206 1.22063 1.3448 1.36776 1.52081 1.67093 1.69203 1.86218 1.88078 2.08366 2.21057 2.24495 2.35066 2.6557 2.8372 2.86176 3.00476 3.17702 3.32585 3.46111 3.48941 3.60752 3.78753 4.1084 4.35461 4.52344 4.83055 
45 0.01347 0.10375 0.1709 0.17945 0.19742 0.32524 0.33405 0.35567 0.51717 0.53457 0.65683 0.81289 0.83435 0.84398 1.00324 1.01563 1.17904 1.19005 1.21673 1.34341 1.36632 1.51891 1.66929 1.68875 1.86085 1.87859 2.08314 2.20854 2.2394 2.34908 2.65365 2.83617 2.86192 3.00239 3.17502 3.32377 3.45916 3.47967 3.6053 3.78166 4.10678 4.35353 4.52186 4.66494 4.82909 
38 0.00716 0.10857 0.17098 0.1819 0.32484 0.33619 0.51578 0.53544 0.65539 0.82343 0.83785 0.86157 1.00383 1.04076 1.17849 1.19286 1.34235 1.36973 1.51822 1.66995 1.86075 1.8934 2.08126 2.20897 2.34832 2.6522 2.83504 3.00125 3.17412 3.32252 3.4584 3.60412 3.78176 4.10604 4.35255 4.5207 4.6725 4.82803 
41 0.02067 0.10506 0.16664 0.17599 0.20111 0.32051 0.33015 0.51235 0.53304 0.65193 0.81197 0.83062 0.8419 0.9991 1.01758 1.17425 1.18711 1.21938 1.33846 1.3701 1.51518 1.66489 1.6983 1.85649 1.88527 2.07872 2.20549 2.34437 2.6484 2.83149 2.99729 3.17085 3.31915 3.45471 3.60112 3.77841 4.10219 4.34857 4.517 4.66743 4.82439 
38 0.01835 0.10324 0.16375 0.1736 0.20583 0.31763 0.32802 0.50955 0.53539 0.64902 0.81174 0.82852 0.84163 0.99613 1.01728 1.17138 1.18461 1.21888 1.33595 1.51307 1.66179 1.85322 1.88236 2.07486 2.20131 2.34132 2.64687 2.82861 2.99458 3.16816 3.31623 3.45146 3.59768 3.77651 4.09934 4.34585 4.51435 4.82121 
41 0.01079 0.10497 0.16913 0.17834 0.20194 0.32345 0.33328 0.51537 0.53554 0.65535 0.81285 0.83284 0.84348 1.00171 1.01764 1.17771 1.19065 1.22223 1.34194 1.37064 1.51852 1.66836 1.85869 1.87833 2.08081 2.20897 2.34737 2.65151 2.83451 3.00105 3.17346 3.32189 3.45734 3.4827 3.604 3.78129 4.10466 4.35098 4.51965 4.6661 4.82706 
37 0.02049 0.10337 0.16613 0.1763 0.2233 0.32019 0.33089 0.51246 0.53714 0.65247 0.80909 0.82894 0.83962 0.99846 1.04959 1.17473 1.19073 1.33898 1.51564 1.6654 1.85583 1.89418 2.08088 2.20582 2.34377 2.64878 2.83182 2.99923 3.17052 3.3187 3.45437 3.60044 3.78078 4.10139 4.348 4.5172 4.82384 
45 0.01033 0.10177 0.16823 0.17677 0.19363 0.32248 0.33108 0.34854 0.51455 0.53127 0.65388 0.81302 0.83278 0.84273 1.00089 1.01321 1.17591 1.18632 1.21045 1.34049 1.36016 1.5169 1.66618 1.68369 1.8585 1.87648 2.07917 2.20521 2.23654 2.34662 2.65166 2.83291 2.85456 2.99926 3.17293 3.32126 3.45671 3.47671 3.60227 3.77992 4.10441 4.3509 4.5195 4.82636 4.85231 
44 0.01256 0.09756 0.16443 0.1729 0.19033 0.31954 0.32874 0.36472 0.51131 0.53144 0.65083 0.80259 0.82727 0.83652 0.9976 1.0125 1.17301 1.18408 1.2107 1.33777 1.37376 1.51218 1.66402 1.69229 1.85508 1.87941 2.07634 2.2031 2.23865 2.34286 2.64685 2.83003 2.99706 3.16867 3.31741 3.453 3.47489 3.59894 3.77533 4.10044 4.34681 4.51442 4.66104 4.82262 
43 0.01047 0.10132 0.17054 0.17923 0.19868 0.32543 0.33472 0.37428 0.5173 0.53698 0.65691 0.8128 0.83374 0.84345 1.00348 1.01834 1.17948 1.19203 1.22205 1.34405 1.51802 1.66936 1.69063 1.86024 1.8776 2.08308 2.21052 2.34851 2.65267 2.83586 2.86359 3.00344 3.17519 3.32357 3.45915 3.48629 3.60527 3.78269 4.10641 4.35272 4.52177 4.67066 4.82898 
43 0.0131 0.09494 0.15919 0.16806 0.18662 0.31303 0.32144 0.33705 0.5051 0.52696 0.64442 0.80007 0.82309 0.83251 0.99156 1.00437 1.16692 1.1783 1.2068 1.3311 1.35955 1.50624 1.65661 1.67504 1.84834 1.86832 2.06823 2.19521 2.22827 2.33713 2.64152 2.82311 2.98925 3.16367 3.31168 3.44736 3.47145 3.59323 3.76895 4.09516 4.34046 4.50972 4.81638 
55 0.00675 0.08885 0.15821 0.17026 0.1788 0.19996 0.32148 0.32928 0.34204 0.51269 0.52644 0.57737 0.65148 0.66976 0.81007 0.83034 0.83899 0.87573 0.99956 1.0101 1.17479 1.18417 1.20393 1.33861 1.35336 1.51157 1.53248 1.66515 1.6816 1.85654 1.87154 2.07594 2.20328 2.2239 2.34438 2.37205 2.64758 2.83067 2.84917 2.99666 3.03365 3.17056 3.31892 3.34226 3.45461 3.46779 3.59993 3.77492 4.10232 4.1183 4.34846 4.51482 4.66724 4.82421 4.84062 
43 0.01538 0.09557 0.16139 0.16968 0.1842 0.31535 0.3232 0.33499 0.50809 0.52808 0.64804 0.79912 0.82523 0.83434 0.86841 0.99432 1.0058 1.16991 1.18042 1.2052 1.33397 1.36117 1.51136 1.65945 1.67651 1.8512 1.86694 2.07146 2.19803 2.23672 2.34001 2.64567 2.82624 2.99203 3.16692 3.31478 3.45056 3.596 3.77266 4.09802 4.34321 4.514 4.81924 
41 0.01371 0.10194 0.16357 0.17303 0.19812 0.31722 0.32645 0.354 0.50902 0.5307 0.64919 0.81332 0.82906 0.84153 0.9958 1.00994 1.17131 1.18456 1.2197 1.33533 1.36614 1.51062 1.66115 1.68367 1.85282 1.87513 2.07603 2.20047 2.34142 2.64599 2.8275 2.9938 3.1681 3.31594 3.45205 3.59757 3.77528 4.09928 4.34481 4.51453 4.82062 
36 0.0202 0.10985 0.17465 0.18527 0.32866 0.33984 0.52085 0.5441 0.66023 0.81032 0.8353 0.84536 1.00693 1.06151 1.1822 1.19613 1.22873 1.34748 1.52469 1.67378 1.86556 2.0891 2.21438 2.3525 2.65656 2.84041 3.00753 3.1781 3.32712 3.46217 3.60927 3.78987 4.10904 4.35761 4.52647 4.83287 
48 0.01276 0.099 0.16623 0.17445 0.19 0.32096 0.32938 0.34629 0.51283 0.5295 0.65129 0.67457 0.80887 0.8301 0.83931 0.99947 1.01225 1.17464 1.18495 1.20909 1.33876 1.35819 1.51271 1.54721 1.66529 1.6849 1.85689 1.87549 2.07785 2.20382 2.22936 2.34482 2.64787 2.83157 2.85454 2.99729 3.17061 3.31923 3.45463 3.47088 3.60044 3.77633 4.10257 4.34881 4.5149 4.65308 4.82448 4.84575 
36 0.01704 0.10832 0.16942 0.18009 0.32277 0.33361 0.51573 0.54112 0.65626 0.81439 0.83299 0.84596 1.00164 1.03041 1.17843 1.19711 1.34371 1.52118 1.66777 1.85887 1.89182 2.08433 2.21282 2.34762 2.6526 2.83566 3.00501 3.17405 3.32295 3.45856 3.60575 3.78475 4.10511 4.35219 4.52129 4.82752 
44 0.00648 0.09584 0.16338 0.17174 0.18679 0.31791 0.32623 0.34078 0.5099 0.52685 0.64964 0.80333 0.82751 0.83681 0.9963 1.00818 1.17204 1.18294 1.20914 1.33636 1.36027 1.5118 1.66145 1.67871 1.85315 1.86894 2.07307 2.20099 2.34177 2.64648 2.82804 2.84973 2.99476 3.16832 3.31661 3.45243 3.59799 3.77359 4.09975 4.3451 4.5142 4.66926 4.82131 4.84503 
30 0.00798 0.10501 0.16426 0.17691 0.31776 0.33035 0.51049 0.65478 0.80987 0.82853 0.84379 0.9961 1.04144 1.17323 1.1979 1.33772 1.66249 1.85313 2.08264 2.20572 2.34202 2.65749 2.8306 3.00251 3.17155 3.31786 3.45494 4.09984 4.34578 4.82182 
26 0.02806 0.11504 0.16573 0.1816 0.31847 0.33269 0.51338 0.65693 0.81569 0.83115 0.85728 0.99717 1.1753 1.21129 1.34213 1.66385 1.8541 2.21195 2.34344 2.83442 3.17878 3.32078 3.45949 4.10125 4.34623 4.82313 

58
