# Supplementary material for: Deciphering the Contribution of Oriens-Lacunosum/Moleculare (OLM) Cells to Intrinsic θ Rhythms Using Biophysical Local Field Potential (LFP) Models
Source: eNeuro. 2018 Sep 4;5(4):ENEURO.0146-18.2018. doi: 10.1523/ENEURO.0146-18.2018 (PMC6140113; doi:10.1523/ENEURO.0146-18.2018)
Supplement: Supplementary file 2 — Supplementary Code. Download supplement 2, GZ file [file sup_enu-eN-NWR-0146-18-s02.gz › LFP_microcircuit-master/BSC-120-gi-0-gi_SD-0-PV12913020-dSD6.6ms-gnSD0.21-gpv3.0-gsb4.5-csb0.21-gbs0.5-cbs0.1344-spiketimes.txt]

2543

101


52 0.15695 0.30849 0.31341 0.49422 0.49899 0.62837 0.63333 0.98883 1.15472 1.16375 1.31872 1.32537 1.48703 1.49225 1.64921 1.65552 1.84348 1.85049 2.05675 2.06087 2.18268 2.18984 2.32896 2.33551 2.46814 2.47347 2.62255 2.62718 2.81249 2.81739 2.97641 2.98195 3.14901 3.15432 3.29857 3.30525 3.43347 3.43934 3.57863 3.58343 3.7521 3.75767 4.08581 4.09054 4.33456 4.33951 4.48933 4.49468 4.61339 4.6217 4.80831 4.81166 
0 
8 0.64276 1.50282 2.0699 2.48358 2.63674 3.76865 4.50472 4.63241 
26 0.15976 0.31521 0.50153 0.63433 1.1642 1.32691 1.49428 1.65829 1.8487 2.0615 2.19148 2.33387 2.47591 2.62855 2.81974 2.98402 3.15576 3.30621 3.44088 3.58485 3.75895 4.09 4.33847 4.49604 4.62674 4.81348 
81 0.1581 0.16177 0.31318 0.31788 0.49909 0.50243 0.50534 0.63251 0.63529 0.63825 0.64238 0.99302 1.15877 1.16252 1.16635 1.32284 1.3276 1.33072 1.49153 1.49506 1.49796 1.50178 1.65555 1.65927 1.848 1.85212 2.06074 2.06376 2.06852 2.18666 2.1914 2.19741 2.3332 2.3361 2.34019 2.47222 2.47621 2.4794 2.48331 2.62727 2.63027 2.63285 2.81737 2.82056 2.82336 2.82887 2.98077 2.98489 2.98804 3.15353 3.15633 3.15943 3.16247 3.30293 3.30706 3.3099 3.31345 3.43839 3.44128 3.44478 3.58274 3.58589 3.58945 3.75669 3.76014 3.76288 4.0899 4.09262 4.09694 4.33873 4.34132 4.49372 4.49764 4.50029 4.61762 4.62314 4.62627 4.63027 4.81249 4.81505 4.81831 
4 2.48656 2.6397 4.50676 4.63654 
81 0.15717 0.16087 0.30939 0.31314 0.31713 0.49574 0.50054 0.50307 0.50707 0.62864 0.63303 0.63673 0.99096 0.99566 1.15469 1.15884 1.16426 1.16817 1.32041 1.32574 1.32943 1.48816 1.49273 1.49592 1.50009 1.64903 1.65553 1.65896 1.84608 1.84956 2.05919 2.06236 2.18412 2.18941 2.19769 2.33073 2.33391 2.3385 2.46606 2.47215 2.4759 2.47949 2.62205 2.6268 2.62985 2.81386 2.81847 2.82123 2.82577 2.97789 2.98261 2.98526 3.15084 3.15421 3.15755 3.16281 3.29978 3.30442 3.30838 3.43205 3.43793 3.44215 3.57969 3.58409 3.58796 3.75424 3.75857 3.76146 4.0882 4.09106 4.33708 4.33967 4.49115 4.49597 4.49875 4.61466 4.62061 4.62519 4.81021 4.81336 4.81637 
58 0.15686 0.3104 0.31495 0.4962 0.50047 0.50401 0.63023 0.634 0.99047 1.1565 1.16232 1.32047 1.32584 1.48892 1.49357 1.65412 1.65755 1.84523 1.84961 2.05845 2.06208 2.1845 2.19053 2.3307 2.33438 2.47142 2.47558 2.62484 2.62846 2.81413 2.8186 2.82351 2.97836 2.98316 3.15084 3.15526 3.15863 3.30027 3.30591 3.31087 3.43669 3.44123 3.58034 3.58428 3.75369 3.7585 3.76226 4.08753 4.09117 4.33626 4.33912 4.49096 4.49583 4.61498 4.62317 4.80996 4.81275 4.81675 
6 1.50373 2.48639 2.63821 3.76863 4.50525 4.63294 
7 2.48955 2.49326 2.49799 2.64322 4.51118 4.63764 4.64233 
26 0.50602 0.63872 0.64351 1.16828 1.33206 1.4994 2.0658 2.19654 2.47996 2.48621 2.63428 2.8243 2.98935 3.15977 3.16409 3.31197 3.44433 3.58988 3.7643 3.76783 4.09473 4.34401 4.50198 4.50792 4.62997 4.81773 
1 2.49695 
10 0.64362 1.50283 2.0712 2.48519 2.63728 3.44947 3.59317 3.76744 4.50412 4.63394 
0 
0 
24 0.50961 0.64077 0.64586 1.16807 1.50077 2.06892 2.34204 2.4819 2.48585 2.63612 2.63979 2.82827 2.99141 3.16151 3.16642 3.31322 3.44625 3.59141 3.76709 4.09841 4.50204 4.50664 4.63115 4.82213 
10 0.63764 1.4967 2.06388 2.4788 2.63096 2.98614 3.15906 3.44568 3.76217 4.49844 
21 0.50874 0.6418 1.33411 1.5021 2.06816 2.19707 2.33917 2.48207 2.4895 2.63534 2.99006 3.16304 3.31367 3.44867 3.59091 3.76698 4.09596 4.34476 4.504 4.63079 4.82038 
52 0.15677 0.30741 0.31198 0.49344 0.49798 0.62725 0.63154 0.988 1.15369 1.15996 1.31801 1.3245 1.48614 1.4913 1.65062 1.65508 1.84275 1.84781 2.05598 2.06053 2.18213 2.19015 2.32801 2.33254 2.46678 2.47201 2.62169 2.62604 2.81156 2.81627 2.9756 2.98108 3.14817 3.15313 3.29751 3.30388 3.4335 3.43792 3.57749 3.58206 3.75131 3.75654 4.08496 4.08942 4.33381 4.33849 4.48849 4.4938 4.61278 4.62151 4.80718 4.81064 
3 2.49114 2.64291 4.5109 
0 
74 0.1585 0.16355 0.31146 0.31476 0.49722 0.50169 0.50425 0.63043 0.6346 0.63817 0.9926 1.15704 1.16101 1.16584 1.32211 1.32698 1.33042 1.48993 1.49443 1.49736 1.65086 1.65802 1.84739 1.85036 2.06054 2.06375 2.18576 2.19116 2.19746 2.3325 2.33543 2.34017 2.46894 2.47473 2.47807 2.48272 2.62454 2.62895 2.63172 2.81553 2.81964 2.82233 2.9793 2.98432 2.98689 3.15277 3.15574 3.15932 3.30168 3.30581 3.30948 3.43368 3.43955 3.44351 3.44824 3.58133 3.58553 3.58899 3.756 3.75972 3.7626 4.08953 4.09237 4.33853 4.34111 4.49313 4.49719 4.49978 4.61662 4.62181 4.62692 4.81197 4.81474 4.8174 
47 0.16258 0.31536 0.50237 0.50644 0.63507 0.63888 1.16055 1.16774 1.3276 1.3327 1.49548 1.49906 1.849 2.06198 2.06702 2.1914 2.3342 2.34015 2.47643 2.4802 2.62963 2.63315 2.82028 2.8241 2.98534 2.98997 3.15524 3.15985 3.30589 3.31026 3.44018 3.44516 3.58532 3.58988 3.7592 3.7626 3.76637 4.09102 4.09587 4.33942 4.496 4.49967 4.50413 4.62305 4.62897 4.814 4.81752 
2 2.48932 3.76792 
0 
12 1.50016 2.06707 2.48241 2.63436 2.98947 3.16241 3.59178 3.76545 4.09618 4.50199 4.63084 4.81917 
0 
0 
0 
6 2.48682 2.63846 3.59404 3.77151 4.50708 4.63907 
76 0.15258 0.30241 0.30615 0.30984 0.4886 0.49338 0.49636 0.62264 0.62708 0.63182 0.98364 0.98814 1.14849 1.15286 1.15811 1.31353 1.31905 1.32427 1.48145 1.48642 1.48961 1.6427 1.64948 1.65333 1.83841 1.84166 1.84563 2.05164 2.0552 2.17753 2.18376 2.32351 2.32705 2.3313 2.46094 2.46656 2.47008 2.61608 2.62038 2.62354 2.80686 2.81148 2.81441 2.82175 2.97081 2.97627 2.98002 3.14353 3.14698 3.15052 3.15682 3.29275 3.29757 3.30141 3.42596 3.43112 3.43557 3.57272 3.57731 3.58147 3.74701 3.75143 3.75432 4.08051 4.08371 4.32949 4.33229 4.48395 4.48852 4.49147 4.60844 4.61573 4.62077 4.80264 4.80593 4.80887 
14 0.64183 1.16716 1.50218 2.06874 2.1953 2.48289 2.63659 3.16239 3.31336 3.44744 3.59226 3.76504 4.50248 4.6297 
42 0.31522 0.50078 0.50591 0.63434 0.63941 1.16057 1.16761 1.32559 1.33141 1.49364 1.49843 1.65939 1.85003 2.06266 2.18902 2.33503 2.47472 2.47981 2.62877 2.63285 2.81911 2.82378 2.98322 2.98887 3.15523 3.16008 3.30487 3.31044 3.44029 3.44553 3.58513 3.5893 3.75859 3.76304 4.09193 4.34082 4.49547 4.50018 4.6191 4.62704 4.81435 4.81889 
23 0.50531 0.63646 1.16679 1.33055 1.49796 2.06374 2.19481 2.337 2.47918 2.63172 2.82281 2.98749 3.15684 3.31048 3.44228 3.588 3.76181 4.09313 4.34178 4.49845 4.5025 4.6282 4.81589 
14 0.64704 1.50704 2.48704 2.48981 2.49339 2.4995 2.64078 2.64414 3.59736 3.77273 4.50737 4.5107 4.63603 4.63933 
21 0.50849 0.64018 1.16788 1.33346 1.50038 2.06681 2.19747 2.48175 2.63457 2.99089 3.15993 3.31096 3.44557 3.59124 3.76347 3.76937 4.09618 4.50039 4.50557 4.63029 4.8202 
3 2.63449 3.76627 4.50255 
27 0.31019 0.49794 0.6314 0.99029 1.15658 1.32151 1.49031 1.65556 1.84471 2.05805 2.18817 2.3304 2.47264 2.62523 2.81557 2.98061 3.15088 3.30077 3.43656 3.58142 3.75387 3.75976 4.08711 4.3357 4.49101 4.62235 4.80976 
2 2.49586 4.64413 
23 0.31414 0.50051 0.63457 0.99275 1.32682 1.49402 1.6571 1.84643 2.05962 2.33235 2.47546 2.62772 2.81881 2.98332 3.15403 3.30962 3.4398 3.58401 3.75841 4.08842 4.33698 4.49581 4.81139 
2 2.63128 3.15927 
1 3.76584 
31 0.50842 0.63959 0.64424 1.16393 1.32839 1.33363 1.49918 1.50331 2.06649 2.19532 2.48074 2.48584 2.63408 2.63709 2.82565 2.98932 3.15963 3.16354 3.31232 3.44453 3.5895 3.76464 3.76751 4.09524 4.3441 4.50125 4.50387 4.62363 4.63015 4.63625 4.81821 
0 
1 2.49135 
5 1.50283 2.63575 3.16387 3.59285 3.76731 
9 0.64347 1.50394 2.48485 2.63785 3.16674 3.59398 3.7706 4.50563 4.63269 
0 
5 2.49134 2.49503 2.49952 4.63955 4.64467 
7 0.64664 1.50468 2.4858 2.63815 3.76885 4.50635 4.6364 
26 0.50832 0.63963 1.16697 1.33294 1.49936 1.50709 2.067 2.19686 2.48066 2.48812 2.63426 2.82529 2.98998 3.15958 3.16677 3.30955 3.44558 3.59046 3.76345 3.76828 4.09615 4.50013 4.50635 4.62812 4.63636 4.81913 
129 0.15066 0.15401 0.15641 0.16036 0.30386 0.30731 0.3104 0.31287 0.31572 0.49043 0.49427 0.49673 0.49875 0.50126 0.62312 0.62689 0.62958 0.63213 0.63518 0.98579 0.98848 0.99192 0.99515 1.14985 1.15369 1.15704 1.16026 1.16361 1.31475 1.31822 1.32178 1.32425 1.32717 1.48278 1.4867 1.48972 1.49191 1.4949 1.64411 1.6502 1.6531 1.65619 1.66053 1.8405 1.84273 1.84579 1.84852 1.85209 2.05372 2.05603 2.05851 2.06156 2.17897 2.18373 2.1867 2.19101 2.3254 2.32805 2.33075 2.33361 2.46071 2.46641 2.46969 2.47199 2.47499 2.47909 2.6173 2.62163 2.62444 2.62632 2.63195 2.80879 2.81268 2.81526 2.81732 2.82029 2.97245 2.97644 2.97951 2.98202 2.98578 3.14528 3.14822 3.15106 3.15326 3.15564 3.29457 3.29794 3.30124 3.3037 3.30616 3.42716 3.43272 3.43534 3.43807 3.44076 3.57451 3.57828 3.58076 3.58368 3.58737 3.74924 3.75217 3.75495 3.75696 3.7594 4.08273 4.08508 4.0876 4.09132 4.33177 4.33367 4.33607 4.34062 4.48558 4.4885 4.4919 4.49382 4.49706 4.60979 4.61502 4.61899 4.6217 4.62748 4.80484 4.80755 4.80957 4.81171 4.81468 
19 0.64576 1.50439 1.50844 2.48677 2.48978 2.49261 2.49724 2.63988 2.64317 3.16726 3.59686 3.76921 3.77517 4.50673 4.5106 4.63071 4.63522 4.63874 4.64223 
37 0.51159 0.64213 0.64601 1.1689 1.33502 1.50199 1.50546 2.06958 2.07394 2.19684 2.20314 2.34345 2.48334 2.4865 2.49011 2.63696 2.63993 2.82932 2.99193 2.99508 3.16319 3.16742 3.31501 3.44823 3.45337 3.59322 3.59738 3.76735 3.77072 4.09892 4.34797 4.50303 4.50702 4.51092 4.63192 4.63543 4.82305 
26 0.50644 0.63828 1.16398 1.32814 1.49813 2.06717 2.19608 2.33773 2.48037 2.63254 2.63638 2.82388 2.98652 3.15887 3.30771 3.31422 3.44533 3.58849 3.76167 3.76718 4.09522 4.49847 4.50396 4.62596 4.63301 4.8191 
19 0.50624 0.63852 1.33325 1.5023 2.06531 2.48047 2.63347 2.82455 2.98911 3.15995 3.31205 3.44566 3.59111 3.76411 4.09428 4.34241 4.50121 4.63034 4.81645 
0 
15 0.50698 0.64067 1.16471 1.49964 2.63444 2.82499 2.98964 3.16323 3.44875 3.59438 3.76466 4.34442 4.50162 4.63117 4.81873 
0 
20 0.50666 0.64023 1.33257 1.49972 2.0659 2.33831 2.48071 2.63426 2.82484 2.98921 3.16224 3.3132 3.44476 3.58987 3.76417 4.09479 4.34345 4.50123 4.62987 4.81806 
8 0.64465 1.50512 2.48613 2.49258 2.63999 3.76797 4.50708 4.6357 
15 0.50081 1.49452 1.84592 2.0598 2.3329 2.62725 2.81883 3.15401 3.30642 3.5858 3.75794 4.08818 4.33602 4.49525 4.81071 
63 0.15863 0.31155 0.31616 0.49721 0.50165 0.50514 0.63065 0.63497 0.63865 0.99171 1.15723 1.16311 1.32155 1.32747 1.33189 1.4899 1.49481 1.499 1.653 1.65831 1.84663 1.85137 2.0598 2.06383 2.18562 2.1921 2.33191 2.33626 2.47048 2.47583 2.47989 2.62584 2.63013 2.81527 2.81973 2.8234 2.97933 2.98454 3.15209 3.1566 3.15968 3.3011 3.30692 3.31043 3.43651 3.44111 3.44477 3.58121 3.58569 3.75526 3.75982 3.7628 4.08881 4.09275 4.33774 4.34127 4.49238 4.49728 4.61636 4.62458 4.81144 4.81445 4.81939 
1 3.76888 
46 0.16075 0.31205 0.49781 0.50266 0.63216 0.6385 0.99221 1.15818 1.16783 1.32225 1.32877 1.4906 1.49634 1.65594 1.84692 2.06015 2.18674 2.19717 2.33231 2.34066 2.47253 2.47884 2.62645 2.63151 2.81591 2.8209 2.98003 2.98593 3.15249 3.15828 3.30198 3.30885 3.43835 3.44491 3.5819 3.58909 3.75553 3.76124 4.08922 4.33802 4.49278 4.49841 4.6173 4.62609 4.81169 4.81562 
8 0.50696 2.06427 2.82555 3.76417 4.09267 4.34079 4.50192 4.81636 
8 0.50381 3.15584 3.44126 3.76376 4.09273 4.34121 4.50092 4.81612 
90 0.15269 0.15624 0.30488 0.30808 0.31146 0.3166 0.49111 0.4956 0.49808 0.50139 0.62501 0.62881 0.63246 0.98639 0.98925 0.99338 1.15088 1.15446 1.15953 1.31571 1.32014 1.32384 1.48378 1.48812 1.49133 1.49572 1.64479 1.65175 1.6545 1.84112 1.84349 1.84709 2.05444 2.05699 2.05999 2.17971 2.1853 2.32611 2.32875 2.33186 2.46186 2.46802 2.47144 2.47602 2.61827 2.6225 2.62525 2.62909 2.80929 2.81363 2.81659 2.82112 2.97329 2.97797 2.98075 3.14621 3.14916 3.1531 3.15639 3.29542 3.2994 3.30389 3.42764 3.43356 3.43721 3.44167 3.57519 3.57932 3.583 3.74979 3.7533 3.75661 3.75954 4.08338 4.08579 4.08908 4.33243 4.33439 4.33811 4.48645 4.48944 4.49288 4.49663 4.61062 4.61811 4.62127 4.80542 4.80813 4.81035 4.81476 
54 0.14871 0.29911 0.30389 0.48497 0.48969 0.49652 0.61952 0.62522 0.80919 0.97953 0.98509 1.14541 1.15279 1.30963 1.31581 1.47784 1.48308 1.64212 1.6481 1.83423 1.83899 2.04745 2.05179 2.17431 2.31963 2.32428 2.45922 2.46484 2.61343 2.61809 2.80319 2.80795 2.96728 2.97269 3.13966 3.14459 3.28923 3.29545 3.42488 3.43071 3.56919 3.57389 3.74287 3.74782 4.07646 4.0808 4.32526 4.32929 4.48001 4.4852 4.60535 4.61454 4.79871 4.80219 
1 4.34175 
13 0.64138 1.50161 2.06831 2.4828 2.63592 2.99157 3.16401 3.4481 3.59249 3.76682 4.09705 4.50371 4.63206 
0 
0 
2 2.48987 4.63806 
0 
4 2.49384 2.49762 2.50402 4.64272 
25 0.63931 1.16483 1.32905 1.49887 1.50357 2.06683 2.19356 2.34045 2.48038 2.48408 2.63423 2.82487 2.98849 3.16039 3.30897 3.44519 3.58916 3.59292 3.76426 4.09608 4.50009 4.50601 4.62312 4.63066 4.82031 
51 0.15639 0.30907 0.31462 0.49511 0.49998 0.62884 0.6342 0.98965 1.1553 1.16141 1.31963 1.32539 1.48789 1.49305 1.6519 1.65746 1.8443 1.85055 2.05751 2.06192 2.1841 2.19059 2.32957 2.33403 2.46857 2.47411 2.62336 2.62794 2.81333 2.81832 2.97737 2.98269 3.14977 3.15474 3.29921 3.30503 3.43453 3.43942 3.57918 3.58392 3.75295 3.75799 4.0865 4.09125 4.33531 4.4901 4.49519 4.61455 4.62208 4.80874 4.81239 
7 2.48956 2.49385 2.49942 2.64361 4.51009 4.63867 4.64236 
2 4.08905 4.33674 
2 2.49538 4.6431 
1 2.49336 
22 0.50217 0.63654 1.16434 1.32848 1.49568 1.85048 2.06321 2.33573 2.4771 2.63001 2.82055 2.98535 3.15688 3.30792 3.443 3.58684 3.76043 4.09205 4.3396 4.49741 4.62722 4.81401 
22 0.50199 0.63564 1.16308 1.32805 1.49517 2.06208 2.19167 2.33403 2.47652 2.62931 2.82029 2.98432 3.15721 3.30828 3.44258 3.58507 3.75999 4.09092 4.33892 4.4971 4.62515 4.81378 
96 0.15278 0.15617 0.30473 0.30819 0.31178 0.31588 0.49101 0.49581 0.49843 0.5017 0.62438 0.62872 0.63212 0.98615 0.98951 0.99352 1.15084 1.15487 1.15936 1.16375 1.31566 1.32089 1.32402 1.33027 1.48373 1.48851 1.49138 1.49547 1.64472 1.65161 1.65459 1.84088 1.8435 1.84712 1.85136 2.0542 2.05707 2.06037 2.17968 2.18557 2.19178 2.32587 2.32879 2.33201 2.33779 2.4621 2.46843 2.47164 2.47555 2.61833 2.62289 2.62559 2.80922 2.81379 2.81658 2.82041 2.97321 2.97848 2.98102 3.146 3.14918 3.1529 3.15585 3.29522 3.29979 3.3035 3.30716 3.42758 3.43352 3.43735 3.44064 3.57508 3.57953 3.58288 3.58865 3.74956 3.75346 3.75639 3.75936 4.08313 4.08576 4.08913 4.33219 4.33433 4.33958 4.48629 4.48982 4.49278 4.49636 4.6106 4.61728 4.6212 4.80521 4.80811 4.81055 4.8141 
39 0.30987 0.49721 0.50199 0.63264 0.99352 1.15747 1.32297 1.48987 1.49586 1.65525 1.84429 2.05726 2.18736 2.32996 2.33794 2.47179 2.47904 2.62475 2.62933 2.81492 2.82106 2.98013 3.15044 3.15543 3.30107 3.30682 3.43628 3.44191 3.58075 3.5873 3.75386 3.75856 4.08627 4.33458 4.49109 4.49601 4.62147 4.80888 4.81392 
17 0.64281 1.50214 2.0696 2.48348 2.63666 2.82792 2.99169 3.16423 3.3155 3.45055 3.59279 3.76712 4.09754 4.3468 4.50392 4.63192 4.82118 
18 0.6432 1.33453 1.50271 2.0701 2.19933 2.48319 2.63635 2.99213 3.16468 3.31501 3.45028 3.59674 3.76749 4.09905 4.34514 4.50401 4.63175 4.8208 
1 2.4978 
15 0.50261 0.6372 1.49679 2.06472 2.47749 2.63096 2.82233 2.98676 3.15798 3.44334 3.58919 3.76222 4.09166 4.33925 4.81509 
5 2.48843 2.49465 2.64223 4.50982 4.6369 
0 
39 0.31587 0.501 0.63499 0.9965 1.1607 1.16716 1.32527 1.33169 1.4938 1.49956 1.65784 1.85027 2.06333 2.18935 2.33545 2.47432 2.4807 2.62914 2.63522 2.8193 2.98335 2.98858 3.15554 3.16239 3.30478 3.31143 3.44002 3.44434 3.58513 3.59278 3.7587 3.76509 4.09245 4.34137 4.49586 4.50247 4.61989 4.62862 4.81471 
42 0.15977 0.31093 0.49877 0.50357 0.63155 0.99118 1.15713 1.16768 1.32189 1.32929 1.49049 1.49591 1.65466 1.84532 2.05862 2.18861 2.33082 2.47179 2.47844 2.62552 2.63044 2.81649 2.82188 2.98007 2.98645 3.15161 3.15738 3.30121 3.30815 3.43659 3.44344 3.58135 3.58793 3.75527 3.76005 4.08763 4.33621 4.49172 4.49694 4.61939 4.81069 4.81553 
10 0.31351 0.99386 1.16004 1.84807 2.06176 2.33358 3.1542 3.30426 3.76279 4.49448 
16 0.49646 0.99142 1.49371 1.84318 2.05673 2.32971 2.6252 2.81493 3.15032 3.30462 3.58139 3.75352 4.08544 4.33349 4.49174 4.80798 
20 0.50563 0.63746 1.16499 1.33041 1.49654 2.06404 2.33699 2.47935 2.63118 2.82255 2.98644 3.15776 3.30958 3.44268 3.58801 3.76108 4.09309 4.34153 4.49809 4.81554 
21 0.50862 0.64197 1.17063 1.33659 1.50167 2.06882 2.19901 2.34189 2.48368 2.63589 2.82757 2.99073 3.16424 3.45005 3.59237 3.76652 4.09653 4.34515 4.50343 4.6308 4.81963 
0 
4 2.49588 2.49923 2.50403 4.64497 
6 1.499 2.06514 2.63298 3.16153 3.76336 4.50106 
4 2.48715 2.64111 4.50695 4.63532 
0 
36 0.50298 0.50836 0.63575 0.64034 1.16239 1.32688 1.33207 1.4952 1.49959 1.85202 2.06371 2.19174 2.33677 2.47633 2.48119 2.63021 2.63419 2.82072 2.98505 2.99037 3.15658 3.1621 3.30607 3.3117 3.4418 3.44836 3.58662 3.75941 3.76397 4.09286 4.34182 4.49655 4.50103 4.62414 4.62994 4.8152 
43 0.50274 0.50657 0.63528 0.6397 1.16165 1.1674 1.32578 1.33112 1.49496 1.49915 1.65961 1.85208 2.06386 2.06789 2.19061 2.19648 2.33643 2.47583 2.48035 2.63052 2.63426 2.82077 2.82465 2.9843 2.98866 3.15649 3.1609 3.30554 3.31135 3.44118 3.44651 3.5868 3.59067 3.75946 3.7637 4.09305 4.34215 4.49663 4.50101 4.6221 4.62823 4.81565 4.81961 
81 0.15274 0.15813 0.30471 0.30789 0.31191 0.49094 0.49531 0.49799 0.50277 0.62472 0.62885 0.63257 0.98601 0.98952 0.99544 1.15068 1.15425 1.15959 1.31552 1.32042 1.3241 1.48363 1.48789 1.49107 1.64494 1.65137 1.65449 1.8407 1.84331 1.84793 2.05397 2.05671 2.06082 2.1795 2.18539 2.3257 2.32865 2.33287 2.46297 2.46814 2.47148 2.47882 2.6184 2.62225 2.6254 2.80915 2.81334 2.81639 2.97313 2.97789 2.9807 3.14591 3.14889 3.15294 3.15824 3.29508 3.29924 3.3035 3.42795 3.43332 3.43696 3.57501 3.57921 3.5832 3.74946 3.75306 3.75633 4.08288 4.08547 4.08947 4.33185 4.33403 4.48618 4.48937 4.49293 4.61045 4.61726 4.62108 4.80502 4.80784 4.81039 
4 2.4879 2.63679 3.76839 4.50684 
35 0.16314 0.50523 0.63787 0.64166 1.16807 1.33101 1.49823 1.50336 2.06558 2.07065 2.19463 2.3383 2.47982 2.48434 2.63261 2.63578 2.82342 2.98803 3.15878 3.16246 3.31121 3.31628 3.44508 3.44866 3.58861 3.59317 3.76273 3.7665 4.09368 4.0976 4.34223 4.50068 4.50638 4.62806 4.81705 
50 0.15824 0.31177 0.49889 0.50184 0.63174 0.63603 0.99178 1.158 1.16524 1.32208 1.32777 1.49116 1.49511 1.65595 1.84662 2.05978 2.06362 2.18658 2.1944 2.33203 2.33619 2.47277 2.47641 2.62644 2.62984 2.81668 2.82021 2.98047 2.98444 3.15276 3.15691 3.30202 3.30776 3.43789 3.44266 3.58218 3.58605 3.75591 3.75993 3.76405 4.08877 4.09283 4.33743 4.34098 4.49266 4.4972 4.61953 4.62657 4.81151 4.8144 
19 0.64053 1.16803 1.50034 2.06801 2.19406 2.48147 2.48757 2.63496 2.99064 3.16041 3.31416 3.44615 3.59132 3.76635 4.09608 4.50286 4.62674 4.63622 4.81995 
75 0.15221 0.15684 0.30613 0.3095 0.31345 0.49268 0.49699 0.49995 0.62563 0.62972 0.63355 0.98774 0.99102 1.15214 1.15596 1.16159 1.3172 1.32164 1.32542 1.48519 1.48937 1.4931 1.64652 1.6533 1.65732 1.84247 1.84518 1.84975 2.05571 2.05867 2.1813 2.18742 2.32747 2.33046 2.33513 2.46321 2.46901 2.47345 2.61955 2.62381 2.62737 2.81092 2.81505 2.81832 2.97471 2.97914 2.98265 3.14745 3.15058 3.15468 3.29673 3.30069 3.30516 3.42944 3.43504 3.43979 3.5767 3.58075 3.585 3.75116 3.75498 3.75826 4.08465 4.08738 4.33365 4.33598 4.48784 4.49116 4.49496 4.61221 4.61873 4.62485 4.80678 4.80973 4.8126 
27 0.16199 0.50346 0.63635 0.64157 1.16844 1.3307 1.49693 2.06341 2.19176 2.33941 2.4775 2.63094 2.82159 2.98601 3.1583 3.16308 3.31063 3.44253 3.44814 3.59007 3.76158 4.09173 4.33978 4.4986 4.63017 4.81495 4.81953 
1 2.49801 
4 2.48631 2.63978 3.77224 4.50776 
10 0.64401 1.50163 2.48336 2.63581 2.99078 3.16405 3.59203 3.76649 4.50306 4.63069 
28 0.31498 0.50005 0.63304 0.99226 1.16226 1.32546 1.49314 1.65686 1.84576 2.05885 2.18937 2.33152 2.47535 2.62746 2.81839 2.98272 3.15247 3.15833 3.30539 3.43901 3.58361 3.75765 4.08793 4.33636 4.49324 4.49775 4.62324 4.81108 
0 
39 0.30863 0.49454 0.5003 0.62838 0.63476 0.9888 1.15483 1.31894 1.3263 1.48729 1.49411 1.65369 1.84351 2.05674 2.18352 2.32896 2.47022 2.62296 2.62828 2.81286 2.8186 2.97676 2.98449 3.14903 3.15576 3.29865 3.30588 3.43552 3.57871 3.75213 3.75852 4.08576 4.33453 4.48938 4.49577 4.61414 4.6235 4.80819 4.81253 
81 0.15642 0.16041 0.31046 0.31382 0.49672 0.50112 0.50406 0.50837 0.62988 0.63399 0.63771 0.99175 0.99563 1.15661 1.16046 1.16466 1.32119 1.32602 1.32985 1.48947 1.49394 1.49729 1.64976 1.6565 1.66003 1.84648 1.84943 1.85364 2.05975 2.06282 2.0677 2.18506 2.1907 2.19532 2.3314 2.33438 2.33834 2.46713 2.47292 2.47697 2.48167 2.62441 2.6283 2.63142 2.8148 2.81906 2.82216 2.97881 2.98363 2.9867 3.15172 3.15472 3.15845 3.16321 3.30073 3.30499 3.30877 3.43271 3.43864 3.44239 3.44643 3.58063 3.58466 3.58842 3.75517 3.75895 3.76201 4.08863 4.09148 4.09554 4.33768 4.34009 4.49208 4.49585 4.49872 4.61591 4.62222 4.62599 4.81064 4.81389 4.81685 
4 2.48681 2.64017 4.50892 4.63727 

129
