# Supplementary material for: Deciphering the Contribution of Oriens-Lacunosum/Moleculare (OLM) Cells to Intrinsic θ Rhythms Using Biophysical Local Field Potential (LFP) Models
Source: eNeuro. 2018 Sep 4;5(4):ENEURO.0146-18.2018. doi: 10.1523/ENEURO.0146-18.2018 (PMC6140113; doi:10.1523/ENEURO.0146-18.2018)
Supplement: Supplementary file 2 — Supplementary Code. Download supplement 2, GZ file [file sup_enu-eN-NWR-0146-18-s02.gz › LFP_microcircuit-master/BC-380-gi-0-gi_SD-0-PV12913020-dSD6.6ms-gnSD0.21-gpv-3.0-gsb4.5-csb0.21-gbs2.5-cbs0.1344-spiketimes.txt]

16421

341


79 0.14389 0.14822 0.15141 0.30009 0.30385 0.30788 0.48661 0.49145 0.49469 0.6193 0.62374 0.62773 0.80939 0.81324 0.81651 0.82209 0.98174 0.98535 0.99155 1.14629 1.1507 1.1576 1.31109 1.3164 1.32113 1.47922 1.48411 1.48769 1.64053 1.64801 1.83647 1.83938 1.84411 2.04973 2.0529 2.1751 2.18141 2.32134 2.32462 2.32943 2.45807 2.46468 2.46848 2.61389 2.61865 2.62193 2.80491 2.80951 2.81288 2.96871 2.97412 2.97824 3.14149 3.14489 3.14923 3.2907 3.29541 3.30009 3.42353 3.42949 3.43582 3.57057 3.57517 3.58002 3.74519 3.74927 3.75262 4.07864 4.08161 4.32763 4.33013 4.48185 4.48559 4.4891 4.60601 4.61305 4.80077 4.80396 4.80698 
88 0.14442 0.14831 0.15136 0.15742 0.30051 0.30426 0.30815 0.48729 0.49137 0.49447 0.4993 0.61885 0.62319 0.62697 0.63288 0.80976 0.81348 0.81691 0.81973 0.98256 0.98539 0.99033 1.14662 1.15072 1.15702 1.31154 1.31528 1.3201 1.47958 1.48376 1.48768 1.64081 1.64837 1.65224 1.83726 1.83982 1.84379 2.0505 2.0531 2.05661 2.17567 2.18126 2.32215 2.32506 2.32882 2.45744 2.4642 2.46828 2.61409 2.61874 2.62225 2.80574 2.80987 2.81314 2.96924 2.97348 2.97732 3.14208 3.14529 3.14937 3.15399 3.29121 3.29479 3.30011 3.42394 3.4304 3.43439 3.5713 3.57526 3.5789 3.74602 3.74908 3.75283 4.07947 4.08211 4.08583 4.3283 4.33055 4.33385 4.48241 4.48557 4.48978 4.60644 4.6129 4.61909 4.8017 4.80459 4.80723 
30 0.16832 0.32679 0.5123 0.64487 0.83438 1.0056 1.17341 1.33697 1.50371 1.66695 1.86271 2.07075 2.20193 2.34256 2.34963 2.48501 2.63837 2.82906 2.99333 3.16696 3.31777 3.45241 3.59341 3.59948 3.77084 4.09911 4.3471 4.50698 4.63492 4.82371 
0 
67 0.16527 0.16953 0.18084 0.32087 0.32546 0.33284 0.50908 0.51327 0.5384 0.64121 0.64654 0.6588 0.83142 0.83559 1.00077 1.00654 1.01317 1.16791 1.17512 1.33228 1.33854 1.50065 1.50577 1.66594 1.67155 1.85589 1.86116 1.86606 2.07077 2.07879 2.19644 2.2119 2.34198 2.34639 2.35384 2.4838 2.49052 2.6363 2.64126 2.82774 2.83232 2.84599 2.99072 2.99604 3.16192 3.16686 3.17226 3.31206 3.3176 3.44885 3.45304 3.59263 3.59762 3.60542 3.76772 3.77124 4.09826 4.10333 4.34614 4.35258 4.50163 4.50695 4.6285 4.63938 4.82125 4.82508 4.83233 
0 
23 0.17045 0.32469 0.51355 0.64917 0.83337 1.00532 1.17754 1.33956 1.66914 1.86269 2.34764 2.63934 2.83307 2.99785 3.16979 3.3179 3.45349 3.59764 3.77016 4.10504 4.34976 4.50692 4.82546 
81 0.15411 0.15803 0.16182 0.3109 0.31457 0.31836 0.49646 0.50077 0.50457 0.62956 0.6335 0.63823 0.81944 0.82321 0.82676 0.99137 0.99572 1.00005 1.15703 1.16173 1.16734 1.32075 1.32596 1.33053 1.48912 1.49381 1.49913 1.64987 1.65673 1.65987 1.84609 1.84977 1.85421 2.05935 2.06265 2.1842 2.19005 2.19726 2.33144 2.33491 2.33996 2.46929 2.47436 2.47919 2.62513 2.62877 2.63258 2.81466 2.81891 2.82237 2.97843 2.98357 2.98915 3.15159 3.15541 3.15869 3.30064 3.30525 3.30972 3.43561 3.43948 3.44408 3.58061 3.58468 3.58964 3.75454 3.75886 3.76191 4.08838 4.09163 4.33708 4.33974 4.49176 4.49619 4.49976 4.61508 4.62234 4.62666 4.81074 4.8135 4.81766 
0 
53 0.15887 0.16413 0.31486 0.31957 0.5027 0.5077 0.63596 0.64003 0.82561 0.83029 0.99502 1.00022 1.16343 1.32746 1.33258 1.49519 1.5 1.65937 1.66629 1.84849 1.85401 2.06194 2.06792 2.19241 2.33493 2.33978 2.47717 2.48252 2.63006 2.63411 2.8212 2.82589 2.98532 2.99042 3.15769 3.16233 3.30647 3.3118 3.44113 3.44576 3.58602 3.59109 3.75989 3.76346 4.09052 4.09659 4.33927 4.34481 4.49814 4.50299 4.6255 4.81469 4.81976 
89 0.14468 0.14912 0.1523 0.30108 0.30476 0.30855 0.31263 0.48758 0.49264 0.49564 0.6202 0.62512 0.62894 0.81009 0.81398 0.81733 0.8222 0.98275 0.9864 0.99097 1.14715 1.15154 1.15687 1.31198 1.31757 1.32122 1.48023 1.48535 1.48861 1.64104 1.64891 1.65293 1.83747 1.84031 1.84456 2.05074 2.05398 2.05908 2.17598 2.18243 2.18979 2.32237 2.32559 2.33 2.45831 2.46513 2.46889 2.61452 2.61952 2.62255 2.80585 2.81066 2.81367 2.81907 2.96968 2.97536 2.97885 3.14264 3.14596 3.14997 3.15419 3.29172 3.29659 3.30046 3.424 3.43031 3.43473 3.57158 3.57634 3.58044 3.74617 3.75053 3.75346 4.07965 4.08258 4.08778 4.32862 4.33104 4.33678 4.4829 4.48678 4.48994 4.60672 4.61423 4.61891 4.80176 4.80491 4.80773 4.81194 
54 0.1762 0.1815 0.33214 0.33632 0.51873 0.5228 0.65276 0.6581 0.84192 0.84661 1.01213 1.01707 1.18129 1.18608 1.3449 1.35084 1.5126 1.51925 1.67588 1.68315 1.8662 1.87141 2.07915 2.08528 2.21109 2.35273 2.36191 2.49441 2.50454 2.64689 2.65483 2.83739 2.84295 3.00187 3.01366 3.1749 3.17945 3.32567 3.33249 3.45868 3.46388 3.6031 3.60848 3.77804 3.78331 4.10713 4.11255 4.3558 4.36262 4.51473 4.52271 4.64277 4.83078 4.83574 
0 
130 0.14186 0.14515 0.14787 0.15014 0.15445 0.29798 0.30156 0.30411 0.30655 0.30963 0.48482 0.48828 0.49092 0.49306 0.49604 0.6158 0.61968 0.62272 0.62536 0.62822 0.80725 0.81061 0.81344 0.81556 0.81906 0.98006 0.98241 0.98543 0.98817 1.14408 1.14795 1.15124 1.15484 1.15903 1.30905 1.31229 1.31595 1.31868 1.32233 1.47708 1.48076 1.48372 1.48609 1.48988 1.63825 1.64433 1.64752 1.65064 1.65574 1.83478 1.83701 1.83956 1.84203 1.84628 2.04802 2.05024 2.05275 2.05569 2.17317 2.1772 2.18069 2.18723 2.31967 2.3223 2.3248 2.32753 2.45482 2.46069 2.46407 2.46673 2.4705 2.61158 2.61595 2.61858 2.6208 2.80327 2.80687 2.80933 2.81149 2.81505 2.96674 2.97034 2.9736 2.97588 3.13956 3.14239 3.14482 3.1474 3.15011 3.28861 3.29176 3.29493 3.29795 3.30089 3.42145 3.42711 3.42951 3.43292 3.43621 3.5688 3.57232 3.57486 3.57786 3.74351 3.74588 3.74872 3.75095 3.75371 4.07699 4.07928 4.08168 4.08449 4.32579 4.32785 4.33002 4.33322 4.47991 4.48273 4.48597 4.48803 4.49213 4.60393 4.60855 4.61207 4.61577 4.79924 4.80183 4.80389 4.80605 4.80962 
0 
61 0.15528 0.16007 0.16499 0.31265 0.31798 0.499 0.50261 0.5076 0.63177 0.63698 0.82092 0.8259 0.99289 0.99919 1.15892 1.16682 1.32407 1.33097 1.49088 1.49581 1.50093 1.65405 1.65887 1.66839 1.84756 1.85375 2.06055 2.06885 2.18685 2.1972 2.33291 2.33843 2.47179 2.47699 2.62692 2.63111 2.81756 2.82181 2.82691 2.98025 2.98519 3.15365 3.15911 3.30337 3.30998 3.43806 3.44437 3.58304 3.58851 3.75709 3.76222 4.0897 4.33853 4.34451 4.4937 4.49905 4.61802 4.62484 4.81248 4.81657 4.82169 
64 0.16584 0.16942 0.32257 0.32629 0.33257 0.50987 0.51355 0.6425 0.64615 0.83099 0.83458 0.83974 1.00095 1.00604 1.01252 1.16746 1.17383 1.33507 1.33924 1.50222 1.50577 1.66581 1.67102 1.85667 1.86041 1.8648 2.06898 2.07302 2.1975 2.20556 2.34184 2.34612 2.35349 2.48392 2.48836 2.63676 2.64006 2.82749 2.83145 2.83674 2.99251 2.99754 3.16246 3.16698 3.1738 3.31401 3.31783 3.44867 3.45285 3.59311 3.5982 3.76641 3.76989 4.09803 4.10213 4.34646 4.35255 4.50359 4.50688 4.63034 4.63602 4.82096 4.82444 4.82925 
36 0.14916 0.15484 0.30625 0.49296 0.49841 0.62572 0.81453 0.82031 0.98638 1.15255 1.31653 1.48576 1.65254 1.8411 2.05437 2.18192 2.32654 2.46924 2.62126 2.81131 2.81748 2.97534 3.14687 3.15331 3.2964 3.43361 3.57704 3.74989 3.75572 4.08344 4.33209 4.48708 4.49338 4.61497 4.80592 4.81104 
1 4.82754 
5 0.32287 0.5092 0.82907 1.85776 2.83075 
0 
19 0.17053 0.32648 0.51245 0.6463 0.83492 1.17553 1.5053 1.67193 1.86314 2.63892 2.8329 2.9972 3.16827 3.59833 3.7697 4.35017 4.50792 4.63753 4.82613 
26 0.15875 0.31664 0.50269 0.63547 0.82341 0.99814 1.16335 1.32846 1.49569 1.65933 1.85205 2.06478 2.33893 2.47796 2.63121 2.82139 2.98601 3.15944 3.30767 3.44305 3.58882 3.76217 4.34109 4.49887 4.6277 4.81505 
72 0.15384 0.15827 0.1636 0.31117 0.31535 0.31947 0.49815 0.50141 0.50486 0.63075 0.63491 0.63966 0.81895 0.823 0.82549 0.99125 0.99631 1.15749 1.16348 1.16794 1.32114 1.32657 1.3305 1.49009 1.49442 1.49867 1.65433 1.65868 1.66529 1.84588 1.85109 1.85505 2.05926 2.06351 2.1851 2.19067 2.33141 2.3355 2.47183 2.47604 2.48171 2.62601 2.6295 2.81622 2.81994 2.82437 2.98037 2.98407 3.15191 3.15653 3.16078 3.30125 3.30666 3.3099 3.43698 3.44195 3.58207 3.58604 3.75475 3.75921 3.76256 4.0883 4.09282 4.33692 4.34111 4.49195 4.49656 4.6153 4.62333 4.63015 4.8108 4.81399 
7 0.52005 0.65315 1.34553 2.64573 3.32406 3.77618 4.51291 
34 0.16767 0.32393 0.51048 0.51653 0.64309 0.64788 0.8332 0.83849 1.00516 1.1726 1.33671 1.50398 1.66754 1.85677 1.86244 2.07084 2.20078 2.3435 2.48517 2.63883 2.82866 2.8356 2.99349 3.16561 3.31647 3.45083 3.59402 3.76812 4.09938 4.34726 4.50587 4.63451 4.82291 4.82908 
35 0.15979 0.313 0.31847 0.50115 0.63319 0.82493 0.99277 0.99959 1.15896 1.16837 1.3277 1.49538 1.65901 1.8474 1.85487 2.06134 2.19135 2.33279 2.47658 2.62831 2.81972 2.82845 2.98456 3.15369 3.15922 3.30743 3.4386 3.58525 3.75956 4.08988 4.33798 4.49693 4.62467 4.81252 4.81862 
57 0.15015 0.15487 0.30674 0.31125 0.493 0.49805 0.62567 0.63079 0.81611 0.82052 0.98802 0.99536 1.15329 1.16286 1.31765 1.32542 1.48571 1.49186 1.64647 1.65475 1.84287 1.84766 2.05607 2.05991 2.18142 2.18939 2.3278 2.3318 2.46585 2.47253 2.62152 2.62624 2.81113 2.81638 2.97518 2.9816 3.14814 3.1529 3.29698 3.30485 3.42968 3.43575 3.44255 3.57691 3.58187 3.75132 3.75666 4.08504 4.08858 4.33393 4.33704 4.4884 4.49433 4.61236 4.62175 4.80707 4.81046 
99 0.15417 0.1578 0.16101 0.1656 0.31058 0.31353 0.31696 0.32024 0.49691 0.5014 0.5045 0.50798 0.62947 0.63343 0.63714 0.82006 0.82371 0.82642 0.8303 0.99187 0.99578 0.99886 1.1569 1.1608 1.16522 1.16915 1.32139 1.32629 1.32968 1.48937 1.49369 1.49695 1.50078 1.64964 1.65638 1.65959 1.66426 1.8467 1.84979 1.85357 2.05997 2.06347 2.06835 2.18494 2.19016 2.19515 2.33179 2.33485 2.33809 2.34499 2.46729 2.4731 2.47677 2.48113 2.62462 2.6285 2.63121 2.81495 2.81913 2.82209 2.82605 2.97901 2.98402 2.98674 3.15205 3.15521 3.15846 3.16228 3.30085 3.30507 3.30882 3.31297 3.43261 3.43862 3.44309 3.44765 3.58077 3.58483 3.58823 3.75521 3.7591 3.76202 4.08898 4.09221 4.09701 4.33798 4.34089 4.34539 4.49241 4.49673 4.49955 4.61548 4.62194 4.6255 4.63234 4.81117 4.81411 4.81707 4.82041 
26 0.16811 0.32646 0.51007 0.6421 0.83425 1.00195 1.17287 1.50134 1.66951 1.86054 2.06986 2.20141 2.34248 2.48422 2.82782 2.99124 3.16693 3.32063 3.45429 3.59602 3.77029 4.09968 4.3462 4.50946 4.63476 4.82434 
58 0.16712 0.17139 0.32267 0.32715 0.51084 0.51501 0.64326 0.64873 0.83162 0.83536 0.8515 1.0021 1.00689 1.16936 1.17543 1.3369 1.34582 1.50245 1.5062 1.66687 1.67229 1.85691 1.86207 2.07004 2.07488 2.19609 2.2019 2.34236 2.3474 2.48414 2.48803 2.63717 2.64115 2.82888 2.8334 2.99157 2.99562 3.16406 3.1684 3.3136 3.31827 3.44935 3.454 3.59338 3.59811 3.76761 3.77195 4.09935 4.1049 4.34766 4.35474 4.50376 4.50816 4.63071 4.63572 4.82245 4.82607 4.83515 
41 0.16019 0.1646 0.31779 0.32282 0.50479 0.5099 0.63713 0.64241 0.82488 0.82894 0.99652 1.00227 1.16305 1.17086 1.33008 1.49804 1.66117 1.66849 1.85115 1.85674 2.06469 2.19318 2.33682 2.34348 2.47978 2.63333 2.82347 2.82964 2.98715 3.16017 3.31003 3.44374 3.58787 3.59897 3.76336 4.09353 4.34223 4.50056 4.62692 4.81676 4.82184 
92 0.17701 0.18009 0.18392 0.33341 0.33687 0.33999 0.35278 0.52074 0.52336 0.52667 0.53282 0.65387 0.65738 0.6614 0.84215 0.84568 0.84886 0.85516 1.01381 1.01794 1.02204 1.18065 1.18477 1.18918 1.34601 1.34915 1.35297 1.51362 1.51677 1.52062 1.67808 1.68179 1.68692 1.86796 1.87159 1.87493 1.88134 2.08089 2.08429 2.08906 2.20863 2.21299 2.21982 2.35344 2.35706 2.36102 2.368 2.49553 2.49891 2.50396 2.64821 2.65131 2.65673 2.83922 2.84218 2.84598 2.85447 3.00291 3.00599 3.01049 3.17481 3.17829 3.18121 3.1871 3.32451 3.32832 3.33157 3.45939 3.46312 3.46666 3.60483 3.60829 3.61244 3.77863 3.7818 3.78513 3.79565 4.1099 4.11311 4.11773 4.35851 4.36139 4.36581 4.51544 4.51878 4.52287 4.64378 4.64872 4.83268 4.83541 4.83848 4.84281 
78 0.15304 0.15727 0.16181 0.30893 0.3124 0.31698 0.49546 0.50024 0.50442 0.62779 0.63247 0.63619 0.81861 0.82298 0.82586 0.9904 0.99483 1.0005 1.15531 1.16041 1.16731 1.32012 1.3253 1.33246 1.48815 1.49293 1.49838 1.64901 1.65613 1.65976 1.84521 1.84911 1.85422 2.05845 2.06223 2.18395 2.18978 2.33023 2.33367 2.3402 2.46605 2.47248 2.47609 2.62211 2.62685 2.63008 2.81374 2.81819 2.82303 2.97756 2.98283 3.15046 3.15406 3.15794 3.29947 3.30429 3.30894 3.43205 3.43767 3.44208 3.57933 3.58379 3.58995 3.75379 3.75836 3.76323 4.0874 4.09116 4.33629 4.34013 4.49075 4.49551 4.6146 4.62114 4.62907 4.80959 4.81292 4.81774 
54 0.15257 0.15754 0.31042 0.3158 0.49779 0.50231 0.62999 0.63532 0.81785 0.82233 0.82734 0.99079 0.99821 1.15712 1.16832 1.32155 1.32766 1.49002 1.49481 1.65538 1.66263 1.84532 1.85116 2.05875 2.06621 2.18727 2.33069 2.3365 2.47195 2.47781 2.62586 2.62997 2.81559 2.81999 2.97988 2.98482 3.15121 3.15685 3.30089 3.30733 3.43643 3.4431 3.58121 3.58673 3.75437 3.7594 4.08768 4.33634 4.49152 4.49636 4.61845 4.6258 4.81032 4.81454 
32 0.15484 0.30999 0.49739 0.63047 0.82014 0.98973 1.15714 1.3219 1.49019 1.65494 1.84416 2.05745 2.1877 2.32982 2.47266 2.62537 2.81527 2.9797 3.15062 3.15856 3.30083 3.43623 3.58093 3.75321 3.759 4.08656 4.33505 4.49081 4.4972 4.62176 4.80926 4.81504 
31 0.16431 0.32043 0.32659 0.50891 0.64026 0.82804 0.83366 0.99984 1.16766 1.33331 1.5005 1.66423 1.85495 2.06741 2.19636 2.34029 2.48184 2.63532 2.8262 2.99032 3.16143 3.31201 3.44692 3.59121 3.76473 3.77135 4.09653 4.34514 4.50133 4.63028 4.82009 
84 0.14527 0.14956 0.15322 0.30147 0.3051 0.30907 0.48806 0.49272 0.49618 0.50127 0.62067 0.62509 0.62928 0.81081 0.81468 0.81822 0.82444 0.9832 0.987 0.99171 1.14767 1.15176 1.15744 1.31255 1.31756 1.32175 1.48066 1.48522 1.48898 1.64189 1.64847 1.6523 1.83793 1.84096 1.8453 2.05118 2.05455 2.1765 2.18237 2.18954 2.32279 2.32611 2.33056 2.45959 2.46508 2.46951 2.61529 2.61963 2.62306 2.80637 2.81078 2.8143 2.82099 2.97012 2.97507 2.97884 3.14293 3.14627 3.15041 3.29211 3.29658 3.30096 3.42491 3.43037 3.4352 3.572 3.57644 3.58096 3.74661 3.75077 3.7541 4.08008 4.08315 4.32906 4.33174 4.48332 4.48711 4.49063 4.60742 4.61419 4.61875 4.80223 4.80546 4.80855 
142 0.13728 0.14047 0.14316 0.14537 0.14821 0.29339 0.29682 0.29931 0.30168 0.30396 0.48019 0.48349 0.48619 0.48824 0.49056 0.49462 0.61148 0.61516 0.61814 0.62056 0.62283 0.62681 0.80265 0.80588 0.80866 0.81076 0.8132 0.81653 0.97545 0.97784 0.98072 0.98333 0.98683 1.1395 1.14317 1.14635 1.14934 1.15283 1.30444 1.30756 1.3112 1.31359 1.31646 1.47248 1.47596 1.47897 1.48121 1.48414 1.63368 1.63936 1.64248 1.6449 1.64887 1.83016 1.8324 1.83477 1.83725 1.83979 2.0434 2.04564 2.04801 2.05082 2.16857 2.17232 2.17592 2.17975 2.31504 2.31764 2.32003 2.32267 2.32591 2.45028 2.45568 2.45894 2.46151 2.46415 2.60698 2.61108 2.61374 2.6159 2.61896 2.79864 2.80206 2.80462 2.80667 2.80942 2.81316 2.96213 2.96554 2.96887 2.97093 2.97474 3.13496 3.13776 3.14008 3.14263 3.14466 3.14823 3.28406 3.28714 3.29029 3.29307 3.29549 3.41684 3.42217 3.42454 3.42731 3.4299 3.56419 3.56755 3.57015 3.57283 3.57629 3.7389 3.74133 3.74404 3.74621 3.74819 4.07236 4.07467 4.07693 4.07964 4.32119 4.32324 4.32529 4.32841 4.4753 4.47808 4.48123 4.48325 4.48578 4.59933 4.60339 4.60697 4.61015 4.61479 4.7946 4.79717 4.79917 4.80131 4.80392 4.99802 
38 0.15332 0.15836 0.31046 0.31754 0.49672 0.50174 0.62976 0.63565 0.8183 0.82338 0.99065 1.1568 1.32074 1.48952 1.49495 1.65388 1.84537 2.0586 2.18577 2.33078 2.47074 2.47653 2.6251 2.81523 2.97901 2.98461 3.15108 3.16101 3.30056 3.30939 3.43645 3.58088 3.75404 4.08767 4.33636 4.49136 4.61872 4.81015 
0 
61 0.17441 0.17879 0.33113 0.33504 0.35062 0.51825 0.52285 0.65126 0.6559 0.84018 0.84519 1.01134 1.01651 1.18085 1.18573 1.34395 1.34932 1.51173 1.5165 1.67467 1.68134 1.86538 1.87009 1.8796 2.07751 2.08255 2.20913 2.35051 2.35631 2.3641 2.49305 2.4987 2.64536 2.65065 2.837 2.8426 3.00058 3.00692 3.17299 3.17663 3.18565 3.32281 3.32699 3.45706 3.4615 3.60218 3.60725 3.77522 3.77909 3.7872 4.10631 4.11074 4.3549 4.35995 4.51298 4.5176 4.64156 4.6502 4.82985 4.83448 4.84175 
92 0.17655 0.17957 0.18445 0.33228 0.33574 0.33908 0.34769 0.52035 0.52344 0.52702 0.5342 0.65364 0.65695 0.66123 0.84301 0.84564 0.8495 1.01156 1.01666 1.02107 1.03573 1.18002 1.1852 1.18909 1.3457 1.34905 1.35453 1.51311 1.51645 1.51987 1.67757 1.68143 1.68725 1.86667 1.8706 1.87436 1.88147 2.07982 2.08354 2.08911 2.20794 2.21213 2.21781 2.35184 2.35621 2.36037 2.36777 2.49594 2.50017 2.50611 2.64782 2.65053 2.65586 2.83834 2.84136 2.84549 2.85549 3.00288 3.00597 3.01037 3.17359 3.17749 3.18063 3.18999 3.32424 3.32785 3.33085 3.45873 3.46272 3.46735 3.60373 3.60768 3.61253 3.77848 3.78126 3.7854 3.79666 4.10866 4.11194 4.11761 4.35747 4.36054 4.36566 4.5153 4.5182 4.52252 4.64336 4.64779 4.83175 4.83458 4.838 4.84302 
6 0.32496 0.83593 1.00375 1.66611 1.86119 4.82577 
2 3.00101 3.77516 
57 0.15767 0.16138 0.16752 0.3144 0.31858 0.32345 0.50221 0.50562 0.63422 0.63836 0.82294 0.82691 0.83129 0.99486 1.00004 1.16076 1.16797 1.32581 1.33067 1.49432 1.49805 1.65899 1.66433 1.84931 1.85413 2.06266 2.1893 2.20009 2.33455 2.33973 2.47601 2.47994 2.62957 2.63288 2.81997 2.82328 2.82902 2.98363 2.98748 3.15526 3.15982 3.30502 3.31008 3.44013 3.44501 3.58572 3.59023 3.75882 3.76291 4.09176 4.34012 4.49592 4.49997 4.62123 4.62724 4.81416 4.8173 
80 0.14496 0.14912 0.15252 0.30144 0.30497 0.30877 0.48795 0.49256 0.49574 0.62042 0.62497 0.6288 0.81053 0.81429 0.8176 0.98295 0.9869 0.99136 1.14787 1.1519 1.15689 1.31257 1.3177 1.32146 1.48072 1.48544 1.48883 1.64168 1.64872 1.65284 1.83769 1.84084 1.84479 2.05094 2.05437 2.17647 2.18229 2.32262 2.32593 2.33013 2.4595 2.46512 2.46907 2.61546 2.61965 2.62284 2.80625 2.81065 2.81385 2.97016 2.97538 2.97901 3.14289 3.14627 3.14996 3.29203 3.29648 3.30044 3.42472 3.43019 3.43499 3.57191 3.57632 3.58036 3.74633 3.75052 3.75354 4.07985 4.08299 4.32879 4.33157 4.48324 4.48743 4.49042 4.60722 4.61385 4.61896 4.802 4.80517 4.8082 
2 3.31886 3.7716 
27 0.16939 0.32653 0.51422 0.64813 0.83453 1.00666 1.17722 1.34028 1.50837 1.67253 1.86153 2.07477 2.34675 2.4891 2.63947 2.83426 2.99745 3.16867 3.31858 3.45424 3.60097 3.77086 4.10436 4.35494 4.50776 4.63691 4.82541 
28 0.159 0.31614 0.50174 0.63514 0.8238 0.99541 1.16419 1.32756 1.49482 1.65911 1.84987 2.06161 2.19183 2.334 2.47626 2.62912 2.81987 2.98398 3.15686 3.30744 3.44174 3.58472 3.75944 4.09037 4.33822 4.49632 4.62613 4.81344 
56 0.15269 0.15766 0.309 0.31397 0.49516 0.50023 0.6283 0.63368 0.81806 0.82298 0.98963 0.99564 1.15533 1.16244 1.31957 1.32567 1.48779 1.49335 1.65017 1.65634 1.84436 1.84964 2.05761 2.06245 2.18366 2.19094 2.32965 2.33491 2.46813 2.47428 2.62332 2.62823 2.81344 2.81853 2.97725 2.98292 3.14981 3.15532 3.29928 3.30561 3.43279 3.43774 3.57913 3.58449 3.75304 3.75848 4.08663 4.09146 4.33539 4.34039 4.49013 4.49564 4.61419 4.62273 4.809 4.81303 
29 0.16567 0.32219 0.50963 0.64219 0.83097 1.00349 1.17259 1.33486 1.50326 1.66578 1.85695 2.06922 2.20162 2.34294 2.48548 2.63645 2.82743 2.99143 3.16402 3.31468 3.44969 3.59422 3.76726 4.09902 4.34649 4.50453 4.63291 4.8211 4.8265 
95 0.17651 0.17955 0.18346 0.33272 0.33594 0.33888 0.34812 0.52055 0.52336 0.52655 0.53229 0.65359 0.65683 0.66086 0.84295 0.84547 0.84906 0.86152 1.0124 1.01638 1.0205 1.02957 1.18009 1.18434 1.1879 1.3453 1.34842 1.35178 1.3709 1.5131 1.51605 1.51959 1.67667 1.68064 1.68535 1.86742 1.87096 1.87431 1.88084 2.07981 2.08306 2.08827 2.20956 2.21494 2.35259 2.3561 2.36056 2.36747 2.49465 2.49818 2.50293 2.64716 2.64998 2.65502 2.83806 2.8411 2.84469 2.8489 3.00296 3.00604 3.01218 3.17371 3.17703 3.18007 3.18493 3.32467 3.32793 3.33104 3.45815 3.46212 3.46575 3.47667 3.60427 3.60802 3.61272 3.77719 3.78048 3.78384 3.78956 4.10886 4.11211 4.11784 4.35708 4.36043 4.36513 4.51408 4.51718 4.52112 4.53131 4.64379 4.64771 4.83209 4.83469 4.83801 4.84341 
71 0.15686 0.16071 0.16412 0.31435 0.31811 0.32144 0.50186 0.50526 0.50982 0.63355 0.63752 0.64298 0.82247 0.82639 0.82943 0.99429 0.99862 1.00208 1.16061 1.16556 1.17069 1.32491 1.33017 1.49308 1.49738 1.50235 1.6588 1.66228 1.66687 1.8491 1.85311 1.85635 2.06215 2.06592 2.19021 2.19451 2.33428 2.33877 2.34675 2.47562 2.47916 2.62926 2.6328 2.8198 2.82332 2.8285 2.98367 2.98731 3.15522 3.15995 3.16526 3.30528 3.31043 3.44043 3.44507 3.58502 3.58863 3.59636 3.75866 3.76323 4.09114 4.09513 4.33966 4.34369 4.4954 4.49989 4.61993 4.62622 4.81391 4.81716 4.82195 
31 0.1673 0.32399 0.50931 0.64135 0.64939 0.83318 1.00427 1.16835 1.33457 1.50104 1.66888 1.85877 2.07003 2.19859 2.34134 2.48333 2.63598 2.82836 2.99006 3.16228 3.16739 3.31379 3.44847 3.59229 3.76604 3.77155 4.09862 4.34631 4.50411 4.63048 4.82167 
20 0.16477 0.32122 0.51025 0.83214 1.00399 1.33635 1.50102 1.66386 1.85646 2.3419 2.4813 2.63426 2.82731 3.45126 3.59323 3.76523 4.09671 4.34349 4.50309 4.81969 
37 0.15644 0.31129 0.49839 0.50527 0.63205 0.82086 0.82589 0.99146 1.15771 1.32136 1.49078 1.65605 1.84592 2.05912 2.18527 2.33137 2.47313 2.62675 2.81788 2.98011 2.98678 3.15208 3.159 3.30138 3.30961 3.43764 3.44518 3.58181 3.75469 3.76135 4.08812 4.33684 4.49194 4.49997 4.61576 4.81079 4.81719 
111 0.14474 0.14852 0.15129 0.15427 0.30086 0.30426 0.30743 0.3102 0.48747 0.49147 0.49396 0.49657 0.50066 0.61983 0.62364 0.62655 0.6294 0.81008 0.81348 0.81665 0.81914 0.98268 0.98548 0.989 0.99293 1.14695 1.1507 1.15456 1.15828 1.31182 1.31537 1.3189 1.3221 1.47992 1.48383 1.48685 1.48965 1.64126 1.6476 1.65049 1.65389 1.83739 1.83991 1.84312 1.84642 2.05064 2.05324 2.05606 2.17593 2.18099 2.18432 2.32227 2.32507 2.32808 2.33165 2.45819 2.46373 2.46714 2.46985 2.47484 2.61446 2.61867 2.62162 2.62419 2.80584 2.80985 2.8125 2.81525 2.82032 2.9695 2.97363 2.97662 2.97995 3.14233 3.14537 3.14858 3.15106 3.29155 3.29503 3.29865 3.30147 3.42422 3.42991 3.43301 3.43602 3.57146 3.57533 3.57804 3.58129 3.74616 3.74935 3.75221 3.7545 4.07958 4.08217 4.08517 4.32854 4.33073 4.33374 4.48267 4.48565 4.48905 4.4916 4.60677 4.61241 4.61643 4.62108 4.80175 4.80457 4.80688 4.80969 
32 0.15105 0.30737 0.49335 0.62665 0.81638 0.82414 0.98797 1.1535 1.31767 1.32647 1.48601 1.65213 1.84266 2.0559 2.1816 2.32796 2.46639 2.47365 2.62161 2.81157 2.9754 3.14809 3.29749 3.43374 3.57747 3.75135 3.75914 4.08495 4.33366 4.48835 4.61252 4.80726 
41 0.15399 0.15907 0.30925 0.31704 0.49679 0.50215 0.62965 0.81897 0.82347 0.98929 1.15548 1.16488 1.32007 1.32749 1.48952 1.65512 1.84383 1.85177 2.05709 2.18648 2.32933 2.47221 2.62455 2.81461 2.82063 2.97924 3.1501 3.1571 3.29955 3.30714 3.43669 3.58038 3.75303 3.75857 4.08617 4.33479 4.48995 4.49571 4.61728 4.8088 4.81423 
6 0.16364 0.32133 0.82825 1.00151 1.50132 1.66445 
64 0.14388 0.14826 0.30019 0.30425 0.30885 0.4864 0.49081 0.49506 0.61946 0.62372 0.63023 0.80927 0.81378 0.81879 0.98096 0.98578 1.14661 1.15225 1.31087 1.31651 1.47912 1.48397 1.64215 1.64802 1.8357 1.83979 2.04892 2.0527 2.17509 2.18154 2.32089 2.32471 2.45964 2.46557 2.61458 2.61886 2.80464 2.80907 2.81449 2.96862 2.97379 3.14112 3.14528 3.14917 3.29052 3.296 3.42544 3.43058 3.57038 3.57468 3.74432 3.74879 3.75223 4.07794 4.08165 4.32676 4.33014 4.48141 4.48619 4.60598 4.61405 4.80018 4.80339 4.80766 
28 0.17643 0.33279 0.5194 0.65379 0.84222 1.01476 1.18351 1.3454 1.51261 1.67899 1.86917 2.07685 2.21495 2.35968 2.497 2.64439 2.83847 3.00295 3.17447 3.32462 3.45821 3.60825 3.77692 4.10569 4.35631 4.51296 4.64383 4.83256 
35 0.16989 0.32589 0.33173 0.5131 0.64569 0.83548 0.84201 1.00494 1.17203 1.33873 1.50609 1.66915 1.86001 1.86591 2.07355 2.20005 2.34524 2.35261 2.48782 2.64161 2.83113 2.83783 2.99576 3.16844 3.31897 3.4533 3.59689 3.77292 4.10166 4.34949 4.35644 4.50839 4.63595 4.82494 4.83114 
29 0.15669 0.31389 0.50009 0.63416 0.82181 0.82887 0.99449 1.16243 1.32592 1.49359 1.65774 1.84727 2.06062 2.18976 2.33378 2.47487 2.62828 2.8184 2.98332 3.15452 3.3056 3.44053 3.58417 3.75799 4.08906 4.33705 4.49534 4.62493 4.81223 
32 0.16399 0.31925 0.50741 0.51305 0.63943 0.83095 1.00098 1.16753 1.33271 1.49995 1.66458 1.85397 1.85999 2.0666 2.19673 2.33928 2.48114 2.63447 2.82524 2.8304 2.9895 3.16225 3.31262 3.44583 3.58991 3.7655 4.09526 4.34396 4.50262 4.63103 4.81907 4.82444 
6 0.16692 0.83017 1.0011 1.66439 1.85736 3.59752 
23 0.16373 0.32111 0.50743 0.6434 1.33372 1.49994 1.85771 2.06667 2.19737 2.34177 2.48352 2.63366 2.82503 2.98891 3.16152 3.3123 3.44885 3.59063 3.76438 4.09521 4.3424 4.50085 4.81819 
29 0.16165 0.31929 0.50678 0.63945 0.82714 0.99996 1.16865 1.33401 1.49863 1.6612 1.85169 1.85761 2.06573 2.19916 2.33764 2.48017 2.6327 2.82408 2.98783 3.16155 3.31258 3.44648 3.58834 3.76379 4.09453 4.34221 4.50083 4.63326 4.81734 
56 0.17638 0.18099 0.33299 0.33687 0.51965 0.5238 0.65251 0.65727 0.84263 0.84707 1.01491 1.02073 1.18411 1.3461 1.35343 1.51228 1.51719 1.67648 1.68394 1.86801 1.87254 2.07914 2.08328 2.20959 2.35256 2.35868 2.37209 2.49326 2.49834 2.64597 2.64922 2.83797 2.84297 3.00179 3.00707 3.17432 3.17825 3.32559 3.32946 3.45932 3.46372 3.60361 3.60925 3.77764 3.78101 4.10812 4.11352 4.35613 4.36112 4.51351 4.51734 4.64222 4.65179 4.83118 4.83546 4.84337 
79 0.15465 0.15786 0.16098 0.31177 0.31563 0.31995 0.49893 0.50175 0.50542 0.63156 0.63448 0.63818 0.8196 0.82272 0.82512 0.82853 0.99141 0.99527 0.99905 1.15786 1.16258 1.16776 1.32144 1.32646 1.3307 1.49077 1.49427 1.49801 1.65567 1.65863 1.66487 1.8462 1.85004 1.85418 2.05943 2.06282 2.18584 2.19049 2.33182 2.33541 2.34151 2.47237 2.47578 2.48118 2.62672 2.6297 2.817 2.82009 2.82545 2.9801 2.984 2.98923 3.15251 3.15697 3.1606 3.30138 3.30579 3.30913 3.4378 3.44138 3.44641 3.58242 3.58537 3.59112 3.75487 3.75894 3.76185 4.08856 4.09188 4.33733 4.34016 4.49228 4.49647 4.49971 4.61633 4.62402 4.81124 4.8141 4.8184 
34 0.1683 0.32527 0.51256 0.64533 0.83407 1.00232 1.00887 1.17186 1.33693 1.50487 1.66743 1.67483 1.86031 2.07256 2.19966 2.34417 2.35352 2.48593 2.63927 2.82979 2.8352 2.99413 3.16588 3.17046 3.31714 3.45138 3.5948 3.7697 4.10092 4.34894 4.50627 4.63399 4.82264 4.82795 
72 0.16182 0.16477 0.16877 0.31773 0.32123 0.32416 0.50581 0.50896 0.51378 0.63803 0.64166 0.82736 0.83036 0.83395 0.99775 1.00217 1.00587 1.1639 1.16927 1.17297 1.32808 1.33242 1.3363 1.49825 1.5012 1.66207 1.66586 1.67093 1.8521 1.85613 1.85988 2.06592 2.06996 2.19456 2.20074 2.33814 2.34226 2.34805 2.4791 2.48253 2.63287 2.63561 2.82328 2.8264 2.83083 2.98767 2.99025 3.15884 3.16276 3.16621 3.30969 3.31341 3.3176 3.44397 3.44827 3.45444 3.58814 3.59201 3.59964 3.76249 3.76601 4.09444 4.09851 4.343 4.34614 4.4988 4.50244 4.62525 4.63052 4.81739 4.81991 4.82425 
3 1.84746 4.33738 4.81369 
100 0.1467 0.15112 0.15391 0.15969 0.30295 0.30684 0.31012 0.31367 0.4894 0.49429 0.49708 0.50057 0.62225 0.62699 0.6305 0.81238 0.81646 0.81919 0.82321 0.98442 0.98838 0.99194 1.14918 1.15368 1.15789 1.16198 1.31387 1.31949 1.32276 1.48208 1.4872 1.48997 1.49484 1.64288 1.65037 1.65357 1.65901 1.83916 1.84209 1.84558 1.85023 2.05242 2.0556 2.05926 2.17782 2.1841 2.19028 2.32406 2.32737 2.33096 2.46034 2.4671 2.47022 2.47465 2.61676 2.62161 2.62429 2.80758 2.81237 2.81504 2.81927 2.97153 2.97711 2.97996 3.14438 3.14777 3.15137 3.15473 3.29345 3.29854 3.30185 3.30544 3.42585 3.43201 3.4359 3.43956 3.57332 3.57808 3.58171 3.74785 3.75218 3.75486 3.75969 4.08134 4.08418 4.08778 4.3303 4.33262 4.33708 4.48467 4.48915 4.49167 4.49787 4.60874 4.6154 4.61931 4.80346 4.80664 4.80931 4.813 
0 
56 0.14723 0.15244 0.30342 0.30841 0.48962 0.49471 0.62269 0.62805 0.81267 0.81799 0.98439 0.99179 1.14998 1.1572 1.31429 1.32093 1.48243 1.48809 1.64605 1.65301 1.83913 1.84459 2.05235 2.05709 2.17823 2.18885 2.32422 2.32893 2.46373 2.47016 2.61808 2.62294 2.8078 2.81303 2.97188 2.97784 3.14449 3.14981 3.29381 3.30051 3.42936 3.43608 3.57356 3.57866 3.74774 3.75325 4.08133 4.086 4.33018 4.33438 4.48483 4.49051 4.60909 4.6194 4.8035 4.80719 
92 0.16096 0.16428 0.16728 0.3175 0.32064 0.32407 0.50252 0.50689 0.5094 0.51254 0.63675 0.63974 0.64309 0.82626 0.82976 0.83238 0.99744 1.00095 1.00427 1.16317 1.1671 1.17102 1.17541 1.3275 1.33229 1.33558 1.49585 1.49976 1.50298 1.66027 1.664 1.66873 1.85224 1.85516 1.85909 2.06553 2.06865 2.07368 2.19093 2.19581 2.20059 2.33745 2.34037 2.34427 2.47729 2.48116 2.4843 2.63176 2.63467 2.63725 2.82046 2.82478 2.82731 2.83127 2.98518 2.98947 2.99195 3.15778 3.16128 3.16431 3.16789 3.30737 3.31169 3.31469 3.31814 3.4434 3.44684 3.45 3.58705 3.59048 3.59411 3.60277 3.76094 3.76458 3.76741 3.77137 4.09447 4.09701 4.10066 4.3433 4.34578 4.35088 4.49816 4.50234 4.5049 4.62246 4.62738 4.63079 4.63586 4.81718 4.8196 4.82309 
61 0.15578 0.16027 0.31254 0.31742 0.49824 0.50291 0.50677 0.63281 0.63745 0.8216 0.82567 0.8304 0.99242 0.99847 1.15847 1.16438 1.32219 1.32797 1.4904 1.49568 1.501 1.65504 1.65955 1.84724 1.85248 2.06039 2.06503 2.18636 2.19242 2.3325 2.33761 2.47202 2.47765 2.62661 2.6313 2.81567 2.8209 2.82622 2.97992 2.98532 3.15317 3.15827 3.16335 3.30193 3.30826 3.43853 3.44301 3.58156 3.58618 3.75591 3.76142 4.08955 4.09418 4.33834 4.34287 4.49272 4.49818 4.61831 4.62514 4.81212 4.81548 
47 0.16036 0.16341 0.31645 0.32067 0.50416 0.50822 0.63591 0.64078 0.82438 0.82803 0.99584 1.00115 1.1619 1.16858 1.32861 1.33272 1.49663 1.50062 1.66101 1.66553 1.85116 1.85595 2.06479 2.19219 2.33712 2.34254 2.47791 2.48418 2.63172 2.82251 2.82799 2.98665 3.15748 3.16195 3.30854 3.31219 3.44224 3.44841 3.58758 3.76151 3.76504 4.09327 4.34152 4.49983 4.62666 4.81591 4.81894 
5 1.50871 2.07548 2.83703 3.77134 4.50787 
65 0.18022 0.1845 0.33654 0.34038 0.35278 0.52369 0.5275 0.54453 0.65584 0.65988 0.66846 0.8462 0.8506 1.01761 1.02234 1.18476 1.19 1.34886 1.35332 1.51594 1.52027 1.68029 1.68608 1.8709 1.87545 1.88337 2.08279 2.087 2.21375 2.22451 2.35815 2.36412 2.49806 2.50334 2.65039 2.65398 2.84227 2.84661 2.86243 3.00602 3.01111 3.17786 3.18169 3.18921 3.32834 3.33216 3.46226 3.46661 3.60668 3.61206 3.78131 3.78472 3.79349 4.11158 4.1158 4.36009 4.36472 4.51765 4.52115 4.53038 4.64635 4.6534 4.83521 4.83908 4.84569 
34 0.16436 0.32006 0.3254 0.5083 0.64107 0.83089 1.00075 1.16765 1.17547 1.33398 1.50107 1.66506 1.85433 1.86027 2.06729 2.20108 2.34028 2.48286 2.63579 2.82653 2.83422 2.99061 3.16133 3.31351 3.44833 3.59189 3.7656 3.77147 4.09628 4.34474 4.50322 4.63163 4.81952 4.82503 
55 0.16632 0.16987 0.32266 0.32669 0.51033 0.51386 0.64232 0.64665 0.83079 0.83461 1.00167 1.00628 1.16853 1.17421 1.33501 1.33885 1.50379 1.50844 1.66632 1.671 1.85713 1.86139 2.06952 2.07333 2.19875 2.34292 2.34746 2.48493 2.4886 2.63776 2.6407 2.82728 2.83087 2.8369 2.99302 2.99728 3.16299 3.16699 3.31385 3.31787 3.44827 3.45326 3.59408 3.59828 3.76694 3.7705 4.09882 4.10245 4.34696 4.35098 4.50277 4.50698 4.63419 4.82214 4.825 
0 
27 0.16575 0.32133 0.50831 0.641 0.83076 1.00186 1.17396 1.3345 1.50106 1.66445 1.85555 2.06846 2.34043 2.48275 2.63557 2.82659 2.99066 3.16314 3.31433 3.44763 3.59138 3.76594 4.097 4.34535 4.50309 4.63281 4.82001 
28 0.16473 0.32157 0.50812 0.64026 0.83133 0.9993 1.16752 1.33303 1.50102 1.66483 1.85451 2.06821 2.19599 2.33954 2.48229 2.63582 2.82633 2.99044 3.16331 3.31305 3.44717 3.59153 3.76674 4.09612 4.34435 4.50343 4.63112 4.81994 
42 0.16191 0.31786 0.32184 0.50532 0.50986 0.63819 0.64263 0.8275 0.83119 0.99805 1.00296 1.16486 1.17138 1.3303 1.49835 1.66303 1.8522 1.85643 2.06534 2.19508 2.33782 2.34295 2.47998 2.63301 2.82352 2.82944 2.98787 2.99409 3.15954 3.16354 3.30974 3.31439 3.44502 3.5887 3.59449 3.76302 4.09395 4.34212 4.50037 4.62767 4.8169 4.82048 
56 0.15873 0.16243 0.31495 0.31914 0.5023 0.50634 0.63439 0.63867 0.82289 0.82671 0.99465 1.00001 1.16147 1.16672 1.32723 1.33117 1.49477 1.49863 1.65891 1.66343 1.84926 1.85361 2.06224 2.06659 2.19138 2.19822 2.33479 2.33916 2.47642 2.48108 2.62984 2.63305 2.82032 2.82406 2.98492 2.98924 3.15547 3.15948 3.30626 3.31031 3.4408 3.44525 3.58579 3.59029 3.75979 3.7631 4.09124 4.09574 4.3393 4.34419 4.4974 4.50078 4.62151 4.62657 4.8142 4.81772 
94 0.14999 0.15387 0.15714 0.30616 0.30949 0.31329 0.31738 0.49269 0.49678 0.49965 0.50326 0.62533 0.62914 0.633 0.63798 0.81539 0.81884 0.82239 0.82642 0.98789 0.99076 0.9951 1.15227 1.15594 1.16099 1.31709 1.3208 1.32497 1.32983 1.48522 1.48915 1.49286 1.64631 1.65305 1.656 1.8426 1.84514 1.8491 1.854 2.05591 2.05853 2.06219 2.18114 2.18651 2.32747 2.33027 2.33387 2.46336 2.46902 2.47264 2.4769 2.61974 2.62387 2.62729 2.81099 2.81502 2.81812 2.82329 2.97476 2.97893 2.98242 3.1476 3.15065 3.15461 3.15845 3.29682 3.30039 3.30493 3.30874 3.42925 3.43528 3.43884 3.44348 3.57668 3.58049 3.58403 3.75135 3.75478 3.75813 4.08482 4.08739 4.09136 4.33388 4.33602 4.48792 4.49097 4.49479 4.61191 4.61804 4.62211 4.80694 4.80977 4.81232 4.81736 
21 0.16093 0.3184 0.50772 0.6401 0.82598 0.99767 1.49787 1.66268 1.85092 2.06436 2.33684 2.6326 2.82408 2.98758 3.16214 3.58805 3.76353 4.09292 4.34095 4.50074 4.81557 
56 0.14893 0.15453 0.30522 0.3105 0.49145 0.49695 0.62434 0.62994 0.81451 0.82024 0.98617 0.99335 1.1518 1.16135 1.31612 1.32388 1.48427 1.49041 1.6475 1.65323 1.84096 1.84629 2.05418 2.05927 2.18018 2.19055 2.32597 2.33095 2.46493 2.47099 2.61981 2.62528 2.80972 2.81538 2.97372 2.98011 3.14628 3.15195 3.29551 3.30324 3.43096 3.43653 3.57539 3.58114 3.74951 3.75529 4.08311 4.08803 4.33203 4.33662 4.48666 4.49256 4.61108 4.61999 4.80527 4.80921 
56 0.14938 0.15554 0.30587 0.31152 0.49194 0.49762 0.62454 0.63116 0.81524 0.8211 0.98692 0.99389 1.15236 1.16053 1.31666 1.324 1.48484 1.49138 1.64677 1.65345 1.84177 1.84742 2.05494 2.05984 2.18052 2.18948 2.32673 2.3319 2.46524 2.47183 2.62038 2.62575 2.81011 2.81607 2.9742 2.98078 3.14702 3.15289 3.29608 3.30358 3.43272 3.43918 3.5759 3.58172 3.75023 3.75607 4.08391 4.0887 4.33285 4.33678 4.48734 4.49332 4.61149 4.62121 4.80601 4.80996 
24 0.16014 0.31658 0.50536 0.63714 0.82559 0.99754 1.49671 1.66164 1.85182 2.06314 2.33699 2.47755 2.63082 2.82522 2.98569 3.15894 3.30937 3.44389 3.5871 3.76144 4.09209 4.34027 4.49835 4.81531 
28 0.15828 0.31297 0.50102 0.63373 0.82243 0.99415 1.16191 1.32648 1.49424 1.65856 1.84773 2.06163 2.1912 2.33331 2.47612 2.62842 2.81887 2.98401 3.15375 3.30502 3.43929 3.58467 3.75759 4.0899 4.33843 4.49455 4.62701 4.81277 
5 0.16885 2.3431 3.31846 4.34823 4.82541 
67 0.17267 0.1763 0.19333 0.33021 0.33418 0.51549 0.519 0.52374 0.64755 0.65163 0.65674 0.8387 0.8427 1.00963 1.01327 1.0238 1.17739 1.18199 1.34074 1.3449 1.50837 1.5126 1.67225 1.67742 1.86179 1.86689 1.87154 2.07516 2.07945 2.10324 2.20508 2.21104 2.34785 2.35235 2.35761 2.48977 2.49479 2.64316 2.64737 2.83358 2.83885 2.85453 2.99771 3.00212 3.17067 3.17409 3.179 3.32133 3.32477 3.45559 3.45944 3.59847 3.60306 3.60997 3.77422 3.77762 3.7916 4.10394 4.10863 4.35186 4.35639 4.51076 4.51471 4.64057 4.82758 4.83105 4.83517 
89 0.168 0.17099 0.17514 0.32316 0.32692 0.32998 0.34205 0.51123 0.51406 0.51707 0.53396 0.64432 0.64763 0.65165 0.83424 0.83688 0.84091 1.00385 1.00814 1.01232 1.17163 1.17617 1.17991 1.3364 1.33988 1.34379 1.50435 1.50753 1.51241 1.66799 1.67175 1.67703 1.85804 1.86173 1.86513 1.873 2.07179 2.0749 2.08122 2.20083 2.20655 2.34392 2.34709 2.35085 2.35817 2.48615 2.48947 2.49426 2.63891 2.64179 2.64889 2.82881 2.83171 2.83483 2.83857 2.99451 2.99831 3.00562 3.16469 3.16835 3.17103 3.17642 3.31532 3.31897 3.32215 3.45002 3.45378 3.45777 3.59558 3.59914 3.60384 3.76962 3.77237 3.77877 4.10003 4.1034 4.10914 4.34866 4.35181 4.35684 4.50671 4.50937 4.51688 4.63512 4.6395 4.82271 4.82543 4.82869 4.83356 
78 0.16484 0.16834 0.17194 0.32107 0.32499 0.32824 0.50712 0.51077 0.5138 0.51969 0.6412 0.64549 0.83031 0.83409 0.83818 1.00111 1.00549 1.00941 1.16819 1.17318 1.17721 1.33165 1.3364 1.33974 1.50067 1.50482 1.50926 1.66593 1.66914 1.67536 1.85585 1.85994 1.8635 2.06946 2.07304 2.19669 2.20139 2.34149 2.34548 2.35078 2.3599 2.48322 2.4866 2.63624 2.63942 2.82705 2.83039 2.83469 2.98985 2.99398 3.1624 3.16627 3.17017 3.31228 3.31693 3.32001 3.44766 3.45193 3.45845 3.59239 3.59629 3.60543 3.76459 3.76924 3.7718 4.09887 4.10226 4.34698 4.35007 4.36176 4.50192 4.50638 4.51153 4.63079 4.6355 4.82062 4.82342 4.82706 
62 0.1571 0.1608 0.31232 0.31676 0.50045 0.50385 0.63198 0.63664 0.8217 0.82597 0.99266 0.99728 1.15895 1.16421 1.3237 1.32854 1.49221 1.49622 1.65566 1.65997 1.84703 1.85131 2.06023 2.06413 2.18928 2.19591 2.3324 2.33653 2.47254 2.47728 2.62695 2.63066 2.81798 2.82179 2.82799 2.98194 2.98585 3.15319 3.15805 3.16251 3.30296 3.30829 3.31269 3.43822 3.44269 3.583 3.58775 3.75644 3.76091 3.76474 4.08914 4.09326 4.33791 4.34233 4.49322 4.49791 4.50287 4.62068 4.62682 4.81199 4.81578 4.82027 
59 0.14808 0.15286 0.3043 0.30885 0.315 0.49073 0.49615 0.50078 0.62354 0.62873 0.81374 0.81832 0.82229 0.98581 0.9924 1.15074 1.15976 1.31538 1.32305 1.48349 1.48938 1.64455 1.65279 1.84056 1.84509 2.05383 2.05812 2.17924 2.32541 2.32965 2.4633 2.47081 2.61847 2.62343 2.80893 2.81451 2.97292 2.97963 3.1457 3.15028 3.15501 3.29483 3.30311 3.42758 3.43378 3.57466 3.57991 3.7492 3.75503 4.08272 4.08678 4.33176 4.33528 4.48602 4.49187 4.61011 4.61974 4.80479 4.80853 
0 
112 0.14965 0.15349 0.15633 0.15967 0.30585 0.3093 0.31278 0.31575 0.4925 0.4965 0.49917 0.50181 0.50742 0.62463 0.62863 0.63164 0.63443 0.81495 0.81843 0.82156 0.82389 0.82781 0.98775 0.99056 0.9943 0.99786 1.15191 1.15577 1.15974 1.16351 1.31672 1.32047 1.32402 1.32717 1.48485 1.48884 1.49197 1.49461 1.6463 1.65279 1.65572 1.65924 1.84252 1.84513 1.84887 1.85208 2.05581 2.05852 2.06144 2.1809 2.18623 2.18989 2.32738 2.33018 2.33333 2.33731 2.46292 2.46885 2.47231 2.47492 2.48066 2.61942 2.62366 2.6268 2.62947 2.81087 2.81484 2.81773 2.82067 2.82506 2.97447 2.97869 2.98176 2.98541 3.14741 3.15048 3.15406 3.15657 3.29654 3.30013 3.30401 3.30704 3.42926 3.43522 3.43835 3.44154 3.57652 3.58035 3.58324 3.58666 3.75125 3.75459 3.75753 3.75983 4.08472 4.08739 4.09084 4.33374 4.33596 4.3395 4.48765 4.4907 4.49426 4.49691 4.61172 4.61758 4.62174 4.62605 4.80684 4.80981 4.81216 4.81555 
65 0.15301 0.1573 0.30917 0.31422 0.31869 0.49517 0.50001 0.50473 0.62833 0.63274 0.63876 0.81842 0.82353 0.98997 0.99613 1.15559 1.16279 1.31972 1.32623 1.48803 1.49322 1.64865 1.65562 1.66346 1.8447 1.85 1.85473 2.05797 2.06209 2.18321 2.19038 2.32975 2.33398 2.46827 2.47327 2.48011 2.62414 2.62802 2.81299 2.81814 2.82459 2.97746 2.98281 3.15021 3.156 3.29941 3.30684 3.43188 3.4371 3.44313 3.57911 3.58369 3.75331 3.75888 4.08693 4.09097 4.33582 4.33932 4.49047 4.496 4.6141 4.62307 4.80911 4.81268 4.81857 
2 0.16511 3.76707 
17 0.16297 0.31848 0.50564 0.63889 0.82916 1.17082 1.33206 1.50147 1.85557 2.8238 3.15991 3.31318 3.44658 3.76335 4.09581 4.50145 4.81965 
44 0.16973 0.32262 0.32796 0.5101 0.51696 0.64298 0.65471 0.83475 0.83981 1.00446 1.01109 1.16794 1.17602 1.33251 1.34214 1.51073 1.66916 1.67632 1.8586 1.86528 2.07625 2.20216 2.34328 2.34885 2.48976 2.64729 2.82764 2.83623 2.9993 3.16362 3.17073 3.31355 3.32234 3.44815 3.45677 3.59408 3.60624 3.76685 4.10272 4.3529 4.50314 4.51285 4.82502 4.83149 
38 0.16937 0.32666 0.51227 0.64505 0.6498 0.83545 1.00747 1.17368 1.17946 1.33758 1.34263 1.50562 1.66934 1.8623 2.07244 2.2015 2.34473 2.35672 2.48658 2.63935 2.83079 2.994 2.99923 3.16596 3.17069 3.3173 3.32225 3.45075 3.45512 3.59543 3.59994 3.77047 4.10017 4.10562 4.34915 4.50702 4.63582 4.82442 
18 0.17303 0.32923 0.51809 0.83714 1.0108 1.17818 1.34698 1.67731 1.86987 2.3491 2.83714 3.17522 3.61574 3.77632 4.10419 4.35065 4.51326 4.82868 
30 0.16525 0.32242 0.51033 0.6421 0.83098 1.00099 1.00633 1.17331 1.33591 1.50246 1.66479 1.67351 1.85969 2.06863 2.20229 2.34144 2.35198 2.48319 2.63588 2.82747 2.99097 3.16461 3.31517 3.4492 3.5939 3.76723 4.09995 4.34677 4.50392 4.82115 
0 
67 0.16213 0.16486 0.16938 0.31912 0.32219 0.32619 0.50623 0.509 0.5153 0.63887 0.64282 0.82764 0.83076 0.83494 0.99811 1.00219 1.00702 1.16454 1.16966 1.17487 1.33155 1.33653 1.49871 1.50172 1.66246 1.66552 1.67243 1.85301 1.85649 1.86036 2.06605 2.06958 2.19426 2.19834 2.33821 2.34182 2.34792 2.48044 2.48422 2.63377 2.63693 2.82456 2.82723 2.8325 2.98842 2.99119 3.15985 3.16328 3.31066 3.31418 3.44542 3.44952 3.58985 3.59376 3.76332 3.76668 4.09488 4.09853 4.34344 4.34647 4.50045 4.50362 4.62749 4.6319 4.81813 4.82062 4.8248 
118 0.17584 0.17881 0.1822 0.18801 0.33133 0.33469 0.3376 0.34188 0.51944 0.52247 0.5252 0.52911 0.65196 0.65514 0.65809 0.66468 0.84046 0.84385 0.84642 0.8496 0.86299 1.01128 1.01559 1.01891 1.02424 1.17778 1.18228 1.18569 1.1893 1.34252 1.34604 1.34919 1.35407 1.51237 1.51511 1.5183 1.52759 1.67584 1.67912 1.68291 1.68911 1.86582 1.86971 1.87278 1.87631 1.88495 2.07892 2.08205 2.08535 2.0941 2.2063 2.21051 2.21544 2.35144 2.35506 2.35877 2.36353 2.37419 2.49361 2.49636 2.49977 2.50431 2.64636 2.64923 2.65226 2.65951 2.83703 2.84043 2.84353 2.84675 2.86353 3.001 3.00393 3.00729 3.01287 3.17264 3.17603 3.17874 3.18236 3.1982 3.32265 3.32648 3.32927 3.33372 3.4575 3.46095 3.46358 3.46913 3.60266 3.60552 3.60925 3.61444 3.7763 3.77949 3.78185 3.78594 3.79378 4.10816 4.11102 4.11479 4.12518 4.35665 4.35922 4.36286 4.37467 4.5129 4.5164 4.51904 4.52342 4.64002 4.64437 4.64834 4.66323 4.83105 4.83377 4.83636 4.83918 4.84562 
72 0.16911 0.17261 0.17706 0.32439 0.32882 0.33255 0.51297 0.51648 0.52061 0.64682 0.65012 0.83546 0.83878 0.84264 1.00455 1.00939 1.01508 1.17183 1.17724 1.18166 1.33866 1.34281 1.50646 1.5102 1.66936 1.67421 1.68053 1.85933 1.86357 1.8673 2.07341 2.07679 2.20223 2.20744 2.34548 2.34921 2.3551 2.48826 2.49235 2.50024 2.64122 2.64448 2.83155 2.83533 2.83917 2.99559 2.99917 3.16556 3.16987 3.17469 3.31827 3.32169 3.45268 3.45647 3.59678 3.60091 3.60786 3.77138 3.77436 3.77962 4.10189 4.10513 4.35002 4.354 4.36608 4.50867 4.51208 4.63581 4.64151 4.82458 4.82785 4.83103 
26 0.17246 0.33111 0.51584 0.64955 0.83761 1.01201 1.34303 1.50802 1.67641 1.86643 2.07551 2.3508 2.49108 2.64166 2.83727 2.99705 3.16988 3.3215 3.45566 3.60038 3.77255 4.10456 4.35149 4.50951 4.64283 4.83057 
91 0.15186 0.15598 0.15909 0.30835 0.31166 0.31516 0.31895 0.49469 0.49909 0.50182 0.50557 0.62741 0.63156 0.63537 0.81749 0.82103 0.82401 0.82854 0.98971 0.99344 0.99798 1.15488 1.15872 1.16414 1.31918 1.32424 1.32767 1.48736 1.49172 1.49489 1.64856 1.65511 1.65816 1.66365 1.84449 1.84741 1.85169 2.05778 2.06089 2.06553 2.18303 2.18872 2.32945 2.33252 2.33679 2.46702 2.47211 2.47548 2.48038 2.62266 2.62646 2.62944 2.8129 2.81707 2.81986 2.82481 2.97687 2.98174 2.9846 3.14974 3.15289 3.15653 3.16052 3.29882 3.30322 3.30695 3.43164 3.4368 3.44089 3.44521 3.57866 3.58274 3.58651 3.75309 3.75727 3.76004 4.08671 4.08949 4.09488 4.33565 4.33816 4.48999 4.49399 4.49673 4.61396 4.62021 4.62431 4.80884 4.81184 4.81453 4.8206 
48 0.15605 0.16025 0.31151 0.31748 0.49825 0.50224 0.63194 0.82091 0.82535 0.99141 1.15753 1.16738 1.32151 1.32797 1.49119 1.49575 1.65625 1.66142 1.84616 1.85272 2.05923 2.18693 2.33163 2.47265 2.47688 2.62635 2.63047 2.81664 2.82093 2.98009 2.98501 3.15219 3.15765 3.30155 3.30842 3.43809 3.58192 3.58807 3.75518 3.76061 4.08831 4.33697 4.49239 4.49769 4.61933 4.62701 4.81128 4.81521 
23 0.1671 0.32419 0.50975 0.64357 0.83562 1.33654 1.50448 1.85896 2.06855 2.34314 2.63662 2.83037 2.99191 3.16671 3.31628 3.45043 3.59382 3.76806 4.09703 4.34479 4.50517 4.82021 4.82637 
80 0.14689 0.15107 0.15464 0.30365 0.30774 0.31145 0.48995 0.49435 0.49778 0.62254 0.62691 0.63102 0.81247 0.81673 0.81987 0.98454 0.98918 0.99417 1.15011 1.15522 1.16108 1.31446 1.31984 1.32439 1.48267 1.48745 1.49148 1.64512 1.65076 1.65492 1.83928 1.84318 1.84723 2.05252 2.05619 2.17863 2.18418 2.32442 2.32812 2.33268 2.46268 2.46819 2.47193 2.61806 2.62233 2.62619 2.8082 2.81251 2.81609 2.97215 2.97722 2.98226 3.14465 3.14874 3.15209 3.294 3.29909 3.30298 3.42876 3.43313 3.43715 3.57391 3.57821 3.58277 3.7479 3.75228 3.75541 4.08151 4.08506 4.33036 4.33357 4.485 4.48968 4.49338 4.60947 4.61622 4.6211 4.80383 4.80694 4.81039 
1 0.82571 
45 0.1527 0.15766 0.30985 0.31601 0.49625 0.50114 0.62925 0.63515 0.81812 0.8233 0.98969 0.99637 1.15612 1.31974 1.32629 1.48866 1.49421 1.65571 1.8446 1.85154 2.05775 2.18529 2.33004 2.47329 2.62502 2.62904 2.81491 2.81972 2.978 2.98328 3.15048 3.15673 3.29982 3.30649 3.43676 3.58044 3.75325 3.75903 4.08685 4.33555 4.49052 4.49609 4.61591 4.80944 4.81508 
39 0.17041 0.17626 0.32678 0.33088 0.51376 0.51835 0.64773 0.83586 0.84069 1.00764 1.17664 1.3387 1.34622 1.5102 1.67031 1.86188 1.86674 2.07433 2.20358 2.34666 2.35446 2.49026 2.64038 2.83175 2.83694 2.99569 3.16945 3.31854 3.33307 3.45365 3.5975 3.60648 3.77187 4.10354 4.35022 4.50849 4.64294 4.82521 4.82958 
45 0.17484 0.18074 0.33116 0.33721 0.51794 0.52283 0.65158 0.6585 0.84052 0.84602 1.01095 1.01647 1.17963 1.18762 1.34346 1.35274 1.51179 1.67503 1.8647 1.87032 2.07813 2.20765 2.35018 2.36263 2.4936 2.64593 2.83625 2.84264 3.0004 3.17306 3.17914 3.32389 3.32974 3.45724 3.46336 3.60303 3.61569 3.77658 4.10653 4.11343 4.35455 4.51379 4.64203 4.82946 4.83478 
9 0.16682 0.3239 0.51275 0.83126 1.00655 1.66833 1.859 3.31633 4.82486 
77 0.16323 0.16636 0.17095 0.31828 0.32195 0.32554 0.50686 0.51047 0.51524 0.63919 0.6427 0.82842 0.83114 0.83521 0.99884 1.00289 1.00729 1.16456 1.17009 1.1747 1.33158 1.33528 1.34311 1.49922 1.50265 1.66287 1.6662 1.67203 1.85298 1.85666 1.86048 1.86963 2.06616 2.06956 2.1952 2.20183 2.33839 2.34222 2.3465 2.35223 2.48061 2.48408 2.49085 2.63394 2.63702 2.82441 2.82784 2.83151 2.98904 2.99251 3.16004 3.1638 3.16772 3.3105 3.3144 3.3187 3.44452 3.44875 3.4542 3.58947 3.59329 3.59838 3.76396 3.76715 3.77406 4.0951 4.09952 4.12043 4.3438 4.34833 4.50092 4.50418 4.6294 4.63543 4.81848 4.82161 4.82519 
1 0.82173 
80 0.16955 0.17282 0.17925 0.32534 0.32896 0.33365 0.51344 0.51643 0.52065 0.64594 0.64984 0.65858 0.83569 0.83851 0.8432 1.0058 1.00979 1.01837 1.17227 1.17761 1.18215 1.33871 1.34231 1.35462 1.50574 1.50957 1.51865 1.67009 1.67364 1.86012 1.86375 1.86748 1.87841 2.07342 2.07775 2.2022 2.20751 2.34526 2.34888 2.353 2.48823 2.4922 2.50418 2.64122 2.64431 2.83105 2.83397 2.83827 2.99655 3.0006 3.16695 3.17077 3.17563 3.31755 3.32133 3.32747 3.45187 3.45624 3.46501 3.5973 3.60122 3.60847 3.77004 3.77375 3.77804 4.10223 4.10628 4.11984 4.35046 4.35406 4.36452 4.50843 4.51151 4.51962 4.6353 4.63999 4.82485 4.82752 4.83156 4.84595 
0 
82 0.16891 0.17207 0.17852 0.32448 0.32787 0.33214 0.51146 0.51457 0.51793 0.64392 0.64748 0.65195 0.83498 0.83837 1.00486 1.00952 1.01658 1.17108 1.17617 1.18052 1.33674 1.34041 1.34592 1.50437 1.5075 1.51311 1.66875 1.67247 1.68095 1.85841 1.86416 1.87026 2.07176 2.07458 2.08477 2.2004 2.20659 2.34413 2.34774 2.35223 2.48568 2.48843 2.49404 2.63852 2.64112 2.64725 2.82913 2.83236 2.8366 2.99399 2.99715 3.0042 3.16451 3.16837 3.17184 3.3153 3.31885 3.32317 3.44957 3.4534 3.45713 3.59462 3.59842 3.60377 3.76859 3.77161 3.77486 3.78195 4.10036 4.10376 4.11302 4.34896 4.3527 4.50517 4.50808 4.51221 4.63346 4.63718 4.64548 4.8236 4.82633 4.83004 
83 0.14627 0.15061 0.15372 0.30238 0.30622 0.30997 0.48903 0.49385 0.4968 0.62106 0.62581 0.62937 0.81167 0.81553 0.81873 0.82292 0.98423 0.98772 0.99272 1.14841 1.1527 1.15799 1.31343 1.31848 1.3223 1.48151 1.48632 1.48956 1.64248 1.65007 1.65376 1.83894 1.84188 1.84626 2.0522 2.0554 2.17747 2.18362 2.32381 2.32714 2.33161 2.45921 2.46628 2.46999 2.47573 2.61578 2.62086 2.62398 2.80738 2.81192 2.81502 2.97104 2.97622 2.97928 3.14389 3.14739 3.15172 3.29308 3.29747 3.30185 3.30608 3.42549 3.43184 3.43605 3.57301 3.57756 3.58158 3.74769 3.7516 3.75511 4.08112 4.08413 4.33011 4.33259 4.48427 4.48796 4.49152 4.60833 4.6149 4.61976 4.80326 4.80648 4.80953 
73 0.1657 0.17021 0.1739 0.3222 0.32631 0.32954 0.51201 0.51527 0.51886 0.64458 0.64812 0.65342 0.83072 0.83567 0.83947 1.00244 1.00755 1.01123 1.16997 1.17514 1.17903 1.33285 1.33904 1.34285 1.50598 1.50981 1.66816 1.67189 1.67864 1.85757 1.86184 1.86554 2.07254 2.07567 2.20169 2.20804 2.34309 2.34712 2.35203 2.48724 2.49161 2.64059 2.64444 2.82819 2.83154 2.83515 2.99521 2.99935 3.16492 3.16931 3.17364 3.31335 3.31883 3.3222 3.45008 3.45406 3.45892 3.59434 3.59841 3.60482 3.77086 3.77361 4.10076 4.10391 4.34907 4.35241 4.50776 4.51281 4.62922 4.63614 4.82388 4.82694 4.83023 
40 0.15873 0.16375 0.31503 0.32037 0.50372 0.6362 0.82506 0.82888 0.99574 1.00173 1.1631 1.32855 1.49585 1.66036 1.84989 1.85566 2.06331 2.19117 2.33553 2.34369 2.47719 2.63048 2.82109 2.83079 2.98607 3.15685 3.16222 3.30737 3.31508 3.4421 3.44816 3.58712 3.75973 3.76554 4.09211 4.34056 4.49655 4.62698 4.81455 4.82437 
59 0.15107 0.1561 0.30744 0.31227 0.4931 0.49842 0.50255 0.62638 0.63148 0.81647 0.82156 0.98784 0.99336 1.15372 1.16075 1.31762 1.32407 1.48582 1.49171 1.64657 1.65388 1.84265 1.84738 2.05587 2.05967 2.18155 2.18872 2.32792 2.33218 2.46632 2.4722 2.62177 2.62645 2.81112 2.81671 2.97531 2.98143 3.1481 3.1531 3.2972 3.30383 3.42987 3.43549 3.44019 3.57711 3.58236 3.75111 3.75633 3.75939 4.08494 4.0886 4.33374 4.33733 4.48831 4.49367 4.61228 4.62119 4.80715 4.81048 
25 0.16085 0.3189 0.50564 0.63933 0.82471 0.99918 1.16841 1.33081 1.50031 1.66552 1.85143 2.33739 2.4818 2.6319 2.82411 3.1591 3.31018 3.44522 3.58921 3.76195 4.09256 4.34066 4.49921 4.62751 4.81517 
85 0.16459 0.16774 0.17296 0.32004 0.32379 0.32666 0.50795 0.51131 0.51531 0.64018 0.6439 0.6486 0.82835 0.83202 0.83484 0.83978 0.99916 1.00387 1.00757 1.16522 1.17167 1.17591 1.32914 1.33449 1.33796 1.50066 1.50405 1.50863 1.66414 1.6674 1.67295 1.85423 1.85786 1.86134 1.87026 2.06738 2.07075 2.07798 2.19346 2.19822 2.20609 2.33963 2.34322 2.34659 2.35494 2.48193 2.48542 2.49073 2.63566 2.63858 2.82563 2.82883 2.83301 2.9906 2.99366 3.00152 3.16099 3.16535 3.16871 3.30941 3.31466 3.31761 3.4458 3.45007 3.45437 3.59004 3.59415 3.59744 3.76305 3.76762 3.7702 3.7764 4.09646 4.09986 4.34521 4.3486 4.50038 4.50481 4.50798 4.62522 4.63214 4.63701 4.82002 4.82285 4.82641 
28 0.15062 0.3069 0.49326 0.62707 0.81597 0.98708 1.15333 1.3173 1.48621 1.65237 1.84177 2.05491 2.18196 2.32711 2.46869 2.622 2.81151 2.97542 3.14758 3.29724 3.4335 3.57722 3.75059 4.08396 4.33266 4.48781 4.61509 4.80651 
0 
72 0.16556 0.16955 0.17509 0.32261 0.32674 0.33136 0.51046 0.51422 0.51894 0.64347 0.64769 0.65563 0.83077 0.83501 0.83988 1.00245 1.00724 1.01513 1.17047 1.17554 1.33571 1.34024 1.50309 1.50694 1.51486 1.66713 1.6715 1.8572 1.86147 1.86581 2.07085 2.07523 2.19985 2.20756 2.34287 2.34711 2.35269 2.48545 2.48929 2.63829 2.64184 2.82881 2.83249 2.83711 2.99285 2.99684 3.16363 3.16836 3.17324 3.31495 3.31886 3.44879 3.45376 3.46281 3.59455 3.5995 3.60646 3.76698 3.77122 3.77692 4.09979 4.10465 4.34787 4.35234 4.50372 4.50816 4.51397 4.63348 4.63955 4.82226 4.82548 4.82957 
30 0.16865 0.32448 0.51135 0.64571 0.83442 1.00618 1.17329 1.33674 1.50521 1.66867 1.85706 1.86448 2.07277 2.20314 2.34498 2.48618 2.63934 2.82955 2.83641 2.99471 3.16692 3.31758 3.45167 3.59656 3.76916 4.10029 4.34968 4.50647 4.63559 4.82345 
18 0.16585 0.5088 0.64157 0.8298 1.17178 1.50216 1.66499 1.85966 2.06674 2.19787 2.34162 2.48245 3.1653 3.31463 3.44846 4.09597 4.345 4.82145 
1 1.85742 
29 0.16766 0.32374 0.5091 0.64175 0.83246 1.00572 1.17212 1.33493 1.50175 1.66498 1.85644 1.86289 2.06875 2.19788 2.34112 2.48418 2.63614 2.82785 2.99087 3.16501 3.31566 3.44875 3.59204 3.76713 4.09676 4.34566 4.50375 4.63289 4.82055 
1 4.34568 
76 0.1742 0.1777 0.19126 0.33027 0.33367 0.3394 0.51729 0.521 0.5266 0.6507 0.65453 0.83988 0.84355 0.84905 1.00999 1.01453 1.02168 1.17826 1.18401 1.34262 1.34653 1.36125 1.51032 1.51454 1.67371 1.6791 1.86419 1.86846 1.87263 2.07642 2.08017 2.09529 2.20627 2.21361 2.34973 2.35428 2.3615 2.49142 2.49576 2.50437 2.64384 2.6472 2.65871 2.83519 2.83928 2.84311 2.99986 3.00445 3.17099 3.17463 3.17919 3.32327 3.32722 3.45615 3.46007 3.46683 3.60074 3.60495 3.61191 3.77491 3.77785 3.78293 4.10605 4.1095 4.12071 4.35375 4.35759 4.37742 4.51186 4.51575 4.52338 4.64041 4.6472 4.82931 4.83289 4.83731 
42 0.16773 0.32293 0.33533 0.51051 0.5173 0.64353 0.8312 0.83903 1.00637 1.17275 1.33676 1.50355 1.66824 1.85773 1.8666 2.0699 2.0807 2.19964 2.34228 2.35399 2.48488 2.63875 2.82951 2.83797 2.99379 3.16298 3.17065 3.31501 3.3223 3.44825 3.47212 3.59443 3.76765 3.77308 4.09911 4.11263 4.34754 4.50485 4.51128 4.63213 4.82177 4.82847 
117 0.14166 0.14535 0.14812 0.15091 0.29776 0.30119 0.30431 0.30706 0.4844 0.48821 0.49083 0.49344 0.49715 0.61667 0.62045 0.62335 0.62629 0.63117 0.80699 0.81037 0.81352 0.81591 0.8207 0.97963 0.98234 0.98593 0.98938 1.14386 1.14762 1.15154 1.15538 1.30873 1.31219 1.31588 1.31916 1.47682 1.48064 1.48377 1.48657 1.63816 1.64433 1.64748 1.65102 1.83433 1.83679 1.83992 1.84293 2.04758 2.05009 2.05278 2.05839 2.17285 2.17748 2.18107 2.31921 2.32198 2.32489 2.32817 2.45501 2.46055 2.46404 2.46687 2.47148 2.61135 2.61559 2.61852 2.62109 2.80278 2.80663 2.80941 2.81213 2.81616 2.96641 2.97035 2.97354 2.97707 3.13926 3.14226 3.14538 3.14784 3.15196 3.28847 3.29187 3.2956 3.29841 3.42113 3.42677 3.42989 3.43311 3.5684 3.57214 3.57493 3.57825 3.74311 3.74612 3.74907 3.75136 4.07653 4.07906 4.08191 4.32547 4.32762 4.33033 4.33694 4.47959 4.48253 4.48596 4.48842 4.60368 4.609 4.6133 4.61776 4.7987 4.80147 4.80368 4.80641 4.81064 
19 0.15749 0.31596 0.5013 0.63499 0.82271 0.99661 1.8467 2.06122 2.33603 2.62943 2.81913 3.15705 3.44438 3.58829 3.75962 4.08934 4.33702 4.49674 4.81239 
25 0.1765 0.33396 0.52008 0.65514 0.84166 1.01476 1.18468 1.3462 1.51509 1.67819 1.87001 2.07957 2.35533 2.64688 2.83962 3.00277 3.17541 3.32606 3.46161 3.61276 3.77833 4.10776 4.35593 4.51606 4.83144 
29 0.16255 0.31855 0.50653 0.63806 0.82684 0.83076 0.99693 1.16288 1.33132 1.49859 1.66183 1.85148 2.06598 2.19497 2.3377 2.48041 2.63281 2.8246 2.9881 3.15912 3.31048 3.44281 3.58863 3.76397 4.09454 4.34283 4.50107 4.62694 4.8185 
64 0.16443 0.16766 0.31971 0.32359 0.32742 0.50831 0.51161 0.64067 0.64412 0.8294 0.83274 0.83857 0.99998 1.00475 1.16784 1.17267 1.33278 1.33675 1.50064 1.50369 1.50827 1.66473 1.66886 1.85455 1.85922 1.86431 2.06757 2.07091 2.19677 2.20377 2.33986 2.34342 2.48247 2.48585 2.63535 2.63825 2.82609 2.82951 2.83414 2.99086 2.9956 3.16218 3.16569 3.1706 3.31268 3.31662 3.44603 3.45041 3.59108 3.59448 3.5998 3.76515 3.76837 4.09646 4.0998 4.34502 4.34813 4.50204 4.50514 4.51013 4.63091 4.63603 4.81985 4.82287 
29 0.16974 0.32593 0.51442 0.64899 0.83463 1.0049 1.17673 1.34102 1.5105 1.66916 1.86058 1.87863 2.07841 2.21029 2.34708 2.492 2.64471 2.83329 3.00187 3.171 3.32021 3.45709 3.60204 3.77303 4.10636 4.35089 4.51165 4.64343 4.82556 
0 
137 0.14264 0.14591 0.14861 0.15086 0.1539 0.29879 0.30234 0.30463 0.30697 0.30938 0.48571 0.48902 0.4917 0.49366 0.49608 0.61599 0.62034 0.62337 0.6257 0.62813 0.63285 0.80809 0.81141 0.8141 0.81626 0.81879 0.9809 0.98321 0.98596 0.9885 0.99195 1.14486 1.14868 1.15157 1.15459 1.15857 1.30991 1.31309 1.31661 1.31899 1.32213 1.47793 1.48147 1.48434 1.48659 1.48943 1.63903 1.64489 1.64801 1.65046 1.65417 1.83567 1.8379 1.84021 1.84258 1.84539 2.0489 2.05112 2.05352 2.05597 2.17403 2.1778 2.18116 2.18495 2.32055 2.32317 2.32552 2.32791 2.33127 2.45555 2.46123 2.46445 2.46701 2.46991 2.61242 2.61669 2.61922 2.62139 2.62446 2.80418 2.80763 2.81004 2.81208 2.81474 2.96757 2.97097 2.97412 2.97614 2.97995 3.14035 3.14316 3.1454 3.14795 3.15005 3.28928 3.29247 3.29547 3.29832 3.30073 3.42231 3.42779 3.43002 3.43289 3.43561 3.56966 3.57301 3.57554 3.57803 3.581 3.74435 3.74664 3.74937 3.75149 3.7535 4.07787 4.08015 4.08237 4.08478 4.32663 4.32875 4.33074 4.33348 4.48077 4.48359 4.48659 4.48857 4.49104 4.60476 4.60873 4.61217 4.61572 4.62232 4.80016 4.80272 4.80472 4.80667 4.80933 
98 0.14618 0.15028 0.1534 0.30238 0.30581 0.30928 0.31289 0.48887 0.49323 0.49596 0.49962 0.62172 0.62583 0.62949 0.81165 0.81526 0.81865 0.82291 0.98401 0.98704 0.99129 1.14851 1.15229 1.15724 1.1623 1.31323 1.31742 1.32105 1.32545 1.48144 1.48567 1.48892 1.49432 1.64263 1.6493 1.65262 1.83873 1.84138 1.845 1.84959 2.05199 2.05475 2.05794 2.17728 2.18286 2.32361 2.32651 2.32992 2.45994 2.46576 2.46951 2.47413 2.61609 2.62025 2.62343 2.80713 2.81134 2.81436 2.81903 2.97095 2.97538 2.97853 3.14382 3.14697 3.15076 3.15418 3.29298 3.29698 3.30106 3.30481 3.42559 3.43129 3.43507 3.43967 3.57285 3.5769 3.58044 3.74748 3.75107 3.75418 3.75768 4.08093 4.08358 4.08693 4.32991 4.33212 4.33576 4.48411 4.48735 4.49077 4.49576 4.60816 4.61443 4.61923 4.80307 4.806 4.80841 4.8122 
45 0.17014 0.17512 0.32709 0.33413 0.51361 0.51869 0.64723 0.83579 0.8414 1.00766 1.01602 1.17734 1.34006 1.50582 1.51348 1.67156 1.8622 1.8676 2.07336 2.20257 2.34562 2.35181 2.48792 2.49763 2.64029 2.83344 2.83814 2.99657 3.16836 3.17704 3.31972 3.45276 3.45872 3.59764 3.60577 3.77081 3.77756 4.10212 4.34965 4.35572 4.50786 4.51397 4.63684 4.8246 4.82912 
0 
57 0.15533 0.15961 0.31207 0.31652 0.49801 0.50244 0.63113 0.6356 0.8205 0.82511 0.83135 0.99238 0.99833 1.15821 1.16491 1.32224 1.32858 1.49067 1.49574 1.65499 1.65925 1.8472 1.85147 2.06048 2.0648 2.18643 2.19204 2.3326 2.33711 2.47198 2.47726 2.62688 2.63087 2.81617 2.82104 2.98018 2.98534 3.15285 3.15833 3.30198 3.30921 3.4379 3.44232 3.58202 3.58677 3.75576 3.7613 4.08938 4.09351 4.33819 4.34279 4.49282 4.49818 4.61735 4.62535 4.81198 4.81538 
40 0.16671 0.32319 0.5093 0.51379 0.64231 0.6496 0.83174 0.83548 1.00174 1.01081 1.17257 1.33519 1.50313 1.66659 1.85687 1.86245 2.07016 2.19951 2.34199 2.35341 2.48402 2.48948 2.63777 2.82822 2.83485 2.99211 3.16493 3.17169 3.31536 3.44826 3.45728 3.59371 3.76805 3.77496 4.09874 4.34651 4.50555 4.63302 4.82137 4.82542 
0 
53 0.14974 0.15589 0.30583 0.31108 0.49255 0.49881 0.62443 0.63038 0.81514 0.82157 0.98773 0.99696 1.1518 1.15769 1.16522 1.31701 1.32496 1.48501 1.49166 1.64598 1.65439 1.84247 1.85096 2.05573 2.18102 2.32732 2.33473 2.46266 2.4714 2.61919 2.62571 2.81092 2.81752 2.97455 2.98167 3.14741 3.1546 3.29657 3.30477 3.42895 3.43601 3.57652 3.58353 3.75117 3.75843 4.08462 4.33363 4.48781 4.49509 4.61188 4.62106 4.80676 4.81153 
76 0.16003 0.16428 0.16998 0.31713 0.32174 0.5035 0.5073 0.51107 0.63613 0.63988 0.64424 0.82546 0.8299 0.83539 0.99726 1.00248 1.16309 1.1684 1.17472 1.32697 1.33215 1.33685 1.49568 1.50005 1.50544 1.65986 1.66364 1.67152 1.85189 1.8564 1.86071 2.06558 2.06934 2.19158 2.19672 2.20503 2.33758 2.34142 2.34694 2.47481 2.48005 2.48393 2.63158 2.63534 2.82181 2.82561 2.83091 2.98504 2.98969 2.99546 3.15775 3.16248 3.16599 3.30703 3.31245 3.31644 3.44201 3.44564 3.44986 3.58763 3.59125 3.59759 3.76058 3.76559 3.77205 4.09445 4.0985 4.34326 4.34801 4.4979 4.50237 4.62233 4.62917 4.8171 4.81989 4.82418 
53 0.14812 0.15307 0.30456 0.31028 0.49071 0.49546 0.62413 0.6303 0.81351 0.81868 0.98497 1.1511 1.31498 1.32471 1.48345 1.48942 1.64896 1.65464 1.83971 1.84577 2.05292 2.05825 2.17934 2.32499 2.33116 2.4663 2.47152 2.61947 2.62442 2.80898 2.814 2.97293 2.97899 3.14524 3.15146 3.2947 3.30346 3.43127 3.43764 3.57466 3.58071 3.74835 3.75398 4.08196 4.08719 4.3307 4.33586 4.48554 4.49161 4.61027 4.61967 4.80424 4.80787 
100 0.1758 0.17898 0.18285 0.33131 0.33487 0.33766 0.34303 0.51957 0.52251 0.52547 0.53063 0.65234 0.65581 0.65939 0.84143 0.84455 0.84803 0.85776 1.01152 1.01608 1.01982 1.0274 1.1795 1.18393 1.18734 1.34284 1.34654 1.34995 1.35861 1.51256 1.51577 1.51932 1.5378 1.67602 1.68015 1.68435 1.86635 1.8703 1.87344 1.87892 2.07902 2.08255 2.08704 2.10481 2.20855 2.21332 2.22056 2.35152 2.35521 2.35909 2.36447 2.4938 2.49737 2.50164 2.64636 2.64935 2.65389 2.83758 2.84103 2.84451 2.84989 3.00179 3.0045 3.00855 3.17274 3.17645 3.17939 3.18402 3.32385 3.32716 3.33015 3.34084 3.4575 3.46162 3.46493 3.60282 3.6063 3.6105 3.61672 3.77671 3.77985 3.78273 3.78792 4.10811 4.11132 4.11635 4.35651 4.35948 4.36376 4.51296 4.51626 4.51949 4.52624 4.64258 4.64684 4.65523 4.83088 4.83373 4.83704 4.84101 
57 0.15919 0.16249 0.31543 0.3188 0.50301 0.50665 0.63503 0.63861 0.82362 0.82669 0.8303 0.99502 0.99925 1.16199 1.16654 1.32736 1.33089 1.49516 1.49845 1.65912 1.66253 1.84978 1.8535 2.06299 2.06715 2.19048 2.19577 2.33518 2.33927 2.47666 2.48058 2.62977 2.63277 2.82067 2.82414 2.985 2.98907 3.15682 3.16009 3.30704 3.31071 3.44093 3.44498 3.58592 3.59 3.75988 3.76317 4.09162 4.09553 4.33962 4.34453 4.49773 4.50076 4.62545 4.62934 4.81448 4.81757 
0 
24 0.16408 0.50642 0.64089 0.83062 1.00325 1.3339 1.50066 1.66434 1.85885 2.3402 2.48163 2.6345 2.82559 2.99045 3.16261 3.313 3.44904 3.59058 3.76484 4.09624 4.34373 4.50198 4.6306 4.819 
57 0.15342 0.15774 0.30953 0.31398 0.49559 0.50028 0.50513 0.62957 0.63387 0.81907 0.82364 0.99017 0.99553 1.15597 1.16184 1.32004 1.32583 1.48833 1.49321 1.65454 1.65954 1.84494 1.84951 2.0581 2.06218 2.18409 2.19103 2.33028 2.33442 2.47096 2.47548 2.62424 2.62852 2.81369 2.81862 2.97783 2.98307 3.15056 3.15543 3.29969 3.30559 3.4368 3.44217 3.57981 3.58419 3.7534 3.75858 4.08712 4.09115 4.33602 4.33964 4.49054 4.49561 4.61501 4.62363 4.80945 4.81302 
25 0.15838 0.3125 0.50159 0.63556 0.82557 0.99609 1.32786 1.49462 1.6624 1.84695 2.06045 2.33239 2.47669 2.62884 2.82 2.98429 3.15303 3.30785 3.44295 3.58578 3.75933 4.08884 4.33717 4.49626 4.81188 
66 0.16851 0.17214 0.32387 0.32762 0.33126 0.51234 0.51571 0.51956 0.64474 0.64906 0.83199 0.83612 0.84022 1.00341 1.00846 1.01312 1.1703 1.17505 1.17955 1.33409 1.33898 1.34359 1.50512 1.50908 1.66834 1.67264 1.85843 1.86263 1.86622 2.07176 2.07565 2.19852 2.20326 2.34376 2.34804 2.35252 2.48638 2.49061 2.63961 2.64302 2.83119 2.83521 2.99424 2.99726 3.16788 3.17126 3.31376 3.31915 3.3231 3.45027 3.45513 3.5955 3.59959 3.77114 3.77433 4.10104 4.1052 4.34939 4.35421 4.50784 4.51145 4.63304 4.63709 4.82398 4.82744 4.83097 
58 0.16526 0.16848 0.32165 0.32489 0.50882 0.51261 0.64162 0.64542 0.83039 0.8334 0.83938 1.00021 1.00497 1.17065 1.17537 1.33459 1.33884 1.5019 1.50608 1.66508 1.66908 1.85557 1.85983 1.8716 2.06903 2.07332 2.19792 2.20625 2.34128 2.34527 2.48356 2.488 2.63677 2.64121 2.82713 2.83198 2.99154 2.99624 3.16384 3.16707 3.31491 3.31847 3.44823 3.45211 3.59267 3.59685 3.76673 3.76951 4.09771 4.10231 4.3457 4.35019 4.50398 4.50723 4.63172 4.63845 4.82105 4.8251 
6 0.16102 0.50481 0.82487 2.82344 4.34053 4.81559 
2 0.85047 3.78187 
49 0.15243 0.15755 0.30871 0.31434 0.49658 0.50165 0.6287 0.6352 0.81738 0.82234 0.98917 0.99688 1.15581 1.16359 1.32092 1.32685 1.48904 1.49539 1.65296 1.6615 1.8436 1.85032 2.05703 2.18575 2.32906 2.33866 2.47001 2.47666 2.62405 2.81425 2.81952 2.97913 3.14951 3.15502 3.2999 3.30561 3.43446 3.44114 3.58 3.58856 3.75323 3.75824 4.08589 4.33421 4.49003 4.49548 4.61721 4.80865 4.8142 
70 0.16425 0.16738 0.17257 0.31946 0.32295 0.32659 0.50747 0.51058 0.51417 0.63973 0.64324 0.64949 0.82889 0.83199 0.83588 1.00023 1.00439 1.01004 1.16571 1.17223 1.33191 1.33622 1.50038 1.5044 1.66415 1.66861 1.8536 1.85867 1.86243 2.06644 2.06955 2.19511 2.19917 2.3391 2.34388 2.34949 2.48146 2.48557 2.63465 2.63741 2.82536 2.82844 2.83205 2.98908 2.99319 3.16065 3.16425 3.16814 3.31219 3.31562 3.44487 3.4498 3.45583 3.58944 3.59406 3.59976 3.76544 3.7681 4.09536 4.09912 4.34387 4.347 4.50228 4.50514 4.62749 4.63135 4.63714 4.81856 4.82193 4.82536 
25 0.15411 0.31049 0.49706 0.63061 0.81893 0.99161 1.32297 1.49032 1.65985 1.84338 2.05733 2.32943 2.47262 2.62511 2.81536 2.98009 3.15048 3.30291 3.43781 3.58104 3.7547 4.08579 4.33364 4.49214 4.80828 
28 0.17306 0.32977 0.51598 0.64949 0.83831 1.01145 1.17981 1.34101 1.50965 1.67314 1.86567 2.07585 2.20977 2.34913 2.643 2.83453 2.99729 3.17128 3.32244 3.45565 3.59951 3.77404 4.10376 4.35108 4.51274 4.64267 4.828 4.833 
49 0.16912 0.17412 0.32481 0.32879 0.51209 0.51669 0.64613 0.83473 0.83968 1.00538 1.01095 1.17305 1.17815 1.33724 1.34238 1.50526 1.51092 1.66904 1.67538 1.86011 1.86469 2.07315 2.20119 2.34435 2.34931 2.48683 2.4944 2.64072 2.83085 2.83572 2.99531 3.16595 3.16981 3.31673 3.32084 3.45189 3.45774 3.59611 3.60599 3.77101 3.78223 4.1011 4.10652 4.34912 4.35447 4.50766 4.63532 4.82394 4.8288 
66 0.16018 0.16356 0.16796 0.31575 0.31973 0.32279 0.50367 0.5067 0.50978 0.63598 0.6398 0.82506 0.82856 0.8325 0.99611 1.00045 1.16227 1.16761 1.32682 1.33081 1.33461 1.49635 1.49987 1.66026 1.66377 1.85044 1.85474 1.85872 2.06327 2.06712 2.19071 2.1948 2.33586 2.33987 2.47761 2.48083 2.63095 2.63419 2.8212 2.82431 2.82791 2.98515 2.98833 3.15669 3.1612 3.30756 3.31195 3.44165 3.44641 3.58661 3.59 3.75962 3.76365 3.76646 4.09231 4.09615 4.34096 4.34449 4.49684 4.50093 4.50613 4.62428 4.62876 4.81523 4.81801 4.821 
8 0.17038 1.18005 1.34991 2.35452 3.17571 3.3221 4.35936 4.82591 
8 0.51314 1.3363 1.67293 1.85592 2.34464 3.31471 4.63413 4.82205 
35 0.16512 0.32195 0.33031 0.50912 0.64256 0.83084 0.83611 1.0031 1.17109 1.33465 1.50153 1.66392 1.6725 1.85474 1.86037 2.06882 2.19813 2.34209 2.34831 2.48285 2.63605 2.82693 2.83319 2.99051 3.16456 3.31477 3.44842 3.59243 3.7675 4.09773 4.34538 4.50361 4.63189 4.81965 4.82609 
34 0.15968 0.16509 0.31613 0.32038 0.50358 0.63604 0.82407 0.82812 0.99603 1.00225 1.1617 1.16798 1.3299 1.49719 1.65994 1.85036 2.06419 2.19216 2.33582 2.47819 2.63154 2.822 2.9867 3.15658 3.16158 3.30964 3.44392 3.58727 3.76226 4.0927 4.34055 4.49906 4.62571 4.81517 
47 0.15057 0.15495 0.3067 0.31382 0.493 0.49782 0.62617 0.63185 0.81589 0.82066 0.98697 1.153 1.31697 1.32491 1.48575 1.49102 1.64988 1.65652 1.84171 2.05498 2.18181 2.32712 2.46676 2.47253 2.62132 2.62576 2.81139 2.81663 2.97512 2.98038 3.14746 3.15448 3.29679 3.30472 3.43259 3.57716 3.58392 3.75046 3.75707 4.08408 4.33276 4.48748 4.4937 4.61329 4.62138 4.80651 4.81163 
103 0.14719 0.1508 0.15349 0.15821 0.30324 0.30678 0.30999 0.31403 0.48989 0.49388 0.49635 0.5002 0.62226 0.62611 0.62885 0.63299 0.81246 0.81583 0.81897 0.82232 0.98521 0.98796 0.99221 1.14931 1.15323 1.1583 1.16287 1.31421 1.31774 1.32169 1.32609 1.48226 1.48624 1.4893 1.49394 1.64356 1.65013 1.65332 1.66024 1.83989 1.84233 1.84591 1.85054 2.05315 2.05565 2.05854 2.1783 2.18317 2.18941 2.32477 2.32757 2.33074 2.46036 2.46623 2.47005 2.47369 2.61677 2.62123 2.62415 2.80824 2.81225 2.815 2.8195 2.9719 2.97601 2.97914 3.14481 3.14788 3.15119 3.15467 3.29404 3.29754 3.30214 3.30549 3.42657 3.43245 3.43613 3.44086 3.5739 3.57777 3.58047 3.58702 3.74868 3.75178 3.755 3.75825 4.0821 4.08463 4.0879 4.33107 4.33314 4.33663 4.48512 4.4881 4.49173 4.49618 4.60912 4.61479 4.61976 4.80425 4.80707 4.80925 4.81409 
27 0.16076 0.31715 0.50526 0.63754 0.8251 0.83123 0.9981 1.16734 1.33031 1.49744 1.66336 1.85167 2.06941 2.33774 2.48081 2.63297 2.82282 2.98726 3.15945 3.30961 3.44829 3.5884 3.76233 4.09611 4.49985 4.62752 4.81818 
77 0.14733 0.15227 0.15606 0.30348 0.30737 0.31174 0.49005 0.49528 0.49886 0.62262 0.62763 0.63187 0.81271 0.81715 0.82061 0.98524 0.98914 0.99439 1.14961 1.15415 1.16136 1.31443 1.32061 1.32566 1.48255 1.48786 1.49217 1.64395 1.65143 1.65482 1.83995 1.84303 1.84795 2.05321 2.05655 2.17853 2.18588 2.32483 2.32825 2.33441 2.46129 2.46692 2.47096 2.61719 2.62184 2.6255 2.80841 2.81342 2.8171 2.9721 2.97821 3.14492 3.1485 3.15287 3.29414 3.29953 3.30386 3.42692 3.43312 3.43829 3.57404 3.57899 3.74871 3.75351 3.75683 4.08214 4.08527 4.33112 4.33375 4.48526 4.48919 4.49297 4.60939 4.61823 4.8043 4.80763 4.81128 
52 0.1545 0.15965 0.31138 0.31764 0.49988 0.50435 0.63056 0.63728 0.81997 0.82483 0.82933 0.99141 0.99745 1.15753 1.16591 1.32165 1.33016 1.49012 1.49674 1.6557 1.66222 1.8461 1.85246 2.05938 2.18896 2.33146 2.33779 2.47233 2.47941 2.62585 2.63115 2.81722 2.82275 2.98021 2.98563 3.15195 3.15832 3.30145 3.30893 3.43739 3.44429 3.58152 3.58856 3.75523 3.7613 4.08841 4.33734 4.49209 4.49827 4.62098 4.81121 4.81582 
26 0.16073 0.31679 0.50539 0.63685 0.82445 0.99699 1.16696 1.33171 1.49707 1.66125 1.85295 2.06373 2.33684 2.47802 2.6314 2.82339 2.9881 3.15847 3.30957 3.444 3.58842 3.76166 4.0922 4.34004 4.4985 4.8154 
52 0.15092 0.15657 0.30725 0.31326 0.49362 0.49886 0.62682 0.63279 0.81629 0.82197 0.98786 0.99552 1.15371 1.16365 1.31789 1.32515 1.4864 1.4923 1.65083 1.65698 1.84246 1.84945 2.05571 2.18267 2.32776 2.33431 2.46751 2.47366 2.62175 2.62699 2.81204 2.81756 2.9759 2.98221 3.14804 3.15411 3.2976 3.30488 3.43339 3.43997 3.5777 3.58427 3.75129 3.75707 4.08474 4.33346 4.48834 4.49443 4.61407 4.62331 4.80711 4.81153 
46 0.1595 0.31457 0.32169 0.49971 0.50944 0.63303 0.64155 0.82524 0.99524 1.16102 1.16847 1.32527 1.49273 1.50038 1.65303 1.66391 1.85043 2.06531 2.18835 2.33524 2.34161 2.47108 2.48052 2.62838 2.63446 2.81906 2.82853 2.98229 2.99084 3.15546 3.1623 3.30513 3.31305 3.4355 3.44548 3.58501 3.59162 3.7587 3.76472 4.09409 4.34161 4.4957 4.50181 4.61915 4.63073 4.81613 
81 0.15446 0.15822 0.16113 0.31205 0.31544 0.31878 0.4977 0.50162 0.50517 0.63083 0.63423 0.63786 0.81965 0.82303 0.8261 0.83077 0.99225 0.99601 0.99997 1.15786 1.16258 1.16755 1.32192 1.32731 1.33112 1.49049 1.4946 1.49778 1.65176 1.65763 1.66093 1.84721 1.85121 1.85525 2.06033 2.0635 2.18566 2.19124 2.33246 2.33552 2.34699 2.4708 2.47527 2.47879 2.62643 2.62973 2.63299 2.81578 2.81957 2.82336 2.97973 2.98445 2.98886 3.15271 3.15583 3.15952 3.30171 3.306 3.30967 3.43634 3.43976 3.44434 3.58171 3.58535 3.58955 3.75577 3.75956 3.76249 4.08943 4.09233 4.33822 4.34087 4.49302 4.49753 4.50066 4.61647 4.62286 4.6268 4.81169 4.81444 4.8181 
26 0.16087 0.31674 0.50292 0.63972 0.82463 1.00113 1.16842 1.33131 1.49693 1.65995 1.85314 2.06235 2.33836 2.47729 2.63065 2.82112 2.99295 3.15817 3.3095 3.4446 3.59002 3.76146 4.09092 4.33909 4.49873 4.81374 
7 0.32862 0.83437 1.00649 1.86185 3.17041 3.32035 4.8263 
79 0.14743 0.15152 0.15537 0.30376 0.30755 0.31171 0.48979 0.49405 0.49752 0.62283 0.62687 0.63079 0.81285 0.81716 0.8208 0.98448 0.98895 1.15019 1.15492 1.16193 1.31445 1.3195 1.32517 1.48264 1.48715 1.49215 1.64444 1.65025 1.65529 1.83922 1.8431 1.84749 2.05243 2.05601 2.17827 2.18392 2.32443 2.32801 2.33451 2.46303 2.46804 2.47246 2.61813 2.62208 2.6255 2.80787 2.81213 2.8153 2.97206 2.97692 2.98462 3.14463 3.14857 3.15204 3.29405 3.29875 3.3037 3.42842 3.43227 3.4371 3.57374 3.57788 3.58405 3.74779 3.7521 3.75547 4.08144 4.08492 4.33024 4.33335 4.485 4.48952 4.49486 4.6091 4.61561 4.62125 4.80364 4.80671 4.80981 
0 
40 0.1568 0.31184 0.31794 0.50002 0.50568 0.63295 0.82038 0.82575 0.99179 0.99937 1.1585 1.16812 1.32153 1.32827 1.49351 1.65724 1.84612 1.85416 2.05949 2.18977 2.33156 2.47516 2.6282 2.81802 2.98329 3.15222 3.15843 3.30174 3.30912 3.43886 3.58371 3.75497 3.76051 4.08847 4.33697 4.49206 4.4977 4.62323 4.81098 4.81573 
23 0.15357 0.3093 0.49703 0.62962 0.81804 0.98923 1.49021 1.84331 2.05681 2.32888 2.4725 2.62512 2.8154 2.98033 3.14961 3.30612 3.43624 3.58084 3.75432 4.08565 4.33395 4.49211 4.80849 
99 0.16688 0.17071 0.1742 0.18069 0.32335 0.32722 0.3303 0.33537 0.51161 0.51421 0.51729 0.52234 0.64392 0.64742 0.65074 0.8322 0.83596 0.83849 0.84207 1.00303 1.00665 1.01049 1.01599 1.16982 1.17582 1.1796 1.33374 1.33888 1.34204 1.34852 1.50436 1.50723 1.51093 1.6685 1.6717 1.67671 1.85857 1.862 1.86537 1.86976 2.07161 2.07456 2.07932 2.19718 2.20243 2.20747 2.34378 2.34689 2.35049 2.35597 2.48497 2.48834 2.49211 2.4983 2.63848 2.64169 2.64536 2.82883 2.83216 2.83576 2.84033 2.99221 2.99608 3.00007 3.16414 3.16847 3.17106 3.1753 3.3142 3.31913 3.32222 3.45024 3.45391 3.45725 3.5939 3.59705 3.60086 3.60543 3.7676 3.77183 3.77451 3.77921 4.10053 4.10341 4.10829 4.34929 4.35187 4.35631 4.50436 4.50866 4.51202 4.51823 4.63085 4.63647 4.6414 4.82362 4.82613 4.8293 4.83263 
0 
0 
27 0.1578 0.31535 0.50241 0.63467 0.82375 0.99734 1.16459 1.32664 1.49401 1.66373 1.84607 2.06194 2.33519 2.47529 2.62834 2.81986 2.9838 3.15645 3.30688 3.44121 3.5872 3.75877 4.08794 4.336 4.49567 4.62627 4.81203 
29 0.16526 0.32258 0.50857 0.64209 0.83098 1.00225 1.17183 1.33397 1.50117 1.66497 1.85726 2.06842 2.20077 2.34124 2.48333 2.63585 2.82656 2.99067 3.16337 3.31445 3.44895 3.59228 3.76687 4.09692 4.34482 4.50323 4.63158 4.81996 4.82512 
71 0.15781 0.16092 0.16466 0.31396 0.31754 0.32095 0.50185 0.50531 0.63411 0.63773 0.82283 0.82621 0.82932 0.99398 0.99825 1.00234 1.16015 1.16455 1.16948 1.32507 1.32895 1.33238 1.49372 1.49705 1.65817 1.66183 1.66809 1.8484 1.85212 1.85567 2.06151 2.06515 2.18946 2.19396 2.33401 2.33758 2.34756 2.47507 2.47879 2.48464 2.62892 2.63185 2.81946 2.82298 2.82857 2.98403 2.98694 3.15478 3.15907 3.16424 3.3044 3.30914 3.31295 3.44003 3.4444 3.58501 3.58842 3.75856 3.76204 4.09052 4.09433 4.33895 4.34297 4.49512 4.49855 4.50214 4.62146 4.62605 4.81357 4.81647 4.8197 
28 0.15902 0.31668 0.50358 0.63599 0.8248 0.9997 1.16448 1.32816 1.49546 1.65939 1.85035 2.06398 2.19299 2.33714 2.4763 2.63115 2.82137 2.98563 3.15724 3.30727 3.44136 3.58689 3.76235 4.09239 4.34065 4.49834 4.62562 4.81566 
78 0.15483 0.15882 0.16233 0.31194 0.31607 0.32022 0.49837 0.50205 0.50572 0.63146 0.63512 0.63888 0.82076 0.82509 0.8303 0.99223 0.99686 1.00161 1.15841 1.16392 1.1688 1.32207 1.32705 1.33118 1.49016 1.49456 1.49854 1.65468 1.65903 1.66385 1.84685 1.85119 1.85514 2.05983 2.0634 2.18646 2.19216 2.33219 2.33604 2.34131 2.4716 2.47613 2.48089 2.62614 2.62997 2.81683 2.8205 2.82458 2.97994 2.98461 2.99002 3.1531 3.15722 3.16126 3.30209 3.30738 3.31074 3.43752 3.44175 3.44602 3.58184 3.58569 3.59025 3.7558 3.75983 3.76281 4.08886 4.09225 4.3376 4.34063 4.49284 4.49721 4.50085 4.61879 4.62542 4.8117 4.81463 4.81943 
25 0.16543 0.32213 0.5094 0.64227 0.83332 1.00301 1.1732 1.33516 1.50331 1.66675 1.8563 2.06908 2.19936 2.34138 2.48466 2.63873 2.8272 2.99272 3.31734 3.59261 3.77201 4.09794 4.3464 4.63208 4.82187 
1 0.83593 
128 0.16757 0.17037 0.17256 0.17531 0.1798 0.32422 0.32725 0.32955 0.33187 0.33647 0.51105 0.51355 0.51587 0.51808 0.52131 0.64487 0.64745 0.64979 0.65313 0.8336 0.8368 0.83904 0.84177 0.84851 1.00434 1.00763 1.0102 1.01317 1.0201 1.17134 1.17542 1.17824 1.18092 1.33493 1.33862 1.34107 1.34366 1.34949 1.50517 1.5075 1.50993 1.51271 1.66903 1.67153 1.67446 1.67814 1.85887 1.86173 1.8641 1.86649 1.87003 2.07169 2.07433 2.07678 2.08102 2.19889 2.20264 2.20601 2.20998 2.34434 2.34705 2.34955 2.35231 2.35634 2.48587 2.48851 2.49119 2.49436 2.49988 2.63911 2.64161 2.64372 2.64815 2.82924 2.83214 2.83441 2.8371 2.83992 2.99385 2.99669 2.99933 3.00258 3.1657 3.16888 3.17091 3.17369 3.17808 3.31512 3.31892 3.3212 3.32361 3.33363 3.45058 3.45359 3.45595 3.45884 3.59548 3.59795 3.60064 3.60362 3.60797 3.76884 3.77163 3.77396 3.77675 3.78218 4.1008 4.10307 4.10547 4.10996 4.34964 4.35173 4.35451 4.35843 4.5054 4.50874 4.51073 4.51348 4.63349 4.63678 4.64 4.64444 4.82351 4.82578 4.8279 4.83027 4.83297 4.84018 
61 0.16298 0.16596 0.17073 0.31923 0.3226 0.50693 0.51086 0.63898 0.64279 0.82892 0.83196 0.83648 0.99758 1.00167 1.00581 1.1645 1.17135 1.33257 1.33754 1.4997 1.50315 1.66358 1.66828 1.85278 1.85725 1.86116 2.06643 2.07004 2.19439 2.2024 2.33836 2.34227 2.35101 2.48116 2.48885 2.63426 2.63723 2.82513 2.82956 2.98928 2.99508 3.16171 3.1665 3.31279 3.32015 3.44458 3.44942 3.59015 3.59512 3.76498 3.76777 4.09531 4.0995 4.34342 4.34718 4.50205 4.50771 4.62844 4.63339 4.81867 4.8223 
8 0.31969 0.50319 1.66302 1.85364 3.15882 3.31015 4.62666 4.81501 
86 0.17841 0.1819 0.18675 0.3334 0.33745 0.34151 0.5216 0.52507 0.52929 0.65314 0.65738 0.66179 0.84212 0.8462 0.85041 1.01374 1.0186 1.02508 1.17965 1.18624 1.19056 1.34331 1.34899 1.35383 1.51341 1.51717 1.52131 1.67887 1.68318 1.68999 1.86787 1.87271 1.87635 1.88884 2.08146 2.08498 2.09155 2.20809 2.2141 2.22428 2.35411 2.3585 2.36596 2.49472 2.49866 2.50417 2.64862 2.65173 2.65822 2.83855 2.84217 2.84664 2.85503 3.00203 3.00601 3.01105 3.1741 3.17861 3.18275 3.32409 3.32918 3.33318 3.45957 3.46426 3.47116 3.6034 3.60803 3.61265 3.77723 3.78149 3.78486 3.79157 4.11045 4.11429 4.12903 4.359 4.3637 4.51422 4.51861 4.52255 4.64137 4.64659 4.65459 4.83342 4.83655 4.84051 
30 0.16961 0.32659 0.51203 0.64532 0.83466 1.00635 1.17309 1.17801 1.33689 1.50632 1.66994 1.86205 2.07075 2.20434 2.34415 2.35377 2.48904 2.63953 2.83065 2.99396 3.1676 3.31785 3.45209 3.59683 3.77051 4.10122 4.34793 4.50667 4.63639 4.82434 
0 
34 0.15352 0.30909 0.49655 0.50373 0.62902 0.81859 0.82564 0.98955 1.15587 1.32058 1.48901 1.65422 1.84397 2.05726 2.18637 2.32935 2.47099 2.62449 2.81433 2.97879 3.15001 3.15804 3.29983 3.30925 3.43553 3.57996 3.75342 3.75938 4.08627 4.33474 4.49024 4.62185 4.80872 4.81695 
32 0.1583 0.16516 0.31421 0.5019 0.63449 0.82298 0.83106 0.9946 1.00263 1.16518 1.33002 1.496 1.65865 1.84919 1.85627 2.06141 2.19437 2.33403 2.47642 2.6294 2.81985 2.98546 3.15483 3.31064 3.44016 3.58543 3.75886 4.09065 4.3391 4.49557 4.62726 4.81366 
81 0.1531 0.15757 0.16117 0.30922 0.3133 0.31698 0.49584 0.50081 0.50452 0.62845 0.63338 0.63737 0.81845 0.82259 0.82623 0.99149 0.99563 0.99981 1.15528 1.1598 1.16431 1.32024 1.32545 1.32891 1.48832 1.49348 1.49722 1.64952 1.65623 1.65951 1.84627 1.84966 1.85422 2.0595 2.06332 2.18431 2.18997 2.19556 2.33098 2.33441 2.33893 2.46636 2.47249 2.47644 2.62285 2.62783 2.63132 2.81418 2.81907 2.82296 2.97795 2.98336 2.98983 3.15099 3.15461 3.15856 3.30002 3.30498 3.30933 3.43253 3.4388 3.44339 3.57987 3.58473 3.58871 3.75478 3.7591 3.76267 4.08837 4.0918 4.33756 4.341 4.49122 4.49544 4.4989 4.61484 4.62083 4.62612 4.8106 4.81396 4.81954 
56 0.15077 0.155 0.30706 0.31194 0.49383 0.49792 0.6269 0.63187 0.81604 0.82048 0.98717 0.99282 1.15359 1.16268 1.31735 1.32404 1.48665 1.49119 1.65178 1.65668 1.84187 1.84661 2.05499 2.05906 2.18272 2.32728 2.33193 2.46838 2.47281 2.6219 2.62597 2.81204 2.8164 2.97592 2.98054 3.14788 3.15291 3.29754 3.30391 3.43322 3.43886 3.5777 3.58336 3.75066 3.75541 4.08407 4.08815 4.33271 4.33661 4.48803 4.49289 4.61489 4.62191 4.80667 4.80993 4.81483 
0 
85 0.16736 0.17064 0.175 0.32171 0.32605 0.32936 0.34323 0.51038 0.51369 0.5176 0.64281 0.64743 0.65388 0.8333 0.83634 0.84029 1.00178 1.00669 1.01098 1.16755 1.17306 1.17718 1.33218 1.33725 1.34116 1.50326 1.50801 1.66731 1.67125 1.6761 1.85664 1.86106 1.86428 1.87143 2.07099 2.07501 2.10046 2.19842 2.20287 2.20875 2.34225 2.34635 2.35031 2.35646 2.4849 2.4896 2.50055 2.63814 2.6428 2.82801 2.8315 2.83504 2.99248 2.99705 3.00558 3.16298 3.16719 3.17145 3.31333 3.31747 3.32125 3.44912 3.45294 3.45786 3.59315 3.59772 3.60312 3.76716 3.77078 3.78135 4.09955 4.10312 4.11158 4.34754 4.35148 4.35741 4.50321 4.50727 4.51224 4.62992 4.63501 4.82209 4.82512 4.8287 4.83723 
35 0.16599 0.32169 0.32636 0.50994 0.51453 0.64177 0.64664 0.83293 1.00177 1.00744 1.17276 1.3367 1.5026 1.6669 1.85609 1.86284 2.06967 2.2019 2.34152 2.48466 2.63719 2.82838 2.83448 2.99249 3.16574 3.31682 3.44965 3.59303 3.76735 4.09815 4.34622 4.50568 4.63477 4.82138 4.82896 
64 0.16129 0.1643 0.31673 0.32024 0.50509 0.50827 0.63729 0.64068 0.82534 0.82889 0.83387 0.99595 1.00084 1.16247 1.16779 1.17277 1.32646 1.33125 1.33591 1.4977 1.50029 1.66165 1.66536 1.85059 1.85496 1.85976 2.06428 2.06725 2.19353 2.19951 2.33677 2.34011 2.47888 2.48159 2.6326 2.63498 2.82315 2.82587 2.98767 2.99044 3.15762 3.16148 3.16498 3.30638 3.31141 3.31463 3.44268 3.44655 3.45112 3.58815 3.59151 3.76228 3.76499 4.09338 4.09639 4.34184 4.34486 4.49995 4.50233 4.62453 4.62918 4.81664 4.81927 4.82506 
28 0.16209 0.31736 0.50552 0.63832 0.82673 0.99807 1.16641 1.33026 1.49762 1.66068 1.85021 2.06443 2.19458 2.33843 2.47826 2.63227 2.82264 2.98704 3.15945 3.31008 3.4431 3.58958 3.76229 4.09446 4.34107 4.49951 4.62998 4.81561 
90 0.15123 0.15562 0.15822 0.16253 0.30751 0.3111 0.31489 0.49377 0.49883 0.50181 0.50767 0.62609 0.6308 0.63453 0.81698 0.82132 0.82394 0.82772 0.98889 0.99265 0.99653 1.15384 1.15766 1.16249 1.1683 1.31833 1.3244 1.32807 1.48655 1.49176 1.49458 1.64726 1.65504 1.65919 1.8436 1.84651 1.85049 1.8556 2.05689 2.06008 2.18225 2.1889 2.32855 2.33177 2.33619 2.46373 2.47122 2.47472 2.48171 2.62124 2.62591 2.62879 2.81198 2.8169 2.81956 2.82466 2.9759 2.98189 2.98677 3.14884 3.15212 3.15614 3.16213 3.2979 3.30295 3.30638 3.31241 3.43009 3.43637 3.441 3.57777 3.58252 3.58671 3.75224 3.75673 3.75939 4.0858 4.08862 4.33484 4.33717 4.48918 4.49398 4.49643 4.61321 4.62098 4.62484 4.8079 4.81094 4.81431 4.81894 
73 0.1533 0.15828 0.16344 0.31022 0.31482 0.31888 0.49648 0.50121 0.50576 0.62894 0.63395 0.63801 0.819 0.82397 0.82959 0.99134 0.9971 1.15673 1.16242 1.16801 1.32112 1.32676 1.33166 1.48925 1.49442 1.49984 1.65064 1.65732 1.66222 1.8461 1.85109 2.05932 2.06368 2.18515 2.19121 2.33119 2.3355 2.46809 2.47441 2.47923 2.62447 2.62912 2.8147 2.81951 2.82361 2.97871 2.98415 3.15143 3.15614 3.16003 3.3006 3.30612 3.31004 3.43298 3.43878 3.4448 3.58046 3.58522 3.75466 3.75945 3.76354 4.08829 4.09281 4.33731 4.34399 4.4918 4.49682 4.61618 4.62233 4.62747 4.81046 4.81392 4.81988 
42 0.16668 0.32333 0.32704 0.51053 0.51443 0.6438 0.83208 0.83651 1.00116 1.00664 1.17204 1.1777 1.33515 1.50291 1.66658 1.67268 1.85626 1.86156 2.0693 2.19927 2.34157 2.34588 2.48446 2.63745 2.82793 2.83268 2.99234 3.16495 3.17171 3.3152 3.31926 3.45009 3.5929 3.76837 4.09803 4.1034 4.34586 4.35378 4.50466 4.63406 4.82158 4.82672 
6 0.51961 0.65369 0.84099 1.18058 1.86709 4.83017 
56 0.14614 0.1511 0.30225 0.30687 0.48875 0.49417 0.62157 0.62687 0.81169 0.81637 0.98388 0.9889 1.14845 1.15442 1.31325 1.31951 1.48136 1.48709 1.64288 1.6506 1.83861 1.84198 2.05186 2.05558 2.17727 2.18442 2.32347 2.32742 2.4607 2.46755 2.61616 2.62145 2.80706 2.81244 2.97084 2.97705 3.14359 3.14751 3.29285 3.29884 3.42592 3.43208 3.57271 3.57803 3.74733 3.75227 4.08077 4.08421 4.32979 4.33252 4.48398 4.48923 4.60825 4.61814 4.8029 4.80653 
43 0.15788 0.16236 0.31432 0.32036 0.50263 0.50705 0.63522 0.82272 0.82746 0.99487 1.16107 1.32667 1.33403 1.49467 1.65915 1.84916 1.85658 2.06252 2.18857 2.19483 2.33458 2.47635 2.62991 2.63436 2.82042 2.82503 2.98489 3.15558 3.16146 3.30542 3.31166 3.44049 3.58555 3.75884 3.76371 4.0913 4.09591 4.34002 4.49564 4.5011 4.62353 4.81446 4.81874 
59 0.17457 0.17957 0.32978 0.33358 0.51691 0.52077 0.6493 0.65363 0.83899 0.84218 0.84917 1.00908 1.01381 1.17809 1.18393 1.34247 1.34755 1.50984 1.51465 1.67378 1.67892 1.86459 1.86939 2.07655 2.08115 2.20653 2.34833 2.35354 2.3634 2.49122 2.49605 2.64415 2.64847 2.83553 2.83983 2.85431 2.99977 3.00532 3.17196 3.17549 3.32279 3.32723 3.45526 3.45979 3.60059 3.60578 3.77552 3.77892 4.10541 4.11088 4.35394 4.35864 4.51194 4.51595 4.64021 4.64658 4.82916 4.83277 4.83936 
62 0.15365 0.15794 0.31047 0.31475 0.31896 0.49657 0.50105 0.50568 0.62939 0.63364 0.63815 0.81888 0.8233 0.82694 0.99096 0.99714 1.15678 1.16384 1.32093 1.32682 1.48914 1.49413 1.65088 1.65728 1.84571 1.85134 2.05881 2.0636 2.18488 2.19324 2.33102 2.33581 2.46971 2.47548 2.62492 2.62917 2.81474 2.81942 2.82615 2.97875 2.98397 3.15121 3.15684 3.30076 3.30741 3.43599 3.44036 3.58057 3.58505 3.75436 3.75919 3.76264 4.08784 4.09166 4.33666 4.34068 4.49152 4.49688 4.61526 4.62465 4.81022 4.81362 
30 0.16417 0.32119 0.50802 0.63953 0.83081 0.99886 1.1645 1.172 1.33197 1.50025 1.664 1.85382 2.06732 2.19652 2.33911 2.3538 2.48153 2.63536 2.82587 2.99025 3.16289 3.3137 3.44579 3.59038 3.76606 4.09587 4.34418 4.50283 4.62964 4.81944 
55 0.1516 0.1567 0.3089 0.31461 0.49504 0.50066 0.62746 0.63278 0.81723 0.82149 0.82459 0.83027 0.98974 0.99788 1.15535 1.1647 1.31961 1.32719 1.48778 1.49459 1.64876 1.65641 1.84455 1.85127 2.05776 2.1835 2.32966 2.33682 2.46663 2.47463 2.62323 2.62879 2.81324 2.81914 2.97717 2.98392 3.14991 3.1562 3.29912 3.3069 3.43162 3.43703 3.4439 3.57901 3.58686 3.75305 3.75919 4.08675 4.33561 4.49026 4.49632 4.61431 4.6255 4.80887 4.81266 
54 0.16304 0.16666 0.3194 0.32339 0.32896 0.5075 0.51287 0.64042 0.64643 0.82854 0.83194 0.83656 0.99867 1.00387 1.16704 1.17289 1.33269 1.33828 1.50004 1.66356 1.66836 1.85311 1.85751 1.86138 2.0675 2.19699 2.2053 2.33953 2.34431 2.35156 2.48193 2.49149 2.63484 2.82559 2.83154 2.9898 2.99726 3.16275 3.16982 3.313 3.31728 3.44786 3.59051 3.59797 3.76553 3.77503 4.09591 4.34392 4.35081 4.50234 4.63079 4.81898 4.82282 4.82732 
56 0.14835 0.15301 0.30459 0.30905 0.49099 0.49622 0.62368 0.62868 0.81402 0.81864 0.98606 0.99209 1.15096 1.15681 1.3156 1.32233 1.48374 1.48919 1.64524 1.65305 1.84084 1.84558 2.05407 2.0584 2.17954 2.18792 2.3257 2.32988 2.46343 2.47014 2.6187 2.6236 2.80922 2.81448 2.97317 2.97926 3.14594 3.15038 3.29507 3.30165 3.42844 3.43399 3.57493 3.57998 3.74942 3.75498 4.08298 4.087 4.33197 4.33538 4.4863 4.49203 4.61049 4.61983 4.80506 4.80872 
35 0.16467 0.32167 0.50801 0.51361 0.64071 0.64411 0.82924 0.83521 1.003 1.17464 1.33363 1.50075 1.50591 1.66453 1.85477 2.06753 2.34042 2.48328 2.63525 2.63867 2.82627 2.99054 3.16383 3.31373 3.31979 3.44683 3.59172 3.76594 3.76986 4.09616 4.34443 4.50315 4.63114 4.8197 4.82543 
26 0.32789 0.51545 0.64686 0.83876 1.01293 1.17661 1.3405 1.50846 1.67695 1.86456 2.0741 2.20443 2.34697 2.49321 2.64172 2.83596 2.99752 3.16886 3.3206 3.45371 3.60224 3.77152 4.10265 4.34981 4.50982 4.82534 
0 
2 3.77497 4.51113 
54 0.1748 0.18043 0.33207 0.33998 0.51825 0.5246 0.65146 0.65776 0.84112 0.84804 1.01132 1.021 1.17981 1.19361 1.34391 1.34984 1.51202 1.51751 1.67521 1.69577 1.86831 1.87635 2.07875 2.08519 2.20842 2.35061 2.3589 2.49241 2.50018 2.64603 2.65377 2.83701 2.84406 3.00079 3.0076 3.17352 3.17918 3.3242 3.33089 3.45791 3.46328 3.60158 3.60795 3.7761 3.78129 4.10703 4.11261 4.35478 4.36033 4.51377 4.52043 4.64207 4.83018 4.83558 
57 0.16057 0.16413 0.31544 0.32041 0.50284 0.50644 0.63544 0.63998 0.82554 0.82912 0.99527 1.00061 1.16126 1.16719 1.32592 1.33116 1.49594 1.49947 1.65971 1.66391 1.85034 1.85459 2.06312 2.06663 2.19054 2.19658 2.33552 2.33939 2.47626 2.48055 2.63082 2.63404 2.82086 2.82439 2.98491 2.98865 3.15624 3.16118 3.30542 3.31147 3.4411 3.44725 3.58646 3.59111 3.75899 3.7633 3.76677 4.09212 4.09559 4.34064 4.34361 4.49592 4.50047 4.62313 4.62851 4.81519 4.81779 
56 0.16065 0.16404 0.31622 0.32052 0.5049 0.50881 0.63668 0.64102 0.82497 0.82882 0.99643 1.00088 1.16278 1.16939 1.32927 1.33478 1.4968 1.50036 1.66099 1.66586 1.85093 1.85593 2.06408 2.06872 2.19199 2.19647 2.33646 2.34157 2.47862 2.48441 2.63175 2.63507 2.8225 2.82701 2.98666 2.99059 3.15748 3.16199 3.3082 3.3131 3.44256 3.44763 3.58774 3.59315 3.76107 3.76449 4.09309 4.09776 4.34156 4.34642 4.49786 4.50134 4.626 4.6316 4.81697 4.82081 
88 0.14397 0.14815 0.15129 0.30012 0.30375 0.30724 0.48669 0.49102 0.49382 0.49988 0.61918 0.62341 0.62703 0.80936 0.81316 0.81647 0.82064 0.98189 0.98509 0.98901 1.14622 1.15026 1.15512 1.31108 1.31532 1.31914 1.47919 1.4835 1.48691 1.64052 1.64695 1.65078 1.83659 1.83941 1.84287 2.04985 2.05284 2.05604 2.17517 2.18045 2.32148 2.32461 2.32789 2.45761 2.46337 2.46749 2.61375 2.61819 2.62156 2.80505 2.80925 2.81232 2.81914 2.96874 2.97324 2.9766 3.14156 3.1449 3.14852 3.15462 3.29078 3.29476 3.29905 3.42348 3.42916 3.4334 3.57068 3.57482 3.57832 3.74536 3.74894 3.75202 4.07879 4.08167 4.085 4.32776 4.33018 4.33375 4.48191 4.48531 4.48876 4.60603 4.61183 4.61902 4.80094 4.80402 4.80652 4.81102 
1 4.81296 
0 
0 
1 0.82801 
25 0.17151 0.32932 0.51603 0.64875 1.18029 1.34161 1.50763 1.67358 1.86604 2.07495 2.20665 2.3499 2.489 2.64183 2.83392 2.99786 3.1698 3.32193 3.45509 3.60158 3.77244 4.1033 4.35036 4.50965 4.82627 
0 
27 0.17509 0.33104 0.51844 0.65295 0.84082 1.01254 1.18069 1.34398 1.51187 1.67577 1.86681 2.07877 2.21141 2.35512 2.49593 2.64559 2.83831 3.00131 3.17305 3.32295 3.45959 3.60651 3.77628 4.10634 4.35319 4.51504 4.8309 
11 0.5143 2.35199 2.63795 2.82966 3.16704 3.317 3.76816 4.10082 4.34611 4.50475 4.82437 
83 0.16645 0.16972 0.17444 0.32204 0.32593 0.32911 0.51044 0.51397 0.51804 0.64226 0.64656 0.65168 0.83204 0.83516 0.83931 1.00216 1.00691 1.01085 1.1688 1.17414 1.178 1.33441 1.33757 1.34204 1.50209 1.50574 1.51007 1.66713 1.67175 1.67847 1.85646 1.86078 1.86429 1.8792 2.0704 2.07385 2.09073 2.19713 2.20263 2.20897 2.34225 2.3462 2.35144 2.36229 2.48464 2.48787 2.49338 2.63759 2.64066 2.82759 2.83103 2.83518 2.99206 2.99522 3.00026 3.16312 3.16753 3.17103 3.31316 3.31755 3.32181 3.4484 3.453 3.45857 3.59357 3.59745 3.60249 3.76668 3.77062 3.77377 4.09921 4.10298 4.34725 4.35065 4.35754 4.5031 4.50745 4.51162 4.63265 4.6364 4.8215 4.8244 4.82834 
91 0.16469 0.16749 0.17127 0.32025 0.32331 0.32612 0.50832 0.51053 0.5131 0.5172 0.64083 0.64389 0.64713 0.82933 0.83272 0.83514 0.83908 1.00032 1.00431 1.00733 1.16704 1.17103 1.17432 1.17892 1.33322 1.33583 1.33897 1.50087 1.50367 1.50743 1.66498 1.66809 1.67183 1.85481 1.85791 1.86071 1.86388 2.06785 2.07088 2.07474 2.19592 2.19937 2.20566 2.34005 2.34307 2.3462 2.35208 2.48255 2.48528 2.48924 2.63556 2.63817 2.6437 2.82636 2.8288 2.83187 2.83566 2.99079 2.99308 2.99783 3.16156 3.16497 3.16743 3.31221 3.31531 3.31793 3.44659 3.44986 3.45276 3.59157 3.59421 3.59763 3.76457 3.7676 3.77003 4.09674 4.09944 4.10281 4.34557 4.34812 4.35248 4.50172 4.50487 4.50759 4.62864 4.63269 4.63684 4.81965 4.82202 4.82454 4.82809 
88 0.1562 0.15961 0.16232 0.31306 0.31684 0.31937 0.49937 0.50282 0.5057 0.50963 0.6328 0.63561 0.63843 0.82156 0.82543 0.82778 0.83171 0.99297 0.99681 0.99977 1.00591 1.15961 1.16406 1.16783 1.32336 1.32796 1.33107 1.49204 1.4956 1.49831 1.65719 1.6599 1.66332 1.84784 1.85114 1.85417 1.858 2.06092 2.06401 2.06826 2.18752 2.19239 2.33328 2.3363 2.33991 2.34671 2.4746 2.47777 2.48086 2.62776 2.63088 2.63342 2.81724 2.82112 2.82373 2.8281 2.98174 2.9855 2.98879 3.15353 3.15781 3.1604 3.30331 3.30775 3.31034 3.43933 3.44288 3.44602 3.58327 3.58639 3.5897 3.7563 3.76046 3.76285 4.08991 4.09273 4.09739 4.33885 4.34159 4.4937 4.49791 4.50024 4.6186 4.62428 4.62712 4.81245 4.81518 4.81785 
109 0.17191 0.1751 0.17807 0.18255 0.32822 0.33215 0.33497 0.34006 0.516 0.5185 0.52132 0.52438 0.64905 0.65228 0.65562 0.66867 0.83805 0.84115 0.84387 0.84692 1.00852 1.01294 1.0162 1.02426 1.17578 1.18037 1.18433 1.33998 1.34389 1.34712 1.35385 1.50942 1.51227 1.516 1.53553 1.67233 1.6753 1.67881 1.68482 1.86288 1.86676 1.86995 1.87401 1.8918 2.07643 2.07927 2.08292 2.10543 2.20298 2.20769 2.21392 2.34822 2.35133 2.3549 2.36 2.49107 2.49374 2.49816 2.64441 2.64697 2.65277 2.83353 2.83679 2.8397 2.84296 2.85643 2.99848 3.00113 3.00513 3.16942 3.17343 3.176 3.17982 3.31938 3.3237 3.32653 3.33084 3.45471 3.45848 3.46154 3.46706 3.59922 3.60253 3.60596 3.61198 3.77317 3.7767 3.77915 3.78448 4.10534 4.10814 4.11142 4.12484 4.35388 4.3562 4.36006 4.37331 4.50981 4.51364 4.51672 4.52217 4.63698 4.64153 4.64572 4.82851 4.83085 4.83382 4.83676 4.86239 
32 0.16496 0.32084 0.32884 0.50931 0.64174 0.83063 1.00392 1.17303 1.33364 1.50057 1.66517 1.85645 1.86183 2.06862 2.19747 2.34122 2.48319 2.63578 2.82694 2.83372 2.99029 3.16389 3.31462 3.44889 3.59302 3.76639 4.09657 4.34399 4.50371 4.6345 4.81983 4.82592 
24 0.15855 0.31554 0.50189 0.6358 0.82478 1.16767 1.32981 1.49484 1.65993 1.85097 2.0607 2.33733 2.47611 2.629 2.81998 2.98476 3.15775 3.30816 3.44445 3.75976 4.08905 4.33708 4.49689 4.81246 
0 
64 0.1444 0.1489 0.30069 0.30489 0.30981 0.48681 0.49138 0.49583 0.62004 0.62455 0.80981 0.81451 0.98142 0.98621 1.1471 1.15265 1.31136 1.317 1.47959 1.48457 1.64244 1.64799 1.8362 1.84021 1.84643 2.04943 2.05318 2.1755 2.18182 2.32132 2.32507 2.46017 2.46554 2.61513 2.61953 2.80498 2.80953 2.81472 2.96906 2.97432 3.14165 3.14596 3.15053 3.29095 3.29644 3.30179 3.42599 3.43061 3.57077 3.57523 3.74476 3.74931 3.75325 4.07842 4.08205 4.32729 4.33053 4.48191 4.48677 4.6064 4.61434 4.80059 4.80382 4.80827 
65 0.15702 0.16101 0.16427 0.31427 0.31808 0.32223 0.50256 0.5055 0.63414 0.6379 0.64472 0.82328 0.827 0.83041 0.99457 0.99932 1.16146 1.16753 1.32555 1.32971 1.3346 1.49326 1.4973 1.50216 1.65917 1.66247 1.8491 1.8531 1.85808 2.06235 2.06611 2.19007 2.19494 2.33437 2.33851 2.47597 2.4792 2.62866 2.63225 2.81946 2.82291 2.82815 2.9838 2.98712 3.15546 3.15991 3.30539 3.30993 3.44069 3.44468 3.58489 3.58839 3.75822 3.76236 3.76816 4.09139 4.09504 4.34011 4.34371 4.49511 4.4996 4.62289 4.62809 4.81435 4.81744 
25 0.16366 0.32113 0.5086 0.8291 1.00136 1.17215 1.33422 1.50095 1.6625 1.85529 2.06765 2.34036 2.48117 2.63454 2.98976 3.16301 3.31321 3.44741 3.59218 3.7656 4.09678 4.34515 4.50233 4.63116 4.81904 
18 0.1592 0.31507 0.50092 0.63511 0.99653 2.06103 2.33366 2.47646 2.62865 2.81985 2.98435 3.1559 3.58594 3.75929 4.09 4.33804 4.49655 4.81234 
40 0.16455 0.16933 0.32079 0.32583 0.50881 0.51417 0.6412 0.83085 0.83518 1.00095 1.00562 1.17175 1.33386 1.33975 1.50192 1.66547 1.67304 1.85506 1.86041 2.06858 2.19797 2.34092 2.34552 2.48343 2.63618 2.82661 2.83256 2.99124 3.16494 3.31456 3.44809 3.59204 3.5983 3.76722 4.09697 4.34493 4.50424 4.63165 4.82031 4.82499 
57 0.15553 0.16015 0.31282 0.31739 0.50004 0.50382 0.63333 0.63797 0.82091 0.82572 0.83022 0.99279 0.999 1.15927 1.16603 1.32338 1.32855 1.49185 1.49648 1.65743 1.66317 1.84725 1.85267 2.06051 2.06583 2.18794 2.19605 2.33266 2.33853 2.47417 2.47927 2.62767 2.63158 2.81778 2.82192 2.98187 2.98623 3.15346 3.15841 3.30304 3.30903 3.43881 3.44432 3.58316 3.5885 3.75661 3.76136 4.08953 4.09494 4.33819 4.34608 4.49353 4.49848 4.62073 4.62645 4.81245 4.81639 
41 0.16775 0.1736 0.32421 0.32865 0.51322 0.51954 0.64671 0.83277 0.83814 1.00467 1.01174 1.17405 1.18154 1.33962 1.5069 1.66803 1.67609 1.85765 1.86265 2.07479 2.20501 2.34571 2.35284 2.48893 2.63977 2.83204 2.83821 2.99643 3.16782 3.17455 3.31813 3.3305 3.45315 3.59845 3.77058 4.10278 4.35127 4.50804 4.63644 4.82483 4.82967 
67 0.15908 0.1621 0.3148 0.31857 0.32233 0.50137 0.50457 0.50787 0.6348 0.63827 0.64287 0.82384 0.82768 0.83186 0.9946 0.99954 1.16085 1.16653 1.32493 1.33017 1.33434 1.49364 1.49738 1.65876 1.66197 1.84964 1.85392 2.06268 2.06653 2.18918 2.19457 2.33506 2.339 2.47535 2.47906 2.48424 2.62972 2.63271 2.81944 2.82288 2.82701 2.98299 2.9871 3.15583 3.15978 3.16363 3.30475 3.31001 3.31368 3.44081 3.44519 3.58515 3.58849 3.75836 3.76243 3.76589 4.09176 4.09556 4.34034 4.34406 4.49533 4.49977 4.62087 4.62722 4.81471 4.81731 4.82305 
27 0.17357 0.32976 0.51626 0.65075 0.83792 1.01124 1.18033 1.34273 1.50999 1.67321 1.86596 2.07778 2.35047 2.49253 2.64387 2.83538 3.00058 3.17256 3.32264 3.45639 3.60131 3.77438 4.10538 4.35323 4.51188 4.64203 4.82857 
65 0.16761 0.17067 0.17566 0.32277 0.32653 0.33045 0.51199 0.51548 0.64573 0.64968 0.83354 0.83632 0.84076 1.00241 1.0074 1.01251 1.16863 1.17468 1.17928 1.33281 1.33854 1.34515 1.50489 1.50829 1.66858 1.67416 1.85784 1.86271 1.86644 2.07221 2.09549 2.19917 2.20777 2.34386 2.34727 2.35545 2.48679 2.49157 2.64026 2.83021 2.8343 2.99492 2.9996 3.16434 3.16867 3.17456 3.31259 3.31852 3.32316 3.44911 3.45359 3.59509 3.59931 3.77013 3.77284 4.10028 4.10383 4.34899 4.35413 4.5034 4.50802 4.63518 4.64097 4.824 4.82823 
0 
57 0.16394 0.1671 0.31952 0.3235 0.50736 0.51023 0.63972 0.64318 0.8297 0.83331 0.99968 1.00609 1.16835 1.17363 1.33285 1.33689 1.50018 1.50317 1.66408 1.66853 1.85431 1.85954 2.06672 2.06986 2.19556 2.20178 2.33959 2.34292 2.4815 2.48458 2.63456 2.63714 2.82549 2.82859 2.99007 2.99293 3.1608 3.1647 3.3116 3.3157 3.44532 3.45006 3.59071 3.59404 3.76471 3.76742 3.77083 4.0957 4.0988 4.34441 4.34733 4.50155 4.50459 4.63062 4.63614 4.81934 4.82208 
9 0.16247 0.31991 0.50632 0.82673 1.00054 1.856 3.16202 3.76462 4.82039 
65 0.15743 0.16084 0.16548 0.31338 0.3174 0.32149 0.5016 0.5049 0.63344 0.63744 0.82262 0.82657 0.83076 0.99423 0.99852 1.16074 1.16553 1.32599 1.32936 1.49276 1.49693 1.50136 1.65815 1.66245 1.8484 1.85273 1.85722 2.06176 2.06555 2.18938 2.19541 2.33386 2.33759 2.475 2.47879 2.62869 2.6317 2.81937 2.82279 2.82892 2.98389 2.9868 3.15467 3.15898 3.1637 3.3049 3.30913 3.43945 3.44389 3.58479 3.58848 3.75824 3.76198 3.76679 4.09073 4.095 4.33913 4.34372 4.49502 4.49866 4.62224 4.62721 4.81329 4.81639 4.82123 
56 0.16135 0.16483 0.31688 0.32101 0.5044 0.50735 0.63728 0.64069 0.82792 0.99596 1.00234 1.16241 1.16854 1.32688 1.33126 1.3354 1.49737 1.50058 1.6614 1.85113 1.85581 2.06439 2.06847 2.19112 2.19627 2.33631 2.34138 2.47884 2.48213 2.63212 2.635 2.82255 2.82571 2.98721 2.99101 3.15715 3.1614 3.30675 3.31153 3.44214 3.44679 3.58754 3.59196 3.75969 3.76394 3.76739 4.09304 4.09699 4.34165 4.34595 4.49755 4.50128 4.62506 4.62989 4.81679 4.81994 
80 0.16233 0.16597 0.17 0.31864 0.3232 0.32746 0.50712 0.51039 0.51534 0.63909 0.64307 0.64815 0.8279 0.83161 0.83526 0.9987 1.0033 1.00731 1.16545 1.17158 1.17632 1.33183 1.33577 1.49842 1.50207 1.50677 1.66303 1.66722 1.67541 1.85324 1.85772 1.86151 2.06649 2.07007 2.079 2.19259 2.20058 2.33896 2.34263 2.34683 2.35471 2.4801 2.48427 2.48998 2.63335 2.6368 2.64606 2.82381 2.82731 2.83207 2.98812 2.99129 2.99657 3.15988 3.16434 3.16872 3.30947 3.31462 3.32001 3.44485 3.44942 3.5897 3.59404 3.59922 3.76264 3.7667 3.77003 4.09561 4.09971 4.34411 4.34771 4.35791 4.49941 4.50375 4.50829 4.62719 4.63273 4.81836 4.8216 4.82512 
3 0.51415 0.64753 0.83536 
100 0.18074 0.18393 0.18766 0.33639 0.34001 0.34299 0.34888 0.52363 0.52654 0.52963 0.53381 0.6566 0.66023 0.66366 0.67158 0.84581 0.84928 0.85258 0.85797 1.01714 1.02133 1.02517 1.03672 1.18362 1.18815 1.19214 1.34803 1.35195 1.35539 1.36465 1.51694 1.52013 1.52378 1.68111 1.68479 1.6894 1.87117 1.8749 1.87815 1.88389 2.08406 2.08741 2.0919 2.21287 2.21703 2.22352 2.35696 2.36053 2.36434 2.3703 2.49875 2.50222 2.50645 2.52462 2.65106 2.65426 2.65809 2.84216 2.8452 2.84876 2.85256 3.00605 3.0093 3.01352 3.17788 3.18169 3.18455 3.18912 3.32754 3.33166 3.33467 3.34158 3.46277 3.46675 3.47027 3.60745 3.61121 3.61508 3.6216 3.78006 3.784 3.78665 3.79159 4.11306 4.11624 4.12076 4.36184 4.36483 4.37002 4.5176 4.52143 4.52456 4.53144 4.64753 4.65194 4.66092 4.83597 4.8387 4.8417 4.84552 
27 0.16452 0.32166 0.50833 0.64084 0.83024 1.0017 1.16972 1.33432 1.5011 1.66469 1.85481 2.06772 2.19675 2.33953 2.4823 2.63556 2.82608 2.991 3.31402 3.4472 3.591 3.76696 4.09614 4.34422 4.50329 4.63032 4.81986 
57 0.16139 0.16597 0.31614 0.32139 0.50471 0.50867 0.6368 0.64135 0.82742 0.83049 0.99611 1.00217 1.16232 1.16938 1.32618 1.33172 1.49655 1.50129 1.66112 1.66824 1.85057 1.85579 2.0638 2.06824 2.19093 2.19654 2.33617 2.3415 2.34946 2.47723 2.48135 2.48744 2.63186 2.63677 2.8228 2.82814 2.98715 3.15736 3.16267 3.30587 3.31224 3.44232 3.44786 3.58691 3.59199 3.75952 3.76456 4.09285 4.09705 4.34156 4.3493 4.49652 4.50188 4.62423 4.63563 4.81714 4.82231 
96 0.15079 0.15509 0.15778 0.16253 0.30732 0.31086 0.31403 0.31769 0.49375 0.49846 0.50098 0.50501 0.62561 0.63021 0.63338 0.63647 0.81628 0.81994 0.82278 0.8264 0.9888 0.99228 0.9961 1.15367 1.1576 1.16176 1.16721 1.31841 1.32338 1.32637 1.48655 1.49119 1.49404 1.64791 1.65387 1.657 1.66478 1.84365 1.84643 1.85034 1.85518 2.05687 2.06006 2.06459 2.18231 2.18805 2.19264 2.32846 2.33165 2.33548 2.46561 2.47083 2.47426 2.47965 2.62145 2.62576 2.6284 2.81195 2.81644 2.81909 2.82392 2.97594 2.98098 2.98347 3.14866 3.15187 3.15562 3.15974 3.29784 3.30227 3.30593 3.43106 3.43611 3.43996 3.57769 3.58213 3.58549 3.75221 3.75619 3.75896 4.08577 4.08863 4.09236 4.33485 4.33723 4.34198 4.48906 4.49276 4.49563 4.61327 4.61924 4.62305 4.8078 4.81097 4.81361 4.8175 
8 0.64826 0.83568 1.34193 2.07789 2.49052 2.64133 3.77147 4.51433 
71 0.15378 0.15808 0.16217 0.31005 0.31382 0.31955 0.49687 0.50181 0.5061 0.62913 0.63376 0.81925 0.82303 0.82671 0.99215 0.99724 1.15628 1.1608 1.32176 1.3293 1.48905 1.49426 1.50094 1.65016 1.6569 1.66277 1.84703 1.85123 1.85633 2.06036 2.06564 2.18523 2.19559 2.33169 2.33528 2.34295 2.46719 2.47357 2.47951 2.62359 2.62852 2.63315 2.81509 2.81972 2.82448 2.979 2.98486 3.15194 3.1555 3.1602 3.30097 3.30555 3.31087 3.43297 3.43917 3.44546 3.58074 3.58554 3.75553 3.76196 4.0893 4.09409 4.33833 4.3421 4.49237 4.49859 4.61619 4.62303 4.81118 4.81476 4.82031 
62 0.14778 0.15228 0.30419 0.30837 0.31369 0.4903 0.49457 0.4996 0.62353 0.62794 0.81319 0.81785 0.98468 0.98957 1.15055 1.15621 1.31463 1.32023 1.48304 1.48787 1.64712 1.65247 1.83941 1.84358 2.05262 2.05626 2.17877 2.18534 2.32468 2.32862 2.46396 2.46923 2.61865 2.62288 2.80848 2.81283 2.81942 2.9725 2.97751 3.14491 3.14927 3.15376 3.29438 3.30004 3.42984 3.43492 3.57424 3.57848 3.74804 3.75247 3.75584 4.08166 4.08524 4.33041 4.33361 4.48522 4.49 4.60962 4.61819 4.80395 4.80708 4.81121 
40 0.17185 0.17693 0.32823 0.33386 0.51463 0.51869 0.64902 0.83773 0.84248 1.00954 1.17755 1.34015 1.34732 1.50816 1.51423 1.67216 1.86276 1.86898 2.07502 2.20414 2.34825 2.49054 2.50141 2.6429 2.83312 2.83918 2.99806 3.17049 3.32128 3.45554 3.60032 3.77351 4.10303 4.11132 4.35165 4.35894 4.51043 4.63891 4.82699 4.83141 
1 0.82921 
0 
140 0.14372 0.14709 0.14976 0.15217 0.15563 0.29981 0.30325 0.30606 0.30873 0.31159 0.48653 0.49006 0.49267 0.49509 0.49753 0.50328 0.61843 0.6221 0.62495 0.62793 0.63073 0.80904 0.81234 0.81529 0.81749 0.82046 0.98178 0.98432 0.98753 0.99051 0.99602 1.14591 1.14965 1.1531 1.15635 1.15989 1.3108 1.31406 1.31765 1.32037 1.32364 1.47887 1.48252 1.48551 1.48806 1.49117 1.64014 1.64611 1.64931 1.65222 1.65648 1.83648 1.83881 1.84164 1.84433 1.84735 2.04973 2.05208 2.05462 2.05812 2.17494 2.17912 2.18263 2.18717 2.32136 2.32403 2.32669 2.3297 2.33447 2.45683 2.46243 2.4658 2.46844 2.47162 2.47909 2.61338 2.6176 2.6203 2.62262 2.62824 2.80494 2.80859 2.81117 2.81358 2.8166 2.82087 2.96851 2.97217 2.97538 2.97797 2.98265 3.14135 3.14423 3.14695 3.14955 3.15207 3.15806 3.29053 3.29373 3.29703 3.29984 3.30262 3.4232 3.42879 3.43148 3.43447 3.43765 3.57053 3.57409 3.57669 3.57978 3.58435 3.74525 3.74793 3.75073 3.75304 3.75582 4.07869 4.08109 4.08366 4.08736 4.32757 4.32964 4.33202 4.336 4.48168 4.48452 4.4878 4.49009 4.49371 4.60573 4.61062 4.61469 4.61762 4.62225 4.80089 4.80355 4.80566 4.80809 4.81098 
66 0.17252 0.17599 0.32799 0.33269 0.51617 0.52 0.53101 0.6487 0.65266 0.83783 0.84144 0.84719 1.00902 1.01354 1.17429 1.17938 1.18402 1.34145 1.34596 1.50877 1.51412 1.67305 1.67834 1.86246 1.86735 1.87281 2.07558 2.07993 2.20432 2.2108 2.34763 2.35226 2.36044 2.49049 2.49507 2.64346 2.64708 2.83407 2.8384 2.85261 2.99824 3.00247 3.16898 3.17307 3.17803 3.32103 3.32445 3.45475 3.45906 3.59879 3.60376 3.61176 3.77363 3.7769 3.78417 4.10425 4.10847 4.35293 4.35759 4.51116 4.51501 4.63566 4.64068 4.82746 4.8308 4.83506 
3 1.51064 2.357 4.3544 
74 0.16566 0.16925 0.18023 0.32086 0.32518 0.32886 0.50976 0.51357 0.51992 0.64193 0.64634 0.65298 0.83111 0.83405 0.84063 1.0007 1.00623 1.0134 1.16799 1.17452 1.17883 1.33506 1.34006 1.50364 1.50751 1.66516 1.66888 1.67508 1.85597 1.86076 1.86546 2.06896 2.07383 2.19839 2.20631 2.34125 2.346 2.35139 2.48329 2.4872 2.49221 2.63679 2.64022 2.82803 2.8327 2.83994 2.99342 2.99842 3.16251 3.16649 3.17053 3.31417 3.31792 3.44811 3.45239 3.46011 3.59193 3.59657 3.60309 3.76548 3.76983 3.77612 4.09806 4.10233 4.34647 4.35107 4.50207 4.50652 4.51044 4.62976 4.63556 4.82149 4.82468 4.83104 
37 0.16899 0.17466 0.32645 0.33392 0.51353 0.6467 0.83565 1.00662 1.01423 1.17622 1.33928 1.50681 1.67065 1.67852 1.86206 1.87109 2.07352 2.20545 2.34655 2.35415 2.48794 2.64038 2.83242 2.83905 2.99624 3.16898 3.31908 3.45342 3.59762 3.60517 3.77111 4.1018 4.35001 4.50753 4.63818 4.82523 4.83011 
3 0.16606 1.33714 4.34458 
44 0.17633 0.33286 0.34003 0.51866 0.52416 0.65316 0.84196 0.84882 1.01443 1.18227 1.344 1.35187 1.51307 1.6755 1.68378 1.86803 1.87516 2.07973 2.09524 2.21167 2.35324 2.36194 2.49629 2.64631 2.83717 2.84359 3.00135 3.00844 3.17426 3.18135 3.32493 3.33664 3.45938 3.46572 3.60418 3.77772 4.10813 4.11546 4.35584 4.36212 4.51595 4.64815 4.83063 4.83615 
62 0.15082 0.15649 0.16263 0.30776 0.31229 0.4937 0.49919 0.50285 0.62634 0.63148 0.63587 0.8166 0.82194 0.82757 0.98913 0.99459 1.15424 1.16002 1.31841 1.32459 1.48638 1.4924 1.64779 1.65515 1.66088 1.84389 1.8486 2.05709 2.06157 2.18219 2.18878 2.32899 2.3335 2.46605 2.47232 2.62182 2.62683 2.81193 2.81739 2.97587 2.98225 3.14908 3.15396 3.2979 3.30402 3.43087 3.43674 3.44181 3.57769 3.58283 3.75232 3.75753 4.0861 4.09049 4.33497 4.33907 4.48948 4.49488 4.61312 4.6211 4.80823 4.81165 
21 0.16306 0.31943 0.50601 0.6406 0.82878 1.00056 1.16943 1.33137 1.66366 1.85441 2.4817 2.63539 2.8245 2.98921 3.16266 3.31407 3.44855 3.59248 3.76572 4.63102 4.81993 
1 4.33432 
94 0.17239 0.17552 0.17975 0.32722 0.33135 0.33461 0.34041 0.51567 0.51911 0.52295 0.5368 0.64829 0.65269 0.66024 0.83771 0.84068 0.8445 0.85508 1.0069 1.01156 1.01627 1.02365 1.17382 1.17951 1.18351 1.34078 1.34493 1.35032 1.50758 1.51267 1.52065 1.67195 1.67692 1.68237 1.86166 1.86604 1.86967 1.87672 2.07484 2.07953 2.08562 2.20507 2.21144 2.34702 2.35106 2.35676 2.36246 2.48997 2.49525 2.5047 2.64356 2.64699 2.65307 2.83367 2.83717 2.84099 2.85051 2.99797 3.00253 3.00886 3.16788 3.17291 3.17655 3.18238 3.31889 3.32311 3.32644 3.33633 3.45315 3.45848 3.46252 3.5989 3.60457 3.61048 3.77103 3.7759 3.78045 3.79044 4.10365 4.10756 4.11228 4.12608 4.35262 4.35591 4.36081 4.50804 4.51241 4.5174 4.63935 4.64788 4.82714 4.83032 4.83376 4.84007 
0 
30 0.16252 0.31928 0.50588 0.63918 0.82808 0.83299 0.99703 1.16762 1.33161 1.49904 1.66214 1.85407 2.0667 2.19677 2.33937 2.48015 2.6335 2.82372 2.98818 3.16112 3.31222 3.4466 3.59069 3.76383 4.09594 4.34356 4.50068 4.62969 4.8169 4.82201 
56 0.16243 0.16821 0.31725 0.32173 0.50554 0.50934 0.63844 0.6419 0.8276 0.83079 0.99667 1.00167 1.1634 1.16825 1.17379 1.32879 1.33238 1.49839 1.50427 1.66208 1.66925 1.85122 1.85613 2.06458 2.06954 2.19349 2.20003 2.33691 2.34159 2.47989 2.4851 2.63249 2.63591 2.82359 2.82836 2.98821 3.15805 3.16222 3.30793 3.31228 3.44273 3.44769 3.58844 3.59349 3.76105 3.76522 4.09342 4.09723 4.34226 4.34661 4.4979 4.50184 4.62791 4.63362 4.81692 4.8202 
0 
29 0.16521 0.32238 0.50988 0.64288 0.83041 1.00174 1.17201 1.33508 1.50347 1.66475 1.85507 1.86158 2.06894 2.19979 2.34145 2.48424 2.63664 2.82761 2.99142 3.16427 3.31494 3.44999 3.59421 3.76732 4.09819 4.34534 4.50425 4.63609 4.82057 
52 0.16472 0.16835 0.32121 0.32477 0.50812 0.5118 0.64103 0.64576 0.83041 0.83549 1.00157 1.00677 1.17065 1.17604 1.33333 1.33794 1.50086 1.50649 1.66464 1.67268 1.85485 1.85976 2.06795 2.07392 2.19805 2.34049 2.34593 2.48307 2.4905 2.63532 2.63958 2.82642 2.8314 2.99086 3.16274 3.16627 3.31418 3.31837 3.44846 3.59161 3.5972 3.76568 3.76947 4.09659 4.10285 4.34474 4.35138 4.50309 4.50813 4.63127 4.81989 4.82467 
100 0.14978 0.15344 0.15641 0.16015 0.30628 0.30959 0.31318 0.31647 0.4928 0.49708 0.49973 0.50305 0.62488 0.62866 0.63209 0.63513 0.81514 0.81844 0.82174 0.82435 0.98793 0.9917 0.99509 1.15245 1.15616 1.16071 1.16561 1.31728 1.32125 1.32474 1.3303 1.48542 1.48943 1.49279 1.6467 1.65245 1.65571 1.66057 1.84267 1.84558 1.84908 1.85299 2.05591 2.05918 2.06245 2.18128 2.18642 2.19246 2.32754 2.33059 2.33404 2.46364 2.46897 2.47265 2.47607 2.62005 2.62407 2.62734 2.81107 2.81526 2.81813 2.82347 2.97489 2.97921 2.9824 3.14768 3.15085 3.15459 3.1576 3.2969 3.30084 3.30476 3.30914 3.42969 3.43494 3.43872 3.44309 3.57676 3.58083 3.5842 3.58979 3.75137 3.75559 3.75824 4.08487 4.08779 4.0911 4.33388 4.33632 4.34012 4.48804 4.4915 4.4948 4.61219 4.61799 4.62229 4.80698 4.81005 4.81264 4.81814 
28 0.16814 0.32483 0.51032 0.64314 0.83307 1.00558 1.17432 1.33603 1.50291 1.66863 1.86063 2.07025 2.20535 2.34339 2.48421 2.63645 2.82878 2.99166 3.16581 3.31647 3.45037 3.59429 3.76805 4.10016 4.34618 4.50543 4.63444 4.82202 
0 
56 0.15605 0.16073 0.31251 0.31776 0.49862 0.50355 0.63326 0.63856 0.82154 0.82648 0.99312 0.99903 1.15912 1.16547 1.32306 1.32878 1.49163 1.49696 1.65687 1.66208 1.84757 1.853 2.06084 2.06648 2.18678 2.19441 2.3329 2.33858 2.47314 2.47842 2.62713 2.63147 2.81685 2.82193 2.98116 2.98622 3.15343 3.15907 3.30282 3.30893 3.43881 3.44445 3.58312 3.5889 3.7562 3.76166 4.08987 4.09646 4.33848 4.34481 4.49334 4.4989 4.61881 4.62627 4.81211 4.81601 
15 0.16306 0.3218 0.82681 1.1702 1.49828 1.66195 1.85506 2.63311 2.98869 3.16281 3.31242 3.76467 4.34264 4.50158 4.81742 
27 0.17212 0.32788 0.51489 0.64849 0.83762 1.00821 1.17947 1.34111 1.50887 1.67304 1.863 2.07485 2.34731 2.49083 2.64204 2.83378 2.99713 3.1697 3.3208 3.45486 3.5997 3.77245 4.10365 4.35102 4.5095 4.64229 4.8263 
22 0.17079 0.32919 0.51486 0.64851 1.01146 1.34165 1.50989 1.67494 2.07395 2.35014 2.49 2.64098 2.83231 2.99785 3.17076 3.45637 3.59796 3.77211 4.10324 4.35064 4.50906 4.63692 
38 0.17105 0.17492 0.32705 0.33152 0.51423 0.51848 0.64872 0.83695 0.84112 1.00725 1.01157 1.17646 1.34046 1.50762 1.67076 1.6757 1.86088 1.86633 2.07394 2.20419 2.3469 2.35309 2.48945 2.64219 2.83251 2.83781 2.99695 3.16961 3.32023 3.45557 3.59791 3.77307 4.10275 4.35052 4.50985 4.63751 4.82569 4.82948 
47 0.16691 0.32407 0.51049 0.51453 0.64383 0.64955 0.83234 0.8402 1.00138 1.00839 1.16792 1.17542 1.33627 1.50259 1.50696 1.66655 1.67562 1.85707 1.86294 2.06927 2.07336 2.19611 2.20494 2.3419 2.34665 2.48479 2.49346 2.63827 2.82905 2.83471 2.99317 3.16293 3.16782 3.31714 3.44857 3.45343 3.59378 3.76771 3.77109 4.09924 4.10526 4.34708 4.50605 4.63109 4.63703 4.82216 4.82848 
57 0.15288 0.15765 0.31033 0.31493 0.49625 0.50079 0.50544 0.6292 0.63349 0.81855 0.8232 0.99078 0.99661 1.15676 1.16293 1.32077 1.32623 1.48898 1.49395 1.65035 1.65661 1.8455 1.85046 2.05872 2.06303 2.18432 2.19051 2.3308 2.33562 2.4692 2.47444 2.62467 2.62879 2.81435 2.81902 2.97849 2.9836 3.15103 3.15609 3.30048 3.30598 3.43599 3.44035 3.58028 3.58454 3.75409 3.75903 4.08776 4.09232 4.33651 4.34026 4.49136 4.49642 4.6148 4.62271 4.80997 4.8134 
9 0.1691 0.32746 0.83361 1.0062 1.66912 1.86326 2.34597 4.34754 4.82252 
17 0.16521 0.32221 0.51011 0.64308 0.82967 1.00359 1.33728 1.66473 1.85793 2.07012 2.63681 2.83029 2.99272 3.31542 3.7671 4.34534 4.82084 
25 0.16444 0.3208 0.5065 0.64115 0.82848 1.00157 1.3325 1.49959 1.66498 1.85342 2.06761 2.33924 2.48128 2.63412 2.82473 2.98963 3.1624 3.31242 3.44649 3.59018 3.76546 4.09713 4.34383 4.5032 4.81869 
87 0.14767 0.1518 0.15506 0.30383 0.30747 0.31124 0.31524 0.49037 0.49495 0.49806 0.62254 0.627 0.63062 0.63452 0.81308 0.81676 0.82008 0.82351 0.98557 0.98883 0.99316 1.14992 1.15397 1.15915 1.3148 1.3194 1.32305 1.48293 1.48741 1.49095 1.64404 1.65111 1.65401 1.84027 1.84306 1.84738 2.05353 2.05651 2.0615 2.17886 2.18479 2.19219 2.32514 2.32827 2.33235 2.46072 2.46714 2.47078 2.47579 2.6174 2.622 2.62519 2.80866 2.81302 2.81633 2.97245 2.97724 2.98044 3.14524 3.14859 3.15283 3.29449 3.29867 3.30295 3.4269 3.43303 3.43683 3.44159 3.57436 3.57864 3.58276 3.74902 3.75271 3.75619 4.08247 4.0853 4.33154 4.33384 4.48561 4.48908 4.4927 4.60975 4.61659 4.62093 4.80458 4.80766 4.81052 
43 0.1531 0.15761 0.31022 0.31696 0.49792 0.50195 0.63038 0.81867 0.82367 0.99035 1.15675 1.32065 1.32654 1.48932 1.49417 1.65568 1.84485 2.05801 2.18552 2.33032 2.47261 2.62502 2.62918 2.81538 2.8195 2.97931 2.98381 3.1511 3.1583 3.30041 3.30664 3.43705 3.5808 3.75372 3.75895 4.08705 4.3358 4.49096 4.49605 4.61525 4.62585 4.80978 4.81446 
58 0.15477 0.1598 0.31133 0.31608 0.49728 0.50192 0.50561 0.62982 0.63436 0.82019 0.82521 0.99191 0.998 1.15771 1.1644 1.32185 1.32814 1.48982 1.49535 1.65122 1.658 1.84662 1.8517 2.05985 2.0654 2.18564 2.19209 2.33188 2.33729 2.46965 2.47553 2.62563 2.63051 2.81555 2.82027 2.97948 2.98489 3.15207 3.1574 3.30154 3.30817 3.43315 3.43885 3.44472 3.58132 3.58613 3.75519 3.76062 4.08888 4.09367 4.33771 4.34238 4.49244 4.49792 4.61634 4.62472 4.81123 4.81478 
28 0.1536 0.30867 0.49639 0.62951 0.81856 0.98836 1.15589 1.32076 1.48923 1.65572 1.84298 2.05625 2.18746 2.32853 2.47314 2.62428 2.81434 2.97917 3.14911 3.29956 3.43557 3.57997 3.75183 4.08532 4.33396 4.48914 4.62116 4.80789 
63 0.1524 0.15662 0.1618 0.3099 0.31534 0.49579 0.50039 0.629 0.63394 0.81792 0.8222 0.82528 0.98987 0.9959 1.15609 1.16338 1.32001 1.32595 1.33067 1.48871 1.49359 1.65422 1.65846 1.84471 1.84995 1.85413 2.05794 2.06203 2.18389 2.19098 2.33009 2.33478 2.47095 2.47524 2.62443 2.62867 2.81371 2.81847 2.82497 2.97801 2.9832 3.15032 3.15596 3.29984 3.30622 3.31018 3.43621 3.44187 3.57977 3.58435 3.75315 3.75848 4.08704 4.09123 4.33581 4.3395 4.49059 4.49561 4.61455 4.62272 4.80922 4.81273 4.81847 
18 0.16835 0.32506 0.51159 0.8338 1.00571 1.66878 1.85873 2.34727 2.48777 2.82984 2.99453 3.16595 3.3175 3.45338 4.10092 4.3512 4.50788 4.82168 
119 0.1764 0.17972 0.18223 0.18573 0.333 0.33607 0.33877 0.34166 0.35399 0.51946 0.52281 0.52515 0.52779 0.53238 0.65278 0.65578 0.65872 0.66214 0.84214 0.84554 0.8478 0.8511 1.01336 1.01677 1.01985 1.02397 1.18007 1.18393 1.18761 1.1912 1.34361 1.34785 1.35067 1.35377 1.51314 1.51626 1.51897 1.52269 1.67745 1.68048 1.68417 1.68983 1.86838 1.87119 1.87403 1.877 1.88481 2.08105 2.08382 2.08672 2.094 2.20854 2.2126 2.21745 2.35327 2.35618 2.35932 2.36329 2.36867 2.49441 2.49746 2.49999 2.50374 2.64748 2.65054 2.65286 2.65847 2.83817 2.84137 2.84388 2.84705 2.85114 3.00197 3.00566 3.0084 3.01326 3.17396 3.17749 3.18007 3.18298 3.18825 3.32356 3.32725 3.33017 3.33304 3.45893 3.46191 3.46511 3.46863 3.60375 3.60677 3.60993 3.61375 3.62749 3.77701 3.7804 3.78281 3.78525 3.79042 4.10985 4.11232 4.11524 4.12152 4.35883 4.361 4.36421 4.37243 4.51417 4.51788 4.52015 4.52366 4.64231 4.64621 4.64996 4.83273 4.83524 4.83752 4.84046 4.84573 
32 0.16589 0.3216 0.50859 0.51287 0.64241 0.83148 1.00361 1.17335 1.33411 1.502 1.66539 1.85702 2.06815 2.20113 2.34031 2.34683 2.48284 2.63567 2.82711 2.83324 2.99045 3.16362 3.31429 3.44872 3.59249 3.76635 4.09678 4.34467 4.50327 4.63226 4.81999 4.82492 
29 0.16936 0.32545 0.5125 0.64602 0.83492 1.0055 1.17423 1.33874 1.50566 1.66815 1.86232 2.07302 2.20147 2.3451 2.4867 2.63969 2.8311 2.83834 2.99478 3.16781 3.31781 3.45231 3.59757 3.7704 4.10142 4.34831 4.50741 4.63607 4.82454 
29 0.16391 0.3203 0.5058 0.63904 0.82795 1.00077 1.16787 1.33228 1.49941 1.66261 1.85516 2.06542 2.19494 2.338 2.48052 2.63295 2.82403 2.98882 3.16058 3.31226 3.4459 3.58878 3.764 4.09413 4.34231 4.50101 4.62817 4.81721 4.82352 
0 
1 0.82632 
15 0.64187 0.83141 1.50118 1.66521 2.06857 2.34184 2.48251 2.63606 2.99105 3.44867 3.5928 3.76673 4.09728 4.3456 4.50338 
25 0.17228 0.32984 0.5174 0.65359 0.83886 1.01082 1.34254 1.51133 1.67285 1.86592 2.07534 2.35168 2.49403 2.64346 2.83718 2.99828 3.17204 3.32159 3.45685 3.60257 3.77472 4.10344 4.3512 4.51064 4.82707 
0 
82 0.18111 0.1849 0.1909 0.33708 0.34083 0.34567 0.52453 0.52789 0.53218 0.65714 0.66108 0.66691 0.84672 0.85006 0.85481 1.01694 1.02172 1.02802 1.18538 1.19028 1.1996 1.34931 1.35325 1.36195 1.51738 1.52096 1.52743 1.68159 1.68598 1.69491 1.87161 1.87594 1.88027 2.08401 2.08753 2.09445 2.21406 2.22012 2.35728 2.36148 2.36778 2.49913 2.50333 2.51094 2.65149 2.65454 2.66187 2.84259 2.84604 2.85017 3.00699 3.01057 3.01982 3.17837 3.18202 3.1863 3.32861 3.33246 3.3395 3.46307 3.46721 3.47296 3.60783 3.61246 3.61953 3.78186 3.78499 3.79016 4.11286 4.11672 4.12567 4.36138 4.36489 4.37266 4.51943 4.52259 4.52825 4.64778 4.65356 4.8361 4.83918 4.84303 
22 0.16658 0.32448 0.5117 0.64631 0.83197 1.00589 1.17503 1.50437 1.66565 1.86111 2.06971 2.34835 2.63631 2.83204 2.99189 3.594 3.76787 4.10014 4.34539 4.50455 4.63375 4.82267 
43 0.1658 0.32208 0.32737 0.50965 0.51529 0.6419 0.64737 0.83216 1.00209 1.01102 1.17105 1.33515 1.34011 1.50202 1.50694 1.66632 1.85719 1.86252 2.06916 2.19803 2.34157 2.34809 2.48372 2.63677 2.8278 2.83407 2.99171 3.1641 3.16836 3.31583 3.45002 3.5927 3.59908 3.76706 3.77009 4.09766 4.34564 4.35239 4.50434 4.50981 4.63154 4.82097 4.82661 
96 0.15797 0.1613 0.16382 0.16791 0.31484 0.31831 0.3213 0.5012 0.50488 0.50765 0.51303 0.63409 0.63751 0.6404 0.82321 0.82674 0.8291 0.83283 0.99497 0.99835 1.00127 1.00516 1.16082 1.16496 1.16874 1.17299 1.3249 1.32991 1.33302 1.4934 1.4976 1.5004 1.65525 1.66052 1.66373 1.66831 1.84953 1.85224 1.85535 1.8582 2.06281 2.06591 2.07326 2.18904 2.19416 2.20157 2.33492 2.33796 2.34107 2.34645 2.47462 2.4788 2.48144 2.4874 2.62986 2.63291 2.63581 2.81908 2.82289 2.82534 2.83018 2.98275 2.98747 2.99107 3.15557 3.15914 3.16197 3.30456 3.3096 3.31244 3.44069 3.44435 3.44722 3.58503 3.58836 3.59171 3.59717 3.75832 3.76253 3.76492 4.09177 4.09465 4.09994 4.34056 4.34292 4.3477 4.49561 4.49994 4.50244 4.61962 4.62599 4.62969 4.81433 4.81713 4.82 4.8235 
34 0.15796 0.31418 0.50094 0.50629 0.6347 0.82386 0.99519 1.16159 1.32597 1.49407 1.65842 1.84808 1.85383 2.06146 2.19016 2.33378 2.34292 2.47545 2.62874 2.81911 2.82566 2.98344 3.15559 3.30609 3.4408 3.58435 3.59306 3.75871 4.08975 4.33754 4.49581 4.62394 4.81271 4.81846 
66 0.16715 0.17042 0.17556 0.32386 0.32724 0.51085 0.51424 0.51977 0.64291 0.64674 0.83329 0.83614 0.84044 1.003 1.00705 1.01197 1.17339 1.17791 1.33641 1.34022 1.50368 1.50887 1.66725 1.67173 1.85756 1.86171 1.86551 2.07008 2.0736 2.20016 2.20661 2.34217 2.3464 2.35236 2.48512 2.49012 2.6377 2.64102 2.82955 2.83341 2.83777 2.99319 2.99813 3.16543 3.16854 3.17575 3.31547 3.31882 3.45024 3.45392 3.59359 3.59736 3.60617 3.76746 3.77109 4.09916 4.10299 4.34738 4.35114 4.50497 4.50785 4.63334 4.6398 4.82284 4.82579 4.82941 
69 0.17042 0.17445 0.32692 0.3313 0.51392 0.51791 0.52584 0.64587 0.6494 0.6593 0.83677 0.84078 1.00529 1.01019 1.01757 1.17205 1.17663 1.18069 1.33829 1.34171 1.34772 1.50663 1.51198 1.67015 1.67524 1.86103 1.86574 1.87615 2.07327 2.07802 2.20163 2.20515 2.34551 2.35041 2.35644 2.48811 2.49248 2.6413 2.64481 2.83138 2.83449 2.83968 2.99592 3.00063 3.1667 3.17067 3.17572 3.31725 3.32114 3.32679 3.45227 3.45666 3.59702 3.60147 3.60877 3.77143 3.77472 3.78358 4.10218 4.10634 4.35052 4.35517 4.50895 4.51233 4.63601 4.64067 4.82572 4.82925 4.83311 
35 0.15971 0.16475 0.31695 0.32074 0.50403 0.63718 0.8244 0.82803 0.99549 1.00109 1.16193 1.16843 1.32957 1.49702 1.66018 1.84994 1.85512 2.06427 2.19186 2.33581 2.47841 2.63171 2.82252 2.98624 3.15874 3.31003 3.44265 3.58674 3.76182 4.09229 4.34086 4.49887 4.62733 4.816 4.82129 
54 0.16909 0.17419 0.3254 0.32951 0.51222 0.51633 0.64597 0.65202 0.83445 0.83859 1.00636 1.0119 1.17431 1.17928 1.33732 1.34354 1.50529 1.51271 1.66858 1.67516 1.86046 1.86498 2.07234 2.0875 2.20166 2.34471 2.35041 2.48633 2.49336 2.63981 2.65416 2.82992 2.83411 2.99452 3.00549 3.16738 3.17295 3.31793 3.32301 3.45162 3.45586 3.59574 3.6028 3.77088 3.7827 4.10072 4.10858 4.3486 4.35576 4.50723 4.51382 4.63441 4.82403 4.82842 
8 0.5163 1.50997 2.07464 3.00008 3.3233 4.10545 4.64081 4.82989 
25 0.16826 0.32531 0.51015 0.64546 0.83399 1.01247 1.33793 1.50644 1.66635 1.85699 2.0711 2.34445 2.48472 2.63717 2.8288 2.99242 3.16743 3.31785 3.45283 3.59437 3.76931 4.10024 4.34654 4.50591 4.8208 
111 0.16213 0.1651 0.16748 0.17126 0.31873 0.32144 0.32407 0.32638 0.50476 0.50818 0.51013 0.51284 0.63772 0.64084 0.64377 0.64646 0.82799 0.83099 0.83332 0.83668 0.99896 1.00194 1.00497 1.01095 1.16397 1.16716 1.17117 1.17535 1.32859 1.3325 1.33519 1.33819 1.49701 1.50027 1.503 1.50582 1.65788 1.66309 1.66597 1.66907 1.85378 1.85602 1.85903 1.86195 2.06697 2.06969 2.07235 2.19187 2.19599 2.1988 2.20519 2.33953 2.34203 2.34522 2.35101 2.47798 2.48153 2.48437 2.48774 2.63337 2.63618 2.6383 2.82255 2.82579 2.82805 2.83053 2.83439 2.98668 2.99008 2.9923 2.99595 3.15943 3.16204 3.16493 3.16697 3.30826 3.31191 3.31509 3.31752 3.44376 3.44687 3.45006 3.4531 3.58791 3.59137 3.59366 3.59688 3.76234 3.76561 3.76812 3.77022 4.09581 4.09832 4.10106 4.14715 4.3447 4.34676 4.35011 4.4999 4.50312 4.50538 4.50807 4.62275 4.62822 4.63192 4.63514 4.8181 4.82031 4.82241 4.82507 4.82868 
0 
0 
0 
45 0.17051 0.17591 0.32665 0.33084 0.51362 0.51779 0.64773 0.83423 0.83829 1.00618 1.01103 1.17359 1.17962 1.33965 1.50636 1.67031 1.67692 1.86036 1.86561 2.07409 2.20296 2.34615 2.35142 2.48886 2.64101 2.83167 2.83666 2.99615 3.1681 3.17257 3.31907 3.45245 3.45858 3.5972 3.60765 3.77135 4.10206 4.10785 4.35035 4.35678 4.50776 4.51359 4.63647 4.82476 4.82967 
180 0.18209 0.18538 0.18755 0.18956 0.19215 0.19537 0.33898 0.34147 0.34408 0.34619 0.34823 0.35154 0.35874 0.52495 0.52834 0.53043 0.53235 0.53436 0.53669 0.541 0.65833 0.66157 0.66383 0.66598 0.66841 0.67176 0.84775 0.85052 0.85315 0.85495 0.85732 0.8598 0.86631 1.02 1.02235 1.02511 1.02747 1.03015 1.03447 1.18579 1.18857 1.19154 1.1942 1.19685 1.20024 1.34948 1.3525 1.35553 1.35773 1.36009 1.36362 1.37098 1.51819 1.52151 1.52386 1.5259 1.52844 1.53269 1.54712 1.68188 1.6854 1.68761 1.69014 1.69316 1.69715 1.87473 1.87686 1.87949 1.8816 1.88382 1.88694 1.89298 2.08793 2.09003 2.09216 2.09472 2.09907 2.1118 2.21429 2.21829 2.22089 2.22447 2.22949 2.35981 2.36203 2.36452 2.36695 2.36977 2.37335 2.37822 2.50078 2.50355 2.5059 2.50846 2.51131 2.51565 2.65346 2.65621 2.65846 2.66032 2.66351 2.66883 2.84295 2.8465 2.84887 2.85077 2.85304 2.8555 2.85947 2.87559 3.00714 3.0105 3.01314 3.01535 3.01829 3.02401 3.18013 3.18263 3.18535 3.1873 3.18929 3.19194 3.19643 3.32941 3.33228 3.33525 3.33741 3.33959 3.34265 3.35275 3.4646 3.46739 3.47002 3.47244 3.47494 3.47893 3.60922 3.61234 3.61454 3.61703 3.61963 3.62312 3.62932 3.78355 3.78647 3.78877 3.79058 3.79258 3.79582 3.80059 4.11668 4.11886 4.12106 4.1235 4.12743 4.13872 4.3657 4.36751 4.36958 4.37231 4.37623 4.38999 4.52064 4.5231 4.52585 4.52768 4.53017 4.53373 4.64519 4.64993 4.65328 4.656 4.65967 4.83907 4.84138 4.84322 4.84512 4.84734 4.84965 4.85418 
1 0.82985 
0 
71 0.15574 0.16005 0.16462 0.31295 0.31737 0.32134 0.49888 0.50315 0.50713 0.63105 0.6355 0.63916 0.82121 0.82589 0.82957 0.99319 0.99774 1.00394 1.15918 1.16435 1.32337 1.32844 1.49102 1.49584 1.50079 1.65491 1.65985 1.66612 1.84793 1.8523 1.85681 2.06104 2.0656 2.18799 2.19331 2.33316 2.3379 2.34866 2.47182 2.47741 2.48308 2.62657 2.63124 2.81774 2.82209 2.82698 2.98062 2.98542 3.15384 3.15882 3.16364 3.30329 3.30885 3.43831 3.4429 3.58237 3.58654 3.59235 3.75715 3.76245 4.0901 4.09486 4.33879 4.34301 4.49378 4.4989 4.6202 4.62579 4.81287 4.81657 4.82155 
20 0.16987 0.32642 0.51275 0.83549 1.00823 1.33833 1.67151 1.85844 1.86637 2.34848 2.8325 3.01284 3.17064 3.32268 3.45837 3.77198 4.10575 4.34985 4.51339 4.82495 
45 0.16617 0.17209 0.32198 0.32592 0.50973 0.51419 0.64402 0.83151 0.83528 1.00146 1.00588 1.17002 1.17554 1.33429 1.33943 1.50318 1.6658 1.67116 1.85631 1.86019 2.07058 2.19885 2.34269 2.34805 2.48407 2.49171 2.63811 2.82733 2.83175 2.99303 3.16487 3.17084 3.31469 3.31874 3.44935 3.45412 3.59366 3.60136 3.76781 4.09864 4.34704 4.50512 4.63272 4.82121 4.82525 
50 0.17128 0.17643 0.32733 0.33161 0.51515 0.52039 0.64823 0.65316 0.83686 0.84122 1.00954 1.01775 1.1789 1.34047 1.35144 1.50828 1.51847 1.67045 1.67651 1.86285 1.86707 2.07513 2.08486 2.207 2.34736 2.35274 2.36597 2.49011 2.50951 2.64196 2.83351 2.83878 2.99614 3.00232 3.17035 3.17613 3.32073 3.45512 3.59962 3.60695 3.77313 3.77864 4.10413 4.11816 4.35088 4.35622 4.51043 4.6401 4.82588 4.83032 
3 0.32381 0.83541 1.85914 
4 0.16451 0.32177 0.82936 1.00103 
0 
12 0.16097 0.50517 0.63935 0.82599 1.00052 1.49911 1.66474 2.82355 3.15958 3.76328 4.09407 4.34298 
78 0.16941 0.17295 0.17832 0.3251 0.32873 0.33362 0.51259 0.51566 0.51965 0.64546 0.64918 0.65765 0.83414 0.83748 0.84118 1.00461 1.00855 1.01326 1.17449 1.17885 1.33798 1.34147 1.34976 1.50573 1.50989 1.66888 1.67278 1.67861 1.85942 1.86333 1.86711 1.87534 2.0725 2.07652 2.09353 2.20227 2.20941 2.34459 2.34795 2.3533 2.36149 2.48702 2.49133 2.6402 2.64452 2.83094 2.83452 2.8388 2.99526 2.99973 3.16762 3.17082 3.17646 3.31854 3.32139 3.32774 3.45135 3.45556 3.46324 3.596 3.60074 3.60652 3.77028 3.77353 3.77959 4.10074 4.10395 4.10979 4.34934 4.35281 4.36094 4.50785 4.5112 4.63599 4.82439 4.8278 4.8314 4.84088 
125 0.17026 0.17267 0.17557 0.17923 0.32579 0.32872 0.33109 0.334 0.34087 0.51324 0.51542 0.51778 0.52024 0.52488 0.64597 0.64912 0.65193 0.65516 0.83567 0.83797 0.84042 0.84298 0.84867 1.00552 1.00933 1.01193 1.01617 1.02801 1.1738 1.17756 1.18072 1.18506 1.33877 1.34128 1.34405 1.34869 1.50589 1.50864 1.51181 1.51739 1.67002 1.67262 1.67561 1.68017 1.85973 1.86315 1.86585 1.86813 1.87296 2.07264 2.07545 2.07824 2.0831 2.10422 2.20234 2.20562 2.20969 2.3449 2.34755 2.35041 2.35362 2.3581 2.48719 2.48993 2.49347 2.49792 2.64061 2.643 2.64575 2.65146 2.83167 2.83396 2.83697 2.83956 2.84842 2.99537 2.99744 3.00056 3.00448 3.16707 3.17031 3.17258 3.17516 3.18094 3.31803 3.32079 3.32309 3.32621 3.45135 3.45469 3.45694 3.45992 3.46851 3.59624 3.59883 3.60176 3.60516 3.61014 3.77105 3.77392 3.77626 3.78104 4.10159 4.10395 4.10678 4.11095 4.11996 4.15241 4.35007 4.3525 4.35573 4.36001 4.50787 4.5105 4.51343 4.51868 4.63607 4.6398 4.64465 4.82424 4.82667 4.82901 4.83153 4.83487 4.83983 
16 0.32794 0.51129 1.00567 1.50586 1.86229 2.07001 2.34146 2.63628 2.82978 2.99181 3.44947 3.59278 3.76791 4.34595 4.50477 4.82108 
29 0.17513 0.33269 0.51917 0.65266 0.84145 1.01194 1.18266 1.34502 1.51279 1.6753 1.86755 2.0786 2.21148 2.35182 2.49394 2.64559 2.83768 3.00146 3.1735 3.32408 3.45919 3.60302 3.77674 4.10747 4.35476 4.51308 4.64483 4.83064 4.84181 
5 0.15883 0.82403 2.06491 2.33647 4.3408 
105 0.15403 0.1578 0.16055 0.16376 0.31055 0.31399 0.31712 0.31983 0.49683 0.50154 0.50409 0.50728 0.62966 0.63365 0.63659 0.63934 0.8193 0.82278 0.82592 0.82816 0.99235 0.99547 0.99871 1.15637 1.16035 1.16424 1.1678 1.32119 1.3258 1.32869 1.33252 1.4894 1.49375 1.49647 1.49996 1.65065 1.65672 1.65979 1.66297 1.84734 1.84987 1.85313 1.8568 2.06068 2.06358 2.06765 2.1852 2.19036 2.19358 2.3321 2.33506 2.339 2.46813 2.47327 2.47668 2.47923 2.62408 2.6286 2.63141 2.81504 2.81947 2.82223 2.82608 2.97895 2.9837 2.98633 2.99175 3.15233 3.15534 3.15909 3.16244 3.30096 3.30509 3.30854 3.31196 3.4335 3.43919 3.44247 3.44558 3.58085 3.5852 3.58795 3.59482 3.75567 3.75923 3.76194 3.76455 4.08958 4.09217 4.09568 4.33856 4.3408 4.34536 4.49212 4.4956 4.49868 4.50237 4.61611 4.62171 4.62584 4.63246 4.8114 4.81452 4.81713 4.82065 
43 0.17347 0.17981 0.33028 0.33615 0.51675 0.52144 0.65106 0.83981 0.84616 1.01105 1.02006 1.18024 1.34256 1.51003 1.67429 1.69078 1.86521 1.87045 2.07624 2.20624 2.35052 2.35782 2.49196 2.64412 2.83573 2.84197 2.99923 3.17236 3.18222 3.32247 3.4564 3.47461 3.60085 3.60951 3.77536 3.7862 4.10444 4.12303 4.35297 4.51156 4.64057 4.82835 4.83289 
119 0.17627 0.17897 0.18195 0.18597 0.33226 0.33542 0.3379 0.34173 0.35475 0.51983 0.52213 0.52457 0.52751 0.53415 0.65285 0.65581 0.65868 0.66346 0.84139 0.84433 0.84678 0.84972 0.867 1.01199 1.01599 1.01907 1.02371 1.17994 1.18377 1.18699 1.19174 1.34512 1.34813 1.35108 1.35725 1.51294 1.51563 1.5187 1.52546 1.67683 1.67987 1.68353 1.68948 1.867 1.87048 1.87335 1.87677 1.88366 2.07925 2.08204 2.0851 2.09157 2.20856 2.21218 2.2167 2.35242 2.35577 2.35925 2.36361 2.37114 2.49426 2.49715 2.5006 2.50587 2.64691 2.64955 2.65248 2.65846 2.83832 2.84081 2.8436 2.84659 2.8589 3.00241 3.00468 3.00821 3.01604 3.17379 3.17689 3.17921 3.18246 3.19166 3.32456 3.32749 3.33004 3.3347 3.45838 3.46157 3.46417 3.46837 3.60396 3.60711 3.61032 3.6151 3.77704 3.77986 3.78209 3.78601 3.79302 4.10847 4.11111 4.11412 4.12018 4.35699 4.35941 4.36268 4.36914 4.51411 4.51684 4.51961 4.52379 4.64272 4.64602 4.65118 4.83137 4.83371 4.83616 4.8389 4.84389 
13 0.16868 0.32592 0.51355 1.00765 1.33904 1.8619 2.34694 3.16728 3.31805 3.77076 4.10185 4.34795 4.8238 
58 0.15307 0.1577 0.3093 0.31404 0.4954 0.50038 0.62882 0.63378 0.81872 0.8236 0.99016 0.99571 1.15599 1.16286 1.16871 1.32 1.32597 1.48822 1.49358 1.65158 1.65652 1.84487 1.84974 2.05804 2.06243 2.18401 2.1903 2.33003 2.33477 2.46962 2.4749 2.62413 2.62872 2.8135 2.81868 2.97772 2.98328 3.15041 3.15571 3.29958 3.30579 3.3101 3.43526 3.44018 3.57945 3.58436 3.7534 3.75847 4.08697 4.0913 4.33594 4.33975 4.49058 4.49581 4.61482 4.62331 4.80928 4.81295 
21 0.16589 0.32269 0.51146 0.83145 1.0035 1.17404 1.33728 1.66617 1.85875 2.34497 2.48598 2.63689 2.83029 2.99212 3.16705 3.59289 3.76894 4.1048 4.35143 4.50917 4.82158 
20 0.17026 0.32586 0.51153 0.64442 1.33707 1.50526 1.86139 2.34562 2.48758 2.63756 2.83444 2.99476 3.16742 3.31739 3.45248 3.5978 3.76812 4.10001 4.34852 4.50537 
67 0.16982 0.17328 0.17994 0.32513 0.32909 0.33304 0.51355 0.51697 0.5231 0.64665 0.65075 0.83492 0.8379 0.84202 1.00523 1.00974 1.01471 1.17307 1.17806 1.18458 1.33899 1.34319 1.50679 1.51138 1.66942 1.67298 1.67935 1.8601 1.86475 1.87007 2.07357 2.07784 2.20272 2.20889 2.34506 2.34911 2.35443 2.48813 2.49318 2.64162 2.64668 2.83169 2.83527 2.84004 2.99593 3.00091 3.16909 3.17263 3.31973 3.32331 3.45272 3.45713 3.5968 3.60172 3.77222 3.77593 4.10189 4.10586 4.35021 4.35372 4.50938 4.51352 4.63671 4.64334 4.82501 4.82818 4.83188 
30 0.16674 0.32275 0.50981 0.64264 0.83106 1.00256 1.17172 1.33474 1.50238 1.66581 1.85593 1.86171 2.0705 2.20458 2.34202 2.48407 2.63711 2.82767 2.83304 2.9918 3.16458 3.31466 3.4501 3.59275 3.76732 4.0991 4.34585 4.5048 4.63243 4.82106 
73 0.15702 0.16164 0.16565 0.31399 0.31853 0.32297 0.50047 0.50518 0.50923 0.63355 0.63879 0.82249 0.82686 0.82977 0.9939 0.99909 1.00308 1.16016 1.16602 1.17106 1.3241 1.32983 1.33409 1.49311 1.49798 1.50552 1.65483 1.65991 1.66377 1.84896 1.85342 1.8572 2.06183 2.0671 2.18747 2.19372 2.33419 2.33892 2.47419 2.47949 2.62868 2.63274 2.81882 2.82318 2.82802 2.98284 2.98732 3.15461 3.15996 3.16423 3.30396 3.30999 3.31397 3.43999 3.44578 3.58445 3.58879 3.7577 3.76268 3.76663 4.0915 4.09649 4.34029 4.34603 4.4949 4.49983 4.50511 4.61755 4.62573 4.63197 4.81405 4.81733 4.82194 
29 0.17068 0.32788 0.51462 0.64771 0.83571 1.01064 1.17835 1.34122 1.508 1.67147 1.86555 2.07376 2.20575 2.34841 2.48879 2.64072 2.83513 2.99598 3.16861 3.17464 3.32002 3.45424 3.59887 3.77142 4.10289 4.35013 4.50776 4.63563 4.82617 
27 0.17511 0.32941 0.51591 0.64831 0.84047 1.0105 1.17821 1.3408 1.5083 1.86556 2.0746 2.20498 2.34911 2.48872 2.64196 2.83455 2.99808 3.17111 3.32187 3.45461 3.59824 3.77325 4.10358 4.35208 4.51186 4.63853 4.829 
103 0.17465 0.17778 0.18128 0.18865 0.33059 0.33425 0.3374 0.34319 0.51797 0.52074 0.52363 0.52819 0.6512 0.65469 0.65823 0.83988 0.84343 0.84682 0.85209 1.01039 1.01486 1.01868 1.0263 1.17726 1.18213 1.18613 1.20322 1.3429 1.34633 1.34973 1.35749 1.51091 1.51412 1.51764 1.52863 1.67537 1.67896 1.68369 1.86532 1.8693 1.87266 1.87803 2.07818 2.08154 2.0857 2.20504 2.21004 2.21595 2.35092 2.35433 2.35848 2.36404 2.49298 2.49648 2.50096 2.51436 2.6456 2.64863 2.65296 2.8358 2.83906 2.8426 2.84628 3.00026 3.00343 3.00748 3.17195 3.17582 3.17866 3.18346 3.32106 3.32557 3.32856 3.33407 3.45691 3.46085 3.46421 3.47365 3.6017 3.60542 3.60907 3.61538 3.77577 3.77896 3.78164 3.78658 4.10739 4.11071 4.11518 4.35606 4.35913 4.36343 4.51254 4.51586 4.51922 4.52628 4.63971 4.64374 4.64874 4.83057 4.83336 4.83656 4.84097 
30 0.16935 0.32602 0.51304 0.64734 0.83484 1.00689 1.17694 1.33894 1.50602 1.67093 1.86072 1.86843 2.07218 2.20194 2.34468 2.48723 2.6401 2.83116 2.99486 3.16762 3.31848 3.45325 3.59701 3.77079 4.10079 4.34889 4.50745 4.63743 4.82402 4.83002 
62 0.16778 0.17054 0.32197 0.32599 0.33071 0.51119 0.51436 0.64341 0.6471 0.83119 0.83464 0.83955 1.00175 1.00769 1.16894 1.17559 1.33588 1.3396 1.50393 1.50756 1.66761 1.67151 1.85701 1.86119 1.86589 2.07041 2.07373 2.19922 2.20803 2.34237 2.34717 2.48484 2.48817 2.63857 2.64108 2.8284 2.8314 2.83717 2.99388 2.99894 3.16379 3.16812 3.31545 3.31917 3.4489 3.45344 3.59405 3.59816 3.76715 3.77106 4.09943 4.10255 4.34789 4.35145 4.5033 4.50759 4.51305 4.63301 4.63762 4.8228 4.82545 4.83087 
14 0.32145 0.50861 0.64205 0.83342 1.50285 1.66867 1.85844 2.4812 2.63487 3.16298 3.44831 3.76498 4.50189 4.82002 
28 0.15083 0.30725 0.49452 0.62705 0.81587 0.98747 1.15359 1.31923 1.48734 1.65334 1.84196 2.05515 2.18369 2.32735 2.47012 2.62231 2.81251 2.9771 3.14801 3.29837 3.43371 3.57822 3.75158 4.08412 4.33257 4.48848 4.6208 4.80671 
38 0.1652 0.17275 0.32278 0.50974 0.51433 0.64303 0.83168 0.83587 1.00325 1.17123 1.33495 1.33955 1.50301 1.66551 1.85742 2.06983 2.19838 2.34231 2.48406 2.49292 2.63721 2.82773 2.83328 2.99176 3.16497 3.31534 3.44959 3.59347 3.59917 3.76754 3.77395 4.09753 4.10261 4.34595 4.5048 4.63214 4.82108 4.82592 
35 0.1739 0.33016 0.51612 0.52391 0.64985 0.83906 1.01143 1.17905 1.34183 1.50899 1.67444 1.86294 1.87082 2.07564 2.20279 2.21193 2.34843 2.35898 2.49124 2.64386 2.83419 2.84324 2.99886 3.17168 3.3229 3.45619 3.59989 3.60997 3.77472 4.10455 4.353 4.51172 4.63996 4.82801 4.83561 

180
